# Supplementary material for: Scalable Constant pH Molecular Dynamics in GROMACS
Source: J Chem Theory Comput. 2022 Sep 21;18(10):6148–60. doi: 10.1021/acs.jctc.2c00516 (PMC9558312; doi:10.1021/acs.jctc.2c00516)
Supplement: Supplementary file 1 — ct2c00516_si_001.zip [file ct2c00516_si_001.zip]

Archive with 551 entries (511 files):
- SI_constant_ph_gromacs/
- __MACOSX/._SI_constant_ph_gromacs
- SI_constant_ph_gromacs/benchmark/
- __MACOSX/SI_constant_ph_gromacs/._benchmark
- SI_constant_ph_gromacs/input_CHARMM36/
- __MACOSX/SI_constant_ph_gromacs/._input_CHARMM36
- SI_constant_ph_gromacs/.DS_Store
- __MACOSX/SI_constant_ph_gromacs/._.DS_Store
- SI_constant_ph_gromacs/input_MARTINI/
- __MACOSX/SI_constant_ph_gromacs/._input_MARTINI
- SI_constant_ph_gromacs/README
- __MACOSX/SI_constant_ph_gromacs/._README
- SI_constant_ph_gromacs/charmm36-mar2019-cphmd.ff/
- __MACOSX/SI_constant_ph_gromacs/._charmm36-mar2019-cphmd.ff
- SI_constant_ph_gromacs/coefficients.dat
- __MACOSX/SI_constant_ph_gromacs/._coefficients.dat
- SI_constant_ph_gromacs/benchmark/.DS_Store
- __MACOSX/SI_constant_ph_gromacs/benchmark/._.DS_Store
- SI_constant_ph_gromacs/benchmark/turkey_ovomucoid_gromacs3.3.3/
- __MACOSX/SI_constant_ph_gromacs/benchmark/._turkey_ovomucoid_gromacs3.3.3
- SI_constant_ph_gromacs/benchmark/GLIC_gromacs2021_cpu_gpu/
- __MACOSX/SI_constant_ph_gromacs/benchmark/._GLIC_gromacs2021_cpu_gpu
- SI_constant_ph_gromacs/benchmark/turkey_ovomucoid_gromacs2021/
- __MACOSX/SI_constant_ph_gromacs/benchmark/._turkey_ovomucoid_gromacs2021
- SI_constant_ph_gromacs/input_CHARMM36/hewl_multisite/
- __MACOSX/SI_constant_ph_gromacs/input_CHARMM36/._hewl_multisite
- SI_constant_ph_gromacs/input_CHARMM36/calibration_triGlu_singlesite/
- __MACOSX/SI_constant_ph_gromacs/input_CHARMM36/._calibration_triGlu_singlesite
- SI_constant_ph_gromacs/input_CHARMM36/calibration_triAsp_singlesite/
- __MACOSX/SI_constant_ph_gromacs/input_CHARMM36/._calibration_triAsp_singlesite
- SI_constant_ph_gromacs/input_CHARMM36/calibration_buffer/
- __MACOSX/SI_constant_ph_gromacs/input_CHARMM36/._calibration_buffer
- SI_constant_ph_gromacs/input_CHARMM36/.DS_Store
- __MACOSX/SI_constant_ph_gromacs/input_CHARMM36/._.DS_Store
- SI_constant_ph_gromacs/input_CHARMM36/cardV_multisite/
- __MACOSX/SI_constant_ph_gromacs/input_CHARMM36/._cardV_multisite
- SI_constant_ph_gromacs/input_CHARMM36/cardV_singlesite/
- __MACOSX/SI_constant_ph_gromacs/input_CHARMM36/._cardV_singlesite
- SI_constant_ph_gromacs/input_CHARMM36/triAsp_singlesite/
- __MACOSX/SI_constant_ph_gromacs/input_CHARMM36/._triAsp_singlesite
- SI_constant_ph_gromacs/input_CHARMM36/triGlu_singlesite/
- __MACOSX/SI_constant_ph_gromacs/input_CHARMM36/._triGlu_singlesite
- SI_constant_ph_gromacs/input_CHARMM36/triAsp_multisite/
- __MACOSX/SI_constant_ph_gromacs/input_CHARMM36/._triAsp_multisite
- SI_constant_ph_gromacs/input_CHARMM36/triGlu_multisite/
- __MACOSX/SI_constant_ph_gromacs/input_CHARMM36/._triGlu_multisite
- SI_constant_ph_gromacs/input_CHARMM36/calibration_triHis_multisite/
- __MACOSX/SI_constant_ph_gromacs/input_CHARMM36/._calibration_triHis_multisite
- SI_constant_ph_gromacs/input_CHARMM36/triHis_multisite/
- __MACOSX/SI_constant_ph_gromacs/input_CHARMM36/._triHis_multisite
- SI_constant_ph_gromacs/input_CHARMM36/calibration_triAsp_multisite/
- __MACOSX/SI_constant_ph_gromacs/input_CHARMM36/._calibration_triAsp_multisite
- SI_constant_ph_gromacs/input_CHARMM36/calibration_triGlu_multisite/
- __MACOSX/SI_constant_ph_gromacs/input_CHARMM36/._calibration_triGlu_multisite
- SI_constant_ph_gromacs/input_CHARMM36/charmm36-mar2019-cphmd.ff/
- __MACOSX/SI_constant_ph_gromacs/input_CHARMM36/._charmm36-mar2019-cphmd.ff
- SI_constant_ph_gromacs/input_MARTINI/calibration_triHis/
- __MACOSX/SI_constant_ph_gromacs/input_MARTINI/._calibration_triHis
- SI_constant_ph_gromacs/input_MARTINI/calibration_triAsp/
- __MACOSX/SI_constant_ph_gromacs/input_MARTINI/._calibration_triAsp
- SI_constant_ph_gromacs/input_MARTINI/calibration_buffer/
- __MACOSX/SI_constant_ph_gromacs/input_MARTINI/._calibration_buffer
- SI_constant_ph_gromacs/input_MARTINI/.DS_Store
- __MACOSX/SI_constant_ph_gromacs/input_MARTINI/._.DS_Store
- SI_constant_ph_gromacs/input_MARTINI/calibration_triGlu/
- __MACOSX/SI_constant_ph_gromacs/input_MARTINI/._calibration_triGlu
- SI_constant_ph_gromacs/input_MARTINI/TOP_MARTINI/
- __MACOSX/SI_constant_ph_gromacs/input_MARTINI/._TOP_MARTINI
- SI_constant_ph_gromacs/input_MARTINI/triGlu/
- __MACOSX/SI_constant_ph_gromacs/input_MARTINI/._triGlu
- SI_constant_ph_gromacs/input_MARTINI/cardV/
- __MACOSX/SI_constant_ph_gromacs/input_MARTINI/._cardV
- SI_constant_ph_gromacs/input_MARTINI/triAsp/
- __MACOSX/SI_constant_ph_gromacs/input_MARTINI/._triAsp
- SI_constant_ph_gromacs/input_MARTINI/hewl/
- __MACOSX/SI_constant_ph_gromacs/input_MARTINI/._hewl
- SI_constant_ph_gromacs/input_MARTINI/triHis/
- __MACOSX/SI_constant_ph_gromacs/input_MARTINI/._triHis
- SI_constant_ph_gromacs/charmm36-mar2019-cphmd.ff/merged.rtp
- __MACOSX/SI_constant_ph_gromacs/charmm36-mar2019-cphmd.ff/._merged.rtp
- SI_constant_ph_gromacs/charmm36-mar2019-cphmd.ff/merged.n.tdb
- __MACOSX/SI_constant_ph_gromacs/charmm36-mar2019-cphmd.ff/._merged.n.tdb
- SI_constant_ph_gromacs/charmm36-mar2019-cphmd.ff/nbfix.itp
- __MACOSX/SI_constant_ph_gromacs/charmm36-mar2019-cphmd.ff/._nbfix.itp
- SI_constant_ph_gromacs/charmm36-mar2019-cphmd.ff/cmap.itp
- __MACOSX/SI_constant_ph_gromacs/charmm36-mar2019-cphmd.ff/._cmap.itp
- SI_constant_ph_gromacs/charmm36-mar2019-cphmd.ff/spc.itp
- __MACOSX/SI_constant_ph_gromacs/charmm36-mar2019-cphmd.ff/._spc.itp
- SI_constant_ph_gromacs/charmm36-mar2019-cphmd.ff/.DS_Store
- __MACOSX/SI_constant_ph_gromacs/charmm36-mar2019-cphmd.ff/._.DS_Store
- SI_constant_ph_gromacs/charmm36-mar2019-cphmd.ff/tip3p.itp
- __MACOSX/SI_constant_ph_gromacs/charmm36-mar2019-cphmd.ff/._tip3p.itp
- SI_constant_ph_gromacs/charmm36-mar2019-cphmd.ff/ffbonded.itp
- __MACOSX/SI_constant_ph_gromacs/charmm36-mar2019-cphmd.ff/._ffbonded.itp
- SI_constant_ph_gromacs/charmm36-mar2019-cphmd.ff/tip4p.itp
- __MACOSX/SI_constant_ph_gromacs/charmm36-mar2019-cphmd.ff/._tip4p.itp
- SI_constant_ph_gromacs/charmm36-mar2019-cphmd.ff/popc.itp
- __MACOSX/SI_constant_ph_gromacs/charmm36-mar2019-cphmd.ff/._popc.itp
- SI_constant_ph_gromacs/charmm36-mar2019-cphmd.ff/old_c36_cmap.itp
- __MACOSX/SI_constant_ph_gromacs/charmm36-mar2019-cphmd.ff/._old_c36_cmap.itp
- SI_constant_ph_gromacs/charmm36-mar2019-cphmd.ff/merged.vsd
- __MACOSX/SI_constant_ph_gromacs/charmm36-mar2019-cphmd.ff/._merged.vsd
- SI_constant_ph_gromacs/charmm36-mar2019-cphmd.ff/merged.hdb
- __MACOSX/SI_constant_ph_gromacs/charmm36-mar2019-cphmd.ff/._merged.hdb
- SI_constant_ph_gromacs/charmm36-mar2019-cphmd.ff/ffnonbonded.itp
- __MACOSX/SI_constant_ph_gromacs/charmm36-mar2019-cphmd.ff/._ffnonbonded.itp
- SI_constant_ph_gromacs/charmm36-mar2019-cphmd.ff/watermodels.dat
- __MACOSX/SI_constant_ph_gromacs/charmm36-mar2019-cphmd.ff/._watermodels.dat
- SI_constant_ph_gromacs/charmm36-mar2019-cphmd.ff/spce.itp
- __MACOSX/SI_constant_ph_gromacs/charmm36-mar2019-cphmd.ff/._spce.itp
- SI_constant_ph_gromacs/charmm36-mar2019-cphmd.ff/merged.r2b
- __MACOSX/SI_constant_ph_gromacs/charmm36-mar2019-cphmd.ff/._merged.r2b
- SI_constant_ph_gromacs/charmm36-mar2019-cphmd.ff/forcefield.doc
- __MACOSX/SI_constant_ph_gromacs/charmm36-mar2019-cphmd.ff/._forcefield.doc
- SI_constant_ph_gromacs/charmm36-mar2019-cphmd.ff/ions.itp
- __MACOSX/SI_constant_ph_gromacs/charmm36-mar2019-cphmd.ff/._ions.itp
- SI_constant_ph_gromacs/charmm36-mar2019-cphmd.ff/gb.itp
- __MACOSX/SI_constant_ph_gromacs/charmm36-mar2019-cphmd.ff/._gb.itp
- SI_constant_ph_gromacs/charmm36-mar2019-cphmd.ff/forcefield.itp
- __MACOSX/SI_constant_ph_gromacs/charmm36-mar2019-cphmd.ff/._forcefield.itp
- SI_constant_ph_gromacs/charmm36-mar2019-cphmd.ff/residuetypes.dat
- __MACOSX/SI_constant_ph_gromacs/charmm36-mar2019-cphmd.ff/._residuetypes.dat
- SI_constant_ph_gromacs/charmm36-mar2019-cphmd.ff/atomtypes.atp
- __MACOSX/SI_constant_ph_gromacs/charmm36-mar2019-cphmd.ff/._atomtypes.atp
- SI_constant_ph_gromacs/charmm36-mar2019-cphmd.ff/merged.arn
- __MACOSX/SI_constant_ph_gromacs/charmm36-mar2019-cphmd.ff/._merged.arn
- SI_constant_ph_gromacs/charmm36-mar2019-cphmd.ff/merged.c.tdb
- __MACOSX/SI_constant_ph_gromacs/charmm36-mar2019-cphmd.ff/._merged.c.tdb
- SI_constant_ph_gromacs/benchmark/turkey_ovomucoid_gromacs3.3.3/npt.gro
- __MACOSX/SI_constant_ph_gromacs/benchmark/turkey_ovomucoid_gromacs3.3.3/._npt.gro
- SI_constant_ph_gromacs/benchmark/turkey_ovomucoid_gromacs3.3.3/topol.top
- __MACOSX/SI_constant_ph_gromacs/benchmark/turkey_ovomucoid_gromacs3.3.3/._topol.top
- SI_constant_ph_gromacs/benchmark/turkey_ovomucoid_gromacs3.3.3/spc.itp
- __MACOSX/SI_constant_ph_gromacs/benchmark/turkey_ovomucoid_gromacs3.3.3/._spc.itp
- SI_constant_ph_gromacs/benchmark/turkey_ovomucoid_gromacs3.3.3/.DS_Store
- __MACOSX/SI_constant_ph_gromacs/benchmark/turkey_ovomucoid_gromacs3.3.3/._.DS_Store
- SI_constant_ph_gromacs/benchmark/turkey_ovomucoid_gromacs3.3.3/md_8/
- __MACOSX/SI_constant_ph_gromacs/benchmark/turkey_ovomucoid_gromacs3.3.3/._md_8
- SI_constant_ph_gromacs/benchmark/turkey_ovomucoid_gromacs3.3.3/md_12/
- __MACOSX/SI_constant_ph_gromacs/benchmark/turkey_ovomucoid_gromacs3.3.3/._md_12
- SI_constant_ph_gromacs/benchmark/turkey_ovomucoid_gromacs3.3.3/md_1/
- __MACOSX/SI_constant_ph_gromacs/benchmark/turkey_ovomucoid_gromacs3.3.3/._md_1
- SI_constant_ph_gromacs/benchmark/turkey_ovomucoid_gromacs3.3.3/md_off.mdp
- __MACOSX/SI_constant_ph_gromacs/benchmark/turkey_ovomucoid_gromacs3.3.3/._md_off.mdp
- SI_constant_ph_gromacs/benchmark/turkey_ovomucoid_gromacs3.3.3/md_4/
- __MACOSX/SI_constant_ph_gromacs/benchmark/turkey_ovomucoid_gromacs3.3.3/._md_4
- SI_constant_ph_gromacs/benchmark/turkey_ovomucoid_gromacs3.3.3/md_16/
- __MACOSX/SI_constant_ph_gromacs/benchmark/turkey_ovomucoid_gromacs3.3.3/._md_16
- SI_constant_ph_gromacs/benchmark/turkey_ovomucoid_gromacs3.3.3/md_2/
- __MACOSX/SI_constant_ph_gromacs/benchmark/turkey_ovomucoid_gromacs3.3.3/._md_2
- SI_constant_ph_gromacs/benchmark/GLIC_gromacs2021_cpu_gpu/topol_Protein_chain_D.itp
- __MACOSX/SI_constant_ph_gromacs/benchmark/GLIC_gromacs2021_cpu_gpu/._topol_Protein_chain_D.itp
- SI_constant_ph_gromacs/benchmark/GLIC_gromacs2021_cpu_gpu/topol.top
- __MACOSX/SI_constant_ph_gromacs/benchmark/GLIC_gromacs2021_cpu_gpu/._topol.top
- SI_constant_ph_gromacs/benchmark/GLIC_gromacs2021_cpu_gpu/topol_Protein_chain_E.itp
- __MACOSX/SI_constant_ph_gromacs/benchmark/GLIC_gromacs2021_cpu_gpu/._topol_Protein_chain_E.itp
- SI_constant_ph_gromacs/benchmark/GLIC_gromacs2021_cpu_gpu/MD_pH_off.mdp
- __MACOSX/SI_constant_ph_gromacs/benchmark/GLIC_gromacs2021_cpu_gpu/._MD_pH_off.mdp
- SI_constant_ph_gromacs/benchmark/GLIC_gromacs2021_cpu_gpu/index.ndx
- __MACOSX/SI_constant_ph_gromacs/benchmark/GLIC_gromacs2021_cpu_gpu/._index.ndx
- SI_constant_ph_gromacs/benchmark/GLIC_gromacs2021_cpu_gpu/topol_Protein_chain_B.itp
- __MACOSX/SI_constant_ph_gromacs/benchmark/GLIC_gromacs2021_cpu_gpu/._topol_Protein_chain_B.itp
- SI_constant_ph_gromacs/benchmark/GLIC_gromacs2021_cpu_gpu/.DS_Store
- __MACOSX/SI_constant_ph_gromacs/benchmark/GLIC_gromacs2021_cpu_gpu/._.DS_Store
- SI_constant_ph_gromacs/benchmark/GLIC_gromacs2021_cpu_gpu/topol_Protein_chain_C.itp
- __MACOSX/SI_constant_ph_gromacs/benchmark/GLIC_gromacs2021_cpu_gpu/._topol_Protein_chain_C.itp
- SI_constant_ph_gromacs/benchmark/GLIC_gromacs2021_cpu_gpu/topol_Protein_chain_A.itp
- __MACOSX/SI_constant_ph_gromacs/benchmark/GLIC_gromacs2021_cpu_gpu/._topol_Protein_chain_A.itp
- SI_constant_ph_gromacs/benchmark/GLIC_gromacs2021_cpu_gpu/NPT.pdb
- SI_constant_ph_gromacs/benchmark/GLIC_gromacs2021_cpu_gpu/POPC.itp
- __MACOSX/SI_constant_ph_gromacs/benchmark/GLIC_gromacs2021_cpu_gpu/._POPC.itp
- SI_constant_ph_gromacs/benchmark/GLIC_gromacs2021_cpu_gpu/MD_pH_on.mdp
- __MACOSX/SI_constant_ph_gromacs/benchmark/GLIC_gromacs2021_cpu_gpu/._MD_pH_on.mdp
- SI_constant_ph_gromacs/benchmark/turkey_ovomucoid_gromacs2021/topol.top
- __MACOSX/SI_constant_ph_gromacs/benchmark/turkey_ovomucoid_gromacs2021/._topol.top
- SI_constant_ph_gromacs/benchmark/turkey_ovomucoid_gromacs2021/index.ndx
- __MACOSX/SI_constant_ph_gromacs/benchmark/turkey_ovomucoid_gromacs2021/._index.ndx
- SI_constant_ph_gromacs/benchmark/turkey_ovomucoid_gromacs2021/md_8.mdp
- __MACOSX/SI_constant_ph_gromacs/benchmark/turkey_ovomucoid_gromacs2021/._md_8.mdp
- SI_constant_ph_gromacs/benchmark/turkey_ovomucoid_gromacs2021/.DS_Store
- __MACOSX/SI_constant_ph_gromacs/benchmark/turkey_ovomucoid_gromacs2021/._.DS_Store
- SI_constant_ph_gromacs/benchmark/turkey_ovomucoid_gromacs2021/md_off.mdp
- __MACOSX/SI_constant_ph_gromacs/benchmark/turkey_ovomucoid_gromacs2021/._md_off.mdp
- SI_constant_ph_gromacs/benchmark/turkey_ovomucoid_gromacs2021/npt_buf.gro
- __MACOSX/SI_constant_ph_gromacs/benchmark/turkey_ovomucoid_gromacs2021/._npt_buf.gro
- SI_constant_ph_gromacs/benchmark/turkey_ovomucoid_gromacs2021/md_16.mdp
- __MACOSX/SI_constant_ph_gromacs/benchmark/turkey_ovomucoid_gromacs2021/._md_16.mdp
- SI_constant_ph_gromacs/benchmark/turkey_ovomucoid_gromacs2021/md_4.mdp
- __MACOSX/SI_constant_ph_gromacs/benchmark/turkey_ovomucoid_gromacs2021/._md_4.mdp
- SI_constant_ph_gromacs/benchmark/turkey_ovomucoid_gromacs2021/md_1.mdp
- __MACOSX/SI_constant_ph_gromacs/benchmark/turkey_ovomucoid_gromacs2021/._md_1.mdp
- SI_constant_ph_gromacs/benchmark/turkey_ovomucoid_gromacs2021/md_2.mdp
- __MACOSX/SI_constant_ph_gromacs/benchmark/turkey_ovomucoid_gromacs2021/._md_2.mdp
- SI_constant_ph_gromacs/benchmark/turkey_ovomucoid_gromacs2021/md_12.mdp
- __MACOSX/SI_constant_ph_gromacs/benchmark/turkey_ovomucoid_gromacs2021/._md_12.mdp
- SI_constant_ph_gromacs/input_CHARMM36/hewl_multisite/topol.top
- __MACOSX/SI_constant_ph_gromacs/input_CHARMM36/hewl_multisite/._topol.top
- SI_constant_ph_gromacs/input_CHARMM36/hewl_multisite/index.ndx
- __MACOSX/SI_constant_ph_gromacs/input_CHARMM36/hewl_multisite/._index.ndx
- SI_constant_ph_gromacs/input_CHARMM36/hewl_multisite/topol_Protein_chain_A.itp
- __MACOSX/SI_constant_ph_gromacs/input_CHARMM36/hewl_multisite/._topol_Protein_chain_A.itp
- SI_constant_ph_gromacs/input_CHARMM36/hewl_multisite/NPT.pdb
- __MACOSX/SI_constant_ph_gromacs/input_CHARMM36/hewl_multisite/._NPT.pdb
- SI_constant_ph_gromacs/input_CHARMM36/hewl_multisite/MD.mdp
- __MACOSX/SI_constant_ph_gromacs/input_CHARMM36/hewl_multisite/._MD.mdp
- SI_constant_ph_gromacs/input_CHARMM36/calibration_triGlu_singlesite/topol.top
- __MACOSX/SI_constant_ph_gromacs/input_CHARMM36/calibration_triGlu_singlesite/._topol.top
- SI_constant_ph_gromacs/input_CHARMM36/calibration_triGlu_singlesite/index.ndx
- __MACOSX/SI_constant_ph_gromacs/input_CHARMM36/calibration_triGlu_singlesite/._index.ndx
- SI_constant_ph_gromacs/input_CHARMM36/calibration_triGlu_singlesite/eq.gro
- __MACOSX/SI_constant_ph_gromacs/input_CHARMM36/calibration_triGlu_singlesite/._eq.gro
- SI_constant_ph_gromacs/input_CHARMM36/calibration_triGlu_singlesite/md.mdp
- __MACOSX/SI_constant_ph_gromacs/input_CHARMM36/calibration_triGlu_singlesite/._md.mdp
- SI_constant_ph_gromacs/input_CHARMM36/calibration_triAsp_singlesite/topol.top
- __MACOSX/SI_constant_ph_gromacs/input_CHARMM36/calibration_triAsp_singlesite/._topol.top
- SI_constant_ph_gromacs/input_CHARMM36/calibration_triAsp_singlesite/index.ndx
- __MACOSX/SI_constant_ph_gromacs/input_CHARMM36/calibration_triAsp_singlesite/._index.ndx
- SI_constant_ph_gromacs/input_CHARMM36/calibration_triAsp_singlesite/eq.gro
- __MACOSX/SI_constant_ph_gromacs/input_CHARMM36/calibration_triAsp_singlesite/._eq.gro
- SI_constant_ph_gromacs/input_CHARMM36/calibration_triAsp_singlesite/md.mdp
- __MACOSX/SI_constant_ph_gromacs/input_CHARMM36/calibration_triAsp_singlesite/._md.mdp
- SI_constant_ph_gromacs/input_CHARMM36/calibration_buffer/topol.top
- __MACOSX/SI_constant_ph_gromacs/input_CHARMM36/calibration_buffer/._topol.top
- SI_constant_ph_gromacs/input_CHARMM36/calibration_buffer/index.ndx
- __MACOSX/SI_constant_ph_gromacs/input_CHARMM36/calibration_buffer/._index.ndx
- SI_constant_ph_gromacs/input_CHARMM36/calibration_buffer/.DS_Store
- __MACOSX/SI_constant_ph_gromacs/input_CHARMM36/calibration_buffer/._.DS_Store
- SI_constant_ph_gromacs/input_CHARMM36/calibration_buffer/eq.gro
- __MACOSX/SI_constant_ph_gromacs/input_CHARMM36/calibration_buffer/._eq.gro
- SI_constant_ph_gromacs/input_CHARMM36/calibration_buffer/md.mdp
- __MACOSX/SI_constant_ph_gromacs/input_CHARMM36/calibration_buffer/._md.mdp
- SI_constant_ph_gromacs/input_CHARMM36/calibration_buffer/README
- __MACOSX/SI_constant_ph_gromacs/input_CHARMM36/calibration_buffer/._README
- SI_constant_ph_gromacs/input_CHARMM36/calibration_buffer/charmm36-mar2019-cphmd.ff/
- __MACOSX/SI_constant_ph_gromacs/input_CHARMM36/calibration_buffer/._charmm36-mar2019-cphmd.ff
- SI_constant_ph_gromacs/input_CHARMM36/cardV_multisite/topol.top
- __MACOSX/SI_constant_ph_gromacs/input_CHARMM36/cardV_multisite/._topol.top
- SI_constant_ph_gromacs/input_CHARMM36/cardV_multisite/index.ndx
- __MACOSX/SI_constant_ph_gromacs/input_CHARMM36/cardV_multisite/._index.ndx
- SI_constant_ph_gromacs/input_CHARMM36/cardV_multisite/topol_Protein_chain_A.itp
- __MACOSX/SI_constant_ph_gromacs/input_CHARMM36/cardV_multisite/._topol_Protein_chain_A.itp
- SI_constant_ph_gromacs/input_CHARMM36/cardV_multisite/NPT.pdb
- __MACOSX/SI_constant_ph_gromacs/input_CHARMM36/cardV_multisite/._NPT.pdb
- SI_constant_ph_gromacs/input_CHARMM36/cardV_multisite/MD.mdp
- __MACOSX/SI_constant_ph_gromacs/input_CHARMM36/cardV_multisite/._MD.mdp
- SI_constant_ph_gromacs/input_CHARMM36/cardV_singlesite/topol.top
- __MACOSX/SI_constant_ph_gromacs/input_CHARMM36/cardV_singlesite/._topol.top
- SI_constant_ph_gromacs/input_CHARMM36/cardV_singlesite/index.ndx
- __MACOSX/SI_constant_ph_gromacs/input_CHARMM36/cardV_singlesite/._index.ndx
- SI_constant_ph_gromacs/input_CHARMM36/cardV_singlesite/topol_Protein_chain_A.itp
- __MACOSX/SI_constant_ph_gromacs/input_CHARMM36/cardV_singlesite/._topol_Protein_chain_A.itp
- SI_constant_ph_gromacs/input_CHARMM36/cardV_singlesite/NPT.pdb
- __MACOSX/SI_constant_ph_gromacs/input_CHARMM36/cardV_singlesite/._NPT.pdb
- SI_constant_ph_gromacs/input_CHARMM36/cardV_singlesite/MD.mdp
- __MACOSX/SI_constant_ph_gromacs/input_CHARMM36/cardV_singlesite/._MD.mdp
- SI_constant_ph_gromacs/input_CHARMM36/triAsp_singlesite/topol.top
- __MACOSX/SI_constant_ph_gromacs/input_CHARMM36/triAsp_singlesite/._topol.top
- SI_constant_ph_gromacs/input_CHARMM36/triAsp_singlesite/index.ndx
- __MACOSX/SI_constant_ph_gromacs/input_CHARMM36/triAsp_singlesite/._index.ndx
- SI_constant_ph_gromacs/input_CHARMM36/triAsp_singlesite/eq.gro
- __MACOSX/SI_constant_ph_gromacs/input_CHARMM36/triAsp_singlesite/._eq.gro
- SI_constant_ph_gromacs/input_CHARMM36/triAsp_singlesite/md.mdp
- __MACOSX/SI_constant_ph_gromacs/input_CHARMM36/triAsp_singlesite/._md.mdp
- SI_constant_ph_gromacs/input_CHARMM36/triGlu_singlesite/topol.top
- __MACOSX/SI_constant_ph_gromacs/input_CHARMM36/triGlu_singlesite/._topol.top
- SI_constant_ph_gromacs/input_CHARMM36/triGlu_singlesite/index.ndx
- __MACOSX/SI_constant_ph_gromacs/input_CHARMM36/triGlu_singlesite/._index.ndx
- SI_constant_ph_gromacs/input_CHARMM36/triGlu_singlesite/eq.gro
- __MACOSX/SI_constant_ph_gromacs/input_CHARMM36/triGlu_singlesite/._eq.gro
- SI_constant_ph_gromacs/input_CHARMM36/triGlu_singlesite/md.mdp
- __MACOSX/SI_constant_ph_gromacs/input_CHARMM36/triGlu_singlesite/._md.mdp
- SI_constant_ph_gromacs/input_CHARMM36/triAsp_multisite/topol.top
- __MACOSX/SI_constant_ph_gromacs/input_CHARMM36/triAsp_multisite/._topol.top
- SI_constant_ph_gromacs/input_CHARMM36/triAsp_multisite/index.ndx
- __MACOSX/SI_constant_ph_gromacs/input_CHARMM36/triAsp_multisite/._index.ndx
- SI_constant_ph_gromacs/input_CHARMM36/triAsp_multisite/eq.gro
- __MACOSX/SI_constant_ph_gromacs/input_CHARMM36/triAsp_multisite/._eq.gro
- SI_constant_ph_gromacs/input_CHARMM36/triAsp_multisite/md.mdp
- __MACOSX/SI_constant_ph_gromacs/input_CHARMM36/triAsp_multisite/._md.mdp
- SI_constant_ph_gromacs/input_CHARMM36/triGlu_multisite/topol.top
- __MACOSX/SI_constant_ph_gromacs/input_CHARMM36/triGlu_multisite/._topol.top
- SI_constant_ph_gromacs/input_CHARMM36/triGlu_multisite/index.ndx
- __MACOSX/SI_constant_ph_gromacs/input_CHARMM36/triGlu_multisite/._index.ndx
- SI_constant_ph_gromacs/input_CHARMM36/triGlu_multisite/eq.gro
- __MACOSX/SI_constant_ph_gromacs/input_CHARMM36/triGlu_multisite/._eq.gro
- SI_constant_ph_gromacs/input_CHARMM36/triGlu_multisite/md.mdp
- __MACOSX/SI_constant_ph_gromacs/input_CHARMM36/triGlu_multisite/._md.mdp
- SI_constant_ph_gromacs/input_CHARMM36/calibration_triHis_multisite/topol.top
- __MACOSX/SI_constant_ph_gromacs/input_CHARMM36/calibration_triHis_multisite/._topol.top
- SI_constant_ph_gromacs/input_CHARMM36/calibration_triHis_multisite/index.ndx
- __MACOSX/SI_constant_ph_gromacs/input_CHARMM36/calibration_triHis_multisite/._index.ndx
- SI_constant_ph_gromacs/input_CHARMM36/calibration_triHis_multisite/eq.gro
- __MACOSX/SI_constant_ph_gromacs/input_CHARMM36/calibration_triHis_multisite/._eq.gro
- SI_constant_ph_gromacs/input_CHARMM36/calibration_triHis_multisite/md.mdp
- __MACOSX/SI_constant_ph_gromacs/input_CHARMM36/calibration_triHis_multisite/._md.mdp
- SI_constant_ph_gromacs/input_CHARMM36/triHis_multisite/topol.top
- __MACOSX/SI_constant_ph_gromacs/input_CHARMM36/triHis_multisite/._topol.top
- SI_constant_ph_gromacs/input_CHARMM36/triHis_multisite/index.ndx
- __MACOSX/SI_constant_ph_gromacs/input_CHARMM36/triHis_multisite/._index.ndx
- SI_constant_ph_gromacs/input_CHARMM36/triHis_multisite/eq.gro
[truncated: 251 more entries]
