# Supplementary material for: Scalable Constant pH Molecular Dynamics in GROMACS
Source: J Chem Theory Comput. 2022 Sep 21;18(10):6148–60. doi: 10.1021/acs.jctc.2c00516 (PMC9558312; doi:10.1021/acs.jctc.2c00516)
Supplement: Supplementary file 1 — ct2c00516_si_001.zip [file ct2c00516_si_001.zip › SI_constant_ph_gromacs/README]

INPUT FILES REGARDING

"Scalable Constant pH Molecular Dynamics in GROMACS"
by N. Aho, P. Buslaev, A. Jansen, P. Bauer, G. Groenhof and B. Hess
2022

This folder contains:

(0) coefficients.dat that has all the dVdl coefficients listed
      
(1) force fields used

(2) input files for the titration simulations

(3) benchmark input files
    !! note: the benchmark systems do not have correct parameters 
       for reliable constant pH simulations, they were simply 
       used to test the performance of the code 

The force fields used were CHARMM36* (* denotes a version with modifications) 
and MARTINI 2.2.

CHARMM36* (in the folder charmm36-mar2019-cphmd.ff) includes modifications 
to the dihedral parameters of some atoms in the titratable amino acid 
sidechains, to better converge the rotameric configurations. 
Atoms whose parameters have been modified, are denoted with 'n', such as CT2n and OH1n.
The force field also includes parameters for the buffer particle (BUF). 

In Martini, the buffer topology is included in all topol.top files.

The systems for which titration simulations were performed:

CHARMM36*

- tripeptide Asp, Glu and His using multisite representation

- tripeptide Asp, Glu using single site representation

- cardiotoxin V protein (PDB:1cvo) using multisite representation
    titratable His-4, Glu-17, Asp-42, Asp-59
  
- HEWL protein (PDB:2lzt) using multisite representation
    titratable Glu-7, His-15, Asp-18, Glu-35, Asp-48, 
               Asp-52, Asp-66, Asp-87, Asp-101, Asp-119
  
MARTINI
(always single site representation)

- tripeptide Asp/Glu and His (Asp/Glu are the same bead) 

- cardiotoxin V protein
    titratable His-4, Glu-17, Asp-42, Asp-59
	
- HEWL protein 
    titratable Glu-7, His-15, Asp-18, Glu-35, Asp-48, 
               Asp-52, Asp-66, Asp-87, Asp-101, Asp-119

Note:
All systems are prepared with titratable compound/protein in 
a box of water with physiological ions concentration 0.15M, 
energy minimized and equilibrated.
All titrations were performed using the charge constraint to 
keep the total charge of the system neutral, hence buffer 
particles are included in the systems.    


	
