# Supplementary material for: Scalable Constant pH Molecular Dynamics in GROMACS
Source: J Chem Theory Comput. 2022 Sep 21;18(10):6148–60. doi: 10.1021/acs.jctc.2c00516 (PMC9558312; doi:10.1021/acs.jctc.2c00516)
Supplement: Supplementary file 1 — ct2c00516_si_001.zip [file ct2c00516_si_001.zip › SI_constant_ph_gromacs/coefficients.dat]

This file contains 

(1) partial charges of the atoms changing charge when protonation changes
    - for CHARMM36 and Martini force fields

(2) dV/dl coefficients for amino acids (Asp, Glu, His, Lys, termini)
    and the buffer particle to use in constant pH simulations
	- for modified CHARMM36 and Martini force fields

    polynomial least-square fit to average dVdl for lambda = -0.1,-0.05,...,1.05,1.1, 
    where each lambda simulated for 10ns (first ns discarded)
    - more details for calibration in the manuscript

    coefficients are given in the order of descending powers, as in the .mdp file

------------------------------------------------------------------------------


Partial charges:
----------------


Asp/Glu (q=0 --- q=-1)
----------------------

CHARMM36
    protonated    deprotonated  
    state 0       state 1
CG     -0.21           -0.28
CD      0.75            0.62 
OE1    -0.55           -0.76 
OE2    -0.61           -0.76 
HE2     0.44            0.00 	

Martini
    protonated    deprotonated  
    state 0       state 1
SC1      0.0            -1.0

His (q=+1 --- q=0)
------------------

CHARMM36
             HSP       HSD       HSE  
   state 0   state 1   state 2   state 3
CB     0.0     -0.05     -0.09     -0.08 
CD2    0.0      0.19      0.22     -0.05
HD2    0.0      0.13      0.10      0.09
CG     0.0      0.19     -0.05      0.22  
NE2    0.0     -0.51     -0.70     -0.36 
HE2    0.0      0.44      0.00      0.32 
ND1    0.0     -0.51     -0.36     -0.70 
HD1    0.0      0.44      0.32      0.00  
CE1    0.0      0.32      0.25      0.25 
HE1    0.0      0.18      0.13      0.13 

Martini
    protonated    deprotonated  
    state 0       state 1
SC4      1.0            0.0

------------------------------------------------------------------------------


dV/dl coefficients
------------------


modified CHARMM36 force field:
------------------------------

single site representation (1 lambda coordinate)
------------------------------------------------

triAsp
------

lambda1 69.73 -457.77 530.42 -215.67 -551.97 44.21

triGlu
------

lambda1 -110.50 -47.69 225.23 -124.91 -563.23 25.91    

triLys
------

lambda1 -30815 1.2871e+05 -2.1263e+05 1.7663e+05 -77370 16305 -657.92 -270.22 -671.14 526.32

C-ter
-----

lambda1 901.70 -2720.80 2584.50 -803.37 -34.70 -616.03 -3.48


N-ter
-----

lambda1 -23927 1.024e+05 -1.7332e+05 1.472e+05 -65456 13727 -414.5 -282.99 -657.63 627.88


buffer particle q=[-0.5,0.5]
------------------------------

lambda1 1000.00 -2917.80 2585.60 -288.86 -1274.70 577.2


multi-site representation (2 or 3 lambda coordinates)
-----------------------------------------------------

triAsp
------

lambda1 -82.48 442.01 -827.33 668.73 -280.65 -443.83
lambda2 -28.31  12.48   39.97 -65.751 583.78 -1021.6

triGlu
------

lambda1  -7.50 253.63 -670.67  624.41 -280.70 -363.48
lambda2 -65.11  82.98   34.68 -110.00  599.62 -959.99

triHis
------

lambda1 -3015.4 -13444.1 -34779. -44335.5 -31383.1 -13684.4 -4905.57 106.148 -484.107 11865.5 48985.4 104163. 103612. 59628.7 25794.9 3490.9 2180.34 -18552.6 -70083.6 -117174. -91492.5 -47959.2 -12542.4 -3968.74 14751.8 49997.8 63417.3 42048.3 16441.1 3929.98 -6193.44 -18113.5 -17591.7 -9832.74 -2246.33 934.809 2225.21 1887.54 594.263 402.485 604.077 158.757 -463.471 -193.458 82.6296
lambda2 -1695.49 -8107.68 -22614.3 -40090.6 -39319.4 -21686.8 -5816.32 -1663.43 -1231.35 7080.8 30409.5 75205.7 105063. 78113.9 30391.7 8898.15 5178.6 -12000.8 -45996.4 -95996.2 -101472. -54848.1 -18185.2 -8896.93 10595.2 35922. 59318.7 45645. 18480.3 8030.77 -5015.37 -14771.9 -17941.8 -9642.21 -3996.01 894.376 2282.28 1905.97 857.662 264.085 372.239 128.992 -135.244 -299.418 -28.5093
lambda3 -111.044 -768.566 -9092.12 -17291.1 -2883.78 15464.2 13669.9 5673.64 433.027 873.492 5534.28 29537.7 27498.6 -17935.7 -31834.8 -17251.3 -1555.29 -2245.47 -11551.3 -31061.6 -4912.98 24459.9 19180.8 2258.94 2451.91 9281.43 10136.1 -7134.35 -9948.52 -1755.79 -986.264 -1997.06 1570.57 3175.52 958.098 -64.3349 -650.924 -1045.66 -389.613 -6.33165 63.2438 4.25894 286.277 228.063 -171.139

------------------------------------------------------------------------------

Martini force field
-------------------

triGlu
----------

lambda1 -6.57 33.09 -47.28 0.576 -155.08 0.0479

triAsp
----------

lambda1 -19.84 61.30 -65.03 3.58 -154.01 0.133 

triHis
------

lambda1 -1.57 -9.22 22.56 7.95 -189.27 169.39

buffer particle q=[-0.5,0.5]
------------------------------

lambda1 5.84 -14.36 -11.38 31.65 -179.04 83.68
