# Supplementary material for: Scalable Constant pH Molecular Dynamics in GROMACS
Source: J Chem Theory Comput. 2022 Sep 21;18(10):6148–60. doi: 10.1021/acs.jctc.2c00516 (PMC9558312; doi:10.1021/acs.jctc.2c00516)
Supplement: Supplementary file 1 — ct2c00516_si_001.zip [file ct2c00516_si_001.zip › SI_constant_ph_gromacs/charmm36-mar2019-cphmd.ff/ions.itp]

[ moleculetype ] ; added by Bjelkmar Jan 2010, from c32b1/toppar/stream/toppar_water_ions.str
; molname	nrexcl
OH		1

[ atoms ]
; id	at type		res nr	residu name at name  cg nr	charge
1		OC			1		OH			O1		 1		-1.32
2		H			1		OH			H1		 1		 0.32

[ bonds ]
;i	j	funct	length	force.c.
1	2	1	0.09700 456056	 ; hydroxyl bond

[ moleculetype ]
; molname	nrexcl
LI		1

[ atoms ]
; id	at type		res nr	residu name at name  cg nr	charge	 
1		LIT			1		LI			LI		 1		1  

[ moleculetype ]
; molname	nrexcl
NA		1

[ atoms ]
; id	at type		res nr	residu name at name  cg nr	charge	 
1		SOD			1		NA			NA		 1		1		 

[ moleculetype ]
; molname       nrexcl
BUF              1

[ atoms ]
; id    at type         res nr  residu name at name  cg nr      charge
1               BUF                     1               BUF                      BUF               1              0

#ifdef POSRES_BUF
[ position_restraints ]
;  i funct       fcx        fcy        fcz
   1    1       1000       1000       1000 
#endif

[ moleculetype ]
; molname	nrexcl
K		1

[ atoms ]
; id	at type		res nr	residu name at name  cg nr	charge	 
1		POT			1		K			K		 1		1		 

[ moleculetype ]
; molname	nrexcl
CS		1

[ atoms ]
; id	at type		res nr	residu name at name  cg nr	charge	 
1		CES			1		Ces			Ces		 1		1		 

[ moleculetype ]
; molname	nrexcl
CL		1

[ atoms ]
; id	at type		res nr	residu name at name  cg nr	charge	 
1		CLA			1		CL			CL		 1		-1	 

[ moleculetype ]
; molname	nrexcl
CA		1

[ atoms ]
; id	at type		res nr	residu name at name  cg nr	charge	 
1		CAL			1		Cal			Cal		 1		2	

[ moleculetype ]
; molname	nrexcl
MG		1

[ atoms ]
; id	at type		res nr	residu name at name  cg nr	charge
#ifdef MG_ALLNER
; Use parameters from Allner et al. (DOI: 10.1021/ct3000734)
1		MGA			1		MG			MG		 1		2
#else
; Standard CHARMM parameters
1		MG			1		MG			MG		 1		2
#endif

[ moleculetype ]
; molname	nrexcl
ZN		1

[ atoms ]
; id	at type		res nr	residu name at name  cg nr	charge	 
1		ZN			1		ZN			ZN		 1		2	
