# Supplementary material for: Scalable Constant pH Molecular Dynamics in GROMACS
Source: J Chem Theory Comput. 2022 Sep 21;18(10):6148–60. doi: 10.1021/acs.jctc.2c00516 (PMC9558312; doi:10.1021/acs.jctc.2c00516)
Supplement: Supplementary file 1 — ct2c00516_si_001.zip [file ct2c00516_si_001.zip › SI_constant_ph_gromacs/benchmark/turkey_ovomucoid_gromacs3.3.3/npt.gro]

OVOMUCOID in water
10012
    1VAL      N    1   3.042   1.414   2.858  0.2531 -0.3518 -0.4345
    1VAL     H1    2   2.971   1.342   2.859 -1.1071  0.9432 -0.4126
    1VAL     H2    3   3.134   1.373   2.850  0.2884 -0.4507  0.3676
    1VAL     H3    4   3.038   1.467   2.944 -1.5556  1.1246 -1.3567
    1VAL     CA    5   3.014   1.501   2.743 -0.3843 -0.7436 -0.5797
    1VAL     HA    6   3.030   1.424   2.667  1.4571  0.2391 -1.2549
    1VAL     CB    7   2.874   1.562   2.743 -0.1290 -0.1565 -0.0859
    1VAL     HB    8   2.805   1.487   2.706 -1.7196  2.1198 -2.0721
    1VAL    CG1    9   2.836   1.597   2.887 -0.0801 -0.3719 -0.0203
    1VAL   HG11   10   2.730   1.623   2.886 -0.2265 -0.8891  0.7738
    1VAL   HG12   11   2.834   1.517   2.962  1.8036  0.3697  0.8898
    1VAL   HG13   12   2.896   1.681   2.923  0.7974 -0.3597 -1.4409
    1VAL    CG2   13   2.852   1.682   2.650 -0.0634 -0.1853 -0.1395
    1VAL   HG21   14   2.868   1.652   2.547  1.0040 -0.1792  0.0210
    1VAL   HG22   15   2.746   1.708   2.644 -0.1668 -0.8606 -1.6346
    1VAL   HG23   16   2.912   1.767   2.681 -1.1642  0.5054  0.1913
    1VAL      C   17   3.130   1.598   2.734 -0.8230 -0.2001 -0.4207
    1VAL      O   18   3.169   1.658   2.834 -0.0557 -0.4655 -0.5568
    2ASPH     N   19   3.195   1.601   2.618 -0.2475 -0.5353 -0.1122
    2ASPH     H   20   3.144   1.550   2.547 -0.8401 -2.5367  1.6563
    2ASPH    CA   21   3.319   1.666   2.580 -0.3618 -0.0674  0.3117
    2ASPH    HA   22   3.374   1.708   2.665 -1.2139  1.5948  0.0911
    2ASPH    CB   23   3.411   1.561   2.517  0.0176  0.4662 -0.0376
    2ASPH   HB1   24   3.423   1.485   2.594  1.8369  1.3413  0.6030
    2ASPH   HB2   25   3.362   1.506   2.437  0.0290 -0.7367  0.7520
    2ASPH    CG   26   3.549   1.610   2.478  0.1916  0.5462  0.6647
    2ASPH   OD1   27   3.564   1.702   2.398 -0.2940  0.4209  0.4305
    2ASPH   OD2   28   3.649   1.544   2.544  0.0006 -0.2706  0.1390
    2ASPH   HD2   29   3.723   1.594   2.515 -0.9583  1.7110  0.9683
    2ASPH     C   30   3.283   1.767   2.472 -0.1919 -0.0750  0.2463
    2ASPH     O   31   3.209   1.734   2.379  0.2025 -0.3842  0.0415
    3CYS2     N   32   3.332   1.889   2.499 -0.0960  0.0198 -0.3468
    3CYS2     H   33   3.389   1.911   2.579  0.6071  0.2840 -0.9135
    3CYS2    CA   34   3.308   2.002   2.411 -0.3103  0.0042 -0.3120
    3CYS2    HA   35   3.243   1.967   2.331 -0.4222 -0.0752 -0.1881
    3CYS2    CB   36   3.233   2.111   2.486  0.1119 -0.3181  0.5910
    3CYS2   HB1   37   3.274   2.136   2.584  0.8454  0.5801  0.0707
    3CYS2   HB2   38   3.236   2.205   2.431 -1.6366 -1.3572 -1.3992
    3CYS2    SG   39   3.065   2.058   2.526 -0.0453 -0.5044 -0.2923
    3CYS2     C   40   3.434   2.051   2.340  0.2030 -0.1721  0.4599
    3CYS2     O   41   3.421   2.152   2.271 -0.3778 -0.4084  0.2136
    4SER      N   42   3.553   1.992   2.343  0.4501  0.3071  0.3448
    4SER      H   43   3.560   1.898   2.381 -0.8577 -0.6767 -1.6581
    4SER     CA   44   3.675   2.052   2.292  0.2568  0.4407  0.0374
    4SER     HA   45   3.700   2.142   2.347 -1.8612 -0.1165  2.0764
    4SER     CB   46   3.792   1.961   2.330  0.1358  0.3156  0.1199
    4SER    HB1   47   3.882   2.014   2.300 -0.5018  0.5665 -1.4178
    4SER    HB2   48   3.790   1.952   2.439  1.2716 -0.8575  0.0564
    4SER     OG   49   3.780   1.831   2.278  0.6725  0.4389 -0.3233
    4SER     HG   50   3.700   1.798   2.316  1.2285  1.5271  1.9724
    4SER      C   51   3.676   2.102   2.148  0.5733 -0.1974 -0.1888
    4SER      O   52   3.736   2.203   2.114  0.1463  0.0495 -0.2302
    5GLUH     N   53   3.608   2.034   2.055 -0.3054  0.1509  0.1794
    5GLUH     H   54   3.557   1.952   2.082  0.1301 -0.0408  0.4423
    5GLUH    CA   55   3.594   2.064   1.913  0.3278  0.0576  0.0934
    5GLUH    HA   56   3.699   2.067   1.882 -0.6428  0.0176 -3.6686
    5GLUH    CB   57   3.519   1.948   1.848 -0.1090  0.4429 -0.0964
    5GLUH   HB1   58   3.551   1.858   1.901  1.8659 -0.5287 -2.6788
    5GLUH   HB2   59   3.411   1.951   1.859 -0.1944 -0.6534 -0.4114
    5GLUH    CG   60   3.558   1.921   1.702 -0.5766  0.1088 -0.1643
    5GLUH   HG1   61   3.555   2.020   1.656  0.6841  1.2743  2.0653
    5GLUH   HG2   62   3.664   1.896   1.693 -0.9072 -0.8369 -1.8882
    5GLUH    CD   63   3.464   1.826   1.629  0.0317 -0.4218 -0.2717
    5GLUH   OE1   64   3.366   1.856   1.562  0.0379  0.2672  0.0113
    5GLUH   OE2   65   3.514   1.700   1.622 -0.3893 -0.6558  0.7359
    5GLUH   HE2   66   3.458   1.661   1.557  0.0582  1.7294 -1.1726
    5GLUH     C   67   3.516   2.192   1.888 -0.5993 -0.5107  0.0216
    5GLUH     O   68   3.505   2.228   1.771  0.4227 -0.5914 -0.1107
    6TYR      N   69   3.453   2.255   1.987 -0.1274  0.4807 -0.3014
    6TYR      H   70   3.461   2.207   2.075  0.1523  1.0786  0.0070
    6TYR     CA   71   3.369   2.373   1.989 -0.2595  0.3972 -0.7246
    6TYR     HA   72   3.333   2.403   1.891 -0.1982 -0.4401 -1.0075
    6TYR     CB   73   3.240   2.345   2.065  0.2191 -0.0983 -0.0798
    6TYR    HB1   74   3.271   2.317   2.165 -0.5040  0.4753  0.3155
    6TYR    HB2   75   3.169   2.427   2.073  0.6920  0.4587 -1.3664
    6TYR     CG   76   3.152   2.245   1.992 -0.6199  0.4879  0.1060
    6TYR    CD1   77   3.190   2.110   1.988 -0.0769  0.6293  0.2803
    6TYR    HD1   78   3.275   2.078   2.046 -0.7619 -1.0093  0.4523
    6TYR    CD2   79   3.052   2.288   1.905 -0.8031  0.1408  0.1412
    6TYR    HD2   80   3.027   2.393   1.902 -0.8744  0.3694  3.7935
    6TYR    CE1   81   3.120   2.015   1.913 -0.1147  0.2080  0.8433
    6TYR    HE1   82   3.147   1.910   1.918 -0.8453  0.0413  1.5206
    6TYR    CE2   83   2.991   2.194   1.822 -0.2921 -0.4957  0.4743
    6TYR    HE2   84   2.915   2.238   1.758 -0.2496 -0.5441  0.3887
    6TYR     CZ   85   3.025   2.058   1.820  0.1551 -0.3830  0.2803
    6TYR     OH   86   2.957   1.973   1.738  0.0408  0.5440 -0.6045
    6TYR     HH   87   2.878   2.013   1.703 -0.5994 -0.5553 -0.4482
    6TYR      C   88   3.448   2.487   2.051 -0.0502 -0.1987  0.1167
    6TYR      O   89   3.526   2.468   2.145  0.4758 -0.6924 -0.4121
    7PRO      N   90   3.427   2.616   2.021 -0.1878 -0.2425  0.0261
    7PRO     CA   91   3.313   2.673   1.952  0.4613  0.7017 -0.2811
    7PRO     HA   92   3.224   2.626   1.994  0.7128  1.4058  1.1190
    7PRO     CB   93   3.301   2.817   2.002 -0.3383  0.6120 -0.1962
    7PRO    HB1   94   3.274   2.889   1.924  0.8594  1.2234 -0.0734
    7PRO    HB2   95   3.228   2.828   2.082 -0.1091 -2.0680  0.4491
    7PRO     CG   96   3.447   2.851   2.033 -0.2218 -0.1351  0.0818
    7PRO    HG1   97   3.499   2.889   1.945  2.3273 -2.5902  0.3722
    7PRO    HG2   98   3.458   2.913   2.122  1.9344 -0.9770  0.4658
    7PRO     CD   99   3.516   2.719   2.070 -0.0024 -0.1715 -0.4506
    7PRO    HD1  100   3.614   2.708   2.024  0.6628  2.0503  0.3058
    7PRO    HD2  101   3.529   2.709   2.177  0.5192 -1.1413 -0.5921
    7PRO      C  102   3.299   2.651   1.802  0.2102  0.0385 -0.1612
    7PRO      O  103   3.397   2.640   1.728  0.0880  0.5834 -0.4054
    8LYSH     N  104   3.174   2.653   1.755  0.1239  0.8802  0.0928
    8LYSH     H  105   3.097   2.670   1.817 -1.1716  0.0489 -1.2388
    8LYSH    CA  106   3.139   2.645   1.615  0.5467 -0.3581  0.0476
    8LYSH    HA  107   3.231   2.662   1.558  0.7485  0.6415  0.6432
    8LYSH    CB  108   3.092   2.504   1.580 -0.2218 -0.0608 -0.1253
    8LYSH   HB1  109   3.001   2.471   1.631  1.5610 -4.5708  0.6500
    8LYSH   HB2  110   3.060   2.525   1.478  0.5302  2.9711  0.1715
    8LYSH    CG  111   3.202   2.398   1.586 -0.3059 -0.1675 -0.4194
    8LYSH   HG1  112   3.298   2.441   1.559  0.6056 -2.1274 -0.4868
    8LYSH   HG2  113   3.211   2.376   1.692 -1.6613 -1.8960 -0.6062
    8LYSH    CD  114   3.166   2.273   1.506 -0.3912 -0.3155 -0.1516
    8LYSH   HD1  115   3.077   2.222   1.542 -0.1439 -1.1102 -0.6156
    8LYSH   HD2  116   3.134   2.309   1.408 -2.0028 -0.6907  0.2105
    8LYSH    CE  117   3.279   2.171   1.485 -0.3184 -0.1955 -0.3509
    8LYSH   HE1  118   3.371   2.219   1.454 -0.6139  0.1373 -0.7207
    8LYSH   HE2  119   3.288   2.126   1.584  1.2292  1.0027  0.0818
    8LYSH    NZ  120   3.234   2.066   1.393 -0.1408 -0.8329  0.2820
    8LYSH   HZ1  121   3.195   2.106   1.309  1.5148  0.0819 -0.1120
    8LYSH   HZ2  122   3.308   2.003   1.363  0.1209 -1.1423  1.5232
    8LYSH   HZ3  123   3.166   2.005   1.436  0.0912 -0.4516  1.2250
    8LYSH     C  124   3.045   2.760   1.583  0.5157 -0.3340  0.2230
    8LYSH     O  125   2.952   2.772   1.663  0.1192 -0.0622 -0.2751
    9PRO      N  126   3.066   2.840   1.479  0.1715 -0.0305  0.3833
    9PRO     CA  127   2.991   2.962   1.455  0.0657 -0.2218 -0.3089
    9PRO     HA  128   2.990   3.015   1.551 -2.2606  0.1117 -0.4535
    9PRO     CB  129   3.068   3.033   1.345  0.4797 -0.1134  0.0473
    9PRO    HB1  130   3.005   3.086   1.273 -0.3171 -1.1061 -0.0131
    9PRO    HB2  131   3.141   3.099   1.392  0.2482  1.0009 -1.1002
    9PRO     CG  132   3.138   2.920   1.268  0.1791 -0.3415  0.1085
    9PRO    HG1  133   3.082   2.875   1.186 -0.6863 -0.7247  0.8919
    9PRO    HG2  134   3.233   2.960   1.233  0.1909 -1.6071 -1.4420
    9PRO     CD  135   3.160   2.811   1.372 -0.2222 -0.4035  0.1316
    9PRO    HD1  136   3.166   2.711   1.328  3.2506 -0.3263  0.1472
    9PRO    HD2  137   3.260   2.832   1.409 -0.3338 -2.3754  1.7456
    9PRO      C  138   2.846   2.937   1.415 -0.1428  0.2620  0.1165
    9PRO      O  139   2.776   3.032   1.382 -0.2581  0.2455  0.3086
   10ALA      N  140   2.796   2.813   1.422 -0.0157  0.2096  0.1260
   10ALA      H  141   2.848   2.747   1.477 -0.9285 -1.0215 -0.4358
   10ALA     CA  142   2.665   2.770   1.376  0.1779 -0.1448 -0.1003
   10ALA     HA  143   2.594   2.841   1.419  1.0874 -0.5062  2.1666
   10ALA     CB  144   2.649   2.770   1.224  0.2332 -0.2794 -0.1068
   10ALA    HB1  145   2.703   2.849   1.173 -1.0593  1.3906  1.0048
   10ALA    HB2  146   2.683   2.675   1.182 -0.0842 -0.5320  0.2008
   10ALA    HB3  147   2.544   2.773   1.194  0.0398 -0.7097  0.5160
   10ALA      C  148   2.631   2.632   1.429 -0.2390  0.0591  0.1676
   10ALA      O  149   2.727   2.563   1.463  0.0541 -0.0008 -0.7617
   11CYS2     N  150   2.505   2.586   1.431 -0.2215 -0.0075 -0.2119
   11CYS2     H  151   2.433   2.651   1.402  0.7768  1.1662 -0.1640
   11CYS2    CA  152   2.464   2.450   1.456  0.0863 -0.0230  0.2310
   11CYS2    HA  153   2.550   2.383   1.464  0.4746  0.4528  0.0448
   11CYS2    CB  154   2.412   2.443   1.600 -0.6168  0.5112  0.0124
   11CYS2   HB1  155   2.314   2.488   1.617 -0.9555 -0.9642  2.3667
   11CYS2   HB2  156   2.386   2.339   1.620  0.6655 -0.4104 -2.6016
   11CYS2    SG  157   2.521   2.499   1.733  0.0670 -0.3188 -0.1831
   11CYS2     C  158   2.361   2.408   1.352 -0.4566  0.5724  0.5207
   11CYS2     O  159   2.285   2.494   1.307 -0.1225  0.3270 -0.5417
   12THR      N  160   2.369   2.282   1.308 -0.4854  0.8602 -0.3345
   12THR      H  161   2.433   2.222   1.357  1.1494  1.3262 -1.8129
   12THR     CA  162   2.274   2.205   1.230 -0.4096  0.0768  0.3288
   12THR     HA  163   2.231   2.261   1.147 -1.1121  0.3235  0.8497
   12THR     CB  164   2.347   2.084   1.172  0.1774  0.4541  0.2658
   12THR     HB  165   2.276   2.035   1.105 -0.9506  2.5409 -0.1407
   12THR    OG1  166   2.408   2.006   1.272  0.2295 -0.2329 -0.2952
   12THR    HG1  167   2.342   1.948   1.307  0.3455  0.4035  1.0552
   12THR    CG2  168   2.459   2.133   1.080  0.0960  0.2099  0.0358
   12THR   HG21  169   2.452   2.068   0.992 -0.7939  0.2898  0.0309
   12THR   HG22  170   2.454   2.236   1.045 -0.0594  0.0793 -0.3467
   12THR   HG23  171   2.555   2.133   1.131  0.6723 -1.3109 -0.9674
   12THR      C  172   2.158   2.167   1.321 -0.4998 -0.7310 -0.1148
   12THR      O  173   2.177   2.135   1.438 -0.1709  0.1702  0.0899
   13LEU      N  174   2.034   2.167   1.272 -0.5145  0.3980 -0.1065
   13LEU      H  175   2.024   2.195   1.175 -0.2306  0.3984 -0.1389
   13LEU     CA  176   1.913   2.141   1.347 -0.2193 -0.3668  0.1183
   13LEU     HA  177   1.905   2.208   1.433 -0.9892  0.9685 -0.9574
   13LEU     CB  178   1.797   2.174   1.253  0.2226  1.0771  0.0477
   13LEU    HB1  179   1.795   2.136   1.151 -3.6514  1.1451 -0.0774
   13LEU    HB2  180   1.712   2.114   1.288  1.1715 -0.1272  0.3459
   13LEU     CG  181   1.747   2.317   1.272 -0.2521  0.8460  0.5754
   13LEU     HG  182   1.746   2.343   1.378  0.8221  0.5699  0.6626
   13LEU    CD1  183   1.832   2.415   1.191 -0.2423  0.1460 -0.2778
   13LEU   HD11  184   1.788   2.514   1.207  1.0904  0.5107  1.4793
   13LEU   HD12  185   1.937   2.418   1.219  0.4981 -0.6315 -2.7329
   13LEU   HD13  186   1.846   2.385   1.087 -0.2003  0.0374 -0.2416
   13LEU    CD2  187   1.603   2.329   1.221 -0.0992 -0.2358 -0.1425
   13LEU   HD21  188   1.573   2.429   1.252  1.6327 -0.2724  1.8713
   13LEU   HD22  189   1.597   2.318   1.113 -0.1508  0.1518 -0.1830
   13LEU   HD23  190   1.539   2.265   1.281  0.7435 -0.9172  0.0396
   13LEU      C  191   1.901   2.003   1.408 -0.4650 -0.6906 -0.6459
   13LEU      O  192   1.933   1.903   1.344 -0.4719 -1.1175 -0.0034
   14GLUH     N  193   1.855   1.993   1.533  0.3273 -0.3431 -0.3220
   14GLUH     H  194   1.839   2.082   1.579  0.6569  0.4938 -1.7700
   14GLUH    CA  195   1.860   1.876   1.618 -0.0958 -0.1556 -0.0297
   14GLUH    HA  196   1.812   1.808   1.548  2.1023 -0.9179 -0.8664
   14GLUH    CB  197   2.003   1.829   1.643  0.0056  0.1779  0.0184
   14GLUH   HB1  198   2.069   1.816   1.557 -0.0548  0.8090 -0.1299
   14GLUH   HB2  199   2.055   1.918   1.681  3.3423 -1.1733 -1.0027
   14GLUH    CG  200   2.032   1.712   1.736  0.1830 -0.1552 -0.4485
   14GLUH   HG1  201   2.141   1.710   1.746  0.0470  0.0052  1.7681
   14GLUH   HG2  202   2.003   1.744   1.836  0.6777 -1.9842  0.3285
   14GLUH    CD  203   1.967   1.577   1.707 -0.1328 -0.2199  0.4961
   14GLUH   OE1  204   1.852   1.548   1.738 -0.2154 -0.1329  0.2819
   14GLUH   OE2  205   2.057   1.488   1.655  0.0707  0.5665 -0.5309
   14GLUH   HE2  206   2.007   1.422   1.609 -0.9632  0.7428  0.3124
   14GLUH     C  207   1.787   1.903   1.749 -0.0715  0.3411 -0.1150
   14GLUH     O  208   1.817   2.004   1.812  0.0309  0.0890  0.2489
   15TYR      N  209   1.697   1.816   1.795  0.1233  0.2671  0.1377
   15TYR      H  210   1.694   1.724   1.753  0.6779  0.3879 -0.1665
   15TYR     CA  211   1.630   1.820   1.923  0.0882  0.0885  0.1256
   15TYR     HA  212   1.677   1.897   1.984 -1.2102 -0.6392  2.1746
   15TYR     CB  213   1.488   1.872   1.897  0.1919  0.2325 -0.1575
   15TYR    HB1  214   1.476   1.945   1.817 -0.0163  0.6323  0.2296
   15TYR    HB2  215   1.429   1.796   1.847  0.5788 -0.6065  0.6335
   15TYR     CG  216   1.418   1.921   2.021 -0.4658 -0.1736 -0.3653
   15TYR    CD1  217   1.449   2.054   2.052 -0.3824 -0.1817 -0.4096
   15TYR    HD1  218   1.514   2.117   1.994  0.4453  0.5082  1.1871
   15TYR    CD2  219   1.326   1.843   2.092  0.3494 -0.6850  0.1467
   15TYR    HD2  220   1.311   1.739   2.068  0.1600 -0.3625 -1.1847
   15TYR    CE1  221   1.397   2.098   2.175 -0.1786  0.1174 -0.4288
   15TYR    HE1  222   1.438   2.195   2.201 -3.8589  1.8560 -0.5525
   15TYR    CE2  223   1.266   1.899   2.206  0.2381 -0.2288 -0.1311
   15TYR    HE2  224   1.196   1.841   2.264  0.1327 -1.8954 -1.8276
   15TYR     CZ  225   1.319   2.018   2.259 -0.2649  0.1506 -0.4760
   15TYR     OH  226   1.258   2.065   2.372  0.5713  0.0210  0.0385
   15TYR     HH  227   1.260   2.157   2.392 -1.8682  0.2710 -0.5713
   15TYR      C  228   1.634   1.688   1.999 -0.1640  0.1211  0.1999
   15TYR      O  229   1.545   1.604   1.981 -0.1926  0.2409 -0.2352
   16ARG      N  230   1.732   1.671   2.088  0.1861  0.4107 -0.1227
   16ARG      H  231   1.796   1.747   2.106 -0.8508  1.4234 -0.5652
   16ARG     CA  232   1.731   1.573   2.195  0.2247  0.6681  0.1148
   16ARG     HA  233   1.636   1.527   2.220  1.3030 -1.3847  0.6915
   16ARG     CB  234   1.811   1.447   2.164 -0.1769  0.3730  0.2775
   16ARG    HB1  235   1.915   1.472   2.147  0.4860 -0.5303  2.5897
   16ARG    HB2  236   1.809   1.388   2.256 -1.8988  1.8064  1.2100
   16ARG     CG  237   1.762   1.365   2.044  0.9114  0.5047 -0.2677
   16ARG    HG1  238   1.654   1.364   2.054  1.0296  0.4605  1.3087
   16ARG    HG2  239   1.780   1.426   1.956  2.1316  3.3413  1.7794
   16ARG     CD  240   1.813   1.222   2.028 -0.1150  0.0968  0.0361
   16ARG    HD1  241   1.829   1.186   2.130  0.1484 -0.0742 -0.0632
   16ARG    HD2  242   1.741   1.164   1.969  0.4360  1.0005 -1.5871
   16ARG     NE  243   1.939   1.222   1.953  0.0395 -0.3477  0.2862
   16ARG     HE  244   2.014   1.207   2.018  0.5717 -0.6490 -0.3960
   16ARG     CZ  245   1.948   1.182   1.825 -0.3361  0.2488  0.0662
   16ARG    NH1  246   2.071   1.178   1.773 -0.1129 -0.7741  0.6308
   16ARG   HH11  247   2.157   1.183   1.826 -0.0643 -1.9765  0.6749
   16ARG   HH12  248   2.079   1.162   1.673  0.6951  2.2590  0.0963
   16ARG    NH2  249   1.841   1.158   1.748 -0.3136 -0.3906  0.2315
   16ARG   HH21  250   1.746   1.172   1.779 -0.0252  2.2132  0.1396
   16ARG   HH22  251   1.852   1.112   1.659  1.5784  1.4402 -0.5655
   16ARG      C  252   1.779   1.646   2.320 -0.1496  0.2799  0.4884
   16ARG      O  253   1.899   1.673   2.330  0.0058 -0.2247  0.0559
   17PRO      N  254   1.691   1.692   2.410 -0.2424 -0.1576  0.6273
   17PRO     CA  255   1.721   1.792   2.510 -0.2644  0.1250  0.3564
   17PRO     HA  256   1.759   1.881   2.460  0.9957  0.5889  2.0262
   17PRO     CB  257   1.592   1.829   2.582 -0.1917  0.0846  0.5102
   17PRO    HB1  258   1.590   1.819   2.691 -1.7501 -0.1180  0.4900
   17PRO    HB2  259   1.569   1.932   2.553  0.7058  0.3039  0.5566
   17PRO     CG  260   1.488   1.734   2.524  0.2880 -0.4715  0.5513
   17PRO    HG1  261   1.468   1.653   2.594 -1.6526 -0.0240  0.5865
   17PRO    HG2  262   1.389   1.766   2.491 -0.4995 -0.6414  2.6489
   17PRO     CD  263   1.551   1.656   2.409 -0.2608 -0.0896 -0.0221
   17PRO    HD1  264   1.533   1.548   2.415  0.4286 -0.2041  0.1297
   17PRO    HD2  265   1.502   1.691   2.318  2.3368  0.8300 -1.1944
   17PRO      C  266   1.826   1.743   2.609 -0.1328 -0.0487  0.1333
   17PRO      O  267   1.841   1.623   2.627  0.4070 -0.0435 -0.2468
   18LEU      N  268   1.891   1.840   2.675 -0.0107 -0.4138  0.5525
   18LEU      H  269   1.882   1.935   2.642  0.3437 -0.1985  1.0571
   18LEU     CA  270   1.996   1.819   2.773  0.4888  0.1367  0.1417
   18LEU     HA  271   1.960   1.731   2.827 -0.5376 -0.2579 -1.1227
   18LEU     CB  272   2.137   1.776   2.732  0.5186  0.0315  0.3484
   18LEU    HB1  273   2.191   1.738   2.818  0.9918  1.8952  0.9091
   18LEU    HB2  274   2.121   1.688   2.669 -0.4450  0.8309 -0.5687
   18LEU     CG  275   2.218   1.871   2.644  0.0892 -0.1912 -0.2979
   18LEU     HG  276   2.221   1.969   2.692 -0.7308 -0.3396  0.0761
   18LEU    CD1  277   2.362   1.825   2.626  0.0982 -0.2095 -0.1839
   18LEU   HD11  278   2.357   1.726   2.582  2.1543 -1.1878  1.6059
   18LEU   HD12  279   2.425   1.890   2.565  0.3189 -1.0811 -0.9069
   18LEU   HD13  280   2.405   1.832   2.726 -2.6516  1.8259  0.9876
   18LEU    CD2  281   2.152   1.899   2.508 -0.1391  0.4874 -0.0552
   18LEU   HD21  282   2.077   1.977   2.520 -0.3576 -0.0153  2.3789
   18LEU   HD22  283   2.220   1.944   2.437  0.2797  2.2270  1.3752
   18LEU   HD23  284   2.101   1.816   2.460 -0.9876  1.8643 -1.6012
   18LEU      C  285   1.986   1.935   2.870  0.2207 -0.1209  0.4256
   18LEU      O  286   1.986   2.053   2.834  0.2572 -0.3178 -0.2313
   19CYS2     N  287   1.964   1.903   2.998  0.4438 -0.2885  0.4227
   19CYS2     H  288   1.939   1.806   3.006 -2.9578  0.1478 -2.3224
   19CYS2    CA  289   1.961   1.994   3.111 -0.2226 -0.1001  0.2599
   19CYS2    HA  290   1.898   2.079   3.086 -2.0894 -0.8461  2.1352
   19CYS2    CB  291   1.884   1.927   3.224 -0.5787 -0.1565 -0.0126
   19CYS2   HB1  292   1.789   1.903   3.177 -0.9889  2.7587 -0.8144
   19CYS2   HB2  293   1.930   1.830   3.244 -3.0141 -1.3043  0.4011
   19CYS2    SG  294   1.827   2.020   3.368 -0.4604 -0.2989  0.1285
   19CYS2     C  295   2.102   2.029   3.156 -0.2817 -0.2154  0.5373
   19CYS2     O  296   2.180   1.939   3.185 -0.4995 -0.4299  0.4669
   20GLY      N  297   2.133   2.157   3.181 -0.0867 -0.1827  0.1366
   20GLY      H  298   2.057   2.223   3.172 -0.8991 -0.7254  2.2531
   20GLY     CA  299   2.265   2.194   3.229  0.0110 -0.0476 -0.2346
   20GLY    HA1  300   2.339   2.116   3.210  0.2911 -0.4243  2.1071
   20GLY    HA2  301   2.293   2.284   3.174 -1.8471  0.5487 -0.2631
   20GLY      C  302   2.254   2.237   3.374 -0.0371 -0.0008 -0.2511
   20GLY      O  303   2.144   2.243   3.429  0.1217  0.0343  0.0627
   21SER      N  304   2.369   2.281   3.425 -0.0769 -0.2031  0.0188
   21SER      H  305   2.458   2.266   3.379 -0.7509 -1.7244 -0.8693
   21SER     CA  306   2.378   2.311   3.566  0.0432 -0.3411  0.0415
   21SER     HA  307   2.316   2.233   3.611  0.5625 -1.3316 -0.9109
   21SER     CB  308   2.526   2.311   3.604 -0.1111  0.0961  0.6688
   21SER    HB1  309   2.555   2.341   3.704  1.6042 -2.3888  1.0180
   21SER    HB2  310   2.565   2.210   3.589  1.2691  0.6177  0.6204
   21SER     OG  311   2.607   2.391   3.522  0.2047 -0.1451  0.7415
   21SER     HG  312   2.607   2.482   3.547  0.3682  0.7989 -2.2819
   21SER      C  313   2.321   2.446   3.608  0.4168 -0.0380 -0.4179
   21SER      O  314   2.302   2.475   3.726  0.1220 -0.5033 -0.3484
   22ASPH     N  315   2.282   2.529   3.511 -0.1429 -0.2394 -0.3688
   22ASPH     H  316   2.314   2.506   3.418  1.9271  1.4391 -0.1497
   22ASPH    CA  317   2.214   2.656   3.525 -0.2978 -0.3197 -0.3805
   22ASPH    HA  318   2.236   2.704   3.620  0.3184  0.0786 -0.7119
   22ASPH    CB  319   2.246   2.752   3.410 -0.5283 -0.0796 -0.2451
   22ASPH   HB1  320   2.174   2.833   3.417  0.2856  0.7566 -1.2460
   22ASPH   HB2  321   2.334   2.805   3.448 -0.5398 -3.0676  4.7803
   22ASPH    CG  322   2.235   2.705   3.266  0.0719  0.5026 -0.4919
   22ASPH   OD1  323   2.198   2.592   3.233  0.4737  0.1811  0.1439
   22ASPH   OD2  324   2.273   2.804   3.180  0.1986  0.6027 -0.3206
   22ASPH   HD2  325   2.253   2.779   3.091 -2.6416  0.6182  0.2328
   22ASPH     C  326   2.064   2.632   3.518 -0.3982 -0.0294  0.6419
   22ASPH     O  327   1.989   2.728   3.534 -0.1776  0.2716 -0.0621
   23ASN      N  328   2.022   2.510   3.486 -0.0017  0.0825 -0.3352
   23ASN      H  329   2.092   2.439   3.470  1.2643  0.7734  1.8094
   23ASN     CA  330   1.887   2.457   3.488 -0.0333  0.1621 -0.3475
   23ASN     HA  331   1.885   2.350   3.470 -0.0932  0.1055  0.0042
   23ASN     CB  332   1.812   2.481   3.618  0.0598 -0.1956 -0.2258
   23ASN    HB1  333   1.884   2.464   3.698  1.0274 -1.5363 -1.3576
   23ASN    HB2  334   1.770   2.579   3.642 -0.3656  0.2139 -2.4985
   23ASN     CG  335   1.702   2.382   3.654  0.0501  0.0368  0.4168
   23ASN    OD1  336   1.731   2.263   3.670 -0.1550 -0.1261 -0.3637
   23ASN    ND2  337   1.576   2.424   3.663 -0.1757 -0.6012  0.3567
   23ASN   HD21  338   1.569   2.524   3.645  0.2472 -0.4916  0.7716
   23ASN   HD22  339   1.492   2.368   3.663 -0.2869 -0.4363  0.4246
   23ASN      C  340   1.811   2.507   3.366  0.1900 -0.3388 -0.6986
   23ASN      O  341   1.689   2.497   3.373  0.2428 -0.3949  0.2284
   24LYSH     N  342   1.874   2.562   3.262  0.3743 -0.0966 -0.4632
   24LYSH     H  343   1.975   2.563   3.262  0.4225 -1.4982 -1.0691
   24LYSH    CA  344   1.821   2.568   3.127  0.0770  0.4416 -0.3244
   24LYSH    HA  345   1.720   2.604   3.145 -1.5051 -2.9236 -1.7222
   24LYSH    CB  346   1.905   2.670   3.049 -0.1807  0.7591 -0.1935
   24LYSH   HB1  347   1.895   2.770   3.089 -0.8055  1.0208 -0.9811
   24LYSH   HB2  348   2.012   2.649   3.058 -0.1217  0.8020 -0.7561
   24LYSH    CG  349   1.858   2.682   2.904 -0.4411 -0.3638 -0.2171
   24LYSH   HG1  350   1.931   2.619   2.854  0.4480  1.5197 -1.4079
   24LYSH   HG2  351   1.751   2.668   2.888 -0.6405  0.7045  0.0291
   24LYSH    CD  352   1.896   2.817   2.842 -0.0783  0.1969  1.1840
   24LYSH   HD1  353   1.859   2.896   2.907  0.8945  1.1873  0.5572
   24LYSH   HD2  354   2.003   2.836   2.843  0.0005  0.0672 -0.9270
   24LYSH    CE  355   1.848   2.845   2.700 -0.5343  0.1518  1.3279
   24LYSH   HE1  356   1.913   2.785   2.637 -1.5568  0.3310  0.0536
   24LYSH   HE2  357   1.744   2.813   2.686  0.0036 -0.8608 -0.8227
   24LYSH    NZ  358   1.873   2.986   2.667  0.0912 -0.2279  0.1253
   24LYSH   HZ1  359   1.804   3.016   2.600  0.0707 -0.1916  0.1620
   24LYSH   HZ2  360   1.856   3.057   2.737  0.8084  1.0433 -0.9362
   24LYSH   HZ3  361   1.964   2.994   2.623 -0.3968 -0.1191 -0.8960
   24LYSH     C  362   1.812   2.432   3.061 -0.1048  0.4808 -0.3808
   24LYSH     O  363   1.899   2.345   3.065 -0.7093 -0.1317 -0.2048
   25THR      N  364   1.697   2.400   2.999 -0.0545 -0.3327 -0.0747
   25THR      H  365   1.621   2.465   3.012 -0.6512 -1.4025  2.2658
   25THR     CA  366   1.688   2.286   2.911 -0.1580 -0.2002 -0.2381
   25THR     HA  367   1.752   2.202   2.940  1.4842  1.1791  0.3095
   25THR     CB  368   1.540   2.250   2.897 -0.2713  0.1502  0.0589
   25THR     HB  369   1.487   2.334   2.852  0.3684 -1.1309 -3.3287
   25THR    OG1  370   1.498   2.226   3.030 -0.2995 -0.1814 -0.0087
   25THR    HG1  371   1.528   2.306   3.070  0.8805 -0.2992 -0.6225
   25THR    CG2  372   1.511   2.129   2.808 -0.6617  0.1522  0.1782
   25THR   HG21  373   1.411   2.095   2.831  0.1159 -1.5230  1.2840
   25THR   HG22  374   1.508   2.146   2.700  1.8324  1.5166  0.2248
   25THR   HG23  375   1.584   2.053   2.835 -0.5123  0.2642  0.0988
   25THR      C  376   1.745   2.333   2.778  0.4092  0.0820  0.1024
   25THR      O  377   1.683   2.424   2.722  0.0435 -0.5093 -0.4580
   26TYR      N  378   1.850   2.277   2.719  0.0679 -0.2568 -0.1848
   26TYR      H  379   1.892   2.192   2.755 -0.4250 -1.4414 -2.2255
   26TYR     CA  380   1.902   2.309   2.587 -0.0919  0.3561 -0.1019
   26TYR     HA  381   1.863   2.400   2.541  0.8112  0.6638 -0.2673
   26TYR     CB  382   2.055   2.306   2.588 -0.1009 -0.6862  0.7821
   26TYR    HB1  383   2.087   2.208   2.623  2.3881  0.1996  1.1804
   26TYR    HB2  384   2.092   2.310   2.485  0.6616 -0.4861  1.0599
   26TYR     CG  385   2.107   2.411   2.682 -0.1754  0.0937 -0.0287
   26TYR    CD1  386   2.137   2.392   2.818  0.4524  0.1087 -0.1619
   26TYR    HD1  387   2.118   2.294   2.860 -1.1714 -0.4237 -1.9650
   26TYR    CD2  388   2.139   2.538   2.632  0.7718 -0.1622 -0.0980
   26TYR    HD2  389   2.116   2.563   2.530  1.5653 -0.6646 -0.4112
   26TYR    CE1  390   2.184   2.493   2.902  0.1243  0.0440  0.1011
   26TYR    HE1  391   2.203   2.479   3.008 -0.7471  0.5224  0.3285
   26TYR    CE2  392   2.190   2.643   2.710  0.2645  0.0441 -0.0397
   26TYR    HE2  393   2.206   2.741   2.668  1.5835  0.5267  1.4933
   26TYR     CZ  394   2.210   2.619   2.847  0.3841 -0.0869 -0.0796
   26TYR     OH  395   2.254   2.717   2.931  0.2761 -0.3624  0.3034
   26TYR     HH  396   2.310   2.779   2.886  0.3577  1.2598  2.4985
   26TYR      C  397   1.858   2.197   2.494  0.3512 -0.1882  0.3347
   26TYR      O  398   1.826   2.091   2.547  0.8698 -0.5398 -0.0408
   27GLY      N  399   1.857   2.214   2.361  0.4776 -0.7429  0.2601
   27GLY      H  400   1.884   2.303   2.322  0.3406 -0.4200  0.8836
   27GLY     CA  401   1.803   2.114   2.272 -0.1525 -0.0482 -0.1460
   27GLY    HA1  402   1.737   2.041   2.320 -0.4425  1.0875  1.2238
   27GLY    HA2  403   1.741   2.169   2.202 -0.7501  0.9781  1.1612
   27GLY      C  404   1.907   2.025   2.205  0.4433  0.5841 -0.0670
   27GLY      O  405   1.866   1.918   2.160  0.2731  0.3985  0.5157
   28ASN      N  406   2.035   2.064   2.204  0.4430  0.5854 -0.1259
   28ASN      H  407   2.060   2.152   2.246 -0.1378  0.4253  0.5749
   28ASN     CA  408   2.134   1.988   2.130  0.0972 -0.1814  0.1932
   28ASN     HA  409   2.120   1.883   2.156  1.1675 -0.8120 -1.6190
   28ASN     CB  410   2.123   2.003   1.979  0.5231 -0.1357  0.1667
   28ASN    HB1  411   2.202   1.941   1.936  0.3667  1.7372 -3.1721
   28ASN    HB2  412   2.026   1.957   1.959  0.7290 -0.7604  0.5887
   28ASN     CG  413   2.143   2.140   1.914  0.2248 -0.1253  0.0931
   28ASN    OD1  414   2.242   2.211   1.932 -0.0824  0.2745  0.2285
   28ASN    ND2  415   2.039   2.185   1.844  0.1603  0.2359  0.4143
   28ASN   HD21  416   1.965   2.122   1.816  1.2784 -0.6256 -0.7532
   28ASN   HD22  417   2.050   2.274   1.799  1.0748 -0.9505 -1.8826
   28ASN      C  418   2.272   2.026   2.182  0.1943  0.6889 -0.6908
   28ASN      O  419   2.290   2.124   2.254  0.2049 -0.2657  0.6317
   29LYSH     N  420   2.363   1.932   2.156 -0.1906  0.0693  0.1714
   29LYSH     H  421   2.338   1.847   2.108  0.3499  1.5964 -3.0172
   29LYSH    CA  422   2.498   1.931   2.210 -0.3564  0.1811  0.5963
   29LYSH    HA  423   2.473   1.952   2.314 -0.3984  1.8115  0.2862
   29LYSH    CB  424   2.555   1.791   2.193 -0.0259  0.3606  0.2080
   29LYSH   HB1  425   2.482   1.725   2.239 -0.4812 -1.2504 -2.6029
   29LYSH   HB2  426   2.560   1.764   2.087  0.6489 -0.2263  0.3785
   29LYSH    CG  427   2.696   1.768   2.248 -0.0463 -0.0382  0.0994
   29LYSH   HG1  428   2.750   1.863   2.248 -0.4846  0.2134 -0.1838
   29LYSH   HG2  429   2.674   1.738   2.350 -1.3263  1.0716  0.1700
   29LYSH    CD  430   2.778   1.654   2.187  0.0745  0.1993 -0.1917
   29LYSH   HD1  431   2.733   1.557   2.210  0.2086  0.2369  0.2352
   29LYSH   HD2  432   2.775   1.664   2.079  3.6759  0.6050 -0.3558
   29LYSH    CE  433   2.923   1.649   2.236 -0.1746 -0.5080  0.5145
   29LYSH   HE1  434   2.974   1.745   2.227  1.8954 -1.6708 -1.1537
   29LYSH   HE2  435   2.917   1.614   2.339  0.5150 -0.1622  0.6772
   29LYSH    NZ  436   2.999   1.559   2.149 -0.1024 -0.1284  0.1774
   29LYSH   HZ1  437   2.987   1.585   2.052  0.1656 -0.4403  0.0592
   29LYSH   HZ2  438   3.099   1.559   2.163  0.3765 -1.7367 -2.4279
   29LYSH   HZ3  439   2.956   1.467   2.158 -0.5287 -0.1547 -1.6620
   29LYSH     C  440   2.586   2.043   2.155 -0.3791  0.1532  0.5004
   29LYSH     O  441   2.667   2.088   2.236 -0.6063  0.3841  0.6000
   30CYS2     N  442   2.575   2.091   2.031 -0.2366  0.2804  0.5366
   30CYS2     H  443   2.513   2.042   1.969  0.7653  1.1024 -1.2105
   30CYS2    CA  444   2.632   2.211   1.972 -0.1805  0.0128  0.0449
   30CYS2    HA  445   2.739   2.203   1.991  0.0092  1.0643 -0.5128
   30CYS2    CB  446   2.597   2.217   1.824  0.5119 -0.3093 -0.1401
   30CYS2   HB1  447   2.630   2.130   1.767  1.5918  0.6925 -1.1115
   30CYS2   HB2  448   2.488   2.217   1.821  0.4408 -1.6027  1.4123
   30CYS2    SG  449   2.667   2.357   1.732  0.2640 -0.1206 -0.0455
   30CYS2     C  450   2.593   2.337   2.047 -0.2152 -0.0507  0.1343
   30CYS2     O  451   2.682   2.410   2.090 -0.1080 -0.3136  0.3697
   31ASN      N  452   2.464   2.358   2.078 -0.2146 -0.4079  0.3920
   31ASN      H  453   2.400   2.288   2.043  1.7968 -0.4013 -4.0641
   31ASN     CA  454   2.418   2.470   2.157  0.1900  0.0781 -0.0485
   31ASN     HA  455   2.474   2.557   2.124 -0.1309 -0.0935 -1.0843
   31ASN     CB  456   2.267   2.496   2.157  0.2177  0.2416 -0.0180
   31ASN    HB1  457   2.213   2.403   2.173  1.4529 -0.7077 -1.1240
   31ASN    HB2  458   2.220   2.552   2.237 -1.7406  0.6256 -1.3727
   31ASN     CG  459   2.220   2.555   2.025 -0.0603  0.2842  0.0980
   31ASN    OD1  460   2.233   2.676   2.006  0.1248  0.2187 -0.2098
   31ASN    ND2  461   2.164   2.472   1.937  0.5628  0.3704 -0.3852
   31ASN   HD21  462   2.170   2.375   1.963 -2.0474 -0.0337 -0.9806
   31ASN   HD22  463   2.123   2.497   1.848 -0.4238 -1.1182 -0.3718
   31ASN      C  464   2.453   2.458   2.305 -0.4679  0.1358  0.1153
   31ASN      O  465   2.495   2.560   2.359 -0.0467  0.2018 -0.3309
   32PHE      N  466   2.458   2.335   2.356  0.4492 -0.0732 -0.4519
   32PHE      H  467   2.416   2.261   2.303 -0.5441  0.1116  0.0385
   32PHE     CA  468   2.512   2.317   2.490  0.3767  0.1378 -0.3929
   32PHE     HA  469   2.467   2.394   2.553  0.1259  0.6145 -1.1322
   32PHE     CB  470   2.482   2.178   2.544  0.2420  0.1761 -0.3674
   32PHE    HB1  471   2.374   2.176   2.557  0.3299  0.8390  0.5506
   32PHE    HB2  472   2.500   2.112   2.459  2.3183  0.7907 -0.4698
   32PHE     CG  473   2.537   2.135   2.678 -0.4923 -0.2077 -0.1856
   32PHE    CD1  474   2.482   2.180   2.799 -0.7576 -0.7613 -0.0951
   32PHE    HD1  475   2.408   2.260   2.799 -1.0260 -0.8974 -2.7936
   32PHE    CD2  476   2.638   2.038   2.677  0.2574  0.5617  0.0876
   32PHE    HD2  477   2.680   1.995   2.588  2.5331  1.1726  0.8045
   32PHE    CE1  478   2.539   2.138   2.919 -0.4249 -0.3984 -0.1241
   32PHE    HE1  479   2.514   2.186   3.012 -2.3768  2.1235 -1.8339
   32PHE    CE2  480   2.692   1.987   2.796 -0.1702 -0.2952 -0.0834
   32PHE    HE2  481   2.770   1.915   2.814  1.3658  1.0718 -1.0033
   32PHE     CZ  482   2.642   2.043   2.914 -0.1800 -0.1316 -0.1647
   32PHE     HZ  483   2.690   2.008   3.004  0.0706  1.0434  0.1812
   32PHE      C  484   2.663   2.341   2.490  0.3837  0.0966 -0.0129
   32PHE      O  485   2.712   2.419   2.571 -0.4898  0.3766  0.2557
   33CYS2     N  486   2.741   2.291   2.394  0.2198 -0.3480  0.0827
   33CYS2     H  487   2.703   2.231   2.321  1.0803 -0.4846 -0.2674
   33CYS2    CA  488   2.885   2.305   2.384  0.1314  0.4489 -0.1040
   33CYS2    HA  489   2.940   2.289   2.477  0.6599  1.3629 -0.2470
   33CYS2    CB  490   2.945   2.206   2.285 -0.3616  0.2726 -0.2317
   33CYS2   HB1  491   2.904   2.209   2.184 -0.7522  1.1821 -0.0554
   33CYS2   HB2  492   3.049   2.231   2.264  0.2571 -2.4936 -0.8656
   33CYS2    SG  493   2.969   2.038   2.347  0.0952  0.2526 -0.4567
   33CYS2     C  494   2.931   2.445   2.344  0.4225  0.1477 -0.8281
   33CYS2     O  495   3.035   2.495   2.387 -0.2130  0.1621  0.7653
   34ASN      N  496   2.850   2.526   2.275 -0.2325 -0.2209 -0.5004
   34ASN      H  497   2.770   2.479   2.234 -0.1525 -0.1818 -0.7012
   34ASN     CA  498   2.874   2.666   2.248 -0.4085 -0.1098 -0.1017
   34ASN     HA  499   2.981   2.688   2.243 -0.3455 -0.2198  0.6478
   34ASN     CB  500   2.796   2.706   2.123 -0.1194  0.1677 -0.1957
   34ASN    HB1  501   2.701   2.654   2.114 -0.3343  0.8848 -3.1379
   34ASN    HB2  502   2.772   2.812   2.124  2.2740  0.7621  0.3674
   34ASN     CG  503   2.878   2.697   1.995  0.3883  0.0978  0.1290
   34ASN    OD1  504   3.000   2.708   1.982  0.4425 -0.6177 -0.0366
   34ASN    ND2  505   2.810   2.669   1.883  0.4461 -0.3759  0.2098
   34ASN   HD21  506   2.712   2.647   1.895  0.0595  0.7857 -0.6518
   34ASN   HD22  507   2.847   2.686   1.791 -0.1197  3.8885  0.5399
   34ASN      C  508   2.826   2.750   2.365 -0.3507 -0.0324 -0.1327
   34ASN      O  509   2.881   2.859   2.383 -0.1254 -0.1574 -0.0485
   35ALA      N  510   2.730   2.708   2.448 -0.0532  0.0119  0.2403
   35ALA      H  511   2.695   2.616   2.425  0.2416  0.1625 -0.8758
   35ALA     CA  512   2.687   2.767   2.573 -0.0364  0.0323  0.2373
   35ALA     HA  513   2.677   2.876   2.563 -0.9166 -0.1017 -0.4846
   35ALA     CB  514   2.551   2.707   2.607 -0.2154  0.2097 -0.1467
   35ALA    HB1  515   2.473   2.727   2.534 -1.7939  0.6869  1.5901
   35ALA    HB2  516   2.565   2.600   2.626  3.3058  0.1330 -2.3577
   35ALA    HB3  517   2.513   2.743   2.703 -1.9519  0.6450 -0.9630
   35ALA      C  518   2.786   2.754   2.688  0.2136  0.4083  0.0701
   35ALA      O  519   2.804   2.851   2.762 -0.6787  0.5729  0.0836
   36VAL      N  520   2.858   2.642   2.696  0.3569  0.4982  0.0529
   36VAL      H  521   2.810   2.563   2.655  0.2098 -1.0543  2.9752
   36VAL     CA  522   2.976   2.616   2.776 -0.0021  0.0409  0.4400
   36VAL     HA  523   2.944   2.623   2.880  0.5786  1.3624  0.5517
   36VAL     CB  524   3.028   2.476   2.743  0.4157  0.1504  0.6247
   36VAL     HB  525   3.007   2.466   2.637 -1.4373 -1.0279  1.0483
   36VAL    CG1  526   3.176   2.452   2.771  0.6106  0.6267  0.0362
   36VAL   HG11  527   3.190   2.448   2.879 -3.1271  3.3101  0.8141
   36VAL   HG12  528   3.208   2.359   2.723  0.8864  0.9887 -0.4884
   36VAL   HG13  529   3.236   2.530   2.726 -0.3454  1.3165 -0.0724
   36VAL    CG2  530   2.949   2.362   2.808 -0.0886  0.3861  0.4375
   36VAL   HG21  531   2.988   2.271   2.762  0.1224  1.0264 -0.6753
   36VAL   HG22  532   2.969   2.353   2.915 -2.2588 -1.3559  0.7503
   36VAL   HG23  533   2.843   2.373   2.785 -0.1307  1.1331  0.9431
   36VAL      C  534   3.074   2.731   2.760  0.2930 -0.2483  0.1630
   36VAL      O  535   3.102   2.806   2.853  0.2686 -0.2276  0.1541
   37VAL      N  536   3.123   2.750   2.637 -0.2009  0.0544  0.0097
   37VAL      H  537   3.104   2.687   2.561  0.3147  0.2702 -0.3092
   37VAL     CA  538   3.221   2.852   2.604  0.2362 -0.2801  0.2539
   37VAL     HA  539   3.313   2.831   2.657  0.2917  1.5957  0.9810
   37VAL     CB  540   3.249   2.819   2.458 -0.0720 -0.0727  0.1448
   37VAL     HB  541   3.159   2.829   2.397  1.6228 -3.2001 -3.3189
   37VAL    CG1  542   3.342   2.923   2.396 -0.2874  0.3995  0.6112
   37VAL   HG11  543   3.378   2.894   2.298  0.1305 -1.4235  1.2745
   37VAL   HG12  544   3.302   3.023   2.378 -0.4114  0.5814  1.8189
   37VAL   HG13  545   3.430   2.932   2.460 -1.6345 -0.3123  2.6588
   37VAL    CG2  546   3.309   2.680   2.436  0.6744  0.1832  0.5140
   37VAL   HG21  547   3.349   2.663   2.336 -0.6204 -0.2919  0.0482
   37VAL   HG22  548   3.386   2.660   2.511  1.0139  1.3831  0.4951
   37VAL   HG23  549   3.241   2.596   2.451  0.6992 -0.0858 -0.7350
   37VAL      C  550   3.164   2.991   2.630  0.0267 -0.4560  0.7592
   37VAL      O  551   3.236   3.076   2.681  0.0858 -0.1645  0.2084
   38GLUH     N  552   3.036   3.018   2.602  0.2974  0.1627  0.0873
   38GLUH     H  553   2.981   2.944   2.561 -1.5985  0.3201  2.1418
   38GLUH    CA  554   2.968   3.143   2.633  0.2450  0.1576 -0.0041
   38GLUH    HA  555   3.031   3.220   2.589  0.4756 -0.5645 -0.9826
   38GLUH    CB  556   2.826   3.146   2.577 -0.0346 -0.0591  0.6876
   38GLUH   HB1  557   2.794   3.077   2.499  0.4338 -0.4768  0.8625
   38GLUH   HB2  558   2.759   3.110   2.655  0.3756 -0.0222  1.0625
   38GLUH    CG  559   2.782   3.285   2.532  0.3109 -0.0339  0.4228
   38GLUH   HG1  560   2.674   3.276   2.522  0.4607 -1.9604  0.1913
   38GLUH   HG2  561   2.796   3.368   2.601 -1.8349 -0.9304  2.0653
   38GLUH    CD  562   2.836   3.319   2.394  0.1501  0.0415  0.3769
   38GLUH   OE1  563   2.954   3.327   2.361 -0.0033  0.3245 -0.1140
   38GLUH   OE2  564   2.741   3.321   2.296  0.2493 -0.5227  0.2651
   38GLUH   HE2  565   2.758   3.331   2.204 -1.3150 -0.2232 -0.0231
   38GLUH     C  566   2.975   3.175   2.781 -0.6708  0.3489  0.0001
   38GLUH     O  567   2.989   3.294   2.808  0.1602  0.3260 -0.3181
   39SER      N  568   2.966   3.077   2.871 -0.4369  0.2496 -0.0838
   39SER      H  569   2.967   2.980   2.843 -2.8197  0.4135 -1.0322
   39SER     CA  570   2.974   3.100   3.014 -0.3231  0.2801 -0.0950
   39SER     HA  571   2.981   3.208   3.028  2.2651  0.2794 -0.7070
   39SER     CB  572   2.863   3.021   3.084 -0.1174  0.0905  0.0203
   39SER    HB1  573   2.865   3.028   3.193 -0.1901  1.4410 -0.0472
   39SER    HB2  574   2.767   3.062   3.054 -1.1281 -0.1707  2.6531
   39SER     OG  575   2.868   2.883   3.056  0.3420  0.1653 -0.2959
   39SER     HG  576   2.873   2.876   2.962 -0.3591 -0.4532 -0.2977
   39SER      C  577   3.111   3.065   3.072 -0.2413  0.1948 -0.3382
   39SER      O  578   3.124   3.026   3.188 -0.0432  0.6014 -0.2253
   40ASN      N  579   3.222   3.070   2.998 -0.1211 -0.0985 -0.1805
   40ASN      H  580   3.204   3.089   2.900 -1.0540  0.6820  0.1227
   40ASN     CA  581   3.363   3.058   3.029 -0.1384  0.1949  0.0168
   40ASN     HA  582   3.417   3.075   2.935 -2.4893  0.2344 -1.4160
   40ASN     CB  583   3.414   3.153   3.137  0.0664 -0.0662  0.1500
   40ASN    HB1  584   3.369   3.130   3.234  0.0700  0.9030  0.3955
   40ASN    HB2  585   3.522   3.143   3.146 -0.1239 -1.8028  0.9712
   40ASN     CG  586   3.390   3.300   3.104 -0.2999 -0.1578 -0.0049
   40ASN    OD1  587   3.407   3.349   2.993  0.1626 -0.1991  0.0446
   40ASN    ND2  588   3.350   3.377   3.205  0.1265  0.3010 -0.1783
   40ASN   HD21  589   3.322   3.329   3.290 -0.3266 -1.3255 -1.2003
   40ASN   HD22  590   3.323   3.473   3.191  2.9033  1.0372 -1.0905
   40ASN      C  591   3.392   2.916   3.075  0.1029  0.2044 -0.0975
   40ASN      O  592   3.496   2.890   3.135 -0.3234  0.8486  0.9692
   41GLY      N  593   3.303   2.819   3.050  0.0631  0.1553  0.2216
   41GLY      H  594   3.236   2.856   2.984  1.0767  1.6110 -0.0596
   41GLY     CA  595   3.322   2.678   3.077 -0.4444  0.0236 -0.1093
   41GLY    HA1  596   3.285   2.618   2.994 -1.0821  0.6995 -0.3330
   41GLY    HA2  597   3.428   2.656   3.091 -0.5695  0.8203  2.7256
   41GLY      C  598   3.256   2.630   3.206 -0.6102 -0.1122 -0.2427
   41GLY      O  599   3.262   2.513   3.241  0.0472  0.0235  0.1137
   42THR      N  600   3.188   2.723   3.273 -0.4081 -0.2521  0.1606
   42THR      H  601   3.174   2.811   3.225 -0.1640 -1.0954 -1.5420
   42THR     CA  602   3.120   2.706   3.400 -0.1299  0.3170  0.3893
   42THR     HA  603   3.186   2.641   3.457 -0.5244 -0.1481  0.3257
   42THR     CB  604   3.117   2.846   3.463 -0.3541  0.1910  0.6641
   42THR     HB  605   3.072   2.829   3.561 -0.7612  0.6999  0.5680
   42THR    OG1  606   3.021   2.933   3.408  0.0839  0.2762  0.0250
   42THR    HG1  607   3.048   2.952   3.319  0.9112  1.1243  0.4345
   42THR    CG2  608   3.257   2.904   3.486 -0.2871  0.2359  0.1584
   42THR   HG21  609   3.273   2.971   3.570  0.8714 -1.2038  1.1457
   42THR   HG22  610   3.334   2.827   3.495  0.7634  1.3787  1.2391
   42THR   HG23  611   3.282   2.960   3.396 -0.1684  1.8899  1.1793
   42THR      C  612   2.983   2.640   3.394  0.2619 -0.5054  0.3428
   42THR      O  613   2.910   2.633   3.493 -0.1330  0.9078  0.1746
   43LEU      N  614   2.932   2.604   3.276 -0.3140 -0.1942  0.4876
   43LEU      H  615   2.997   2.606   3.198  1.7869 -0.7384  2.1412
   43LEU     CA  616   2.819   2.515   3.263 -0.6253  0.2100  0.3897
   43LEU     HA  617   2.752   2.541   3.345 -1.0887  1.0689 -0.2472
   43LEU     CB  618   2.746   2.550   3.134  0.4702  0.2385 -0.2338
   43LEU    HB1  619   2.722   2.655   3.149  0.7887  0.1656  0.8713
   43LEU    HB2  620   2.819   2.559   3.053  0.6268 -1.5484 -0.3217
   43LEU     CG  621   2.618   2.478   3.091  0.0360  0.6405  0.3781
   43LEU     HG  622   2.629   2.371   3.109 -2.8158 -0.0430 -1.3045
   43LEU    CD1  623   2.509   2.508   3.194 -0.0929  0.0756  0.4119
   43LEU   HD11  624   2.414   2.481   3.148  0.5205 -0.6950 -0.4178
   43LEU   HD12  625   2.527   2.456   3.288  0.9148 -0.3895 -0.0319
   43LEU   HD13  626   2.485   2.612   3.219 -1.8219  0.3229 -1.8952
   43LEU    CD2  627   2.579   2.513   2.948  0.5764  1.0095  0.3184
   43LEU   HD21  628   2.494   2.461   2.904  0.7465  0.5419  0.5404
   43LEU   HD22  629   2.560   2.621   2.943 -1.9051  0.6101 -0.0440
   43LEU   HD23  630   2.664   2.501   2.881 -1.9290 -1.4439 -2.7113
   43LEU      C  631   2.871   2.372   3.262 -0.2514  0.3489 -0.1373
   43LEU      O  632   2.962   2.343   3.183  0.0570  0.1039  0.3043
   44THR      N  633   2.814   2.281   3.341  0.1247  0.6739  0.5120
   44THR      H  634   2.751   2.317   3.411  1.0343  0.9139  1.2289
   44THR     CA  635   2.826   2.137   3.335 -0.4197  0.6567 -0.2840
   44THR     HA  636   2.887   2.108   3.249 -0.2503 -4.7406  1.2670
   44THR     CB  637   2.892   2.075   3.458 -0.5052 -0.3620 -0.7415
   44THR     HB  638   2.875   1.968   3.469 -0.6721 -0.3065 -0.4573
   44THR    OG1  639   2.830   2.117   3.577  0.9408  0.0923 -0.1218
   44THR    HG1  640   2.842   2.211   3.578 -0.0323  0.3092 -2.3397
   44THR    CG2  641   3.043   2.099   3.467 -0.5614 -0.2255 -0.1700
   44THR   HG21  642   3.084   2.046   3.554  0.9271  1.7909  0.4317
   44THR   HG22  643   3.088   2.060   3.376  2.4971  0.8976  0.7185
   44THR   HG23  644   3.074   2.204   3.467  0.0916 -0.3454  2.2507
   44THR      C  645   2.688   2.085   3.298 -0.4814 -0.0051  0.8340
   44THR      O  646   2.587   2.154   3.305 -0.4748  0.0943  0.0840
   45LEU      N  647   2.680   1.958   3.257 -0.1333  0.4837 -0.8279
   45LEU      H  648   2.765   1.905   3.244 -1.0924 -1.9054  1.6106
   45LEU     CA  649   2.562   1.884   3.218 -0.2394  0.2711 -0.1221
   45LEU     HA  650   2.499   1.956   3.166  1.5483  3.6947  2.0403
   45LEU     CB  651   2.603   1.762   3.135  0.1450  0.4179 -0.1501
   45LEU    HB1  652   2.642   1.798   3.039  0.2087  0.9623  0.0736
   45LEU    HB2  653   2.679   1.705   3.188 -0.8030 -0.5702  0.1833
   45LEU     CG  654   2.497   1.656   3.104  0.5869 -0.0446 -0.0871
   45LEU     HG  655   2.437   1.624   3.190  2.0429 -0.4332  0.8286
   45LEU    CD1  656   2.396   1.706   3.002 -0.5590 -0.0387  1.0238
   45LEU   HD11  657   2.408   1.666   2.901 -0.0004  0.4639  0.8863
   45LEU   HD12  658   2.291   1.687   3.026 -0.0315 -2.0556  1.9425
   45LEU   HD13  659   2.412   1.814   2.992  1.1199 -0.3406  0.1223
   45LEU    CD2  660   2.551   1.522   3.053 -0.4832 -0.2643 -0.6603
   45LEU   HD21  661   2.484   1.448   3.097 -1.4755  1.3149  0.6534
   45LEU   HD22  662   2.557   1.511   2.945  0.2898 -0.2278 -0.6232
   45LEU   HD23  663   2.649   1.507   3.097  1.8697  1.6440 -4.6703
   45LEU      C  664   2.495   1.842   3.348  0.2304  0.2028  0.1009
   45LEU      O  665   2.559   1.796   3.442 -0.0814 -0.1156  0.1612
   46SER      N  666   2.362   1.839   3.350  0.2395 -0.0382  0.4325
   46SER      H  667   2.313   1.874   3.269  0.5617 -0.1662  0.1813
   46SER     CA  668   2.284   1.789   3.462 -0.4692  0.0067 -0.0348
   46SER     HA  669   2.336   1.789   3.557 -2.4353  0.8710  1.0991
   46SER     CB  670   2.159   1.873   3.487  0.1352  0.7408  0.5453
   46SER    HB1  671   2.182   1.980   3.480  1.0233  0.4784 -4.9336
   46SER    HB2  672   2.088   1.838   3.412  3.0073 -3.2715 -0.6282
   46SER     OG  673   2.096   1.842   3.609 -0.2983  0.2056  0.1901
   46SER     HG  674   2.156   1.867   3.678 -1.0160 -0.7172  1.1901
   46SER      C  675   2.261   1.640   3.437 -0.1751 -0.0147 -0.1886
   46SER      O  676   2.332   1.555   3.491 -0.6052 -0.1433  0.1848
   47HISB     N  677   2.184   1.613   3.332 -0.6863  0.4857  0.0498
   47HISB     H  678   2.141   1.681   3.270 -0.2298  0.2914 -0.4942
   47HISB    CA  679   2.139   1.483   3.286  0.3349  0.0972  0.1229
   47HISB    HA  680   2.225   1.416   3.289  0.1502 -0.1206  0.6483
   47HISB    CB  681   2.033   1.419   3.375  0.4659  0.3695  0.4789
   47HISB   HB1  682   2.009   1.323   3.328 -1.9426  0.8115  0.6597
   47HISB   HB2  683   2.076   1.392   3.472  1.5005  1.7844  0.4464
   47HISB    CG  684   1.904   1.494   3.390  0.0801 -0.3145  0.6721
   47HISB   ND1  685   1.796   1.483   3.302  0.5215  0.6165 -0.0037
   47HISB   CD2  686   1.860   1.568   3.497 -0.2034  0.4850  0.0129
   47HISB   HD2  687   1.903   1.599   3.591  1.6450 -1.9382  0.0566
   47HISB   CE1  688   1.696   1.552   3.357  0.0173 -0.2003  0.1199
   47HISB   HE1  689   1.602   1.569   3.307  0.7645  0.0671 -1.2684
   47HISB   NE2  690   1.731   1.613   3.472 -0.6189 -0.4419  0.4483
   47HISB   HE2  691   1.675   1.665   3.537  0.4597  1.0365  0.2421
   47HISB     C  692   2.086   1.505   3.145 -0.1200 -0.2771  0.2328
   47HISB     O  693   2.065   1.621   3.109  0.6430 -0.0108  0.6218
   48PHE      N  694   2.079   1.403   3.059  0.1447 -0.4175  0.3769
   48PHE      H  695   2.099   1.308   3.088  1.3512 -0.2896  0.0253
   48PHE     CA  696   2.029   1.410   2.924 -0.0108 -0.3005  0.4396
   48PHE     HA  697   2.048   1.508   2.880 -0.9588 -0.6545 -0.8259
   48PHE     CB  698   2.091   1.301   2.836 -0.0128 -0.1076  0.1973
   48PHE    HB1  699   2.080   1.207   2.891 -1.2193  1.2875  2.4904
   48PHE    HB2  700   2.035   1.286   2.744 -1.1574  1.5033  0.5982
   48PHE     CG  701   2.232   1.322   2.785 -0.0712 -0.1467  0.0167
   48PHE    CD1  702   2.259   1.411   2.681 -0.1904  0.9027  0.8678
   48PHE    HD1  703   2.176   1.462   2.635  0.5313  0.4638 -1.0080
   48PHE    CD2  704   2.336   1.260   2.855 -0.2857 -0.1870  0.3035
   48PHE    HD2  705   2.314   1.190   2.935 -1.1715 -2.3254 -1.7060
   48PHE    CE1  706   2.388   1.430   2.630 -0.3484 -0.1534  0.0547
   48PHE    HE1  707   2.415   1.496   2.549 -0.7370  1.2250  1.0077
   48PHE    CE2  708   2.463   1.274   2.798 -0.7861  0.4372 -0.6888
   48PHE    HE2  709   2.548   1.224   2.843 -0.5528  1.2071 -0.2501
   48PHE     CZ  710   2.491   1.354   2.687  0.4158  0.6188 -0.2742
   48PHE     HZ  711   2.587   1.363   2.637  0.1230 -1.2100 -1.2599
   48PHE      C  712   1.878   1.392   2.929 -0.0426 -0.4007 -0.5594
   48PHE      O  713   1.831   1.298   2.992 -0.4196  0.1233 -0.0434
   49GLY      N  714   1.800   1.493   2.890  0.1901  0.2791  0.6671
   49GLY      H  715   1.834   1.553   2.816  0.2026 -2.5517 -1.8193
   49GLY     CA  716   1.661   1.518   2.921 -0.0345 -0.1959  0.0545
   49GLY    HA1  717   1.610   1.497   2.826 -1.6879 -0.2205  0.9151
   49GLY    HA2  718   1.626   1.447   2.997  0.9261  1.8306  2.5133
   49GLY      C  719   1.637   1.664   2.956 -0.0761 -0.1166 -0.2930
   49GLY      O  720   1.728   1.746   2.948 -0.4935  0.3860  0.0628
   50LYSH     N  721   1.513   1.701   2.987  0.1683  0.3028  0.2066
   50LYSH     H  722   1.441   1.629   2.984  3.7538 -3.6403 -1.7909
   50LYSH    CA  723   1.476   1.839   3.012 -0.1961  0.2678 -0.1160
   50LYSH    HA  724   1.542   1.903   2.955 -1.4694  0.8832 -0.9418
   50LYSH    CB  725   1.329   1.871   2.987 -0.2983  0.2533  0.4371
   50LYSH   HB1  726   1.258   1.822   3.054 -2.1793  1.6482 -0.4209
   50LYSH   HB2  727   1.311   1.978   2.995  3.1860  0.8338  2.2340
   50LYSH    CG  728   1.284   1.827   2.847  0.1952  0.0744  0.3335
   50LYSH   HG1  729   1.364   1.850   2.777 -1.1820 -2.5243 -2.3191
   50LYSH   HG2  730   1.267   1.719   2.847 -2.2277  0.4028  0.2298
   50LYSH    CD  731   1.151   1.879   2.793  0.0711 -0.5971 -0.0262
   50LYSH   HD1  732   1.069   1.871   2.864  0.1063 -0.3034  0.0504
   50LYSH   HD2  733   1.163   1.986   2.776 -0.1504 -0.6217 -0.3529
   50LYSH    CE  734   1.108   1.823   2.658 -0.5218  0.1526 -0.1553
   50LYSH   HE1  735   1.179   1.854   2.582  1.4928  0.9176  1.9462
   50LYSH   HE2  736   1.112   1.714   2.650 -0.6935 -0.0632  2.0074
   50LYSH    NZ  737   0.985   1.879   2.599 -0.5654  0.4053  0.1681
   50LYSH   HZ1  738   0.995   1.979   2.596 -1.3678  0.4694 -0.8205
   50LYSH   HZ2  739   0.963   1.842   2.507 -0.9379 -2.8349  1.4174
   50LYSH   HZ3  740   0.899   1.852   2.644 -0.1834 -1.5668 -0.1492
   50LYSH     C  741   1.491   1.853   3.163  1.0156  0.2531 -0.2271
   50LYSH     O  742   1.477   1.757   3.238 -0.4421  0.1719 -0.5708
   51CYS2     N  743   1.508   1.978   3.206 -0.1218  0.3352  0.0128
   51CYS2     H  744   1.524   2.047   3.133 -0.2501 -0.2462 -0.5758
   51CYS2    CA  745   1.495   1.999   3.349  0.1297 -0.2976  0.1283
   51CYS2    HA  746   1.541   1.918   3.407 -0.0538 -1.0101 -0.6921
   51CYS2    CB  747   1.564   2.133   3.374  0.2602 -0.3045 -0.1855
   51CYS2   HB1  748   1.495   2.217   3.360  1.4972  1.1864  2.0912
   51CYS2   HB2  749   1.586   2.140   3.480 -0.4094 -0.0678 -0.0551
   51CYS2    SG  750   1.719   2.174   3.290  0.1530 -0.0649 -0.2692
   51CYS2     C  751   1.349   2.004   3.389  0.1310 -0.2726  0.1326
   51CYS2    OT  752   1.255   2.024   3.312  0.1259  0.3953  0.3043
   51CYS2     O  753   1.339   1.976   3.522  0.1164  0.5543  0.3144
   51CYS2    HO  754   1.245   1.968   3.531  0.2757 -2.5227  0.5308
   52SOL     OW  755   1.533   0.760   1.502  0.0300  0.6039 -0.3062
   52SOL    HW1  756   1.487   0.672   1.512 -0.3076  0.7262 -0.7397
   52SOL    HW2  757   1.467   0.829   1.475  0.3704  0.9018 -0.3866
   53SOL     OW  758   1.344   1.345   0.024  0.0288  0.0886 -0.3663
   53SOL    HW1  759   1.411   1.273   0.040 -0.8121 -0.4388  1.0976
   53SOL    HW2  760   1.380   1.432   0.056 -0.1289 -0.2767  0.8819
   54SOL     OW  761   1.407   1.734   0.497 -0.2927  0.1476 -0.0110
   54SOL    HW1  762   1.344   1.807   0.471 -0.2036  0.1351 -0.2634
   54SOL    HW2  763   1.380   1.649   0.453 -0.5564 -0.0383  0.4946
   55SOL     OW  764   0.159   0.474   4.650  0.9805 -0.1850 -0.9851
   55SOL    HW1  765   0.151   0.463   4.749 -0.1144  0.8599 -0.9313
   55SOL    HW2  766   0.068   0.490   4.611  1.6130  1.5605 -1.8673
   56SOL     OW  767   1.692   0.496   4.670  0.3241  0.6478 -0.7114
   56SOL    HW1  768   1.731   0.508   4.579 -0.9398 -1.8603 -1.6725
   56SOL    HW2  769   1.593   0.513   4.666  0.4067  1.5108  0.4511
   57SOL     OW  770   1.909   4.028   1.003 -0.1772  0.4034 -0.1997
   57SOL    HW1  771   1.948   4.101   1.059  0.4443 -0.3688  0.3855
   57SOL    HW2  772   1.839   3.979   1.055 -0.4652  0.4541 -0.5301
   58SOL     OW  773   0.635   0.204   1.434  0.5208 -0.9995 -0.6932
   58SOL    HW1  774   0.721   0.154   1.437 -0.1980 -2.2436  1.2908
   58SOL    HW2  775   0.560   0.141   1.412 -0.0649 -0.1831 -1.1254
   59SOL     OW  776   4.734   0.686   1.360 -0.1719  0.0084 -0.1709
   59SOL    HW1  777   4.823   0.699   1.405  0.5352 -4.1371  0.0749
   59SOL    HW2  778   4.738   0.722   1.267  1.1282  1.5037  0.4126
   60SOL     OW  779   4.734   1.117   2.252  0.6149  0.2792 -0.1734
   60SOL    HW1  780   4.761   1.040   2.310 -0.3567  0.8004  1.0272
   60SOL    HW2  781   4.634   1.124   2.251  0.6645  1.0335 -0.9305
   61SOL     OW  782   2.230   0.624   1.643  0.0398 -0.0774 -0.6116
   61SOL    HW1  783   2.225   0.601   1.740 -1.4474 -1.8396 -1.0508
   61SOL    HW2  784   2.325   0.639   1.617  0.5934 -0.8797  0.8325
   62SOL     OW  785   1.125   0.435   0.607 -0.0281 -0.4831 -0.7768
   62SOL    HW1  786   1.067   0.387   0.673  0.4797  0.1072  0.1156
   62SOL    HW2  787   1.074   0.511   0.567 -0.3020 -0.7754 -0.9894
   63SOL     OW  788   2.131   1.115   1.102 -0.0193  0.1062 -0.2271
   63SOL    HW1  789   2.137   1.212   1.079 -0.3163 -0.2908 -2.1593
   63SOL    HW2  790   2.222   1.074   1.096  0.0685  0.2121  0.3521
   64SOL     OW  791   1.768   1.479   1.329  0.6592 -0.3421 -0.2167
   64SOL    HW1  792   1.707   1.544   1.375  0.3695 -0.8895  0.1881
   64SOL    HW2  793   1.756   1.487   1.230 -0.7218 -1.0164 -0.1411
   65SOL     OW  794   0.695   2.165   2.588  0.0420  0.0175  0.5006
   65SOL    HW1  795   0.722   2.082   2.540  1.2797  1.2081 -0.9615
   65SOL    HW2  796   0.598   2.184   2.572  0.1082 -0.3661 -0.3690
   66SOL     OW  797   4.684   0.362   0.326 -0.6208 -0.4451  0.1500
   66SOL    HW1  798   4.647   0.338   0.236  0.3300 -1.7473  0.0808
   66SOL    HW2  799   4.765   0.420   0.314 -0.8132 -0.1622  0.1963
   67SOL     OW  800   1.754   0.315   1.974  0.2144 -0.1749 -0.0733
   67SOL    HW1  801   1.853   0.323   1.961  0.3114  0.5976  0.9573
   67SOL    HW2  802   1.706   0.364   1.901  0.6206  0.3314 -0.0052
   68SOL     OW  803   0.806   0.573   1.310  0.2837 -0.6555  0.0180
   68SOL    HW1  804   0.733   0.509   1.285 -0.8814  0.3614  0.6463
   68SOL    HW2  805   0.778   0.666   1.286  0.9322 -0.1301  1.1858
   69SOL     OW  806   1.923   0.523   0.566  0.1529  0.4820  0.0430
   69SOL    HW1  807   1.929   0.613   0.608 -1.4678  1.0067 -0.7599
   69SOL    HW2  808   1.985   0.518   0.488  0.9149  0.5610  0.6264
   70SOL     OW  809   2.486   1.318   1.104  0.4390 -0.0294 -0.3039
   70SOL    HW1  810   2.448   1.379   1.174  0.7428 -0.1550 -0.0301
   70SOL    HW2  811   2.427   1.321   1.023  0.7056  0.9991 -0.4785
   71SOL     OW  812   2.846   0.604   0.158 -0.3457  0.3126  0.5030
   71SOL    HW1  813   2.782   0.528   0.164 -0.7681  0.5991 -0.2079
   71SOL    HW2  814   2.796   0.691   0.161 -0.4129  0.5645 -3.1053
   72SOL     OW  815   0.786   1.062   1.645 -0.2378 -0.1392 -0.0179
   72SOL    HW1  816   0.762   1.062   1.548  0.6219 -0.0742 -0.2382
   72SOL    HW2  817   0.703   1.072   1.700 -0.8281 -1.0065 -0.7188
   73SOL     OW  818   0.867   0.568   4.619 -0.1638  0.2999 -0.0248
   73SOL    HW1  819   0.945   0.517   4.582 -0.7916 -0.6224 -0.1042
   73SOL    HW2  820   0.797   0.578   4.549 -1.2505 -1.2265  0.7813
   74SOL     OW  821   1.511   1.930   1.371 -0.3344  0.0194  0.1364
   74SOL    HW1  822   1.562   1.912   1.287 -0.2657  1.8260 -0.2455
   74SOL    HW2  823   1.463   2.018   1.363  0.0895  0.4872  2.1761
   75SOL     OW  824   1.259   3.041   0.657 -0.4802 -0.3541  0.3246
   75SOL    HW1  825   1.307   2.999   0.580 -0.6080 -1.5134  0.8636
   75SOL    HW2  826   1.259   2.979   0.735 -2.2762 -0.1177  0.5615
   76SOL     OW  827   1.720   0.953   0.589 -0.0414  0.1391 -0.3754
   76SOL    HW1  828   1.739   1.049   0.608  2.9240 -0.3206 -0.5006
   76SOL    HW2  829   1.673   0.945   0.502  0.2812  1.4582 -0.6903
   77SOL     OW  830   1.135   1.216   1.764 -0.2759  0.3213 -0.1409
   77SOL    HW1  831   1.096   1.295   1.810  0.5115 -0.1110  1.3402
   77SOL    HW2  832   1.074   1.137   1.774 -0.1770  0.2660  0.0395
   78SOL     OW  833   4.496   0.908   1.147  0.2356 -0.1795 -0.2885
   78SOL    HW1  834   4.571   0.921   1.211 -1.5016  2.2928  1.4307
   78SOL    HW2  835   4.435   0.836   1.180 -0.6766  1.1156  0.9509
   79SOL     OW  836   1.197   1.242   1.042  0.4345 -0.4739 -0.3896
   79SOL    HW1  837   1.207   1.302   0.962  1.6911  0.9052  0.7490
   79SOL    HW2  838   1.101   1.242   1.070  0.4288  1.2540 -0.2735
   80SOL     OW  839   2.201   0.442   0.140 -0.1900  0.5626 -0.1347
   80SOL    HW1  840   2.272   0.406   0.200  0.7918 -0.9151 -2.0544
   80SOL    HW2  841   2.121   0.382   0.142 -0.9645  1.5832  1.1266
   81SOL     OW  842   0.031   0.175   4.467  0.1969  0.0151 -0.2637
   81SOL    HW1  843   0.046   0.077   4.453 -1.3755 -0.4096  0.7927
   81SOL    HW2  844   0.072   0.226   4.391 -0.8059 -1.5896 -1.9755
   82SOL     OW  845   1.225   0.191   1.443 -0.5333 -0.0244 -0.2714
   82SOL    HW1  846   1.267   0.186   1.352 -1.2915  0.0714 -0.6394
   82SOL    HW2  847   1.132   0.155   1.438  0.2874 -2.4911  1.0368
   83SOL     OW  848   1.127   2.425   4.765  0.6629  0.2285 -0.2100
   83SOL    HW1  849   1.058   2.376   4.712  2.1113 -0.9409 -1.1055
   83SOL    HW2  850   1.086   2.505   4.808 -0.6595  1.0957 -2.8899
   84SOL     OW  851   4.898   0.563   0.814 -0.0823 -0.1090 -0.0139
   84SOL    HW1  852   4.894   0.468   0.783 -1.4153 -0.3642  0.8935
   84SOL    HW2  853   4.874   0.624   0.738 -1.0262 -0.6014 -0.1217
   85SOL     OW  854   0.452   0.865   2.015 -0.3568 -0.3204 -0.0958
   85SOL    HW1  855   0.375   0.814   1.977  0.7255 -2.2860  0.1606
   85SOL    HW2  856   0.537   0.830   1.976  0.5356  0.1758  1.3257
   86SOL     OW  857   1.760   0.786   1.780 -0.6062  0.1887 -0.1895
   86SOL    HW1  858   1.731   0.705   1.728  0.3155  0.3679 -1.0013
   86SOL    HW2  859   1.796   0.855   1.717 -0.1695  0.7115  0.6237
   87SOL     OW  860   1.069   0.559   1.242 -0.4488 -0.3671 -0.2922
   87SOL    HW1  861   0.977   0.540   1.278 -0.2735 -1.5763 -0.4269
   87SOL    HW2  862   1.079   0.515   1.152 -0.5826  1.8705 -1.4872
   88SOL     OW  863   1.778   0.108   0.291  0.3157  0.0837 -0.1094
   88SOL    HW1  864   1.766   0.020   0.244  0.1734  0.1017 -0.1088
   88SOL    HW2  865   1.732   0.104   0.380 -1.7371  0.9495 -1.0674
   89SOL     OW  866   1.677   0.043   0.539 -0.1274 -0.4163 -0.2632
   89SOL    HW1  867   1.601  -0.002   0.491 -0.8973  1.2219 -0.6330
   89SOL    HW2  868   1.651   0.059   0.634  0.2988 -1.0974 -0.0290
   90SOL     OW  869   2.711   0.758   3.633  0.3299 -0.1749 -0.0205
   90SOL    HW1  870   2.788   0.776   3.572  0.9232 -1.6438  0.2568
   90SOL    HW2  871   2.737   0.782   3.727  0.4568 -0.6869  0.0759
   91SOL     OW  872   1.202   1.409   0.826  0.2967  0.6189  0.1846
   91SOL    HW1  873   1.207   1.405   0.726  0.9338  0.7393  0.2081
   91SOL    HW2  874   1.116   1.451   0.853 -0.9575 -1.5211 -0.2702
   92SOL     OW  875   1.088   0.454   0.973  0.2853  0.6297 -0.5618
   92SOL    HW1  876   1.036   0.495   0.898  1.6980  1.8093 -0.9476
   92SOL    HW2  877   1.176   0.501   0.982  1.4619 -1.5209 -0.1723
   93SOL     OW  878   0.966   0.606   0.789 -0.3282  0.0438 -0.8376
   93SOL    HW1  879   1.028   0.669   0.741 -0.7895 -0.0217 -1.5330
   93SOL    HW2  880   0.872   0.624   0.760 -1.2009  2.6421  2.8221
   94SOL     OW  881   0.542   2.023   0.902 -0.5420  0.0064  0.4694
   94SOL    HW1  882   0.516   2.012   0.998  0.5156  1.5723  0.9826
   94SOL    HW2  883   0.522   2.117   0.873  0.3739 -0.0582 -0.4361
   95SOL     OW  884   1.644   0.897   0.835  0.1752 -0.1817  0.0759
   95SOL    HW1  885   1.554   0.939   0.840 -0.2785 -0.8700 -1.5970
   95SOL    HW2  886   1.680   0.904   0.742  1.3655 -0.8870  0.4500
   96SOL     OW  887   1.507   1.567   1.721  0.1116  0.4253 -0.0495
   96SOL    HW1  888   1.560   1.549   1.803  0.5266 -0.1382 -0.4302
   96SOL    HW2  889   1.410   1.551   1.739  0.2764 -0.4010  0.1395
   97SOL     OW  890   0.375   3.996   0.155  0.7347 -0.8732  1.1176
   97SOL    HW1  891   0.420   4.073   0.201 -0.9524  0.3483  0.8046
   97SOL    HW2  892   0.386   4.005   0.056 -2.0656  0.7715  0.8545
   98SOL     OW  893   2.023   3.928   0.775 -0.0831  0.1220 -0.3071
   98SOL    HW1  894   2.016   3.958   0.870 -0.4418 -0.9803  0.0370
   98SOL    HW2  895   1.942   3.957   0.725  0.3746  1.2190 -0.4468
   99SOL     OW  896   0.659   1.541   1.780  0.7162 -0.2290  0.9089
   99SOL    HW1  897   0.755   1.560   1.760  0.0153  1.9195 -0.7477
   99SOL    HW2  898   0.624   1.610   1.844 -0.4925  1.0140 -0.9935
  100SOL     OW  899   1.192   1.335   0.511 -0.0428 -0.1208  0.2223
  100SOL    HW1  900   1.278   1.285   0.518 -0.4393 -0.7330  0.8749
  100SOL    HW2  901   1.123   1.290   0.568 -1.5784 -1.2632 -2.3265
  101SOL     OW  902   2.280   0.024   0.626  0.0354 -0.3631 -0.0260
  101SOL    HW1  903   2.348  -0.038   0.588  0.0900 -0.0861 -0.3806
  101SOL    HW2  904   2.241   0.081   0.553 -0.4293 -0.3782  0.2019
  102SOL     OW  905   0.474   1.850   0.216 -0.1687  0.3604  0.2571
  102SOL    HW1  906   0.530   1.802   0.284  0.3935  0.6165 -0.0164
  102SOL    HW2  907   0.464   1.793   0.135  1.0796  0.9660 -0.3441
  103SOL     OW  908   1.691   3.781   2.044  0.9423 -0.1571  0.2482
  103SOL    HW1  909   1.677   3.700   2.101 -1.0135  0.5193  0.8038
  103SOL    HW2  910   1.721   3.857   2.102  0.6202  0.0877  0.0964
  104SOL     OW  911   4.652   1.730   1.804 -0.4473  0.0809  0.0880
  104SOL    HW1  912   4.693   1.819   1.783  1.2124 -0.7116 -0.2298
  104SOL    HW2  913   4.703   1.686   1.878  0.7775 -1.9060 -1.8078
  105SOL     OW  914   0.443   0.182   4.150 -0.0561 -0.1997 -0.3479
  105SOL    HW1  915   0.505   0.155   4.223  0.2988  1.3743 -0.0312
  105SOL    HW2  916   0.492   0.238   4.083 -0.7699 -0.2475 -0.9303
  106SOL     OW  917   0.772   4.057   0.360  0.6382 -0.4480 -0.1076
  106SOL    HW1  918   0.846   4.052   0.427  0.0745 -0.3066  0.5273
  106SOL    HW2  919   0.809   4.087   0.272  1.4975 -1.2622 -0.0387
  107SOL     OW  920   1.354   0.834   2.106  0.5664 -0.1110  0.1581
  107SOL    HW1  921   1.382   0.885   2.024 -0.3998 -0.6037 -0.4874
  107SOL    HW2  922   1.422   0.763   2.126  0.3495 -0.5721 -0.7361
  108SOL     OW  923   0.773   3.493   4.578  0.1633 -0.1696 -0.5829
  108SOL    HW1  924   0.810   3.555   4.647  0.9717 -1.4517  0.1781
  108SOL    HW2  925   0.739   3.546   4.500 -2.0422  1.4148  1.3216
  109SOL     OW  926   0.873   0.086   1.458  0.0102  0.5274  0.0243
  109SOL    HW1  927   0.920   0.086   1.369 -0.4349 -0.0216 -0.2182
  109SOL    HW2  928   0.886  -0.002   1.503 -1.9149 -0.1887 -0.6799
  110SOL     OW  929   0.848   1.834   1.889 -0.3698  0.4488  0.0362
  110SOL    HW1  930   0.899   1.876   1.814 -0.8068  0.5465 -0.2099
  110SOL    HW2  931   0.758   1.877   1.897 -0.1473  0.7743  0.9326
  111SOL     OW  932   2.202   0.653   1.168  0.6275 -0.0905 -0.3382
  111SOL    HW1  933   2.151   0.579   1.211  2.2099 -1.2911 -0.4435
  111SOL    HW2  934   2.190   0.737   1.222  1.7253 -1.2962  1.9679
  112SOL     OW  935   0.084   0.659   0.391  0.0132 -0.2007  0.5634
  112SOL    HW1  936   0.091   0.574   0.340 -0.5409  0.5927 -0.8988
  112SOL    HW2  937   0.007   0.654   0.454 -0.0715 -0.7429  0.4203
  113SOL     OW  938   0.697   0.234   1.144  0.4362 -0.0502  0.3276
  113SOL    HW1  939   0.758   0.243   1.223  0.2564 -1.2582  0.6313
  113SOL    HW2  940   0.630   0.308   1.144 -0.0864 -0.4781  1.7994
  114SOL     OW  941   1.529   0.308   0.826  0.7121  0.1598  0.2165
  114SOL    HW1  942   1.566   0.400   0.816  0.3738  0.2261 -0.4410
  114SOL    HW2  943   1.485   0.279   0.741 -0.0927 -0.2126  0.7461
  115SOL     OW  944   1.988   1.188   0.689  0.0115  0.0508  0.0167
  115SOL    HW1  945   1.952   1.258   0.627 -1.8337 -0.7055  0.1812
  115SOL    HW2  946   1.934   1.187   0.774  0.3308 -1.2195  0.2300
  116SOL     OW  947   0.574   0.357   0.348  0.1297  0.3890  0.6052
  116SOL    HW1  948   0.603   0.261   0.348 -0.5282  0.1873  0.1742
  116SOL    HW2  949   0.547   0.384   0.255 -1.1956  0.5304  1.0101
  117SOL     OW  950   0.983   0.271   1.610  0.4841 -0.5914 -0.9685
  117SOL    HW1  951   0.925   0.352   1.607  0.3660 -0.6334 -0.0644
  117SOL    HW2  952   0.929   0.191   1.583  0.0400 -0.6681  0.1035
  118SOL     OW  953   1.111   1.110   0.717 -0.3680 -0.3635 -0.1918
  118SOL    HW1  954   1.079   1.023   0.679 -1.9805  0.1555 -0.1118
  118SOL    HW2  955   1.048   1.140   0.789 -0.3532  1.2917 -0.8253
  119SOL     OW  956   1.554   0.628   1.107 -0.2412 -0.0498  0.6360
  119SOL    HW1  957   1.570   0.536   1.141 -0.5572  0.0528  1.0643
  119SOL    HW2  958   1.457   0.639   1.085 -0.0447 -0.1171 -0.3082
  120SOL     OW  959   1.579   2.095   0.365 -0.5630 -0.8994 -0.0955
  120SOL    HW1  960   1.495   2.070   0.318 -1.3266  0.2381  0.6123
  120SOL    HW2  961   1.557   2.151   0.445  0.8784 -0.4029 -0.0205
  121SOL     OW  962   1.729   0.083   0.801  0.1465  0.0209  0.0088
  121SOL    HW1  963   1.670   0.164   0.803  0.5536  0.3453 -0.6482
  121SOL    HW2  964   1.821   0.108   0.832  0.4396 -0.0346 -0.7826
  122SOL     OW  965   0.282   3.417   0.379 -0.6817 -0.0232 -0.1086
  122SOL    HW1  966   0.347   3.438   0.306 -0.2883  3.1211  0.9964
  122SOL    HW2  967   0.207   3.483   0.377 -2.2668 -1.7207  0.5430
  123SOL     OW  968   0.881   3.404   1.231  0.2328  0.2646 -0.2878
  123SOL    HW1  969   0.796   3.456   1.227 -0.5814 -1.0003 -0.0423
  123SOL    HW2  970   0.949   3.447   1.173  0.2581  2.7224  1.3850
  124SOL     OW  971   0.403   3.392   0.743  0.3600  0.3825  0.5620
  124SOL    HW1  972   0.493   3.352   0.761 -0.7206 -1.2114  2.8744
  124SOL    HW2  973   0.348   3.326   0.692 -0.4065  0.1721  1.6366
  125SOL     OW  974   1.618   0.387   1.325  0.1181 -0.0208 -0.7033
  125SOL    HW1  975   1.548   0.393   1.395 -0.3593  0.2468 -1.1972
  125SOL    HW2  976   1.705   0.362   1.367  0.1854  1.5995  0.2166
  126SOL     OW  977   1.007   1.232   1.304 -0.2145  0.0922 -0.0355
  126SOL    HW1  978   1.102   1.240   1.334 -0.3502 -1.7867  1.0914
  126SOL    HW2  979   0.950   1.297   1.354  0.2424  0.0790  0.5109
  127SOL     OW  980   2.603   0.165   0.642 -0.1214  0.3211 -0.1397
  127SOL    HW1  981   2.592   0.201   0.735 -0.3526 -0.4180  0.1347
  127SOL    HW2  982   2.690   0.196   0.604  0.0665  0.4759  0.3981
  128SOL     OW  983   0.928   1.094   0.350  0.0877 -0.4052 -0.0287
  128SOL    HW1  984   1.020   1.121   0.324 -0.6197  0.4789 -1.7842
  128SOL    HW2  985   0.929   0.999   0.384  1.4188 -0.9112 -1.3684
  129SOL     OW  986   2.683   1.725   1.574 -0.5784  0.3228 -0.0684
  129SOL    HW1  987   2.720   1.633   1.557  0.0498  0.6810 -0.6611
  129SOL    HW2  988   2.669   1.772   1.488 -0.1942  1.0618  0.2659
  130SOL     OW  989   1.141   0.336   0.071  0.0831  0.3911 -0.1565
  130SOL    HW1  990   1.230   0.342   0.117 -0.9896  0.0898  2.0705
  130SOL    HW2  991   1.153   0.356  -0.026  2.8776 -1.3770 -0.3030
  131SOL     OW  992   4.496   2.890   0.779  0.2010 -0.1049 -0.2425
  131SOL    HW1  993   4.451   2.958   0.721  0.6368  0.5828  0.2210
  131SOL    HW2  994   4.495   2.921   0.874  2.7978  0.5777 -0.3692
  132SOL     OW  995   1.879   0.939   2.451  0.2418  0.7036  0.0494
  132SOL    HW1  996   1.864   0.847   2.489 -0.3797  1.8365  2.7665
  132SOL    HW2  997   1.977   0.959   2.452  0.4005  0.0228 -0.7421
  133SOL     OW  998   0.557   1.888   2.131 -0.6768  0.0864  0.1912
  133SOL    HW1  999   0.629   1.956   2.116  0.7050 -1.1624  0.9400
  133SOL    HW2 1000   0.479   1.931   2.175 -0.0682  1.3134  0.1136
  134SOL     OW 1001   0.349   1.353   0.541 -0.2031 -0.4707  0.0866
  134SOL    HW1 1002   0.316   1.261   0.520 -2.2921  0.1193  0.4422
  134SOL    HW2 1003   0.270   1.415   0.547  1.0721  1.1510  0.7628
  135SOL     OW 1004   1.731   0.664   1.354 -0.0075  0.1883 -0.4367
  135SOL    HW1 1005   1.694   0.616   1.274  0.6438 -1.3137  0.1330
  135SOL    HW2 1006   1.656   0.701   1.409 -0.5054  0.0945 -1.0452
  136SOL     OW 1007   0.172   0.273   1.533  0.1880 -0.1483 -0.7515
  136SOL    HW1 1008   0.154   0.244   1.439 -0.3763 -0.4354 -0.5578
  136SOL    HW2 1009   0.269   0.259   1.554  0.7432  1.6337 -1.8809
  137SOL     OW 1010   1.443   1.022   2.936 -0.2595  0.0346  0.3411
  137SOL    HW1 1011   1.378   0.947   2.947  0.7467 -1.1155 -1.1723
  137SOL    HW2 1012   1.413   1.082   2.862  0.0839 -0.1626  0.0378
  138SOL     OW 1013   0.781   3.786   1.062 -0.4409  0.0403 -0.2952
  138SOL    HW1 1014   0.834   3.851   1.115 -1.5011  1.3438 -0.7823
  138SOL    HW2 1015   0.798   3.799   0.964  0.8489 -1.7715 -0.3594
  139SOL     OW 1016   4.954   1.469   1.631  0.3102 -0.5988 -0.3269
  139SOL    HW1 1017   4.926   1.491   1.725 -0.9336 -1.3794 -0.4934
  139SOL    HW2 1018   4.925   1.376   1.609  2.2848 -1.1401 -0.8521
  140SOL     OW 1019   2.279   3.942   0.988 -0.6448  0.5227  0.5474
  140SOL    HW1 1020   2.267   4.035   0.954 -0.1537  1.5628  2.9788
  140SOL    HW2 1021   2.352   3.941   1.056 -0.1264 -1.8212  0.0471
  141SOL     OW 1022   0.949   0.247   0.717 -0.2405  0.3548  0.0116
  141SOL    HW1 1023   0.898   0.218   0.798 -0.2738  2.3018  0.7637
  141SOL    HW2 1024   0.889   0.245   0.637 -0.2072 -1.5838  0.0030
  142SOL     OW 1025   0.293   0.609   0.604 -0.0415 -0.3717  0.4519
  142SOL    HW1 1026   0.381   0.593   0.560 -0.2011 -1.8866  0.6586
  142SOL    HW2 1027   0.227   0.642   0.536  0.5564  0.3737  0.2176
  143SOL     OW 1028   1.862   0.961   1.570 -1.0118 -0.2504  0.2525
  143SOL    HW1 1029   1.953   0.921   1.561  0.6083  3.1729 -0.1723
  143SOL    HW2 1030   1.811   0.950   1.485 -0.2576 -0.5627 -0.1633
  144SOL     OW 1031   1.429   1.189   0.480 -0.1339  0.8939 -0.5280
  144SOL    HW1 1032   1.521   1.191   0.441 -0.2517 -1.2142 -1.0097
  144SOL    HW2 1033   1.373   1.125   0.428 -1.6637  1.5507  0.2640
  145SOL     OW 1034   0.873   1.220   0.845 -0.2825  0.4309 -0.2598
  145SOL    HW1 1035   0.840   1.259   0.758 -0.2320 -0.2186 -0.5790
  145SOL    HW2 1036   0.823   1.262   0.921 -0.0050  1.3406 -0.5667
  146SOL     OW 1037   2.100   0.079   1.023  0.0567 -0.2543 -0.1279
  146SOL    HW1 1038   2.052   0.157   1.064  0.5522 -0.2849  0.5186
  146SOL    HW2 1039   2.063   0.062   0.932 -0.6268  0.2124  0.0530
  147SOL     OW 1040   1.429   0.406   1.543 -0.1368  0.2281  0.0931
  147SOL    HW1 1041   1.354   0.340   1.532 -0.9362  1.2426 -0.7073
  147SOL    HW2 1042   1.498   0.367   1.604  0.4660 -2.2545 -1.9659
  148SOL     OW 1043   1.070   3.350   3.041  0.0201 -0.2038 -0.8372
  148SOL    HW1 1044   0.991   3.318   3.093 -0.5423  0.3644 -1.3231
  148SOL    HW2 1045   1.061   3.323   2.945  0.6780 -0.5951 -0.7929
  149SOL     OW 1046   1.346   1.263   1.921 -0.2055 -0.0103  0.1429
  149SOL    HW1 1047   1.270   1.220   1.872 -1.1823  2.1042 -0.2999
  149SOL    HW2 1048   1.432   1.234   1.880 -0.9483  0.9681 -2.3270
  150SOL     OW 1049   2.736   1.549   1.253  0.6800 -0.0446 -0.3791
  150SOL    HW1 1050   2.686   1.490   1.317  0.5718  2.1246  1.6987
  150SOL    HW2 1051   2.719   1.518   1.159 -0.0263 -2.7320  0.5239
  151SOL     OW 1052   1.636   0.602   0.835 -0.4969  0.3131  0.0841
  151SOL    HW1 1053   1.631   0.697   0.805  1.2823 -0.1968 -2.1541
  151SOL    HW2 1054   1.619   0.596   0.933  1.5077  3.2558  0.7327
  152SOL     OW 1055   0.712   0.828   4.309  0.3074 -0.2653  0.0973
  152SOL    HW1 1056   0.742   0.901   4.370  3.5535  0.2167 -1.8303
  152SOL    HW2 1057   0.635   0.859   4.254 -0.8767  0.2406  1.9572
  153SOL     OW 1058   2.583   0.311   1.482  0.4388 -0.1712 -0.3943
  153SOL    HW1 1059   2.488   0.289   1.456  0.3883  0.0256 -0.3800
  153SOL    HW2 1060   2.596   0.290   1.579 -0.2720  1.9612  0.2223
  154SOL     OW 1061   4.764   3.490   0.381 -0.0529 -0.2736  0.2415
  154SOL    HW1 1062   4.748   3.398   0.417 -0.1688  0.1473  1.3305
  154SOL    HW2 1063   4.745   3.492   0.283 -0.3881 -1.3249  0.2740
  155SOL     OW 1064   2.312   3.516   0.627 -0.2897 -0.3364 -0.0024
  155SOL    HW1 1065   2.270   3.450   0.565 -1.6733  1.1386 -0.6875
  155SOL    HW2 1066   2.243   3.580   0.660  1.0989  1.1100  0.2030
  156SOL     OW 1067   1.294   3.907   0.737  0.5358  0.7739  0.3541
  156SOL    HW1 1068   1.220   3.942   0.795 -0.6893  0.6949 -1.0850
  156SOL    HW2 1069   1.305   3.966   0.658 -0.5010 -1.1379 -1.3238
  157SOL     OW 1070   1.244   2.075   1.708 -0.1239 -0.2662 -0.2178
  157SOL    HW1 1071   1.303   2.136   1.655 -1.5395  1.2246 -0.1512
  157SOL    HW2 1072   1.232   2.111   1.800  0.8735 -1.9017  0.6096
  158SOL     OW 1073   1.344   0.721   0.961  0.9791  0.2275  0.0597
  158SOL    HW1 1074   1.395   0.805   0.945 -0.1262  0.7926 -0.6355
  158SOL    HW2 1075   1.288   0.730   1.043 -0.4152  0.8309 -0.9195
  159SOL     OW 1076   1.670   3.886   4.841  0.1004 -0.0843  0.6912
  159SOL    HW1 1077   1.758   3.839   4.839 -0.2330 -0.6979  0.0191
  159SOL    HW2 1078   1.602   3.828   4.886 -0.5960 -0.7743 -1.1833
  160SOL     OW 1079   1.370   1.102   4.302 -0.1614  1.1819  0.4425
  160SOL    HW1 1080   1.336   1.114   4.395 -0.2377  0.8170  0.4628
  160SOL    HW2 1081   1.311   1.038   4.253  1.3278 -0.6637  0.9515
  161SOL     OW 1082   1.478   0.900   1.844  0.1971  0.2528  0.0041
  161SOL    HW1 1083   1.393   0.867   1.803  0.9850  1.2515 -2.6209
  161SOL    HW2 1084   1.551   0.834   1.828  1.2845  2.0394 -3.3971
  162SOL     OW 1085   0.681   4.099   0.877 -0.4750 -0.1495  0.1905
  162SOL    HW1 1086   0.635   4.061   0.797 -1.1053  0.4485  0.2607
  162SOL    HW2 1087   0.636   4.067   0.961 -1.1698  0.9079  0.2469
  163SOL     OW 1088   0.231   0.626   1.659  0.4285  0.2319  0.0291
  163SOL    HW1 1089   0.298   0.700   1.653  0.4132  0.1571 -3.9852
  163SOL    HW2 1090   0.274   0.546   1.701  1.5693  1.3778  1.1435
  164SOL     OW 1091   1.702   4.186   2.014 -0.1445 -0.3681 -0.0926
  164SOL    HW1 1092   1.765   4.132   2.069 -1.1606 -0.1874  1.3009
  164SOL    HW2 1093   1.723   4.283   2.023 -0.6793 -0.2992  0.4667
  165SOL     OW 1094   1.063   3.637   1.204  0.4553  0.4089 -0.2645
  165SOL    HW1 1095   1.040   3.690   1.123  1.6153  0.4860 -0.5517
  165SOL    HW2 1096   1.055   3.695   1.285  0.7781  0.7596 -0.4792
  166SOL     OW 1097   0.425   2.246   1.511  0.0472  0.4090  0.2062
  166SOL    HW1 1098   0.344   2.294   1.545  1.3154  1.2854  2.1605
  166SOL    HW2 1099   0.424   2.246   1.411 -0.8971  3.0285  0.1334
  167SOL     OW 1100   4.898   1.746   0.926  0.2317 -1.0010  0.8766
  167SOL    HW1 1101   4.894   1.666   0.986 -0.2787 -0.0510  2.1765
  167SOL    HW2 1102   4.819   1.805   0.944 -0.8304 -1.4478 -1.9329
  168SOL     OW 1103   1.166   0.086   1.734 -0.6155 -0.3886  0.1756
  168SOL    HW1 1104   1.144   0.125   1.824 -0.7654  1.0377 -0.4461
  168SOL    HW2 1105   1.097   0.114   1.668 -0.5432 -1.4859 -0.3864
  169SOL     OW 1106   4.658   1.341   0.489  0.0832  0.6293 -0.1154
  169SOL    HW1 1107   4.689   1.304   0.577 -0.8917 -1.4750 -0.5978
  169SOL    HW2 1108   4.735   1.349   0.427  0.2086 -1.8814 -0.3907
  170SOL     OW 1109   0.978   3.723   1.937  0.4870 -0.0062 -0.8835
  170SOL    HW1 1110   0.974   3.775   2.023  1.0003 -0.0243 -0.8430
  170SOL    HW2 1111   1.007   3.630   1.957  2.2201  0.4203 -1.2398
  171SOL     OW 1112   0.506   0.073   4.921 -0.0466  0.1688  0.0722
  171SOL    HW1 1113   0.516  -0.019   4.885 -1.1159 -0.6684  1.7388
  171SOL    HW2 1114   0.538   0.140   4.854 -0.0727 -1.3599 -1.5273
  172SOL     OW 1115   1.701   1.669   0.501 -0.2840 -0.1000  0.0160
  172SOL    HW1 1116   1.617   1.717   0.525 -0.8090 -0.6760 -0.6627
  172SOL    HW2 1117   1.734   1.618   0.581 -0.0850  0.8170  0.5436
  173SOL     OW 1118   4.386   1.118   1.762 -0.1402  0.4081  0.5322
  173SOL    HW1 1119   4.414   1.047   1.698 -1.2043  1.4410 -1.1520
  173SOL    HW2 1120   4.314   1.082   1.822  0.8619 -0.5624  1.1983
  174SOL     OW 1121   0.767   1.316   0.638  0.0934 -0.0373 -0.1079
  174SOL    HW1 1122   0.686   1.372   0.653 -0.1514 -0.2728 -0.5341
  174SOL    HW2 1123   0.775   1.293   0.541  1.1922  0.7651 -0.2294
  175SOL     OW 1124   0.813   1.082   1.158  0.2433  0.2779 -0.7118
  175SOL    HW1 1125   0.884   1.129   1.209  1.1798  0.6005 -2.2461
  175SOL    HW2 1126   0.754   1.149   1.113 -1.6804  0.0497  1.2871
  176SOL     OW 1127   0.575   0.320   3.968  0.3589 -0.1605  0.5041
  176SOL    HW1 1128   0.638   0.358   3.900  0.6798 -0.2058  0.7750
  176SOL    HW2 1129   0.502   0.386   3.984  1.2011  0.5933  1.3644
  177SOL     OW 1130   2.233   0.221   2.141 -0.1401  0.0719 -0.0530
  177SOL    HW1 1131   2.251   0.260   2.231 -1.1462  1.6589 -0.4872
  177SOL    HW2 1132   2.295   0.263   2.074 -0.8274  0.5215 -0.4280
  178SOL     OW 1133   0.955   0.890   4.066  0.4794 -0.5288 -0.3922
  178SOL    HW1 1134   0.924   0.795   4.076  0.3757 -0.4926 -0.3631
  178SOL    HW2 1135   0.915   0.929   3.982  0.7104 -0.5850 -0.5293
  179SOL     OW 1136   1.751   2.191   0.859 -0.0103  0.0613 -0.2129
  179SOL    HW1 1137   1.837   2.196   0.911  0.6015 -1.5273 -0.9921
  179SOL    HW2 1138   1.770   2.209   0.763 -0.6449  0.2348 -0.3089
  180SOL     OW 1139   1.385   2.043   0.647 -0.0277  0.3984 -0.1439
  180SOL    HW1 1140   1.327   2.122   0.666 -0.9942 -0.0134 -1.2826
  180SOL    HW2 1141   1.335   1.976   0.593  1.3167 -0.2358 -0.6648
  181SOL     OW 1142   1.518   0.583   1.857  0.1659 -0.1345 -0.2252
  181SOL    HW1 1143   1.532   0.486   1.837  0.4205 -0.2811  0.6282
  181SOL    HW2 1144   1.425   0.609   1.831  0.4284 -0.3459 -1.4175
  182SOL     OW 1145   1.754   3.732   0.867  0.1807  0.2881 -0.0510
  182SOL    HW1 1146   1.688   3.672   0.823 -0.2151  0.4842  0.2627
  182SOL    HW2 1147   1.734   3.827   0.842  0.2707  0.3581  0.1355
  183SOL     OW 1148   1.661   4.059   1.178 -0.3505 -0.0474 -0.3974
  183SOL    HW1 1149   1.714   3.978   1.205  0.2367  0.6967  0.7594
  183SOL    HW2 1150   1.609   4.038   1.095  0.2673 -1.4093 -0.4762
  184SOL     OW 1151   0.320   1.266   1.040  0.2692 -0.1385 -0.0862
  184SOL    HW1 1152   0.403   1.314   1.068 -0.0753  0.9727 -0.9012
  184SOL    HW2 1153   0.271   1.234   1.120  0.1972  1.4182  0.5167
  185SOL     OW 1154   2.430   0.322   1.102  0.1090  0.2908 -0.1805
  185SOL    HW1 1155   2.352   0.351   1.047 -0.8459 -1.2586  0.2882
  185SOL    HW2 1156   2.397   0.278   1.186  1.2666 -4.0448 -1.7456
  186SOL     OW 1157   1.144   1.531   2.317 -0.5006  0.0745 -0.5157
  186SOL    HW1 1158   1.190   1.473   2.385  0.1649  1.3842  0.2099
  186SOL    HW2 1159   1.197   1.531   2.232  0.9902  1.6524  0.3461
  187SOL     OW 1160   1.269   0.780   0.680  0.0938  0.3926  0.0778
  187SOL    HW1 1161   1.304   0.758   0.771 -2.1251 -0.0134  0.8881
  187SOL    HW2 1162   1.174   0.808   0.686 -1.1331 -2.6012 -2.3876
  188SOL     OW 1163   1.074   2.397   2.296 -0.4689 -0.0604  0.3043
  188SOL    HW1 1164   1.082   2.487   2.252  0.3232 -0.0607  0.4207
  188SOL    HW2 1165   1.151   2.384   2.359 -1.4135 -0.1825  1.4722
  189SOL     OW 1166   0.412   0.054   0.730  0.4495 -0.2260 -0.3990
  189SOL    HW1 1167   0.457  -0.035   0.716  0.7264 -0.2964  0.8403
  189SOL    HW2 1168   0.397   0.069   0.827  1.1540  1.4574 -0.5209
  190SOL     OW 1169   0.069   0.802   4.600 -0.1071  0.5094 -0.1287
  190SOL    HW1 1170   0.030   0.861   4.671 -0.7618  0.0985 -0.1328
  190SOL    HW2 1171   0.052   0.707   4.624  0.3634  0.3441 -0.4489
  191SOL     OW 1172   0.625   1.536   4.433 -0.8036 -0.0860  0.0589
  191SOL    HW1 1173   0.632   1.466   4.362 -0.0671  0.1799 -0.1447
  191SOL    HW2 1174   0.663   1.500   4.518 -1.5552 -0.3555  0.2873
  192SOL     OW 1175   0.317   1.073   0.388 -0.0954 -0.2479 -0.0072
  192SOL    HW1 1176   0.232   1.056   0.438 -0.1902 -1.9575 -0.6996
  192SOL    HW2 1177   0.297   1.091   0.292  0.3657 -1.5100 -0.3534
  193SOL     OW 1178   0.676   1.296   1.918  0.1686 -0.2707 -0.2360
  193SOL    HW1 1179   0.774   1.276   1.919  0.3425  0.5513  0.3661
  193SOL    HW2 1180   0.660   1.384   1.872 -0.3787 -0.8018 -1.0958
  194SOL     OW 1181   1.002   1.509   1.142 -0.4900  0.3739  0.2745
  194SOL    HW1 1182   1.065   1.579   1.108 -1.5754  1.9655  1.3680
  194SOL    HW2 1183   1.036   1.473   1.228 -0.3116  0.1138  0.0958
  195SOL     OW 1184   0.562   0.395   1.616  0.0879 -0.0671 -0.4746
  195SOL    HW1 1185   0.630   0.466   1.637  1.1011 -1.3651  0.8729
  195SOL    HW2 1186   0.602   0.329   1.552  0.8924 -1.8651  1.7357
  196SOL     OW 1187   4.762   0.710   4.011 -0.5202 -0.7633 -0.1123
  196SOL    HW1 1188   4.802   0.651   3.942 -2.0349  0.2739 -1.9903
  196SOL    HW2 1189   4.747   0.659   4.095  0.2809 -2.3981 -0.9270
  197SOL     OW 1190   1.403   0.263   1.979 -0.0816 -0.0213 -0.2297
  197SOL    HW1 1191   1.415   0.225   2.070  0.0134  0.8694  0.1456
  197SOL    HW2 1192   1.462   0.215   1.914 -0.8788 -1.3215 -0.0218
  198SOL     OW 1193   0.514  -0.014   1.335  0.0764 -0.2470  0.5260
  198SOL    HW1 1194   0.588  -0.022   1.269  0.0040  0.7399  0.2999
  198SOL    HW2 1195   0.443   0.047   1.299 -1.4463 -2.1123  0.2111
  199SOL     OW 1196   2.368   1.175   0.355 -0.2378 -0.2683  0.0594
  199SOL    HW1 1197   2.353   1.082   0.387 -0.7861 -0.0937  0.3278
  199SOL    HW2 1198   2.395   1.174   0.259 -0.4619 -0.6914  0.0020
  200SOL     OW 1199   1.146   1.024   4.761  0.4595  0.6943 -0.5193
  200SOL    HW1 1200   1.154   0.936   4.713 -0.4753  0.8292 -0.9587
  200SOL    HW2 1201   1.088   1.013   4.841  0.4854  0.8717 -0.4752
  201SOL     OW 1202   0.234   1.165   1.312  0.0140  0.3641  0.5261
  201SOL    HW1 1203   0.163   1.094   1.303 -0.3599  0.8109 -0.1253
  201SOL    HW2 1204   0.191   1.255   1.311  0.3507  0.5971  2.7394
  202SOL     OW 1205   1.907   1.808   1.079  0.0971  0.3803  0.1850
  202SOL    HW1 1206   1.925   1.853   1.166 -0.8475 -1.2113  1.2410
  202SOL    HW2 1207   1.994   1.786   1.034  0.6402 -0.1439  1.4532
  203SOL     OW 1208   1.277   0.763   1.760 -0.0679 -0.1827  0.0612
  203SOL    HW1 1209   1.199   0.824   1.747  1.1353  0.9265 -2.8561
  203SOL    HW2 1210   1.285   0.702   1.681  1.6304 -0.7381  0.6256
  204SOL     OW 1211   1.994   0.086   1.771 -0.1957 -0.1211  0.0476
  204SOL    HW1 1212   2.002  -0.012   1.793 -3.3607 -0.6519 -0.6866
  204SOL    HW2 1213   1.923   0.099   1.702 -0.0272  2.7658  0.2926
  205SOL     OW 1214   0.757   2.175   1.690 -0.6350  0.6144  0.0517
  205SOL    HW1 1215   0.742   2.114   1.768  1.1797  0.8867  0.6764
  205SOL    HW2 1216   0.765   2.120   1.606  0.7310 -0.0404  0.5711
  206SOL     OW 1217   1.576   1.152   1.781 -0.2657 -0.0767 -0.0834
  206SOL    HW1 1218   1.572   1.161   1.681  0.9001 -0.5760 -0.1936
  206SOL    HW2 1219   1.542   1.062   1.807 -2.1994  0.6648  0.1454
  207SOL     OW 1220   1.436   0.627  -0.005 -0.3447 -0.3738 -0.5761
  207SOL    HW1 1221   1.460   0.694   0.065  1.1728  0.4828 -1.8328
  207SOL    HW2 1222   1.483   0.541   0.013 -0.8562 -0.5196  0.0632
  208SOL     OW 1223   0.736   0.980   0.795 -0.5275 -0.2045 -0.0014
  208SOL    HW1 1224   0.666   0.987   0.724 -0.1916 -0.2987 -0.3469
  208SOL    HW2 1225   0.781   1.069   0.806 -2.7674  0.7825  2.4010
  209SOL     OW 1226   1.877   0.535   1.573  0.7732  0.3606  0.4066
  209SOL    HW1 1227   1.863   0.610   1.509  1.5978  0.1291 -0.0527
  209SOL    HW2 1228   1.973   0.533   1.601  1.2690 -1.8192 -1.2422
  210SOL     OW 1229   2.028   0.540   2.345 -0.3612 -0.0904  0.6419
  210SOL    HW1 1230   1.973   0.508   2.268 -0.3105  0.5860  0.3134
  210SOL    HW2 1231   1.973   0.600   2.403  0.3629  1.6641 -0.4116
  211SOL     OW 1232   0.351   0.680   4.831  0.3855  0.1571  0.2341
  211SOL    HW1 1233   0.403   0.659   4.748 -0.8741  0.8583 -0.7753
  211SOL    HW2 1234   0.264   0.631   4.829  0.5462 -0.1875  1.3874
  212SOL     OW 1235   0.003   1.523   1.082  0.3953  0.5766  0.3470
  212SOL    HW1 1236   0.090   1.519   1.033  2.5168 -2.7276  3.8439
  212SOL    HW2 1237  -0.060   1.455   1.043  1.5783 -1.0959  1.2017
  213SOL     OW 1238   1.444   1.529   0.978  1.0236  0.5813  0.2300
  213SOL    HW1 1239   1.471   1.448   0.926  0.0389 -0.0139  0.6147
  213SOL    HW2 1240   1.462   1.611   0.924  1.8740  0.1072 -0.2331
  214SOL     OW 1241   1.059   0.801   4.645 -0.2902 -0.2008  0.0257
  214SOL    HW1 1242   0.980   0.850   4.608 -0.5053 -0.0846  0.6239
  214SOL    HW2 1243   1.033   0.707   4.665  0.2722 -0.7407 -1.6446
  215SOL     OW 1244   1.307   1.506   1.468 -1.0090 -0.4089 -0.2887
  215SOL    HW1 1245   1.291   1.604   1.460  3.2110  0.6240  1.6612
  215SOL    HW2 1246   1.322   1.468   1.376 -3.1455  0.5394 -1.1173
  216SOL     OW 1247   0.395   1.567   1.742  0.1833 -0.0491  0.0792
  216SOL    HW1 1248   0.494   1.552   1.733  0.1875  0.4803 -0.8745
  216SOL    HW2 1249   0.365   1.536   1.832  1.3915  0.6780  0.7592
  217SOL     OW 1250   0.583   0.150   4.666  0.2863  0.6810  0.0491
  217SOL    HW1 1251   0.636   0.216   4.719 -1.3185  1.0848  1.2577
  217SOL    HW2 1252   0.509   0.197   4.619 -0.5927 -0.1661  0.5333
  218SOL     OW 1253   2.323   1.432   0.136  0.1866 -0.2766 -0.1915
  218SOL    HW1 1254   2.348   1.496   0.209 -1.8920 -0.2881  0.6120
  218SOL    HW2 1255   2.376   1.453   0.053  0.7366  1.4141  0.5460
  219SOL     OW 1256   0.365   1.853   1.757  0.1701 -0.3598 -0.1123
  219SOL    HW1 1257   0.309   1.882   1.835 -3.5886 -0.4345 -2.5126
  219SOL    HW2 1258   0.371   1.753   1.756 -0.6471 -0.4169 -0.3980
  220SOL     OW 1259   1.266   0.428   0.303  0.4162  0.2141  0.1037
  220SOL    HW1 1260   1.209   0.500   0.344 -0.4251  0.5610 -1.6058
  220SOL    HW2 1261   1.347   0.470   0.262  0.3488  0.0817 -0.1626
  221SOL     OW 1262   3.012  -0.014   1.237  0.2294 -0.3627 -0.1004
  221SOL    HW1 1263   3.038   0.079   1.211  3.3681 -1.5547 -1.7326
  221SOL    HW2 1264   2.916  -0.030   1.212 -0.6715  2.5771  0.9374
  222SOL     OW 1265   2.585   3.473   0.644 -0.0943 -0.6229  0.0119
  222SOL    HW1 1266   2.585   3.450   0.741 -0.5867 -0.2642  0.1047
  222SOL    HW2 1267   2.490   3.477   0.611  0.0911 -1.4229 -0.6543
  223SOL     OW 1268   1.342   0.333   1.024  0.4637 -0.4061 -0.3991
  223SOL    HW1 1269   1.256   0.299   0.987  0.3205 -0.5747  0.0843
  223SOL    HW2 1270   1.417   0.302   0.966  0.5609 -3.3491  1.0853
  224SOL     OW 1271   0.928   2.341   0.894 -0.0228  0.4990  0.6364
  224SOL    HW1 1272   0.918   2.245   0.918 -0.4979  0.1906 -0.7015
  224SOL    HW2 1273   0.842   2.389   0.911 -0.1009  0.4606  0.3608
  225SOL     OW 1274   1.033   3.858   1.396  0.8367 -0.2052  0.0209
  225SOL    HW1 1275   0.938   3.845   1.366  0.5846 -0.4617  0.9129
  225SOL    HW2 1276   1.036   3.868   1.495  1.4571  2.3576 -0.1748
  226SOL     OW 1277   0.825   0.142   0.920  0.1491 -0.2476 -0.0328
  226SOL    HW1 1278   0.776   0.178   1.000 -0.4952 -0.2709 -0.4052
  226SOL    HW2 1279   0.776   0.063   0.884  0.2547 -0.0419 -0.6412
  227SOL     OW 1280   1.186   3.586   0.593 -1.0262 -0.6018  0.0451
  227SOL    HW1 1281   1.250   3.617   0.664 -1.8932  0.7479  0.2696
  227SOL    HW2 1282   1.186   3.486   0.590  0.8093 -0.6474  0.2839
  228SOL     OW 1283   0.154   1.282   4.414 -0.5812  0.5303 -0.3450
  228SOL    HW1 1284   0.068   1.320   4.447 -1.7055 -0.8065 -1.6248
  228SOL    HW2 1285   0.163   1.187   4.445  0.4375  0.6486 -0.2379
  229SOL     OW 1286   0.909   1.540   4.573 -0.2141  0.1354  0.0880
  229SOL    HW1 1287   0.921   1.625   4.521 -1.2223  0.2234 -0.0246
  229SOL    HW2 1288   0.940   1.463   4.518  0.4655  0.4019  0.0889
  230SOL     OW 1289   0.592   0.793   3.627 -0.5975 -0.4829  0.2123
  230SOL    HW1 1290   0.641   0.718   3.671  1.7827  0.1211 -1.2195
  230SOL    HW2 1291   0.505   0.808   3.674  1.2575 -0.5147  3.9910
  231SOL     OW 1292   0.430   1.347   3.213  0.2422  0.1110  0.1558
  231SOL    HW1 1293   0.349   1.366   3.157 -0.9116  1.8983  2.2802
  231SOL    HW2 1294   0.417   1.261   3.263 -0.4924  0.5422  0.7198
  232SOL     OW 1295   1.293   0.479   3.396  0.9727  0.5517  0.0529
  232SOL    HW1 1296   1.391   0.483   3.375  0.8848  2.3960 -0.1137
  232SOL    HW2 1297   1.264   0.383   3.400  2.1675 -0.0196 -2.6908
  233SOL     OW 1298  -0.014   0.870   2.846  0.0856  0.3356 -0.5102
  233SOL    HW1 1299   0.053   0.801   2.819 -0.8655 -0.1489 -1.7148
  233SOL    HW2 1300  -0.019   0.874   2.946  0.6397 -0.8712 -0.4166
  234SOL     OW 1301   2.387   0.719   2.747  0.1016 -0.2394  0.5383
  234SOL    HW1 1302   2.292   0.731   2.717  0.0999 -0.4046  0.4749
  234SOL    HW2 1303   2.394   0.634   2.800  0.0539  0.1619  1.2122
  235SOL     OW 1304   1.046   2.142   2.546 -1.0914  0.2503 -0.0852
  235SOL    HW1 1305   1.094   2.225   2.572  2.5024 -1.6289 -0.1205
  235SOL    HW2 1306   1.012   2.151   2.452  1.0755  0.9696 -0.8484
  236SOL     OW 1307   0.783   0.730   3.795  0.7822 -0.8357  0.2018
  236SOL    HW1 1308   0.861   0.768   3.744  0.8029  0.3633  1.0624
  236SOL    HW2 1309   0.801   0.738   3.893 -0.7699  0.3027  0.4431
  237SOL     OW 1310   0.399   0.117   3.110 -0.1600 -0.4613 -0.3817
  237SOL    HW1 1311   0.433   0.160   3.193  1.8883  1.3750 -2.0270
  237SOL    HW2 1312   0.408   0.018   3.118  0.7494 -0.2810  1.2857
  238SOL     OW 1313   0.417   0.884   2.970 -0.2953  0.1438 -0.3963
  238SOL    HW1 1314   0.356   0.819   3.014  1.5625 -1.7899 -0.4939
  238SOL    HW2 1315   0.487   0.914   3.036  0.3677  0.0406 -1.0378
  239SOL     OW 1316   1.310   1.535   3.308 -0.1427 -0.2622 -0.3053
  239SOL    HW1 1317   1.352   1.626   3.299 -1.4391  0.3920 -0.0255
  239SOL    HW2 1318   1.269   1.527   3.399  0.5609 -1.4014 -0.0780
  240SOL     OW 1319   0.097   3.233   3.467 -0.7362  0.5113  0.5078
  240SOL    HW1 1320   0.004   3.212   3.439 -0.4111 -1.4150  0.7758
  240SOL    HW2 1321   0.162   3.181   3.411  0.1634  1.3127  0.7715
  241SOL     OW 1322   3.121   0.398   3.354  0.3005  0.3986 -0.2135
  241SOL    HW1 1323   3.095   0.439   3.442  0.1078  0.0391 -0.0975
  241SOL    HW2 1324   3.183   0.460   3.305 -0.2089  0.9496 -0.1731
  242SOL     OW 1325   0.249   0.866   3.499 -0.0718  0.0758  0.2667
  242SOL    HW1 1326   0.170   0.924   3.518 -1.8860 -1.9926 -0.5751
  242SOL    HW2 1327   0.238   0.778   3.544  1.1570 -0.7003 -0.8584
  243SOL     OW 1328   0.084   2.339   2.470  0.3609 -0.3772  0.1282
  243SOL    HW1 1329   0.092   2.261   2.409  0.8129 -0.4623  0.2905
  243SOL    HW2 1330   0.170   2.390   2.471  0.9787 -1.3590  1.9959
  244SOL     OW 1331   0.578   1.673   1.230 -0.2672 -0.2579 -0.2359
  244SOL    HW1 1332   0.652   1.674   1.163  1.1049 -2.3267  1.1207
  244SOL    HW2 1333   0.606   1.724   1.312  0.2035 -2.0090  0.7433
  245SOL     OW 1334   0.561   4.143   3.529  0.6423 -0.8342  0.4015
  245SOL    HW1 1335   0.621   4.161   3.451 -0.0617 -0.0737  0.0212
  245SOL    HW2 1336   0.531   4.230   3.569  1.3794 -1.2150  1.8353
  246SOL     OW 1337   0.356   1.107   3.341  0.0108  0.3955  0.0020
  246SOL    HW1 1338   0.386   1.014   3.321 -1.6032 -0.3043  0.6824
  246SOL    HW2 1339   0.326   1.113   3.436  2.5854  2.3280  0.8252
  247SOL     OW 1340   1.092   1.077   3.124  0.0344 -0.1988 -0.2246
  247SOL    HW1 1341   1.057   1.168   3.145 -2.9372 -1.2460 -0.2401
  247SOL    HW2 1342   1.068   1.053   3.030 -0.9418 -1.7204  0.3879
  248SOL     OW 1343   1.516   1.199   2.451 -0.5340 -0.2394 -0.0398
  248SOL    HW1 1344   1.472   1.115   2.419  1.2860 -0.9061 -0.9412
  248SOL    HW2 1345   1.608   1.178   2.484 -1.0235  1.0011  2.3853
  249SOL     OW 1346   0.022   1.481   3.773 -0.3206  0.5915 -0.2452
  249SOL    HW1 1347   0.022   1.515   3.868  1.7958  0.1890 -0.0451
  249SOL    HW2 1348   0.104   1.515   3.726  0.2241 -1.6354 -1.0051
  250SOL     OW 1349   0.664   2.879   2.620  0.2263  0.1575  0.0256
  250SOL    HW1 1350   0.676   2.823   2.538 -0.8899 -1.5872  0.9952
  250SOL    HW2 1351   0.629   2.969   2.594 -0.0227 -0.3318 -1.4229
  251SOL     OW 1352   0.600   2.075   4.408  0.0517 -0.0139  0.4847
  251SOL    HW1 1353   0.615   1.976   4.396 -0.5126 -0.1826  1.1156
  251SOL    HW2 1354   0.510   2.099   4.370  1.3963  0.8193 -2.4476
  252SOL     OW 1355   0.661   3.945   2.234  0.1448 -0.6943 -0.3802
  252SOL    HW1 1356   0.602   3.945   2.153  0.0165 -0.3995 -0.2888
  252SOL    HW2 1357   0.725   3.869   2.228 -0.2458 -1.0186 -0.4836
  253SOL     OW 1358   2.957   0.765   3.486  0.4438  0.4044 -0.2663
  253SOL    HW1 1359   3.043   0.816   3.478  1.6972 -1.7591 -1.7134
  253SOL    HW2 1360   2.909   0.768   3.398 -0.1802  0.2740  0.0658
  254SOL     OW 1361   0.696   1.067   3.668 -0.0171  0.0201  0.0470
  254SOL    HW1 1362   0.665   0.973   3.650 -0.9603  0.5182 -1.1137
  254SOL    HW2 1363   0.757   1.068   3.747 -0.0463 -1.5579  0.1196
  255SOL     OW 1364   0.083   3.726   3.907  0.7610  0.3525  0.0616
  255SOL    HW1 1365   0.108   3.823   3.910 -0.0370  0.6039 -0.9453
  255SOL    HW2 1366  -0.003   3.715   3.858  0.2309 -0.7640  1.1841
  256SOL     OW 1367   1.347   0.949   1.410  0.1325  0.2223 -0.8075
  256SOL    HW1 1368   1.252   0.923   1.395 -0.6636 -1.4054  4.7123
  256SOL    HW2 1369   1.354   1.048   1.420 -1.7828  0.2052  1.7571
  257SOL     OW 1370   1.885   0.773   3.403 -0.4156  0.1422 -0.6748
  257SOL    HW1 1371   1.846   0.683   3.423  0.5669 -1.0331 -3.6064
  257SOL    HW2 1372   1.817   0.829   3.357 -1.3707  1.4093  2.0335
  258SOL     OW 1373   0.969   3.970   3.984  0.8371  0.1421  0.2325
  258SOL    HW1 1374   0.921   4.044   3.936 -0.8878 -0.3879  1.0591
  258SOL    HW2 1375   1.011   4.006   4.067  1.8620  0.5922 -0.4537
  259SOL     OW 1376   0.888   0.952   2.595  0.3707 -0.1302 -1.0782
  259SOL    HW1 1377   0.940   0.868   2.582  0.1736 -0.3042 -0.7589
  259SOL    HW2 1378   0.802   0.932   2.642  0.3753  0.2654 -0.8926
  260SOL     OW 1379   2.450   0.770   3.703 -0.2248 -0.2142 -0.2012
  260SOL    HW1 1380   2.435   0.865   3.674 -1.3429 -0.2397  0.2490
  260SOL    HW2 1381   2.531   0.734   3.657 -0.2513  0.6989 -1.0024
  261SOL     OW 1382   1.005   0.053   2.253 -0.6816 -0.1668 -0.5412
  261SOL    HW1 1383   0.965   0.145   2.251 -0.7013 -0.1740 -0.5066
  261SOL    HW2 1384   0.967   0.002   2.330  1.0466  0.5804  0.8873
  262SOL     OW 1385   0.588   1.675   2.310  0.8009 -0.6707 -0.5287
  262SOL    HW1 1386   0.610   1.750   2.248 -3.9598  1.3841 -0.1903
  262SOL    HW2 1387   0.515   1.620   2.270  0.1835 -1.5500  1.6601
  263SOL     OW 1388   1.502   3.773   1.866  0.3034 -0.6554  0.5659
  263SOL    HW1 1389   1.565   3.797   1.939 -1.0816 -0.0758  1.6259
  263SOL    HW2 1390   1.515   3.835   1.789  0.4486  0.0132  1.1184
  264SOL     OW 1391   2.044   0.498   3.919 -0.2494 -0.0771 -0.0921
  264SOL    HW1 1392   2.100   0.554   3.857  0.3144 -1.3601 -0.7899
  264SOL    HW2 1393   2.104   0.437   3.970 -0.9317 -0.7360 -0.0721
  265SOL     OW 1394   1.793   1.163   2.594  0.0793 -0.1826 -0.1471
  265SOL    HW1 1395   1.828   1.078   2.554 -1.7986 -1.4353  0.7529
  265SOL    HW2 1396   1.740   1.142   2.675  1.4296  2.0822  1.4293
  266SOL     OW 1397   0.982   0.271   2.923  0.0300 -0.3314  0.1334
  266SOL    HW1 1398   0.953   0.360   2.958  1.1747 -0.6666  2.0534
  266SOL    HW2 1399   0.906   0.207   2.926 -0.9693  0.6482 -1.7751
  267SOL     OW 1400   0.833   1.907   2.985  0.3150 -0.2009 -0.0997
  267SOL    HW1 1401   0.790   1.881   3.071  0.1340 -0.1326 -0.1681
  267SOL    HW2 1402   0.925   1.942   3.002 -0.1774  0.9823  0.1851
  268SOL     OW 1403   0.302   1.617   1.493  0.2769  0.2184  0.1684
  268SOL    HW1 1404   0.202   1.612   1.503  0.3530 -0.2986  0.7132
  268SOL    HW2 1405   0.345   1.604   1.582  0.7912  2.4263  0.3132
  269SOL     OW 1406   1.075   1.191   2.575 -0.0277  0.9062 -0.3587
  269SOL    HW1 1407   1.000   1.133   2.542 -0.5421  0.0241  2.1797
  269SOL    HW2 1408   1.128   1.224   2.497  0.3138 -2.9807 -1.9641
  270SOL     OW 1409   0.607   1.421   3.389  0.3377 -0.0955  0.0210
  270SOL    HW1 1410   0.627   1.519   3.399  1.1623 -0.2252 -0.2559
  270SOL    HW2 1411   0.531   1.409   3.326 -0.0629  0.3881  0.4026
  271SOL     OW 1412   2.065   1.576   1.247 -0.0352  0.4444  0.0941
  271SOL    HW1 1413   2.082   1.509   1.175 -1.9693 -0.0800  0.0596
  271SOL    HW2 1414   1.966   1.586   1.260  0.2533  0.5004  2.7098
  272SOL     OW 1415   1.695   0.892   2.269 -0.7874 -0.2523  0.2954
  272SOL    HW1 1416   1.607   0.936   2.286 -1.3818 -1.4511  0.4134
  272SOL    HW2 1417   1.764   0.931   2.330 -1.7349 -0.8203  1.7810
  273SOL     OW 1418   0.630   0.952   3.161 -0.1546  0.1660 -0.6418
  273SOL    HW1 1419   0.645   1.048   3.185 -1.0775 -0.0625  0.9623
  273SOL    HW2 1420   0.571   0.909   3.229 -0.6067 -1.2904 -1.8868
  274SOL     OW 1421   4.873   2.000   1.983  0.0203 -0.1864 -1.0431
  274SOL    HW1 1422   4.842   1.995   1.889 -1.5326 -1.0899 -0.5214
  274SOL    HW2 1423   4.799   2.034   2.041  0.3600 -1.3341  0.0998
  275SOL     OW 1424   4.331   1.809   1.442  0.2661 -0.5552  0.0154
  275SOL    HW1 1425   4.413   1.830   1.389 -0.1745 -1.3661 -1.0238
  275SOL    HW2 1426   4.344   1.838   1.537  1.6558 -0.4693 -0.1844
  276SOL     OW 1427   2.376   0.402   3.101  0.0108 -0.4144 -0.0176
  276SOL    HW1 1428   2.348   0.378   3.194  0.0966  0.4843  0.2503
  276SOL    HW2 1429   2.445   0.337   3.069  1.3068  0.2852  1.2381
  277SOL     OW 1430   0.648   1.661   3.007  0.0430  0.1566  0.1882
  277SOL    HW1 1431   0.591   1.707   3.075  0.6187  2.1355 -0.5789
  277SOL    HW2 1432   0.606   1.574   2.980 -2.8928  1.7122 -0.6667
  278SOL     OW 1433   0.455   0.163   1.678 -0.0020  0.1624 -0.2573
  278SOL    HW1 1434   0.524   0.089   1.678  0.4196  0.4679  2.3107
  278SOL    HW2 1435   0.481   0.232   1.610  0.5755 -1.1605 -1.4422
  279SOL     OW 1436   2.438   3.484   3.231  0.2438 -0.0670  0.0023
  279SOL    HW1 1437   2.408   3.575   3.203 -2.4288 -0.4336  1.3945
  279SOL    HW2 1438   2.404   3.415   3.167 -0.4979 -0.3394  0.6663
  280SOL     OW 1439   0.885   4.085   1.647  0.0546 -0.1674  0.7039
  280SOL    HW1 1440   0.794   4.080   1.690  0.4648  0.3383  1.6762
  280SOL    HW2 1441   0.953   4.104   1.718  0.7925  0.4888 -0.1656
  281SOL     OW 1442   0.963   3.206   3.945  0.2620 -0.0162  0.0809
  281SOL    HW1 1443   0.917   3.167   4.024  1.0793  0.5609  0.8588
  281SOL    HW2 1444   0.974   3.136   3.874  3.2372 -1.7463  2.0838
  282SOL     OW 1445   4.589   1.957   3.555  0.2308 -0.2633  0.4041
  282SOL    HW1 1446   4.685   1.978   3.537 -0.5710  1.7111 -2.4357
  282SOL    HW2 1447   4.579   1.861   3.581  2.9619 -0.4115  1.1733
  283SOL     OW 1448   1.168   1.135   3.422  0.3305 -0.1698  0.4423
  283SOL    HW1 1449   1.074   1.116   3.450  1.3667 -2.1444  2.9033
  283SOL    HW2 1450   1.218   1.050   3.413  2.9122  0.8867  3.1605
  284SOL     OW 1451   0.738   2.428   2.491 -0.5243 -0.6733  0.1717
  284SOL    HW1 1452   0.768   2.476   2.574 -0.3020 -0.3818 -0.0714
  284SOL    HW2 1453   0.706   2.337   2.515  0.3425 -0.9056  0.4692
  285SOL     OW 1454   4.423   1.522   3.240  0.0064 -0.1966  0.3688
  285SOL    HW1 1455   4.396   1.552   3.332 -0.8528  2.0095 -0.5252
  285SOL    HW2 1456   4.399   1.593   3.174  0.8881 -1.5974 -1.5454
  286SOL     OW 1457   1.000   4.048   2.526  0.0568 -0.5450  0.1974
  286SOL    HW1 1458   1.072   4.003   2.474 -0.8938  0.1924 -1.8872
  286SOL    HW2 1459   1.040   4.105   2.598  1.6236  0.5009 -1.4253
  287SOL     OW 1460   1.923   0.713   1.971  0.1038  0.1678  0.1503
  287SOL    HW1 1461   1.988   0.648   1.932 -0.7477  0.2481 -1.4666
  287SOL    HW2 1462   1.862   0.746   1.900  0.1307  2.3085  1.0612
  288SOL     OW 1463   0.984   1.046   1.919  0.4694  0.3334  0.6570
  288SOL    HW1 1464   0.974   1.143   1.939 -0.0930  0.5058 -0.3933
  288SOL    HW2 1465   0.908   0.996   1.960 -1.1711  0.7936 -1.6433
  289SOL     OW 1466   1.119   1.458   2.787  0.9366  0.6236 -0.3963
  289SOL    HW1 1467   1.114   1.367   2.746  0.4075 -0.7805  2.4875
  289SOL    HW2 1468   1.030   1.502   2.780  0.5329 -0.0703  0.1591
  290SOL     OW 1469   2.153   1.525   2.371  0.2668 -0.7800  0.1109
  290SOL    HW1 1470   2.079   1.591   2.356  0.4520 -0.2168  1.4946
  290SOL    HW2 1471   2.116   1.443   2.416  0.3046 -0.9773 -0.2097
  291SOL     OW 1472   0.994   1.829   4.056  0.8900 -0.6046 -0.3178
  291SOL    HW1 1473   1.035   1.919   4.076 -0.3307  0.0772 -0.7782
  291SOL    HW2 1474   1.067   1.763   4.039  1.8306  0.1299  0.6998
  292SOL     OW 1475   1.270   1.227   1.512  0.0252 -0.0219 -0.4454
  292SOL    HW1 1476   1.315   1.315   1.495 -0.5401  0.2301 -0.6843
  292SOL    HW2 1477   1.206   1.237   1.588  0.8692 -0.5555  0.3424
  293SOL     OW 1478   0.230   0.220   2.920  0.3794  0.6012  0.3438
  293SOL    HW1 1479   0.226   0.147   2.852 -0.5457 -0.2000  1.2237
  293SOL    HW2 1480   0.287   0.191   2.996  1.1695  1.3791  0.0675
  294SOL     OW 1481   1.000   1.936   1.712 -0.3582  0.6820 -0.0914
  294SOL    HW1 1482   1.088   1.966   1.750  0.9902 -2.0004 -0.8848
  294SOL    HW2 1483   1.014   1.857   1.653 -3.4469 -0.5179  0.5813
  295SOL     OW 1484   0.196   1.058   1.956 -0.6999  0.2031  0.7035
  295SOL    HW1 1485   0.208   1.079   2.053 -1.8053 -2.0022  1.3812
  295SOL    HW2 1486   0.220   0.963   1.939 -1.2225  0.3452 -1.0498
  296SOL     OW 1487   1.334   0.539   3.666  0.5528  0.5175  0.0055
  296SOL    HW1 1488   1.393   0.463   3.694 -1.1747 -1.6714 -1.8493
  296SOL    HW2 1489   1.311   0.529   3.569 -1.2690  2.3810  0.1787
  297SOL     OW 1490   2.060   1.181   2.403 -0.0310  0.1254  0.1959
  297SOL    HW1 1491   2.046   1.190   2.305 -0.3349  1.3190  0.3339
  297SOL    HW2 1492   2.019   1.259   2.450  0.5826 -0.1521  1.2283
  298SOL     OW 1493   2.243   4.064   1.959  0.1142  0.0572 -0.4606
  298SOL    HW1 1494   2.177   4.092   2.028 -1.3493  0.4876 -1.9612
  298SOL    HW2 1495   2.286   3.978   1.987 -2.6520 -1.4290 -0.3281
  299SOL     OW 1496   0.048   1.401   1.314 -0.3400  0.1777 -0.5385
  299SOL    HW1 1497   0.002   1.447   1.390 -2.0695 -1.5112 -0.4689
  299SOL    HW2 1498   0.038   1.456   1.231  1.9724  2.2785  0.4354
  300SOL     OW 1499   2.382   1.506   2.191  0.7926 -0.0818  0.0217
  300SOL    HW1 1500   2.298   1.517   2.244  0.5691 -0.9490 -0.1417
  300SOL    HW2 1501   2.381   1.569   2.113 -0.0497 -0.6015 -0.4064
  301SOL     OW 1502   2.582   0.097   2.346  0.5959 -0.2809  0.2327
  301SOL    HW1 1503   2.629   0.030   2.288  0.2444 -0.7729  0.5049
  301SOL    HW2 1504   2.593   0.071   2.442  1.3715  0.6554  0.4154
  302SOL     OW 1505   0.757   0.958   2.055 -0.1289 -0.0720 -0.2536
  302SOL    HW1 1506   0.798   0.900   2.125 -1.2923 -1.9990 -1.0982
  302SOL    HW2 1507   0.699   1.027   2.099  0.4633 -0.1807  0.7372
  303SOL     OW 1508   1.038   0.990   2.866  0.2774  0.0600 -0.9421
  303SOL    HW1 1509   1.101   0.912   2.864  1.3952  0.9110 -0.2688
  303SOL    HW2 1510   1.003   1.006   2.774 -0.2770 -1.4555 -1.0337
  304SOL     OW 1511   0.643   0.613   3.197 -0.1002 -0.5921  0.5127
  304SOL    HW1 1512   0.720   0.676   3.183 -1.3898  0.9456 -0.0131
  304SOL    HW2 1513   0.626   0.563   3.112  0.0255 -0.5913  0.4855
  305SOL     OW 1514   2.252   0.631   2.234  0.1307  1.0441  0.2079
  305SOL    HW1 1515   2.170   0.592   2.275  0.4036  0.6196  0.3697
  305SOL    HW2 1516   2.326   0.630   2.302  0.5906  0.3221 -0.2912
  306SOL     OW 1517   1.940   1.393   2.548 -0.4186  0.1442  0.4450
  306SOL    HW1 1518   1.878   1.324   2.585  0.1112  0.0052  1.0909
  306SOL    HW2 1519   1.903   1.484   2.566 -1.0289  0.0449 -0.2451
  307SOL     OW 1520   0.771   0.293   3.187 -0.2476  0.9481 -0.0274
  307SOL    HW1 1521   0.844   0.337   3.238 -0.5707  0.0609  1.2380
  307SOL    HW2 1522   0.810   0.221   3.129 -0.2273 -0.8198  2.0474
  308SOL     OW 1523   0.294   0.568   3.574  0.4708 -0.5883 -0.1980
  308SOL    HW1 1524   0.225   0.505   3.537 -1.3849  1.6620 -0.8090
  308SOL    HW2 1525   0.364   0.584   3.505 -1.8144  1.8974 -2.1501
  309SOL     OW 1526   1.306   1.502   2.095 -0.1751  0.4069 -0.4135
  309SOL    HW1 1527   1.360   1.559   2.034 -0.9219 -0.3103 -1.8010
  309SOL    HW2 1528   1.291   1.412   2.052 -0.8000 -0.0854  0.7843
  310SOL     OW 1529   0.853   1.135   3.452 -0.2699  0.5678 -0.1841
  310SOL    HW1 1530   0.794   1.112   3.530  0.3246 -1.1505 -0.1895
  310SOL    HW2 1531   0.796   1.153   3.372 -0.8380  0.0039  0.0815
  311SOL     OW 1532   0.925   4.174   3.768  0.0775  0.2806  0.7907
  311SOL    HW1 1533   0.854   4.109   3.739  0.0636  0.9325 -0.6946
  311SOL    HW2 1534   1.005   4.165   3.710  0.4167  0.9937  1.1334
  312SOL     OW 1535   0.732   1.838   1.458 -0.2212  0.0446 -0.5639
  312SOL    HW1 1536   0.655   1.872   1.513  0.2433 -1.0945  0.8799
  312SOL    HW2 1537   0.806   1.905   1.459 -0.1467 -0.0354  0.3849
  313SOL     OW 1538   0.877   1.402   2.271  0.3921 -0.5084  0.0348
  313SOL    HW1 1539   0.808   1.463   2.310 -0.0561  0.8046 -2.5588
  313SOL    HW2 1540   0.968   1.431   2.301  0.1218  0.9310 -0.4424
  314SOL     OW 1541   1.095   0.703   2.051 -0.4495 -0.0098  0.0497
  314SOL    HW1 1542   1.047   0.730   2.134  0.3120  1.9049 -0.0758
  314SOL    HW2 1543   1.182   0.751   2.046 -0.0283 -0.8591 -1.3705
  315SOL     OW 1544   0.809   0.036   2.511 -0.3628  0.0308  0.6704
  315SOL    HW1 1545   0.873  -0.039   2.528  1.2504  0.7633 -1.7111
  315SOL    HW2 1546   0.737   0.005   2.449  0.3953  0.4516 -0.4451
  316SOL     OW 1547   4.938   4.133   0.167 -0.2401  0.2244 -0.5784
  316SOL    HW1 1548   5.004   4.120   0.092  0.2375  0.2167 -0.1628
  316SOL    HW2 1549   4.845   4.129   0.130 -0.0334 -0.7703 -1.0285
  317SOL     OW 1550   0.292   1.403   3.876  0.2314 -0.0172  0.6280
  317SOL    HW1 1551   0.241   1.325   3.840  0.8322 -1.6573  3.1127
  317SOL    HW2 1552   0.230   1.464   3.925 -0.1649  0.9353 -0.9613
  318SOL     OW 1553   0.946   3.849   3.560 -0.3496  0.0474 -0.3926
  318SOL    HW1 1554   0.941   3.750   3.544  0.8911 -0.3021  1.0886
  318SOL    HW2 1555   0.871   3.877   3.620 -0.1619 -0.1959 -0.0342
  319SOL     OW 1556   0.413   3.432   3.713  0.2026 -0.4655 -0.4108
  319SOL    HW1 1557   0.344   3.472   3.653  2.1406  2.3624 -0.9589
  319SOL    HW2 1558   0.369   3.396   3.795 -2.1815 -1.7352 -2.1162
  320SOL     OW 1559   0.906   2.122   3.251 -0.4053  0.2419  0.0600
  320SOL    HW1 1560   0.932   2.051   3.316 -0.8744 -2.0171 -2.0670
  320SOL    HW2 1561   0.932   2.212   3.287 -0.2603 -0.9155  3.0919
  321SOL     OW 1562   0.414   3.928   3.711 -0.0720  0.7720 -0.1959
  321SOL    HW1 1563   0.441   4.023   3.692  2.7519  0.1431  0.1836
  321SOL    HW2 1564   0.442   3.904   3.804  0.6193 -0.8376 -0.7858
  322SOL     OW 1565   0.975   4.008   2.174  0.6078  0.2813  0.8311
  322SOL    HW1 1566   0.881   3.978   2.186  0.5519  0.7626  1.7561
  322SOL    HW2 1567   0.984   4.102   2.208  1.7367 -0.2770  2.1901
  323SOL     OW 1568   0.808   1.588   2.479 -0.5517 -0.3994  0.1745
  323SOL    HW1 1569   0.869   1.660   2.445 -0.8788 -0.7460 -1.2223
  323SOL    HW2 1570   0.718   1.599   2.438 -1.0967 -0.6261  1.2599
  324SOL     OW 1571   1.420   0.526   4.474 -0.6624  0.6572 -0.1788
  324SOL    HW1 1572   1.351   0.596   4.493 -0.5005  0.1255  3.0820
  324SOL    HW2 1573   1.383   0.459   4.411 -1.6056  2.4828 -1.6789
  325SOL     OW 1574   0.182   1.108   2.233 -0.2016  0.0058 -0.0849
  325SOL    HW1 1575   0.114   1.181   2.220  0.5315  0.6238 -0.4961
  325SOL    HW2 1576   0.138   1.031   2.280 -0.4353  1.6449  2.6183
  326SOL     OW 1577   1.691   0.564   2.892  0.3420  0.3758 -0.3474
  326SOL    HW1 1578   1.763   0.621   2.932  0.6831  0.1444 -0.6279
  326SOL    HW2 1579   1.617   0.552   2.959 -0.8226  3.0044 -1.0219
  327SOL     OW 1580   1.013   0.709   2.591  0.5218  0.7614  0.0269
  327SOL    HW1 1581   0.945   0.645   2.627  0.6842  0.1791 -0.6771
  327SOL    HW2 1582   1.102   0.664   2.586  0.4168  0.6694 -1.5100
  328SOL     OW 1583   0.841   1.884   3.394  0.1183 -0.0429  0.5597
  328SOL    HW1 1584   0.780   1.808   3.413  0.8320 -1.3375 -1.8736
  328SOL    HW2 1585   0.787   1.964   3.366 -0.5429 -0.3606  0.9105
  329SOL     OW 1586   4.791   4.031   3.966  0.1135 -0.9081  0.2118
  329SOL    HW1 1587   4.804   4.124   4.000 -2.2902 -0.9675  1.4926
  329SOL    HW2 1588   4.724   4.032   3.892  1.4439 -1.4520 -1.0554
  330SOL     OW 1589   1.768   0.479   2.647  0.2262 -0.3595  0.7619
  330SOL    HW1 1590   1.867   0.483   2.664  0.0335 -1.1488  2.2565
  330SOL    HW2 1591   1.719   0.515   2.726 -0.7014 -0.8553  0.4241
  331SOL     OW 1592   2.512   0.415   1.979  0.0995 -0.5572  0.2029
  331SOL    HW1 1593   2.532   0.511   1.996 -1.2757 -0.2382  0.1231
  331SOL    HW2 1594   2.554   0.387   1.893 -0.2420  0.2345 -0.2342
  332SOL     OW 1595   0.560   1.414   2.945 -0.3290 -0.3155 -0.8537
  332SOL    HW1 1596   0.533   1.337   2.886  0.7001 -1.2873 -0.0998
  332SOL    HW2 1597   0.543   1.390   3.040  1.9671 -0.4997 -0.4269
  333SOL     OW 1598   0.073   0.596   2.967 -0.6369  0.2377  0.2034
  333SOL    HW1 1599   0.136   0.540   2.914  1.0096  1.1644  1.1045
  333SOL    HW2 1600  -0.020   0.582   2.934  0.0523 -0.9709 -1.3428
  334SOL     OW 1601   4.914   0.210   3.702  0.4616  0.3386  0.1534
  334SOL    HW1 1602   4.922   0.248   3.610  1.5888  2.3318  1.0180
  334SOL    HW2 1603   4.992   0.150   3.721 -0.3395 -0.9770 -0.5322
  335SOL     OW 1604   0.191   0.060   3.416  0.0734 -0.0742  0.6479
  335SOL    HW1 1605   0.288   0.084   3.419  0.0018  0.2098  0.8241
  335SOL    HW2 1606   0.179  -0.035   3.446  0.4020 -0.4648 -0.4309
  336SOL     OW 1607   1.442   0.322   0.049 -0.1287  0.2827  0.2437
  336SOL    HW1 1608   1.443   0.285  -0.043  0.7831 -0.2036  0.4368
  336SOL    HW2 1609   1.536   0.333   0.082 -0.4426 -0.0283  1.3000
  337SOL     OW 1610   0.572   1.954   3.597 -0.5187  0.2173 -0.0373
  337SOL    HW1 1611   0.496   1.990   3.650  0.8175  1.5438  1.0700
  337SOL    HW2 1612   0.593   2.017   3.522  0.3684  0.6106  0.5220
  338SOL     OW 1613   1.295   1.524   3.014 -0.1360 -0.2626  0.0123
  338SOL    HW1 1614   1.222   1.476   2.964  0.8402 -0.5938 -1.1420
  338SOL    HW2 1615   1.280   1.513   3.112 -1.2877 -0.8575 -0.2061
  339SOL     OW 1616   1.774   0.353   2.288 -0.3336 -0.3510 -0.1791
  339SOL    HW1 1617   1.757   0.334   2.192 -0.6384 -0.5326 -0.0910
  339SOL    HW2 1618   1.735   0.441   2.313  0.8501  0.2911 -0.5260
  340SOL     OW 1619   4.852   1.971   2.425 -0.6640 -0.2001 -0.2267
  340SOL    HW1 1620   4.875   2.021   2.508  0.5164  0.0861 -0.6981
  340SOL    HW2 1621   4.754   1.953   2.423 -0.7098 -0.2673  1.2451
  341SOL     OW 1622   0.941   1.429   3.490  0.2845  0.0802  0.1897
  341SOL    HW1 1623   0.908   1.482   3.411 -0.5336  0.3425  0.6937
  341SOL    HW2 1624   0.922   1.332   3.475  2.1092 -0.1477 -0.8981
  342SOL     OW 1625   0.265   0.914   1.627 -0.0952 -0.6884 -0.0651
  342SOL    HW1 1626   0.183   0.904   1.571 -0.0052  0.2963 -0.3918
  342SOL    HW2 1627   0.294   1.009   1.627 -0.0289 -0.6751  1.5895
  343SOL     OW 1628   2.171   0.614   3.348  0.1607  0.0860 -0.2702
  343SOL    HW1 1629   2.101   0.658   3.405  0.4156 -0.0433  0.1445
  343SOL    HW2 1630   2.249   0.676   3.337 -0.0457  0.2607 -0.7952
  344SOL     OW 1631   4.794   0.550   3.533 -0.3746  0.1876  0.0706
  344SOL    HW1 1632   4.754   0.465   3.501  2.0225 -0.9047 -0.2143
  344SOL    HW2 1633   4.816   0.609   3.455 -0.4320  0.3020  0.1400
  345SOL     OW 1634   0.014   1.342   3.481  0.2598  0.0542  0.5535
  345SOL    HW1 1635   0.073   1.413   3.519  1.3893 -0.5794  0.0384
  345SOL    HW2 1636  -0.082   1.366   3.498  0.4601  2.8671 -1.6243
  346SOL     OW 1637   1.668   1.237   3.309  0.4809  0.0408  0.5251
  346SOL    HW1 1638   1.573   1.236   3.342  0.6517  0.1119  1.0401
  346SOL    HW2 1639   1.695   1.331   3.288  0.6170  0.0928  0.9235
  347SOL     OW 1640   0.417   1.113   2.383 -0.3018 -0.1597 -0.7017
  347SOL    HW1 1641   0.420   1.023   2.428  2.7760 -1.4114 -3.0177
  347SOL    HW2 1642   0.341   1.115   2.318 -1.0606 -0.6446  0.1416
  348SOL     OW 1643   1.081   0.285   2.672  0.3905 -0.3024  0.3846
  348SOL    HW1 1644   1.012   0.323   2.610  1.7877  1.2701 -0.2822
  348SOL    HW2 1645   1.040   0.266   2.761 -1.1131 -0.3948 -0.3021
  349SOL     OW 1646   1.441   0.112   1.583 -0.5250 -0.0932 -0.2330
  349SOL    HW1 1647   1.373   0.146   1.518 -0.9725 -0.2641  0.1441
  349SOL    HW2 1648   1.396   0.056   1.652  0.0390 -0.4534 -0.1488
  350SOL     OW 1649   0.798   2.470   4.121 -0.1915  0.7676  0.3943
  350SOL    HW1 1650   0.841   2.523   4.195 -2.0887 -0.9632  2.9132
  350SOL    HW2 1651   0.699   2.480   4.127 -0.4572 -0.7726 -0.9034
  351SOL     OW 1652   0.696   0.120   2.116  0.4869  0.0868  0.0054
  351SOL    HW1 1653   0.779   0.157   2.158  0.0690 -1.2787  2.1743
  351SOL    HW2 1654   0.720   0.076   2.029  2.0243 -0.1124  0.4890
  352SOL     OW 1655   1.807   0.651   2.195 -0.5876  0.0895  0.6579
  352SOL    HW1 1656   1.766   0.736   2.227  0.6650  0.9693  0.0315
  352SOL    HW2 1657   1.855   0.668   2.108 -1.4780 -1.5705 -0.1969
  353SOL     OW 1658   1.283   1.292   2.405  0.0672 -0.0227 -0.7917
  353SOL    HW1 1659   1.262   1.266   2.310 -1.1666 -0.5393 -0.4017
  353SOL    HW2 1660   1.380   1.278   2.422  0.7839  2.1071 -2.5892
  354SOL     OW 1661   1.204   0.205   4.065 -0.4510  0.6507  0.8025
  354SOL    HW1 1662   1.208   0.294   4.020 -0.0513  0.7898  1.0974
  354SOL    HW2 1663   1.294   0.184   4.103 -0.5949  0.2075  0.8979
  355SOL     OW 1664   0.845   1.359   1.479 -0.0105  0.4421  0.3730
  355SOL    HW1 1665   0.858   1.456   1.500 -3.2130  0.7654  1.3394
  355SOL    HW2 1666   0.808   1.312   1.559  0.9558 -1.5159 -0.2564
  356SOL     OW 1667   4.790   1.611   2.024  0.1547 -0.1109  0.3165
  356SOL    HW1 1668   4.812   1.600   2.121 -0.1929 -0.8805  0.3179
  356SOL    HW2 1669   4.818   1.529   1.974  1.4298  0.7459 -0.4535
  357SOL     OW 1670   0.318   0.911   0.046  0.3860  0.7802 -0.1030
  357SOL    HW1 1671   0.261   0.967  -0.014  2.7487  2.3439 -1.0401
  357SOL    HW2 1672   0.321   0.817   0.010 -0.6577  0.9514 -0.6715
  358SOL     OW 1673   0.856   0.819   3.073  0.1846 -0.1159  0.1267
  358SOL    HW1 1674   0.769   0.862   3.098 -0.4106  0.0128 -1.9261
  358SOL    HW2 1675   0.911   0.882   3.019  0.3937 -1.0568 -0.8060
  359SOL     OW 1676   0.704   4.086   3.112  0.3399 -0.7758 -0.1400
  359SOL    HW1 1677   0.725   4.005   3.166  0.9043  0.0153  0.8590
  359SOL    HW2 1678   0.611   4.078   3.076 -0.7164 -0.6070  2.3519
  360SOL     OW 1679   0.523   0.892   4.096  0.5115 -0.0339 -0.2928
  360SOL    HW1 1680   0.538   0.822   4.026  0.2603 -0.7832  0.4022
  360SOL    HW2 1681   0.455   0.958   4.062 -1.2961 -1.6164  0.0789
  361SOL     OW 1682   0.936   1.326   3.092 -0.0232  0.5149 -0.4187
  361SOL    HW1 1683   0.966   1.352   3.000 -1.0282  1.1849 -0.5764
  361SOL    HW2 1684   0.912   1.408   3.143 -0.4657  0.0773  0.0882
  362SOL     OW 1685   1.146   0.112   3.083 -0.7371 -0.0874  0.0383
  362SOL    HW1 1686   1.114   0.170   3.008  1.4629 -0.7859 -1.5399
  362SOL    HW2 1687   1.088   0.126   3.163 -1.4055  2.8637 -0.8545
  363SOL     OW 1688   0.224   1.596   1.981 -0.1377  0.0833  0.0180
  363SOL    HW1 1689   0.192   1.691   1.981  0.3194  0.2639 -1.2959
  363SOL    HW2 1690   0.153   1.537   1.943  0.0411  0.0948 -0.3472
  364SOL     OW 1691   1.253   0.415   2.910  0.5543  0.0412  0.3437
  364SOL    HW1 1692   1.164   0.451   2.940  0.5330 -2.4081  3.7683
  364SOL    HW2 1693   1.241   0.363   2.825 -1.1182  0.4540  0.2960
  365SOL     OW 1694   0.764   1.962   2.393  0.7179 -0.8498 -0.2347
  365SOL    HW1 1695   0.806   1.935   2.306  2.4955 -0.6509  0.5147
  365SOL    HW2 1696   0.668   1.932   2.395  0.1879  0.3867 -2.8269
  366SOL     OW 1697   0.003   3.752   3.334  0.8453 -0.3214  0.3440
  366SOL    HW1 1698  -0.030   3.846   3.324  0.8226  0.0377  2.9117
  366SOL    HW2 1699   0.091   3.743   3.287  1.1324  1.1702  0.5202
  367SOL     OW 1700   4.728   0.067   1.022 -0.9735  0.2117 -0.0128
  367SOL    HW1 1701   4.752  -0.017   0.973 -1.6301 -0.1158  0.2142
  367SOL    HW2 1702   4.810   0.123   1.034 -0.2925 -0.8963  0.8007
  368SOL     OW 1703   0.531   1.320   2.541  0.3160  0.3917 -0.3133
  368SOL    HW1 1704   0.623   1.281   2.534  0.0989 -0.0974 -0.4448
  368SOL    HW2 1705   0.470   1.275   2.475  0.1487  1.1984 -0.7272
  369SOL     OW 1706   1.325   1.150   2.696 -0.2036  0.3232 -0.2011
  369SOL    HW1 1707   1.227   1.157   2.677  0.0178 -0.9539 -2.0837
  369SOL    HW2 1708   1.377   1.186   2.619  0.8358  0.6263  0.6120
  370SOL     OW 1709   0.537   1.449   3.981 -0.1719  0.2239  0.0951
  370SOL    HW1 1710   0.539   1.546   4.007  0.9530  0.0167  0.8280
  370SOL    HW2 1711   0.444   1.425   3.954 -0.4285  1.5563 -0.2980
  371SOL     OW 1712   0.362   0.986   2.727 -0.0756  0.5361 -0.4340
  371SOL    HW1 1713   0.369   0.915   2.657 -0.1537  0.3175 -0.2252
  371SOL    HW2 1714   0.377   0.945   2.817 -1.2678  0.5641 -0.2095
  372SOL     OW 1715   1.044   1.172   4.188 -0.1088  1.0732  0.4656
  372SOL    HW1 1716   1.078   1.078   4.195 -0.9559  0.7377  0.1917
  372SOL    HW2 1717   1.066   1.209   4.097 -0.1227  0.9971  0.4308
  373SOL     OW 1718   4.895   2.193   3.130  0.5772  0.9316 -0.7323
  373SOL    HW1 1719   4.974   2.148   3.171  0.2079 -0.8876 -1.8877
  373SOL    HW2 1720   4.829   2.218   3.201  0.8707 -0.2395 -0.0273
  374SOL     OW 1721   1.700   1.108   2.833  0.7273 -0.0075 -0.4501
  374SOL    HW1 1722   1.698   1.180   2.903  2.6417 -1.7909  1.6302
  374SOL    HW2 1723   1.621   1.048   2.845  0.9189 -0.1650  0.0597
  375SOL     OW 1724   1.474   0.661   2.695 -0.0148 -0.0550  0.0983
  375SOL    HW1 1725   1.487   0.668   2.597 -1.2298 -0.4439 -0.1049
  375SOL    HW2 1726   1.548   0.606   2.735 -0.0486 -0.7208 -0.7346
  376SOL     OW 1727   0.942   1.331   2.007 -0.0770  0.4790  0.2532
  376SOL    HW1 1728   0.891   1.340   2.093  0.1504 -0.5673  0.5065
  376SOL    HW2 1729   0.975   1.421   1.978 -1.7650  1.1381  0.2643
  377SOL     OW 1730   1.018   0.387   3.275  0.2824 -0.2261 -1.0091
  377SOL    HW1 1731   0.974   0.409   3.362 -0.0275 -2.5281 -0.5289
  377SOL    HW2 1732   1.110   0.352   3.292  0.5270  0.0767 -1.6729
  378SOL     OW 1733   1.197   1.518   3.558 -0.0119 -0.0104 -0.4216
  378SOL    HW1 1734   1.174   1.612   3.582 -0.7455  0.0527 -1.3297
  378SOL    HW2 1735   1.114   1.469   3.531  0.5733 -0.4764 -1.4354
  379SOL     OW 1736   0.137   2.623   2.148  0.4203  0.0032  0.3648
  379SOL    HW1 1737   0.166   2.573   2.229  0.8034 -0.9537 -0.3552
  379SOL    HW2 1738   0.190   2.594   2.069  1.0910  1.9906  0.0265
  380SOL     OW 1739   0.647   2.944   1.821 -0.4906  0.2041 -0.1000
  380SOL    HW1 1740   0.698   2.926   1.905  1.2377  1.7703 -0.7601
  380SOL    HW2 1741   0.658   2.867   1.758 -0.2465 -0.1448  0.3598
  381SOL     OW 1742   1.222   1.196   2.136 -0.2116  0.1813 -0.5237
  381SOL    HW1 1743   1.124   1.174   2.131 -0.1557 -0.1988 -0.0851
  381SOL    HW2 1744   1.257   1.213   2.044 -1.3092  3.1224 -0.5286
  382SOL     OW 1745   2.507   0.920   2.582 -0.4128 -0.0921  0.1464
  382SOL    HW1 1746   2.509   0.845   2.647 -0.6840  1.4071  1.9661
  382SOL    HW2 1747   2.412   0.951   2.569 -0.2016  0.6509  0.3058
  383SOL     OW 1748   0.227   4.206   2.744 -0.0809 -0.0467 -0.0831
  383SOL    HW1 1749   0.283   4.205   2.661  0.3242 -0.4733  0.1929
  383SOL    HW2 1750   0.180   4.118   2.754  1.2314 -0.6661  1.0430
  384SOL     OW 1751   0.822   0.312   2.512 -0.5165 -0.7955 -0.1386
  384SOL    HW1 1752   0.795   0.221   2.544 -1.6169 -0.8037 -1.0228
  384SOL    HW2 1753   0.853   0.307   2.417 -1.7206 -0.0878 -0.5890
  385SOL     OW 1754   0.527   3.844   3.922  0.3254  0.1218 -0.1121
  385SOL    HW1 1755   0.501   3.915   3.988 -2.1379  0.0098 -0.8560
  385SOL    HW2 1756   0.530   3.755   3.968  3.0721  0.5691  0.7452
  386SOL     OW 1757   0.877   2.388   1.992 -0.0139 -0.1334 -0.1323
  386SOL    HW1 1758   0.838   2.431   2.074  2.3395  0.6224  0.6760
  386SOL    HW2 1759   0.918   2.300   2.016  3.4518  1.4249  0.3552
  387SOL     OW 1760   1.561   0.861   3.345 -0.1915 -0.4156 -0.0552
  387SOL    HW1 1761   1.466   0.837   3.326  0.4040 -2.0308 -1.2009
  387SOL    HW2 1762   1.595   0.926   3.277 -1.3472  2.7944  2.1797
  388SOL     OW 1763   0.447   0.840   3.325 -0.0451  0.0797  0.0393
  388SOL    HW1 1764   0.518   0.774   3.350  1.6792  2.3539  1.4222
  388SOL    HW2 1765   0.375   0.839   3.395  0.1180 -0.1015  0.2067
  389SOL     OW 1766   1.244   1.513   1.777  0.2813 -0.1125  0.0457
  389SOL    HW1 1767   1.234   1.495   1.679 -3.0553  0.4137  0.1515
  389SOL    HW2 1768   1.287   1.435   1.821  0.0339 -1.2206 -1.5780
  390SOL     OW 1769   1.244   2.733   3.810  0.5022  0.1173  0.1148
  390SOL    HW1 1770   1.202   2.823   3.795 -0.8582 -0.1733  1.8467
  390SOL    HW2 1771   1.180   2.661   3.782  0.4162 -0.3270  1.4012
  391SOL     OW 1772   1.514   3.867   2.316 -0.2045 -0.1609  0.4140
  391SOL    HW1 1773   1.514   3.791   2.381 -0.0002 -1.4665 -1.0523
  391SOL    HW2 1774   1.447   3.850   2.244 -0.2739  1.1504  0.1360
  392SOL     OW 1775   1.465   0.082   2.694  0.4249  0.1380  0.1074
  392SOL    HW1 1776   1.512  -0.006   2.682  0.3420  0.1942 -0.7054
  392SOL    HW2 1777   1.513   0.152   2.642 -0.9062  0.0697 -1.2772
  393SOL     OW 1778   1.256   3.998   1.759  0.3628 -0.2061 -0.6446
  393SOL    HW1 1779   1.163   4.031   1.780  0.4180  0.0176 -0.7421
  393SOL    HW2 1780   1.322   4.047   1.815  0.5070  0.3481 -1.2798
  394SOL     OW 1781   4.555   1.683   2.183 -0.5269 -0.8328 -0.0755
  394SOL    HW1 1782   4.482   1.744   2.154 -2.4815 -2.9981 -0.0339
  394SOL    HW2 1783   4.617   1.666   2.106 -0.7174  0.1181 -0.4531
  395SOL     OW 1784   1.361   1.832   1.595  0.1658  0.1635  0.8417
  395SOL    HW1 1785   1.391   1.841   1.500 -0.0167  0.5571  0.8195
  395SOL    HW2 1786   1.382   1.916   1.645 -0.3870  0.2310  0.9685
  396SOL     OW 1787   1.177   0.927   4.212  0.2567 -0.4316  0.9720
  396SOL    HW1 1788   1.198   0.846   4.267 -2.0702  0.0550  2.7604
  396SOL    HW2 1789   1.094   0.911   4.160  0.2164  0.5250  0.7315
  397SOL     OW 1790   0.148   1.063   4.774  0.4671 -0.4527  0.1469
  397SOL    HW1 1791   0.152   1.041   4.677  1.1222  0.0968  0.0424
  397SOL    HW2 1792   0.066   1.118   4.793 -1.1118 -2.7778  0.3874
  398SOL     OW 1793   1.554   0.839   0.132  0.1940  0.1757  0.0289
  398SOL    HW1 1794   1.586   0.815   0.223  0.2823 -0.2890 -0.1231
  398SOL    HW2 1795   1.628   0.826   0.066  0.4741  1.5584  0.0405
  399SOL     OW 1796   1.113   1.138   3.919  0.6432 -0.6163  0.3347
  399SOL    HW1 1797   1.144   1.229   3.893 -1.9061 -0.3937 -2.7014
  399SOL    HW2 1798   1.168   1.069   3.872  0.2633 -0.4582 -0.3585
  400SOL     OW 1799   1.737   0.307   4.166  0.1088  0.3547 -0.0713
  400SOL    HW1 1800   1.789   0.314   4.081 -0.5872 -1.3143 -0.6757
  400SOL    HW2 1801   1.660   0.371   4.164 -1.6470 -1.6272 -2.0697
  401SOL     OW 1802   4.748   3.962   4.441  0.1926 -0.1674  0.0920
  401SOL    HW1 1803   4.802   4.042   4.467  1.1053 -0.1922 -1.6112
  401SOL    HW2 1804   4.792   3.914   4.365 -0.8118 -1.7874  0.4742
  402SOL     OW 1805   4.787   0.085   4.068 -0.4408  0.1460  0.0851
  402SOL    HW1 1806   4.738   0.066   4.153  0.5233  1.1786  0.9022
  402SOL    HW2 1807   4.729   0.141   4.008 -0.9782 -0.2514  0.2317
  403SOL     OW 1808   1.748   4.041   0.209 -0.7247 -0.2584  0.1401
  403SOL    HW1 1809   1.846   4.026   0.213 -0.9113 -1.4319  0.7912
  403SOL    HW2 1810   1.711   4.001   0.125 -0.3573  2.2624 -1.3392
  404SOL     OW 1811   0.381   0.500   4.021  0.1558 -0.3201  0.4129
  404SOL    HW1 1812   0.436   0.574   3.982 -2.2427  1.7847  0.7850
  404SOL    HW2 1813   0.284   0.521   4.009 -0.6178 -2.9327  1.5011
  405SOL     OW 1814   0.027   4.158   4.242  0.5072  0.3481  0.5827
  405SOL    HW1 1815   0.119   4.161   4.202  1.1047  1.4939  1.9505
  405SOL    HW2 1816  -0.037   4.200   4.178  1.2061  0.9296  0.2334
  406SOL     OW 1817   2.158   0.792   0.066 -0.3171 -0.0879 -0.0697
  406SOL    HW1 1818   2.167   0.693   0.076  0.4846 -0.0482 -0.3631
  406SOL    HW2 1819   2.096   0.827   0.137  1.2038 -0.4862  1.5353
  407SOL     OW 1820   0.213   1.542   3.590  0.0176  0.3442  0.0347
  407SOL    HW1 1821   0.238   1.637   3.606  2.1166 -0.4985  2.7280
  407SOL    HW2 1822   0.282   1.483   3.633 -1.7042 -2.3904 -0.7262
  408SOL     OW 1823   0.845   1.107   3.898 -0.7445 -0.4354  0.0027
  408SOL    HW1 1824   0.809   1.186   3.947 -0.3904 -0.3268  0.0893
  408SOL    HW2 1825   0.944   1.117   3.887 -0.6985 -0.8691  0.0211
  409SOL     OW 1826   4.164   0.965  -0.024  0.1047 -1.2058  0.9093
  409SOL    HW1 1827   4.109   0.923   0.049  0.2432 -0.3779  1.5111
  409SOL    HW2 1828   4.261   0.952  -0.004  0.1836 -3.5394 -0.6654
  410SOL     OW 1829   1.555   3.679   3.367  0.3490 -0.5655 -1.2040
  410SOL    HW1 1830   1.610   3.628   3.432  0.1205  1.1471  0.3970
  410SOL    HW2 1831   1.609   3.754   3.327 -0.7117  1.1066  0.3533
  411SOL     OW 1832   1.356   0.728   4.048  0.2142 -0.3749 -0.1173
  411SOL    HW1 1833   1.261   0.750   4.073  1.2591  3.3211  1.2586
  411SOL    HW2 1834   1.381   0.779   3.965  1.3576 -0.3575  0.2264
  412SOL     OW 1835   1.932   0.785   0.685  0.5893 -0.2191  0.5770
  412SOL    HW1 1836   1.857   0.820   0.628 -0.0944 -2.3248  0.0961
  412SOL    HW2 1837   1.931   0.833   0.773 -1.9615 -0.8056  0.9517
  413SOL     OW 1838   1.828   1.846   3.728  0.3389 -0.4179  0.5649
  413SOL    HW1 1839   1.912   1.864   3.678 -0.1437  2.7470  0.6676
  413SOL    HW2 1840   1.843   1.772   3.794  1.7162 -2.9408 -2.3143
  414SOL     OW 1841   1.660   0.742   3.934  0.0784  1.0282  0.2450
  414SOL    HW1 1842   1.605   0.792   4.001  1.0098  0.8191  1.1957
  414SOL    HW2 1843   1.690   0.805   3.863 -1.5242  1.1059 -0.4004
  415SOL     OW 1844   1.107   0.459   4.537  0.7569  0.1677  0.2754
  415SOL    HW1 1845   1.126   0.459   4.439 -0.3827 -0.3405  0.0377
  415SOL    HW2 1846   1.058   0.376   4.562 -1.3215  1.4473  0.7677
  416SOL     OW 1847   0.530   1.803   4.011 -0.5898 -0.1276 -0.0737
  416SOL    HW1 1848   0.534   1.809   3.911 -0.5697 -1.5271 -0.1718
  416SOL    HW2 1849   0.618   1.769   4.046 -0.0976  1.6728  0.5569
  417SOL     OW 1850   0.129   0.904   0.235  0.2768  0.1658 -0.5181
  417SOL    HW1 1851   0.195   0.867   0.171 -0.8352 -1.0298 -1.0146
  417SOL    HW2 1852   0.109   0.836   0.306  1.2676  1.3557  0.9748
  418SOL     OW 1853   1.014   0.843   3.662  0.0004 -0.1253 -0.1738
  418SOL    HW1 1854   1.000   0.920   3.600 -1.9950  1.3629  1.9990
  418SOL    HW2 1855   1.107   0.848   3.700 -0.5696  2.1596  1.0923
  419SOL     OW 1856   0.127   2.642   4.448 -0.7276  0.4665 -0.6750
  419SOL    HW1 1857   0.184   2.724   4.440 -1.3872  1.0478  0.4270
  419SOL    HW2 1858   0.133   2.590   4.363  1.2388  0.6328 -0.6912
  420SOL     OW 1859   0.910   3.697   3.899 -0.3628 -0.5096  0.7446
  420SOL    HW1 1860   0.940   3.790   3.919  1.8876 -1.1977  0.8322
  420SOL    HW2 1861   0.829   3.700   3.841  0.4149  1.4911 -0.3251
  421SOL     OW 1862   0.819   0.928   4.568  0.3729  0.6429 -0.7632
  421SOL    HW1 1863   0.837   1.021   4.600 -1.3764  0.5000  0.7591
  421SOL    HW2 1864   0.757   0.882   4.631 -0.4523 -0.8716 -2.5818
  422SOL     OW 1865   4.338   2.105   0.163  0.1280  0.2111 -0.3767
  422SOL    HW1 1866   4.428   2.142   0.141  0.2885  0.4137  0.5511
  422SOL    HW2 1867   4.270   2.178   0.156  0.5810  1.0215  2.3860
  423SOL     OW 1868   1.279   1.181   4.556 -0.3647  0.4043 -0.4468
  423SOL    HW1 1869   1.335   1.257   4.588  0.6649 -0.7778  0.6521
  423SOL    HW2 1870   1.245   1.128   4.634 -1.3086 -0.1122 -1.1744
  424SOL     OW 1871   4.658   0.370   4.259 -0.2761 -0.0180  0.0780
  424SOL    HW1 1872   4.690   0.462   4.281  0.9840 -0.2883 -0.4916
  424SOL    HW2 1873   4.597   0.374   4.180  0.4127  0.2593 -0.4520
  425SOL     OW 1874   0.846   2.130   3.870  0.6154  1.0611 -0.1377
  425SOL    HW1 1875   0.746   2.134   3.873  0.5147  0.6726 -2.0095
  425SOL    HW2 1876   0.883   2.222   3.880  0.0467  1.3002 -0.1664
  426SOL     OW 1877   0.931   1.471   3.787 -0.3405 -0.2545  0.7118
  426SOL    HW1 1878   0.996   1.542   3.812  0.1392 -0.9450  1.4787
  426SOL    HW2 1879   0.923   1.467   3.687  1.8634 -1.0627  0.5149
  427SOL     OW 1880   1.997   1.355   3.782 -0.2440 -0.2841 -0.4311
  427SOL    HW1 1881   2.029   1.449   3.773  1.5761 -0.7302  0.8701
  427SOL    HW2 1882   1.899   1.356   3.804 -0.0595  1.3621  0.5220
  428SOL     OW 1883   0.559   1.302   0.026 -0.0131  0.1652 -0.3360
  428SOL    HW1 1884   0.613   1.272   0.105 -0.1101  0.2728 -0.2289
  428SOL    HW2 1885   0.514   1.388   0.047 -0.3957 -0.0294 -0.3508
  429SOL     OW 1886   2.027   3.998   0.172 -0.0321 -0.4054  0.3341
  429SOL    HW1 1887   2.028   3.984   0.271 -1.9834  0.4181  0.5277
  429SOL    HW2 1888   2.084   4.077   0.149  2.5436 -2.1291  0.4394
  430SOL     OW 1889   1.571   0.945   3.601 -0.4077 -0.5029  0.5270
  430SOL    HW1 1890   1.510   1.025   3.596 -0.4576 -0.6305 -2.2806
  430SOL    HW2 1891   1.567   0.895   3.515  2.5123 -1.4152  0.8370
  431SOL     OW 1892   0.310   0.274   4.546 -0.4999 -0.7691  0.0179
  431SOL    HW1 1893   0.262   0.355   4.581  1.1365  1.2012 -2.0244
  431SOL    HW2 1894   0.287   0.260   4.450  0.6472 -1.6421 -0.1543
  432SOL     OW 1895   1.308   3.216   3.721 -0.2415 -0.8222 -0.5515
  432SOL    HW1 1896   1.285   3.282   3.792  1.2273 -0.5186 -0.3266
  432SOL    HW2 1897   1.353   3.262   3.645  1.8480 -1.6360  0.1024
  433SOL     OW 1898   0.709   0.727   0.251 -0.4685 -0.3897 -0.5351
  433SOL    HW1 1899   0.661   0.809   0.221  0.2853  0.7339  1.1904
  433SOL    HW2 1900   0.759   0.687   0.174 -1.7062  0.1283 -1.6437
  434SOL     OW 1901   0.454   3.678   4.631  0.3633  0.0031  0.7312
  434SOL    HW1 1902   0.440   3.614   4.706  0.3002  0.3673  1.0312
  434SOL    HW2 1903   0.546   3.718   4.638  0.5293 -0.3030  0.3533
  435SOL     OW 1904   0.499   0.476   4.266 -0.3726 -0.2851 -0.2863
  435SOL    HW1 1905   0.438   0.496   4.343  0.0400  2.3270 -0.5376
  435SOL    HW2 1906   0.457   0.509   4.181  1.7117  2.7172 -0.3273
  436SOL     OW 1907   1.757   1.645   3.893  0.2399  0.1517 -0.6367
  436SOL    HW1 1908   1.725   1.575   3.829 -1.7569  1.4246 -1.1222
  436SOL    HW2 1909   1.831   1.608   3.950  0.4684 -1.7370 -2.0880
  437SOL     OW 1910   4.174   1.021   4.153  0.0792 -0.9553 -0.2968
  437SOL    HW1 1911   4.273   1.035   4.161 -0.0591  0.6811 -1.0712
  437SOL    HW2 1912   4.146   1.036   4.058 -0.8073 -2.2840 -0.2737
  438SOL     OW 1913   0.404   1.162   4.722  0.1461  0.4186  0.2036
  438SOL    HW1 1914   0.319   1.123   4.759 -0.2343  0.2480 -0.8240
  438SOL    HW2 1915   0.443   1.224   4.790 -1.0643  0.8751  0.5224
  439SOL     OW 1916   4.665   0.971   3.964  0.3018  0.1339  0.3043
  439SOL    HW1 1917   4.678   0.875   3.986  0.0424  0.3839  1.6558
  439SOL    HW2 1918   4.741   1.003   3.907 -0.0396 -1.0526 -0.8662
  440SOL     OW 1919   0.760   2.578   4.617 -0.1707 -0.0470  1.2889
  440SOL    HW1 1920   0.700   2.576   4.697 -0.3387  1.9764  1.2655
  440SOL    HW2 1921   0.813   2.662   4.617  1.1936 -0.8568  0.2089
  441SOL     OW 1922   1.814   1.212   4.334  0.1329 -0.3315 -0.0222
  441SOL    HW1 1923   1.865   1.179   4.255  1.2036 -0.1384  0.5608
  441SOL    HW2 1924   1.727   1.165   4.340 -0.0194 -0.2483 -1.3857
  442SOL     OW 1925   4.907   3.380   4.631  0.1309 -0.3221  0.5331
  442SOL    HW1 1926   4.962   3.423   4.703  0.0298 -0.4925  0.7133
  442SOL    HW2 1927   4.862   3.451   4.577 -1.0004 -0.2041  1.5736
  443SOL     OW 1928   1.485   3.797   0.162 -0.2924 -0.5296  0.7752
  443SOL    HW1 1929   1.439   3.714   0.192  0.1610 -1.2965 -0.5725
  443SOL    HW2 1930   1.498   3.858   0.240 -2.4876 -0.8006  1.4202
  444SOL     OW 1931   0.970   1.036   0.061  0.1790  0.5704 -0.5810
  444SOL    HW1 1932   1.007   1.125   0.088  0.8091  0.1339  0.0572
  444SOL    HW2 1933   0.871   1.036   0.074  0.3815  0.5919  1.2310
  445SOL     OW 1934   0.546   0.952   0.177 -0.3383 -0.2058  0.3136
  445SOL    HW1 1935   0.532   1.013   0.255 -0.1669 -1.2563  1.1854
  445SOL    HW2 1936   0.462   0.949   0.122 -0.4289  0.6075  0.3908
  446SOL     OW 1937   1.845   0.095   3.933  0.2553  0.3373  0.6115
  446SOL    HW1 1938   1.922   0.111   3.995  0.8667  1.9428 -0.5060
  446SOL    HW2 1939   1.876   0.099   3.839 -0.8215 -1.2457  0.1372
  447SOL     OW 1940   1.258   0.898   3.270  0.2018 -0.4617 -0.7740
  447SOL    HW1 1941   1.216   0.812   3.241  0.5650 -1.3889  1.3046
  447SOL    HW2 1942   1.214   0.974   3.222 -2.4785 -1.5204 -0.1794
  448SOL     OW 1943   1.763   1.534   4.683  0.2009 -0.6912 -0.4339
  448SOL    HW1 1944   1.683   1.584   4.716  0.9091 -2.0648  3.9244
  448SOL    HW2 1945   1.753   1.517   4.585 -2.2078  3.8043 -1.2565
  449SOL     OW 1946   1.215   3.871   4.446 -0.2955 -0.6145 -0.1059
  449SOL    HW1 1947   1.232   3.932   4.524  0.3307 -0.6833 -0.1774
  449SOL    HW2 1948   1.177   3.785   4.479 -2.8055  0.3903 -0.1464
  450SOL     OW 1949   2.115   0.118   4.115 -0.1198  0.5170 -0.3297
  450SOL    HW1 1950   2.154   0.210   4.102  1.4298 -0.0737 -0.1061
  450SOL    HW2 1951   2.184   0.050   4.091 -1.9686 -0.6592 -2.7502
  451SOL     OW 1952   1.457   0.887   4.573 -0.8340  0.4254  0.9148
  451SOL    HW1 1953   1.391   0.838   4.516  1.4341 -1.7182 -0.0637
  451SOL    HW2 1954   1.463   0.843   4.662 -0.4884  0.4002  0.8807
  452SOL     OW 1955   0.630   0.829   4.768 -0.4393  0.3376  0.2956
  452SOL    HW1 1956   0.669   0.748   4.811  0.7490  0.8029  0.1314
  452SOL    HW2 1957   0.549   0.859   4.818 -0.1064 -0.1678  1.1423
  453SOL     OW 1958   1.247   0.974   3.757 -0.6624  0.6855  0.4022
  453SOL    HW1 1959   1.303   1.050   3.722 -0.9150  0.5006 -0.4301
  453SOL    HW2 1960   1.294   0.888   3.740  0.9133  0.7254  3.7355
  454SOL     OW 1961   1.053   0.639   0.436 -0.2207 -0.6197  0.2554
  454SOL    HW1 1962   1.102   0.715   0.479 -1.3285  0.1275  0.2452
  454SOL    HW2 1963   0.995   0.675   0.363 -1.4198 -1.3657  0.8208
  455SOL     OW 1964   1.402   3.299   0.165 -0.1065 -0.0612 -0.7796
  455SOL    HW1 1965   1.456   3.356   0.103 -0.5306  1.3158  0.0779
  455SOL    HW2 1966   1.462   3.257   0.233 -0.0711  1.4852  0.1905
  456SOL     OW 1967   1.373   0.331   0.605  0.0820  0.1690  0.0191
  456SOL    HW1 1968   1.275   0.354   0.607 -0.2753 -1.3164  1.4297
  456SOL    HW2 1969   1.424   0.408   0.567 -1.5518  1.2384 -0.1266
  457SOL     OW 1970   1.185   1.650   4.117  0.3049  0.3139 -0.0825
  457SOL    HW1 1971   1.226   1.596   4.043 -1.8123  1.4917 -2.2554
  457SOL    HW2 1972   1.113   1.596   4.161  0.5211  0.1548  0.0782
  458SOL     OW 1973   1.764   0.381   3.127 -0.1258 -0.7695 -0.7238
  458SOL    HW1 1974   1.859   0.389   3.155 -0.7869  1.3158  1.2854
  458SOL    HW2 1975   1.745   0.446   3.054 -0.4362  0.3958  0.3504
  459SOL     OW 1976   4.712   1.624   4.006 -0.3138  0.0334 -0.7226
  459SOL    HW1 1977   4.744   1.618   3.911 -0.7219  1.4445 -0.9747
  459SOL    HW2 1978   4.625   1.672   4.008  0.9527  2.4596  0.5896
  460SOL     OW 1979   0.776   4.178   4.795 -0.1378  0.1473  0.7060
  460SOL    HW1 1980   0.867   4.170   4.755 -0.3940 -0.9713  0.2909
  460SOL    HW2 1981   0.713   4.218   4.729 -0.2627 -0.4454  0.4570
  461SOL     OW 1982   1.678   1.167   3.930  0.0336 -0.8297  0.5544
  461SOL    HW1 1983   1.755   1.164   3.993  0.9682 -1.1398 -0.5537
  461SOL    HW2 1984   1.693   1.101   3.856  0.3227  1.3416 -1.4366
  462SOL     OW 1985   0.034   2.999   4.313  0.6397  0.2193  0.4354
  462SOL    HW1 1986   0.077   3.084   4.344  1.4064 -0.1957  0.5393
  462SOL    HW2 1987  -0.065   3.007   4.322  0.7155  1.0024  0.6957
  463SOL     OW 1988   1.417   0.766   3.780  0.6346 -0.3958 -0.7517
  463SOL    HW1 1989   1.485   0.820   3.731  0.3095 -0.4531 -1.2755
  463SOL    HW2 1990   1.398   0.682   3.729 -0.0497 -0.2414 -0.7545
  464SOL     OW 1991   0.527   3.770   0.226  0.0934 -0.7912 -0.0200
  464SOL    HW1 1992   0.531   3.755   0.325 -1.3913 -2.1156 -0.1242
  464SOL    HW2 1993   0.456   3.837   0.205  0.1365 -0.8070 -0.2218
  465SOL     OW 1994   2.129   0.183   4.606  0.7213  0.6892 -0.4044
  465SOL    HW1 1995   2.099   0.157   4.515 -0.4275  1.8710 -0.3996
  465SOL    HW2 1996   2.186   0.265   4.600 -0.7005  1.7566  0.0267
  466SOL     OW 1997   1.394   1.296   3.401  0.4321 -0.1395 -0.2494
  466SOL    HW1 1998   1.307   1.250   3.413  0.1792  0.5758  0.8566
  466SOL    HW2 1999   1.379   1.386   3.359  0.9371 -1.0880 -2.5673
  467SOL     OW 2000   1.088   2.265   4.294  0.3875  0.1312  0.3254
  467SOL    HW1 2001   0.996   2.295   4.317 -0.0499 -0.7558 -0.2129
  467SOL    HW2 2002   1.133   2.335   4.238  0.3182  0.8821  1.1699
  468SOL     OW 2003   0.459   4.059   4.097 -0.6916 -0.2441  0.3841
  468SOL    HW1 2004   0.477   4.037   4.193  1.9506 -0.7272 -0.1366
  468SOL    HW2 2005   0.379   4.119   4.090  0.6229  2.0800  3.1672
  469SOL     OW 2006   0.673   3.383   4.127  0.5758  0.5803 -0.4549
  469SOL    HW1 2007   0.576   3.360   4.126  0.6506  0.2706 -1.1151
  469SOL    HW2 2008   0.723   3.313   4.178  0.5896  0.1446 -1.0540
  470SOL     OW 2009   0.186   1.865   4.810 -0.2983  0.5191  0.4144
  470SOL    HW1 2010   0.155   1.783   4.857 -0.9983  0.3284 -0.3567
  470SOL    HW2 2011   0.286   1.863   4.803 -0.2810 -0.0749  0.7312
  471SOL     OW 2012   1.200   1.905   0.469  0.7252 -0.3241  0.1655
  471SOL    HW1 2013   1.157   1.974   0.410 -0.1885 -0.9527  0.0898
  471SOL    HW2 2014   1.131   1.862   0.527  1.2295 -1.3711  0.0174
  472SOL     OW 2015   0.628   0.123   4.351  0.1238 -0.5436  0.0606
  472SOL    HW1 2016   0.672   0.201   4.395  0.0345 -0.3108 -0.2551
  472SOL    HW2 2017   0.697   0.069   4.303  0.1797 -0.6339  0.2413
  473SOL     OW 2018   0.842   0.312   4.388  0.2134  0.6964  0.1938
  473SOL    HW1 2019   0.803   0.404   4.389  0.8443  0.9724  0.2639
  473SOL    HW2 2020   0.862   0.283   4.481  2.0839  1.4146  0.0772
  474SOL     OW 2021   4.456   0.435   3.557 -0.2122  0.0031  0.9034
  474SOL    HW1 2022   4.404   0.520   3.569  0.2589  0.1658  1.9385
  474SOL    HW2 2023   4.516   0.422   3.636  0.7594 -0.5692  0.0892
  475SOL     OW 2024   0.878   0.464   3.480 -0.3001  0.1768  0.3297
  475SOL    HW1 2025   0.832   0.551   3.461  0.2599  0.1823 -1.2332
  475SOL    HW2 2026   0.951   0.478   3.546 -1.2693  0.5465  1.3506
  476SOL     OW 2027   1.342   1.756   4.841  0.1067  0.0993 -0.9184
  476SOL    HW1 2028   1.268   1.732   4.778  0.4604  1.3307 -1.8356
  476SOL    HW2 2029   1.429   1.724   4.805  0.2005 -0.0386 -0.5758
  477SOL     OW 2030   0.200   4.016   3.534  0.0019  0.6280  0.0128
  477SOL    HW1 2031   0.129   3.956   3.573 -0.7501 -0.2532 -2.5113
  477SOL    HW2 2032   0.290   3.987   3.568 -0.7200  1.4554  2.8893
  478SOL     OW 2033   1.643   0.111   4.655  0.1449 -0.3842  0.3984
  478SOL    HW1 2034   1.586   0.037   4.620 -1.0151  0.1107  1.1444
  478SOL    HW2 2035   1.686   0.082   4.741 -0.2322 -0.2298  0.6413
  479SOL     OW 2036   2.374   1.945   0.405  0.3593 -0.0152 -0.0788
  479SOL    HW1 2037   2.417   2.011   0.344 -2.1555  2.0123  0.2040
  479SOL    HW2 2038   2.276   1.963   0.411 -0.3873 -3.4618  0.4691
  480SOL     OW 2039   1.857   1.530   0.068  0.7185  0.7343  0.2105
  480SOL    HW1 2040   1.832   1.496  -0.022 -0.6287  0.2155  0.7602
  480SOL    HW2 2041   1.941   1.583   0.061 -0.0645  1.8283 -1.5800
  481SOL     OW 2042   4.908   1.975   3.484 -0.9680  0.1400  0.6354
  481SOL    HW1 2043   4.942   2.028   3.406 -1.0529  1.8311  1.6937
  481SOL    HW2 2044   4.881   1.884   3.453  0.4785  0.2160 -1.0029
  482SOL     OW 2045   0.514   0.096   3.747 -0.4793  0.3441  0.1473
  482SOL    HW1 2046   0.586   0.087   3.816 -0.2458 -0.3973 -0.1755
  482SOL    HW2 2047   0.432   0.135   3.788 -0.2937  0.0461  0.8109
  483SOL     OW 2048   0.951   0.253   4.621 -0.0829  0.7480  0.3257
  483SOL    HW1 2049   1.006   0.170   4.637  0.9398  1.1378 -0.9129
  483SOL    HW2 2050   0.896   0.273   4.701 -1.9477 -2.2998 -0.0174
  484SOL     OW 2051   0.789   1.344   4.001 -0.0910 -0.0510  0.1168
  484SOL    HW1 2052   0.699   1.382   3.980 -0.2338 -0.0421  0.7143
  484SOL    HW2 2053   0.853   1.365   3.927 -0.8844 -1.1415 -0.9122
  485SOL     OW 2054   0.736   1.253   4.473 -0.0307 -0.3034 -0.1011
  485SOL    HW1 2055   0.739   1.217   4.379 -0.0089 -1.3458  0.2849
  485SOL    HW2 2056   0.817   1.222   4.522  0.7377  1.4887 -0.1547
  486SOL     OW 2057   2.417   3.475   4.445 -0.2570 -0.2898 -0.2937
  486SOL    HW1 2058   2.421   3.555   4.504  2.6571  0.9073 -1.8873
  486SOL    HW2 2059   2.337   3.481   4.386 -0.4649  1.1324  0.0882
  487SOL     OW 2060   0.150   2.182   4.522 -0.3126 -0.2844  0.2134
  487SOL    HW1 2061   0.058   2.203   4.489  0.5244  3.1046 -0.4382
  487SOL    HW2 2062   0.155   2.086   4.550 -2.8068 -1.8060 -3.7251
  488SOL     OW 2063   0.157   0.323   3.457 -0.6017  0.2120  0.2322
  488SOL    HW1 2064   0.104   0.383   3.397 -1.4696 -1.3495 -0.6087
  488SOL    HW2 2065   0.153   0.229   3.423  0.1339 -0.4702  1.9104
  489SOL     OW 2066   0.733   3.665   4.367  0.5831  0.3418  0.7546
  489SOL    HW1 2067   0.635   3.651   4.354  0.1635  1.5333  2.2755
  489SOL    HW2 2068   0.781   3.654   4.280 -1.0351  0.7623 -0.2301
  490SOL     OW 2069   1.232   0.731   4.434  0.0337  0.5197  0.2718
  490SOL    HW1 2070   1.159   0.756   4.497 -0.5273  1.0600 -0.5667
  490SOL    HW2 2071   1.193   0.679   4.358  0.7765 -0.5771  0.6156
  491SOL     OW 2072   0.320   2.494   3.775  0.2086 -1.3070 -0.7117
  491SOL    HW1 2073   0.405   2.534   3.809  0.1795 -2.0809  0.3613
  491SOL    HW2 2074   0.258   2.478   3.852 -0.1039 -2.6137 -1.2050
  492SOL     OW 2075   1.122   3.974   3.387  0.6469  0.3604  0.2961
  492SOL    HW1 2076   1.046   3.935   3.440  1.8049 -0.7733  1.1731
  492SOL    HW2 2077   1.207   3.929   3.412  1.1809 -0.8690 -3.1387
  493SOL     OW 2078   1.724   1.471   4.438 -0.0919  0.1823  0.0799
  493SOL    HW1 2079   1.669   1.524   4.374  1.4452  1.8086  0.0403
  493SOL    HW2 2080   1.771   1.397   4.389  1.9214  2.0595 -0.9737
  494SOL     OW 2081   4.922   0.794   4.329 -0.0954 -0.1360 -0.2635
  494SOL    HW1 2082   4.965   0.857   4.265  1.7190 -1.2569 -0.2141
  494SOL    HW2 2083   4.923   0.834   4.420 -0.0269  0.2594 -0.4356
  495SOL     OW 2084   0.000   1.240   4.129 -0.1730 -0.2310  0.0353
  495SOL    HW1 2085  -0.051   1.320   4.158  1.0432  0.2275  0.9954
  495SOL    HW2 2086   0.083   1.231   4.185  0.8566 -0.8768 -1.5335
  496SOL     OW 2087   0.733   0.427   3.754 -0.2321 -0.0377 -0.5256
  496SOL    HW1 2088   0.816   0.372   3.764 -0.7607 -0.4002  3.2060
  496SOL    HW2 2089   0.758   0.523   3.745  0.6325 -0.2466 -0.4454
  497SOL     OW 2090   0.086   0.967   4.171 -0.0893  0.3313  0.2429
  497SOL    HW1 2091   0.168   0.971   4.113 -0.2215 -0.3753 -0.0026
  497SOL    HW2 2092   0.024   1.042   4.146  0.2272  0.5290  0.0408
  498SOL     OW 2093   0.942   1.506   0.739 -0.1846  0.2091  0.4587
  498SOL    HW1 2094   0.935   1.589   0.684 -0.9239  0.8063  1.4108
  498SOL    HW2 2095   0.855   1.457   0.737 -0.0534 -0.0355  0.6624
  499SOL     OW 2096   1.237   3.895   3.935 -0.2177 -0.2943  0.4247
  499SOL    HW1 2097   1.244   3.991   3.911 -0.2885  0.2462  2.3979
  499SOL    HW2 2098   1.145   3.875   3.969  0.5371 -0.3339  2.6613
  500SOL     OW 2099   0.938   0.888   0.943 -0.6089 -0.0690 -0.0324
  500SOL    HW1 2100   0.859   0.934   0.903 -0.8440 -0.0083  0.4952
  500SOL    HW2 2101   0.918   0.862   1.038  0.6328  1.5765  0.7218
  501SOL     OW 2102   1.024   4.040   0.473  0.2063  0.5972 -0.1438
  501SOL    HW1 2103   1.030   4.125   0.527  1.9386  0.2379  0.2810
  501SOL    HW2 2104   1.108   4.028   0.421 -0.5361 -0.2446 -1.1745
  502SOL     OW 2105   4.745   1.736   4.544 -0.1924  0.0308  0.7901
  502SOL    HW1 2106   4.844   1.724   4.540 -0.3216 -0.9411  0.0663
  502SOL    HW2 2107   4.702   1.688   4.467 -1.1165  1.8057  0.1395
  503SOL     OW 2108   1.172   0.175   0.397 -0.8576  0.2245 -0.0506
  503SOL    HW1 2109   1.208   0.268   0.393  0.3244 -0.1810  0.5782
  503SOL    HW2 2110   1.077   0.174   0.365 -0.6858  1.5308 -0.6510
  504SOL     OW 2111   0.668   0.232   3.547 -0.7137  0.3163 -0.2947
  504SOL    HW1 2112   0.739   0.294   3.514  1.4815 -2.1196 -0.4997
  504SOL    HW2 2113   0.679   0.219   3.646 -0.4626 -0.5104 -0.4218
  505SOL     OW 2114   1.433   0.127   4.199 -0.1881  0.0842  0.5288
  505SOL    HW1 2115   1.396   0.038   4.224  0.0091 -0.2336 -0.2999
  505SOL    HW2 2116   1.509   0.150   4.260  0.9769 -1.1536 -0.3974
  506SOL     OW 2117   3.741   0.294   4.482 -0.5810 -0.4176  0.2387
  506SOL    HW1 2118   3.742   0.290   4.382 -1.5128 -1.1430  0.2470
  506SOL    HW2 2119   3.647   0.307   4.514 -0.2167  0.4212  1.0090
  507SOL     OW 2120   0.349   1.526   4.348 -0.0587 -0.2735 -0.3505
  507SOL    HW1 2121   0.295   1.456   4.396  1.7576 -1.6068 -0.1748
  507SOL    HW2 2122   0.443   1.524   4.380  0.7851  0.1123 -2.6119
  508SOL     OW 2123   0.470   1.982   1.163  0.0044 -0.0201  0.0844
  508SOL    HW1 2124   0.453   2.075   1.196  0.8686  0.7479 -1.5447
  508SOL    HW2 2125   0.403   1.920   1.206 -0.3591  1.2530  1.4805
  509SOL     OW 2126   0.609   2.921   0.323  0.1781  0.1351 -0.1841
  509SOL    HW1 2127   0.596   3.002   0.266  2.2882 -1.2283 -2.8124
  509SOL    HW2 2128   0.706   2.911   0.346  0.1867 -2.1988 -0.9214
  510SOL     OW 2129   1.847   2.616   4.580 -0.4007 -0.2778  0.1001
  510SOL    HW1 2130   1.764   2.560   4.576 -0.2282 -0.6579  1.2355
  510SOL    HW2 2131   1.908   2.580   4.651  0.2467  0.6583  0.0463
  511SOL     OW 2132   1.408   2.558   2.077 -0.6315 -0.3544  0.0526
  511SOL    HW1 2133   1.378   2.554   1.982 -0.9794 -3.2028  0.2043
  511SOL    HW2 2134   1.501   2.594   2.080  0.0721 -1.8618 -1.5962
  512SOL     OW 2135   0.466   1.849   4.783  0.4841  0.6024 -0.0138
  512SOL    HW1 2136   0.562   1.823   4.776  0.2814  0.1604 -1.4458
  512SOL    HW2 2137   0.422   1.838   4.694 -1.5493 -1.7048  1.1642
  513SOL     OW 2138   0.885   2.926   1.443  0.3783 -0.1308 -0.0973
  513SOL    HW1 2139   0.838   2.838   1.436  2.0431 -1.1576  0.9006
  513SOL    HW2 2140   0.980   2.915   1.417  1.0081  1.0022  1.5204
  514SOL     OW 2141   1.490   3.162   2.085  0.3135 -1.0349 -0.0590
  514SOL    HW1 2142   1.456   3.068   2.088  2.1320 -1.7332  0.3715
  514SOL    HW2 2143   1.586   3.163   2.113 -0.2351  1.2509  2.1454
  515SOL     OW 2144   1.537   2.399   0.826  0.4024  0.1043 -0.0533
  515SOL    HW1 2145   1.583   2.479   0.865 -2.0068  0.9168  1.3236
  515SOL    HW2 2146   1.584   2.316   0.853  0.5720  0.8388  2.0500
  516SOL     OW 2147   1.556   0.220   3.217 -0.1124  0.0908 -0.3997
  516SOL    HW1 2148   1.498   0.194   3.139 -0.2964  0.0394 -0.2478
  516SOL    HW2 2149   1.643   0.256   3.183  1.0334 -2.6748 -0.6123
  517SOL     OW 2150   1.181   0.058   2.041 -0.0324  0.1515  0.1892
  517SOL    HW1 2151   1.275   0.023   2.045  0.0803  0.5430  1.1115
  517SOL    HW2 2152   1.135   0.041   2.128 -1.5851 -2.0644 -0.9568
  518SOL     OW 2153   0.410   2.126   1.904  0.5589 -0.2775 -0.0175
  518SOL    HW1 2154   0.346   2.106   1.978  0.1138  1.0046 -0.0318
  518SOL    HW2 2155   0.361   2.124   1.816  0.9258 -1.0567 -0.2115
  519SOL     OW 2156   1.773   0.866   4.873 -0.3483 -0.3907  0.5515
  519SOL    HW1 2157   1.766   0.894   4.777 -1.2947  0.4443  0.8497
  519SOL    HW2 2158   1.833   0.787   4.880  0.6401  0.2288 -0.5951
  520SOL     OW 2159   1.049   2.804   2.393  0.0513  0.4565 -0.6838
  520SOL    HW1 2160   1.104   2.753   2.326  0.4734 -0.1060  0.0751
  520SOL    HW2 2161   1.078   2.900   2.394  0.6569  0.2763 -0.6640
  521SOL     OW 2162   1.664   3.983   0.795  0.2807  0.1916 -0.5236
  521SOL    HW1 2163   1.572   3.976   0.831 -0.7899  0.6325 -2.9514
  521SOL    HW2 2164   1.689   4.080   0.786  0.2375  0.1218 -1.5393
  522SOL     OW 2165   4.049   3.410   3.717 -0.5376 -0.1261  0.5523
  522SOL    HW1 2166   4.044   3.494   3.662  0.0672  0.2781  1.1135
  522SOL    HW2 2167   4.112   3.423   3.793 -1.2715 -0.7253  1.2848
  523SOL     OW 2168   4.118   2.042   1.516  0.4530  0.3583 -0.4919
  523SOL    HW1 2169   4.177   1.971   1.476  2.1543  1.3178  0.1988
  523SOL    HW2 2170   4.149   2.063   1.608 -1.5996  0.2607  0.2646
  524SOL     OW 2171   2.160   3.898   4.434 -0.0474  0.2378  0.1183
  524SOL    HW1 2172   2.087   3.959   4.463 -2.0535 -2.3749  0.9227
  524SOL    HW2 2173   2.129   3.843   4.357  0.9878 -1.0647  0.5939
  525SOL     OW 2174   1.802   2.677   0.287  0.1215  0.0830 -0.0861
  525SOL    HW1 2175   1.739   2.625   0.229  1.1785 -1.0415 -0.2786
  525SOL    HW2 2176   1.801   2.640   0.380 -0.0057  0.5091  0.0848
  526SOL     OW 2177   2.377   2.078   4.814  0.4619  0.2191  0.7505
  526SOL    HW1 2178   2.287   2.122   4.818 -0.5019 -1.6583  1.0235
  526SOL    HW2 2179   2.419   2.095   4.724 -0.5651  0.3835  0.2897
  527SOL     OW 2180   4.443   2.825   2.490 -0.4957  0.0168  0.1976
  527SOL    HW1 2181   4.419   2.790   2.399  0.8407  1.3009 -0.7018
  527SOL    HW2 2182   4.365   2.876   2.527 -1.1508 -0.7428 -0.0956
  528SOL     OW 2183   0.194   2.689   0.996 -0.2129 -0.1210  0.0156
  528SOL    HW1 2184   0.274   2.718   1.048  0.0053 -0.3203 -0.2087
  528SOL    HW2 2185   0.150   2.768   0.955 -0.7086  0.1127  0.9582
  529SOL     OW 2186   1.600   2.383   2.183  0.0316 -0.2592  0.1208
  529SOL    HW1 2187   1.618   2.407   2.278  2.0907 -2.0515  0.2527
  529SOL    HW2 2188   1.504   2.402   2.161 -0.5720 -0.1152  2.6293
  530SOL     OW 2189   0.302   2.485   0.221  0.0931  0.1440  0.0285
  530SOL    HW1 2190   0.268   2.501   0.128 -3.7201  2.2404  1.5196
  530SOL    HW2 2191   0.373   2.552   0.242 -0.1217  0.6825 -0.8815
  531SOL     OW 2192   2.028   0.040   4.360 -0.0340  0.0132  0.0381
  531SOL    HW1 2193   2.050   0.080   4.271 -1.9984  1.6020  0.1915
  531SOL    HW2 2194   1.961  -0.033   4.347 -0.0665  0.0175  0.1857
  532SOL     OW 2195   1.719   2.951   2.046 -0.0110 -0.3859 -0.0567
  532SOL    HW1 2196   1.744   2.981   1.954 -0.0405 -1.9178 -0.6062
  532SOL    HW2 2197   1.799   2.956   2.106 -0.1622  1.2842  0.0532
  533SOL     OW 2198   0.090   2.219   2.040  0.3680 -0.3669  0.4870
  533SOL    HW1 2199   0.127   2.311   2.029 -1.8072  0.3484 -1.4671
  533SOL    HW2 2200   0.062   2.183   1.951 -1.2189 -1.8742  1.5362
  534SOL     OW 2201   1.358   3.398   0.442  0.1657 -0.1163 -0.1288
  534SOL    HW1 2202   1.403   3.487   0.441 -1.8664  0.9754  0.6129
  534SOL    HW2 2203   1.314   3.382   0.354 -1.7117  0.8878  0.5600
  535SOL     OW 2204   0.774   0.278   4.829  0.9122  0.8876  0.0000
  535SOL    HW1 2205   0.802   0.215   4.902  0.1771  0.5622  0.0074
  535SOL    HW2 2206   0.720   0.353   4.867 -1.1346 -0.3009 -0.4086
  536SOL     OW 2207   1.350   2.018   0.251 -0.0993  0.0120 -0.0374
  536SOL    HW1 2208   1.269   2.076   0.263 -0.7631 -0.5472 -1.5105
  536SOL    HW2 2209   1.321   1.923   0.244  0.4524 -0.0542 -2.3657
  537SOL     OW 2210   1.929   1.336   1.483  0.0368  0.7990 -0.1836
  537SOL    HW1 2211   1.889   1.404   1.421  1.0892  0.5402 -1.1955
  537SOL    HW2 2212   1.956   1.255   1.430  1.5751  0.8385  0.4805
  538SOL     OW 2213   2.387   3.338   4.803 -0.2629 -0.2615 -0.8392
  538SOL    HW1 2214   2.361   3.257   4.749 -1.2510 -0.3133 -0.3109
  538SOL    HW2 2215   2.455   3.311   4.871  0.2865 -0.3937 -1.4250
  539SOL     OW 2216   1.138   2.599   1.020  0.1927 -0.1152  0.4027
  539SOL    HW1 2217   1.234   2.629   1.016  0.4919 -0.9590  1.0005
  539SOL    HW2 2218   1.106   2.580   0.927  1.0011 -0.9936  0.2813
  540SOL     OW 2219   0.560   3.370   1.649 -0.2656  0.2965  0.4352
  540SOL    HW1 2220   0.582   3.454   1.599  1.8937  0.6865  1.8755
  540SOL    HW2 2221   0.615   3.294   1.612  0.3953  0.3138  1.3364
  541SOL     OW 2222   1.736   1.877   0.340  0.3138 -0.3013 -0.1134
  541SOL    HW1 2223   1.679   1.950   0.377 -0.3851 -0.5701 -0.6314
  541SOL    HW2 2224   1.733   1.798   0.402 -1.9639 -1.2659 -1.3372
  542SOL     OW 2225   1.447   2.723   0.616  0.2019 -0.3756 -0.4170
  542SOL    HW1 2226   1.403   2.776   0.544  1.9370 -1.5068 -2.4292
  542SOL    HW2 2227   1.535   2.765   0.639 -0.0997 -0.3208  0.6767
  543SOL     OW 2228   1.742   2.641   0.545 -0.4817  0.7142  0.1240
  543SOL    HW1 2229   1.653   2.598   0.531  0.4526 -0.3585 -3.6762
  543SOL    HW2 2230   1.787   2.598   0.623 -1.2649 -2.5150 -1.0033
  544SOL     OW 2231   1.962   2.707   1.524 -0.7151  0.2131  0.7962
  544SOL    HW1 2232   2.021   2.768   1.578 -0.9170 -0.2220  1.5150
  544SOL    HW2 2233   1.895   2.762   1.475  1.6206  0.9750 -1.8450
  545SOL     OW 2234   3.099   3.456   0.716  0.2635  0.0391 -0.0335
  545SOL    HW1 2235   3.056   3.424   0.801 -0.4770  0.3543 -0.2774
  545SOL    HW2 2236   3.139   3.547   0.732  0.1982  0.0622  0.0028
  546SOL     OW 2237   0.886   2.326   4.578  0.1909 -0.1780  0.4914
  546SOL    HW1 2238   0.889   2.296   4.482 -1.0917 -0.0968  0.4075
  546SOL    HW2 2239   0.825   2.404   4.587  0.0734 -0.3612  1.4203
  547SOL     OW 2240   1.543   3.618   0.413  0.2543  0.1980  0.2219
  547SOL    HW1 2241   1.560   3.700   0.468  0.5147  0.2546  0.0605
  547SOL    HW2 2242   1.629   3.587   0.372 -0.2440  1.4617 -1.9615
  548SOL     OW 2243   0.608   0.093   0.374  0.0628  0.4271  0.0387
  548SOL    HW1 2244   0.533   0.088   0.309 -0.5236 -1.7987  0.7592
  548SOL    HW2 2245   0.658   0.006   0.374  0.4582  0.5916  2.0353
  549SOL     OW 2246   1.461   3.936   0.992 -0.2621 -0.1974 -0.2139
  549SOL    HW1 2247   1.391   4.003   1.014 -1.0252 -0.6256 -1.2404
  549SOL    HW2 2248   1.425   3.844   1.005 -0.0125 -0.4259 -1.0493
  550SOL     OW 2249   1.357   3.000   0.243 -0.4322 -0.1631  0.1356
  550SOL    HW1 2250   1.435   3.049   0.282  1.4938 -0.1789 -3.3058
  550SOL    HW2 2251   1.286   3.066   0.219  0.4407  0.5051 -0.7368
  551SOL     OW 2252   0.994   3.357   0.914 -0.2988 -0.3020  0.2095
  551SOL    HW1 2253   1.057   3.354   0.836 -0.5093 -0.7293  0.0513
  551SOL    HW2 2254   0.923   3.424   0.896  0.7828  1.0838  0.9145
  552SOL     OW 2255   0.655   3.852   4.676 -0.2654  0.0993  0.6042
  552SOL    HW1 2256   0.653   3.945   4.638 -2.8287  0.7684  2.1131
  552SOL    HW2 2257   0.700   3.854   4.765  1.4531 -0.5393 -0.2160
  553SOL     OW 2258   1.224   3.343   2.375 -0.5746 -0.2923 -0.0664
  553SOL    HW1 2259   1.248   3.320   2.281 -1.6640 -1.3422 -0.1103
  553SOL    HW2 2260   1.184   3.434   2.377 -1.4656 -0.6498 -0.7868
  554SOL     OW 2261   0.568   4.015   0.632  0.1383 -0.0458 -0.1642
  554SOL    HW1 2262   0.533   3.923   0.615  0.3273 -0.2508  0.5328
  554SOL    HW2 2263   0.622   4.046   0.553  0.1540 -0.5648 -0.3570
  555SOL     OW 2264   0.685   3.267   0.774 -0.6233 -0.0271  0.6514
  555SOL    HW1 2265   0.737   3.182   0.780 -1.4464 -0.5659  0.4561
  555SOL    HW2 2266   0.745   3.345   0.789  1.0393 -0.3879 -2.9659
  556SOL     OW 2267   1.525   2.900   4.761  0.9195  0.2830 -0.0744
  556SOL    HW1 2268   1.437   2.873   4.802  1.4830  0.3102  1.2038
  556SOL    HW2 2269   1.593   2.911   4.833  1.4167  2.5206 -0.8132
  557SOL     OW 2270   0.121   3.099   0.690  0.2598  0.1454 -0.1025
  557SOL    HW1 2271   0.195   3.152   0.649  1.8264  0.0730  2.3648
  557SOL    HW2 2272   0.039   3.155   0.698  0.6485  0.8769 -1.1095
  558SOL     OW 2273   1.726   1.553   1.058  0.5959 -0.4449 -0.6598
  558SOL    HW1 2274   1.639   1.585   1.020  0.9633  0.6282 -0.6354
  558SOL    HW2 2275   1.800   1.607   1.020  1.2455 -1.2167 -0.5227
  559SOL     OW 2276   0.873   2.850   0.366 -0.4276  0.4376 -0.0981
  559SOL    HW1 2277   0.894   2.833   0.463 -0.1304 -0.1354 -0.2579
  559SOL    HW2 2278   0.871   2.763   0.317  0.1545  0.7806 -0.7529
  560SOL     OW 2279   1.298   3.956   0.434 -0.3241  0.5169  0.0729
  560SOL    HW1 2280   1.383   3.999   0.402 -0.3292  0.5939  0.1623
  560SOL    HW2 2281   1.301   3.858   0.415  0.3017  0.3033  1.1718
  561SOL     OW 2282   4.885   2.549   1.081  0.0367 -0.0284  0.1385
  561SOL    HW1 2283   4.888   2.450   1.094 -1.0986 -0.2507 -1.0242
  561SOL    HW2 2284   4.975   2.583   1.056  0.0622 -1.0785 -1.3124
  562SOL     OW 2285   0.828   2.152   0.296 -0.2831 -0.0750 -0.1504
  562SOL    HW1 2286   0.857   2.094   0.372 -1.8999 -0.0354  0.5541
  562SOL    HW2 2287   0.809   2.094   0.216  1.0046 -0.1638 -0.4127
  563SOL     OW 2288   0.045   3.007   1.750 -0.3610 -0.0770 -0.3527
  563SOL    HW1 2289  -0.010   3.084   1.781 -0.1100 -0.3268  0.7734
  563SOL    HW2 2290   0.011   2.974   1.662 -0.6559  1.1160 -0.6914
  564SOL     OW 2291   0.750   2.232   1.255  0.0122 -0.0337 -0.1038
  564SOL    HW1 2292   0.774   2.260   1.348  0.8264 -0.0359 -0.3105
  564SOL    HW2 2293   0.780   2.139   1.239 -1.4890 -0.5916  0.1224
  565SOL     OW 2294   1.504   3.115   1.601  0.4871 -0.1353 -0.4380
  565SOL    HW1 2295   1.425   3.090   1.545  0.5446  1.8647 -1.5002
  565SOL    HW2 2296   1.473   3.170   1.678  0.6039 -1.4811  0.6127
  566SOL     OW 2297   0.478   2.257   1.231  0.5851  0.2397  0.9498
  566SOL    HW1 2298   0.574   2.237   1.250  0.4301 -0.4537  1.0459
  566SOL    HW2 2299   0.469   2.350   1.198  1.1724  0.6690  1.9426
  567SOL     OW 2300   0.429   2.257   0.208  0.6315  0.0806  0.1038
  567SOL    HW1 2301   0.384   2.346   0.200  0.2376 -0.1345 -0.1233
  567SOL    HW2 2302   0.437   2.232   0.304  0.6215  0.2989  0.1626
  568SOL     OW 2303   1.127   3.284   0.657  0.1246 -0.0796 -0.4264
  568SOL    HW1 2304   1.049   3.274   0.595  0.2599 -1.1240 -0.4496
  568SOL    HW2 2305   1.182   3.201   0.654  0.9835  0.4603 -0.0501
  569SOL     OW 2306   1.235   1.008   0.264 -0.4309 -0.0764 -0.1190
  569SOL    HW1 2307   1.246   1.081   0.197  1.7583 -1.0903 -0.9513
  569SOL    HW2 2308   1.218   0.921   0.217 -2.1397 -0.2933  0.8217
  570SOL     OW 2309   1.313   2.136   1.320 -0.7317  0.2946  0.0767
  570SOL    HW1 2310   1.280   2.124   1.226  0.4168  1.2614 -0.4841
  570SOL    HW2 2311   1.241   2.178   1.375 -1.2381  0.2272 -0.5208
  571SOL     OW 2312   0.743   3.810   1.431  0.1470 -0.0429 -0.0721
  571SOL    HW1 2313   0.682   3.878   1.389  0.5040 -0.0231 -0.5675
  571SOL    HW2 2314   0.712   3.791   1.524 -0.9376 -0.4433 -0.5001
  572SOL     OW 2315   1.503   2.857   1.251 -0.5412  0.1392  0.0275
  572SOL    HW1 2316   1.536   2.892   1.163  0.7254  0.0546  0.4632
  572SOL    HW2 2317   1.448   2.928   1.296  0.9122  1.1359  0.3011
  573SOL     OW 2318   1.756   3.305   0.995 -0.2554  0.1309 -0.2643
  573SOL    HW1 2319   1.693   3.297   1.072 -1.1061 -0.5941 -1.0107
  573SOL    HW2 2320   1.778   3.401   0.979  0.6490  0.2422  1.4301
  574SOL     OW 2321   0.191   1.161   0.146  0.3706  0.1904 -0.9884
  574SOL    HW1 2322   0.195   1.141   0.048  0.6615 -0.0251 -0.9329
  574SOL    HW2 2323   0.124   1.101   0.190 -0.4897  0.9584 -1.2179
  575SOL     OW 2324   0.095   2.362   0.392  0.0263 -0.3212 -0.1196
  575SOL    HW1 2325   0.087   2.440   0.330 -0.1937  2.0295  2.6293
  575SOL    HW2 2326   0.112   2.279   0.340  0.1344  1.5070 -3.2299
  576SOL     OW 2327   4.914   1.928   1.399 -0.4401  0.1473  0.3892
  576SOL    HW1 2328   4.963   1.936   1.485 -1.0386 -0.3266  0.7798
  576SOL    HW2 2329   4.943   1.844   1.352  0.7019  0.9562 -0.4089
  577SOL     OW 2330   0.997   0.854   0.668 -0.3281 -0.0839 -0.3123
  577SOL    HW1 2331   0.969   0.852   0.764  0.2878  1.2157 -0.0842
  577SOL    HW2 2332   0.915   0.849   0.610 -0.8166  0.6155  0.2966
  578SOL     OW 2333   1.323   2.519   0.752  0.3288 -0.3598 -0.3426
  578SOL    HW1 2334   1.358   2.600   0.704  1.2308  0.2004  1.1589
  578SOL    HW2 2335   1.398   2.454   0.767 -0.2444 -1.1714 -0.9218
  579SOL     OW 2336   1.715   1.059   1.300 -0.3561 -0.4485  0.0910
  579SOL    HW1 2337   1.648   0.998   1.258 -1.3024  1.1790 -0.8685
  579SOL    HW2 2338   1.670   1.113   1.372 -0.5998  1.8380 -1.6519
  580SOL     OW 2339   1.557   3.153   0.371  0.2676 -0.4580  0.7035
  580SOL    HW1 2340   1.564   3.199   0.459 -0.5493  1.4715 -0.1886
  580SOL    HW2 2341   1.600   3.063   0.377  1.4698  0.1897  2.6689
  581SOL     OW 2342   0.062   2.901   0.890  0.4014  0.0811  0.4024
  581SOL    HW1 2343   0.102   2.980   0.844 -1.5464 -0.8410 -3.3267
  581SOL    HW2 2344  -0.017   2.930   0.944  0.0749  0.8053 -0.4299
  582SOL     OW 2345   1.475   3.309   0.656  0.2317  0.2382  0.3869
  582SOL    HW1 2346   1.408   3.247   0.696  0.4940  0.2723  0.9011
  582SOL    HW2 2347   1.441   3.345   0.570 -0.3637  0.1739  0.5921
  583SOL     OW 2348   1.444   2.380   3.961 -0.0628  0.0521  0.7550
  583SOL    HW1 2349   1.460   2.472   3.998 -0.9853  0.8922 -0.8513
  583SOL    HW2 2350   1.528   2.326   3.971  1.5106  2.0137 -0.8756
  584SOL     OW 2351   1.073   2.337   1.437 -0.4520  0.8990 -0.1700
  584SOL    HW1 2352   1.015   2.325   1.518 -0.6537 -1.2136 -0.5586
  584SOL    HW2 2353   1.016   2.365   1.359 -0.7111  0.2792 -0.2072
  585SOL     OW 2354   1.899   2.873   1.753 -0.1948 -0.2823 -0.0940
  585SOL    HW1 2355   1.886   2.971   1.737 -0.4680  0.1674  2.3803
  585SOL    HW2 2356   1.832   2.821   1.701 -0.2429  0.8532 -1.2167
  586SOL     OW 2357   1.116   1.708   1.580 -0.3310 -0.6201  0.5143
  586SOL    HW1 2358   1.144   1.732   1.487 -0.1568  2.8183  1.3371
  586SOL    HW2 2359   1.191   1.728   1.644 -1.3143 -0.5612  1.6859
  587SOL     OW 2360   1.701   0.095   1.628 -0.4166 -0.0458  0.0028
  587SOL    HW1 2361   1.736   0.029   1.562  0.0355  0.0269  0.1640
  587SOL    HW2 2362   1.601   0.089   1.633 -0.3520 -1.0136  0.3301
  588SOL     OW 2363   2.107   3.169   1.742 -0.6381  0.2125 -0.1827
  588SOL    HW1 2364   2.206   3.180   1.746 -0.7904  1.3328  1.9725
  588SOL    HW2 2365   2.068   3.239   1.683 -0.1354 -0.4619 -1.3349
  589SOL     OW 2366   0.597   0.268   0.655  0.3652 -0.2797 -0.3754
  589SOL    HW1 2367   0.628   0.278   0.561  0.7213  0.2524 -0.2118
  589SOL    HW2 2368   0.524   0.200   0.660  0.8823 -0.8817 -0.9085
  590SOL     OW 2369   4.774   1.972   1.709  0.0455 -0.0402 -0.0132
  590SOL    HW1 2370   4.718   1.999   1.630 -0.2918 -0.9996 -0.1215
  590SOL    HW2 2371   4.852   1.918   1.677 -0.5331 -1.1265  0.3577
  591SOL     OW 2372   4.803   4.229   0.686 -0.0160  0.0923  0.1674
  591SOL    HW1 2373   4.831   4.172   0.763  0.4115  0.9110  0.6388
  591SOL    HW2 2374   4.852   4.201   0.603  0.0620 -0.3223  0.3539
  592SOL     OW 2375   2.129   2.035   0.505 -0.5358  0.3026  0.1347
  592SOL    HW1 2376   2.112   2.076   0.415  0.6617  1.0120  0.1978
  592SOL    HW2 2377   2.170   2.104   0.565 -0.0328 -0.5474  0.7868
  593SOL     OW 2378   0.622   2.466   1.602  0.1677  0.0620 -0.0898
  593SOL    HW1 2379   0.627   2.367   1.589  0.3916  0.1665 -0.8854
  593SOL    HW2 2380   0.544   2.503   1.552 -2.0249 -0.0999  2.9289
  594SOL     OW 2381   0.745   1.966   1.174  0.2576  0.1111  0.3294
  594SOL    HW1 2382   0.785   1.876   1.192 -1.4817 -0.5521  1.0701
  594SOL    HW2 2383   0.648   1.956   1.151  0.2196  1.7444 -0.3653
  595SOL     OW 2384   0.124   3.110   1.449  0.1774 -0.0349  0.0189
  595SOL    HW1 2385   0.223   3.093   1.453  0.3985  0.8658 -0.9903
  595SOL    HW2 2386   0.083   3.049   1.382  0.1361 -0.0829  0.0880
  596SOL     OW 2387   1.668   3.160   0.772  0.5723  0.7204  0.5431
  596SOL    HW1 2388   1.594   3.216   0.735  0.4702  0.7410  0.7703
  596SOL    HW2 2389   1.703   3.204   0.855  2.0765  1.6758 -0.5534
  597SOL     OW 2390   1.267   3.566   1.509  0.1297 -0.1985 -0.1490
  597SOL    HW1 2391   1.356   3.606   1.486 -0.3349  0.6871 -0.4451
  597SOL    HW2 2392   1.210   3.635   1.554  0.7972 -1.6928  3.3042
  598SOL     OW 2393   2.251   2.453   0.401 -0.8429 -0.6363  0.3764
  598SOL    HW1 2394   2.190   2.418   0.330  1.0740  0.0188 -1.7155
  598SOL    HW2 2395   2.284   2.544   0.375 -2.0605  0.8222  3.4154
  599SOL     OW 2396   1.143   2.848   1.249 -0.2626 -0.3084 -0.5407
  599SOL    HW1 2397   1.058   2.874   1.202 -1.5243 -2.1017  0.5796
  599SOL    HW2 2398   1.168   2.755   1.222  2.0095  0.5592 -1.6552
  600SOL     OW 2399   1.619   1.661   1.476 -0.3878  0.0394 -0.2856
  600SOL    HW1 2400   1.563   1.635   1.554 -0.7427 -0.7781 -0.8042
  600SOL    HW2 2401   1.602   1.758   1.454 -0.4219  0.2209  0.5249
  601SOL     OW 2402   1.355   1.409   1.214 -0.4304 -0.1303 -0.5289
  601SOL    HW1 2403   1.376   1.464   1.133 -1.0215  0.9975  0.0613
  601SOL    HW2 2404   1.334   1.315   1.186  1.7804 -0.4131 -1.4582
  602SOL     OW 2405   1.454   2.621   1.407  0.0210 -0.0123  0.4391
  602SOL    HW1 2406   1.362   2.584   1.394  0.4660 -0.7201 -0.7944
  602SOL    HW2 2407   1.473   2.689   1.337  0.6034 -0.1848  0.4241
  603SOL     OW 2408   1.403   2.696   1.018 -0.2362  0.1475 -0.5223
  603SOL    HW1 2409   1.487   2.699   0.964  0.2505  1.6217  0.2494
  603SOL    HW2 2410   1.415   2.753   1.100 -2.4961  1.6494 -1.1655
  604SOL     OW 2411   0.767   1.883   0.823 -0.4441  0.1566  0.5115
  604SOL    HW1 2412   0.683   1.920   0.861 -0.5474  0.1698  0.2728
  604SOL    HW2 2413   0.834   1.957   0.813 -0.0360 -0.0352  1.6745
  605SOL     OW 2414   1.011   2.630   1.975  0.5213  0.0888 -0.3597
  605SOL    HW1 2415   1.012   2.643   1.876 -2.1852 -0.3147 -0.5246
  605SOL    HW2 2416   0.994   2.534   1.996  0.3568  0.2954  0.4987
  606SOL     OW 2417   1.301   3.196   3.029  0.1552  0.6227  0.1522
  606SOL    HW1 2418   1.213   3.236   3.054 -0.0163  0.1883  0.2474
  606SOL    HW2 2419   1.338   3.243   2.948 -1.1172 -0.4950 -1.1396
  607SOL     OW 2420   0.636   2.349   0.057  0.3892 -0.2638  0.1769
  607SOL    HW1 2421   0.573   2.305   0.121 -2.6076  0.5802 -1.9580
  607SOL    HW2 2422   0.624   2.311  -0.034  1.7342  1.1458 -0.6482
  608SOL     OW 2423   1.309   2.747   0.012 -0.4768  0.3767  0.0486
  608SOL    HW1 2424   1.336   2.683  -0.060  0.8161  0.7452  0.1834
  608SOL    HW2 2425   1.251   2.699   0.078 -1.7517  0.0535 -1.2626
  609SOL     OW 2426   1.331   3.559   1.809  0.4194 -0.3518 -0.2933
  609SOL    HW1 2427   1.374   3.632   1.862 -0.4370 -0.1988  0.2197
  609SOL    HW2 2428   1.295   3.596   1.723 -0.2816 -0.0826  0.0998
  610SOL     OW 2429   2.195   0.070   2.634 -0.8346 -0.4424  0.2266
  610SOL    HW1 2430   2.177   0.161   2.594  1.5461 -0.3128 -0.7204
  610SOL    HW2 2431   2.163   0.069   2.729  0.4466  1.9628  0.7900
  611SOL     OW 2432   2.353   2.906   1.637  0.3455 -0.3258  0.0260
  611SOL    HW1 2433   2.328   2.883   1.731  2.3843 -2.0071  0.2365
  611SOL    HW2 2434   2.271   2.903   1.579 -0.7395 -0.4681  1.5149
  612SOL     OW 2435   0.293   2.541   1.915  0.3346 -0.5215  0.1169
  612SOL    HW1 2436   0.283   2.582   1.824  1.7893  0.5497  0.3863
  612SOL    HW2 2437   0.363   2.469   1.911  1.3463  0.3957  0.5996
  613SOL     OW 2438   1.403   2.454   4.382  0.3418  0.1130  0.2856
  613SOL    HW1 2439   1.330   2.413   4.437  0.6961  0.3071  0.9227
  613SOL    HW2 2440   1.368   2.476   4.291  0.1477 -1.5985 -0.0882
  614SOL     OW 2441   0.964   3.269   0.203 -0.3010 -0.4219  0.3126
  614SOL    HW1 2442   0.900   3.345   0.190  0.0875 -0.1854 -0.2447
  614SOL    HW2 2443   1.058   3.303   0.197 -0.1103 -0.7573  1.1579
  615SOL     OW 2444   1.123   3.360   1.567 -0.9672 -0.4281  0.5884
  615SOL    HW1 2445   1.087   3.299   1.496  1.4449 -1.9610  0.5965
  615SOL    HW2 2446   1.185   3.426   1.526 -1.2243  0.0858  1.0104
  616SOL     OW 2447   4.672   2.167   2.132 -0.0379 -0.3144  0.8193
  616SOL    HW1 2448   4.649   2.175   2.229 -0.3569 -0.8899  0.7987
  616SOL    HW2 2449   4.725   2.247   2.104 -2.3801  1.3380  0.7780
  617SOL     OW 2450   1.145   2.121   1.944 -0.3248  0.3047 -0.1439
  617SOL    HW1 2451   1.162   2.023   1.956  2.7859  0.8253  0.5759
  617SOL    HW2 2452   1.121   2.162   2.031  0.1963  0.4624 -0.0699
  618SOL     OW 2453   1.195   2.567   1.289  0.1959 -0.3468  0.1288
  618SOL    HW1 2454   1.169   2.539   1.196  2.6194 -2.1433 -0.1139
  618SOL    HW2 2455   1.179   2.491   1.352  0.2847  0.2035  0.8209
  619SOL     OW 2456   1.892   1.366   0.946  0.2292  0.1780 -0.0370
  619SOL    HW1 2457   1.851   1.276   0.931 -1.1541  0.8607 -0.6155
  619SOL    HW2 2458   1.828   1.423   0.998  1.6383  0.4269  1.4822
  620SOL     OW 2459   0.212  -0.001   4.627 -0.0575 -0.0816  0.4096
  620SOL    HW1 2460   0.149   0.025   4.700  1.2606  0.8348  1.2708
  620SOL    HW2 2461   0.258   0.081   4.592  0.2182 -0.6582 -0.6318
  621SOL     OW 2462   3.862   3.609   0.621  0.0093 -0.1432 -0.0355
  621SOL    HW1 2463   3.959   3.588   0.627  0.2356  1.0731  0.7323
  621SOL    HW2 2464   3.841   3.642   0.528  0.2942 -0.4987 -0.2307
  622SOL     OW 2465   1.556   2.803   1.636  0.1748 -0.5229 -0.4518
  622SOL    HW1 2466   1.530   2.743   1.561 -2.5473  0.4688 -0.4111
  622SOL    HW2 2467   1.545   2.898   1.608  0.4784 -0.1099  0.7668
  623SOL     OW 2468   0.446   2.279   0.847 -0.2462  0.3144  0.0990
  623SOL    HW1 2469   0.487   2.357   0.894  0.7156 -0.8777  1.3262
  623SOL    HW2 2470   0.431   2.303   0.751 -0.6850  2.2402  0.5977
  624SOL     OW 2471   1.802   1.118   0.894 -0.2036  0.0178  0.3720
  624SOL    HW1 2472   1.722   1.113   0.954 -1.7212  1.6691 -1.3757
  624SOL    HW2 2473   1.860   1.038   0.908 -2.2987 -1.3697  1.5285
  625SOL     OW 2474   2.273   1.627   1.539  0.1230 -0.3458  0.3515
  625SOL    HW1 2475   2.198   1.575   1.580  0.2583  0.3853  1.5607
  625SOL    HW2 2476   2.357   1.609   1.590  0.5696 -0.4064 -0.3963
  626SOL     OW 2477   0.443   0.368   0.866  0.5841 -0.0135  0.3688
  626SOL    HW1 2478   0.470   0.387   0.772 -2.5273  0.3686 -0.5848
  626SOL    HW2 2479   0.443   0.453   0.919  0.0178  0.2347 -0.0089
  627SOL     OW 2480   0.675   2.066   1.914 -0.0905 -0.1497 -0.2187
  627SOL    HW1 2481   0.582   2.052   1.879  0.0767  0.1088 -0.7821
  627SOL    HW2 2482   0.681   2.155   1.959 -0.2314 -0.3628  0.2362
  628SOL     OW 2483   0.483   3.629   1.543  0.6549  0.5442 -0.4476
  628SOL    HW1 2484   0.402   3.673   1.580  0.1273  0.1788 -1.1530
  628SOL    HW2 2485   0.564   3.664   1.590  0.3395  2.8092 -1.4671
  629SOL     OW 2486   1.322   3.179   4.685 -0.0603  0.3450  0.4036
  629SOL    HW1 2487   1.253   3.206   4.617  0.0571 -0.7687 -0.1791
  629SOL    HW2 2488   1.283   3.108   4.744  0.9689 -1.1793 -0.7017
  630SOL     OW 2489   1.410   2.283   1.522  0.2687 -0.0997 -0.1203
  630SOL    HW1 2490   1.485   2.348   1.519 -0.6925  1.0273 -0.4107
  630SOL    HW2 2491   1.398   2.242   1.431  0.3573 -0.0972 -0.1340
  631SOL     OW 2492   2.334   1.529   0.927  0.0474 -0.4159 -0.6519
  631SOL    HW1 2493   2.360   1.607   0.983 -0.6542 -0.4126 -0.3134
  631SOL    HW2 2494   2.389   1.527   0.844 -0.8568  1.2268 -1.3208
  632SOL     OW 2495   1.611   3.557   2.300 -0.1984  0.7906 -0.0879
  632SOL    HW1 2496   1.518   3.594   2.301 -0.1234  1.0180 -0.8708
  632SOL    HW2 2497   1.616   3.480   2.237 -0.0189  0.3301  0.4866
  633SOL     OW 2498   1.043   0.043   1.226  0.2995 -0.0237 -0.4445
  633SOL    HW1 2499   1.061   0.120   1.165  1.6005  0.7891  0.8719
  633SOL    HW2 2500   1.125  -0.015   1.232 -0.3557 -1.0009 -0.7094
  634SOL     OW 2501   0.754   3.340   2.479  0.5828 -0.9024 -0.6434
  634SOL    HW1 2502   0.697   3.320   2.400 -0.9835  0.2241  0.1467
  634SOL    HW2 2503   0.722   3.287   2.558  0.6049 -0.2476 -0.1822
  635SOL     OW 2504   0.369   0.726   0.313 -0.0475  0.0388  0.1885
  635SOL    HW1 2505   0.358   0.810   0.367  1.5964  0.2146  0.2904
  635SOL    HW2 2506   0.428   0.745   0.235  3.0133 -1.6875  1.9215
  636SOL     OW 2507   1.655   2.439   4.537 -0.2628 -0.3080 -0.4802
  636SOL    HW1 2508   1.628   2.408   4.628  0.1709 -3.0777 -1.2002
  636SOL    HW2 2509   1.573   2.454   4.481 -0.5334  1.4433  0.2913
  637SOL     OW 2510   1.050   0.621   0.103  0.5206  0.5066  0.3310
  637SOL    HW1 2511   1.109   0.654   0.029 -0.2695  0.2350 -0.4296
  637SOL    HW2 2512   1.072   0.526   0.124  0.8731  0.6396  0.5917
  638SOL     OW 2513   1.214   2.292   0.938  0.0073 -0.2393  0.8006
  638SOL    HW1 2514   1.119   2.319   0.919  0.0379 -0.6783 -0.0513
  638SOL    HW2 2515   1.274   2.371   0.930  0.0496 -0.4158 -1.2828
  639SOL     OW 2516   0.903   3.446   1.755  0.4546  0.1429 -0.0507
  639SOL    HW1 2517   0.904   3.529   1.701 -1.8214 -0.9031 -1.8809
  639SOL    HW2 2518   0.915   3.367   1.695  0.2728 -0.9778  1.3252
  640SOL     OW 2519   0.815   2.890   4.517  0.4825  0.6253 -0.7129
  640SOL    HW1 2520   0.756   2.954   4.466 -0.2527 -0.0761 -0.7584
  640SOL    HW2 2521   0.862   2.940   4.590 -2.8077  0.6475  1.6291
  641SOL     OW 2522   1.692   3.839   0.563 -0.1480 -0.3825 -0.4795
  641SOL    HW1 2523   1.686   3.884   0.653  1.4836  1.5870 -1.2604
  641SOL    HW2 2524   1.788   3.819   0.543 -0.1268  1.6946 -2.8734
  642SOL     OW 2525   1.582   1.218   1.072  0.0966 -0.3876 -0.3974
  642SOL    HW1 2526   1.566   1.228   1.170 -1.7875  0.7974 -0.7728
  642SOL    HW2 2527   1.521   1.148   1.034  0.0285 -0.0661 -0.9000
  643SOL     OW 2528   1.055   1.991   0.698 -0.1038 -0.0829  0.1650
  643SOL    HW1 2529   1.095   2.078   0.667 -0.0607 -0.0036  0.4371
  643SOL    HW2 2530   0.971   1.974   0.647  1.8767 -1.8605 -2.7772
  644SOL     OW 2531   1.111   3.458   1.941  0.2621  0.0854 -0.2469
  644SOL    HW1 2532   1.180   3.504   1.885  0.2355 -1.0812 -1.2721
  644SOL    HW2 2533   1.034   3.431   1.883  0.2202 -1.1342  0.3475
  645SOL     OW 2534   0.756   2.562   0.297  0.0450  0.4994 -0.4007
  645SOL    HW1 2535   0.781   2.533   0.389  0.7970  1.3760 -0.3120
  645SOL    HW2 2536   0.794   2.499   0.229 -0.4766 -0.1239 -0.1225
  646SOL     OW 2537   1.245   3.705   0.361 -0.9867 -0.3817  0.2300
  646SOL    HW1 2538   1.235   3.635   0.291  2.0594 -0.5418 -0.1584
  646SOL    HW2 2539   1.206   3.672   0.447  0.2974 -2.5805  0.0479
  647SOL     OW 2540   0.325   0.486   1.390  0.3927 -0.1718 -0.2389
  647SOL    HW1 2541   0.238   0.443   1.413  0.7370 -0.6684  0.1897
  647SOL    HW2 2542   0.354   0.545   1.465 -0.0088  0.7195 -0.7667
  648SOL     OW 2543   0.912   0.302   2.242  0.5537 -0.4012 -0.7608
  648SOL    HW1 2544   0.990   0.316   2.181  0.8214  1.6246 -0.0322
  648SOL    HW2 2545   0.842   0.370   2.223 -0.6996 -1.6658 -0.8252
  649SOL     OW 2546   0.708   2.574   0.621 -0.1095  0.6930 -0.4659
  649SOL    HW1 2547   0.615   2.549   0.647 -0.1317  0.3788 -0.8396
  649SOL    HW2 2548   0.728   2.667   0.653 -0.5397  0.7513 -0.3614
  650SOL     OW 2549   0.538   1.478   0.692 -0.4108  0.1531 -0.0373
  650SOL    HW1 2550   0.466   1.424   0.648 -0.2327  0.3992 -0.6509
  650SOL    HW2 2551   0.510   1.502   0.785  0.2174 -2.4270  0.8938
  651SOL     OW 2552   0.717   3.789   0.783 -0.1309  0.1024  0.3132
  651SOL    HW1 2553   0.618   3.804   0.784 -0.1931  0.3774  4.2997
  651SOL    HW2 2554   0.758   3.843   0.709 -2.8722  0.1538 -1.3027
  652SOL     OW 2555   1.828   2.406   2.034  0.4197 -0.2911  0.0538
  652SOL    HW1 2556   1.855   2.370   1.945 -0.4956 -1.5194  0.2498
  652SOL    HW2 2557   1.733   2.381   2.053  0.3535  0.6410  1.0318
  653SOL     OW 2558   0.930   2.431   1.234  0.4323  0.4348 -0.1911
  653SOL    HW1 2559   0.969   2.457   1.145 -0.0524 -0.3282 -0.6314
  653SOL    HW2 2560   0.859   2.362   1.220  0.1956  0.4801  0.7748
  654SOL     OW 2561   0.685   3.119   1.584 -0.0276 -0.4318  0.3551
  654SOL    HW1 2562   0.672   3.090   1.679  0.8360  1.4783  1.0955
  654SOL    HW2 2563   0.741   3.051   1.536 -0.1969 -1.2554  1.2905
  655SOL     OW 2564   0.532   3.958   1.075  0.1649 -0.1478  0.2539
  655SOL    HW1 2565   0.533   3.942   1.174 -0.3967 -0.6721  0.1825
  655SOL    HW2 2566   0.521   3.870   1.028  1.0230  0.0290 -0.2959
  656SOL     OW 2567   0.969   2.062   1.462 -0.2911 -0.2681 -0.0824
  656SOL    HW1 2568   1.035   2.133   1.438 -0.1829 -0.5809 -0.7305
  656SOL    HW2 2569   0.971   2.047   1.561 -1.1615  1.4610  0.2432
  657SOL     OW 2570   0.542   3.932   1.989 -0.2605  0.4174  0.4591
  657SOL    HW1 2571   0.549   3.833   1.977  1.4993  0.4034  1.2528
  657SOL    HW2 2572   0.456   3.965   1.951 -0.0688 -1.1559 -1.4572
  658SOL     OW 2573   4.862   3.277   0.686  0.4084 -0.4239  0.3993
  658SOL    HW1 2574   4.801   3.251   0.611 -0.2682  0.9896  0.4215
  658SOL    HW2 2575   4.877   3.376   0.683  4.0841 -0.8695 -0.6432
  659SOL     OW 2576   1.351   2.461   0.216 -0.3672  0.1224 -0.5478
  659SOL    HW1 2577   1.342   2.375   0.165 -0.4215  1.7482 -3.4795
  659SOL    HW2 2578   1.262   2.506   0.222 -0.0183  0.8496 -0.6839
  660SOL     OW 2579   1.790   1.541   0.726  0.1189  0.0129 -0.8146
  660SOL    HW1 2580   1.880   1.558   0.765  0.4306 -1.0526 -1.0323
  660SOL    HW2 2581   1.751   1.459   0.767 -1.0250  0.7868 -0.2855
  661SOL     OW 2582   1.226   2.391   1.708  0.1424 -0.0840  0.3188
  661SOL    HW1 2583   1.141   2.344   1.727  1.0617 -1.2789  1.6695
  661SOL    HW2 2584   1.273   2.348   1.631 -0.9527  1.2794 -1.1811
  662SOL     OW 2585   0.846   2.651   1.398  0.1337 -0.6704  0.2855
  662SOL    HW1 2586   0.846   2.620   1.493  0.9430 -3.2319 -0.4838
  662SOL    HW2 2587   0.913   2.599   1.345 -0.0456  0.9320 -1.6485
  663SOL     OW 2588   4.865   2.675   0.769 -0.0720 -0.6632 -0.1350
  663SOL    HW1 2589   4.934   2.736   0.808  0.8032 -1.3919 -0.4769
  663SOL    HW2 2590   4.813   2.723   0.699 -0.4058  0.1076  0.6257
  664SOL     OW 2591   1.171   3.393   1.125  0.0888  0.0925  0.1397
  664SOL    HW1 2592   1.103   3.376   1.054 -2.4134 -0.2294  2.4782
  664SOL    HW2 2593   1.160   3.486   1.160  1.1471  0.1737  0.3127
  665SOL     OW 2594   0.238   1.530   0.969  0.0614 -0.0505  0.2428
  665SOL    HW1 2595   0.266   1.437   0.946  2.3164  0.0987  2.0476
  665SOL    HW2 2596   0.309   1.595   0.942  0.0384  0.7593  1.9804
  666SOL     OW 2597   1.525   3.351   4.612  0.2584  0.7762 -0.5267
  666SOL    HW1 2598   1.446   3.299   4.647 -0.4546  0.9317 -1.8415
  666SOL    HW2 2599   1.566   3.303   4.535  1.2531  0.8733 -0.0782
  667SOL     OW 2600   1.275   3.929   0.013 -0.0200 -0.2477 -0.5686
  667SOL    HW1 2601   1.359   3.901   0.058  0.4797  0.1206 -1.2503
  667SOL    HW2 2602   1.238   4.010   0.058  1.0784  0.7930 -1.4791
  668SOL     OW 2603   1.550   3.011   1.015 -0.4885 -0.0383 -0.4300
  668SOL    HW1 2604   1.465   3.060   0.996 -0.4349 -0.0556 -0.7311
  668SOL    HW2 2605   1.626   3.059   0.973 -0.2350  0.4289  0.5340
  669SOL     OW 2606   1.152   2.244   0.619 -0.0954  0.3964  0.0077
  669SOL    HW1 2607   1.060   2.279   0.638 -0.0854  0.4102  0.0325
  669SOL    HW2 2608   1.217   2.319   0.622 -0.2073  0.5432 -0.8740
  670SOL     OW 2609   1.830   3.278   2.421  0.2042 -0.2091 -0.5580
  670SOL    HW1 2610   1.882   3.329   2.489  1.0808 -1.6884 -0.0488
  670SOL    HW2 2611   1.893   3.243   2.351 -0.5795  0.6424 -1.7084
  671SOL     OW 2612   4.634   2.073   1.498  0.3047 -0.1752  0.6824
  671SOL    HW1 2613   4.607   2.156   1.449 -0.7465  0.2913  1.9978
  671SOL    HW2 2614   4.587   1.994   1.458  0.3631  0.0193  0.2151
  672SOL     OW 2615   1.651   1.884   1.140 -0.6550  0.6006  0.8070
  672SOL    HW1 2616   1.743   1.861   1.108 -0.9257  1.8288 -0.9838
  672SOL    HW2 2617   1.607   1.945   1.075 -1.6215  2.5291  3.1268
  673SOL     OW 2618   2.482   1.145   1.452 -0.3467 -0.1268  0.2317
  673SOL    HW1 2619   2.386   1.162   1.473 -0.3389 -1.5578  1.6388
  673SOL    HW2 2620   2.489   1.106   1.360 -1.4479 -2.5003  1.0721
  674SOL     OW 2621   1.215   1.870   0.859  0.4998 -0.9539  0.1921
  674SOL    HW1 2622   1.147   1.892   0.788  0.5656 -1.6066 -0.0812
  674SOL    HW2 2623   1.280   1.803   0.823  0.4124 -1.4483  0.9397
  675SOL     OW 2624   0.658   2.821   0.747  0.1285 -0.1221  0.2539
  675SOL    HW1 2625   0.565   2.839   0.714  0.4125 -0.3464 -0.7247
  675SOL    HW2 2626   0.713   2.904   0.739  0.7766 -0.6733 -1.9481
  676SOL     OW 2627   0.417   2.644   1.460  0.2236  0.4662 -0.1824
  676SOL    HW1 2628   0.370   2.569   1.414  1.0187  0.3738 -0.8751
  676SOL    HW2 2629   0.366   2.671   1.542 -0.5317 -0.2334 -0.4132
  677SOL     OW 2630   0.513   1.414   0.300  0.1840 -0.2069 -0.3070
  677SOL    HW1 2631   0.585   1.346   0.285  0.2296 -0.1366 -0.4094
  677SOL    HW2 2632   0.470   1.398   0.390 -0.6117 -1.1151 -0.8247
  678SOL     OW 2633   0.734   1.253   0.229 -0.4854  0.0262 -0.1653
  678SOL    HW1 2634   0.786   1.338   0.231 -1.0345  0.3493  0.8011
  678SOL    HW2 2635   0.789   1.179   0.267 -0.0170 -0.0550 -0.9780
  679SOL     OW 2636   1.184   2.050   1.076 -0.6171 -0.5678  0.4119
  679SOL    HW1 2637   1.233   1.982   1.020 -1.0663 -0.3598 -0.2407
  679SOL    HW2 2638   1.188   2.139   1.031  0.0808 -0.1190  1.3317
  680SOL     OW 2639   0.755   2.765   1.155 -0.3358  0.0699  0.0039
  680SOL    HW1 2640   0.782   2.728   1.244 -1.7124 -1.8435 -0.3028
  680SOL    HW2 2641   0.715   2.856   1.168  0.1036  0.1081  1.2507
  681SOL     OW 2642   1.671   2.909   0.417 -0.3082 -0.0489 -0.8270
  681SOL    HW1 2643   1.627   2.892   0.505 -1.4240  0.8235 -1.1866
  681SOL    HW2 2644   1.757   2.857   0.411  0.1744  0.4878  1.0631
  682SOL     OW 2645   0.092   3.289   2.289 -0.1040  0.1680 -0.0497
  682SOL    HW1 2646   0.019   3.221   2.284  0.0005  0.1190 -1.1932
  682SOL    HW2 2647   0.069   3.357   2.358 -0.8425 -0.2927  0.1739
  683SOL     OW 2648   1.838   0.184   2.812  0.2483 -1.0716  0.3294
  683SOL    HW1 2649   1.798   0.135   2.889 -1.2560  0.7599  0.7776
  683SOL    HW2 2650   1.778   0.176   2.733 -0.3211  0.4481  0.5705
  684SOL     OW 2651   1.148   3.084   2.463  0.5081 -0.5875 -0.3469
  684SOL    HW1 2652   1.153   3.180   2.433  1.3215 -0.5080  0.0287
  684SOL    HW2 2653   1.199   3.073   2.548 -0.9000 -1.0389  0.4729
  685SOL     OW 2654   1.022   2.665   2.645  0.4421 -0.5598 -0.0871
  685SOL    HW1 2655   1.028   2.731   2.570 -1.9850 -0.4041 -0.2416
  685SOL    HW2 2656   0.931   2.671   2.686  0.7569 -2.6442  1.0165
  686SOL     OW 2657   0.034   2.897   3.369 -0.1944 -0.0815 -0.0459
  686SOL    HW1 2658  -0.048   2.951   3.349  0.4755  1.4380  1.1070
  686SOL    HW2 2659   0.015   2.835   3.446 -0.1499  0.6078  0.5347
  687SOL     OW 2660   0.061   1.666   4.617  0.2087 -0.3502  0.4530
  687SOL    HW1 2661   0.117   1.749   4.622  1.1984 -0.9546 -0.0637
  687SOL    HW2 2662   0.102   1.595   4.674 -0.2650 -0.6765  0.3922
  688SOL     OW 2663   1.195   3.644   2.560  0.9106 -0.8005  0.1162
  688SOL    HW1 2664   1.136   3.565   2.545 -2.0459  1.5607 -1.8291
  688SOL    HW2 2665   1.164   3.694   2.642  0.8457 -0.1172 -0.3117
  689SOL     OW 2666   0.304   3.551   3.080 -0.4934  0.2975  0.0225
  689SOL    HW1 2667   0.325   3.609   3.160  0.8957 -0.1603  0.0217
  689SOL    HW2 2668   0.387   3.537   3.027 -0.6822 -2.0107  0.2190
  690SOL     OW 2669   1.477   4.086   3.259 -0.0614 -0.3092 -0.5364
  690SOL    HW1 2670   1.456   4.175   3.299  0.8495  0.7942 -2.3683
  690SOL    HW2 2671   1.403   4.059   3.198 -0.1229 -0.5977 -0.3369
  691SOL     OW 2672   0.152   2.782   3.091 -0.5471  0.5352  0.1194
  691SOL    HW1 2673   0.249   2.808   3.090 -0.3690 -0.0929  0.4609
  691SOL    HW2 2674   0.102   2.840   3.155 -0.2481  0.3626  0.5139
  692SOL     OW 2675   1.126   2.982   2.105 -0.2920 -0.3141  0.2959
  692SOL    HW1 2676   1.219   2.952   2.124  0.2569 -0.3966 -2.1006
  692SOL    HW2 2677   1.109   2.977   2.006 -2.4627  0.7911  0.5419
  693SOL     OW 2678   0.874   2.628   4.328 -0.2910  0.1682 -0.3371
  693SOL    HW1 2679   0.948   2.689   4.354  0.3397 -1.1369  1.0910
  693SOL    HW2 2680   0.803   2.628   4.399  0.4860 -1.9202  0.5214
  694SOL     OW 2681   3.645   0.478   1.986 -0.0038 -0.0081  0.2180
  694SOL    HW1 2682   3.722   0.438   2.035  0.5418  1.3612  0.5428
  694SOL    HW2 2683   3.561   0.462   2.037  0.4028  0.4451  1.0604
  695SOL     OW 2684   1.222   0.229   3.418 -0.5084 -0.2126  0.0179
  695SOL    HW1 2685   1.306   0.192   3.458 -0.9353  2.2029  3.6080
  695SOL    HW2 2686   1.158   0.154   3.400  0.9269 -1.7597  1.0304
  696SOL     OW 2687   3.951   1.442   3.395  0.2317 -0.2680  0.1774
  696SOL    HW1 2688   3.928   1.432   3.299  0.8247 -2.0033  0.1701
  696SOL    HW2 2689   3.938   1.537   3.424 -0.9111  0.0648 -1.3415
  697SOL     OW 2690   3.072   3.563   2.943  0.0607  0.2071 -0.5332
  697SOL    HW1 2691   3.067   3.605   2.852  1.1566 -0.6046 -0.9838
  697SOL    HW2 2692   3.083   3.464   2.934  0.8408  0.1805  0.4754
  698SOL     OW 2693   2.626   3.449   1.914  0.3798 -0.0029  0.0154
  698SOL    HW1 2694   2.691   3.392   1.965 -0.3098 -1.6589 -0.8818
  698SOL    HW2 2695   2.674   3.497   1.841  1.2665  1.9126  1.7555
  699SOL     OW 2696   1.649   3.181   2.623  0.1935  0.0863  0.6194
  699SOL    HW1 2697   1.553   3.206   2.622 -0.3557 -1.7079  2.6517
  699SOL    HW2 2698   1.696   3.228   2.547 -2.3054  0.6640 -0.6840
  700SOL     OW 2699   0.452   3.273   2.776  0.5917  0.6574 -0.1510
  700SOL    HW1 2700   0.429   3.327   2.695 -0.1799  2.2821  1.0970
  700SOL    HW2 2701   0.372   3.264   2.834  0.6244 -2.1058 -0.3828
  701SOL     OW 2702   0.120   4.003   3.946  0.1503 -0.1349 -0.4208
  701SOL    HW1 2703   0.021   4.019   3.944  0.2961  0.8144 -0.5612
  701SOL    HW2 2704   0.168   4.091   3.945  1.0024 -0.5908 -0.7259
  702SOL     OW 2705   2.055   3.330   3.013 -0.1440 -0.2010  0.3359
  702SOL    HW1 2706   1.996   3.256   2.979  1.3118 -0.9948 -0.5281
  702SOL    HW2 2707   2.135   3.290   3.057  0.2202  0.8740  0.6573
  703SOL     OW 2708   0.259   1.361   2.966  0.1220 -0.3623  0.5640
  703SOL    HW1 2709   0.319   1.323   2.895 -1.5108  2.2748 -2.4711
  703SOL    HW2 2710   0.166   1.327   2.954 -0.6480  1.7998 -0.0916
  704SOL     OW 2711   2.500   3.049   2.535 -0.6768 -0.2234 -0.3622
  704SOL    HW1 2712   2.419   3.053   2.476 -0.0577  1.6965 -1.1719
  704SOL    HW2 2713   2.492   3.118   2.607  0.1129 -0.2282 -0.2685
  705SOL     OW 2714   0.556   0.383   3.012  0.2949 -0.0736  0.1986
  705SOL    HW1 2715   0.469   0.334   3.009  0.2436  0.0498 -0.4827
  705SOL    HW2 2716   0.621   0.332   3.068  0.3729 -1.1477 -0.8157
  706SOL     OW 2717   0.344   2.020   3.739  0.4228 -0.3978  0.4196
  706SOL    HW1 2718   0.317   2.102   3.688  2.5091  0.5020  0.6455
  706SOL    HW2 2719   0.301   2.020   3.829  0.9131  0.8099  0.6676
  707SOL     OW 2720   1.169   3.606   3.081  1.0087  0.0879 -0.8792
  707SOL    HW1 2721   1.244   3.571   3.137 -0.0644 -0.1838  0.4461
  707SOL    HW2 2722   1.114   3.529   3.048  0.9857  0.3083 -1.3545
  708SOL     OW 2723   1.399   0.153   2.282  0.0367  0.6072 -0.4632
  708SOL    HW1 2724   1.345   0.073   2.306  0.3585  0.2414 -0.9450
  708SOL    HW2 2725   1.356   0.235   2.321 -0.8232  0.3172 -0.7747
  709SOL     OW 2726   0.490   3.463   2.323  0.2625  0.2667  0.1307
  709SOL    HW1 2727   0.487   3.364   2.313 -0.1811 -0.0904  3.0173
  709SOL    HW2 2728   0.566   3.500   2.269  0.8273 -1.6968 -0.5026
  710SOL     OW 2729   0.979   1.764   2.359 -0.3520  0.4422 -0.2029
  710SOL    HW1 2730   0.970   1.820   2.276 -0.1594  0.5122 -0.1757
  710SOL    HW2 2731   1.025   1.678   2.335 -0.5324  0.3488 -0.2201
  711SOL     OW 2732   2.338   3.875   2.164 -0.1698 -1.1206  0.6078
  711SOL    HW1 2733   2.275   3.804   2.195 -1.0104 -0.1028  1.2945
  711SOL    HW2 2734   2.339   3.950   2.230 -0.1222 -0.0021 -0.6227
  712SOL     OW 2735   0.819   2.788   2.826 -0.5899 -0.3356 -0.3136
  712SOL    HW1 2736   0.753   2.816   2.756 -0.8325 -1.5484 -0.5878
  712SOL    HW2 2737   0.874   2.867   2.853 -0.9137  0.2925 -1.4263
  713SOL     OW 2738   1.712   1.407   3.714 -0.1076  0.0789 -0.5563
  713SOL    HW1 2739   1.760   1.363   3.638  0.1183  0.7163 -0.7892
  713SOL    HW2 2740   1.677   1.337   3.776  2.2436 -0.4083  0.3252
  714SOL     OW 2741   1.110   3.713   2.813  0.0377  0.1918 -0.0833
  714SOL    HW1 2742   1.140   3.668   2.897 -0.1280  0.4467  0.1166
  714SOL    HW2 2743   1.011   3.706   2.805  0.2078 -1.5094 -1.2434
  715SOL     OW 2744   1.069   2.491   2.956  0.3033  0.0801 -0.3160
  715SOL    HW1 2745   1.014   2.416   2.918  0.3026  0.1378 -0.4305
  715SOL    HW2 2746   1.037   2.512   3.049 -1.3305  1.5542 -1.1444
  716SOL     OW 2747   0.163   3.746   2.427 -0.0253  0.4852 -0.1255
  716SOL    HW1 2748   0.108   3.808   2.482 -1.8432  0.2351 -1.5396
  716SOL    HW2 2749   0.165   3.778   2.332 -0.8115 -1.4244 -0.8452
  717SOL     OW 2750   0.965   3.109   1.834 -0.2097 -0.4854 -0.4399
  717SOL    HW1 2751   0.912   3.025   1.841 -0.0019 -0.5360  0.7691
  717SOL    HW2 2752   0.908   3.187   1.861  0.2420 -0.5146  0.6486
  718SOL     OW 2753   1.090   2.502   3.733 -0.1766  0.3546  0.1782
  718SOL    HW1 2754   1.174   2.449   3.719  0.0719  0.5049  1.0332
  718SOL    HW2 2755   1.033   2.457   3.801 -0.5641  0.5248 -0.0280
  719SOL     OW 2756   0.707   4.068   2.739 -0.5860  0.0193 -0.4382
  719SOL    HW1 2757   0.795   4.063   2.787 -0.9240 -0.8008  0.1203
  719SOL    HW2 2758   0.698   3.990   2.678  0.5872  1.9050 -3.2439
  720SOL     OW 2759   1.357   2.648   2.481  0.4364 -0.2840  1.0201
  720SOL    HW1 2760   1.325   2.680   2.570  0.3873 -0.8729  1.2171
  720SOL    HW2 2761   1.281   2.603   2.433 -0.0927  1.7178 -0.1450
  721SOL     OW 2762   1.457   3.723   1.402 -0.4366  0.5923  0.0755
  721SOL    HW1 2763   1.511   3.740   1.320 -0.1401  0.1134  0.1705
  721SOL    HW2 2764   1.485   3.787   1.474 -0.8714  1.1840 -0.2675
  722SOL     OW 2765   4.979   3.916   2.589 -0.0652  0.5494  0.1293
  722SOL    HW1 2766   4.887   3.890   2.561  0.1831 -1.1771  0.8410
  722SOL    HW2 2767   4.980   3.936   2.687  0.3945  0.1527  0.2093
  723SOL     OW 2768   1.755   2.975   2.421 -0.0740  0.0173  0.5515
  723SOL    HW1 2769   1.659   2.964   2.446  0.4026  0.9805  3.1965
  723SOL    HW2 2770   1.766   3.059   2.368 -0.8639 -1.0209 -1.3678
  724SOL     OW 2771   1.664   0.222   2.585 -0.4185  0.9962 -0.2444
  724SOL    HW1 2772   1.674   0.165   2.504 -1.7093  1.0657 -0.4727
  724SOL    HW2 2773   1.726   0.300   2.579 -0.2955  0.8455 -1.0278
  725SOL     OW 2774   0.403   3.111   1.492 -0.4363  0.0745  0.4550
  725SOL    HW1 2775   0.398   3.199   1.444  0.0343 -0.4587 -0.5967
  725SOL    HW2 2776   0.491   3.103   1.538 -0.9216  0.6249  1.5301
  726SOL     OW 2777   1.558   2.442   2.479  0.0783  0.4312  0.0938
  726SOL    HW1 2778   1.511   2.530   2.471  1.1803  1.1147  0.9073
  726SOL    HW2 2779   1.608   2.438   2.566  2.2478  0.0910 -1.1086
  727SOL     OW 2780   0.507   2.609   3.905  0.0302 -0.2925 -0.6065
  727SOL    HW1 2781   0.501   2.708   3.914 -0.7792 -0.2749 -1.2034
  727SOL    HW2 2782   0.530   2.569   3.993 -1.9029  0.2640  0.2038
  728SOL     OW 2783   0.537   3.651   1.948  0.4113  0.9158 -0.3936
  728SOL    HW1 2784   0.468   3.597   1.901  0.7119  2.7157 -3.1491
  728SOL    HW2 2785   0.588   3.593   2.011 -1.1398 -1.2846 -1.0580
  729SOL     OW 2786   0.400   1.994   3.204  0.0101 -0.8485 -0.5469
  729SOL    HW1 2787   0.350   1.992   3.117 -0.1898 -0.9685 -0.4318
  729SOL    HW2 2788   0.426   1.901   3.229  0.4956 -0.7623 -0.7205
  730SOL     OW 2789   2.242   3.299   2.228 -0.0727 -0.0602 -0.2003
  730SOL    HW1 2790   2.307   3.289   2.153  0.8959  0.6984  0.5116
  730SOL    HW2 2791   2.188   3.382   2.214  0.8475  0.6773  0.4512
  731SOL     OW 2792   1.214   2.879   0.883  0.1987 -0.2836  0.9487
  731SOL    HW1 2793   1.285   2.829   0.932  0.7271  1.0769  1.6262
  731SOL    HW2 2794   1.125   2.861   0.925  0.6057  0.6270  2.2641
  732SOL     OW 2795   0.421   3.693   2.472  0.0023  0.1335  0.1079
  732SOL    HW1 2796   0.321   3.699   2.465 -0.1051 -1.7178 -0.5554
  732SOL    HW2 2797   0.456   3.641   2.395  1.3183 -0.6258  1.1812
  733SOL     OW 2798   1.275   4.151   2.402  0.5745  0.4566  0.3107
  733SOL    HW1 2799   1.258   4.196   2.489 -0.3631 -0.1361  0.4438
  733SOL    HW2 2800   1.261   4.052   2.411 -0.2595  0.4568 -0.6629
  734SOL     OW 2801   0.213   1.880   2.004 -0.4781 -0.2725  0.1554
  734SOL    HW1 2802   0.267   1.919   2.078  1.3071 -1.2385 -0.5820
  734SOL    HW2 2803   0.127   1.931   1.996  0.2914  1.3282  1.3592
  735SOL     OW 2804   1.629   2.466   1.544  0.7907  0.7164  0.1296
  735SOL    HW1 2805   1.592   2.531   1.477 -3.2215 -1.0308  0.3831
  735SOL    HW2 2806   1.631   2.509   1.634 -1.0961  0.8283  0.1591
  736SOL     OW 2807   0.538   0.694   3.919 -0.5311  0.0491 -0.0358
  736SOL    HW1 2808   0.632   0.698   3.884 -0.1462  2.6833  1.0504
  736SOL    HW2 2809   0.475   0.728   3.849 -0.4724 -0.1232 -0.1737
  737SOL     OW 2810   0.233  -0.021   1.773 -0.0172  0.0725  0.0300
  737SOL    HW1 2811   0.291   0.056   1.746  1.1993 -0.6145  0.5742
  737SOL    HW2 2812   0.223  -0.021   1.872  1.8191 -1.6678  0.2744
  738SOL     OW 2813   0.935   2.660   3.599 -0.1631 -0.1323  0.0852
  738SOL    HW1 2814   1.004   2.600   3.640  0.2236 -0.9048 -1.6192
  738SOL    HW2 2815   0.845   2.637   3.636  0.1516 -0.8903  0.4077
  739SOL     OW 2816   1.280   3.736   3.507  0.3584  0.6971  0.1286
  739SOL    HW1 2817   1.200   3.678   3.495  0.9914 -0.1214 -0.1900
  739SOL    HW2 2818   1.355   3.702   3.451  1.2785  0.7985  1.2611
  740SOL     OW 2819   0.343   1.800   1.300  0.5437  0.1269 -0.0916
  740SOL    HW1 2820   0.412   1.744   1.254  1.3915  0.5548  0.6482
  740SOL    HW2 2821   0.328   1.765   1.393  0.1974  0.3997 -0.0421
  741SOL     OW 2822   0.473   1.877   2.461 -0.2519  0.1810 -0.4168
  741SOL    HW1 2823   0.460   1.873   2.561 -0.0017 -0.9008 -0.4081
  741SOL    HW2 2824   0.496   1.785   2.428  1.6400  0.9134 -1.2127
  742SOL     OW 2825   1.456   3.393   2.542 -0.0893 -0.0647 -0.1057
  742SOL    HW1 2826   1.373   3.359   2.498  0.2245  0.1782 -0.9015
  742SOL    HW2 2827   1.517   3.430   2.473 -0.3053  1.8977  0.6886
  743SOL     OW 2828   0.425   1.565   2.694 -0.0759 -0.1837  0.7722
  743SOL    HW1 2829   0.437   1.492   2.761  0.3667 -0.4753  0.3837
  743SOL    HW2 2830   0.364   1.533   2.621 -0.4538  0.0870  0.9658
  744SOL     OW 2831   0.948   2.094   4.714  0.5989 -0.2375 -0.4802
  744SOL    HW1 2832   0.920   2.177   4.666  0.3955  0.1904  0.3521
  744SOL    HW2 2833   1.047   2.094   4.726  0.4148  1.1495  1.6906
  745SOL     OW 2834   0.407   0.035   2.520 -0.1110 -0.6274  0.0359
  745SOL    HW1 2835   0.490   0.004   2.473 -0.7171 -0.9194 -0.8756
  745SOL    HW2 2836   0.402   0.135   2.517 -1.2557 -0.6739 -2.6134
  746SOL     OW 2837   4.791   4.136   1.254 -0.2141  0.3715 -0.4906
  746SOL    HW1 2838   4.763   4.199   1.182 -0.2034  0.0923 -0.7381
  746SOL    HW2 2839   4.780   4.181   1.343  1.5051  1.3995 -0.7378
  747SOL     OW 2840   1.051   4.236   3.350  0.0067 -0.4599  0.4458
  747SOL    HW1 2841   1.081   4.142   3.364  0.4011 -0.4508 -0.2609
  747SOL    HW2 2842   0.951   4.239   3.346 -0.0065 -0.8660  0.3906
  748SOL     OW 2843   1.347   3.675   1.092 -0.0420  0.4561  0.2384
  748SOL    HW1 2844   1.309   3.679   1.184  1.6691 -1.0378  1.0682
  748SOL    HW2 2845   1.444   3.651   1.097 -0.6620 -3.4151 -2.0274
  749SOL     OW 2846   0.240   2.266   3.642  0.3655 -0.5510 -0.0706
  749SOL    HW1 2847   0.275   2.348   3.687  0.2961 -0.3742 -0.3335
  749SOL    HW2 2848   0.206   2.290   3.551 -2.4228 -0.2687  0.9471
  750SOL     OW 2849   0.951   2.179   2.203  0.1933  0.6671 -0.8178
  750SOL    HW1 2850   0.858   2.157   2.235  0.7563  0.1411  0.5449
  750SOL    HW2 2851   0.977   2.269   2.237  0.0467  0.9913 -1.5410
  751SOL     OW 2852   1.785   3.887   2.828 -0.3285  0.1099 -0.4530
  751SOL    HW1 2853   1.790   3.891   2.728 -1.2044 -0.8559 -0.5491
  751SOL    HW2 2854   1.848   3.955   2.867  1.3273 -0.6931 -1.6222
  752SOL     OW 2855   0.816   3.263   3.160 -0.2195  0.1757  0.3781
  752SOL    HW1 2856   0.832   3.222   3.250 -1.5582  0.5237  0.8080
  752SOL    HW2 2857   0.805   3.192   3.091  2.5776 -0.1076  0.0867
  753SOL     OW 2858   1.913   2.483   2.286  0.2477 -0.0637  0.3639
  753SOL    HW1 2859   1.909   2.583   2.292  2.7785  0.1372 -0.2781
  753SOL    HW2 2860   1.916   2.455   2.190 -0.8432 -0.8072  0.5305
  754SOL     OW 2861   0.481   2.874   1.360  0.4422  0.3852  0.3945
  754SOL    HW1 2862   0.460   2.780   1.388  0.6739  0.6759  1.6260
  754SOL    HW2 2863   0.435   2.937   1.423  0.3975  1.0959 -0.3443
  755SOL     OW 2864   2.272   3.630   1.830 -0.1018  0.3060  0.1495
  755SOL    HW1 2865   2.362   3.662   1.800  0.1836 -0.6280 -0.0234
  755SOL    HW2 2866   2.234   3.569   1.761  0.8132 -2.3612  1.8651
  756SOL     OW 2867   0.966   3.177   2.265 -0.1057 -0.0266 -0.2749
  756SOL    HW1 2868   1.013   3.155   2.350  2.9723  0.6773 -1.6412
  756SOL    HW2 2869   1.013   3.133   2.188 -1.6410  0.8535 -1.8001
  757SOL     OW 2870   0.837   0.507   1.603 -0.2188 -0.2285 -0.6073
  757SOL    HW1 2871   0.887   0.573   1.659 -0.9013 -0.3428  0.1398
  757SOL    HW2 2872   0.829   0.542   1.510 -0.5656  0.7348 -0.2210
  758SOL     OW 2873   1.653   3.258   3.707  1.0334 -0.1171 -0.0466
  758SOL    HW1 2874   1.736   3.213   3.674 -0.2960 -1.6257 -1.4976
  758SOL    HW2 2875   1.622   3.325   3.640  0.9747  0.3158  0.4058
  759SOL     OW 2876   0.260   3.815   2.983  0.0481 -0.1692 -0.1575
  759SOL    HW1 2877   0.268   3.727   3.029 -0.6412 -0.0882  0.1423
  759SOL    HW2 2878   0.291   3.807   2.888  1.5481 -0.3239  0.3200
  760SOL     OW 2879   1.653   3.129   4.150 -0.0090 -0.5233  0.1853
  760SOL    HW1 2880   1.558   3.105   4.133 -0.6889  1.2530  1.1892
  760SOL    HW2 2881   1.690   3.176   4.070  0.6477 -2.7543 -0.9167
  761SOL     OW 2882   1.331   3.602   2.225  0.1695  0.1168 -0.3008
  761SOL    HW1 2883   1.302   3.670   2.159  0.1566  1.0055  0.5972
  761SOL    HW2 2884   1.302   3.511   2.194  0.4055  0.4739 -1.6299
  762SOL     OW 2885   0.953   3.517   2.555  0.5271  0.0569 -0.4714
  762SOL    HW1 2886   0.937   3.616   2.557  0.6164  0.0694  0.8144
  762SOL    HW2 2887   0.873   3.471   2.517 -1.1612  0.3871  2.3444
  763SOL     OW 2888   1.414   1.512   3.754 -0.3380 -0.0426 -0.2450
  763SOL    HW1 2889   1.342   1.504   3.685  0.6325 -1.0848 -1.1791
  763SOL    HW2 2890   1.489   1.569   3.718 -0.4069  0.5319  0.4838
  764SOL     OW 2891   0.999   3.017   3.248  0.4590 -0.2276 -0.0821
  764SOL    HW1 2892   1.098   3.033   3.252  0.4280 -0.1769  0.5678
  764SOL    HW2 2893   0.953   3.071   3.319  0.2973 -2.6388  1.7875
  765SOL     OW 2894   0.885   3.698   2.250  0.1943  0.3228  0.4185
  765SOL    HW1 2895   0.938   3.621   2.215 -0.1994 -0.0607  0.6566
  765SOL    HW2 2896   0.899   3.707   2.349 -0.4202  0.0263  0.5370
  766SOL     OW 2897   4.927   2.523   1.619 -0.0975 -0.2403 -0.0406
  766SOL    HW1 2898   4.886   2.596   1.564 -1.4460 -1.2023 -0.3781
  766SOL    HW2 2899   4.877   2.514   1.705  1.8923  1.1439  1.3422
  767SOL     OW 2900   0.229   3.280   3.973  0.1718 -0.4005 -0.0004
  767SOL    HW1 2901   0.280   3.278   4.059  1.2123  0.5274 -0.5801
  767SOL    HW2 2902   0.243   3.194   3.924 -0.9753 -1.2167  1.0455
  768SOL     OW 2903   0.688   3.525   2.155  0.1701 -0.0917 -0.0931
  768SOL    HW1 2904   0.753   3.579   2.210 -0.5112  0.2514  0.3896
  768SOL    HW2 2905   0.736   3.446   2.116  1.2534  1.0244 -1.0777
  769SOL     OW 2906   1.475   4.095   1.399  0.0454  0.6313 -0.0533
  769SOL    HW1 2907   1.536   4.068   1.325 -0.1973  0.0653 -0.0516
  769SOL    HW2 2908   1.471   4.195   1.404  2.3487  0.7360  1.0671
  770SOL     OW 2909   0.789   0.091   2.972  0.4312 -0.0241  0.7589
  770SOL    HW1 2910   0.726   0.108   2.896  1.1203 -1.3797 -0.1649
  770SOL    HW2 2911   0.753   0.017   3.028  0.9087 -0.4161  0.5553
  771SOL     OW 2912   1.311   3.020   2.667 -0.1885 -0.6037 -0.2996
  771SOL    HW1 2913   1.302   2.941   2.727  0.7745 -2.0728 -1.9895
  771SOL    HW2 2914   1.336   3.100   2.721 -2.8564 -0.9803  1.7031
  772SOL     OW 2915   4.700   3.085   0.050 -0.1314  0.2637  0.1642
  772SOL    HW1 2916   4.768   3.081  -0.023  1.0695 -0.1488  1.2792
  772SOL    HW2 2917   4.654   2.996   0.058 -0.9573  0.5898 -0.6967
  773SOL     OW 2918   1.455   2.529   3.087  0.5018  0.1367  0.4911
  773SOL    HW1 2919   1.468   2.592   3.010 -1.5584  0.6471  0.5025
  773SOL    HW2 2920   1.402   2.574   3.159 -0.2819 -1.3233  0.8731
  774SOL     OW 2921   1.529   1.743   3.614  0.1122  0.1447  0.6106
  774SOL    HW1 2922   1.599   1.793   3.665  2.0740  1.2876 -2.8757
  774SOL    HW2 2923   1.440   1.787   3.628  1.0718  2.0880  0.9058
  775SOL     OW 2924   1.057   1.802   3.252 -0.5063  0.3219 -0.2520
  775SOL    HW1 2925   0.989   1.785   3.323  1.0198 -0.5670  1.0751
  775SOL    HW2 2926   1.113   1.881   3.278  1.1424 -1.0192  0.4442
  776SOL     OW 2927   0.878   1.922   2.144  0.2541 -0.2229 -0.2062
  776SOL    HW1 2928   0.864   1.889   2.051 -0.9504 -0.8243  0.1615
  776SOL    HW2 2929   0.921   2.012   2.142 -1.6473  0.7373 -1.4386
  777SOL     OW 2930   0.287   2.722   3.631 -0.7774  0.3504 -0.3656
  777SOL    HW1 2931   0.308   2.665   3.711 -0.4360  0.0874 -0.6424
  777SOL    HW2 2932   0.200   2.691   3.591 -1.8639  1.5824  0.9121
  778SOL     OW 2933   0.985   3.001   2.933 -0.0830 -0.3383 -0.0662
  778SOL    HW1 2934   1.084   2.985   2.937  0.3021  1.9739  0.8769
  778SOL    HW2 2935   0.944   2.976   3.021 -0.0182  0.4998  0.2099
  779SOL     OW 2936   1.535   2.879   2.551  0.3874 -0.1932  0.3219
  779SOL    HW1 2937   1.482   2.935   2.614 -1.1569 -0.4252 -0.7247
  779SOL    HW2 2938   1.485   2.795   2.531  0.6574  0.0435 -1.4875
  780SOL     OW 2939   1.834   3.182   2.869  0.0091  0.0223 -0.3810
  780SOL    HW1 2940   1.752   3.202   2.815  0.4640  0.2302 -1.0132
  780SOL    HW2 2941   1.808   3.135   2.953 -0.5991 -1.6758 -1.4653
  781SOL     OW 2942   1.288   2.327   2.441 -0.7965  0.5802 -0.6479
  781SOL    HW1 2943   1.247   2.320   2.531  1.0097 -2.2657  0.0958
  781SOL    HW2 2944   1.383   2.358   2.450 -0.8792  1.2093 -1.7018
  782SOL     OW 2945   1.484   2.603   2.825  0.5113  0.4632  0.1078
  782SOL    HW1 2946   1.528   2.560   2.747 -0.0247 -0.5296  0.3316
  782SOL    HW2 2947   1.400   2.649   2.796 -0.2448 -0.7808  0.2223
  783SOL     OW 2948   2.009   4.104   4.625  0.2413 -0.0820  0.2265
  783SOL    HW1 2949   2.034   4.095   4.721 -2.7428  0.5074  1.1563
  783SOL    HW2 2950   2.059   4.180   4.584 -0.3375  1.3468  2.0654
  784SOL     OW 2951   1.864   2.295   4.385  0.1648 -0.3331 -0.2522
  784SOL    HW1 2952   1.934   2.365   4.397  1.3880 -1.8369  2.0342
  784SOL    HW2 2953   1.783   2.321   4.438  0.0391  0.0342 -0.6118
  785SOL     OW 2954   0.169   2.327   3.378  0.3339 -0.3836 -0.2952
  785SOL    HW1 2955   0.095   2.394   3.376  2.2296  1.8787  0.5095
  785SOL    HW2 2956   0.244   2.358   3.320  1.8852 -1.0178  1.2712
  786SOL     OW 2957   0.523   1.628   2.003 -0.1993  0.2221  0.0679
  786SOL    HW1 2958   0.462   1.591   2.074 -0.1710 -0.7719 -0.4083
  786SOL    HW2 2959   0.531   1.727   2.014 -2.1716  0.4315 -0.0457
  787SOL     OW 2960   1.121   3.764   1.669 -0.0266 -0.4271 -0.8599
  787SOL    HW1 2961   1.067   3.755   1.753 -0.0709 -0.6067 -0.9064
  787SOL    HW2 2962   1.171   3.851   1.671 -0.9235  0.1048 -1.1664
  788SOL     OW 2963   0.057   1.801   2.953  0.2910 -0.2316  0.4503
  788SOL    HW1 2964  -0.024   1.859   2.957  1.1605  1.0930 -0.3169
  788SOL    HW2 2965   0.030   1.707   2.935 -1.1384 -0.0355  1.4259
  789SOL     OW 2966   4.490   3.283   4.040 -0.2422 -0.1482  0.0916
  789SOL    HW1 2967   4.574   3.239   4.071  0.9034  0.2797 -2.1763
  789SOL    HW2 2968   4.438   3.220   3.983  0.0420  0.5178 -0.9328
  790SOL     OW 2969   1.019   2.127   3.013  0.0026 -0.7807  0.0185
  790SOL    HW1 2970   0.957   2.138   3.091  0.4895  0.5649  0.2379
  790SOL    HW2 2971   1.113   2.136   3.045  0.2334 -0.9041 -0.6213
  791SOL     OW 2972   0.662   1.815   4.444  0.1365  0.4405 -0.0918
  791SOL    HW1 2973   0.666   1.717   4.425  2.0435  0.3711  0.4239
  791SOL    HW2 2974   0.738   1.861   4.397  0.2882  1.4070  1.0486
  792SOL     OW 2975   0.065   0.413   2.466  0.0928  0.5840  0.1020
  792SOL    HW1 2976  -0.019   0.390   2.418  0.3073  0.2132 -0.0974
  792SOL    HW2 2977   0.048   0.490   2.528 -0.3990  0.4842  0.0931
  793SOL     OW 2978   4.620   3.577   2.544 -0.2575 -0.2047  0.1825
  793SOL    HW1 2979   4.607   3.514   2.620 -0.3197 -0.6924 -0.2314
  793SOL    HW2 2980   4.641   3.526   2.461  0.8433  0.3783  0.0869
  794SOL     OW 2981   4.879   2.905   1.300 -0.2236 -0.4225 -0.1202
  794SOL    HW1 2982   4.824   2.847   1.240 -0.9668  1.1247 -1.0049
  794SOL    HW2 2983   4.940   2.962   1.245  0.9317 -0.7646  0.7593
  795SOL     OW 2984   1.267   3.070   3.268  0.3150 -0.7131  0.3824
  795SOL    HW1 2985   1.312   2.983   3.291  0.4712 -0.6887  0.1792
  795SOL    HW2 2986   1.308   3.107   3.185 -0.2498 -0.8149  0.0497
  796SOL     OW 2987   0.976   3.730   3.231  0.3154  0.4971 -0.2620
  796SOL    HW1 2988   1.031   3.689   3.158  0.4747  0.8249 -0.3262
  796SOL    HW2 2989   1.035   3.775   3.297  0.2000 -0.1485  0.2939
  797SOL     OW 2990   0.744   2.792   2.388 -0.2156 -0.1415 -0.2277
  797SOL    HW1 2991   0.841   2.768   2.374 -0.1396 -0.4141  0.6863
  797SOL    HW2 2992   0.686   2.724   2.344  0.0133 -0.4081 -0.1225
  798SOL     OW 2993   0.840   3.174   2.784 -0.0204 -0.4109  0.0871
  798SOL    HW1 2994   0.791   3.125   2.711  1.3545  0.4510 -1.4708
  798SOL    HW2 2995   0.897   3.109   2.834 -1.2985 -1.0885  0.7057
  799SOL     OW 2996   0.131   2.079   3.285  0.3603  0.1137  0.8333
  799SOL    HW1 2997   0.162   2.161   3.334 -1.2192  2.1365 -1.3064
  799SOL    HW2 2998   0.209   2.020   3.266  1.7597  1.6706  1.4732
  800SOL     OW 2999   1.255   2.748   2.742 -0.3636  0.0517  0.2598
  800SOL    HW1 3000   1.251   2.774   2.839  0.9918 -1.9614  0.9383
  800SOL    HW2 3001   1.167   2.708   2.715  0.6167 -4.0830  2.2804
  801SOL     OW 3002   4.930   2.675   2.739 -0.5413 -0.0067 -0.3201
  801SOL    HW1 3003   4.962   2.742   2.806  1.0588 -0.0860 -0.9744
  801SOL    HW2 3004   4.930   2.716   2.648 -1.8629 -0.1705 -0.4095
  802SOL     OW 3005   0.735   2.479   2.204  0.3482  0.5797  0.0794
  802SOL    HW1 3006   0.740   2.491   2.303  2.1474  1.8972 -0.1093
  802SOL    HW2 3007   0.683   2.554   2.164 -1.5160 -0.6363  0.0679
  803SOL     OW 3008   1.434   2.994   3.590  0.6648  0.1065 -0.4252
  803SOL    HW1 3009   1.502   3.054   3.630 -0.2467  2.7461 -2.4893
  803SOL    HW2 3010   1.353   2.991   3.649  0.8251  0.6984 -0.1684
  804SOL     OW 3011   1.789   2.283   1.661 -0.2802 -0.1725  0.4547
  804SOL    HW1 3012   1.742   2.347   1.600  0.3662  0.6533  0.8147
  804SOL    HW2 3013   1.721   2.235   1.717 -0.8209 -0.3808 -0.3716
  805SOL     OW 3014   1.607   0.116   3.718 -0.8248 -0.2242  0.0169
  805SOL    HW1 3015   1.681   0.127   3.784 -0.3849 -1.5912 -0.2230
  805SOL    HW2 3016   1.546   0.043   3.747 -1.4282  0.1170 -0.3713
  806SOL     OW 3017   1.976   3.864   3.088  0.9812  0.2253 -0.1827
  806SOL    HW1 3018   1.930   3.953   3.091  1.0259  0.3883 -2.4027
  806SOL    HW2 3019   1.983   3.834   2.993  2.1119 -1.5723  0.4246
  807SOL     OW 3020   0.660   3.361   2.912  0.2507  0.6837  0.1277
  807SOL    HW1 3021   0.581   3.333   2.858 -0.0693  1.6022  0.1020
  807SOL    HW2 3022   0.735   3.296   2.898 -0.1669  0.3492 -0.6100
  808SOL     OW 3023   1.635   3.492   1.806  0.5673 -0.1283  0.2574
  808SOL    HW1 3024   1.577   3.412   1.787  0.7583  0.0601 -1.3219
  808SOL    HW2 3025   1.578   3.574   1.810  0.5175 -0.1760  0.5119
  809SOL     OW 3026   1.786   0.684   2.498  0.1122  0.6723  1.1420
  809SOL    HW1 3027   1.782   0.600   2.551 -0.1678  0.1075  0.2514
  809SOL    HW2 3028   1.694   0.708   2.465  0.4197  0.4538  0.0831
  810SOL     OW 3029   2.024   4.130   2.852 -0.2851  0.2317  0.3520
  810SOL    HW1 3030   1.965   4.136   2.772 -1.4222 -0.8144  1.0656
  810SOL    HW2 3031   1.982   4.181   2.928 -0.1577 -0.3273  0.8057
  811SOL     OW 3032   4.967   3.210   3.091  0.0832  0.3271 -0.2379
  811SOL    HW1 3033   4.916   3.214   3.005  0.1574  1.2006 -0.2487
  811SOL    HW2 3034   4.923   3.145   3.153 -0.6840  0.6073 -0.4812
  812SOL     OW 3035   0.743   3.037   2.272  0.2559 -0.0578  0.2712
  812SOL    HW1 3036   0.828   3.090   2.269  0.2398 -0.0682 -0.6268
  812SOL    HW2 3037   0.755   2.957   2.330  0.9905 -0.2651 -0.1543
  813SOL     OW 3038   1.265   3.950   2.839  0.1895 -0.4256  0.0110
  813SOL    HW1 3039   1.211   3.866   2.851  1.1030 -0.6727  3.5287
  813SOL    HW2 3040   1.261   4.004   2.923 -0.9174  3.5312 -2.3389
  814SOL     OW 3041   0.511   3.168   2.321 -0.4749  0.2753  0.1746
  814SOL    HW1 3042   0.434   3.125   2.274 -0.0247 -0.0339 -0.2886
  814SOL    HW2 3043   0.596   3.123   2.294 -0.1547  0.4424  0.8825
  815SOL     OW 3044   1.236   2.269   3.116  0.5915  0.0831  0.2224
  815SOL    HW1 3045   1.321   2.229   3.080  0.7919  0.1520  0.6033
  815SOL    HW2 3046   1.208   2.345   3.058  1.1574  0.4817  0.4644
  816SOL     OW 3047   1.587   0.017   2.379  0.2232 -0.2638  0.0112
  816SOL    HW1 3048   1.518   0.085   2.353  0.4925 -0.5467 -1.5901
  816SOL    HW2 3049   1.549  -0.075   2.366  0.9776 -0.4263 -1.2213
  817SOL     OW 3050   2.145   3.762   1.384 -0.1909 -0.3778 -0.7901
  817SOL    HW1 3051   2.099   3.837   1.430 -1.9840 -2.8130  1.7378
  817SOL    HW2 3052   2.237   3.751   1.420 -0.8237 -0.9011  0.7417
  818SOL     OW 3053   0.613   3.124   2.576 -0.2624 -0.0024 -0.4431
  818SOL    HW1 3054   0.559   3.174   2.644  0.8865  0.9543 -0.2127
  818SOL    HW2 3055   0.575   3.140   2.485 -0.3147  0.7243 -0.2955
  819SOL     OW 3056   2.679   3.292   2.879 -0.4809  0.3259 -0.6353
  819SOL    HW1 3057   2.770   3.257   2.855 -0.8042 -1.7105  0.8919
  819SOL    HW2 3058   2.683   3.392   2.886  1.4477  0.3467 -1.2994
  820SOL     OW 3059   0.993   3.460   2.198 -0.3432 -0.1194 -0.0569
  820SOL    HW1 3060   0.979   3.375   2.249 -1.2256  0.3709  0.5431
  820SOL    HW2 3061   1.014   3.439   2.103  0.3459 -1.0296  0.2785
  821SOL     OW 3062   0.625   4.169   2.354  0.5079  0.7658 -0.8488
  821SOL    HW1 3063   0.648   4.083   2.308 -0.3002  0.6587 -1.0736
  821SOL    HW2 3064   0.630   4.244   2.288  1.1459  0.8843 -0.6694
  822SOL     OW 3065   1.356   2.615   1.805  0.0132  0.0055 -0.1656
  822SOL    HW1 3066   1.303   2.548   1.752  1.6674 -0.6875 -1.0218
  822SOL    HW2 3067   1.325   2.707   1.782 -0.6532 -0.3655 -0.8205
  823SOL     OW 3068   0.685   2.694   3.057 -0.1869  0.0718  0.1844
  823SOL    HW1 3069   0.755   2.729   3.121 -0.6109  0.5623  0.3932
  823SOL    HW2 3070   0.679   2.755   2.978 -1.4569  0.9332  0.9017
  824SOL     OW 3071   0.468   2.786   1.077 -0.3253 -0.1086  1.1507
  824SOL    HW1 3072   0.480   2.843   1.158 -0.2751 -0.9842  1.7785
  824SOL    HW2 3073   0.535   2.811   1.008  1.4877 -1.1737  2.4353
  825SOL     OW 3074   0.901   3.008   3.780 -0.0981  0.7482 -0.3227
  825SOL    HW1 3075   0.828   3.011   3.849  0.0590  1.6984 -0.1954
  825SOL    HW2 3076   0.862   3.026   3.690 -0.0101  1.3560 -0.2427
  826SOL     OW 3077   0.986   4.112   2.809 -0.0827 -0.3891  0.6368
  826SOL    HW1 3078   1.085   4.101   2.803 -0.0756  0.1132 -0.3887
  826SOL    HW2 3079   0.964   4.200   2.851 -0.0564  0.3729 -0.8620
  827SOL     OW 3080   0.437   2.925   2.815 -0.2414 -0.3588  0.2239
  827SOL    HW1 3081   0.367   2.948   2.747 -0.3733 -0.5611  0.2888
  827SOL    HW2 3082   0.509   2.870   2.772  0.3144  0.5627 -0.0436
  828SOL     OW 3083   1.438   1.247   4.063  0.1008  0.3132  0.6046
  828SOL    HW1 3084   1.523   1.217   4.020 -1.4162 -0.9081 -1.7521
  828SOL    HW2 3085   1.424   1.196   4.148  1.3417  0.0056  0.6526
  829SOL     OW 3086   0.595   1.340   4.221  0.4174 -0.4980  0.0660
  829SOL    HW1 3087   0.588   1.377   4.129  0.8665  1.0671  0.6289
  829SOL    HW2 3088   0.661   1.266   4.223  1.5629  0.4719 -0.5946
  830SOL     OW 3089   1.821   3.522   3.201  0.1137  0.0368  0.2370
  830SOL    HW1 3090   1.890   3.475   3.146 -0.3707 -0.6516  0.2105
  830SOL    HW2 3091   1.789   3.603   3.152  0.3504 -0.0578 -0.0807
  831SOL     OW 3092   0.309   3.816   2.718 -0.3404 -0.0000  0.0156
  831SOL    HW1 3093   0.361   3.737   2.684 -0.9793 -0.2346 -0.4498
  831SOL    HW2 3094   0.235   3.837   2.653  0.8768  2.0797 -0.7871
  832SOL     OW 3095   1.580   3.585   2.796  0.4382  0.6118  0.5261
  832SOL    HW1 3096   1.513   3.511   2.788  1.0151 -0.2918  2.9889
  832SOL    HW2 3097   1.565   3.633   2.883  1.8344  1.5995  0.2559
  833SOL     OW 3098   1.498   3.021   2.948  0.5186  0.9893  0.4216
  833SOL    HW1 3099   1.428   3.088   2.975 -2.4436 -2.2115  1.3831
  833SOL    HW2 3100   1.582   3.040   2.999 -0.9916  2.5229  2.5463
  834SOL     OW 3101   1.414   2.501   3.420  0.5044 -0.0932  0.1258
  834SOL    HW1 3102   1.508   2.484   3.394  0.5490 -0.1251  0.3022
  834SOL    HW2 3103   1.410   2.579   3.483  0.5306 -0.7201  0.9336
  835SOL     OW 3104   1.024   0.894   1.672 -0.2232  0.2815 -0.6930
  835SOL    HW1 3105   0.951   0.959   1.694 -0.4296 -0.0064 -0.5065
  835SOL    HW2 3106   1.044   0.898   1.574  1.0717  1.9619 -0.3933
  836SOL     OW 3107   0.256   0.178   3.769 -0.3637 -0.0432  0.0138
  836SOL    HW1 3108   0.210   0.263   3.796 -1.8957 -0.6350 -0.6248
  836SOL    HW2 3109   0.278   0.181   3.671  2.4123  0.8433  0.5713
  837SOL     OW 3110   0.826   3.650   2.835  0.4021  0.1776 -0.4535
  837SOL    HW1 3111   0.762   3.574   2.849 -0.3158  0.5416 -1.6686
  837SOL    HW2 3112   0.783   3.735   2.863  0.7116  0.3111 -0.3756
  838SOL     OW 3113   1.905   4.027   3.409 -0.7042 -0.4520  0.4207
  838SOL    HW1 3114   1.875   4.118   3.380  0.2618  0.0181  0.8652
  838SOL    HW2 3115   1.921   4.027   3.508 -2.7351 -1.6921  0.8084
  839SOL     OW 3116   2.107   3.747   2.238  0.5915  0.1645 -0.0888
  839SOL    HW1 3117   2.064   3.672   2.289 -0.7825 -0.1965 -1.6986
  839SOL    HW2 3118   2.092   3.833   2.286 -0.9063 -0.1276 -0.0052
  840SOL     OW 3119   2.401   3.701   1.470 -0.5473 -0.4135  0.0011
  840SOL    HW1 3120   2.463   3.667   1.399 -0.1918  1.8650 -0.8552
  840SOL    HW2 3121   2.454   3.725   1.552  0.0370  2.6931 -1.1477
  841SOL     OW 3122   0.572   3.858   2.894 -0.6962 -0.4131 -0.3600
  841SOL    HW1 3123   0.612   3.948   2.876  0.2713 -0.8429 -0.4283
  841SOL    HW2 3124   0.488   3.848   2.841 -0.3905  0.1461 -0.9713
  842SOL     OW 3125   0.987   1.590   1.898 -0.0161 -0.1788 -0.5765
  842SOL    HW1 3126   1.074   1.593   1.849  0.2987  0.4534 -0.0049
  842SOL    HW2 3127   0.946   1.682   1.897  0.5888  0.1419  1.3747
  843SOL     OW 3128   0.701   3.016   3.062 -0.4030  0.2853 -0.1687
  843SOL    HW1 3129   0.635   3.016   3.137 -2.2509 -1.0426 -1.7081
  843SOL    HW2 3130   0.657   3.048   2.978  1.2465  0.4730 -1.0102
  844SOL     OW 3131   0.533   2.486   3.008  0.3851 -0.3604  0.1942
  844SOL    HW1 3132   0.531   2.500   2.909  0.3285  2.2267  0.4913
  844SOL    HW2 3133   0.592   2.555   3.050 -1.1508 -0.1326  2.1359
  845SOL     OW 3134   0.176   0.653   2.704  0.0489 -0.1062 -0.6990
  845SOL    HW1 3135   0.244   0.681   2.636  1.8147  1.7758  1.6594
  845SOL    HW2 3136   0.194   0.559   2.732  0.1070 -0.4590 -1.8742
  846SOL     OW 3137   0.276   3.090   2.182 -1.1897 -0.4303  0.3932
  846SOL    HW1 3138   0.197   3.145   2.211  0.2911  1.1687  1.6245
  846SOL    HW2 3139   0.291   3.102   2.084 -0.8840  1.4849  0.6341
  847SOL     OW 3140   0.198   3.982   3.246 -0.4225 -0.4514 -0.3959
  847SOL    HW1 3141   0.219   3.980   3.344  0.7582 -0.2030 -0.6344
  847SOL    HW2 3142   0.117   4.038   3.231 -1.2242 -1.3118  0.5312
  848SOL     OW 3143   1.173   3.100   1.649 -0.1948  0.0076  0.1447
  848SOL    HW1 3144   1.166   3.193   1.613 -2.7819  0.0131  0.4404
  848SOL    HW2 3145   1.097   3.083   1.712  0.8148 -1.9834  0.9156
  849SOL     OW 3146   1.171   2.643   2.192 -0.1552  0.2016  0.1286
  849SOL    HW1 3147   1.114   2.671   2.115 -1.3109 -0.7514  0.6046
  849SOL    HW2 3148   1.264   2.624   2.161  0.3614  3.1947 -0.4373
  850SOL     OW 3149   2.452   2.711   4.539  0.2151  0.0906 -0.3753
  850SOL    HW1 3150   2.543   2.752   4.534  0.0737  0.4923  0.2303
  850SOL    HW2 3151   2.390   2.761   4.478  0.2005  0.3467 -0.1509
  851SOL     OW 3152   1.217   3.522   0.172 -0.3457  0.3089 -0.0898
  851SOL    HW1 3153   1.300   3.469   0.153 -0.9702 -0.4332 -0.8472
  851SOL    HW2 3154   1.188   3.570   0.089 -2.2217 -1.6915 -0.6883
  852SOL     OW 3155   1.665   2.793   4.415  0.4640  0.2799  0.1159
  852SOL    HW1 3156   1.617   2.875   4.446 -1.8041 -1.2749  0.9115
  852SOL    HW2 3157   1.708   2.748   4.493 -0.3343 -0.5534  0.0832
  853SOL     OW 3158   1.826   3.528   0.030 -0.2481 -0.1469  0.5484
  853SOL    HW1 3159   1.897   3.461   0.051 -2.7804 -3.4776 -0.6316
  853SOL    HW2 3160   1.868   3.614   0.001  3.1928 -0.9608  2.5392
  854SOL     OW 3161   1.595   3.363   3.105  0.1953 -0.4596 -0.6353
  854SOL    HW1 3162   1.505   3.397   3.131  0.3747 -0.9004  0.6008
  854SOL    HW2 3163   1.662   3.436   3.115  0.1333 -0.3972 -0.6652
  855SOL     OW 3164   1.104   2.590   0.221  0.2516 -0.1415  0.7737
  855SOL    HW1 3165   1.061   2.644   0.149  0.6026  1.4163  1.6820
  855SOL    HW2 3166   1.051   2.506   0.236 -2.1864  1.4347  1.4976
  856SOL     OW 3167   4.841   2.989   3.930  0.1454  0.3350 -0.3766
  856SOL    HW1 3168   4.887   3.043   3.859 -1.5609 -0.1607 -1.9200
  856SOL    HW2 3169   4.782   2.921   3.887 -0.8326 -0.0818  1.5391
  857SOL     OW 3170   1.530   3.498   4.189  0.3062 -0.1870  0.0150
  857SOL    HW1 3171   1.585   3.427   4.146  1.8608  0.8059  0.2995
  857SOL    HW2 3172   1.532   3.580   4.132 -1.4201 -0.2933 -0.2811
  858SOL     OW 3173   1.067   2.908   4.383  0.8100 -0.6012  0.1442
  858SOL    HW1 3174   0.971   2.904   4.414  0.2181 -2.0666 -1.6751
  858SOL    HW2 3175   1.122   2.847   4.440  0.5729 -0.1096  0.9108
  859SOL     OW 3176   4.729   2.667   4.855  0.4899  0.4585  0.5596
  859SOL    HW1 3177   4.801   2.727   4.820  0.4926  0.3874  0.4387
  859SOL    HW2 3178   4.763   2.573   4.858 -0.1953  0.1140 -1.2920
  860SOL     OW 3179   1.650   2.898   3.834  0.0478 -0.4241  0.0818
  860SOL    HW1 3180   1.598   2.959   3.894 -0.0860  2.3699 -2.5918
  860SOL    HW2 3181   1.748   2.909   3.852 -0.0294 -0.4905  0.5513
  861SOL     OW 3182   2.437   3.031   4.342  0.0224 -0.1510  0.3936
  861SOL    HW1 3183   2.364   2.963   4.350  0.9638 -1.2795 -0.3312
  861SOL    HW2 3184   2.515   2.991   4.294  0.4414  1.5814 -0.4404
  862SOL     OW 3185   1.456   3.657   4.400 -0.0747  0.3246 -0.6788
  862SOL    HW1 3186   1.399   3.709   4.336 -2.1148 -1.7142 -0.6533
  862SOL    HW2 3187   1.490   3.574   4.355 -0.3719 -0.4307  0.4373
  863SOL     OW 3188   1.482   4.063   4.523  0.1052  0.0899  0.3848
  863SOL    HW1 3189   1.480   4.065   4.423 -0.1339 -1.5671  0.3271
  863SOL    HW2 3190   1.576   4.048   4.554  0.0187 -0.5319  0.3595
  864SOL     OW 3191   1.849   1.457   4.088 -0.2567  0.3157 -0.3664
  864SOL    HW1 3192   1.866   1.366   4.125  0.8237  0.5391 -0.2644
  864SOL    HW2 3193   1.768   1.496   4.131 -0.8743 -0.6824 -0.5851
  865SOL     OW 3194   1.311   2.301   3.738 -0.0288 -0.0545  0.0455
  865SOL    HW1 3195   1.362   2.341   3.815  2.8784 -2.3438 -0.5155
  865SOL    HW2 3196   1.311   2.201   3.747 -2.1663 -0.2490 -1.4760
  866SOL     OW 3197   1.589   3.389   4.892  0.1282 -0.1842  0.0286
  866SOL    HW1 3198   1.568   3.383   4.794  1.7592  0.6795 -0.4096
  866SOL    HW2 3199   1.669   3.448   4.905 -0.0581 -0.2979  1.8930
  867SOL     OW 3200   2.486   3.003   4.798  0.1202 -0.4040 -0.1934
  867SOL    HW1 3201   2.389   3.022   4.779  0.1932  0.4987  0.2677
  867SOL    HW2 3202   2.495   2.909   4.830 -0.9625  0.1682  2.0173
  868SOL     OW 3203   0.000   3.627   3.571  0.3554 -0.1168  0.4354
  868SOL    HW1 3204   0.083   3.571   3.562 -0.0945 -0.6989 -0.2154
  868SOL    HW2 3205  -0.020   3.671   3.483 -0.1280 -0.1329  0.5325
  869SOL     OW 3206   1.206   2.114   4.693 -0.2704 -0.3442 -0.4740
  869SOL    HW1 3207   1.272   2.060   4.746 -0.7791  1.8539  2.6457
  869SOL    HW2 3208   1.247   2.139   4.605  4.0450  2.4270  1.9600
  870SOL     OW 3209   1.888   3.941   4.339 -0.0966  0.6100  0.1047
  870SOL    HW1 3210   1.839   3.984   4.415  0.3074 -2.4889  2.3317
  870SOL    HW2 3211   1.838   3.858   4.310  1.3309  0.0614 -0.9212
  871SOL     OW 3212   0.329   2.100   4.321 -0.2068  0.0025 -0.0269
  871SOL    HW1 3213   0.284   2.019   4.282 -1.1420  0.6144 -0.2551
  871SOL    HW2 3214   0.268   2.143   4.388  0.7826 -0.1793  1.0371
  872SOL     OW 3215   0.555   2.554   3.386 -0.1791 -0.0955 -1.2637
  872SOL    HW1 3216   0.472   2.553   3.330 -0.7735 -0.2818 -0.4069
  872SOL    HW2 3217   0.601   2.642   3.376 -1.8160  1.0078  0.1124
  873SOL     OW 3218   1.607   4.149   2.932  0.2598 -0.4394  0.1662
  873SOL    HW1 3219   1.594   4.103   2.844 -1.6493 -2.5327  1.4331
  873SOL    HW2 3220   1.519   4.186   2.963  0.7250 -0.4983  1.5897
  874SOL     OW 3221   1.483   2.507   0.458 -0.0303  0.0702  0.4116
  874SOL    HW1 3222   1.438   2.592   0.487  1.6076  1.8116 -1.7668
  874SOL    HW2 3223   1.429   2.463   0.387 -0.9325 -0.8277  1.6131
  875SOL     OW 3224   0.709   3.807   3.193  0.2151  0.3694 -0.4864
  875SOL    HW1 3225   0.802   3.787   3.221 -0.6578 -0.9873  1.6794
  875SOL    HW2 3226   0.672   3.731   3.140 -0.9876 -1.1317  2.2999
  876SOL     OW 3227   0.643   3.066   4.741  0.0365  0.0697 -0.9985
  876SOL    HW1 3228   0.640   3.140   4.808  2.4400  0.8898 -1.7109
  876SOL    HW2 3229   0.725   3.011   4.755  0.4135  0.0286 -3.0072
  877SOL     OW 3230   1.236   2.735   4.506 -0.0740 -0.5094  0.2260
  877SOL    HW1 3231   1.293   2.702   4.580  0.7302  0.0696 -0.1144
  877SOL    HW2 3232   1.288   2.733   4.420 -0.7020 -0.3635 -0.1659
  878SOL     OW 3233   0.018   3.095   3.689  0.4947  0.0786  0.0963
  878SOL    HW1 3234   0.075   3.150   3.628  1.1704 -1.5253 -0.7617
  878SOL    HW2 3235  -0.068   3.073   3.643  0.7586 -0.6415 -0.0563
  879SOL     OW 3236   2.191   2.128   0.843 -0.0132 -0.3085 -0.0284
  879SOL    HW1 3237   2.204   2.195   0.770  0.0147 -0.0855  0.1788
  879SOL    HW2 3238   2.247   2.048   0.825  1.1017  0.3364  0.4816
  880SOL     OW 3239   4.931   3.895   3.647 -0.3111 -0.1702 -0.0122
  880SOL    HW1 3240   4.950   3.892   3.745 -0.4392 -0.2558  0.0114
  880SOL    HW2 3241   4.910   3.803   3.615  1.4322 -0.4295 -0.4693
  881SOL     OW 3242   1.731   0.025   4.232  0.2418 -0.1544 -0.2255
  881SOL    HW1 3243   1.669   0.041   4.308  0.8510 -0.5195  0.3662
  881SOL    HW2 3244   1.713   0.090   4.159 -1.5879 -0.9586 -0.5467
  882SOL     OW 3245   0.391   4.058   4.767 -0.6415 -0.4909  0.0250
  882SOL    HW1 3246   0.462   4.014   4.712  0.4716  0.4122  0.6948
  882SOL    HW2 3247   0.343   4.126   4.712  1.4841  1.5075  0.5040
  883SOL     OW 3248   1.071   1.912   4.464 -0.5734  0.3093  0.3707
  883SOL    HW1 3249   1.076   1.986   4.531 -2.5573 -0.3580  1.3106
  883SOL    HW2 3250   0.986   1.920   4.412 -0.5845 -1.0334  0.1566
  884SOL     OW 3251   0.575   3.015   4.481  0.3210 -0.2290 -0.4976
  884SOL    HW1 3252   0.482   2.977   4.485  0.2361 -0.0718 -0.9463
  884SOL    HW2 3253   0.598   3.054   4.570 -0.6354  1.1010 -0.7896
  885SOL     OW 3254   4.141   1.221   4.347  0.0486 -0.4166 -0.1335
  885SOL    HW1 3255   4.133   1.173   4.259 -0.7639 -0.6140  0.0396
  885SOL    HW2 3256   4.052   1.222   4.392  0.1774  0.7983  0.1161
  886SOL     OW 3257   0.857   1.966   4.311  0.2015 -0.8993  0.2544
  886SOL    HW1 3258   0.900   1.932   4.227  0.6483 -1.4272  0.6871
  886SOL    HW2 3259   0.822   2.058   4.295  1.5118 -0.4363 -0.1090
  887SOL     OW 3260   4.717   3.158   4.174  0.1693  0.1842  0.0727
  887SOL    HW1 3261   4.742   3.111   4.090 -0.2079 -0.2968  0.2270
  887SOL    HW2 3262   4.791   3.220   4.201  1.9064 -2.3230  1.3800
  888SOL     OW 3263   4.481   1.999   4.728  0.1819  0.0803  0.0737
  888SOL    HW1 3264   4.476   1.951   4.816 -0.6747 -0.3268 -0.1898
  888SOL    HW2 3265   4.572   1.985   4.689  0.0255 -1.1774  0.1049
  889SOL     OW 3266   1.675   2.334   4.177 -0.3606  0.4966 -0.3436
  889SOL    HW1 3267   1.716   2.298   4.093  0.8870  2.4445 -0.6256
  889SOL    HW2 3268   1.744   2.336   4.249 -0.8851  0.6864  0.1595
  890SOL     OW 3269   1.392   3.518   3.233 -1.2621 -0.1606 -0.2072
  890SOL    HW1 3270   1.465   3.578   3.264 -1.2224 -0.0680 -0.4739
  890SOL    HW2 3271   1.360   3.462   3.309 -1.0504 -0.0603 -0.0429
  891SOL     OW 3272   1.782   1.962   4.659 -0.1813  0.6582 -0.2701
  891SOL    HW1 3273   1.882   1.954   4.658 -0.2377 -1.4059  2.0497
  891SOL    HW2 3274   1.754   2.018   4.737 -0.8774 -2.3835  1.8249
  892SOL     OW 3275   1.812   3.546   0.300  0.4094  0.2017  0.4010
  892SOL    HW1 3276   1.774   3.585   0.216 -0.0636  0.4071  0.7047
  892SOL    HW2 3277   1.838   3.451   0.284  0.1394  0.1805  0.0754
  893SOL     OW 3278   4.826   3.156   0.265  1.1528  0.2594  0.2620
  893SOL    HW1 3279   4.771   3.147   0.182  1.5638 -0.3848  0.0441
  893SOL    HW2 3280   4.899   3.223   0.249  2.0025 -0.7753 -0.3457
  894SOL     OW 3281   0.943   2.371   1.724 -0.4664 -0.2165  0.1338
  894SOL    HW1 3282   0.921   2.397   1.818 -1.6517  0.9634 -0.4353
  894SOL    HW2 3283   0.868   2.317   1.686  0.0333 -0.7404 -0.1397
  895SOL     OW 3284   0.867   1.581   3.172 -0.8118 -0.4816 -0.0255
  895SOL    HW1 3285   0.790   1.616   3.119 -0.7071 -1.7633 -1.0742
  895SOL    HW2 3286   0.934   1.654   3.187 -2.5311  0.8643  1.5621
  896SOL     OW 3287   1.460   2.044   4.013  0.3638 -0.0980  0.9482
  896SOL    HW1 3288   1.373   2.044   3.964  0.2772  0.6347  1.0810
  896SOL    HW2 3289   1.534   2.022   3.950  0.0510 -1.0892  0.9106
  897SOL     OW 3290   0.350   1.213   4.199  0.1017  0.0387  0.1657
  897SOL    HW1 3291   0.429   1.269   4.224  0.3104 -0.7146  1.2953
  897SOL    HW2 3292   0.285   1.212   4.275 -1.4966  1.4164 -1.0808
  898SOL     OW 3293   1.169   3.669   4.827  0.0537 -0.5004 -0.5219
  898SOL    HW1 3294   1.214   3.758   4.829  0.1094 -0.5227 -0.7546
  898SOL    HW2 3295   1.212   3.611   4.757 -0.2124 -0.5862 -0.6166
  899SOL     OW 3296   1.373   2.753   4.279  0.2866  0.9967  0.7255
  899SOL    HW1 3297   1.347   2.849   4.276  1.0420  1.3350  2.8841
  899SOL    HW2 3298   1.463   2.744   4.321  0.2814 -0.6524  0.4549
  900SOL     OW 3299   1.261   2.857   2.989 -0.3676  0.0535 -0.2097
  900SOL    HW1 3300   1.347   2.902   2.968  0.3892 -1.3447 -0.2478
  900SOL    HW2 3301   1.267   2.812   3.079 -1.7307  1.5112  0.6663
  901SOL     OW 3302   3.515   3.139   3.605 -0.2435  0.6812  0.5910
  901SOL    HW1 3303   3.545   3.071   3.672 -0.3802 -1.3709 -1.3062
  901SOL    HW2 3304   3.528   3.231   3.643  1.2108 -0.3232  2.7658
  902SOL     OW 3305   0.898   4.127   0.138 -0.1002 -0.3395  0.3034
  902SOL    HW1 3306   0.965   4.053   0.141 -0.9114 -1.1492 -0.9348
  902SOL    HW2 3307   0.858   4.133   0.047 -2.8969 -0.9425  1.4076
  903SOL     OW 3308   2.086   3.811   3.605  0.7440  0.3158  0.0045
  903SOL    HW1 3309   2.183   3.792   3.618  0.2513 -1.7371  0.9716
  903SOL    HW2 3310   2.060   3.789   3.510  0.8919 -0.8034  0.2086
  904SOL     OW 3311   0.448   1.567   0.070  0.3767 -0.4984  0.0647
  904SOL    HW1 3312   0.517   1.630   0.033  0.1669 -0.8495 -0.9567
  904SOL    HW2 3313   0.468   1.549   0.166 -0.5982  2.5754  0.9609
  905SOL     OW 3314   1.188   2.985   4.848 -0.2210 -1.2361  0.1054
  905SOL    HW1 3315   1.229   2.897   4.871 -0.6485 -1.1292  1.3375
  905SOL    HW2 3316   1.121   3.010   4.918 -0.8437 -0.4090 -0.7653
  906SOL     OW 3317   1.018   2.735   4.688 -0.6937 -0.2753  0.5219
  906SOL    HW1 3318   1.017   2.830   4.720 -0.8053 -0.2176  0.3467
  906SOL    HW2 3319   1.090   2.724   4.620  0.9233 -0.8705  2.2478
  907SOL     OW 3320   0.616   2.614   0.003 -0.6040 -0.3827 -0.0144
  907SOL    HW1 3321   0.559   2.660   0.071  2.4332  1.1520  1.6899
  907SOL    HW2 3322   0.618   2.516   0.022 -0.8752 -0.1545  1.2827
  908SOL     OW 3323   1.125   2.155   0.355 -0.4221 -0.2288 -0.4252
  908SOL    HW1 3324   1.044   2.203   0.324 -0.6429  0.5870  1.2731
  908SOL    HW2 3325   1.148   2.185   0.448  2.3390  0.2364 -1.1705
  909SOL     OW 3326   1.886   0.614   4.842 -0.2440 -0.1357 -0.1748
  909SOL    HW1 3327   1.975   0.620   4.795 -1.3009  3.1534 -2.0623
  909SOL    HW2 3328   1.822   0.564   4.784 -0.2905 -0.4044  0.1023
  910SOL     OW 3329   0.181   1.029   4.460  0.0085  0.2553  0.2854
  910SOL    HW1 3330   0.264   1.012   4.406  0.3809  0.1222  0.8852
  910SOL    HW2 3331   0.139   0.942   4.486  0.4216  0.2848  1.0953
  911SOL     OW 3332   1.107   3.495   3.520 -0.1259 -0.1057  0.3465
  911SOL    HW1 3333   1.187   3.443   3.489 -0.9212 -1.4679  0.5009
  911SOL    HW2 3334   1.051   3.437   3.580 -0.3970  1.3560  1.5526
  912SOL     OW 3335   0.902   1.895   0.482 -0.2271 -0.1410  0.6702
  912SOL    HW1 3336   0.905   1.882   0.383  2.7332 -0.6543  0.7475
  912SOL    HW2 3337   0.837   1.831   0.522 -1.2341 -0.1380 -0.8892
  913SOL     OW 3338   0.849   3.038   0.772 -0.1245  0.0095 -0.0685
  913SOL    HW1 3339   0.921   3.028   0.703 -1.2671 -0.2019 -1.2689
  913SOL    HW2 3340   0.891   3.053   0.862  1.3899  0.8278 -0.8703
  914SOL     OW 3341   1.173   2.988   3.695 -0.0132 -0.3901 -0.1247
  914SOL    HW1 3342   1.088   2.987   3.748  0.1926  0.6526  0.2382
  914SOL    HW2 3343   1.220   3.075   3.709  2.7518 -2.0810  2.3313
  915SOL     OW 3344   0.965   2.353   0.184 -0.2143 -0.1676 -0.6237
  915SOL    HW1 3345   0.996   2.329   0.092 -1.8229  1.3689 -1.6287
  915SOL    HW2 3346   0.882   2.301   0.206 -1.1730  1.1245 -1.0335
  916SOL     OW 3347   0.599   1.405   4.683  0.1488  0.8609  0.2482
  916SOL    HW1 3348   0.586   1.347   4.764 -1.3564  0.2756 -0.3617
  916SOL    HW2 3349   0.625   1.347   4.606 -0.8584  1.0518 -0.2482
  917SOL     OW 3350   0.980   2.286   3.579  0.0487  0.5671 -0.0205
  917SOL    HW1 3351   0.980   2.346   3.659 -0.3094 -1.0954  1.2735
  917SOL    HW2 3352   1.056   2.310   3.519  0.2602  1.9056  0.7576
  918SOL     OW 3353   1.271   2.158   4.437  0.0980  0.0063  0.6020
  918SOL    HW1 3354   1.353   2.158   4.381  0.3934 -0.9837  1.0092
  918SOL    HW2 3355   1.194   2.194   4.384  0.3318 -1.0575 -0.5007
  919SOL     OW 3356   1.214   2.445   4.135  0.3201 -0.9844  0.2031
  919SOL    HW1 3357   1.163   2.510   4.080  1.0907 -0.1897  0.3927
  919SOL    HW2 3358   1.307   2.436   4.098  0.5708 -1.1086  0.8523
  920SOL     OW 3359   0.306   3.053   3.810 -0.0308  0.2460 -0.0589
  920SOL    HW1 3360   0.239   3.032   3.739 -0.1353  0.5056 -0.0404
  920SOL    HW2 3361   0.377   3.113   3.772 -0.6373  1.2324  0.3107
  921SOL     OW 3362   0.371   2.890   4.032 -0.1004 -0.4919  0.0238
  921SOL    HW1 3363   0.355   2.937   3.945 -1.5869 -1.5242 -0.3145
  921SOL    HW2 3364   0.302   2.818   4.043 -0.1289 -0.1730  2.2161
  922SOL     OW 3365   1.283   2.839   0.436  0.1469 -0.2939 -0.4435
  922SOL    HW1 3366   1.323   2.874   0.351  1.1643 -1.7102 -0.5838
  922SOL    HW2 3367   1.203   2.783   0.414 -1.1730  1.4217 -0.2519
  923SOL     OW 3368   1.053   1.336   4.433 -0.4992  0.7555 -0.1440
  923SOL    HW1 3369   1.123   1.302   4.495 -1.7304  0.5392  1.1718
  923SOL    HW2 3370   1.044   1.274   4.355 -0.1239  0.1024  0.3316
  924SOL     OW 3371   0.095   3.634   0.934  0.0820 -0.5955 -0.4669
  924SOL    HW1 3372   0.122   3.725   0.904  1.1677 -0.8214 -0.2073
  924SOL    HW2 3373   0.176   3.580   0.955 -0.5162 -1.8706 -1.3248
  925SOL     OW 3374   0.534   3.336   4.593 -0.2082 -0.3746 -0.3860
  925SOL    HW1 3375   0.608   3.403   4.596 -0.2711 -0.3339  0.3538
  925SOL    HW2 3376   0.558   3.262   4.530  1.2873 -1.3098  1.1880
  926SOL     OW 3377   0.696   3.280   4.891 -0.2949 -0.2469  0.6366
  926SOL    HW1 3378   0.718   3.330   4.975 -0.6062  0.6059  0.2215
  926SOL    HW2 3379   0.758   3.309   4.818  0.2000 -1.2329  0.6487
  927SOL     OW 3380   2.027   1.817   0.622 -0.2795  0.0530 -0.1429
  927SOL    HW1 3381   2.059   1.880   0.551 -1.0955 -1.3710 -1.8463
  927SOL    HW2 3382   1.940   1.776   0.594 -0.0050 -1.5013  1.1044
  928SOL     OW 3383   0.943   1.751   4.817 -0.3632 -0.3260 -0.2275
  928SOL    HW1 3384   1.020   1.769   4.756 -1.8547 -1.0299 -2.4095
  928SOL    HW2 3385   0.898   1.838   4.840 -0.9561 -0.1923 -1.7729
  929SOL     OW 3386   1.464   2.673   3.624  0.3026 -0.3076 -0.7228
  929SOL    HW1 3387   1.383   2.670   3.683 -0.9173 -1.2180 -2.3555
  929SOL    HW2 3388   1.493   2.769   3.613  1.0833 -0.1513  1.9110
  930SOL     OW 3389   1.580   0.530   4.204  0.2499 -0.3192 -0.0494
  930SOL    HW1 3390   1.488   0.569   4.196  1.0124  1.5220 -0.3211
  930SOL    HW2 3391   1.621   0.558   4.291  1.5238  1.1619 -1.0653
  931SOL     OW 3392   0.967   0.602   2.972 -0.2437 -0.2782  0.0006
  931SOL    HW1 3393   0.922   0.677   3.021  1.4516  0.0463  1.1464
  931SOL    HW2 3394   0.939   0.604   2.876 -2.9219 -0.3533  0.7123
  932SOL     OW 3395   1.874   2.264   3.940  0.6930 -0.6130  0.1873
  932SOL    HW1 3396   1.939   2.339   3.943 -0.4747  0.4965 -0.8370
  932SOL    HW2 3397   1.895   2.204   3.863  0.0657  0.1842 -0.6202
  933SOL     OW 3398   1.917   3.790   4.864  0.3704  0.3530  0.5350
  933SOL    HW1 3399   1.947   3.865   4.923  0.0830  0.5070  0.4892
  933SOL    HW2 3400   1.986   3.773   4.794  0.1655  0.9872  0.1693
  934SOL     OW 3401   0.413   3.260   4.178  0.0259  0.8007  0.4830
  934SOL    HW1 3402   0.449   3.168   4.194  2.2437  1.2506 -1.4408
  934SOL    HW2 3403   0.365   3.291   4.260  0.6538 -1.4175  1.7755
  935SOL     OW 3404   1.327   3.344   3.433  0.3778  0.6613 -0.2089
  935SOL    HW1 3405   1.275   3.260   3.413 -0.2180  0.9733 -0.0079
  935SOL    HW2 3406   1.424   3.327   3.418  0.1136  0.4418 -1.9580
  936SOL     OW 3407   1.129   1.526   0.321  0.2191  0.3937 -0.3254
  936SOL    HW1 3408   1.188   1.481   0.253  1.6032  1.7683 -0.1079
  936SOL    HW2 3409   1.127   1.472   0.405 -0.5761 -0.7378 -1.0456
  937SOL     OW 3410   0.780   3.607   3.451 -0.0270  0.6664 -0.5394
  937SOL    HW1 3411   0.776   3.651   3.361  0.2882  1.2438 -0.2725
  937SOL    HW2 3412   0.802   3.510   3.439 -1.3699  0.4104 -1.1749
  938SOL     OW 3413   0.475   2.552   4.413 -0.5097 -0.0665  0.7393
  938SOL    HW1 3414   0.536   2.595   4.480 -1.8373  2.0868  0.6576
  938SOL    HW2 3415   0.395   2.514   4.461 -0.7474  0.1738  0.5407
  939SOL     OW 3416   1.856   3.633   2.421 -0.5627  0.1090  0.2232
  939SOL    HW1 3417   1.933   3.577   2.448  0.4308  1.2546 -0.1427
  939SOL    HW2 3418   1.801   3.584   2.353  0.7216 -0.1317 -0.6847
  940SOL     OW 3419   0.779   2.261   4.320 -0.5108  0.7015 -0.0021
  940SOL    HW1 3420   0.744   2.314   4.243 -1.7843  1.3256  0.9556
  940SOL    HW2 3421   0.706   2.202   4.355 -0.7423  2.1253  2.1479
  941SOL     OW 3422   1.437   3.094   4.001  0.8118  0.5702 -0.0305
  941SOL    HW1 3423   1.451   3.153   3.922  1.5028  2.6637  1.5677
  941SOL    HW2 3424   1.361   3.128   4.056  0.6945 -0.5308  0.5260
  942SOL     OW 3425   0.820   3.549   0.462  0.0327 -0.5434 -0.5871
  942SOL    HW1 3426   0.728   3.549   0.501  0.2924  0.4052  0.0676
  942SOL    HW2 3427   0.879   3.610   0.515  0.2781  1.2631 -2.7676
  943SOL     OW 3428   0.935   1.852   0.223 -0.0572  0.5921  0.0304
  943SOL    HW1 3429   0.906   1.907   0.145 -1.0662  2.7628  1.8251
  943SOL    HW2 3430   1.033   1.833   0.216  0.2918  2.4806 -0.7794
  944SOL     OW 3431   4.876   1.450   0.131 -0.0327 -0.0684 -0.6594
  944SOL    HW1 3432   4.784   1.487   0.137 -0.1941 -0.2984 -1.5137
  944SOL    HW2 3433   4.885   1.370   0.191 -0.7801 -0.8099 -1.5075
  945SOL     OW 3434   0.644   2.936   3.899  0.0997  0.1644 -0.0266
  945SOL    HW1 3435   0.595   2.939   3.986 -0.0590 -0.6057 -0.0812
  945SOL    HW2 3436   0.592   2.986   3.830  1.4599  3.0648  0.8833
  946SOL     OW 3437   1.152   3.341   4.516 -1.0567 -0.0614  0.4640
  946SOL    HW1 3438   1.211   3.421   4.520  1.7937 -2.0534  3.0460
  946SOL    HW2 3439   1.101   3.342   4.430  0.1513  3.5349 -0.4036
  947SOL     OW 3440   0.846   1.869   3.748  0.0695 -0.1100  0.1611
  947SOL    HW1 3441   0.773   1.875   3.680  0.9740  1.1030 -0.7478
  947SOL    HW2 3442   0.840   1.948   3.809  0.9154  0.2685 -0.2338
  948SOL     OW 3443   0.114   3.236   4.421 -0.3823  0.0286 -0.2310
  948SOL    HW1 3444   0.030   3.266   4.468 -0.5829 -1.2066  0.2580
  948SOL    HW2 3445   0.187   3.300   4.440 -0.5768 -0.1957  1.4660
  949SOL     OW 3446   1.169   3.584   3.902  0.0343  0.0772  0.0905
  949SOL    HW1 3447   1.255   3.633   3.886  0.1603  0.5834  2.0154
  949SOL    HW2 3448   1.092   3.643   3.880  0.1832  0.2707  0.0856
  950SOL     OW 3449   0.954   0.050   4.310  0.3082  0.2788  0.9601
  950SOL    HW1 3450   0.948   0.148   4.330  1.1777  0.7379 -0.7861
  950SOL    HW2 3451   0.881   0.024   4.248  0.1791 -0.1412  1.2872
  951SOL     OW 3452   1.031   3.651   4.523 -0.0771 -0.4114  0.3803
  951SOL    HW1 3453   1.001   3.672   4.617  0.6465  0.8519  0.3495
  951SOL    HW2 3454   0.954   3.666   4.460  0.1809  1.4572  0.4635
  952SOL     OW 3455   1.274   2.692   3.226  0.0449  0.4141  0.0765
  952SOL    HW1 3456   1.196   2.659   3.279  1.0218 -1.4669  0.4551
  952SOL    HW2 3457   1.337   2.741   3.286  0.1044  0.2033  0.1868
  953SOL     OW 3458   1.764   3.278   3.964 -0.2090 -0.1820  1.3895
  953SOL    HW1 3459   1.832   3.352   3.962 -1.4111  0.9580  1.4509
  953SOL    HW2 3460   1.722   3.270   3.873 -0.1903 -0.7149  1.4236
  954SOL     OW 3461   1.999   1.596   4.547  0.1853  0.5460 -0.3676
  954SOL    HW1 3462   2.009   1.542   4.464  0.7496 -3.2833  1.9443
  954SOL    HW2 3463   1.911   1.576   4.589  0.5867  1.0946  0.7799
  955SOL     OW 3464   1.269   1.765   4.345  0.1934  0.3595  0.1285
  955SOL    HW1 3465   1.230   1.738   4.257  0.6764  3.2414 -1.0920
  955SOL    HW2 3466   1.209   1.830   4.391  1.6429  1.7889  0.0992
  956SOL     OW 3467   1.444   2.652   4.030 -0.0081  0.6019  0.8032
  956SOL    HW1 3468   1.383   2.673   4.107 -1.6485 -0.2160 -0.2222
  956SOL    HW2 3469   1.416   2.706   3.950 -0.0844 -0.5571  0.0230
  957SOL     OW 3470   1.937   2.724   0.053  0.1336 -0.0319  0.8392
  957SOL    HW1 3471   1.914   2.797  -0.011  0.9488  0.2357  0.8323
  957SOL    HW2 3472   1.884   2.734   0.137  1.0991  1.2916  1.3198
  958SOL     OW 3473   0.722   2.506   3.730  0.0422 -0.2732  0.2683
  958SOL    HW1 3474   0.651   2.557   3.779  0.6683  1.0005 -0.1315
  958SOL    HW2 3475   0.679   2.432   3.679 -0.8619 -0.2708  0.9880
  959SOL     OW 3476   1.076   2.010   3.582 -0.5984 -0.0966  0.7923
  959SOL    HW1 3477   1.047   2.104   3.598  0.2055  0.2656  0.1785
  959SOL    HW2 3478   1.005   1.947   3.614 -1.7254  0.7417  0.0004
  960SOL     OW 3479   0.385   1.791   4.491  0.9565  0.1539 -0.3538
  960SOL    HW1 3480   0.484   1.805   4.502  1.3501 -2.9098  1.2588
  960SOL    HW2 3481   0.368   1.699   4.454 -1.2808 -0.3077  1.5798
  961SOL     OW 3482   0.677   1.666   4.821  0.0488 -0.0929 -0.3450
  961SOL    HW1 3483   0.651   1.578   4.781 -0.0918 -0.6195  0.8738
  961SOL    HW2 3484   0.776   1.671   4.829  0.1130  0.2326 -1.2193
  962SOL     OW 3485   4.559   2.612   2.821  0.1423 -0.2447  0.0076
  962SOL    HW1 3486   4.595   2.703   2.841 -1.9760  0.8939 -1.0692
  962SOL    HW2 3487   4.584   2.586   2.728  0.5484 -0.6850  0.2351
  963SOL     OW 3488   0.786   3.946   4.392  0.2961 -0.0094 -0.1609
  963SOL    HW1 3489   0.742   3.988   4.472 -0.0028 -1.8572  0.6979
  963SOL    HW2 3490   0.845   3.871   4.422  0.6021 -0.3952 -1.6487
  964SOL     OW 3491   0.564   0.450   1.192 -0.2204 -0.0087  0.2939
  964SOL    HW1 3492   0.565   0.508   1.111 -1.2528 -0.2606  0.0833
  964SOL    HW2 3493   0.486   0.475   1.250  0.1236 -0.2717  0.8791
  965SOL     OW 3494   1.078   3.782   0.921 -0.0179 -0.5248  0.4840
  965SOL    HW1 3495   1.146   3.723   0.877  0.4930  0.6279 -0.3005
  965SOL    HW2 3496   1.043   3.848   0.855 -0.8278 -0.1554  1.2665
  966SOL     OW 3497   1.734   2.827   1.406 -0.3325  0.3781  0.0607
  966SOL    HW1 3498   1.757   2.924   1.395  1.5503 -0.1470 -1.1290
  966SOL    HW2 3499   1.658   2.804   1.346  2.1321  0.2130 -3.2798
  967SOL     OW 3500   0.689   1.116   1.400 -0.0948  0.0205  0.3083
  967SOL    HW1 3501   0.731   1.067   1.323 -4.2463  0.7932 -2.8520
  967SOL    HW2 3502   0.703   1.214   1.389  1.6092  0.0751  2.2768
  968SOL     OW 3503   0.010   0.201   1.049 -0.0082  0.3607 -0.2171
  968SOL    HW1 3504   0.080   0.134   1.025 -0.4202 -0.0065 -0.3971
  968SOL    HW2 3505   0.037   0.291   1.014  0.6437  0.3395  0.2015
  969SOL     OW 3506   4.693   0.391   1.759 -0.7076  0.7418 -0.2359
  969SOL    HW1 3507   4.631   0.323   1.797 -1.1771  1.0996 -0.3493
  969SOL    HW2 3508   4.775   0.346   1.723 -1.4162  0.1425 -1.1532
  970SOL     OW 3509   0.906   4.009   1.142  0.2630  0.6125 -0.1268
  970SOL    HW1 3510   0.943   3.995   1.050 -0.0789  0.8205 -0.2996
  970SOL    HW2 3511   0.940   4.095   1.179  1.7751 -0.2768  0.6367
  971SOL     OW 3512   1.844   0.080   2.325  0.4603 -0.1965  0.3889
  971SOL    HW1 3513   1.754   0.045   2.347  0.4509 -1.0193 -0.8575
  971SOL    HW2 3514   1.846   0.179   2.338 -0.5878 -0.1870  0.5099
  972SOL     OW 3515   2.016   0.588   2.774 -0.0702  0.2813  0.2167
  972SOL    HW1 3516   1.992   0.618   2.867  0.8435  0.7966  0.3009
  972SOL    HW2 3517   2.036   0.669   2.718 -0.5132 -0.0343 -0.4019
  973SOL     OW 3518   1.330   3.147   0.956 -0.0257 -0.2031  0.1718
  973SOL    HW1 3519   1.277   3.077   0.907 -1.1596 -1.0129  2.3908
  973SOL    HW2 3520   1.272   3.190   1.025  0.5686  3.1863 -1.2145
  974SOL     OW 3521   4.681   0.175   1.426  0.2720 -0.2629  0.6576
  974SOL    HW1 3522   4.657   0.259   1.378  0.9451 -0.4039  0.0592
  974SOL    HW2 3523   4.598   0.134   1.464 -0.0744  0.6099  0.8637
  975SOL     OW 3524   1.420   0.273   4.662  0.7458  0.0053 -0.9451
  975SOL    HW1 3525   1.514   0.238   4.660 -0.2764 -2.9391 -1.4994
  975SOL    HW2 3526   1.392   0.298   4.569  0.6756  0.0333 -0.9167
  976SOL     OW 3527   0.834   0.393   1.934 -0.3500  0.2557  0.4509
  976SOL    HW1 3528   0.909   0.332   1.909 -0.0890  1.0826 -0.8782
  976SOL    HW2 3529   0.846   0.481   1.889 -2.2729  0.3241 -0.0312
  977SOL     OW 3530   4.693   3.042   3.649  0.6793 -0.2898 -0.3902
  977SOL    HW1 3531   4.751   2.970   3.687  0.3281 -1.2808 -1.6545
  977SOL    HW2 3532   4.634   3.003   3.578  2.2972  1.6631 -3.0160
  978SOL     OW 3533   0.202   3.827   1.417  0.1694  0.2047 -0.1786
  978SOL    HW1 3534   0.131   3.800   1.353 -1.0037  1.7724  0.3909
  978SOL    HW2 3535   0.172   3.909   1.467  1.3031 -0.5885  1.9073
  979SOL     OW 3536   1.020   4.075   1.899  0.3067  0.5248  0.1872
  979SOL    HW1 3537   0.962   4.030   1.967  0.7259 -0.1676  0.1026
  979SOL    HW2 3538   1.084   4.135   1.946  0.9572 -0.3567  0.4733
  980SOL     OW 3539   4.613   0.449   1.316  0.0741  0.3358  0.1093
  980SOL    HW1 3540   4.651   0.540   1.300  1.0483  0.0080  0.4677
  980SOL    HW2 3541   4.534   0.456   1.377 -1.6565  1.2280 -2.0815
  981SOL     OW 3542   1.878   0.319   1.408  0.8624  0.3228 -0.5463
  981SOL    HW1 3543   1.912   0.241   1.460 -2.0170  1.1673  3.0177
  981SOL    HW2 3544   1.927   0.401   1.436  1.2871  0.3787 -1.4273
  982SOL     OW 3545   1.861   3.949   1.525  0.2816 -0.3531 -0.3655
  982SOL    HW1 3546   1.923   3.897   1.583  2.2826  0.0603 -1.9874
  982SOL    HW2 3547   1.889   4.045   1.525 -1.0916  0.0753 -0.2837
  983SOL     OW 3548   0.084   0.394   0.365 -0.2033 -0.0179  0.3438
  983SOL    HW1 3549   0.128   0.370   0.452  1.8308  0.7829 -0.4042
  983SOL    HW2 3550   0.068   0.311   0.311  0.5041 -0.3244  0.5943
  984SOL     OW 3551   4.380   3.260   0.603  0.2594  0.2317  0.3789
  984SOL    HW1 3552   4.402   3.179   0.548  0.2136 -1.0979  2.2252
  984SOL    HW2 3553   4.286   3.252   0.638  0.9406  0.0260  2.2771
  985SOL     OW 3554   2.473   3.970   1.241 -0.5486 -0.2559  0.0661
  985SOL    HW1 3555   2.472   3.986   1.340  0.4927  0.5524 -0.0336
  985SOL    HW2 3556   2.476   3.872   1.223 -1.0105 -0.4196  0.8301
  986SOL     OW 3557   0.448   0.126   0.992  0.3023 -0.0207  0.2708
  986SOL    HW1 3558   0.431   0.216   0.953  0.7846 -0.2760 -0.5644
  986SOL    HW2 3559   0.547   0.109   0.994  0.1864 -0.8400 -0.3256
  987SOL     OW 3560   1.896   4.113   2.593  0.3909 -0.2694 -0.1208
  987SOL    HW1 3561   1.913   4.182   2.523  2.1198 -1.5154 -1.0171
  987SOL    HW2 3562   1.841   4.038   2.554 -1.4715  0.5326  0.8395
  988SOL     OW 3563   1.573   3.532   0.745 -0.0432 -0.1092  0.3437
  988SOL    HW1 3564   1.545   3.442   0.711  1.5410  0.0681 -1.6275
  988SOL    HW2 3565   1.495   3.577   0.788 -0.4665 -3.1077  3.1260
  989SOL     OW 3566   0.078   3.580   0.392  0.4509  0.2066  0.2536
  989SOL    HW1 3567   0.068   3.645   0.316 -0.2110  0.1173  0.2542
  989SOL    HW2 3568  -0.006   3.527   0.401  0.3301  0.5666  1.3728
  990SOL     OW 3569   2.106   4.063   0.449  0.1546  0.8469  0.3077
  990SOL    HW1 3570   2.163   4.107   0.379 -0.8931  2.0063  0.1540
  990SOL    HW2 3571   2.165   4.009   0.511  1.2751  1.1270 -0.4800
  991SOL     OW 3572   2.020   0.052   0.766  0.2944  0.2377 -0.1207
  991SOL    HW1 3573   1.955  -0.013   0.726 -0.7660  0.0147  1.8466
  991SOL    HW2 3574   2.087   0.078   0.697  0.2800 -2.3208 -1.2113
  992SOL     OW 3575   4.700   0.199   4.445 -0.3860  0.4958 -0.1750
  992SOL    HW1 3576   4.794   0.208   4.477 -0.2670 -0.9629 -0.0458
  992SOL    HW2 3577   4.686   0.257   4.365  0.6185  0.7412 -0.1807
  993SOL     OW 3578   1.089   0.197   1.007 -0.0712  0.2291 -0.5966
  993SOL    HW1 3579   1.082   0.295   0.990 -0.3148 -0.1107 -2.7651
  993SOL    HW2 3580   1.009   0.151   0.968 -0.4611 -0.7811  1.2485
  994SOL     OW 3581   4.576   0.258   0.912 -0.6456 -0.0050  0.1023
  994SOL    HW1 3582   4.637   0.280   0.836 -1.1377 -2.0563 -0.9694
  994SOL    HW2 3583   4.613   0.179   0.962 -1.3249  0.1013  0.7799
  995SOL     OW 3584   0.655   0.747   1.811 -0.0321  0.3345 -0.2270
  995SOL    HW1 3585   0.734   0.686   1.821 -0.0151 -0.1834 -2.7415
  995SOL    HW2 3586   0.686   0.842   1.805  0.4474  0.1296 -1.2608
  996SOL     OW 3587   0.331   2.996   0.393  0.0630 -0.2205 -0.5127
  996SOL    HW1 3588   0.412   2.988   0.335  0.7975 -2.0053  0.6586
  996SOL    HW2 3589   0.263   2.929   0.365  0.4124 -1.0750  0.6363
  997SOL     OW 3590   0.338   3.524   0.957  0.3310  0.5739 -0.5804
  997SOL    HW1 3591   0.394   3.496   1.035 -1.9085 -0.9719  0.6003
  997SOL    HW2 3592   0.353   3.460   0.881  0.0337 -0.0054 -0.1678
  998SOL     OW 3593   2.471   3.350   1.522 -0.0324 -0.4559 -0.1630
  998SOL    HW1 3594   2.420   3.365   1.606 -1.2938 -1.4471 -0.7241
  998SOL    HW2 3595   2.496   3.253   1.515  0.1757 -0.3551 -0.8686
  999SOL     OW 3596   1.937   3.110   1.332  0.2587 -0.2142 -0.2963
  999SOL    HW1 3597   1.844   3.086   1.360  0.5195 -0.8831  0.0028
  999SOL    HW2 3598   1.943   3.107   1.232 -0.0092 -0.2735 -0.3134
 1000SOL     OW 3599   2.549   4.051   0.852 -0.0818  0.1621 -0.4113
 1000SOL    HW1 3600   2.516   3.960   0.829  0.5084  0.4749 -2.6679
 1000SOL    HW2 3601   2.471   4.110   0.875 -0.4181 -1.0440  1.8564
 1001SOL     OW 3602   2.201   4.074   1.526  0.3960  0.2515  0.0617
 1001SOL    HW1 3603   2.295   4.041   1.514  1.3720  2.3966  1.1129
 1001SOL    HW2 3604   2.168   4.049   1.617 -0.5198 -1.4498 -0.6989
 1002SOL     OW 3605   0.893   3.636   4.772  0.0835 -0.0920 -0.3269
 1002SOL    HW1 3606   0.987   3.616   4.800  0.3811  1.7943  0.1841
 1002SOL    HW2 3607   0.845   3.682   4.847 -1.7079 -2.2190 -0.0980
 1003SOL     OW 3608   1.222   4.084   1.042 -0.3561  0.0498  0.0941
 1003SOL    HW1 3609   1.210   4.018   1.116  0.8062 -0.6502 -0.2928
 1003SOL    HW2 3610   1.136   4.096   0.993 -0.8436 -0.3703  0.8293
 1004SOL     OW 3611   1.431   3.279   1.796 -0.3441 -0.1532  0.3645
 1004SOL    HW1 3612   1.353   3.342   1.795  0.7937  1.3063  0.0052
 1004SOL    HW2 3613   1.444   3.244   1.889  0.3659  1.9617  1.1218
 1005SOL     OW 3614   1.356   3.669   0.824 -0.4724  1.0650 -0.3144
 1005SOL    HW1 3615   1.361   3.664   0.924  2.7173  1.2259 -0.3689
 1005SOL    HW2 3616   1.347   3.764   0.796 -1.8653  0.9832 -0.2183
 1006SOL     OW 3617   1.027   3.871   0.164  0.2262  0.5510 -0.1025
 1006SOL    HW1 3618   1.113   3.877   0.115  1.6320  4.0201  2.3984
 1006SOL    HW2 3619   1.042   3.832   0.255 -1.3711 -1.1450 -0.5053
 1007SOL     OW 3620   1.204   4.154   0.164  0.1987  0.2348  0.4793
 1007SOL    HW1 3621   1.232   4.193   0.252 -2.1904  1.0352  0.9497
 1007SOL    HW2 3622   1.157   4.224   0.110  0.4414 -0.6192 -0.8714
 1008SOL     OW 3623   0.533   0.564   0.491 -1.1117 -0.0335  0.1776
 1008SOL    HW1 3624   0.538   0.629   0.416  2.5026  0.1884  0.4663
 1008SOL    HW2 3625   0.546   0.471   0.456 -2.7100 -0.2942  0.1985
 1009SOL     OW 3626   0.949   4.012   0.812  0.1585 -0.1659  0.2765
 1009SOL    HW1 3627   0.852   4.035   0.823  0.2878 -0.4001  2.1471
 1009SOL    HW2 3628   0.993   4.083   0.757 -0.2640  2.1009  2.6750
 1010SOL     OW 3629   1.250   3.935   1.275  0.6263 -0.2874 -0.1693
 1010SOL    HW1 3630   1.178   3.897   1.333  0.6091 -0.9103 -0.5825
 1010SOL    HW2 3631   1.329   3.959   1.331  0.2289  0.0801  0.2417
 1011SOL     OW 3632   0.115   3.422   3.209 -0.2057  0.1478  0.6224
 1011SOL    HW1 3633   0.098   3.330   3.174 -0.0359 -0.0789  1.1282
 1011SOL    HW2 3634   0.173   3.471   3.144 -0.6952  0.0722  0.1125
 1012SOL     OW 3635   2.758   4.120   3.008  0.4745  0.4847 -0.4078
 1012SOL    HW1 3636   2.777   4.037   2.956 -0.2899 -0.5567  0.8955
 1012SOL    HW2 3637   2.749   4.097   3.105  1.6861  2.3265  0.1973
 1013SOL     OW 3638   1.440   4.004   3.506 -0.4507 -0.2468  0.0143
 1013SOL    HW1 3639   1.452   4.056   3.422 -0.7470 -0.4416 -0.1528
 1013SOL    HW2 3640   1.496   3.922   3.504 -1.3911 -0.8911 -0.5378
 1014SOL     OW 3641   0.012   0.008   3.206 -0.1716 -0.0877  0.4060
 1014SOL    HW1 3642  -0.070   0.059   3.181  0.6183  0.2756 -1.7823
 1014SOL    HW2 3643   0.061   0.057   3.278 -1.4731  0.0769  1.2038
 1015SOL     OW 3644   0.349   0.429   1.805  0.3639 -0.4049  0.3120
 1015SOL    HW1 3645   0.434   0.416   1.754  0.8505  1.2836  0.6183
 1015SOL    HW2 3646   0.354   0.381   1.892  0.3211 -1.6828 -0.3778
 1016SOL     OW 3647   4.329   3.001   3.279 -0.3870  0.2617  0.4021
 1016SOL    HW1 3648   4.241   2.963   3.307  0.0863 -1.0571  0.1835
 1016SOL    HW2 3649   4.343   3.089   3.324 -1.2386 -0.1203  1.4696
 1017SOL     OW 3650   0.720   0.549   2.193  0.1531 -0.0020 -0.3400
 1017SOL    HW1 3651   0.765   0.540   2.104  1.0482  0.7406  0.0181
 1017SOL    HW2 3652   0.760   0.627   2.242 -0.5380 -0.2221  0.5882
 1018SOL     OW 3653   2.202   0.189   0.416 -0.0324 -0.2187  0.3214
 1018SOL    HW1 3654   2.253   0.121   0.363  0.2817  0.1406  0.1502
 1018SOL    HW2 3655   2.124   0.221   0.362  0.5211  0.4471 -0.1025
 1019SOL     OW 3656   2.124   0.666   4.324  0.2413 -0.1910  0.0610
 1019SOL    HW1 3657   2.060   0.591   4.311  0.3133 -0.7176  2.2738
 1019SOL    HW2 3658   2.136   0.716   4.238 -1.1476 -1.6289 -1.0173
 1020SOL     OW 3659   0.417   0.532   3.342 -0.0030 -0.0633  0.4479
 1020SOL    HW1 3660   0.358   0.597   3.294 -1.1467 -1.4721 -0.1180
 1020SOL    HW2 3661   0.512   0.545   3.313  0.0180  2.1841  1.3069
 1021SOL     OW 3662   0.053   2.798   4.113 -0.3362 -0.0702  0.4282
 1021SOL    HW1 3663   0.063   2.835   4.206  2.1707  0.6365 -0.0446
 1021SOL    HW2 3664   0.019   2.870   4.052 -1.9679 -0.5295  0.7563
 1022SOL     OW 3665   1.952   0.281   3.486  0.0567  0.1476 -0.5314
 1022SOL    HW1 3666   1.893   0.360   3.500  0.3676  0.5294 -1.2928
 1022SOL    HW2 3667   2.040   0.312   3.449  0.5337 -0.4641  0.0720
 1023SOL     OW 3668   1.681   3.743   4.059  0.0643 -0.1949  0.2728
 1023SOL    HW1 3669   1.656   3.839   4.045  1.4277  0.2415  0.6342
 1023SOL    HW2 3670   1.681   3.722   4.157  0.7946 -0.2533  0.2685
 1024SOL     OW 3671   1.197   3.878   2.399 -0.9056 -0.5480  1.2634
 1024SOL    HW1 3672   1.204   3.792   2.450 -2.2272 -1.3676  0.1594
 1024SOL    HW2 3673   1.227   3.863   2.305  0.3926  0.6394  1.4617
 1025SOL     OW 3674   0.456   0.437   2.257 -0.1914 -0.0281 -0.5467
 1025SOL    HW1 3675   0.524   0.506   2.234  0.1940 -0.7043 -1.4981
 1025SOL    HW2 3676   0.446   0.373   2.181  0.2260 -1.6345  0.6849
 1026SOL     OW 3677   1.606   0.252   4.409 -0.3318 -0.0648 -0.5293
 1026SOL    HW1 3678   1.648   0.256   4.500 -0.9768 -0.0894 -0.2239
 1026SOL    HW2 3679   1.673   0.279   4.340 -0.1129  0.9012  0.0434
 1027SOL     OW 3680   0.263   0.399   2.717  0.2538 -0.0196  0.1631
 1027SOL    HW1 3681   0.261   0.343   2.634 -1.4117 -0.4827  0.4855
 1027SOL    HW2 3682   0.263   0.340   2.797 -0.4517  0.4319  0.5045
 1028SOL     OW 3683   0.676   0.832   2.751  0.4534  0.0083  0.4797
 1028SOL    HW1 3684   0.660   0.748   2.700 -1.1765  1.2155 -1.1396
 1028SOL    HW2 3685   0.591   0.862   2.794  0.1695  2.2972 -1.4271
 1029SOL     OW 3686   4.367   0.848   2.933  0.0463  0.3889  0.5436
 1029SOL    HW1 3687   4.356   0.757   2.974 -0.2275  0.2552  0.1787
 1029SOL    HW2 3688   4.404   0.839   2.841  1.0173  0.7082  0.8876
 1030SOL     OW 3689   0.959   0.254   3.876  0.0481 -0.5868 -0.2576
 1030SOL    HW1 3690   1.052   0.275   3.906 -0.0760 -0.0402 -0.2484
 1030SOL    HW2 3691   0.955   0.159   3.844  1.2971  0.1395 -2.9069
 1031SOL     OW 3692   0.890   3.783   2.529  0.1716 -0.4877 -0.9986
 1031SOL    HW1 3693   0.832   3.763   2.608  1.1574 -2.0086 -0.6098
 1031SOL    HW2 3694   0.923   3.877   2.535  0.3657 -0.6269  0.5187
 1032SOL     OW 3695   1.462   4.046   4.250 -0.0515 -0.0477  0.6542
 1032SOL    HW1 3696   1.524   4.054   4.172  0.6245 -1.0381  1.0672
 1032SOL    HW2 3697   1.402   3.967   4.237 -0.5330  0.3002  0.7386
 1033SOL     OW 3698   0.216   0.152   2.248 -0.1417 -0.5911 -0.0352
 1033SOL    HW1 3699   0.126   0.140   2.290 -0.0382  1.6871  1.0215
 1033SOL    HW2 3700   0.279   0.192   2.315  1.0224 -0.0372 -1.3961
 1034SOL     OW 3701   0.429   3.976   4.360 -0.4999 -0.2040 -0.6738
 1034SOL    HW1 3702   0.337   3.975   4.400 -1.6215  2.4416 -2.8498
 1034SOL    HW2 3703   0.457   3.882   4.341 -2.0599 -1.1848  1.4586
 1035SOL     OW 3704   0.853   3.203   3.426 -0.1497 -0.6084 -0.4506
 1035SOL    HW1 3705   0.826   3.269   3.496 -2.4597  0.2362 -2.0083
 1035SOL    HW2 3706   0.832   3.111   3.457 -2.5045 -0.1459 -0.5200
 1036SOL     OW 3707   0.550   0.106   2.803  0.0468  0.5196 -0.0856
 1036SOL    HW1 3708   0.462   0.065   2.827  0.2228  0.4579  0.4561
 1036SOL    HW2 3709   0.599   0.044   2.741 -0.2369  0.4992 -0.2923
 1037SOL     OW 3710   2.388   0.558   2.487  0.1237  0.2751  0.0542
 1037SOL    HW1 3711   2.446   0.480   2.512  0.8632  1.0457  0.7937
 1037SOL    HW2 3712   2.365   0.610   2.569 -2.1775 -0.3541 -0.1165
 1038SOL     OW 3713   1.876   3.175   1.952 -0.5960 -0.1012  0.0753
 1038SOL    HW1 3714   1.972   3.202   1.944 -0.8968  1.3510  0.9589
 1038SOL    HW2 3715   1.835   3.168   1.861  0.2349 -0.3114 -0.2899
 1039SOL     OW 3716   0.040   1.138   3.222 -0.0293 -0.1403  0.5453
 1039SOL    HW1 3717   0.015   1.071   3.152  1.7645  0.2525 -0.5269
 1039SOL    HW2 3718   0.137   1.128   3.245 -0.2220  0.7662  1.8510
 1040SOL     OW 3719   0.777   0.024   3.359  0.0291  0.1039 -0.5933
 1040SOL    HW1 3720   0.763  -0.023   3.273  1.8298  0.6445 -1.2492
 1040SOL    HW2 3721   0.724   0.109   3.360  1.1274  0.8444 -1.8493
 1041SOL     OW 3722   0.232   0.758   1.918 -0.1058 -0.2824  0.2615
 1041SOL    HW1 3723   0.203   0.706   1.999  1.3877 -0.7609  0.5249
 1041SOL    HW2 3724   0.237   0.697   1.839  0.2154 -0.2255  0.2344
 1042SOL     OW 3725   1.044   0.576   3.674 -0.2789 -0.3905 -0.3438
 1042SOL    HW1 3726   1.037   0.671   3.643  0.6621 -0.5256 -1.0000
 1042SOL    HW2 3727   1.135   0.559   3.711 -0.9294 -0.6254  1.2624
 1043SOL     OW 3728   1.546   0.637   2.120 -0.7519  0.1809  0.3090
 1043SOL    HW1 3729   1.535   0.604   2.026 -0.7499  0.9744  0.0190
 1043SOL    HW2 3730   1.644   0.645   2.141 -0.6824 -2.0193  1.1324
 1044SOL     OW 3731   3.091   3.470   2.018 -0.5521  0.4576  0.0796
 1044SOL    HW1 3732   3.080   3.545   2.082  0.0960 -0.5533  1.4267
 1044SOL    HW2 3733   3.151   3.498   1.943  0.6862  0.8975  1.2123
 1045SOL     OW 3734   2.075   3.762   2.799  0.0707 -0.0095 -0.0757
 1045SOL    HW1 3735   2.136   3.728   2.727  0.1972  1.7704 -0.8612
 1045SOL    HW2 3736   1.981   3.735   2.778 -0.0979  1.6161 -1.7151
 1046SOL     OW 3737   1.130   0.427   2.124 -0.2216 -0.2243 -0.4045
 1046SOL    HW1 3738   1.153   0.380   2.039  0.6518  0.6060 -0.6484
 1046SOL    HW2 3739   1.123   0.526   2.106 -0.8138 -0.1169  0.3372
 1047SOL     OW 3740   0.488   2.651   2.294 -0.6373  0.0621 -0.4030
 1047SOL    HW1 3741   0.427   2.722   2.327 -0.4045  0.0820 -0.0199
 1047SOL    HW2 3742   0.500   2.661   2.195 -0.9605  0.2789 -0.4214
 1048SOL     OW 3743   0.702   3.642   3.710  0.4935 -0.7455  0.0938
 1048SOL    HW1 3744   0.732   3.644   3.615 -0.6368  3.1815 -0.3446
 1048SOL    HW2 3745   0.607   3.610   3.715  0.4670 -0.7037 -0.1305
 1049SOL     OW 3746   1.172   2.800   1.550 -0.7321 -0.4680  0.0427
 1049SOL    HW1 3747   1.146   2.892   1.580 -1.1767 -0.7360  0.4941
 1049SOL    HW2 3748   1.183   2.799   1.451  1.6433  0.6559  0.2101
 1050SOL     OW 3749   1.410   4.103   2.061  1.0784 -0.3815 -0.3397
 1050SOL    HW1 3750   1.487   4.110   2.125  0.7966 -0.5264  0.0246
 1050SOL    HW2 3751   1.442   4.120   1.968  1.7393 -1.3866 -0.3175
 1051SOL     OW 3752   0.807   2.950   3.524 -0.5256 -0.6447  0.0143
 1051SOL    HW1 3753   0.719   2.903   3.523  0.5792 -2.9401 -3.1059
 1051SOL    HW2 3754   0.881   2.883   3.532  1.0627  1.1470  1.5422
 1052SOL     OW 3755   1.311   3.788   4.198 -0.3948 -0.0384  0.1962
 1052SOL    HW1 3756   1.288   3.836   4.113 -0.5563  1.7059  1.1675
 1052SOL    HW2 3757   1.249   3.818   4.271  1.0498  0.1011  1.4250
 1053SOL     OW 3758   2.152   4.018   3.280  0.0703 -0.1369 -0.2937
 1053SOL    HW1 3759   2.061   4.036   3.316 -1.1622  0.1638 -3.3026
 1053SOL    HW2 3760   2.148   3.946   3.211  2.0595  0.1109 -0.7420
 1054SOL     OW 3761   0.544   3.603   4.063  0.8336  0.5275 -0.6418
 1054SOL    HW1 3762   0.451   3.577   4.037  0.2443  0.8805  1.0161
 1054SOL    HW2 3763   0.602   3.521   4.065 -0.0373 -0.0939  0.6156
 1055SOL     OW 3764   0.676   3.733   1.708  0.0084  0.2072  0.0338
 1055SOL    HW1 3765   0.664   3.671   1.785 -0.7688 -1.9213 -1.6813
 1055SOL    HW2 3766   0.702   3.824   1.741  1.3153 -1.0269  2.6467
 1056SOL     OW 3767   0.791   0.900   2.341 -0.0988  0.4080  0.3450
 1056SOL    HW1 3768   0.821   0.907   2.436 -0.0316 -0.3090  0.3837
 1056SOL    HW2 3769   0.764   0.990   2.308  1.6073  0.9912  0.4604
 1057SOL     OW 3770   2.277   0.423   3.566 -0.1432 -0.0107 -0.1489
 1057SOL    HW1 3771   2.250   0.501   3.510  0.9450  0.2269 -0.3847
 1057SOL    HW2 3772   2.377   0.411   3.559 -0.1688 -0.7947  0.6921
 1058SOL     OW 3773   1.886   0.671   4.150 -0.0587  0.1017  0.2801
 1058SOL    HW1 3774   1.819   0.684   4.077 -0.0077  1.1969  0.4094
 1058SOL    HW2 3775   1.975   0.703   4.119  0.1919 -0.4221  0.4585
 1059SOL     OW 3776   0.959   1.490   4.205  0.0385  0.1732  0.2315
 1059SOL    HW1 3777   1.032   1.452   4.262  0.4104  1.1089  0.3929
 1059SOL    HW2 3778   0.904   1.415   4.168  2.3977 -0.7823 -1.7047
 1060SOL     OW 3779   4.783   3.433   3.718  0.0207  0.2471  0.0741
 1060SOL    HW1 3780   4.798   3.343   3.678  0.3712 -0.8361  2.5146
 1060SOL    HW2 3781   4.851   3.497   3.681  1.3688 -1.0945  0.1538
 1061SOL     OW 3782   1.226   4.030   4.657 -0.1296  0.6578  0.1442
 1061SOL    HW1 3783   1.254   3.982   4.740  1.2375  0.0956 -0.6130
 1061SOL    HW2 3784   1.304   4.078   4.618  0.3461 -2.2140 -2.8772
 1062SOL     OW 3785   1.895   2.257   0.584  0.0699 -0.2464 -0.0368
 1062SOL    HW1 3786   1.921   2.168   0.547 -0.4504 -0.0849 -0.8113
 1062SOL    HW2 3787   1.976   2.305   0.617  0.6239 -0.1963 -1.4251
 1063SOL     OW 3788   0.255   3.059   3.361  0.1724  0.1308  0.4597
 1063SOL    HW1 3789   0.188   2.988   3.337  0.9052 -0.2929 -0.4098
 1063SOL    HW2 3790   0.309   3.027   3.439  2.0200 -1.3396 -1.3050
 1064SOL     OW 3791   2.012   3.728   3.308 -0.1465  0.2928 -0.2583
 1064SOL    HW1 3792   1.978   3.773   3.226 -1.8081 -0.2342  0.1113
 1064SOL    HW2 3793   1.982   3.633   3.310  0.3534  0.1361  0.6852
 1065SOL     OW 3794   2.468   0.289   3.880 -0.0516 -0.0190  0.0782
 1065SOL    HW1 3795   2.383   0.268   3.832  0.8317 -2.1777 -0.6727
 1065SOL    HW2 3796   2.546   0.275   3.819  0.9307  0.5601  1.1551
 1066SOL     OW 3797   0.963   0.177   0.212  0.5731  0.3358  0.1934
 1066SOL    HW1 3798   0.936   0.096   0.159  2.1648 -0.7384  0.9412
 1066SOL    HW2 3799   1.002   0.245   0.150  1.5076 -0.5015 -0.1739
 1067SOL     OW 3800   0.778   3.465   0.207  0.1283 -0.5233  0.3810
 1067SOL    HW1 3801   0.816   3.545   0.161 -0.4171 -0.0110  0.8009
 1067SOL    HW2 3802   0.789   3.475   0.306 -0.2589 -0.7997  0.4562
 1068SOL     OW 3803   0.281   3.553   4.003 -0.1119 -0.0869  0.1230
 1068SOL    HW1 3804   0.231   3.633   3.969 -2.5098 -0.2687  2.8186
 1068SOL    HW2 3805   0.240   3.469   3.967  0.2269 -0.1820 -0.0483
 1069SOL     OW 3806   0.990   4.164   4.606  0.3604  0.0322 -0.4759
 1069SOL    HW1 3807   0.963   4.161   4.510 -1.0771  0.7298 -0.1197
 1069SOL    HW2 3808   1.070   4.106   4.620 -0.2739 -1.2276 -1.8163
 1070SOL     OW 3809   1.962   3.017   1.059 -0.0160  0.5662  0.1170
 1070SOL    HW1 3810   1.963   3.068   0.973 -0.5635  0.3470 -0.0264
 1070SOL    HW2 3811   2.056   3.003   1.090  0.2085  0.3971 -0.5983
 1071SOL     OW 3812   0.389   3.502   4.821 -0.5449  0.0374  0.4461
 1071SOL    HW1 3813   0.371   3.407   4.793  2.1597 -0.1242 -1.2505
 1071SOL    HW2 3814   0.427   3.503   4.913 -0.7426 -0.5245  0.5383
 1072SOL     OW 3815   0.458   2.901   3.516 -0.3840  0.4097  0.5642
 1072SOL    HW1 3816   0.511   2.848   3.450 -0.8862  0.7817 -0.1621
 1072SOL    HW2 3817   0.400   2.840   3.569 -0.2636  0.1392  0.3908
 1073SOL     OW 3818   3.244   3.954   3.885  0.3148  0.6138 -0.4231
 1073SOL    HW1 3819   3.146   3.933   3.876 -0.4531  3.9254 -1.0405
 1073SOL    HW2 3820   3.278   3.914   3.970 -1.9387  0.4660  0.4867
 1074SOL     OW 3821   0.451   2.494   0.663  0.2251 -0.3546 -0.3423
 1074SOL    HW1 3822   0.402   2.580   0.652 -0.8248 -1.0068 -0.9805
 1074SOL    HW2 3823   0.419   2.428   0.595  1.4474 -1.0607 -0.2621
 1075SOL     OW 3824   1.387   0.069   0.586 -0.4889 -0.1412  0.5416
 1075SOL    HW1 3825   1.389   0.168   0.595  0.5102 -0.0893 -0.1375
 1075SOL    HW2 3826   1.347   0.043   0.498  3.1450 -0.1518 -1.2879
 1076SOL     OW 3827   1.466   4.100   3.775  0.0980 -0.2449 -0.0315
 1076SOL    HW1 3828   1.375   4.115   3.813  0.0705 -0.1552 -0.1273
 1076SOL    HW2 3829   1.457   4.078   3.678  0.1242 -1.1673  0.1701
 1077SOL     OW 3830   1.722   3.691   4.417 -0.1789 -0.4230 -0.6874
 1077SOL    HW1 3831   1.623   3.692   4.426 -0.3493  3.9920 -0.6318
 1077SOL    HW2 3832   1.762   3.633   4.487 -2.6748  0.0795  1.2898
 1078SOL     OW 3833   1.577   4.020   0.394 -0.2344  0.3221  0.5964
 1078SOL    HW1 3834   1.614   3.966   0.469  0.5819  0.2477  0.1488
 1078SOL    HW2 3835   1.650   4.043   0.330 -0.8793  0.5636 -0.0695
 1079SOL     OW 3836   4.044   3.131   3.570 -0.2565  0.2958 -0.2209
 1079SOL    HW1 3837   4.130   3.163   3.608 -0.4711  1.2890 -0.5473
 1079SOL    HW2 3838   3.984   3.100   3.643 -0.3464  1.3906  0.1781
 1080SOL     OW 3839   1.132   4.048   4.233  0.5910  0.1252 -0.0789
 1080SOL    HW1 3840   1.084   4.129   4.267 -0.0812 -0.4148  0.2892
 1080SOL    HW2 3841   1.158   3.990   4.311  0.8889 -0.1119 -0.3517
 1081SOL     OW 3842   2.657   0.265   4.265  0.4045  0.1045  0.0601
 1081SOL    HW1 3843   2.581   0.237   4.206  1.7059 -0.9123 -1.2035
 1081SOL    HW2 3844   2.633   0.248   4.360 -0.2897 -1.9615 -0.4215
 1082SOL     OW 3845   1.623   4.027   4.003 -0.5050 -0.6831  0.7324
 1082SOL    HW1 3846   1.596   4.030   3.907 -0.1823 -0.1216  0.6524
 1082SOL    HW2 3847   1.643   4.120   4.035 -0.7142 -0.8516  1.3735
 1083SOL     OW 3848   0.447   0.217   3.413  0.2327  0.3500 -0.7515
 1083SOL    HW1 3849   0.395   0.302   3.405 -1.2360 -0.4278  0.1286
 1083SOL    HW2 3850   0.532   0.235   3.463 -1.1553  0.8996  1.5695
 1084SOL     OW 3851   1.111   0.014   0.682 -0.4648  0.2728 -0.5344
 1084SOL    HW1 3852   1.057   0.099   0.687  0.4834  1.0316 -2.3238
 1084SOL    HW2 3853   1.206   0.036   0.662 -0.2909 -1.2451 -1.5431
 1085SOL     OW 3854   1.716   3.152   0.078 -0.9497 -0.1252  0.5447
 1085SOL    HW1 3855   1.778   3.168   0.155 -1.5484 -0.7188  1.1622
 1085SOL    HW2 3856   1.646   3.224   0.077 -0.6656  0.1543  0.2588
 1086SOL     OW 3857   2.725   0.455   0.517  0.0181 -0.1962 -0.4561
 1086SOL    HW1 3858   2.632   0.448   0.552  0.3822  1.5622  1.0403
 1086SOL    HW2 3859   2.780   0.380   0.553  0.0201  0.7621  1.7015
 1087SOL     OW 3860   1.277   0.735   1.220 -0.3423  0.2364 -0.1860
 1087SOL    HW1 3861   1.197   0.680   1.245 -0.3347  0.0769 -0.5130
 1087SOL    HW2 3862   1.357   0.703   1.271 -0.5779  0.7069  0.5142
 1088SOL     OW 3863   1.611   3.649   1.099  0.2730  0.8762 -0.5507
 1088SOL    HW1 3864   1.668   3.697   1.032  0.8601  0.6698 -0.2160
 1088SOL    HW2 3865   1.671   3.604   1.166 -0.2925  0.6193 -0.2141
 1089SOL     OW 3866   1.948   0.518   1.182 -0.6228 -0.5137 -0.2303
 1089SOL    HW1 3867   1.952   0.481   1.274 -0.6738  0.4921  0.1887
 1089SOL    HW2 3868   1.931   0.444   1.117  0.1355 -1.3352  0.4835
 1090SOL     OW 3869   4.307   1.474   0.759  0.1178 -0.0914 -0.3700
 1090SOL    HW1 3870   4.343   1.465   0.852  2.0061  1.1441 -0.9192
 1090SOL    HW2 3871   4.315   1.570   0.730 -3.5577  0.2587 -0.6445
 1091SOL     OW 3872   3.960   1.286   0.381  0.2047  0.2913 -0.2320
 1091SOL    HW1 3873   3.936   1.198   0.340  0.2264  0.0111  0.3413
 1091SOL    HW2 3874   3.943   1.359   0.315 -1.2782  0.0151 -0.1773
 1092SOL     OW 3875   3.060   4.201   0.146  0.4345  0.3409  0.2803
 1092SOL    HW1 3876   3.036   4.136   0.075 -0.5660 -0.2830  1.1507
 1092SOL    HW2 3877   3.038   4.162   0.236  2.2399  0.8459  0.9968
 1093SOL     OW 3878   4.761   0.719   1.083 -0.5550  0.0893  0.1388
 1093SOL    HW1 3879   4.826   0.698   1.010 -0.6938 -0.8508  0.2695
 1093SOL    HW2 3880   4.668   0.721   1.045 -0.4978  1.0158  0.0299
 1094SOL     OW 3881   1.673   1.163   0.356  0.2463  0.8227 -0.0611
 1094SOL    HW1 3882   1.724   1.110   0.288 -0.6970  0.8135 -0.7911
 1094SOL    HW2 3883   1.707   1.257   0.357  1.0409  0.5327  0.2863
 1095SOL     OW 3884   3.554   1.587   1.288  0.5118 -0.1007  0.4097
 1095SOL    HW1 3885   3.632   1.636   1.327 -0.5325  0.7406  1.5603
 1095SOL    HW2 3886   3.517   1.639   1.211  0.2614  0.2189  0.7398
 1096SOL     OW 3887   2.387   0.188   4.840  0.2341 -0.4321  0.2334
 1096SOL    HW1 3888   2.334   0.270   4.819  0.8676 -0.1220 -0.1998
 1096SOL    HW2 3889   2.444   0.163   4.761  0.7784 -0.7198  0.7026
 1097SOL     OW 3890   2.859   1.239   1.808  0.0449  0.4457  0.1325
 1097SOL    HW1 3891   2.799   1.217   1.885 -1.3977 -0.5873 -1.2278
 1097SOL    HW2 3892   2.932   1.171   1.802  1.3785  1.6537  1.7356
 1098SOL     OW 3893   2.219   1.818   1.350  0.1106  0.2468 -0.1411
 1098SOL    HW1 3894   2.122   1.845   1.350  0.1417  0.3632 -0.3892
 1098SOL    HW2 3895   2.231   1.738   1.409 -0.3808 -0.6331 -1.1941
 1099SOL     OW 3896   1.657   0.369   1.722 -0.2776 -0.5497 -0.1947
 1099SOL    HW1 3897   1.718   0.435   1.677 -2.0790  1.1886 -0.2168
 1099SOL    HW2 3898   1.680   0.277   1.691  1.5265  0.1509 -1.1278
 1100SOL     OW 3899   4.196   0.562   0.675  0.3057  0.1252 -0.1173
 1100SOL    HW1 3900   4.223   0.590   0.583  2.5101  0.7730  0.6473
 1100SOL    HW2 3901   4.138   0.632   0.717  2.0385  1.4886  0.1350
 1101SOL     OW 3902   2.450   2.183   0.176 -0.0565  0.8805 -0.1765
 1101SOL    HW1 3903   2.422   2.274   0.146 -0.0383  1.1446  0.6034
 1101SOL    HW2 3904   2.439   2.119   0.100 -2.8505  0.9317  0.0825
 1102SOL     OW 3905   1.918   0.794   1.184  0.2729 -0.0365  0.2052
 1102SOL    HW1 3906   1.881   0.780   1.276  0.4166 -1.7869  0.0311
 1102SOL    HW2 3907   1.950   0.707   1.148  1.4305  0.8566 -1.0031
 1103SOL     OW 3908   2.071   0.807   4.705 -0.2464 -0.1380 -0.2382
 1103SOL    HW1 3909   2.074   0.822   4.804 -0.9098 -1.1776 -0.0479
 1103SOL    HW2 3910   2.114   0.885   4.659  1.3734 -0.2929  0.9186
 1104SOL     OW 3911   3.065   1.572   1.698  1.0817 -0.1624 -0.4301
 1104SOL    HW1 3912   3.072   1.484   1.746 -0.3742  0.0647  0.2431
 1104SOL    HW2 3913   3.042   1.556   1.602  0.1967 -0.5060 -0.1665
 1105SOL     OW 3914   2.358   1.232   0.875 -0.0104 -0.2745  0.1373
 1105SOL    HW1 3915   2.313   1.317   0.848  2.6454  0.7496 -1.5214
 1105SOL    HW2 3916   2.306   1.154   0.839 -1.5389  0.7082  0.1394
 1106SOL     OW 3917   4.390   0.167   0.308  1.2503 -0.9084 -0.8635
 1106SOL    HW1 3918   4.360   0.156   0.403  2.0711  0.9993 -0.3471
 1106SOL    HW2 3919   4.355   0.090   0.253  1.7135 -2.6785  1.1762
 1107SOL     OW 3920   3.520   1.162   1.163  0.1185 -0.2154 -0.1416
 1107SOL    HW1 3921   3.573   1.214   1.230 -0.3202 -0.4256  0.3794
 1107SOL    HW2 3922   3.476   1.085   1.209 -0.2295 -0.3318 -0.6663
 1108SOL     OW 3923   2.137   0.479   1.413  0.0285  0.1124 -0.5699
 1108SOL    HW1 3924   2.176   0.523   1.494 -1.0096  1.1696 -0.5949
 1108SOL    HW2 3925   2.187   0.396   1.392  1.3082  0.6439  0.2301
 1109SOL     OW 3926   3.887   1.471   0.220 -0.1849  0.1115 -0.9692
 1109SOL    HW1 3927   3.830   1.463   0.138 -0.5198  1.4161 -0.8909
 1109SOL    HW2 3928   3.883   1.565   0.254 -1.0872 -0.7101  1.3138
 1110SOL     OW 3929   3.236   0.161   0.806  0.2363  0.2999  0.0003
 1110SOL    HW1 3930   3.194   0.077   0.771  0.2193  0.1009  0.4755
 1110SOL    HW2 3931   3.168   0.213   0.857  0.2716  0.5571 -0.2142
 1111SOL     OW 3932   4.080   4.192   0.404 -0.1917  0.1335  0.2844
 1111SOL    HW1 3933   4.151   4.255   0.436 -0.3207  0.1762  0.4839
 1111SOL    HW2 3934   4.090   4.105   0.451  1.0552 -0.5851 -1.1942
 1112SOL     OW 3935   2.311   1.658   0.341  0.3731 -0.5602  0.2745
 1112SOL    HW1 3936   2.337   1.746   0.303 -1.8072 -1.0027 -2.6251
 1112SOL    HW2 3937   2.224   1.667   0.390  0.3101 -1.0297  0.2577
 1113SOL     OW 3938   2.128   0.833   2.118 -0.8664  0.4126  0.8377
 1113SOL    HW1 3939   2.048   0.793   2.073 -1.7680 -0.3641  2.9777
 1113SOL    HW2 3940   2.168   0.765   2.181  0.7390  1.2057  0.7142
 1114SOL     OW 3941   2.981   1.962   0.231  0.2533 -0.3604  0.0706
 1114SOL    HW1 3942   3.055   1.898   0.251  0.6430  0.7012  2.3300
 1114SOL    HW2 3943   3.010   2.025   0.159  0.6207 -1.4193 -0.7334
 1115SOL     OW 3944   2.667   3.763   0.995 -0.1911  0.2127  0.1861
 1115SOL    HW1 3945   2.690   3.859   0.980 -0.1907  0.3119  0.7887
 1115SOL    HW2 3946   2.686   3.710   0.912  0.3426  0.6307  0.0376
 1116SOL     OW 3947   2.321   1.233   1.881 -0.1663 -0.1742  0.3779
 1116SOL    HW1 3948   2.396   1.238   1.816 -0.0041  2.2734  0.6672
 1116SOL    HW2 3949   2.350   1.182   1.962  2.3271  3.1487  1.7850
 1117SOL     OW 3950   3.109   1.354   0.351  0.1189  0.3682  0.6268
 1117SOL    HW1 3951   3.150   1.263   0.344 -2.1100 -0.6951  0.5958
 1117SOL    HW2 3952   3.061   1.376   0.266 -0.3072  1.0948  1.0404
 1118SOL     OW 3953   2.866   0.675   0.630  0.3808 -0.4233 -0.5049
 1118SOL    HW1 3954   2.812   0.602   0.588  0.4061 -0.4731 -0.4525
 1118SOL    HW2 3955   2.865   0.755   0.570  0.3083 -0.4480 -0.5380
 1119SOL     OW 3956   2.882   1.043   0.288  0.1421 -0.2434 -0.2750
 1119SOL    HW1 3957   2.957   1.070   0.228  1.6186  0.4749  1.7486
 1119SOL    HW2 3958   2.829   1.124   0.314  0.7305 -0.2021  0.8855
 1120SOL     OW 3959   3.998   1.182   0.845  0.2245 -0.5032  0.3344
 1120SOL    HW1 3960   4.066   1.112   0.866  1.6329  0.6551 -0.1963
 1120SOL    HW2 3961   4.029   1.238   0.768 -0.7386  0.8671  0.8792
 1121SOL     OW 3962   2.745   3.943   0.228  0.1500  0.2253 -0.2402
 1121SOL    HW1 3963   2.842   3.920   0.235 -0.0267 -0.3370  0.4790
 1121SOL    HW2 3964   2.703   3.892   0.153 -0.1202 -1.4540  1.0015
 1122SOL     OW 3965   2.579   4.137   0.317 -0.3403  0.3977  0.3128
 1122SOL    HW1 3966   2.638   4.066   0.278 -1.5222 -0.0751 -0.6521
 1122SOL    HW2 3967   2.584   4.133   0.417  0.5105 -0.2573  0.2570
 1123SOL     OW 3968   2.993   2.129   4.707  0.2712  0.7215  0.4623
 1123SOL    HW1 3969   3.039   2.207   4.664  1.0278 -0.1158 -0.2825
 1123SOL    HW2 3970   3.014   2.129   4.805  3.0285 -0.3554 -0.0401
 1124SOL     OW 3971   2.463   0.600   1.161 -0.2440  0.2182 -0.7263
 1124SOL    HW1 3972   2.374   0.645   1.163  0.5128  1.7945  1.3205
 1124SOL    HW2 3973   2.451   0.502   1.171 -1.7779  0.3260 -1.3074
 1125SOL     OW 3974   3.596   0.416   0.804 -0.0759 -0.0393 -0.1041
 1125SOL    HW1 3975   3.670   0.412   0.736  0.9842  0.1359  0.9958
 1125SOL    HW2 3976   3.527   0.482   0.775 -0.4188 -1.0738 -1.7425
 1126SOL     OW 3977   3.239   1.240   2.473 -0.2395 -0.6761 -0.6480
 1126SOL    HW1 3978   3.322   1.248   2.529 -1.9511  1.7053  1.8191
 1126SOL    HW2 3979   3.205   1.146   2.476  2.1431 -1.6432 -1.5002
 1127SOL     OW 3980   3.182   0.026   1.617  0.0082 -0.0682 -1.0120
 1127SOL    HW1 3981   3.248   0.100   1.627  0.2477 -0.5337  1.7286
 1127SOL    HW2 3982   3.090   0.059   1.636  0.1506 -0.4696  0.5247
 1128SOL     OW 3983   3.179   0.239   0.110 -0.2004 -0.3184  0.2088
 1128SOL    HW1 3984   3.126   0.302   0.167 -0.2753 -1.4855  1.5126
 1128SOL    HW2 3985   3.135   0.149   0.111  0.0989 -0.4986 -1.2934
 1129SOL     OW 3986   2.417   0.132   1.871  0.6260 -0.3738 -0.1326
 1129SOL    HW1 3987   2.488   0.167   1.932  0.9204  0.4515 -0.9111
 1129SOL    HW2 3988   2.330   0.125   1.920  0.6129  1.2733  0.1285
 1130SOL     OW 3989   2.948   1.740   0.998 -0.2984  0.3004 -0.7042
 1130SOL    HW1 3990   2.972   1.757   0.903  2.1764  2.9159  0.2285
 1130SOL    HW2 3991   2.873   1.675   1.003  1.5939 -2.5232 -4.2880
 1131SOL     OW 3992   3.943   0.221   4.865  0.4394 -0.0312 -0.0827
 1131SOL    HW1 3993   3.846   0.239   4.848  0.4828 -1.6751 -2.6400
 1131SOL    HW2 3994   3.953   0.140   4.923  0.2540 -0.7646 -1.0543
 1132SOL     OW 3995   3.766   0.588   1.066 -0.3790  0.9481  0.3818
 1132SOL    HW1 3996   3.682   0.550   1.027 -0.3252  0.4703  0.7185
 1132SOL    HW2 3997   3.744   0.672   1.115 -1.0182 -0.2078  2.1728
 1133SOL     OW 3998   3.512   1.802   0.050 -0.4004  0.5297  0.4811
 1133SOL    HW1 3999   3.534   1.716   0.097 -2.5802 -0.4789 -0.2347
 1133SOL    HW2 4000   3.548   1.799  -0.043 -0.8674  0.1652  0.3043
 1134SOL     OW 4001   3.425   0.552   0.979  0.5802  0.7134 -0.5381
 1134SOL    HW1 4002   3.375   0.529   0.895 -0.9698  0.0821  0.5090
 1134SOL    HW2 4003   3.466   0.469   1.017  0.0242  0.7216  0.0975
 1135SOL     OW 4004   2.648   1.138   0.842 -0.3308  0.0708 -0.1159
 1135SOL    HW1 4005   2.660   1.180   0.752  0.2571 -0.0759 -0.1092
 1135SOL    HW2 4006   2.559   1.165   0.879 -0.6120  0.0727 -0.7686
 1136SOL     OW 4007   1.218   1.682   1.073  0.3466  0.2813  0.0148
 1136SOL    HW1 4008   1.276   1.638   1.004 -0.8114  0.3861 -1.0521
 1136SOL    HW2 4009   1.167   1.757   1.031 -1.7937 -0.8400  0.4924
 1137SOL     OW 4010   3.534   1.148   0.842 -0.6027  0.0832  0.4406
 1137SOL    HW1 4011   3.448   1.097   0.842 -0.4311 -0.2746  2.5491
 1137SOL    HW2 4012   3.533   1.215   0.916  1.4145 -0.8345  1.3720
 1138SOL     OW 4013   2.130   1.388   1.052 -0.8298  0.1327  0.1529
 1138SOL    HW1 4014   2.046   1.388   0.997 -1.7092  0.4929  1.4419
 1138SOL    HW2 4015   2.196   1.452   1.013 -0.6558 -1.0729 -1.5892
 1139SOL     OW 4016   3.663   0.117   0.541  0.6621 -0.3936  0.8666
 1139SOL    HW1 4017   3.742   0.148   0.595 -0.1516  1.9190  0.8658
 1139SOL    HW2 4018   3.681   0.134   0.444  0.1103  0.3460  0.8847
 1140SOL     OW 4019   2.634   1.411   1.687 -0.3006 -0.8177 -0.1863
 1140SOL    HW1 4020   2.561   1.469   1.723  0.2346  0.6319 -1.3503
 1140SOL    HW2 4021   2.709   1.407   1.754 -0.1708  0.1710 -0.2650
 1141SOL     OW 4022   1.506   2.157   4.273 -0.4478 -0.2724 -0.2658
 1141SOL    HW1 4023   1.495   2.122   4.179  1.6156 -1.2708 -0.2029
 1141SOL    HW2 4024   1.544   2.249   4.270  2.7658 -1.4735 -0.5281
 1142SOL     OW 4025   1.255   0.592   1.493 -0.5039 -0.4879  0.2072
 1142SOL    HW1 4026   1.313   0.517   1.527 -1.0812 -0.1526  2.0295
 1142SOL    HW2 4027   1.188   0.555   1.429  0.1327 -1.2866 -0.0184
 1143SOL     OW 4028   4.616   1.609   4.318  0.1237 -0.1695  0.2503
 1143SOL    HW1 4029   4.548   1.535   4.318  0.4997 -0.6217 -2.8160
 1143SOL    HW2 4030   4.580   1.688   4.269  1.4155 -0.0499 -0.5560
 1144SOL     OW 4031   2.874   0.969   0.900 -0.3301 -0.5421 -0.5105
 1144SOL    HW1 4032   2.787   1.014   0.877 -1.0949 -2.2026 -1.0208
 1144SOL    HW2 4033   2.896   0.901   0.830  1.9104  0.5065 -0.9001
 1145SOL     OW 4034   2.691   4.177   1.156 -0.3085 -0.3273 -0.2397
 1145SOL    HW1 4035   2.638   4.223   1.085 -0.2824  3.6650  2.0531
 1145SOL    HW2 4036   2.630   4.120   1.211 -1.9559  2.2745  0.8420
 1146SOL     OW 4037   2.885   1.282   1.354  0.4141 -0.3353  0.7474
 1146SOL    HW1 4038   2.864   1.378   1.335 -1.5632 -0.7611  0.5897
 1146SOL    HW2 4039   2.836   1.223   1.289  0.5137 -1.4948  1.6879
 1147SOL     OW 4040   3.093   0.874   1.507 -0.1867 -0.6649  0.4017
 1147SOL    HW1 4041   3.079   0.972   1.493  2.5896 -0.2653 -0.1416
 1147SOL    HW2 4042   3.137   0.835   1.426 -0.7341 -2.2591  0.8395
 1148SOL     OW 4043   2.601   1.708   0.464 -0.2072 -0.1752 -0.3533
 1148SOL    HW1 4044   2.510   1.739   0.439  0.1987  1.6156  0.2545
 1148SOL    HW2 4045   2.654   1.690   0.380 -1.1773 -1.5063 -0.7036
 1149SOL     OW 4046   3.224   3.846   0.902 -0.4057  0.1191  0.3232
 1149SOL    HW1 4047   3.268   3.927   0.862 -0.7128  0.0857 -0.0823
 1149SOL    HW2 4048   3.125   3.861   0.906 -0.5512 -0.5689 -0.5198
 1150SOL     OW 4049   2.989   3.994   4.842 -0.3071 -0.3608 -0.5145
 1150SOL    HW1 4050   3.021   4.019   4.750 -1.0270  0.0756 -0.6592
 1150SOL    HW2 4051   2.991   3.895   4.852  0.0373 -0.3976 -0.9072
 1151SOL     OW 4052   2.550   4.021   1.816  0.0174 -0.3259  0.3565
 1151SOL    HW1 4053   2.506   4.093   1.870  0.9109  0.2720  0.3142
 1151SOL    HW2 4054   2.649   4.029   1.824  0.1651 -2.4788  1.5533
 1152SOL     OW 4055   2.958   1.617   1.404  0.1307 -0.0756 -0.3606
 1152SOL    HW1 4056   2.868   1.616   1.361 -0.2987 -1.8676  0.4680
 1152SOL    HW2 4057   3.025   1.572   1.344  0.3227  0.5936 -0.6571
 1153SOL     OW 4058   2.462   1.620   1.755 -0.6384  0.5036 -0.9181
 1153SOL    HW1 4059   2.485   1.602   1.851  0.5251 -1.2194 -1.4687
 1153SOL    HW2 4060   2.517   1.697   1.721 -0.4283  0.5703 -0.4324
 1154SOL     OW 4061   3.485   2.532   0.579 -0.1537 -0.1779 -0.3345
 1154SOL    HW1 4062   3.510   2.555   0.484  0.2624  0.2069 -0.1388
 1154SOL    HW2 4063   3.530   2.596   0.641  0.9944 -1.4952  0.2343
 1155SOL     OW 4064   2.798   0.604   1.747 -0.4305  0.2599 -0.0393
 1155SOL    HW1 4065   2.869   0.534   1.750  0.4159  1.0669 -0.6513
 1155SOL    HW2 4066   2.813   0.664   1.669 -1.4889  0.7755  0.1235
 1156SOL     OW 4067   2.323  -0.013   0.895 -0.1421 -0.0858 -0.2587
 1156SOL    HW1 4068   2.236   0.002   0.942  0.3529  1.9785  0.1179
 1156SOL    HW2 4069   2.316   0.019   0.800  0.7147  1.9863  0.3200
 1157SOL     OW 4070   3.345   1.422   3.385 -0.2694 -0.1475 -0.5556
 1157SOL    HW1 4071   3.357   1.466   3.474 -1.3102  1.7558 -1.3124
 1157SOL    HW2 4072   3.312   1.328   3.398 -0.3296  0.0792  1.0538
 1158SOL     OW 4073   3.306   3.627  -0.023  0.2953  0.3024  0.6900
 1158SOL    HW1 4074   3.291   3.712   0.027 -0.3164 -0.0139  1.0552
 1158SOL    HW2 4075   3.232   3.563  -0.003 -0.0813  0.2477 -0.7935
 1159SOL     OW 4076   2.310   3.514   0.286 -0.1794 -0.3947 -0.0903
 1159SOL    HW1 4077   2.408   3.513   0.269 -0.0399  0.6815  0.5704
 1159SOL    HW2 4078   2.270   3.426   0.261  0.9623 -0.8643 -0.2743
 1160SOL     OW 4079   2.961   1.142   1.569 -0.2886  0.0679  0.2925
 1160SOL    HW1 4080   2.947   1.196   1.486 -0.0932  0.2544  0.3787
 1160SOL    HW2 4081   2.910   1.184   1.645 -0.5754 -0.1763  0.2393
 1161SOL     OW 4082   2.976   1.267   0.568 -0.5258  0.1520  0.3071
 1161SOL    HW1 4083   3.042   1.317   0.512 -1.2217  1.5579  0.7030
 1161SOL    HW2 4084   2.951   1.182   0.521 -0.7674  1.0767 -1.3111
 1162SOL     OW 4085   2.761   1.502   0.978  0.1426 -0.0137  0.0165
 1162SOL    HW1 4086   2.788   1.411   0.947 -2.2346 -1.0835  0.9142
 1162SOL    HW2 4087   2.728   1.555   0.899 -1.5937 -1.1268 -0.0448
 1163SOL     OW 4088   3.161   1.758   1.164 -0.2379  0.3802  0.0474
 1163SOL    HW1 4089   3.254   1.777   1.133  0.0879 -1.1196  0.0598
 1163SOL    HW2 4090   3.100   1.752   1.086 -0.4801  2.0009  0.0717
 1164SOL     OW 4091   2.393   0.750   0.298 -0.3649  0.3626 -0.3253
 1164SOL    HW1 4092   2.351   0.838   0.319 -1.6755 -0.5293  0.9997
 1164SOL    HW2 4093   2.389   0.734   0.200 -2.1046  0.8526 -0.3715
 1165SOL     OW 4094   2.136   0.521   1.913 -0.2879 -0.0061  0.5711
 1165SOL    HW1 4095   2.104   0.431   1.944 -0.7145  0.3737  1.2587
 1165SOL    HW2 4096   2.195   0.561   1.983  1.6778 -0.6560 -0.6279
 1166SOL     OW 4097   2.975   4.075   2.248 -0.2239  0.1371  0.3817
 1166SOL    HW1 4098   3.035   4.052   2.324 -1.6102 -0.4313  1.3428
 1166SOL    HW2 4099   2.992   4.011   2.172 -0.1482 -0.5100  0.9309
 1167SOL     OW 4100   2.861   0.183   0.895  0.3624 -0.8592 -0.1341
 1167SOL    HW1 4101   2.930   0.250   0.923 -0.1384  0.6460 -2.2811
 1167SOL    HW2 4102   2.770   0.215   0.922  0.1931 -1.1226 -0.3891
 1168SOL     OW 4103   2.771   3.304   1.569 -0.0968 -0.2505  0.0956
 1168SOL    HW1 4104   2.672   3.307   1.559 -0.1415 -1.6590 -0.1701
 1168SOL    HW2 4105   2.812   3.265   1.487  0.9559  2.7776 -0.9260
 1169SOL     OW 4106   3.593   1.580   0.217  0.4849 -0.0928  0.1238
 1169SOL    HW1 4107   3.521   1.527   0.262  0.4181  0.0429  0.1819
 1169SOL    HW2 4108   3.651   1.623   0.287 -0.6664  1.5573  0.1454
 1170SOL     OW 4109   3.698   0.947   1.918 -0.4832 -0.0120 -0.4556
 1170SOL    HW1 4110   3.740   0.860   1.943  0.4648  0.2944 -0.9068
 1170SOL    HW2 4111   3.696   0.954   1.818  0.5323  0.9862 -0.4143
 1171SOL     OW 4112   4.075   3.950   0.889 -0.3734  0.0015 -0.1017
 1171SOL    HW1 4113   4.087   3.851   0.895 -0.8874 -0.2340 -2.0925
 1171SOL    HW2 4114   3.997   3.979   0.944 -0.0939 -0.6506  0.6524
 1172SOL     OW 4115   2.514   1.044   4.805  0.0679  0.2301 -0.1867
 1172SOL    HW1 4116   2.574   0.965   4.803  0.7199  0.7177 -0.1876
 1172SOL    HW2 4117   2.469   1.050   4.894  2.2041  1.4441  0.8948
 1173SOL     OW 4118   3.219   3.309   1.087 -0.1197 -0.1068  0.2204
 1173SOL    HW1 4119   3.272   3.271   1.163  0.9484  2.0826  0.6531
 1173SOL    HW2 4120   3.277   3.368   1.031 -0.9458 -1.4105 -2.1991
 1174SOL     OW 4121   3.868   3.757   0.049  0.4956 -0.2993 -0.8434
 1174SOL    HW1 4122   3.794   3.821   0.068  1.4338  0.5177  0.2328
 1174SOL    HW2 4123   3.838   3.664   0.066  0.3473  0.1595  1.7607
 1175SOL     OW 4124   2.658   0.413   0.185  0.1454  0.7305 -0.3223
 1175SOL    HW1 4125   2.571   0.447   0.221  0.5804  0.6003  0.8966
 1175SOL    HW2 4126   2.646   0.319   0.152 -0.1885  0.7415 -0.2337
 1176SOL     OW 4127   3.461   0.815   1.084  0.3839 -0.5983  0.1636
 1176SOL    HW1 4128   3.441   0.736   1.026  0.7814  0.5442 -1.6260
 1176SOL    HW2 4129   3.555   0.809   1.117  0.4431 -0.8318 -0.0392
 1177SOL     OW 4130   3.084   2.154   1.193  0.2670  0.4989 -0.3816
 1177SOL    HW1 4131   3.084   2.198   1.103  1.6524 -0.3159 -0.8050
 1177SOL    HW2 4132   3.000   2.099   1.203 -0.4011  1.4296 -0.7349
 1178SOL     OW 4133   2.342   1.503   1.277 -0.7869  0.7566 -0.0008
 1178SOL    HW1 4134   2.404   1.514   1.354  0.3287  2.0076 -1.0440
 1178SOL    HW2 4135   2.250   1.534   1.303 -0.5082  0.8074  0.9319
 1179SOL     OW 4136   3.797   4.020   0.731 -0.2683 -0.4354  0.0079
 1179SOL    HW1 4137   3.838   3.933   0.759  0.1988  0.0621  0.9457
 1179SOL    HW2 4138   3.853   4.095   0.767 -1.9737  0.2751  1.2881
 1180SOL     OW 4139   2.556   0.889   1.046 -0.2108  0.1818 -0.5295
 1180SOL    HW1 4140   2.561   0.918   0.951 -1.5751  2.2799 -0.0350
 1180SOL    HW2 4141   2.644   0.850   1.074  0.5356  0.4776 -2.3386
 1181SOL     OW 4142   3.906   1.030   1.403  0.1032  0.5078 -0.0608
 1181SOL    HW1 4143   3.933   0.995   1.492 -0.4222  0.0786 -0.0697
 1181SOL    HW2 4144   3.827   1.089   1.412  0.8085  1.4792 -0.0849
 1182SOL     OW 4145   3.616   4.182   4.830 -0.2201 -0.3820  0.1550
 1182SOL    HW1 4146   3.707   4.140   4.833 -0.3212 -0.5470  1.2403
 1182SOL    HW2 4147   3.626   4.281   4.821  0.1642 -0.1463  2.5032
 1183SOL     OW 4148   1.862   0.411   0.823  0.5171  0.2617  0.5164
 1183SOL    HW1 4149   1.867   0.428   0.725  1.2244  1.7283  0.7822
 1183SOL    HW2 4150   1.797   0.474   0.865  1.0248  0.3920  1.1361
 1184SOL     OW 4151   2.540   1.162   1.713 -0.0696  0.1066 -0.8078
 1184SOL    HW1 4152   2.600   1.242   1.704  1.6440 -0.9797  0.4843
 1184SOL    HW2 4153   2.514   1.130   1.621  0.4491  1.2218 -1.3665
 1185SOL     OW 4154   1.353   0.785   0.431 -0.8698 -0.1993 -0.2189
 1185SOL    HW1 4155   1.311   0.867   0.391  0.7050  1.0940  0.6506
 1185SOL    HW2 4156   1.326   0.778   0.527  0.9400  0.7288  0.3886
 1186SOL     OW 4157   2.595   0.825   0.733  0.1323  0.2743 -0.0466
 1186SOL    HW1 4158   2.650   0.836   0.650  1.6135  0.5880  0.9288
 1186SOL    HW2 4159   2.500   0.807   0.708  0.4635  0.7420 -1.7981
 1187SOL     OW 4160   1.748   0.121   1.170 -0.6592  0.1093 -0.3369
 1187SOL    HW1 4161   1.709   0.030   1.176 -0.5543  0.0640 -0.3350
 1187SOL    HW2 4162   1.693   0.185   1.224  0.8467 -0.4765  2.0446
 1188SOL     OW 4163   2.081   2.073   0.244 -0.0746 -0.0308 -0.0574
 1188SOL    HW1 4164   2.109   2.125   0.163  1.4168 -2.1441 -0.9501
 1188SOL    HW2 4165   2.006   2.011   0.219 -0.5418  0.2781  0.5441
 1189SOL     OW 4166   3.657   0.260   4.817 -0.3043 -0.4580 -0.2191
 1189SOL    HW1 4167   3.603   0.300   4.743 -1.8269 -0.0353  1.0643
 1189SOL    HW2 4168   3.652   0.319   4.897  2.4190 -0.2195 -0.1388
 1190SOL     OW 4169   2.554   2.117   1.479 -0.3001  0.0941  0.3029
 1190SOL    HW1 4170   2.654   2.123   1.482 -0.2812  0.1642 -0.2830
 1190SOL    HW2 4171   2.527   2.037   1.426 -0.5572 -0.1117  0.7413
 1191SOL     OW 4172   2.335   0.170   1.626 -0.1372  0.2752 -0.3878
 1191SOL    HW1 4173   2.397   0.169   1.704 -0.1067 -0.7242 -0.4048
 1191SOL    HW2 4174   2.260   0.105   1.642  1.0084 -1.6016 -2.0559
 1192SOL     OW 4175   3.458   1.941   1.282 -0.1953 -0.0209  0.2660
 1192SOL    HW1 4176   3.557   1.931   1.295 -0.4166 -2.0741  0.6899
 1192SOL    HW2 4177   3.440   1.978   1.191  0.9657  0.4967  0.2291
 1193SOL     OW 4178   4.267   0.782   1.850 -0.7343  0.2580 -0.2618
 1193SOL    HW1 4179   4.365   0.799   1.849 -0.9859  2.0008  0.4155
 1193SOL    HW2 4180   4.246   0.705   1.910  0.0885  0.9002  0.8700
 1194SOL     OW 4181   2.505   0.690   1.855 -0.4349 -0.3838  0.4575
 1194SOL    HW1 4182   2.470   0.660   1.766  1.6166 -0.6152 -0.3128
 1194SOL    HW2 4183   2.551   0.778   1.844 -1.0581  0.0950  1.5180
 1195SOL     OW 4184   2.756   1.302   0.292  0.1366 -0.1275  0.2915
 1195SOL    HW1 4185   2.817   1.373   0.256 -1.1030 -0.8146 -3.6195
 1195SOL    HW2 4186   2.686   1.345   0.349  1.7142  1.1888  1.3509
 1196SOL     OW 4187   3.058   1.687   0.517  0.5631  0.7077 -0.0484
 1196SOL    HW1 4188   2.965   1.708   0.545  0.1945 -0.1034 -0.6095
 1196SOL    HW2 4189   3.109   1.649   0.595  0.0458 -0.0062 -0.0477
 1197SOL     OW 4190   3.752   0.171   0.294  0.2787  0.1604  0.0421
 1197SOL    HW1 4191   3.842   0.157   0.253  1.1942  2.9698  0.8491
 1197SOL    HW2 4192   3.703   0.243   0.243  0.1674  1.4728  1.8943
 1198SOL     OW 4193   3.297   0.496   0.702 -0.3626  0.0664 -0.1931
 1198SOL    HW1 4194   3.338   0.411   0.669  2.2706  1.2328 -0.1537
 1198SOL    HW2 4195   3.227   0.526   0.637  0.3827 -0.9061 -1.4998
 1199SOL     OW 4196   2.212   1.280   1.408 -0.4463 -0.4270  0.5953
 1199SOL    HW1 4197   2.260   1.320   1.330 -1.1269  2.8854  1.6916
 1199SOL    HW2 4198   2.126   1.240   1.378 -0.3642  0.1627 -0.4719
 1200SOL     OW 4199   3.006   2.664   4.084 -0.1628 -0.3221 -0.4797
 1200SOL    HW1 4200   2.959   2.660   3.996 -0.3619  0.6760 -0.4382
 1200SOL    HW2 4201   3.103   2.682   4.070 -0.2360  0.0713 -0.4888
 1201SOL     OW 4202   3.486   0.764   1.416  0.0346  0.5169 -0.1682
 1201SOL    HW1 4203   3.404   0.745   1.361 -0.8469  0.6540  1.0484
 1201SOL    HW2 4204   3.563   0.783   1.355 -0.7575  0.1076 -1.3526
 1202SOL     OW 4205   2.452   3.774   0.782  0.0613  0.1546 -0.4748
 1202SOL    HW1 4206   2.389   3.697   0.794 -0.2668  0.2655 -1.4044
 1202SOL    HW2 4207   2.545   3.739   0.767 -0.3299 -0.1559 -2.4857
 1203SOL     OW 4208   3.259   1.614   0.017  0.3940  0.2315  0.4070
 1203SOL    HW1 4209   3.222   1.596   0.109  0.1553  0.4569  0.3549
 1203SOL    HW2 4210   3.327   1.688   0.023 -1.1050  1.6825  0.0865
 1204SOL     OW 4211   2.877   0.929   0.520 -0.0874  0.3809  0.1643
 1204SOL    HW1 4212   2.921   0.969   0.440  0.1845  0.8544  0.5415
 1204SOL    HW2 4213   2.778   0.922   0.504 -0.0085  0.2877 -0.2869
 1205SOL     OW 4214   2.539   0.764   1.347  0.4393 -0.0475  0.2514
 1205SOL    HW1 4215   2.617   0.822   1.323 -0.4495  1.3307  0.6170
 1205SOL    HW2 4216   2.520   0.702   1.271  1.3769  0.1571 -0.1686
 1206SOL     OW 4217   3.963   2.736   1.768  0.0629 -0.2635  0.1116
 1206SOL    HW1 4218   3.913   2.731   1.682 -1.1107 -0.1606  0.7730
 1206SOL    HW2 4219   4.061   2.740   1.749 -0.0403 -2.4016 -1.1660
 1207SOL     OW 4220   3.138   0.735   2.184  0.2981 -0.7466  0.1167
 1207SOL    HW1 4221   3.141   0.644   2.143 -3.1059 -0.3359 -1.3467
 1207SOL    HW2 4222   3.160   0.729   2.282 -0.5090 -3.2566  0.2027
 1208SOL     OW 4223   2.824   4.123   0.819 -0.8997  0.1202  0.3185
 1208SOL    HW1 4224   2.817   4.219   0.849 -2.2725  0.6592 -1.5512
 1208SOL    HW2 4225   2.735   4.091   0.788 -0.4857 -1.8439  0.9892
 1209SOL     OW 4226   3.415   1.221   0.518  0.1544 -0.2105 -0.0006
 1209SOL    HW1 4227   3.363   1.136   0.525  0.4635 -0.5205 -1.1943
 1209SOL    HW2 4228   3.511   1.199   0.501  0.2663  0.3824 -0.1488
 1210SOL     OW 4229   3.253   1.020   0.494  0.4908  0.0049  0.3711
 1210SOL    HW1 4230   3.304   0.934   0.505  0.7062  0.3748  2.8200
 1210SOL    HW2 4231   3.170   1.016   0.550 -1.0029  0.3461 -1.7135
 1211SOL     OW 4232   2.438   2.267   0.415 -0.8370  0.0341  0.0244
 1211SOL    HW1 4233   2.368   2.338   0.417  0.6493  1.6367 -1.1218
 1211SOL    HW2 4234   2.454   2.239   0.321 -0.7877 -1.2275  0.3898
 1212SOL     OW 4235   1.646   0.488   0.567 -0.6537 -0.4472  0.1992
 1212SOL    HW1 4236   1.651   0.539   0.652 -2.1384 -1.5082  0.9635
 1212SOL    HW2 4237   1.738   0.471   0.533 -0.0165 -0.3333  1.7960
 1213SOL     OW 4238   2.841   0.818   1.583 -0.4305  0.3850  0.1771
 1213SOL    HW1 4239   2.789   0.854   1.506  0.2658  0.5439 -0.2315
 1213SOL    HW2 4240   2.939   0.836   1.568 -0.2930  0.4872  1.1320
 1214SOL     OW 4241   3.013   0.979   1.156  0.4706  0.6064  0.5058
 1214SOL    HW1 4242   3.100   0.930   1.158  0.1066 -0.0664  0.3238
 1214SOL    HW2 4243   2.966   0.960   1.070 -0.5270 -0.2491  1.2109
 1215SOL     OW 4244   2.921   0.573   0.882 -0.2553  0.7271 -0.2125
 1215SOL    HW1 4245   2.822   0.558   0.894 -0.4650 -1.9654 -3.6147
 1215SOL    HW2 4246   2.938   0.619   0.795  1.4888 -1.4133 -1.1042
 1216SOL     OW 4247   2.645   0.800   4.757  0.1709  0.3544  0.4916
 1216SOL    HW1 4248   2.737   0.838   4.753  0.0188  0.7288  0.4942
 1216SOL    HW2 4249   2.604   0.803   4.666 -0.6713  2.2869  0.8931
 1217SOL     OW 4250   2.569   1.806   0.919  0.5277 -0.1402 -0.4009
 1217SOL    HW1 4251   2.506   1.772   0.989  0.7280  0.4790  0.0885
 1217SOL    HW2 4252   2.618   1.886   0.954  0.0528  0.6740 -1.5211
 1218SOL     OW 4253   2.289   0.922   1.370 -0.0801  0.4477  0.3655
 1218SOL    HW1 4254   2.366   0.857   1.369  0.0149  0.5563  0.5743
 1218SOL    HW2 4255   2.283   0.967   1.281 -0.1771  0.1163  0.2004
 1219SOL     OW 4256   2.978   3.879   2.011 -0.0379 -0.3231 -0.5810
 1219SOL    HW1 4257   2.923   3.798   2.033  0.8258 -0.7006  0.2391
 1219SOL    HW2 4258   3.075   3.857   2.021  0.2085  1.6489  2.9438
 1220SOL     OW 4259   2.739   0.640   2.007  0.3089 -0.1933  0.3921
 1220SOL    HW1 4260   2.768   0.609   1.916 -0.2521 -1.4852  0.6382
 1220SOL    HW2 4261   2.644   0.671   2.003  0.3746  0.0232  0.4821
 1221SOL     OW 4262   1.160   0.366   1.860 -0.4041 -0.3802  0.0070
 1221SOL    HW1 4263   1.145   0.392   1.765 -1.7999 -1.2353 -0.0312
 1221SOL    HW2 4264   1.256   0.342   1.874  0.1529  1.2757 -0.7896
 1222SOL     OW 4265   3.422   0.138   0.211 -0.0485 -0.2363 -0.0576
 1222SOL    HW1 4266   3.347   0.169   0.152 -0.8105 -1.2979  0.3377
 1222SOL    HW2 4267   3.508   0.174   0.175 -0.6980  0.8020 -0.6626
 1223SOL     OW 4268   3.599   0.291   1.037 -0.8121  0.3347 -1.0652
 1223SOL    HW1 4269   3.544   0.209   1.049  0.5748 -0.6740 -1.3166
 1223SOL    HW2 4270   3.594   0.321   0.941  0.0716 -0.5167 -1.3922
 1224SOL     OW 4271   3.679   1.174   0.482  0.1731  0.0781 -0.7020
 1224SOL    HW1 4272   3.729   1.140   0.402 -0.4452 -0.7624 -0.7445
 1224SOL    HW2 4273   3.728   1.148   0.565  1.5881  2.1786 -0.7946
 1225SOL     OW 4274   2.303   1.687   2.005 -0.4816  0.2499 -0.2826
 1225SOL    HW1 4275   2.326   1.759   1.940 -0.9590 -0.3440 -1.1351
 1225SOL    HW2 4276   2.271   1.606   1.955 -0.4600 -0.3685  0.6750
 1226SOL     OW 4277   2.641   0.840   0.448 -0.1190  0.0199 -0.2844
 1226SOL    HW1 4278   2.660   0.865   0.353 -1.2738  2.5283  0.0626
 1226SOL    HW2 4279   2.554   0.790   0.452 -0.1065 -0.0246 -0.5410
 1227SOL     OW 4280   2.678   1.821   1.307  0.7050 -0.2491 -0.4540
 1227SOL    HW1 4281   2.614   1.866   1.245  0.0941 -2.7035 -1.7610
 1227SOL    HW2 4282   2.677   1.722   1.290  2.3655 -0.7558  1.8288
 1228SOL     OW 4283   3.378   2.895   0.703  0.3638 -0.3480 -0.1702
 1228SOL    HW1 4284   3.296   2.951   0.688  0.0907 -0.7932 -0.3849
 1228SOL    HW2 4285   3.441   2.943   0.763  0.4786  0.5276 -0.9634
 1229SOL     OW 4286   2.682   1.268   0.616  0.1832 -0.3908 -0.2897
 1229SOL    HW1 4287   2.770   1.262   0.569  1.0536  0.7452  1.1312
 1229SOL    HW2 4288   2.617   1.317   0.557  0.9990  0.2661 -0.6641
 1230SOL     OW 4289   3.075   1.249   1.105  0.2570  0.1882 -0.2989
 1230SOL    HW1 4290   3.029   1.167   1.137  1.2226 -0.2599 -0.0119
 1230SOL    HW2 4291   3.012   1.303   1.049 -0.3129 -0.8752 -0.7102
 1231SOL     OW 4292   0.119   1.630   0.051 -0.0846  0.0368 -0.2661
 1231SOL    HW1 4293   0.196   1.579   0.090  1.6458  2.8260  0.1951
 1231SOL    HW2 4294   0.036   1.573   0.057  1.3948 -2.1438  1.4710
 1232SOL     OW 4295   3.400   2.281   0.619  0.0861  0.5109  0.0426
 1232SOL    HW1 4296   3.415   2.379   0.628  0.7453  0.9336 -3.7822
 1232SOL    HW2 4297   3.302   2.263   0.611 -0.0016  0.9480  0.0887
 1233SOL     OW 4298   4.105   1.662   1.502  0.6645 -0.0806 -0.1965
 1233SOL    HW1 4299   4.150   1.713   1.429 -1.5500  0.9333 -0.9505
 1233SOL    HW2 4300   4.131   1.701   1.590  1.7087  0.0544 -0.5417
 1234SOL     OW 4301   1.801   2.298   0.332 -0.0308 -0.2474  0.1909
 1234SOL    HW1 4302   1.824   2.308   0.429 -0.6183 -0.8639  0.4059
 1234SOL    HW2 4303   1.728   2.230   0.322  1.6143 -1.9292 -0.8838
 1235SOL     OW 4304   2.680   1.835   1.814 -0.0428 -0.1335 -0.0075
 1235SOL    HW1 4305   2.691   1.825   1.715  0.6467  0.9978 -0.0679
 1235SOL    HW2 4306   2.754   1.788   1.861  1.4881  1.9543 -0.1773
 1236SOL     OW 4307   3.047   3.691   4.740  0.0750 -0.6455  0.5410
 1236SOL    HW1 4308   3.144   3.665   4.731  0.1600 -1.0942  2.3205
 1236SOL    HW2 4309   3.000   3.624   4.798 -0.7845  0.7337  1.5037
 1237SOL     OW 4310   4.499   0.331   0.108 -0.0513 -0.4511  0.2328
 1237SOL    HW1 4311   4.416   0.372   0.069  0.1028 -1.5179 -1.3148
 1237SOL    HW2 4312   4.474   0.263   0.177 -0.4230 -0.1770  0.3722
 1238SOL     OW 4313   3.213   1.886   4.568 -0.3067 -0.0622  0.2561
 1238SOL    HW1 4314   3.174   1.899   4.659  0.6515 -0.6632  0.7687
 1238SOL    HW2 4315   3.202   1.970   4.514 -2.4332 -0.2513  0.3040
 1239SOL     OW 4316   2.152   1.436   1.932  0.3196  0.5105 -0.4311
 1239SOL    HW1 4317   2.061   1.396   1.921  0.3970  0.0848  0.3836
 1239SOL    HW2 4318   2.221   1.369   1.904  0.4251  0.2837  0.3234
 1240SOL     OW 4319   2.288   1.001   4.636  0.3517  0.0759  0.7274
 1240SOL    HW1 4320   2.361   1.014   4.703  0.3331  0.2571  0.7145
 1240SOL    HW2 4321   2.257   1.090   4.603  1.1028 -0.0355 -0.3400
 1241SOL     OW 4322   2.024   0.278   1.957 -0.4644  0.4409 -0.0476
 1241SOL    HW1 4323   2.013   0.218   1.877  2.2494  1.6091 -1.4278
 1241SOL    HW2 4324   2.071   0.228   2.030  0.7243  0.4857 -0.7522
 1242SOL     OW 4325   2.484   0.459   0.620 -0.5147 -0.1196 -0.6586
 1242SOL    HW1 4326   2.431   0.399   0.680  0.9910  0.7632  1.7048
 1242SOL    HW2 4327   2.442   0.549   0.616  1.5351  1.1758  2.7439
 1243SOL     OW 4328   3.408   2.878   1.046 -0.0290 -0.3080  0.0819
 1243SOL    HW1 4329   3.392   2.827   1.131  0.1703 -1.9225 -0.8106
 1243SOL    HW2 4330   3.341   2.952   1.039 -1.3864 -1.4213  0.6922
 1244SOL     OW 4331   1.935   0.282   1.056  0.0025  0.2238 -0.2009
 1244SOL    HW1 4332   1.869   0.233   1.114  0.1609  0.0527 -0.1628
 1244SOL    HW2 4333   1.901   0.285   0.962  1.0871 -2.0967 -0.7476
 1245SOL     OW 4334   2.836   2.509   4.717 -0.0588 -0.2750  0.0780
 1245SOL    HW1 4335   2.841   2.601   4.679 -2.5854 -0.0868  0.0365
 1245SOL    HW2 4336   2.801   2.513   4.810  2.4247 -1.0525  1.1411
 1246SOL     OW 4337   3.121   1.859   4.830  0.3580 -0.4484 -0.4103
 1246SOL    HW1 4338   3.180   1.913   4.890  0.2031 -0.4261 -0.2749
 1246SOL    HW2 4339   3.158   1.767   4.820  0.4224 -0.4310 -0.3374
 1247SOL     OW 4340   3.435   0.089   0.994  0.6465  0.1554 -0.5864
 1247SOL    HW1 4341   3.364   0.028   1.029  1.4315 -0.5293 -0.1690
 1247SOL    HW2 4342   3.412   0.118   0.901 -0.7975  0.9307 -0.0278
 1248SOL     OW 4343   2.987   2.676   3.768  0.2266  0.5605 -0.3394
 1248SOL    HW1 4344   2.942   2.647   3.684  0.2664  1.5246 -0.6989
 1248SOL    HW2 4345   3.086   2.662   3.760  0.1321 -0.4323  0.0007
 1249SOL     OW 4346   1.606   1.269   1.532 -0.1481  0.3294  0.1025
 1249SOL    HW1 4347   1.540   1.344   1.534 -1.1138 -0.4983  0.7990
 1249SOL    HW2 4348   1.698   1.305   1.519 -0.6280  1.5905  0.0677
 1250SOL     OW 4349   3.164   1.522   1.276  0.4858  0.4722  0.4598
 1250SOL    HW1 4350   3.195   1.454   1.210 -1.8123  0.3502 -0.5775
 1250SOL    HW2 4351   3.179   1.614   1.239 -1.0718  0.3997 -0.4037
 1251SOL     OW 4352   3.263   0.741   1.278 -0.0632 -0.4740 -0.1664
 1251SOL    HW1 4353   3.311   0.765   1.194 -0.9443  1.8913 -0.0521
 1251SOL    HW2 4354   3.190   0.676   1.257  1.3498 -1.9426 -0.7597
 1252SOL     OW 4355   2.630   0.304   0.924  0.3819  0.2228 -0.1749
 1252SOL    HW1 4356   2.652   0.396   0.890 -0.8540  0.0939 -1.3838
 1252SOL    HW2 4357   2.564   0.312   0.999  0.6199  0.3449  0.0227
 1253SOL     OW 4358   2.443   1.611   0.691  0.3611 -0.6586  0.5212
 1253SOL    HW1 4359   2.479   1.636   0.602  0.4413 -0.8534  0.4983
 1253SOL    HW2 4360   2.492   1.660   0.763 -1.0157  1.0370  0.3618
 1254SOL     OW 4361   4.578   3.956   0.940 -0.1340  0.0433  0.1689
 1254SOL    HW1 4362   4.596   3.942   0.842 -2.5432  0.5411 -0.4235
 1254SOL    HW2 4363   4.484   3.988   0.952  0.5941  1.5280  2.5667
 1255SOL     OW 4364   2.333   0.999   0.108 -0.5260  0.0073  0.6165
 1255SOL    HW1 4365   2.282   0.917   0.081 -0.1057  0.0474 -0.3464
 1255SOL    HW2 4366   2.282   1.081   0.082  0.2555  0.0530 -0.8769
 1256SOL     OW 4367   1.432   0.951   2.358 -0.3681  0.1779  0.3501
 1256SOL    HW1 4368   1.390   0.932   2.270 -0.0820 -0.6610  0.3836
 1256SOL    HW2 4369   1.367   0.931   2.431 -1.5820  3.4543  0.2984
 1257SOL     OW 4370   2.257   3.907   0.623 -0.1513 -0.6571  0.1501
 1257SOL    HW1 4371   2.183   3.935   0.684 -0.9962 -1.7406 -0.3356
 1257SOL    HW2 4372   2.329   3.862   0.677 -0.5616 -0.9785  0.4329
 1258SOL     OW 4373   3.540   1.594   0.652 -0.1029  0.1852 -0.1106
 1258SOL    HW1 4374   3.474   1.527   0.686  0.0122 -0.3965 -1.0245
 1258SOL    HW2 4375   3.630   1.551   0.643  0.2030  0.7329  0.2521
 1259SOL     OW 4376   1.937   3.756   0.469  0.4447  0.1127  0.0520
 1259SOL    HW1 4377   2.034   3.781   0.470  0.8935 -1.4186  1.4315
 1259SOL    HW2 4378   1.922   3.683   0.402  0.7077 -1.0691  1.2256
 1260SOL     OW 4379   2.881   0.228   0.632  0.1030  0.1216 -0.3919
 1260SOL    HW1 4380   2.908   0.212   0.727 -1.2746 -2.2256 -0.3144
 1260SOL    HW2 4381   2.942   0.178   0.571 -0.3346 -0.2003 -0.5774
 1261SOL     OW 4382   3.043   1.898   1.474 -0.0613  0.2204  0.7411
 1261SOL    HW1 4383   3.043   1.802   1.446 -0.0795  0.6942 -1.0210
 1261SOL    HW2 4384   3.010   1.906   1.568  0.4408 -1.5334  1.0988
 1262SOL     OW 4385   2.921   1.465   4.763  0.4652 -0.0661 -0.3886
 1262SOL    HW1 4386   2.846   1.401   4.750 -0.4098  0.9920 -0.6750
 1262SOL    HW2 4387   2.914   1.539   4.696 -0.0356  1.7143  1.5326
 1263SOL     OW 4388   3.914   0.063   0.817  0.7755  0.2659 -0.0369
 1263SOL    HW1 4389   4.005   0.095   0.794  1.7714 -1.4757  1.2417
 1263SOL    HW2 4390   3.895   0.083   0.913  0.6874 -1.2447  0.2823
 1264SOL     OW 4391   3.813   1.663   2.058  0.4566 -0.0059 -0.7024
 1264SOL    HW1 4392   3.869   1.716   1.994  1.0581  0.2695  0.0415
 1264SOL    HW2 4393   3.791   1.719   2.138  1.5892 -1.0408  0.3650
 1265SOL     OW 4394   2.330   2.035   1.619  0.3878  0.4755 -0.0132
 1265SOL    HW1 4395   2.254   2.033   1.553  0.0505  1.7514  0.3042
 1265SOL    HW2 4396   2.410   2.078   1.576  0.8893 -0.7082 -0.2902
 1266SOL     OW 4397   3.372   0.486   1.469 -0.2434  0.0364 -0.2207
 1266SOL    HW1 4398   3.361   0.585   1.461 -1.1302 -0.0607 -0.3865
 1266SOL    HW2 4399   3.465   0.460   1.444 -0.3592  0.6892 -1.3729
 1267SOL     OW 4400   3.282   1.079   0.242 -0.0743  0.1457 -0.1991
 1267SOL    HW1 4401   3.375   1.067   0.208  0.3971 -0.9381  1.3432
 1267SOL    HW2 4402   3.280   1.064   0.341 -1.9211 -0.0591 -0.2239
 1268SOL     OW 4403   2.857   0.100   1.580 -0.2658  0.1123 -0.1063
 1268SOL    HW1 4404   2.851   0.000   1.576  0.9700  0.0032  0.4811
 1268SOL    HW2 4405   2.840   0.138   1.489  0.6362 -0.7137 -0.6381
 1269SOL     OW 4406   3.667   1.341   1.324 -0.4681 -0.0445 -0.2224
 1269SOL    HW1 4407   3.614   1.424   1.305 -0.2143  0.3481  0.7285
 1269SOL    HW2 4408   3.741   1.333   1.258 -0.0374  0.8919  0.1324
 1270SOL     OW 4409   3.643   1.194   1.546  0.2874 -0.7367  0.5471
 1270SOL    HW1 4410   3.625   1.252   1.467 -0.6175 -0.9891  0.5577
 1270SOL    HW2 4411   3.659   1.251   1.627  0.1674 -0.4956  0.4001
 1271SOL     OW 4412   2.852   0.156   0.023  0.1111 -0.0619 -0.5387
 1271SOL    HW1 4413   2.910   0.082   0.056 -0.4798 -0.7629 -1.0519
 1271SOL    HW2 4414   2.757   0.139   0.050  0.0521  0.8146 -0.1505
 1272SOL     OW 4415   2.717   1.184   1.163  0.3234  0.5161  0.0951
 1272SOL    HW1 4416   2.649   1.253   1.138  1.7620  1.3915 -1.6175
 1272SOL    HW2 4417   2.735   1.126   1.083  0.7379 -0.4710  0.8829
 1273SOL     OW 4418   2.682   1.276   3.887  0.2812  0.2931  0.0436
 1273SOL    HW1 4419   2.612   1.222   3.934 -0.8787  2.8214  1.4542
 1273SOL    HW2 4420   2.765   1.222   3.878  0.2191 -0.8094  4.1063
 1274SOL     OW 4421   2.028   1.600   0.312  0.4245  0.2066  0.1927
 1274SOL    HW1 4422   2.037   1.650   0.226 -0.2453  1.3196  0.7527
 1274SOL    HW2 4423   2.045   1.503   0.295 -2.3218 -0.0544 -1.7354
 1275SOL     OW 4424   3.772   1.102   0.728 -0.7678  0.0697  0.3545
 1275SOL    HW1 4425   3.691   1.135   0.776 -0.1566  0.3465  1.2330
 1275SOL    HW2 4426   3.854   1.139   0.772 -0.1845  1.4873 -1.7494
 1276SOL     OW 4427   3.062   1.393   1.900 -0.3417  0.2077  0.1489
 1276SOL    HW1 4428   2.984   1.330   1.903 -0.4885  0.3962  0.3154
 1276SOL    HW2 4429   3.145   1.341   1.881 -0.4350 -0.0603  0.4588
 1277SOL     OW 4430   0.513   1.394   1.218 -0.3175 -0.4615  0.1395
 1277SOL    HW1 4431   0.514   1.491   1.239  2.1506 -0.4440  0.2137
 1277SOL    HW2 4432   0.482   1.343   1.299 -0.8267  0.1838  0.3632
 1278SOL     OW 4433   2.482   0.635   1.579  0.0236  0.2778  0.3651
 1278SOL    HW1 4434   2.548   0.561   1.576  1.4944  1.4943  1.2085
 1278SOL    HW2 4435   2.495   0.695   1.499 -2.4884 -1.3666 -1.4310
 1279SOL     OW 4436   2.191   0.347   0.667 -0.1613 -0.5055  0.0615
 1279SOL    HW1 4437   2.128   0.420   0.637  0.7761 -0.1057 -1.0194
 1279SOL    HW2 4438   2.191   0.274   0.599  2.5381  0.7319 -1.4077
 1280SOL     OW 4439   2.897   1.970   1.236 -0.2708  0.4284 -0.1093
 1280SOL    HW1 4440   2.821   1.917   1.273  0.1024  1.9455  3.2206
 1280SOL    HW2 4441   2.980   1.914   1.236 -0.8293 -0.4442 -1.3565
 1281SOL     OW 4442   2.916   0.315   0.278  0.5431  0.2247 -0.8253
 1281SOL    HW1 4443   2.816   0.311   0.277  0.4513  1.6953  0.0370
 1281SOL    HW2 4444   2.946   0.404   0.243  1.4234  0.8158  1.2871
 1282SOL     OW 4445   2.934   2.091   0.461  0.1247 -0.1117  0.1381
 1282SOL    HW1 4446   2.840   2.094   0.495 -0.4529  2.9155 -1.3182
 1282SOL    HW2 4447   2.936   2.046   0.372  0.1438 -0.5615  0.3631
 1283SOL     OW 4448   3.749   3.668   4.494  0.2195  0.0945  0.0463
 1283SOL    HW1 4449   3.788   3.636   4.580  0.8955 -0.1464 -0.3421
 1283SOL    HW2 4450   3.703   3.592   4.447  1.1690 -0.1385 -0.5200
 1284SOL     OW 4451   1.922   3.538   0.965 -0.2395  0.3835  0.6478
 1284SOL    HW1 4452   1.977   3.573   1.041 -1.6397  1.9734  0.9893
 1284SOL    HW2 4453   1.880   3.615   0.916 -1.1688 -0.7201 -0.3421
 1285SOL     OW 4454   2.304   0.679   0.609 -0.2321 -0.0112  0.1530
 1285SOL    HW1 4455   2.287   0.662   0.706 -0.7358 -2.0883 -0.2577
 1285SOL    HW2 4456   2.281   0.774   0.587 -0.6781  0.3206  1.9333
 1286SOL     OW 4457   3.379   1.397   0.741  0.1193  0.1820 -0.1485
 1286SOL    HW1 4458   3.375   1.344   0.826  0.6849 -0.3351 -0.4409
 1286SOL    HW2 4459   3.402   1.336   0.665 -0.1506  0.6856 -0.6393
 1287SOL     OW 4460   2.276   0.270   1.374 -0.4729 -0.0350 -0.5198
 1287SOL    HW1 4461   2.277   0.200   1.302  1.7158  0.1696 -0.7507
 1287SOL    HW2 4462   2.286   0.226   1.463 -1.2517 -0.1465 -0.4786
 1288SOL     OW 4463   3.654   1.448   4.888  0.3340  0.2837  0.8216
 1288SOL    HW1 4464   3.602   1.462   4.804 -0.0445  2.1541  1.3130
 1288SOL    HW2 4465   3.614   1.503   4.962  0.5382 -1.4380  2.3060
 1289SOL     OW 4466   3.113   4.027   1.438 -0.4126 -0.0417  0.1240
 1289SOL    HW1 4467   3.165   4.105   1.472  1.6820 -1.1392 -0.3912
 1289SOL    HW2 4468   3.079   4.048   1.346 -0.0798  0.3591  0.0854
 1290SOL     OW 4469   2.716   0.844   0.168  0.6957  0.0515  0.2731
 1290SOL    HW1 4470   2.675   0.849   0.077  0.9340  0.3841  0.1836
 1290SOL    HW2 4471   2.783   0.917   0.179  0.8900 -0.1732  0.6069
 1291SOL     OW 4472   2.628   2.697   4.077  0.0652 -0.5226  0.1321
 1291SOL    HW1 4473   2.691   2.731   4.007 -2.0226  1.3496 -0.9630
 1291SOL    HW2 4474   2.621   2.598   4.070  0.2666 -0.4303 -2.0394
 1292SOL     OW 4475   2.410   1.216   2.161  0.5404 -0.0746  0.1810
 1292SOL    HW1 4476   2.472   1.182   2.231 -1.1673 -0.1695  1.7054
 1292SOL    HW2 4477   2.387   1.312   2.180 -0.1583 -0.1808 -0.1016
 1293SOL     OW 4478   2.899   0.481   2.181 -0.1750 -0.1273 -0.1289
 1293SOL    HW1 4479   2.845   0.549   2.131  1.1662 -0.3947 -2.0198
 1293SOL    HW2 4480   2.856   0.464   2.270 -1.5434  1.8323 -0.3407
 1294SOL     OW 4481   1.254   0.777   2.872 -0.3058 -0.0887  0.2939
 1294SOL    HW1 4482   1.308   0.724   2.806  0.4138  1.0872 -0.1028
 1294SOL    HW2 4483   1.247   0.726   2.957 -0.8296 -1.4226 -0.5207
 1295SOL     OW 4484   2.132   1.135   3.176 -0.1359 -0.4112  0.3988
 1295SOL    HW1 4485   2.043   1.120   3.218 -1.5579  0.5006 -2.0298
 1295SOL    HW2 4486   2.164   1.050   3.135 -0.4259 -0.4994  0.3498
 1296SOL     OW 4487   2.984   2.061   3.008  0.2505  0.1118  0.4259
 1296SOL    HW1 4488   2.951   2.131   2.944 -0.5995 -0.8857 -0.2480
 1296SOL    HW2 4489   3.078   2.082   3.034  0.4401  0.8099 -0.7588
 1297SOL     OW 4490   3.606   0.629   2.479 -0.3074  0.0997 -0.3493
 1297SOL    HW1 4491   3.588   0.532   2.495 -0.8360  0.3946  1.0085
 1297SOL    HW2 4492   3.657   0.640   2.393  1.1656 -1.4932  0.2593
 1298SOL     OW 4493   3.443   0.858   2.489 -0.1336  0.2876 -0.0914
 1298SOL    HW1 4494   3.482   0.770   2.462 -1.6298 -0.6516  0.6225
 1298SOL    HW2 4495   3.507   0.931   2.468  0.5674 -0.8151 -2.0529
 1299SOL     OW 4496   4.015   0.630   2.765  0.1905  0.3666 -0.5773
 1299SOL    HW1 4497   3.937   0.656   2.708  0.0030 -0.4476 -0.7064
 1299SOL    HW2 4498   3.983   0.591   2.851  0.4761  2.4152  0.5039
 1300SOL     OW 4499   2.121   1.171   3.592  0.2482  0.0768  0.2468
 1300SOL    HW1 4500   2.090   1.230   3.667  1.5804  1.1455 -0.0149
 1300SOL    HW2 4501   2.207   1.205   3.556  0.2686 -1.1618 -0.9551
 1301SOL     OW 4502   1.639   1.026   3.126 -0.7813 -1.0805  0.1411
 1301SOL    HW1 4503   1.561   1.049   3.067 -0.3578  0.5304  0.1465
 1301SOL    HW2 4504   1.664   1.107   3.179  1.9263 -1.0444 -1.0494
 1302SOL     OW 4505   3.097   0.541   0.230  0.3538  0.1462 -0.2986
 1302SOL    HW1 4506   3.160   0.593   0.173 -1.6532  1.0909 -1.7667
 1302SOL    HW2 4507   3.005   0.579   0.221 -1.1691 -3.3700 -1.1677
 1303SOL     OW 4508   2.618   2.649   3.631 -0.3972 -0.2574  0.0666
 1303SOL    HW1 4509   2.685   2.717   3.600 -2.2025  1.1444 -1.0194
 1303SOL    HW2 4510   2.559   2.691   3.701 -0.4004 -1.3158  0.7086
 1304SOL     OW 4511   3.356   1.092   3.410  0.7304 -0.2928 -0.0684
 1304SOL    HW1 4512   3.418   1.135   3.475  0.7392 -0.8243  0.2781
 1304SOL    HW2 4513   3.271   1.145   3.403  0.6852 -0.2958  0.4607
 1305SOL     OW 4514   3.069   4.095   3.198  0.1174 -0.2031  0.0163
 1305SOL    HW1 4515   3.024   4.101   3.287 -2.3601 -0.4752 -1.1274
 1305SOL    HW2 4516   3.033   4.166   3.138  1.2618 -0.4323 -0.9694
 1306SOL     OW 4517   2.300   1.315   4.634  1.1036  0.5628 -0.1929
 1306SOL    HW1 4518   2.252   1.397   4.601  0.7870  0.3023 -0.3879
 1306SOL    HW2 4519   2.358   1.339   4.712  1.6460  1.1336 -0.7656
 1307SOL     OW 4520   2.950   1.711   1.914  0.7306  0.2850  0.3071
 1307SOL    HW1 4521   2.965   1.808   1.895 -0.8223  0.2504 -1.4728
 1307SOL    HW2 4522   2.977   1.657   1.835  1.9001 -0.8116  1.4061
 1308SOL     OW 4523   3.264   0.106   3.277  0.2538 -0.1532 -0.4438
 1308SOL    HW1 4524   3.212   0.023   3.297 -0.5777 -0.3231 -3.0267
 1308SOL    HW2 4525   3.203   0.174   3.237  1.4148  0.8645 -0.5497
 1309SOL     OW 4526   3.068   0.878   2.776 -0.3883  0.8949 -0.2396
 1309SOL    HW1 4527   3.073   0.790   2.730 -1.8359  0.3346  0.5968
 1309SOL    HW2 4528   3.155   0.896   2.823 -0.5933 -0.8788  0.9290
 1310SOL     OW 4529   3.387   1.829   2.938 -0.0469 -0.4604  0.7062
 1310SOL    HW1 4530   3.437   1.763   2.993  0.8534 -0.2736  0.1249
 1310SOL    HW2 4531   3.294   1.795   2.921  0.2537 -1.3394  0.8159
 1311SOL     OW 4532   2.838   1.233   2.880 -0.4894  0.2242  0.1954
 1311SOL    HW1 4533   2.791   1.165   2.823 -1.7933  1.5134 -0.3107
 1311SOL    HW2 4534   2.813   1.219   2.976  0.1386 -0.6945  0.2391
 1312SOL     OW 4535   3.495   1.238   2.600  0.5425 -0.7280 -0.7219
 1312SOL    HW1 4536   3.511   1.215   2.504 -1.2798  0.0397 -1.2473
 1312SOL    HW2 4537   3.582   1.262   2.644  1.2603  0.0265 -2.4776
 1313SOL     OW 4538   2.181   0.915   2.975  0.2440 -0.4288  0.4318
 1313SOL    HW1 4539   2.093   0.946   2.938 -0.2431 -1.2746  0.8494
 1313SOL    HW2 4540   2.208   0.830   2.929  0.6943 -0.3385  0.5240
 1314SOL     OW 4541   2.929   1.683   3.399 -0.2788 -0.6725  0.0236
 1314SOL    HW1 4542   2.946   1.770   3.352  0.3948 -0.1789  1.1288
 1314SOL    HW2 4543   2.832   1.676   3.422 -0.1709  0.2844  0.8473
 1315SOL     OW 4544   2.636   0.360   1.747 -0.5000 -0.2760 -0.8033
 1315SOL    HW1 4545   2.683   0.448   1.742 -0.8328  0.1619  2.1997
 1315SOL    HW2 4546   2.700   0.291   1.782 -1.1977 -0.3597  0.3666
 1316SOL     OW 4547   2.267   1.069   2.561  0.1297 -0.0603  0.2118
 1316SOL    HW1 4548   2.194   1.105   2.503 -1.1846 -0.1214  1.7580
 1316SOL    HW2 4549   2.310   1.143   2.612 -2.2359 -0.4231  3.0102
 1317SOL     OW 4550   3.638   1.204   3.153  0.4747 -0.1994  0.0217
 1317SOL    HW1 4551   3.591   1.116   3.161  1.3170 -0.5473  1.4458
 1317SOL    HW2 4552   3.737   1.189   3.153  0.6303  0.7672  0.6847
 1318SOL     OW 4553   1.513   0.391   3.786  0.3014 -1.1497 -0.0304
 1318SOL    HW1 4554   1.528   0.293   3.775 -0.3780 -1.3365  0.6422
 1318SOL    HW2 4555   1.602   0.438   3.790  0.6805 -1.4148 -2.8032
 1319SOL     OW 4556   3.631   2.444   2.984  0.0581  0.7827  0.1777
 1319SOL    HW1 4557   3.692   2.364   2.982 -0.0701  0.6882 -0.0031
 1319SOL    HW2 4558   3.570   2.442   2.904 -0.4897  0.6309  0.5895
 1320SOL     OW 4559   3.491   1.537   3.019  0.0511 -0.2605 -0.0480
 1320SOL    HW1 4560   3.528   1.527   3.111 -1.5607 -0.2785  0.6354
 1320SOL    HW2 4561   3.498   1.450   2.971  0.5572 -0.3569  0.1938
 1321SOL     OW 4562   2.876   1.306   2.209  0.1715  0.6067 -0.6402
 1321SOL    HW1 4563   2.853   1.311   2.306 -0.9818  0.0333 -0.8683
 1321SOL    HW2 4564   2.938   1.229   2.193  0.6895  0.9472 -0.3107
 1322SOL     OW 4565   3.997   0.912   2.158  0.6000  0.0453  0.0817
 1322SOL    HW1 4566   4.017   0.815   2.146 -0.0603 -0.2877  1.4673
 1322SOL    HW2 4567   4.053   0.966   2.095  0.3123 -1.2655 -1.3635
 1323SOL     OW 4568   3.709   0.497   2.778 -0.2183 -0.3461  0.1833
 1323SOL    HW1 4569   3.759   0.498   2.865 -1.0509  0.5895  0.6871
 1323SOL    HW2 4570   3.685   0.591   2.754  2.1689 -0.2778 -2.3861
 1324SOL     OW 4571   3.562   0.694   3.152  0.0801  0.0127  0.5553
 1324SOL    HW1 4572   3.599   0.757   3.083 -2.6542  0.0320 -1.0595
 1324SOL    HW2 4573   3.637   0.642   3.193  1.9220  0.4286 -2.0113
 1325SOL     OW 4574   2.930   0.327   3.968  0.0600  0.6493  0.0831
 1325SOL    HW1 4575   2.898   0.317   4.063  1.2275  2.9971  0.7868
 1325SOL    HW2 4576   3.028   0.347   3.967  0.0162  0.9484 -1.6185
 1326SOL     OW 4577   1.269   0.334   4.304  0.5938  0.5337  0.4463
 1326SOL    HW1 4578   1.362   0.314   4.272  0.7463  0.1949  1.0762
 1326SOL    HW2 4579   1.203   0.280   4.250  0.8962 -0.5637  1.1270
 1327SOL     OW 4580   3.521   1.554   1.908  0.2792  0.2827 -0.0162
 1327SOL    HW1 4581   3.444   1.493   1.925  1.0741 -0.7478 -0.0356
 1327SOL    HW2 4582   3.547   1.600   1.993  0.2391 -0.0818  0.1953
 1328SOL     OW 4583   0.544   0.434   2.758 -0.1167  0.0095 -0.2753
 1328SOL    HW1 4584   0.448   0.452   2.733  0.5124  2.3690 -1.3505
 1328SOL    HW2 4585   0.548   0.397   2.851 -2.0619 -0.0597 -0.1700
 1329SOL     OW 4586   2.234   0.405   0.933 -0.1053  0.1220  0.1257
 1329SOL    HW1 4587   2.149   0.382   0.980 -1.1191  2.1059 -0.6245
 1329SOL    HW2 4588   2.221   0.398   0.834  0.8340 -0.1934  0.0079
 1330SOL     OW 4589   3.340   3.801   4.112 -0.1091 -0.8626  0.0620
 1330SOL    HW1 4590   3.257   3.783   4.164 -0.7185 -2.0387 -1.2574
 1330SOL    HW2 4591   3.353   3.730   4.043  1.0344  0.2702 -0.9589
 1331SOL     OW 4592   4.479   1.432   2.236 -0.0124 -0.0356  0.0769
 1331SOL    HW1 4593   4.507   1.399   2.146  0.7372 -1.4454  0.7887
 1331SOL    HW2 4594   4.502   1.529   2.244  2.2464 -0.4608 -0.3952
 1332SOL     OW 4595   3.787   0.601   2.268  0.2196 -0.4274 -0.1109
 1332SOL    HW1 4596   3.822   0.580   2.177 -1.0483 -3.2519 -0.0695
 1332SOL    HW2 4597   3.862   0.626   2.328  1.1357  1.0087 -1.7601
 1333SOL     OW 4598   2.975   1.871   3.206  0.7377 -0.5501  0.3525
 1333SOL    HW1 4599   3.045   1.799   3.201  0.7129 -0.5482 -0.0767
 1333SOL    HW2 4600   2.979   1.927   3.123 -0.2135 -0.9661  0.0056
 1334SOL     OW 4601   3.275   1.953   3.190 -0.0440  0.1232  0.0658
 1334SOL    HW1 4602   3.246   2.048   3.203  0.2675 -0.1184  3.4891
 1334SOL    HW2 4603   3.339   1.948   3.114 -0.8956  2.4260 -0.9059
 1335SOL     OW 4604   2.108   0.878   1.559 -0.2300  0.4484  0.2690
 1335SOL    HW1 4605   2.181   0.915   1.500 -0.0076  0.0251  0.2739
 1335SOL    HW2 4606   2.137   0.790   1.597 -1.5528 -0.7656 -1.3881
 1336SOL     OW 4607   3.560   1.299   2.914 -0.0813  0.0443  0.7421
 1336SOL    HW1 4608   3.587   1.271   3.006  1.8591  0.5015  0.3510
 1336SOL    HW2 4609   3.636   1.284   2.851 -0.4303  2.1972 -0.2726
 1337SOL     OW 4610   1.598   1.749   4.695  0.2216 -0.5018 -0.1798
 1337SOL    HW1 4611   1.656   1.830   4.705  0.4123 -0.6587 -0.0091
 1337SOL    HW2 4612   1.582   1.731   4.598  1.0343 -0.8642 -0.2534
 1338SOL     OW 4613   3.519   0.792   2.761 -0.2546  0.5551 -0.1144
 1338SOL    HW1 4614   3.495   0.835   2.674 -2.0828 -0.4385 -0.1649
 1338SOL    HW2 4615   3.449   0.724   2.784 -0.4305  1.5787  2.6964
 1339SOL     OW 4616   3.375   0.162   2.712 -0.6559  0.0005 -0.3910
 1339SOL    HW1 4617   3.385   0.217   2.794 -1.2460 -0.0770 -0.2614
 1339SOL    HW2 4618   3.389   0.219   2.631  1.3577 -0.2121 -0.2437
 1340SOL     OW 4619   3.816   1.015   2.755  0.0632  1.2408  0.4026
 1340SOL    HW1 4620   3.777   0.948   2.692  1.4163  2.0155 -1.3734
 1340SOL    HW2 4621   3.916   1.004   2.758 -0.0553 -0.1591  4.1428
 1341SOL     OW 4622   3.750   0.398   3.736 -0.1458 -0.1948 -0.5140
 1341SOL    HW1 4623   3.740   0.314   3.790  2.3475  0.1167  0.5890
 1341SOL    HW2 4624   3.711   0.474   3.786  0.6680 -0.1793  0.1241
 1342SOL     OW 4625   3.678   0.105   2.680  0.0191 -0.2654 -0.4127
 1342SOL    HW1 4626   3.653   0.013   2.712 -0.7589 -0.8785 -2.6345
 1342SOL    HW2 4627   3.678   0.168   2.758 -2.9260 -1.4160  0.6696
 1343SOL     OW 4628   2.119   0.822   4.062 -0.2093 -0.0066 -0.2112
 1343SOL    HW1 4629   2.148   0.800   3.968 -0.9116  1.4857 -0.8138
 1343SOL    HW2 4630   2.149   0.914   4.085 -0.3834 -0.2167  0.9139
 1344SOL     OW 4631   2.407   0.868   2.077  0.0030  0.5898 -0.0584
 1344SOL    HW1 4632   2.308   0.865   2.090  0.1627 -0.1575  1.1503
 1344SOL    HW2 4633   2.434   0.798   2.010 -0.2878  0.9221 -0.5344
 1345SOL     OW 4634   3.445   0.982   3.175  0.2071 -0.4682 -0.3178
 1345SOL    HW1 4635   3.422   1.025   3.263  0.0812 -0.9082 -0.1322
 1345SOL    HW2 4636   3.516   0.913   3.189 -0.5288 -1.2615 -0.3862
 1346SOL     OW 4637   2.308   0.040   1.211  0.3664 -0.3364  0.0287
 1346SOL    HW1 4638   2.247   0.034   1.132  1.3117  0.8289 -0.8271
 1346SOL    HW2 4639   2.351  -0.049   1.226 -1.8312 -1.3127  0.9314
 1347SOL     OW 4640   2.089   4.002   1.769  0.4363  0.2992 -0.3199
 1347SOL    HW1 4641   2.033   3.927   1.804  0.8069 -0.4550 -1.3019
 1347SOL    HW2 4642   2.150   4.034   1.841 -1.9104  1.8413  1.1308
 1348SOL     OW 4643   3.116   1.009   2.370 -0.2474  0.2174 -0.3093
 1348SOL    HW1 4644   3.179   0.931   2.362 -0.8863 -0.2679 -0.7493
 1348SOL    HW2 4645   3.114   1.058   2.283  0.0865  0.6739 -0.0598
 1349SOL     OW 4646   3.205   0.967   3.898 -0.2419 -0.4024 -0.4401
 1349SOL    HW1 4647   3.254   0.894   3.946  0.1698 -0.7773 -1.4055
 1349SOL    HW2 4648   3.106   0.954   3.909 -0.1788  0.2892  1.4149
 1350SOL     OW 4649   3.035   1.509   3.123  0.5943  0.3253  0.0130
 1350SOL    HW1 4650   3.112   1.573   3.124 -0.1422  1.2496  1.3050
 1350SOL    HW2 4651   2.992   1.507   3.213  0.8812 -2.4110  0.1918
 1351SOL     OW 4652   3.585   0.933   1.637  0.0253  0.5530  0.5098
 1351SOL    HW1 4653   3.538   0.885   1.562  0.6323 -0.5559  0.8187
 1351SOL    HW2 4654   3.624   1.018   1.602 -1.7521  1.2552  0.1339
 1352SOL     OW 4655   1.923   0.924   2.859  0.0209  0.3381  1.3249
 1352SOL    HW1 4656   1.856   0.993   2.832  0.4685  0.5420  0.7031
 1352SOL    HW2 4657   1.901   0.888   2.949 -2.6667 -1.7283 -0.0104
 1353SOL     OW 4658   2.341   4.220   3.237 -0.2784  0.6053 -0.0997
 1353SOL    HW1 4659   2.281   4.142   3.253 -1.9776  1.9155  0.1048
 1353SOL    HW2 4660   2.371   4.220   3.141 -0.9419  0.1526 -0.3130
 1354SOL     OW 4661   3.465   4.095   2.697  0.0502 -0.5929  0.0197
 1354SOL    HW1 4662   3.428   4.031   2.763 -0.5406 -0.2444  0.0348
 1354SOL    HW2 4663   3.415   4.182   2.702 -0.5562 -0.8156 -1.4176
 1355SOL     OW 4664   2.352   0.390   2.821  0.0030 -0.9538  0.5620
 1355SOL    HW1 4665   2.267   0.340   2.801  0.2860 -1.3416  0.2946
 1355SOL    HW2 4666   2.350   0.424   2.915  0.0467 -1.9879  0.9520
 1356SOL     OW 4667   3.644   0.864   2.977 -0.3672 -0.4137 -0.5643
 1356SOL    HW1 4668   3.589   0.833   2.900 -1.5824 -0.8726  0.4679
 1356SOL    HW2 4669   3.718   0.923   2.943 -2.7004  1.9795 -1.8078
 1357SOL     OW 4670   4.122   0.322   2.152 -0.2251 -0.3219 -0.3266
 1357SOL    HW1 4671   4.145   0.393   2.218  1.9650  1.1548 -2.5219
 1357SOL    HW2 4672   4.030   0.339   2.117 -1.9603 -1.8163  2.9895
 1358SOL     OW 4673   4.128   0.563   1.458  0.1910  0.1107  0.2800
 1358SOL    HW1 4674   4.115   0.649   1.508  2.7976  0.8820 -0.2170
 1358SOL    HW2 4675   4.069   0.562   1.377 -0.8631  0.7997  1.0228
 1359SOL     OW 4676   3.015   1.426   2.416  0.0280  0.2708  0.1736
 1359SOL    HW1 4677   2.935   1.375   2.449  1.1176 -0.4792  1.8196
 1359SOL    HW2 4678   3.092   1.363   2.407  0.9893  1.3406  0.6888
 1360SOL     OW 4679   3.751   1.261   2.698  0.5609  0.1653  0.0614
 1360SOL    HW1 4680   3.766   1.169   2.733 -0.8063 -0.2240 -0.3325
 1360SOL    HW2 4681   3.806   1.275   2.616  3.4893  0.9516  1.9770
 1361SOL     OW 4682   3.779   0.688   1.953  0.4915 -0.4229  0.0121
 1361SOL    HW1 4683   3.712   0.617   1.976 -2.3880  2.2244  0.4353
 1361SOL    HW2 4684   3.806   0.679   1.858 -0.2239 -1.7348 -0.0942
 1362SOL     OW 4685   2.802   0.869   1.304 -0.7309 -0.2245  0.0734
 1362SOL    HW1 4686   2.867   0.922   1.251  0.6250 -1.5797  0.3124
 1362SOL    HW2 4687   2.839   0.777   1.321 -2.9930 -1.3039 -0.3892
 1363SOL     OW 4688   2.929   0.269   4.328  0.2650 -0.9009 -0.4430
 1363SOL    HW1 4689   2.837   0.305   4.309  0.2873 -1.2059 -1.1649
 1363SOL    HW2 4690   2.991   0.345   4.347 -0.3877 -0.7516  1.2817
 1364SOL     OW 4691   3.026   0.930   3.066  0.4514  0.6609  0.1403
 1364SOL    HW1 4692   3.107   0.955   3.012  0.7673  0.3676  0.4658
 1364SOL    HW2 4693   2.984   0.848   3.028  0.7540  0.3735  0.4110
 1365SOL     OW 4694   3.224   1.726   3.814  0.3041 -0.1782 -0.1427
 1365SOL    HW1 4695   3.185   1.689   3.898  0.3016  1.3821  0.5879
 1365SOL    HW2 4696   3.179   1.685   3.735 -2.3028  0.9684  0.6620
 1366SOL     OW 4697   2.591   1.138   3.634 -0.0935 -0.0860 -0.4059
 1366SOL    HW1 4698   2.538   1.220   3.612 -0.0767 -0.0725 -0.3986
 1366SOL    HW2 4699   2.564   1.102   3.723  0.7557  0.6086  0.1487
 1367SOL     OW 4700   3.553   1.692   3.430 -0.7685  0.0584  0.1475
 1367SOL    HW1 4701   3.584   1.640   3.350 -1.1705 -0.7252  0.4823
 1367SOL    HW2 4702   3.528   1.628   3.503 -1.3535  0.7296  0.5498
 1368SOL     OW 4703   2.331   3.702   3.663  0.0783 -0.0674 -0.0932
 1368SOL    HW1 4704   2.365   3.778   3.718  0.7310 -0.0057 -0.5606
 1368SOL    HW2 4705   2.405   3.668   3.605 -0.8960  0.7585 -1.9280
 1369SOL     OW 4706   2.508   0.782   3.982  0.1184  0.4702 -0.0715
 1369SOL    HW1 4707   2.511   0.688   4.015  0.3175  1.2102  2.2185
 1369SOL    HW2 4708   2.477   0.784   3.887 -0.6430 -1.8222  0.0871
 1370SOL     OW 4709   3.185   0.660   1.637  0.1967 -0.2691  0.0646
 1370SOL    HW1 4710   3.274   0.662   1.681 -0.1229 -0.4560  0.7316
 1370SOL    HW2 4711   3.154   0.753   1.618  0.7368 -0.2164 -0.6022
 1371SOL     OW 4712   2.503   1.079   3.966  0.1501  0.4884 -0.1568
 1371SOL    HW1 4713   2.533   0.989   3.996  1.9585  1.7106  2.0260
 1371SOL    HW2 4714   2.416   1.103   4.009 -1.1951 -0.7663 -2.0058
 1372SOL     OW 4715   1.985   0.098   3.701  0.6926  0.1304 -0.1857
 1372SOL    HW1 4716   1.972   0.001   3.681  2.0352  0.4875 -3.2102
 1372SOL    HW2 4717   1.941   0.153   3.631  2.5485  1.6310 -0.2449
 1373SOL     OW 4718   2.969   1.057   2.598  0.1714 -0.1725  0.0893
 1373SOL    HW1 4719   2.997   0.990   2.665 -0.8429  0.9257  1.6881
 1373SOL    HW2 4720   2.994   1.026   2.506  1.4225 -1.7909  0.9402
 1374SOL     OW 4721   2.085   0.018   2.244  0.3916 -0.1276 -0.0674
 1374SOL    HW1 4722   1.992   0.047   2.264  0.4581 -1.0241  1.7097
 1374SOL    HW2 4723   2.137   0.096   2.209 -0.6861  0.6939  0.0883
 1375SOL     OW 4724   3.206   1.696   3.200 -0.0668 -0.5433 -0.6464
 1375SOL    HW1 4725   3.236   1.646   3.281  0.2319  0.3800 -0.1664
 1375SOL    HW2 4726   3.256   1.783   3.194  0.0139 -0.6464 -1.8961
 1376SOL     OW 4727   3.990   0.063   3.071  0.4213  0.4279 -0.4523
 1376SOL    HW1 4728   3.921   0.070   3.143  0.4398  2.3768 -0.5542
 1376SOL    HW2 4729   3.983  -0.026   3.026 -1.1928  0.1078  0.3566
 1377SOL     OW 4730   1.435   1.385   4.614 -0.2297  0.4436  0.4196
 1377SOL    HW1 4731   1.472   1.449   4.547  0.8625  0.4227  0.9792
 1377SOL    HW2 4732   1.498   1.378   4.691 -1.0268 -0.2279  1.0200
 1378SOL     OW 4733   3.701   1.046   3.499 -1.1944 -0.4601  0.3291
 1378SOL    HW1 4734   3.606   1.074   3.487 -0.7592  0.3310 -1.6946
 1378SOL    HW2 4735   3.756   1.126   3.525 -0.7918 -0.5018 -0.3650
 1379SOL     OW 4736   3.296   0.110   4.166 -0.0398 -0.1972 -0.5872
 1379SOL    HW1 4737   3.288   0.119   4.265 -0.3341 -1.1329 -0.5147
 1379SOL    HW2 4738   3.358   0.034   4.144  0.1380  0.0948 -1.1253
 1380SOL     OW 4739   1.887   0.930   3.134 -0.4568  0.1545  0.1364
 1380SOL    HW1 4740   1.793   0.959   3.112 -0.0969  0.2499 -1.3236
 1380SOL    HW2 4741   1.916   0.976   3.218 -0.8476  2.0651 -0.7154
 1381SOL     OW 4742   2.304   0.934   3.540  0.4791 -0.1844 -0.2141
 1381SOL    HW1 4743   2.209   0.924   3.569  1.2735 -1.4781  2.2597
 1381SOL    HW2 4744   2.335   1.027   3.561 -0.5893  0.7511 -2.4395
 1382SOL     OW 4745   3.506   0.681   3.467  0.6778 -0.6541 -0.0172
 1382SOL    HW1 4746   3.517   0.693   3.368 -1.4639 -0.6987 -0.2956
 1382SOL    HW2 4747   3.528   0.587   3.491  1.3691 -0.6040 -0.4089
 1383SOL     OW 4748   3.444   1.256   2.142 -0.1479  0.2002  0.2116
 1383SOL    HW1 4749   3.508   1.259   2.219  0.6938  1.2171 -0.5040
 1383SOL    HW2 4750   3.431   1.161   2.114  0.2844 -0.1027  0.9874
 1384SOL     OW 4751   2.722   0.624   2.918 -0.0231  0.5681  0.4148
 1384SOL    HW1 4752   2.815   0.590   2.910  0.6243  2.6848 -2.7224
 1384SOL    HW2 4753   2.658   0.550   2.895  1.0971  0.1453 -1.5399
 1385SOL     OW 4754   2.587   0.764   4.499  0.6970 -0.1697  0.4764
 1385SOL    HW1 4755   2.490   0.778   4.476  0.5932 -0.9574  0.3932
 1385SOL    HW2 4756   2.623   0.688   4.445  1.2990 -0.0368  0.6881
 1386SOL     OW 4757   3.209   2.122   4.429  0.5722  0.3972 -0.3378
 1386SOL    HW1 4758   3.161   2.116   4.342  1.1501  1.6620 -0.7641
 1386SOL    HW2 4759   3.207   2.216   4.463  0.7422  0.0119  0.7930
 1387SOL     OW 4760   2.878   0.834   2.154  0.7012  0.4713  0.0335
 1387SOL    HW1 4761   2.978   0.827   2.160  0.5876 -0.1058  2.1061
 1387SOL    HW2 4762   2.843   0.761   2.095  1.4441  0.1389 -0.0075
 1388SOL     OW 4763   4.057   0.800   3.171  0.3800  0.6864 -0.7368
 1388SOL    HW1 4764   4.096   0.888   3.144  0.2220  1.1020  0.3588
 1388SOL    HW2 4765   4.053   0.740   3.091  1.0657  1.4517 -1.3649
 1389SOL     OW 4766   2.404   0.777   3.330  0.8296 -0.4091 -0.4656
 1389SOL    HW1 4767   2.403   0.849   3.260  2.3746 -0.2663 -0.3695
 1389SOL    HW2 4768   2.370   0.814   3.416  0.4365 -0.1479 -0.7279
 1390SOL     OW 4769   2.650   1.843   4.058 -0.0370 -0.4182  0.1142
 1390SOL    HW1 4770   2.649   1.772   3.988 -2.0996 -2.1976  1.8114
 1390SOL    HW2 4771   2.734   1.834   4.113  0.8714  0.0566 -1.1401
 1391SOL     OW 4772   4.022   1.741   2.957 -0.4213 -0.1404 -0.1247
 1391SOL    HW1 4773   3.971   1.654   2.958 -1.1370  0.2496  1.5018
 1391SOL    HW2 4774   4.103   1.732   2.900 -1.1604 -1.4707 -1.0288
 1392SOL     OW 4775   1.887   1.096   3.358 -0.1851  0.4909 -0.3102
 1392SOL    HW1 4776   1.965   1.143   3.399  0.3765 -0.6263 -0.0645
 1392SOL    HW2 4777   1.818   1.163   3.331  0.2409  1.3828  0.7523
 1393SOL     OW 4778   3.339   1.352   1.903  0.0644 -0.0030 -0.0613
 1393SOL    HW1 4779   3.349   1.303   1.816  1.2299 -0.3359  0.2449
 1393SOL    HW2 4780   3.389   1.304   1.975  1.4329  1.7003  0.2074
 1394SOL     OW 4781   3.828   1.457   2.266  0.2973  0.2011  0.2824
 1394SOL    HW1 4782   3.914   1.499   2.296  0.8657 -0.2196 -0.6964
 1394SOL    HW2 4783   3.786   1.514   2.197  0.5027 -0.2670 -0.2414
 1395SOL     OW 4784   1.762   3.983   2.229  0.7045  0.6238 -0.6098
 1395SOL    HW1 4785   1.842   3.981   2.289  0.8131 -2.7750 -0.6940
 1395SOL    HW2 4786   1.682   3.951   2.280 -0.0111  1.2736 -1.3056
 1396SOL     OW 4787   2.124   0.838   2.700 -0.1774  0.0221  0.1410
 1396SOL    HW1 4788   2.177   0.913   2.658  0.2698 -0.8015 -0.8160
 1396SOL    HW2 4789   2.051   0.877   2.756  1.2008  1.1985  1.2224
 1397SOL     OW 4790   1.557   1.749   4.027  0.0203  0.2171  0.1402
 1397SOL    HW1 4791   1.579   1.835   4.072 -0.4436 -0.1112  1.0402
 1397SOL    HW2 4792   1.633   1.720   3.969 -0.0012  1.4437 -0.5207
 1398SOL     OW 4793   2.983   0.536   3.104  0.0967  0.6804  0.0910
 1398SOL    HW1 4794   2.934   0.490   3.178 -0.6781 -0.5920 -1.1679
 1398SOL    HW2 4795   3.046   0.603   3.143 -0.0819 -0.1376  1.8979
 1399SOL     OW 4796   1.470   0.525   3.042  0.5211  0.4445  0.6343
 1399SOL    HW1 4797   1.414   0.607   3.055  0.6021  0.8681 -1.3356
 1399SOL    HW2 4798   1.412   0.450   3.010  0.6796  0.1326  1.0629
 1400SOL     OW 4799   2.663   1.069   3.361  0.3647 -0.1662  0.2779
 1400SOL    HW1 4800   2.638   1.080   3.457 -1.9162  0.0802 -0.3022
 1400SOL    HW2 4801   2.610   1.132   3.305  2.9899  1.0537 -1.0277
 1401SOL     OW 4802   1.204   0.027   2.667 -0.3946  0.4251  0.0069
 1401SOL    HW1 4803   1.156   0.115   2.669 -1.4007 -0.0836 -0.7693
 1401SOL    HW2 4804   1.302   0.042   2.674 -0.4929  1.6844 -0.9857
 1402SOL     OW 4805   1.791   0.530   3.528  0.4975 -0.3330 -0.2166
 1402SOL    HW1 4806   1.701   0.507   3.493  0.4370 -0.4244 -0.0046
 1402SOL    HW2 4807   1.788   0.536   3.628  0.7484 -0.4394 -0.2000
 1403SOL     OW 4808   3.663   0.403   0.146  0.0474  0.0636  0.0490
 1403SOL    HW1 4809   3.629   0.442   0.232  0.8291 -0.9782  0.8529
 1403SOL    HW2 4810   3.746   0.451   0.118  0.4199 -0.3132  0.4815
 1404SOL     OW 4811   3.042   1.070   2.088  0.1732  0.1818  0.4917
 1404SOL    HW1 4812   2.976   0.997   2.071 -0.2626  0.8490 -0.8085
 1404SOL    HW2 4813   3.090   1.093   2.003  0.5103  1.2051  0.9392
 1405SOL     OW 4814   3.420   3.292   2.724 -0.4163 -0.0502 -0.1731
 1405SOL    HW1 4815   3.418   3.316   2.821 -1.3882  0.8696 -0.4064
 1405SOL    HW2 4816   3.339   3.238   2.701 -2.1353  2.7214 -1.1652
 1406SOL     OW 4817   2.676   1.557   3.416 -0.4332 -0.6936  0.5025
 1406SOL    HW1 4818   2.660   1.499   3.497 -0.0379 -0.4994  0.7226
 1406SOL    HW2 4819   2.616   1.636   3.420 -0.6084 -0.8230  0.4661
 1407SOL     OW 4820   2.635   0.980   2.158  0.0079  0.6019  0.1748
 1407SOL    HW1 4821   2.707   0.922   2.120  0.9288  1.9303 -0.1760
 1407SOL    HW2 4822   2.545   0.940   2.136  0.5928 -0.3130 -0.6608
 1408SOL     OW 4823   3.227   0.322   3.992  0.0007  0.1998  0.2164
 1408SOL    HW1 4824   3.222   0.275   3.903 -1.8736 -0.2391  0.5012
 1408SOL    HW2 4825   3.248   0.255   4.063  2.7065  0.7426  0.0184
 1409SOL     OW 4826   3.277   1.499   2.151  0.2865  0.0601  0.1168
 1409SOL    HW1 4827   3.306   1.410   2.186  1.0836 -0.2983 -1.3731
 1409SOL    HW2 4828   3.289   1.501   2.051  0.4590  1.9026  0.1456
 1410SOL     OW 4829   4.152   1.755   4.449  0.0706  0.5592  0.6101
 1410SOL    HW1 4830   4.156   1.795   4.541 -2.2674 -2.5245  2.2318
 1410SOL    HW2 4831   4.091   1.810   4.392  0.4141  1.7290  1.3266
 1411SOL     OW 4832   3.171   0.233   2.427  0.6665  0.4300 -0.0967
 1411SOL    HW1 4833   3.111   0.221   2.348 -0.7678  0.0076  1.0418
 1411SOL    HW2 4834   3.246   0.167   2.422 -0.8430 -1.3585  0.2118
 1412SOL     OW 4835   3.955   1.267   2.472 -0.5006 -0.1986  0.6014
 1412SOL    HW1 4836   4.033   1.214   2.442  1.2257  1.2097  2.3137
 1412SOL    HW2 4837   3.906   1.304   2.393  0.2964 -1.4345 -0.5058
 1413SOL     OW 4838   2.220   2.107   4.497 -0.0126  0.8892 -1.1537
 1413SOL    HW1 4839   2.220   2.064   4.406  0.3084  0.3759 -0.9172
 1413SOL    HW2 4840   2.160   2.054   4.558 -0.1811  1.1977 -1.0490
 1414SOL     OW 4841   2.826   1.263   2.490 -0.3470  0.1541  1.0475
 1414SOL    HW1 4842   2.876   1.190   2.537 -0.2679 -1.7526 -1.7309
 1414SOL    HW2 4843   2.732   1.233   2.473  0.0612 -0.0156 -1.3565
 1415SOL     OW 4844   2.421   1.542   3.816 -0.0097  0.1401  0.4324
 1415SOL    HW1 4845   2.485   1.496   3.879 -0.1317  0.0706  0.5074
 1415SOL    HW2 4846   2.440   1.640   3.816 -1.0849  0.3902  1.8654
 1416SOL     OW 4847   3.895   1.457   3.781  0.6256  0.3003  0.3620
 1416SOL    HW1 4848   3.880   1.505   3.868 -1.1998  2.2768 -0.9593
 1416SOL    HW2 4849   3.969   1.502   3.731  0.4207  0.3355  0.0889
 1417SOL     OW 4850   1.289   0.398   2.338 -0.0464  0.1735 -0.2334
 1417SOL    HW1 4851   1.256   0.394   2.244 -0.6205  0.6274 -0.0567
 1417SOL    HW2 4852   1.258   0.483   2.381  0.1281 -0.0754  0.3988
 1418SOL     OW 4853   2.395   1.194   3.266  0.1370 -0.3165  0.2698
 1418SOL    HW1 4854   2.300   1.223   3.259 -0.0020 -0.7460  0.3399
 1418SOL    HW2 4855   2.411   1.115   3.207  1.2120  1.5617 -2.1524
 1419SOL     OW 4856   3.250   1.659   1.898  0.3992  0.1491 -0.5795
 1419SOL    HW1 4857   3.338   1.639   1.855 -0.0308 -0.4424 -1.2160
 1419SOL    HW2 4858   3.179   1.662   1.827 -0.2396 -0.2973  0.0314
 1420SOL     OW 4859   3.283   1.274   2.836 -0.4253 -0.5676  0.2605
 1420SOL    HW1 4860   3.376   1.310   2.838  0.4593 -2.4927 -1.5512
 1420SOL    HW2 4861   3.284   1.178   2.864 -1.8061 -0.7244 -0.1312
 1421SOL     OW 4862   2.566   0.211   3.017 -0.1376 -0.2306 -0.4226
 1421SOL    HW1 4863   2.643   0.226   2.953 -2.6524  0.4339 -3.5558
 1421SOL    HW2 4864   2.520   0.126   2.993 -1.3561  0.2081  0.3201
 1422SOL     OW 4865   2.552   1.471   1.968 -1.0424 -0.1379 -0.0371
 1422SOL    HW1 4866   2.487   1.449   2.040 -0.9935 -1.7386 -0.4319
 1422SOL    HW2 4867   2.621   1.398   1.963  0.0056  0.8523 -0.5113
 1423SOL     OW 4868   4.024   0.618   2.103 -0.6175 -0.3834  0.2999
 1423SOL    HW1 4869   4.115   0.604   2.143  0.4454  2.0664 -1.0287
 1423SOL    HW2 4870   4.022   0.578   2.011  0.2480  2.1222 -0.9028
 1424SOL     OW 4871   2.121   1.118   2.133 -0.2983 -0.1776  0.7579
 1424SOL    HW1 4872   2.218   1.130   2.154  0.1096 -0.5646 -0.7772
 1424SOL    HW2 4873   2.100   1.020   2.127 -0.3232 -0.1142 -0.7544
 1425SOL     OW 4874   1.280   1.826   3.884 -0.1762 -0.0364 -0.2100
 1425SOL    HW1 4875   1.373   1.792   3.901 -0.4137 -1.0017 -0.7555
 1425SOL    HW2 4876   1.244   1.867   3.968  1.5216  2.3481 -0.5292
 1426SOL     OW 4877   2.480   1.467   4.804  0.3277 -0.0749  0.8755
 1426SOL    HW1 4878   2.558   1.408   4.783  0.7418  0.0321  2.0375
 1426SOL    HW2 4879   2.508   1.562   4.797  0.0445 -0.0226  0.4008
 1427SOL     OW 4880   2.057   3.737   1.954  0.4792  0.1093  0.0820
 1427SOL    HW1 4881   2.140   3.698   1.916  1.4870  2.3901 -0.2584
 1427SOL    HW2 4882   2.061   3.735   2.054  0.8041 -0.0833  0.0654
 1428SOL     OW 4883   3.063   1.196   3.443  0.1482  0.1941 -0.0727
 1428SOL    HW1 4884   2.994   1.167   3.509  0.3693 -0.5680 -0.1602
 1428SOL    HW2 4885   3.019   1.248   3.370  0.2286  3.3838  1.9495
 1429SOL     OW 4886   3.484   1.216   3.627 -0.0800  0.1988  0.3159
 1429SOL    HW1 4887   3.389   1.216   3.657  0.0930 -0.9052  0.9507
 1429SOL    HW2 4888   3.536   1.282   3.682 -0.3611  0.3617  0.3879
 1430SOL     OW 4889   3.204   2.229   3.159  0.1012 -0.1006  0.1603
 1430SOL    HW1 4890   3.123   2.285   3.175 -0.9871 -1.7298  0.4988
 1430SOL    HW2 4891   3.286   2.285   3.174 -0.9352  1.3257  0.7356
 1431SOL     OW 4892   3.430   4.111   4.642  0.3641 -0.1757  0.3829
 1431SOL    HW1 4893   3.459   4.061   4.560 -1.0115 -0.6344  0.1500
 1431SOL    HW2 4894   3.510   4.134   4.697  1.0843 -2.4872  0.4060
 1432SOL     OW 4895   3.187   2.021   4.079  0.6809  0.1959  0.2339
 1432SOL    HW1 4896   3.270   2.019   4.134  0.2097  0.3273  0.9584
 1432SOL    HW2 4897   3.212   2.027   3.982  1.5521 -1.5614  0.3104
 1433SOL     OW 4898   3.026   0.515   3.586 -0.2187  0.7337  0.3976
 1433SOL    HW1 4899   3.013   0.606   3.546 -0.2065  0.6051  0.0951
 1433SOL    HW2 4900   3.068   0.524   3.676 -1.4815  1.1154  0.9719
 1434SOL     OW 4901   2.850   0.268   2.592  0.1416 -0.5322  0.3155
 1434SOL    HW1 4902   2.848   0.359   2.551  0.8146 -0.1220  1.1557
 1434SOL    HW2 4903   2.900   0.205   2.532 -0.0532 -0.2778 -0.1191
 1435SOL     OW 4904   2.405   0.903   4.214 -0.1000  0.6245 -0.3891
 1435SOL    HW1 4905   2.384   0.860   4.302 -2.4035  2.2984 -0.0329
 1435SOL    HW2 4906   2.472   0.847   4.166  0.5155 -0.8624  1.9841
 1436SOL     OW 4907   3.626   1.362   3.824 -0.0067  0.3792 -1.0777
 1436SOL    HW1 4908   3.722   1.382   3.801  0.4094 -0.6368 -0.3003
 1436SOL    HW2 4909   3.620   1.334   3.920 -1.4554  2.7941 -0.3850
 1437SOL     OW 4910   3.621   0.051   3.806 -0.0229  0.1685 -0.0954
 1437SOL    HW1 4911   3.531   0.014   3.782 -0.5608 -0.1054  2.1440
 1437SOL    HW2 4912   3.610   0.127   3.870  1.3238  0.7045 -0.4545
 1438SOL     OW 4913   3.637   2.507   3.253  0.1173  0.3079  0.0638
 1438SOL    HW1 4914   3.616   2.427   3.309  2.3676 -0.5447 -0.1843
 1438SOL    HW2 4915   3.638   2.481   3.157  0.6942  0.6703 -0.0318
 1439SOL     OW 4916   2.840   1.127   3.142 -0.7626  0.0628  0.3855
 1439SOL    HW1 4917   2.789   1.080   3.214 -2.1199 -2.4785 -2.0781
 1439SOL    HW2 4918   2.918   1.071   3.114  1.4982  2.3230  1.6745
 1440SOL     OW 4919   3.432   1.788   2.113  0.2886 -0.3605  0.5931
 1440SOL    HW1 4920   3.357   1.766   2.051  0.7329  0.2359 -0.1818
 1440SOL    HW2 4921   3.443   1.715   2.181 -0.4233 -0.8614  0.1763
 1441SOL     OW 4922   3.941   0.889   2.436 -0.1704  0.1658 -0.6369
 1441SOL    HW1 4923   3.987   0.874   2.349  2.7032 -1.7192  1.0378
 1441SOL    HW2 4924   3.996   0.951   2.492 -1.0909  0.0425  0.4306
 1442SOL     OW 4925   2.897   1.047   3.902 -0.4346 -0.0060 -0.3021
 1442SOL    HW1 4926   2.874   1.070   3.997 -1.2680 -0.8032 -0.2923
 1442SOL    HW2 4927   2.898   0.948   3.891  3.5100 -0.1178 -0.2449
 1443SOL     OW 4928   2.730   1.036   2.744  0.2666  1.1080 -0.1287
 1443SOL    HW1 4929   2.653   1.018   2.683 -0.2236  0.2127  0.7124
 1443SOL    HW2 4930   2.815   1.011   2.699 -0.2415 -1.8155  0.3155
 1444SOL     OW 4931   4.332   1.682   3.049  0.0811  0.3750  0.2784
 1444SOL    HW1 4932   4.334   1.630   2.963 -0.4632 -0.0203  0.4945
 1444SOL    HW2 4933   4.314   1.778   3.030 -0.6499  0.1902 -0.0226
 1445SOL     OW 4934   2.040   0.870   3.621 -0.0902  0.2856  0.0638
 1445SOL    HW1 4935   2.048   0.969   3.607 -1.4621  0.4455  0.2725
 1445SOL    HW2 4936   1.975   0.833   3.555 -1.5641 -0.0434  1.6574
 1446SOL     OW 4937   4.302   4.212   3.387 -0.0560 -0.1838 -0.6732
 1446SOL    HW1 4938   4.276   4.217   3.484  3.5999 -1.8246  0.5709
 1446SOL    HW2 4939   4.251   4.139   3.343 -0.3271 -0.7951  0.5881
 1447SOL     OW 4940   2.042   3.988   2.341 -0.6515 -0.1009  0.3951
 1447SOL    HW1 4941   2.042   4.081   2.304  0.8432 -0.7899 -1.5167
 1447SOL    HW2 4942   2.102   3.984   2.422  3.9257 -0.3381 -2.6275
 1448SOL     OW 4943   4.324   0.226   1.741 -0.0274  0.5155  0.6304
 1448SOL    HW1 4944   4.247   0.254   1.683  1.0514 -0.5955 -1.4250
 1448SOL    HW2 4945   4.381   0.161   1.691  0.4897 -1.2002  3.2775
 1449SOL     OW 4946   2.885   0.242   2.032 -0.1554  0.5678 -0.2542
 1449SOL    HW1 4947   2.875   0.324   2.089 -0.3043  0.6450 -0.3918
 1449SOL    HW2 4948   2.963   0.188   2.065  0.0762  0.8747 -0.2956
 1450SOL     OW 4949   2.898   0.231   3.388 -0.3343 -0.4683 -0.2011
 1450SOL    HW1 4950   2.817   0.249   3.332 -0.6938  0.1684  0.4910
 1450SOL    HW2 4951   2.970   0.296   3.364 -0.7954  0.3915  0.6524
 1451SOL     OW 4952   2.655   0.580   0.912 -0.6804 -0.1077 -0.0775
 1451SOL    HW1 4953   2.575   0.589   0.972 -0.5622  0.8292 -0.0447
 1451SOL    HW2 4954   2.649   0.648   0.839 -0.4662 -0.7711 -0.7302
 1452SOL     OW 4955   1.598   0.510   3.322 -0.0517 -0.0207 -0.5212
 1452SOL    HW1 4956   1.579   0.602   3.289 -0.6906 -0.0830 -0.3502
 1452SOL    HW2 4957   1.633   0.454   3.247 -0.9462 -0.0084 -0.9655
 1453SOL     OW 4958   2.022   0.151   4.853  0.0850 -0.0136 -1.0252
 1453SOL    HW1 4959   1.949   0.217   4.870 -1.2180 -1.2360 -1.7257
 1453SOL    HW2 4960   2.063   0.170   4.764 -0.6094 -0.4299 -1.4398
 1454SOL     OW 4961   2.308   4.146   0.283  0.1581 -0.2158  0.0094
 1454SOL    HW1 4962   2.407   4.131   0.287  0.2666  0.6416  1.0557
 1454SOL    HW2 4963   2.278   4.150   0.188  0.8932 -1.8713 -0.3292
 1455SOL     OW 4964   2.823   0.549   4.778 -0.1694 -0.1230 -0.3157
 1455SOL    HW1 4965   2.862   0.560   4.869 -0.9347 -1.1968  0.1647
 1455SOL    HW2 4966   2.735   0.597   4.774 -1.0563 -1.6369  0.1519
 1456SOL     OW 4967   3.353   1.799   4.101 -0.3015 -0.8360 -0.2537
 1456SOL    HW1 4968   3.273   1.857   4.087 -0.4054 -1.0780 -0.6967
 1456SOL    HW2 4969   3.413   1.806   4.021  0.5403 -0.0101  0.4184
 1457SOL     OW 4970   4.327   0.891   4.494 -0.3135  0.0116  0.2301
 1457SOL    HW1 4971   4.393   0.843   4.436 -1.2622 -0.3969 -0.5233
 1457SOL    HW2 4972   4.367   0.978   4.524 -0.4020  1.0416 -2.3870
 1458SOL     OW 4973   2.487   0.060   4.606  0.2655 -0.1214  0.1566
 1458SOL    HW1 4974   2.569   0.012   4.575 -0.7864 -1.0032 -1.4477
 1458SOL    HW2 4975   2.425   0.072   4.528 -1.1252  0.5172  1.3239
 1459SOL     OW 4976   3.175   0.392   2.686  0.1258 -0.3587  0.1776
 1459SOL    HW1 4977   3.192   0.305   2.731  0.7558 -0.0417  0.5651
 1459SOL    HW2 4978   3.150   0.376   2.590 -0.8678 -1.0157  0.5381
 1460SOL     OW 4979   2.422   0.461   0.305  0.3650  0.3111  0.2029
 1460SOL    HW1 4980   2.407   0.425   0.397  2.5549 -0.0365  0.4671
 1460SOL    HW2 4981   2.437   0.560   0.310  0.4816  0.2931  0.2341
 1461SOL     OW 4982   2.324   0.797   4.457  0.0761 -0.1541 -0.4613
 1461SOL    HW1 4983   2.247   0.743   4.423  1.0616 -1.7409 -0.2489
 1461SOL    HW2 4984   2.292   0.860   4.528 -1.0341 -0.7375 -0.4306
 1462SOL     OW 4985   2.650   0.298   4.545 -0.2253  0.0773  0.0250
 1462SOL    HW1 4986   2.740   0.290   4.588  0.1928 -1.3180 -1.0197
 1462SOL    HW2 4987   2.590   0.226   4.581 -0.2723 -0.2797 -0.7472
 1463SOL     OW 4988   3.918   0.300   4.229  0.1675  0.4523 -0.0865
 1463SOL    HW1 4989   3.867   0.385   4.220  0.1872  0.5869  0.8953
 1463SOL    HW2 4990   3.861   0.224   4.197 -0.7262  0.5909  1.0726
 1464SOL     OW 4991   1.712   2.109   0.001 -0.1840 -0.5527  0.3030
 1464SOL    HW1 4992   1.734   2.206   0.002  0.7199 -0.7116 -1.1076
 1464SOL    HW2 4993   1.615   2.096   0.021 -0.3145  0.6250  0.4816
 1465SOL     OW 4994   2.096   0.576   0.373  0.2323 -0.1086 -0.1448
 1465SOL    HW1 4995   2.160   0.526   0.316  0.1348 -1.6853  1.0536
 1465SOL    HW2 4996   2.146   0.637   0.435  0.6251 -1.4617  0.9076
 1466SOL     OW 4997   2.431   3.694   4.602  0.1698 -0.2848 -0.5109
 1466SOL    HW1 4998   2.393   3.659   4.688 -1.6141 -2.7760 -2.1589
 1466SOL    HW2 4999   2.530   3.706   4.612 -0.0741  0.2444  2.0556
 1467SOL     OW 5000   2.821   0.892   4.398  0.6099  0.2883  0.0906
 1467SOL    HW1 5001   2.728   0.867   4.425  0.3822 -0.4092 -1.2438
 1467SOL    HW2 5002   2.856   0.964   4.459 -0.6207  0.2299  0.8891
 1468SOL     OW 5003   1.553   1.738   4.428  0.1556 -0.0702 -0.3152
 1468SOL    HW1 5004   1.620   1.777   4.364 -0.6866 -1.6220 -2.2340
 1468SOL    HW2 5005   1.462   1.741   4.388 -0.0426 -3.4494 -0.3877
 1469SOL     OW 5006   4.797   1.766   3.347 -0.4032 -0.3921 -0.0653
 1469SOL    HW1 5007   4.747   1.777   3.261  0.1578 -1.7342 -0.5879
 1469SOL    HW2 5008   4.877   1.708   3.331  0.5193  0.5134  1.0633
 1470SOL     OW 5009   0.668   1.529   3.697 -0.1245 -0.6806  0.4052
 1470SOL    HW1 5010   0.762   1.523   3.733  0.0682  0.1070  0.0508
 1470SOL    HW2 5011   0.609   1.466   3.748  0.1050  0.4964  2.2129
 1471SOL     OW 5012   3.609   0.578   4.457 -0.5552 -0.1284 -0.2246
 1471SOL    HW1 5013   3.663   0.567   4.540 -0.1142 -0.1833 -0.5126
 1471SOL    HW2 5014   3.552   0.660   4.465  0.2946  0.4847 -0.2961
 1472SOL     OW 5015   3.099   1.222   4.240 -0.0752  0.0741  0.1569
 1472SOL    HW1 5016   3.025   1.195   4.178 -0.3767  0.2237  0.4494
 1472SOL    HW2 5017   3.113   1.321   4.233  1.9907 -0.2762 -1.9872
 1473SOL     OW 5018   2.182   0.900   0.457  0.1451 -0.1390  0.6025
 1473SOL    HW1 5019   2.118   0.954   0.402  0.8003  0.3329  0.2821
 1473SOL    HW2 5020   2.183   0.935   0.550 -0.5412 -0.5687  0.7785
 1474SOL     OW 5021   2.142   3.497   4.687  0.1566  0.3130  0.2191
 1474SOL    HW1 5022   2.235   3.468   4.708  0.2345 -0.7362 -1.4298
 1474SOL    HW2 5023   2.136   3.597   4.696  1.5117  0.4306  0.0834
 1475SOL     OW 5024   2.539   0.519   4.075 -0.3278 -0.0998 -0.0918
 1475SOL    HW1 5025   2.500   0.435   4.035 -2.3683  1.0325 -0.6094
 1475SOL    HW2 5026   2.610   0.494   4.142  1.0644 -2.1463 -2.1560
 1476SOL     OW 5027   2.694   1.864   3.675 -0.1789  0.1903  0.2965
 1476SOL    HW1 5028   2.638   1.841   3.596 -2.5183  1.6055  1.4229
 1476SOL    HW2 5029   2.748   1.946   3.654 -2.4887  1.9408  0.7753
 1477SOL     OW 5030   2.159   3.413   3.747  0.3781 -0.1602 -0.8298
 1477SOL    HW1 5031   2.219   3.346   3.791  1.4534 -0.1292 -2.2048
 1477SOL    HW2 5032   2.097   3.452   3.815  1.1752 -0.9918  0.4030
 1478SOL     OW 5033   1.605   1.204   4.820  0.1273 -0.2815  0.0226
 1478SOL    HW1 5034   1.525   1.155   4.856 -0.9373 -0.3111 -2.1980
 1478SOL    HW2 5035   1.642   1.154   4.741  0.7430  1.0702 -0.5808
 1479SOL     OW 5036   3.422   1.721   1.060  0.6074  0.3728  0.5128
 1479SOL    HW1 5037   3.496   1.774   1.018  1.7023 -0.6781  1.0585
 1479SOL    HW2 5038   3.400   1.642   1.004 -0.2717  0.7908  0.2465
 1480SOL     OW 5039   3.430   0.964   4.385  0.0613  0.1951  0.2589
 1480SOL    HW1 5040   3.422   0.903   4.463 -0.3340 -0.1901 -0.0761
 1480SOL    HW2 5041   3.525   0.966   4.353  0.4107  1.0657  1.3068
 1481SOL     OW 5042   2.373   1.295   3.527 -0.3459  0.1607 -0.0120
 1481SOL    HW1 5043   2.407   1.256   3.441  0.7724  0.2685  0.3726
 1481SOL    HW2 5044   2.351   1.391   3.514  0.6679  0.4098  0.0329
 1482SOL     OW 5045   0.938   1.153   4.645 -0.2099  0.0380  0.4947
 1482SOL    HW1 5046   1.029   1.131   4.678 -1.1312 -2.2906  1.7633
 1482SOL    HW2 5047   0.906   1.237   4.689  0.2012 -0.7664  2.4729
 1483SOL     OW 5048   2.744   4.034   4.738 -0.7372  0.3748  0.2363
 1483SOL    HW1 5049   2.756   4.096   4.661  0.9115 -0.8581 -0.5500
 1483SOL    HW2 5050   2.832   4.019   4.784 -1.1933 -0.9623  0.7350
 1484SOL     OW 5051   3.236   0.800   3.469  0.2773  0.3538 -0.0882
 1484SOL    HW1 5052   3.292   0.755   3.539  1.5104  1.7156 -0.1376
 1484SOL    HW2 5053   3.271   0.892   3.454 -1.0983  0.7179 -1.2212
 1485SOL     OW 5054   2.505   1.418   0.385 -0.0619 -0.1183  0.2713
 1485SOL    HW1 5055   2.446   1.496   0.402  1.6700  0.9824  1.6388
 1485SOL    HW2 5056   2.451   1.334   0.389 -1.6782  0.8829  0.4738
 1486SOL     OW 5057   2.243   1.075   4.085 -0.0122 -0.0234  0.4604
 1486SOL    HW1 5058   2.233   1.148   4.153  0.4358 -0.0491  0.5624
 1486SOL    HW2 5059   2.308   1.006   4.119 -0.3659 -0.4273  0.3295
 1487SOL     OW 5060   2.937   1.099   4.562 -0.4610  0.3490  0.4096
 1487SOL    HW1 5061   3.014   1.162   4.548 -0.8271  1.5219  3.0906
 1487SOL    HW2 5062   2.857   1.134   4.514  0.3635 -0.3799 -1.6110
 1488SOL     OW 5063   4.415   1.243   0.330 -0.6375 -0.3347  0.6797
 1488SOL    HW1 5064   4.340   1.309   0.328 -0.8178 -0.5605 -1.2697
 1488SOL    HW2 5065   4.502   1.291   0.343 -0.7279  0.3426 -1.0423
 1489SOL     OW 5066   1.798   0.767   0.337  0.1888 -0.7444 -0.0855
 1489SOL    HW1 5067   1.870   0.716   0.385 -0.3022 -0.8866  0.4985
 1489SOL    HW2 5068   1.718   0.708   0.325  0.0171 -0.4549 -0.3809
 1490SOL     OW 5069   3.413   0.661   4.827  0.2708 -0.2009 -0.1764
 1490SOL    HW1 5070   3.370   0.572   4.807  0.3326  0.0337 -1.4179
 1490SOL    HW2 5071   3.380   0.694   4.915 -1.6191 -0.3395 -0.7737
 1491SOL     OW 5072   4.423   2.352   4.024  0.2148 -0.7229  0.0460
 1491SOL    HW1 5073   4.388   2.271   4.071  2.5582 -1.8440  0.0274
 1491SOL    HW2 5074   4.487   2.400   4.084  0.9570 -0.4801 -0.9127
 1492SOL     OW 5075   2.390   1.789   4.027 -0.0166  0.3885 -0.0119
 1492SOL    HW1 5076   2.347   1.756   4.111  0.4446 -0.3339 -0.0477
 1492SOL    HW2 5077   2.488   1.799   4.041  0.2555 -0.9396 -0.8044
 1493SOL     OW 5078   2.059   2.384   0.230 -0.5504 -0.2954 -0.7087
 1493SOL    HW1 5079   2.038   2.399   0.133 -0.0452  0.1527 -0.7502
 1493SOL    HW2 5080   1.977   2.348   0.276  0.0967 -3.8536 -1.9763
 1494SOL     OW 5081   3.005   0.114   4.539 -0.5147 -0.2825 -0.1724
 1494SOL    HW1 5082   2.994   0.182   4.611  0.8808 -0.0200 -0.1769
 1494SOL    HW2 5083   2.981   0.154   4.451  1.5774  0.7117 -0.3731
 1495SOL     OW 5084   2.209   1.230   0.034  0.5641  0.1659  0.3054
 1495SOL    HW1 5085   2.249   1.309   0.082  0.8384  0.3119 -0.1512
 1495SOL    HW2 5086   2.173   1.260  -0.054  1.9690 -0.4556 -0.5286
 1496SOL     OW 5087   2.506   3.815   4.338  0.4995  0.1881  0.4709
 1496SOL    HW1 5088   2.434   3.851   4.279  0.0796 -1.8072 -0.3293
 1496SOL    HW2 5089   2.465   3.761   4.412  1.1209 -1.2445 -0.1845
 1497SOL     OW 5090   1.392   1.041   0.016  0.4542  0.4165 -0.2280
 1497SOL    HW1 5091   1.324   0.996  -0.041 -0.7373  0.8950  0.7681
 1497SOL    HW2 5092   1.455   0.973   0.053  0.5658 -0.0271 -1.1852
 1498SOL     OW 5093   2.330   4.150   4.132 -0.1880 -0.0827  0.3884
 1498SOL    HW1 5094   2.394   4.180   4.061 -1.6018  0.7267 -0.6168
 1498SOL    HW2 5095   2.318   4.051   4.127  1.3002 -0.3207  0.9127
 1499SOL     OW 5096   3.693   3.924   0.144 -0.3138 -0.5095 -0.5587
 1499SOL    HW1 5097   3.660   3.966   0.059  1.0175  1.3342 -0.2414
 1499SOL    HW2 5098   3.655   3.973   0.222  1.2714  0.1910 -0.1765
 1500SOL     OW 5099   3.122   3.605   1.093 -0.1005 -0.2179 -0.6422
 1500SOL    HW1 5100   3.107   3.684   1.033 -1.5033 -0.9443 -1.3183
 1500SOL    HW2 5101   3.217   3.577   1.087 -0.1352 -0.1147 -2.3895
 1501SOL     OW 5102   2.855   0.545   4.173 -0.0212 -0.3444 -0.8757
 1501SOL    HW1 5103   2.859   0.556   4.074 -0.5887  0.5591 -0.8047
 1501SOL    HW2 5104   2.947   0.558   4.211  0.1822 -0.6056 -1.2674
 1502SOL     OW 5105   3.814   0.871   4.530  0.0120 -0.2901  0.6287
 1502SOL    HW1 5106   3.912   0.880   4.550  1.0290 -0.7652 -3.2814
 1502SOL    HW2 5107   3.794   0.778   4.501 -2.1365 -0.7741  3.2904
 1503SOL     OW 5108   2.802   0.832   3.270  0.0625 -0.1971  0.4417
 1503SOL    HW1 5109   2.749   0.797   3.193  0.0576  1.1290 -0.1813
 1503SOL    HW2 5110   2.768   0.922   3.296  0.1692 -0.5504  1.9077
 1504SOL     OW 5111   3.929   4.063   4.239  0.2352  0.3076  0.1402
 1504SOL    HW1 5112   3.940   4.038   4.143  1.8136 -0.3338  0.4568
 1504SOL    HW2 5113   3.902   3.983   4.291 -0.4313  0.6139  0.2782
 1505SOL     OW 5114   2.588   3.294   4.556 -0.2457 -0.2245 -0.5956
 1505SOL    HW1 5115   2.519   3.346   4.506 -1.8091 -0.6496  1.0431
 1505SOL    HW2 5116   2.556   3.201   4.570  1.4515 -0.9694 -1.3041
 1506SOL     OW 5117   1.987   0.927   0.243 -0.6382 -0.0979  0.1803
 1506SOL    HW1 5118   1.918   0.865   0.281  0.1701 -0.1261  1.6746
 1506SOL    HW2 5119   1.942   1.001   0.193 -1.6945 -0.7612  0.1282
 1507SOL     OW 5120   2.361   2.168   4.077 -0.2692  0.0491  0.3006
 1507SOL    HW1 5121   2.299   2.168   3.998 -1.1309 -0.6591  0.9520
 1507SOL    HW2 5122   2.337   2.092   4.138  0.3098  0.6465  1.2970
 1508SOL     OW 5123   1.278   1.423   3.965 -0.1896  0.3803 -0.2506
 1508SOL    HW1 5124   1.342   1.365   4.017 -1.5931 -1.4045 -0.4272
 1508SOL    HW2 5125   1.326   1.463   3.887  0.9415 -0.2200  0.1078
 1509SOL     OW 5126   3.522   3.551   0.179 -0.4478  0.2159 -0.0025
 1509SOL    HW1 5127   3.468   3.504   0.248 -0.9332 -1.7973 -1.6409
 1509SOL    HW2 5128   3.463   3.579   0.103  0.4902 -0.2716 -0.9368
 1510SOL     OW 5129   2.338   4.001   4.676 -0.5801 -0.5431  0.0510
 1510SOL    HW1 5130   2.390   4.085   4.660  2.7655 -2.5070 -0.2952
 1510SOL    HW2 5131   2.313   3.961   4.588 -2.1955  0.0609  0.2146
 1511SOL     OW 5132   2.849   1.077   4.172 -0.6195 -0.2312 -0.5515
 1511SOL    HW1 5133   2.853   0.989   4.219  2.4116  1.2037  2.2848
 1511SOL    HW2 5134   2.799   1.143   4.229  3.6467  1.7070  1.3793
 1512SOL     OW 5135   1.930   1.140   4.082  0.0976 -0.1956 -0.9215
 1512SOL    HW1 5136   2.016   1.133   4.031  0.8121 -1.4948  0.3877
 1512SOL    HW2 5137   1.907   1.050   4.120  0.0870  0.8849  1.8022
 1513SOL     OW 5138   3.816   1.063   4.026  0.1619 -0.3837 -0.4635
 1513SOL    HW1 5139   3.853   1.009   4.102  1.8910 -0.4056 -1.2619
 1513SOL    HW2 5140   3.760   1.005   3.968  1.4112 -1.1644 -0.9158
 1514SOL     OW 5141   2.160   1.396   4.367 -0.6518  0.1187  0.1717
 1514SOL    HW1 5142   2.256   1.407   4.394 -0.6019  2.9606 -0.8411
 1514SOL    HW2 5143   2.150   1.416   4.270 -2.3711  0.3828  0.3710
 1515SOL     OW 5144   2.272   2.698   4.116 -0.4427  0.4522  0.0134
 1515SOL    HW1 5145   2.248   2.755   4.036  0.0464  0.0522 -0.4241
 1515SOL    HW2 5146   2.348   2.639   4.093 -0.1018  0.5380  0.8857
 1516SOL     OW 5147   3.510   4.018   4.164 -0.9067  0.2103 -0.0606
 1516SOL    HW1 5148   3.567   4.028   4.083 -0.6541  0.1342  0.1073
 1516SOL    HW2 5149   3.451   3.937   4.153  0.3633 -0.8469  0.5631
 1517SOL     OW 5150   1.768   0.966   3.772  0.0575 -0.0468 -0.1446
 1517SOL    HW1 5151   1.859   0.942   3.736 -0.1116 -0.9114 -0.0266
 1517SOL    HW2 5152   1.701   0.963   3.698  0.3753  2.2470 -0.5928
 1518SOL     OW 5153   2.221   1.711   4.261 -0.6320 -0.1277  0.6270
 1518SOL    HW1 5154   2.194   1.629   4.212  1.5882 -0.9759  0.7172
 1518SOL    HW2 5155   2.263   1.686   4.348 -1.3261  1.1888  1.3654
 1519SOL     OW 5156   3.577   1.477   3.275 -0.0204  0.4423  0.1230
 1519SOL    HW1 5157   3.631   1.394   3.262  2.4853  1.5952  2.2011
 1519SOL    HW2 5158   3.488   1.453   3.313  0.5388 -1.3198  0.4002
 1520SOL     OW 5159   1.890   4.012   3.931  0.0722  0.1719  0.1485
 1520SOL    HW1 5160   1.797   3.994   3.963  0.6971 -0.2922  1.7642
 1520SOL    HW2 5161   1.926   4.093   3.976 -0.3505  1.8182 -2.2495
 1521SOL     OW 5162   1.745   1.433   0.317  0.2050 -0.6199 -0.1369
 1521SOL    HW1 5163   1.807   1.451   0.241 -1.0052  1.7261 -0.6712
 1521SOL    HW2 5164   1.754   1.505   0.385  0.3136 -1.9777  1.3375
 1522SOL     OW 5165   2.632   2.840   0.299  0.4024 -0.0976 -0.2200
 1522SOL    HW1 5166   2.716   2.790   0.318  0.1174 -0.8386 -0.8497
 1522SOL    HW2 5167   2.601   2.819   0.206 -0.0845  0.7354 -0.2572
 1523SOL     OW 5168   0.926   0.899   3.328  0.2007 -0.4862  0.1525
 1523SOL    HW1 5169   0.896   0.993   3.345 -0.6537 -0.6767 -0.2415
 1523SOL    HW2 5170   0.952   0.890   3.232 -0.1114 -0.7475  0.0881
 1524SOL     OW 5171   2.550   4.111   0.589 -0.1060  0.2646 -0.3481
 1524SOL    HW1 5172   2.585   4.201   0.614  2.0165 -0.4575 -0.5538
 1524SOL    HW2 5173   2.531   4.058   0.672  1.3247 -0.0672 -0.2186
 1525SOL     OW 5174   2.171   1.691   4.714 -0.2772  0.1386 -0.3130
 1525SOL    HW1 5175   2.254   1.698   4.658 -0.0970  0.2544 -0.0370
 1525SOL    HW2 5176   2.098   1.651   4.660 -0.1851  0.4963 -0.7148
 1526SOL     OW 5177   3.244   3.973   0.414  0.0571 -0.1287  0.1710
 1526SOL    HW1 5178   3.323   3.921   0.447 -1.1256 -2.0119  0.2072
 1526SOL    HW2 5179   3.271   4.068   0.397  1.7079 -0.0579  2.5826
 1527SOL     OW 5180   2.221   0.697   0.878  0.3378 -0.3917  0.5191
 1527SOL    HW1 5181   2.134   0.745   0.880  1.3112  1.4382  1.3369
 1527SOL    HW2 5182   2.225   0.630   0.952  0.6126  1.4073  2.1918
 1528SOL     OW 5183   2.698   0.540   4.387 -0.1136 -0.1020 -0.6354
 1528SOL    HW1 5184   2.754   0.530   4.305 -0.2096 -0.9010 -0.6099
 1528SOL    HW2 5185   2.694   0.452   4.435  0.7677  0.5822  0.7570
 1529SOL     OW 5186   2.250   4.138   4.914  0.2421 -0.4847  0.8078
 1529SOL    HW1 5187   2.236   4.237   4.903 -0.0619 -0.4244  1.6873
 1529SOL    HW2 5188   2.289   4.101   4.830 -0.4625  0.2310  0.1447
 1530SOL     OW 5189   2.033   3.451   3.502 -0.2711 -0.1792  0.4234
 1530SOL    HW1 5190   2.058   3.545   3.478 -1.3406  0.0697  0.1938
 1530SOL    HW2 5191   2.078   3.425   3.587 -0.9980  1.0362  1.2151
 1531SOL     OW 5192   2.523   0.309   3.522 -0.2557 -0.3765 -0.4579
 1531SOL    HW1 5193   2.610   0.357   3.532  0.6686 -1.8940 -0.7535
 1531SOL    HW2 5194   2.541   0.210   3.515 -2.1292 -0.8765  1.1429
 1532SOL     OW 5195   3.256   0.449   4.787  0.1032  0.0508 -0.8688
 1532SOL    HW1 5196   3.232   0.402   4.872 -0.0393  2.4298  0.5028
 1532SOL    HW2 5197   3.174   0.493   4.749  0.6727  1.3498 -0.6578
 1533SOL     OW 5198   4.670   0.084   3.192  0.2682  0.0950  0.0024
 1533SOL    HW1 5199   4.597   0.142   3.155  1.0369  1.6346  0.7725
 1533SOL    HW2 5200   4.630   0.007   3.242 -0.7920 -0.0660 -1.0593
 1534SOL     OW 5201   4.440   3.260   4.365  0.1168 -0.1011 -0.1793
 1534SOL    HW1 5202   4.482   3.347   4.337 -0.6211  0.8353  1.4727
 1534SOL    HW2 5203   4.467   3.188   4.302  0.2618  1.4452 -1.9519
 1535SOL     OW 5204   2.004   2.983   4.631 -0.4653 -0.0193  0.3188
 1535SOL    HW1 5205   2.012   2.925   4.550  1.0346  0.5842 -0.0205
 1535SOL    HW2 5206   1.909   3.011   4.643 -0.6668  0.2137 -1.4989
 1536SOL     OW 5207   1.662   0.368   0.210  0.0557  0.6844  0.4812
 1536SOL    HW1 5208   1.709   0.441   0.261  0.4718  0.8566 -0.1384
 1536SOL    HW2 5209   1.662   0.284   0.265  0.8596  0.7534  0.6045
 1537SOL     OW 5210   1.195   0.558   4.766  0.1116  0.5965  0.1678
 1537SOL    HW1 5211   1.193   0.508   4.679 -0.0983 -0.9361  1.0233
 1537SOL    HW2 5212   1.284   0.547   4.809  0.3732  1.7305 -0.0303
 1538SOL     OW 5213   1.804   1.097   0.127 -0.1768  0.3104 -0.2708
 1538SOL    HW1 5214   1.771   1.186   0.096 -2.7302  0.3342  2.1433
 1538SOL    HW2 5215   1.783   1.028   0.057 -1.5140  1.0455 -0.6447
 1539SOL     OW 5216   2.451   1.920   4.364 -0.3181  0.3234 -0.1297
 1539SOL    HW1 5217   2.355   1.934   4.341 -0.6558 -0.9933  0.3922
 1539SOL    HW2 5218   2.499   2.008   4.360 -1.8852  1.3132  1.2434
 1540SOL     OW 5219   2.867   0.952   4.780  0.3436  0.1269 -0.1776
 1540SOL    HW1 5220   2.911   0.963   4.869  0.8122  1.1747 -0.5212
 1540SOL    HW2 5221   2.894   1.028   4.720 -0.1343 -0.4469 -1.1413
 1541SOL     OW 5222   1.593   1.509   4.186  0.7376  0.4976  0.1116
 1541SOL    HW1 5223   1.535   1.590   4.177 -0.0423 -0.2626 -2.4014
 1541SOL    HW2 5224   1.537   1.427   4.172  1.9472 -0.3909  0.3464
 1542SOL     OW 5225   2.330   3.824   0.157  0.1551  0.0061 -0.0677
 1542SOL    HW1 5226   2.374   3.914   0.165  1.0159 -0.3155 -0.9664
 1542SOL    HW2 5227   2.277   3.805   0.239 -0.0625  1.3487  0.1204
 1543SOL     OW 5228   2.844   3.170   4.494 -0.7932 -0.4755 -0.0823
 1543SOL    HW1 5229   2.791   3.096   4.535 -1.3384 -0.4754 -0.7617
 1543SOL    HW2 5230   2.793   3.256   4.501 -0.9072 -0.4811 -0.7715
 1544SOL     OW 5231   1.249   4.037   3.134  0.0442  0.1562 -0.4364
 1544SOL    HW1 5232   1.191   3.980   3.192  1.5706  0.4522  1.4759
 1544SOL    HW2 5233   1.218   4.132   3.139  0.6073  0.3064  0.5423
 1545SOL     OW 5234   2.590   0.148   0.115  0.2943  0.3658  0.0439
 1545SOL    HW1 5235   2.510   0.154   0.055 -0.1464  1.2474  0.6952
 1545SOL    HW2 5236   2.574   0.078   0.185 -1.0124  2.2039  1.7045
 1546SOL     OW 5237   2.519   2.160   4.589  0.1428  0.2584 -0.1533
 1546SOL    HW1 5238   2.571   2.239   4.554 -2.1091  1.9932  0.1760
 1546SOL    HW2 5239   2.441   2.143   4.528  0.3365 -1.4766  0.0412
 1547SOL     OW 5240   2.022   0.228   0.217  0.2937 -0.0849 -0.3076
 1547SOL    HW1 5241   1.929   0.214   0.252 -0.6658  0.7108 -2.3551
 1547SOL    HW2 5242   2.034   0.174   0.134  1.8312 -0.4850  0.1542
 1548SOL     OW 5243   3.315   4.116   3.703 -0.4126 -0.3226  0.4320
 1548SOL    HW1 5244   3.293   4.048   3.773  0.1570  0.3164  1.2629
 1548SOL    HW2 5245   3.311   4.074   3.612 -2.1162 -0.9406  0.7533
 1549SOL     OW 5246   3.161   4.056   4.586  0.1736 -0.3114 -0.0422
 1549SOL    HW1 5247   3.257   4.072   4.608 -0.3682  2.2149  0.7703
 1549SOL    HW2 5248   3.110   4.142   4.588 -1.8816 -1.3587 -1.8272
 1550SOL     OW 5249   1.777   0.286   4.882 -0.5392 -0.3980  0.2718
 1550SOL    HW1 5250   1.732   0.316   4.966 -2.2507  0.0198 -0.7589
 1550SOL    HW2 5251   1.765   0.355   4.811 -0.7279 -1.5448 -0.8585
 1551SOL     OW 5252   1.141   1.712   4.652 -0.2071 -0.3206 -0.5512
 1551SOL    HW1 5253   1.083   1.634   4.626  0.8310 -0.7439 -1.6901
 1551SOL    HW2 5254   1.178   1.755   4.570 -0.0162  0.8228  0.1082
 1552SOL     OW 5255   1.816   1.122   4.600 -0.3031  0.0921  0.0160
 1552SOL    HW1 5256   1.814   1.147   4.504  0.3190  0.0542 -0.0145
 1552SOL    HW2 5257   1.849   1.199   4.654 -0.3350  0.0064  0.1612
 1553SOL     OW 5258   2.768   4.188   4.519  0.5349 -0.3955 -0.7484
 1553SOL    HW1 5259   2.840   4.252   4.546 -0.6226  0.7765 -0.3772
 1553SOL    HW2 5260   2.781   4.161   4.423  1.5941 -0.3889 -0.6151
 1554SOL     OW 5261   1.714   1.926   4.237  0.7794  0.0069 -0.0834
 1554SOL    HW1 5262   1.810   1.931   4.265  0.7615  3.1085 -0.1998
 1554SOL    HW2 5263   1.674   2.018   4.239 -2.0366 -1.1072 -0.6583
 1555SOL     OW 5264   2.889   0.292   4.690 -0.3901 -0.1592  0.6063
 1555SOL    HW1 5265   2.878   0.387   4.719  1.6384 -0.2147  1.7924
 1555SOL    HW2 5266   2.877   0.232   4.769  0.4756 -0.6963  0.3483
 1556SOL     OW 5267   3.437   1.117   3.930 -0.2184 -0.8661  0.7946
 1556SOL    HW1 5268   3.349   1.088   3.891 -1.1851 -0.2819  2.4636
 1556SOL    HW2 5269   3.423   1.153   4.022  0.9305  4.3081 -0.7074
 1557SOL     OW 5270   2.773   2.794   4.707  0.0645 -0.2693  0.2913
 1557SOL    HW1 5271   2.721   2.868   4.665  0.6157 -0.0895 -0.0851
 1557SOL    HW2 5272   2.802   2.822   4.799 -0.7362 -0.4791  0.6163
 1558SOL     OW 5273   1.739   4.050   4.617  0.2782 -0.1915 -0.1528
 1558SOL    HW1 5274   1.728   4.001   4.703  0.7316 -0.3979 -0.2031
 1558SOL    HW2 5275   1.819   4.109   4.622 -1.8105  2.7547  0.8984
 1559SOL     OW 5276   1.278   0.479   3.993 -0.2710  0.4460  0.0141
 1559SOL    HW1 5277   1.294   0.509   3.899  0.5869  1.3564  0.4290
 1559SOL    HW2 5278   1.304   0.551   4.056 -0.2042 -0.3969  0.9830
 1560SOL     OW 5279   1.632   1.672   0.153  0.0744  0.3593  0.5076
 1560SOL    HW1 5280   1.659   1.754   0.204  1.6959  0.9029 -1.1216
 1560SOL    HW2 5281   1.710   1.637   0.103 -0.8464 -1.6459  0.3667
 1561SOL     OW 5282   3.158   0.716   3.219 -0.3228  0.0628 -0.3586
 1561SOL    HW1 5283   3.121   0.801   3.183  1.9889  0.5444 -1.7608
 1561SOL    HW2 5284   3.186   0.729   3.314  0.9295  1.1990 -0.8577
 1562SOL     OW 5285   3.481   0.306   0.523  0.4593  0.6170  0.4589
 1562SOL    HW1 5286   3.545   0.229   0.523  0.2793  0.3143  4.0845
 1562SOL    HW2 5287   3.516   0.378   0.463  1.6538 -1.4115 -1.4431
 1563SOL     OW 5288   4.040   1.540   4.559  0.3457  0.2610 -0.0346
 1563SOL    HW1 5289   4.096   1.609   4.514 -0.2279  0.2311 -0.8032
 1563SOL    HW2 5290   3.991   1.582   4.636  0.4859  0.5695 -0.1135
 1564SOL     OW 5291   3.618   2.921   4.830  0.1118 -0.0812 -0.2520
 1564SOL    HW1 5292   3.602   2.958   4.922  0.4624 -1.9724  0.6318
 1564SOL    HW2 5293   3.533   2.921   4.778 -0.1845  0.6304  0.2177
 1565SOL     OW 5294   2.868   1.151   3.641 -0.1262 -0.2262  0.6232
 1565SOL    HW1 5295   2.872   1.085   3.717 -0.7492  0.3912  1.2183
 1565SOL    HW2 5296   2.775   1.189   3.636  0.0613  0.1490 -0.1097
 1566SOL     OW 5297   3.129   0.825   4.559  0.5462  0.0281  0.3567
 1566SOL    HW1 5298   3.079   0.878   4.628 -1.2056 -2.5139  1.1959
 1566SOL    HW2 5299   3.104   0.858   4.468 -0.8072  0.4166  0.8388
 1567SOL     OW 5300   2.497   1.213   4.386  0.0911 -0.6152 -0.3638
 1567SOL    HW1 5301   2.424   1.247   4.445 -1.4645  1.0025 -3.0053
 1567SOL    HW2 5302   2.476   1.119   4.358 -0.7705 -0.3315 -0.7226
 1568SOL     OW 5303   3.378   1.243   4.812  0.2195  0.0616  0.0253
 1568SOL    HW1 5304   3.394   1.202   4.723 -1.0029 -0.5712  0.0782
 1568SOL    HW2 5305   3.289   1.288   4.813 -0.0799 -0.5123  1.1239
 1569SOL     OW 5306   2.768   0.461   3.595 -0.3840 -0.6967  0.0356
 1569SOL    HW1 5307   2.868   0.469   3.590 -0.3384  3.1846  2.7196
 1569SOL    HW2 5308   2.727   0.538   3.545 -1.9920 -1.2143  0.5106
 1570SOL     OW 5309   4.045   1.636   3.654  0.3655  0.8240  0.5118
 1570SOL    HW1 5310   4.120   1.639   3.720 -0.7513  2.6111  1.7849
 1570SOL    HW2 5311   4.071   1.688   3.572  0.1266  2.4489  1.4282
 1571SOL     OW 5312   1.407   1.175   3.661  0.5944  0.0511 -0.1197
 1571SOL    HW1 5313   1.406   1.212   3.568 -0.8204 -0.5761 -0.3886
 1571SOL    HW2 5314   1.415   1.249   3.727 -0.6219  0.7327 -0.6908
 1572SOL     OW 5315   3.177   2.920   4.542 -0.1317 -0.8827  0.6130
 1572SOL    HW1 5316   3.113   2.846   4.520 -1.3465  0.3285 -0.0811
 1572SOL    HW2 5317   3.221   2.952   4.458 -0.8556  0.2675  0.6549
 1573SOL     OW 5318   2.701   1.313   4.727 -0.1922  0.0244  0.3278
 1573SOL    HW1 5319   2.758   1.282   4.651 -1.7976  0.4566 -1.1051
 1573SOL    HW2 5320   2.641   1.239   4.757  0.4746 -0.1643  1.2512
 1574SOL     OW 5321   2.997   3.604   0.247 -0.1080 -0.3132  0.5317
 1574SOL    HW1 5322   3.003   3.541   0.169  1.7288 -0.7066  0.9402
 1574SOL    HW2 5323   3.035   3.560   0.328 -0.6604  0.6181  1.3115
 1575SOL     OW 5324   2.214   2.000   4.255  0.1140 -0.2388  0.4091
 1575SOL    HW1 5325   2.198   1.924   4.192  0.9738 -0.9427  1.0147
 1575SOL    HW2 5326   2.141   2.068   4.245 -1.9681 -2.1818  1.4277
 1576SOL     OW 5327   1.952   4.044   3.672 -0.6487  0.3812  0.1060
 1576SOL    HW1 5328   1.898   4.037   3.756 -0.5593 -0.8912  0.0798
 1576SOL    HW2 5329   2.013   3.965   3.665 -1.7233 -0.3316 -1.8849
 1577SOL     OW 5330   3.398   0.745   4.569 -0.6278 -0.1759 -0.4072
 1577SOL    HW1 5331   3.428   0.716   4.660  0.5212  0.5155 -0.5507
 1577SOL    HW2 5332   3.299   0.755   4.569 -0.6741 -0.4635  0.6876
 1578SOL     OW 5333   3.641   3.446   4.367 -0.6968  0.2686 -0.6027
 1578SOL    HW1 5334   3.551   3.471   4.331 -1.5057 -0.9639  0.5052
 1578SOL    HW2 5335   3.631   3.388   4.447  1.0922  1.1524  0.3378
 1579SOL     OW 5336   1.872   1.949   0.120 -0.0520  0.1696  0.0156
 1579SOL    HW1 5337   1.812   1.998   0.058  0.2676  0.3914 -0.1248
 1579SOL    HW2 5338   1.821   1.921   0.201 -0.1943  0.9079  0.1888
 1580SOL     OW 5339   2.633   1.416   3.657  0.4972 -0.3929  0.1729
 1580SOL    HW1 5340   2.655   1.348   3.727  0.6430 -0.2624  0.2553
 1580SOL    HW2 5341   2.569   1.484   3.695  0.0060 -0.7284 -0.0417
 1581SOL     OW 5342   1.662   2.895   0.104  0.1676  0.4201 -0.6916
 1581SOL    HW1 5343   1.676   2.994   0.092 -2.3383  0.7020 -1.9628
 1581SOL    HW2 5344   1.644   2.876   0.201 -0.2272  1.3703 -0.5619
 1582SOL     OW 5345   1.889   2.605   0.784  0.3587  0.3930  0.3460
 1582SOL    HW1 5346   1.941   2.541   0.842  1.3703 -0.5687 -1.5278
 1582SOL    HW2 5347   1.940   2.691   0.777 -0.3302  0.9564  1.7498
 1583SOL     OW 5348   1.835   2.779   1.103  0.4028 -0.0880  0.3805
 1583SOL    HW1 5349   1.851   2.864   1.053  1.8560 -1.2225 -1.1754
 1583SOL    HW2 5350   1.849   2.796   1.201 -0.3889  1.6812  0.2337
 1584SOL     OW 5351   3.390   3.466   0.955 -0.0530 -0.5972 -0.3122
 1584SOL    HW1 5352   3.367   3.489   0.861 -0.4771  0.1461 -0.0415
 1584SOL    HW2 5353   3.488   3.445   0.961 -0.1026 -1.0570 -0.9813
 1585SOL     OW 5354   3.223   3.811   1.588  0.1631 -0.0396 -0.1120
 1585SOL    HW1 5355   3.137   3.774   1.623  0.7831 -1.9798 -0.5224
 1585SOL    HW2 5356   3.209   3.906   1.559 -1.6176 -0.0533  0.5823
 1586SOL     OW 5357   1.189   0.987   1.057 -0.2870 -0.1836 -0.4503
 1586SOL    HW1 5358   1.187   1.086   1.041  0.5156 -0.3178 -1.4424
 1586SOL    HW2 5359   1.116   0.943   1.005 -1.6100  0.0163  1.1516
 1587SOL     OW 5360   3.441   1.392   0.325 -0.0136 -0.1336  0.3156
 1587SOL    HW1 5361   3.450   1.324   0.253 -1.2292 -0.4407  0.4387
 1587SOL    HW2 5362   3.432   1.347   0.414 -0.0938  0.1980  0.4806
 1588SOL     OW 5363   3.135   3.322   1.585  0.1246  0.5037 -0.2894
 1588SOL    HW1 5364   3.081   3.363   1.511 -2.3924  1.8712  2.0741
 1588SOL    HW2 5365   3.175   3.395   1.641  2.3415 -0.4982 -0.4671
 1589SOL     OW 5366   2.912   3.876   0.918  0.4021 -0.1651 -0.5314
 1589SOL    HW1 5367   2.875   3.968   0.910  1.8690  0.4437 -0.5553
 1589SOL    HW2 5368   2.892   3.825   0.833 -0.0175  0.2605 -0.6961
 1590SOL     OW 5369   3.594   3.945   1.799  0.1640  0.0840  0.3265
 1590SOL    HW1 5370   3.634   3.857   1.823  0.7502  0.3040  0.1759
 1590SOL    HW2 5371   3.591   3.954   1.699  1.2776  0.7522  0.3399
 1591SOL     OW 5372   1.763   3.406   2.071  0.1988 -0.0447 -0.1373
 1591SOL    HW1 5373   1.719   3.442   1.988 -1.0359  0.9892  0.9167
 1591SOL    HW2 5374   1.780   3.308   2.060  0.2018  0.1076 -1.6670
 1592SOL     OW 5375   3.412   3.991   1.266 -0.6940  0.3127 -0.0193
 1592SOL    HW1 5376   3.341   4.032   1.208  0.2929 -0.5317 -1.8935
 1592SOL    HW2 5377   3.409   3.892   1.256  0.1727  0.2192  0.6008
 1593SOL     OW 5378   3.448   2.697   1.273  0.2201 -0.4839  0.1305
 1593SOL    HW1 5379   3.532   2.644   1.266  2.1503  2.5237 -1.7709
 1593SOL    HW2 5380   3.463   2.776   1.332 -1.8764 -0.7313  1.0999
 1594SOL     OW 5381   1.638   2.898   0.713 -0.2280 -0.0315 -0.0115
 1594SOL    HW1 5382   1.653   2.849   0.799  1.2601  1.5963  0.6945
 1594SOL    HW2 5383   1.636   2.996   0.730  1.0845  0.3862 -1.9551
 1595SOL     OW 5384   3.661   3.048   2.544 -0.0707 -0.0042  0.6986
 1595SOL    HW1 5385   3.576   3.095   2.520 -0.0750  0.3226  1.3071
 1595SOL    HW2 5386   3.727   3.058   2.470 -0.4879 -0.0668  0.3171
 1596SOL     OW 5387   0.835   2.026   0.038  0.1658  0.0291 -0.3350
 1596SOL    HW1 5388   0.735   2.030   0.030  0.1100  1.0937  0.6082
 1596SOL    HW2 5389   0.876   2.062  -0.046 -0.2644  0.8415 -0.2093
 1597SOL     OW 5390   1.382   2.899   2.067 -0.4117 -0.0365 -0.0136
 1597SOL    HW1 5391   1.346   2.904   1.974  1.5491  2.6808 -0.7379
 1597SOL    HW2 5392   1.434   2.814   2.079 -1.7840 -1.0481 -0.8864
 1598SOL     OW 5393   3.000   3.743   2.296 -0.2029  0.2880 -0.1540
 1598SOL    HW1 5394   2.976   3.742   2.393  1.4427  1.0290  0.2974
 1598SOL    HW2 5395   2.941   3.678   2.246 -1.8553  0.7565  1.1128
 1599SOL     OW 5396   3.064   3.742   3.805  0.2580 -0.4616  0.1754
 1599SOL    HW1 5397   3.010   3.778   3.729 -0.4935  0.0614  0.9391
 1599SOL    HW2 5398   3.134   3.680   3.770  0.3418  0.2722 -0.9960
 1600SOL     OW 5399   2.695   1.841   4.501  0.3364  0.4383 -0.0134
 1600SOL    HW1 5400   2.620   1.853   4.436  1.2076 -1.0466 -1.3292
 1600SOL    HW2 5401   2.760   1.916   4.491  0.2471  0.4458 -0.5512
 1601SOL     OW 5402   4.183   3.359   0.229  0.0193  0.1677  0.5712
 1601SOL    HW1 5403   4.154   3.345   0.134 -1.3163  0.1211  0.9698
 1601SOL    HW2 5404   4.279   3.388   0.230  0.5891 -1.4976 -0.6947
 1602SOL     OW 5405   3.064   0.322   1.001  0.2255  0.3174  0.3514
 1602SOL    HW1 5406   3.069   0.331   1.100  1.6353 -0.3295  0.3744
 1602SOL    HW2 5407   3.028   0.406   0.961 -0.9784  0.3472  1.4353
 1603SOL     OW 5408   3.809   2.734   0.142 -0.2743 -0.8515 -0.1872
 1603SOL    HW1 5409   3.836   2.640   0.159 -2.9893 -1.3825  1.7113
 1603SOL    HW2 5410   3.793   2.781   0.229  0.5348  1.2659 -1.0989
 1604SOL     OW 5411   3.783   2.286   1.297 -0.1646 -0.7013 -0.1888
 1604SOL    HW1 5412   3.749   2.239   1.378  0.7076  0.5689  0.9822
 1604SOL    HW2 5413   3.713   2.349   1.264 -0.1425 -0.4294  0.2603
 1605SOL     OW 5414   2.589   3.490   0.231  0.2052  0.1435  0.1095
 1605SOL    HW1 5415   2.676   3.464   0.272  0.4919 -1.4808 -1.3809
 1605SOL    HW2 5416   2.603   3.567   0.169  0.6976 -0.4177 -0.4915
 1606SOL     OW 5417   0.143   3.043   1.161  0.7947 -0.1738  0.4734
 1606SOL    HW1 5418   0.241   3.040   1.183  0.5419 -1.2460  1.5739
 1606SOL    HW2 5419   0.126   3.117   1.097  2.4524 -0.4820 -0.3817
 1607SOL     OW 5420   2.520   2.180   0.675 -0.4516 -0.1014 -0.3031
 1607SOL    HW1 5421   2.470   2.098   0.702 -0.0461 -0.5518 -0.9031
 1607SOL    HW2 5422   2.487   2.211   0.586 -2.0721  1.6133  0.8035
 1608SOL     OW 5423   2.258   2.798   1.311 -0.2747  0.7282  0.0671
 1608SOL    HW1 5424   2.263   2.702   1.281  1.1286  0.8056  0.0145
 1608SOL    HW2 5425   2.192   2.805   1.386 -0.7970 -0.1761 -0.2829
 1609SOL     OW 5426   4.352   3.676   0.403 -0.2420  0.1718 -0.1377
 1609SOL    HW1 5427   4.391   3.591   0.368  1.8759  0.7263  0.6815
 1609SOL    HW2 5428   4.331   3.665   0.501  1.6253  1.0245  0.4048
 1610SOL     OW 5429   3.570   4.169   0.743  0.0644 -0.4160  0.1716
 1610SOL    HW1 5430   3.591   4.244   0.681 -0.0761  0.1557  0.8050
 1610SOL    HW2 5431   3.648   4.106   0.747  1.0453  0.7973  1.2122
 1611SOL     OW 5432   2.256   2.977   1.113 -0.0569 -0.1557  0.6103
 1611SOL    HW1 5433   2.268   2.918   1.033  1.1538  1.3438 -0.3757
 1611SOL    HW2 5434   2.260   2.922   1.196  0.1988 -1.5519 -0.3018
 1612SOL     OW 5435   3.756   3.577   1.199  0.3853  0.1948 -0.4616
 1612SOL    HW1 5436   3.671   3.625   1.222 -0.2370 -0.8624 -0.4323
 1612SOL    HW2 5437   3.735   3.480   1.185  1.8616 -0.4183  1.2521
 1613SOL     OW 5438   2.876   2.869   0.655  0.3244  0.3903 -0.0618
 1613SOL    HW1 5439   2.930   2.823   0.725  2.8017 -0.8489 -2.6049
 1613SOL    HW2 5440   2.921   2.954   0.629  0.6827 -0.2717 -1.6876
 1614SOL     OW 5441   2.837   3.314   1.282  0.1299 -0.1905 -0.2747
 1614SOL    HW1 5442   2.860   3.251   1.208 -0.0404  0.5149 -0.9332
 1614SOL    HW2 5443   2.771   3.382   1.250 -0.4954 -0.2972  0.7212
 1615SOL     OW 5444   4.821   0.969   0.495 -0.4008  0.0251  0.2046
 1615SOL    HW1 5445   4.794   0.990   0.401 -0.0377  0.5319  0.2122
 1615SOL    HW2 5446   4.749   0.997   0.558  0.0176  1.1545  0.2066
 1616SOL     OW 5447   2.970   3.223   0.992  0.6363 -0.2068  0.4128
 1616SOL    HW1 5448   3.039   3.262   1.053  0.6640  0.8979 -0.3131
 1616SOL    HW2 5449   2.910   3.295   0.958 -1.4777 -1.2431  1.7242
 1617SOL     OW 5450   1.969   2.968   0.335 -0.3006 -0.3684 -0.1485
 1617SOL    HW1 5451   1.893   2.928   0.284  0.1813  1.2705 -2.2833
 1617SOL    HW2 5452   1.949   3.063   0.357  1.4971  0.4442 -1.7432
 1618SOL     OW 5453   1.824   3.527   0.604 -0.6149  0.3768 -0.6083
 1618SOL    HW1 5454   1.734   3.545   0.644 -0.0463  0.7129  0.5652
 1618SOL    HW2 5455   1.859   3.611   0.562 -0.7995  0.2732 -0.9732
 1619SOL     OW 5456   2.963   1.508   0.143 -0.2452  0.2956  0.0254
 1619SOL    HW1 5457   2.961   1.604   0.170 -1.1668 -0.2662  2.0949
 1619SOL    HW2 5458   2.938   1.500   0.046 -0.2759  2.1154 -0.1389
 1620SOL     OW 5459   3.421   3.200   1.276 -0.7868 -0.5811 -0.0488
 1620SOL    HW1 5460   3.482   3.218   1.199 -0.3650 -0.3663  0.3312
 1620SOL    HW2 5461   3.444   3.261   1.352 -0.4498 -1.5609  0.6597
 1621SOL     OW 5462   2.797   1.744   0.273  0.2477  0.1400 -0.3093
 1621SOL    HW1 5463   2.800   1.760   0.174 -1.2573 -0.1601 -0.4298
 1621SOL    HW2 5464   2.825   1.826   0.321  1.5725  0.1099 -0.9783
 1622SOL     OW 5465   2.804   2.733   0.946  0.3655 -0.2551 -0.0862
 1622SOL    HW1 5466   2.891   2.731   0.896  1.3928  0.2911  1.5955
 1622SOL    HW2 5467   2.780   2.828   0.964  0.3535 -0.4576  1.0009
 1623SOL     OW 5468   1.663   3.203   4.404  0.5503  0.0787 -0.1056
 1623SOL    HW1 5469   1.622   3.128   4.455  2.7292 -0.2291  1.3120
 1623SOL    HW2 5470   1.653   3.187   4.306 -0.5530 -1.1511  0.1931
 1624SOL     OW 5471   3.976   2.087   1.291  0.5534  0.4138 -0.2503
 1624SOL    HW1 5472   3.937   2.177   1.269  0.2049  0.0281 -1.3078
 1624SOL    HW2 5473   4.015   2.089   1.383  1.3020  1.8978 -0.5521
 1625SOL     OW 5474   3.705   3.674   2.178 -0.3054  0.3879  0.3784
 1625SOL    HW1 5475   3.696   3.684   2.079 -1.1904  2.3284  0.6090
 1625SOL    HW2 5476   3.687   3.579   2.203 -1.9294  0.2234 -1.1574
 1626SOL     OW 5477   1.877   3.239   0.295 -0.1129  0.4894 -0.2194
 1626SOL    HW1 5478   1.973   3.261   0.283 -0.4986  1.7018 -1.2890
 1626SOL    HW2 5479   1.851   3.254   0.391  0.5155  1.1698 -0.1474
 1627SOL     OW 5480   2.956   1.901   0.714  0.1854 -0.2458  0.4222
 1627SOL    HW1 5481   2.955   1.980   0.653  1.9159 -1.2289 -0.9658
 1627SOL    HW2 5482   3.049   1.865   0.721 -0.3241 -1.3394  2.1245
 1628SOL     OW 5483   2.152   3.049   2.012  0.1584  0.4048  0.5870
 1628SOL    HW1 5484   2.136   3.003   1.925  1.0449  0.6504  0.2776
 1628SOL    HW2 5485   2.198   3.136   1.996  2.3178 -0.5078  1.3994
 1629SOL     OW 5486   4.003   3.115   4.783 -0.0918 -0.0315 -0.1390
 1629SOL    HW1 5487   3.973   3.209   4.768  1.0531  0.0768 -1.9512
 1629SOL    HW2 5488   3.931   3.052   4.753 -0.9637  0.2204  1.3092
 1630SOL     OW 5489   4.105   3.655   4.840 -0.4916 -0.2675 -0.8419
 1630SOL    HW1 5490   4.113   3.592   4.917 -1.6286 -0.2929 -0.7272
 1630SOL    HW2 5491   4.045   3.730   4.865  1.0672  1.0531 -0.8738
 1631SOL     OW 5492   2.355   3.002   0.703 -0.3341 -0.3580 -0.0365
 1631SOL    HW1 5493   2.352   3.098   0.732  0.6781  0.5045 -2.5344
 1631SOL    HW2 5494   2.450   2.970   0.704 -0.7015 -1.4901  1.1163
 1632SOL     OW 5495   2.784   2.242   0.148  0.7741  0.3643  0.1840
 1632SOL    HW1 5496   2.725   2.200   0.217 -3.1033  2.8849 -1.2154
 1632SOL    HW2 5497   2.749   2.219   0.057  2.0885  1.8328 -0.7364
 1633SOL     OW 5498   2.001   2.468   1.682  0.3538  0.0651 -0.5242
 1633SOL    HW1 5499   1.926   2.404   1.691 -1.1523  1.8449  0.3449
 1633SOL    HW2 5500   1.988   2.524   1.599  1.3632 -0.3748 -0.9978
 1634SOL     OW 5501   3.783   2.848   0.413  0.0780 -0.7105  0.1159
 1634SOL    HW1 5502   3.845   2.926   0.400  0.3177 -0.1521  3.7295
 1634SOL    HW2 5503   3.694   2.880   0.442 -0.3531 -1.7461 -0.0129
 1635SOL     OW 5504   2.633   1.705   4.719  0.1128  0.1940  0.1621
 1635SOL    HW1 5505   2.654   1.751   4.632  2.6008 -0.4540  0.3417
 1635SOL    HW2 5506   2.693   1.740   4.791  0.0212 -1.2226  0.9675
 1636SOL     OW 5507   1.521   3.008   4.516 -0.7818 -0.0061  0.0260
 1636SOL    HW1 5508   1.521   2.963   4.605 -1.2253  1.1138  0.6187
 1636SOL    HW2 5509   1.426   3.025   4.487 -0.6339  0.0380 -0.4406
 1637SOL     OW 5510   2.825   4.032   1.846  0.0784 -0.2663 -0.1495
 1637SOL    HW1 5511   2.854   4.022   1.750  0.3097 -2.4123  0.0862
 1637SOL    HW2 5512   2.882   3.974   1.904  0.3511  1.4732  1.4220
 1638SOL     OW 5513   2.809   2.385   1.098  0.0195 -0.0891  0.3898
 1638SOL    HW1 5514   2.887   2.443   1.076  1.7099 -1.8891  1.3573
 1638SOL    HW2 5515   2.796   2.317   1.026 -0.5453  0.0483  0.3498
 1639SOL     OW 5516   2.381   1.924   0.735 -0.5704 -0.2379  0.2078
 1639SOL    HW1 5517   2.451   1.881   0.792 -0.9398  1.3777  1.9579
 1639SOL    HW2 5518   2.404   1.911   0.639  0.5345 -2.2978  0.6818
 1640SOL     OW 5519   1.858   2.944   4.206  1.2739 -0.5206 -0.1082
 1640SOL    HW1 5520   1.834   2.855   4.169  0.3703 -1.5855  2.7807
 1640SOL    HW2 5521   1.775   3.000   4.214  1.3487 -0.5291  0.7992
 1641SOL     OW 5522   4.301   3.076   0.217  0.0420 -0.2869  0.3774
 1641SOL    HW1 5523   4.221   3.129   0.244  0.1461 -0.5058  1.1341
 1641SOL    HW2 5524   4.364   3.134   0.165 -0.7925 -0.2222 -0.5943
 1642SOL     OW 5525   2.900   1.828   4.184  0.0583 -0.0688 -0.0105
 1642SOL    HW1 5526   2.903   1.921   4.147 -0.0900  0.2373  0.7355
 1642SOL    HW2 5527   2.934   1.828   4.278  2.0462 -1.1137 -0.6769
 1643SOL     OW 5528   3.070   2.803   0.850 -0.6586 -0.9928 -0.4111
 1643SOL    HW1 5529   3.115   2.716   0.871  1.0310 -0.1360 -0.3655
 1643SOL    HW2 5530   3.133   2.878   0.866 -2.4912  0.3738  0.7672
 1644SOL     OW 5531   1.641   2.636   0.919 -0.0606  0.4376  0.2230
 1644SOL    HW1 5532   1.678   2.643   1.011 -0.3889  0.7108  0.3356
 1644SOL    HW2 5533   1.716   2.638   0.853  0.1073  1.4256  0.4280
 1645SOL     OW 5534   3.533   3.530   0.555 -0.0647 -0.1923  0.5842
 1645SOL    HW1 5535   3.539   3.605   0.621 -2.5963  0.7516 -0.1540
 1645SOL    HW2 5536   3.557   3.444   0.600  1.4567  0.8317  1.8357
 1646SOL     OW 5537   2.774   1.651   0.723  0.4278 -0.5253  0.3514
 1646SOL    HW1 5538   2.820   1.730   0.764  0.4079 -0.3994  0.1366
 1646SOL    HW2 5539   2.722   1.681   0.643 -0.3637 -0.5986  0.8278
 1647SOL     OW 5540   3.405   1.675   4.516 -0.5816 -0.1535 -0.0222
 1647SOL    HW1 5541   3.330   1.737   4.537 -1.4247 -0.8400 -0.9332
 1647SOL    HW2 5542   3.445   1.699   4.427  0.2246  0.1374  0.4017
 1648SOL     OW 5543   3.408   2.163   0.329  0.6442  0.0992  0.0592
 1648SOL    HW1 5544   3.435   2.226   0.402  1.4508  0.2166 -0.3296
 1648SOL    HW2 5545   3.453   2.074   0.344 -2.5222 -1.3351  2.1172
 1649SOL     OW 5546   3.237   1.633   0.310 -0.0842  0.0200 -0.5304
 1649SOL    HW1 5547   3.180   1.661   0.387 -1.3167 -0.3642 -1.2761
 1649SOL    HW2 5548   3.252   1.534   0.314  3.1754  0.4514  1.3753
 1650SOL     OW 5549   3.499   3.423   1.944 -0.2812  0.0888 -0.4420
 1650SOL    HW1 5550   3.477   3.329   1.968  1.1122 -0.4687 -1.2442
 1650SOL    HW2 5551   3.583   3.425   1.890 -0.6175  1.7394 -0.9652
 1651SOL     OW 5552   2.611   2.545   0.885  0.1372  0.4811 -0.4451
 1651SOL    HW1 5553   2.646   2.455   0.859  2.1373  1.4826 -1.4134
 1651SOL    HW2 5554   2.684   2.599   0.927 -1.1308  1.5408  0.4805
 1652SOL     OW 5555   2.686   2.389   4.504  0.2270 -0.2006  0.1669
 1652SOL    HW1 5556   2.710   2.456   4.574  0.2075  0.7077 -0.6738
 1652SOL    HW2 5557   2.768   2.368   4.450  0.8047 -2.5914  1.8125
 1653SOL     OW 5558   2.730   2.140   4.789  0.3681 -0.0778 -0.9403
 1653SOL    HW1 5559   2.655   2.150   4.724  0.7075 -1.8420 -1.6623
 1653SOL    HW2 5560   2.816   2.123   4.740  0.9172  0.0788 -0.0739
 1654SOL     OW 5561   2.361   2.576   1.039 -0.6601 -0.5158  0.1486
 1654SOL    HW1 5562   2.450   2.565   0.993 -0.9335 -0.8231 -0.3226
 1654SOL    HW2 5563   2.354   2.511   1.114  0.4724  1.1077  1.7424
 1655SOL     OW 5564   3.352   2.666   0.872  0.1451  0.0315  0.3310
 1655SOL    HW1 5565   3.360   2.700   0.779 -0.9036 -1.1407 -0.2268
 1655SOL    HW2 5566   3.372   2.739   0.937  1.1868  0.7848 -0.7990
 1656SOL     OW 5567   3.112   1.515   0.767  0.6533  0.1892  0.1565
 1656SOL    HW1 5568   3.059   1.458   0.829 -1.0704  2.0525  0.5194
 1656SOL    HW2 5569   3.201   1.473   0.750 -1.4501 -4.0739 -1.8949
 1657SOL     OW 5570   3.799   3.061   2.293 -0.1044  0.0477  0.2669
 1657SOL    HW1 5571   3.800   2.976   2.241  2.0767  0.2898 -0.1464
 1657SOL    HW2 5572   3.762   3.134   2.235 -0.4748 -0.2861  0.0744
 1658SOL     OW 5573   2.244   3.049   0.366 -0.7008  0.7009  0.0405
 1658SOL    HW1 5574   2.159   3.001   0.348 -0.4870  0.5031 -0.4704
 1658SOL    HW2 5575   2.320   2.984   0.367 -0.5659  0.8562  0.6203
 1659SOL     OW 5576   3.605   4.081   1.034 -0.6381 -0.8326  0.1169
 1659SOL    HW1 5577   3.550   4.160   1.006  0.7451  0.0362 -0.2295
 1659SOL    HW2 5578   3.545   4.012   1.075 -2.5532 -1.3943 -3.2270
 1660SOL     OW 5579   3.841   2.922   0.812  0.0085 -0.0039 -0.3490
 1660SOL    HW1 5580   3.862   2.890   0.905 -0.3819 -0.9483 -0.5784
 1660SOL    HW2 5581   3.918   2.901   0.752 -0.2244 -0.4611 -0.4886
 1661SOL     OW 5582   2.817   3.319   2.041  0.5299  0.1117  0.0496
 1661SOL    HW1 5583   2.899   3.376   2.047  0.5819  0.0416  0.0273
 1661SOL    HW2 5584   2.834   3.244   1.978  0.2273  0.4574 -0.4459
 1662SOL     OW 5585   3.123   2.749   0.281  0.2931 -0.1633  0.1133
 1662SOL    HW1 5586   3.173   2.833   0.304 -0.1396  0.3711 -0.8518
 1662SOL    HW2 5587   3.164   2.672   0.330 -0.1440  0.7976  2.0979
 1663SOL     OW 5588   2.851   3.156   1.830 -0.1026 -0.5450  0.0675
 1663SOL    HW1 5589   2.825   3.059   1.828 -1.7895 -0.1262 -0.4608
 1663SOL    HW2 5590   2.848   3.194   1.738  1.6389 -0.2275  0.1136
 1664SOL     OW 5591   1.782   3.875   2.545  0.5724 -0.4914 -0.1568
 1664SOL    HW1 5592   1.825   3.802   2.492 -1.1814 -1.6891 -0.0075
 1664SOL    HW2 5593   1.684   3.857   2.554  0.1864  1.5856  0.4052
 1665SOL     OW 5594   2.278   2.664   0.144  0.3371  0.4877 -0.4988
 1665SOL    HW1 5595   2.182   2.647   0.123  0.2671 -1.6075  1.1398
 1665SOL    HW2 5596   2.286   2.705   0.235  1.0099  0.7209 -0.6490
 1666SOL     OW 5597   3.144   1.533   4.444 -0.0613  0.2649  0.0954
 1666SOL    HW1 5598   3.205   1.489   4.511 -0.5703  0.4069  0.6676
 1666SOL    HW2 5599   3.079   1.591   4.493 -1.6381 -1.0608 -0.3757
 1667SOL     OW 5600   2.080   3.425   0.476 -0.4861 -0.1642  0.4026
 1667SOL    HW1 5601   2.112   3.436   0.382 -0.6231  0.0770  0.3823
 1667SOL    HW2 5602   1.993   3.472   0.488 -0.4662 -0.1844  0.6522
 1668SOL     OW 5603   3.056   3.604   2.674  0.0265  0.0352 -0.0025
 1668SOL    HW1 5604   3.128   3.575   2.611  0.4474  0.3657  0.3264
 1668SOL    HW2 5605   2.969   3.562   2.646  0.2283  0.0991 -0.7412
 1669SOL     OW 5606   3.379   2.836   0.126  0.0145  0.2782  0.0989
 1669SOL    HW1 5607   3.420   2.755   0.083  1.3309  1.6302 -1.3577
 1669SOL    HW2 5608   3.288   2.852   0.088 -0.0596 -0.2490  0.0490
 1670SOL     OW 5609   2.579   3.015   1.854 -0.5070  0.0932  0.4783
 1670SOL    HW1 5610   2.572   2.933   1.911 -0.7353 -0.8110 -0.7733
 1670SOL    HW2 5611   2.542   2.994   1.763  0.0672  1.3942 -0.0792
 1671SOL     OW 5612   2.413   1.903   1.845  0.6430 -0.4469  0.1751
 1671SOL    HW1 5613   2.359   1.932   1.765 -0.8472 -1.3974  0.7967
 1671SOL    HW2 5614   2.507   1.886   1.817 -0.0775 -1.7677 -1.6241
 1672SOL     OW 5615   2.838   2.338   1.395  0.2542  0.2820  0.3685
 1672SOL    HW1 5616   2.809   2.345   1.300  3.3253  1.2906 -0.6251
 1672SOL    HW2 5617   2.819   2.425   1.442  1.5255  0.9408 -0.2737
 1673SOL     OW 5618   3.133   2.291   0.953  0.1404  0.6744  0.9038
 1673SOL    HW1 5619   3.188   2.220   0.910 -0.2317  0.4462  0.7992
 1673SOL    HW2 5620   3.193   2.363   0.987  0.5076  0.4032  0.8422
 1674SOL     OW 5621   1.791   3.261   0.556 -0.0705  0.1335  0.4357
 1674SOL    HW1 5622   1.802   3.359   0.575 -0.3555  0.1906  0.3089
 1674SOL    HW2 5623   1.768   3.213   0.640 -2.0417  0.4851  0.1530
 1675SOL     OW 5624   2.220   2.617   0.724  0.2578 -0.5271 -0.0049
 1675SOL    HW1 5625   2.319   2.614   0.713  0.8707  2.0359  3.3155
 1675SOL    HW2 5626   2.184   2.700   0.683 -0.1235 -0.2583  0.8453
 1676SOL     OW 5627   3.136   0.009   2.818 -0.3674 -0.1889  0.1174
 1676SOL    HW1 5628   3.089   0.048   2.897 -0.3482 -0.1237  0.0968
 1676SOL    HW2 5629   3.215   0.065   2.794  0.7747 -1.2572  1.2522
 1677SOL     OW 5630   2.129   1.766   0.904 -0.0116 -0.1798 -0.1282
 1677SOL    HW1 5631   2.160   1.677   0.871 -0.1961 -0.0902 -0.5493
 1677SOL    HW2 5632   2.099   1.822   0.827  4.5756  2.0818 -0.5617
 1678SOL     OW 5633   2.977   2.359   0.748  0.1385  0.0134  0.2962
 1678SOL    HW1 5634   2.883   2.354   0.782 -0.1117 -0.5754 -0.4530
 1678SOL    HW2 5635   3.040   2.323   0.816 -0.4164 -1.8117 -0.1231
 1679SOL     OW 5636   3.612   3.851   2.355  0.0192 -0.2850 -0.5039
 1679SOL    HW1 5637   3.573   3.932   2.311 -0.6633 -0.5944 -0.4766
 1679SOL    HW2 5638   3.655   3.792   2.286  0.3338 -0.0038 -0.5499
 1680SOL     OW 5639   3.688   3.627   0.820 -0.0319  0.6688 -0.3915
 1680SOL    HW1 5640   3.653   3.720   0.829 -1.9522  0.0383 -0.9950
 1680SOL    HW2 5641   3.754   3.624   0.744 -1.9344  1.0539 -2.1536
 1681SOL     OW 5642   1.889   0.018   1.432 -0.1692  0.2611  0.7294
 1681SOL    HW1 5643   1.976  -0.006   1.389 -0.8752  0.9033 -1.1777
 1681SOL    HW2 5644   1.832   0.067   1.366 -2.2261 -0.6633  1.7273
 1682SOL     OW 5645   2.887   2.798   0.363 -0.0799  0.0657 -0.1870
 1682SOL    HW1 5646   2.979   2.782   0.326 -0.2140 -0.7268 -0.1959
 1682SOL    HW2 5647   2.894   2.825   0.459  0.1153 -1.6918  0.3448
 1683SOL     OW 5648   3.891   2.820   4.764  1.0554 -0.4903 -0.0079
 1683SOL    HW1 5649   3.797   2.851   4.780  0.9708  0.0098 -1.3566
 1683SOL    HW2 5650   3.938   2.808   4.852  0.6121  2.0128  0.6261
 1684SOL     OW 5651   3.073   4.148   0.697 -0.6170 -0.4685  0.3802
 1684SOL    HW1 5652   3.062   4.196   0.610  0.7200 -2.6169 -1.0780
 1684SOL    HW2 5653   2.990   4.096   0.716 -0.6680 -0.5186  0.0328
 1685SOL     OW 5654   2.119   3.192   0.648 -0.0728  0.3812 -0.1080
 1685SOL    HW1 5655   2.190   3.151   0.589 -0.4301 -0.4330  0.0172
 1685SOL    HW2 5656   2.076   3.268   0.599  0.2379  0.2753 -0.5599
 1686SOL     OW 5657   2.375   1.748   1.087 -1.0092  0.2452  0.1370
 1686SOL    HW1 5658   2.285   1.775   1.054 -1.6330 -1.4930  0.2650
 1686SOL    HW2 5659   2.367   1.712   1.181  0.3709  3.0469  1.4435
 1687SOL     OW 5660   3.095   3.838   0.583 -0.5339  0.3256  0.2027
 1687SOL    HW1 5661   3.164   3.876   0.521  2.3969 -1.3416  2.2154
 1687SOL    HW2 5662   3.004   3.870   0.555  1.0890  3.8519 -1.7441
 1688SOL     OW 5663   1.789   3.118   1.698 -0.0761  0.3618  0.5088
 1688SOL    HW1 5664   1.696   3.133   1.663  0.2637 -0.5661 -0.8655
 1688SOL    HW2 5665   1.854   3.168   1.641  0.7088 -2.9826 -1.7745
 1689SOL     OW 5666   2.519   3.087   1.524  0.3639  0.1051 -0.1059
 1689SOL    HW1 5667   2.465   3.035   1.590 -0.3532 -0.6520 -1.2696
 1689SOL    HW2 5668   2.592   3.029   1.487  0.9909  0.6359  0.2594
 1690SOL     OW 5669   2.017   2.254   1.000  0.2305  1.1873 -0.1147
 1690SOL    HW1 5670   2.043   2.350   1.008  1.2559  0.9661 -0.5583
 1690SOL    HW2 5671   2.087   2.205   0.947 -0.6351  0.3452 -0.5091
 1691SOL     OW 5672   2.148   2.872   2.211  0.2294 -0.4395 -0.3572
 1691SOL    HW1 5673   2.149   2.927   2.127  1.9267  0.7659  0.3879
 1691SOL    HW2 5674   2.192   2.783   2.193 -1.3309 -1.0772 -1.2330
 1692SOL     OW 5675   2.970   2.747   4.516 -0.2364 -0.3341 -0.3576
 1692SOL    HW1 5676   2.906   2.790   4.580  1.1020  0.1371  0.7465
 1692SOL    HW2 5677   2.920   2.694   4.448 -1.7509 -0.6690  0.9458
 1693SOL     OW 5678   4.566   3.428   0.748 -0.1786 -0.0538 -0.3727
 1693SOL    HW1 5679   4.626   3.387   0.817 -0.0014 -0.4165 -0.7349
 1693SOL    HW2 5680   4.509   3.357   0.707 -0.8810  0.2918 -0.0170
 1694SOL     OW 5681   1.984   3.703   1.681 -0.4759  0.4077 -0.6229
 1694SOL    HW1 5682   1.980   3.693   1.781 -0.9053 -1.3893 -0.7871
 1694SOL    HW2 5683   2.037   3.628   1.642 -2.4248 -0.3763 -1.9246
 1695SOL     OW 5684   3.078   1.160   0.088 -0.2358  0.5087 -0.1922
 1695SOL    HW1 5685   3.111   1.231   0.025 -0.6497  0.8674 -0.0144
 1695SOL    HW2 5686   3.153   1.129   0.146 -0.2797  1.5699  0.4540
 1696SOL     OW 5687   2.761   0.470   2.429 -0.5564  0.5748 -0.3173
 1696SOL    HW1 5688   2.692   0.423   2.374 -1.0883  0.9473  0.0120
 1696SOL    HW2 5689   2.748   0.569   2.422  1.8413  0.8354 -2.6669
 1697SOL     OW 5690   3.596   2.414   0.336  0.3461 -0.4087 -0.6275
 1697SOL    HW1 5691   3.520   2.361   0.373  2.7091 -1.2339  3.7532
 1697SOL    HW2 5692   3.653   2.354   0.279 -1.2306 -0.2480 -2.4580
 1698SOL     OW 5693   2.057   2.541   1.010 -0.2508  0.2289  0.0984
 1698SOL    HW1 5694   2.000   2.602   1.065 -1.5007  0.2750 -1.1945
 1698SOL    HW2 5695   2.131   2.593   0.968 -1.3703  0.9333 -1.0885
 1699SOL     OW 5696   4.432   2.193   1.760  0.3350 -0.1953  0.4492
 1699SOL    HW1 5697   4.419   2.268   1.696  4.0712  0.5603  0.3045
 1699SOL    HW2 5698   4.386   2.111   1.726 -0.1233  0.9032 -1.7337
 1700SOL     OW 5699   3.266   2.976   0.408  0.1365  0.2797  0.5218
 1700SOL    HW1 5700   3.260   3.064   0.362 -0.2824 -0.4216 -0.7992
 1700SOL    HW2 5701   3.358   2.963   0.444 -0.1059  1.7529  1.8037
 1701SOL     OW 5702   4.463   4.098   1.805 -0.2377  0.6380 -0.0588
 1701SOL    HW1 5703   4.424   4.006   1.797  0.1726  0.5229 -0.8435
 1701SOL    HW2 5704   4.463   4.126   1.901  0.9069 -0.7467  0.3851
 1702SOL     OW 5705   2.774   3.041   0.969 -0.0166  0.3023  0.0048
 1702SOL    HW1 5706   2.850   3.106   0.963  0.1999  0.1397  0.7813
 1702SOL    HW2 5707   2.707   3.076   1.035  1.3258 -1.4173  2.4569
 1703SOL     OW 5708   2.727   3.912   0.539  0.2930  0.2344 -0.7518
 1703SOL    HW1 5709   2.689   4.004   0.549  1.2220  0.5357  0.2002
 1703SOL    HW2 5710   2.753   3.896   0.444  0.1072  0.9503 -0.9225
 1704SOL     OW 5711   2.086   2.974   1.507  0.5440 -0.0274  0.5158
 1704SOL    HW1 5712   2.047   3.012   1.424  1.9327 -0.9124 -0.6065
 1704SOL    HW2 5713   2.089   3.044   1.579 -1.3503  0.5363  0.0798
 1705SOL     OW 5714   2.857   2.253   4.285  0.4021  0.1957 -0.1030
 1705SOL    HW1 5715   2.869   2.189   4.209 -0.6766  0.5107 -0.5522
 1705SOL    HW2 5716   2.786   2.319   4.262 -1.0451 -0.6326  1.7893
 1706SOL     OW 5717   3.652   2.025   0.177  0.1856 -0.3809 -0.1375
 1706SOL    HW1 5718   3.745   2.006   0.208  0.6386 -0.8650 -1.6827
 1706SOL    HW2 5719   3.612   1.941   0.139 -1.1721 -0.3611  1.1865
 1707SOL     OW 5720   3.758   3.386   0.387  0.1938 -0.3711 -0.9162
 1707SOL    HW1 5721   3.671   3.345   0.359 -0.1392  0.5845 -1.3208
 1707SOL    HW2 5722   3.754   3.485   0.374  0.2764  0.0668  1.9306
 1708SOL     OW 5723   2.539   3.437   1.274  0.7485 -0.5790  0.0162
 1708SOL    HW1 5724   2.549   3.357   1.214 -1.0632 -1.1877  0.4699
 1708SOL    HW2 5725   2.522   3.406   1.368 -1.1472  0.3064  0.0001
 1709SOL     OW 5726   3.250   2.064   0.823  0.5090 -0.5947 -0.2671
 1709SOL    HW1 5727   3.220   1.970   0.804  0.5206 -0.7144  0.2838
 1709SOL    HW2 5728   3.338   2.080   0.778 -0.8609  0.1335 -2.8645
 1710SOL     OW 5729   3.332   2.481   1.095 -0.0027 -0.1233 -0.4669
 1710SOL    HW1 5730   3.343   2.531   1.009 -1.2226  0.1752 -0.4716
 1710SOL    HW2 5731   3.393   2.520   1.163  1.3907 -0.7246 -1.3306
 1711SOL     OW 5732   4.432   4.031   1.358  0.1507  0.1872 -0.5027
 1711SOL    HW1 5733   4.488   3.979   1.293 -1.1044  0.9785 -2.2845
 1711SOL    HW2 5734   4.336   4.010   1.344 -0.2203  1.1580  0.4277
 1712SOL     OW 5735   4.601   1.452   0.795  0.0954 -0.4123  0.7842
 1712SOL    HW1 5736   4.530   1.460   0.864 -1.0633 -0.9767 -0.3000
 1712SOL    HW2 5737   4.588   1.521   0.725  1.6301  0.5590  1.4091
 1713SOL     OW 5738   3.119   2.283   0.536 -0.3539 -0.4832  0.1028
 1713SOL    HW1 5739   3.069   2.318   0.615  0.1699  1.6667 -0.4596
 1713SOL    HW2 5740   3.066   2.208   0.494 -1.7966 -0.0423  1.0527
 1714SOL     OW 5741   4.162   3.331   4.840  0.6442 -0.2284 -0.4394
 1714SOL    HW1 5742   4.144   3.233   4.833  1.9226 -0.6237  1.1344
 1714SOL    HW2 5743   4.240   3.356   4.783  0.8016 -0.2846 -0.2511
 1715SOL     OW 5744   2.689   3.123   0.314 -0.7789 -0.2419 -0.0386
 1715SOL    HW1 5745   2.653   3.030   0.302 -0.7930 -0.1730 -0.5360
 1715SOL    HW2 5746   2.734   3.153   0.230  0.7138 -0.4265  0.6599
 1716SOL     OW 5747   3.918   2.508   1.397  0.4038 -0.9985 -0.0198
 1716SOL    HW1 5748   4.016   2.521   1.387  0.1173 -0.3233 -3.2703
 1716SOL    HW2 5749   3.894   2.415   1.372  0.0598 -0.5602 -1.4236
 1717SOL     OW 5750   2.182   3.534   1.578  0.3568  0.0739 -0.1153
 1717SOL    HW1 5751   2.119   3.497   1.510  0.2664 -1.6050  0.8278
 1717SOL    HW2 5752   2.259   3.579   1.532 -0.6922  0.7437 -1.2821
 1718SOL     OW 5753   3.485   3.994   1.527  0.2612 -0.2266 -0.7258
 1718SOL    HW1 5754   3.448   3.996   1.434  0.3521 -0.2257 -0.7619
 1718SOL    HW2 5755   3.410   3.979   1.592  0.2142 -0.3446 -0.8072
 1719SOL     OW 5756   3.203   2.505   0.400 -0.0285 -0.4492  0.1330
 1719SOL    HW1 5757   3.153   2.433   0.450 -3.1313  3.0349  2.6461
 1719SOL    HW2 5758   3.278   2.539   0.457 -0.1695 -0.0502  0.0861
 1720SOL     OW 5759   2.590   1.402   1.421 -0.5929 -0.2334  0.0194
 1720SOL    HW1 5760   2.555   1.311   1.397 -0.0131 -0.5235  0.2697
 1720SOL    HW2 5761   2.610   1.406   1.518 -0.1519  0.0103 -0.0768
 1721SOL     OW 5762   1.345   3.074   1.339  0.1075 -0.0374 -0.3135
 1721SOL    HW1 5763   1.257   3.049   1.299  0.1910 -0.3378 -0.3074
 1721SOL    HW2 5764   1.351   3.174   1.344 -0.9195 -0.0076  1.1911
 1722SOL     OW 5765   3.759   1.645   1.687 -0.4176  0.7678 -0.3935
 1722SOL    HW1 5766   3.766   1.577   1.760  1.3235  0.7292 -0.5391
 1722SOL    HW2 5767   3.663   1.669   1.672 -0.9277 -0.3873  0.8176
 1723SOL     OW 5768   1.894   3.518   4.577 -0.5292 -0.2061  0.3622
 1723SOL    HW1 5769   1.863   3.508   4.671  0.1295  0.6431  0.6888
 1723SOL    HW2 5770   1.994   3.529   4.576 -0.6614  1.1966 -0.2952
 1724SOL     OW 5771   1.670   2.582   1.789  0.0798  0.2574 -0.0109
 1724SOL    HW1 5772   1.624   2.666   1.760  1.7474  1.3474  0.3577
 1724SOL    HW2 5773   1.697   2.591   1.885  0.8506 -0.4240 -0.1563
 1725SOL     OW 5774   2.825   2.090   1.493  0.5418  0.0547  0.3983
 1725SOL    HW1 5775   2.875   2.033   1.428  0.0272  0.9596 -0.8187
 1725SOL    HW2 5776   2.837   2.186   1.470  0.3408  0.4042  1.6565
 1726SOL     OW 5777   3.750   3.088   3.009  0.2029 -0.2486  0.1255
 1726SOL    HW1 5778   3.779   3.134   2.925  0.2457  1.3584  0.9857
 1726SOL    HW2 5779   3.677   3.023   2.988 -1.9202  2.2638 -0.7803
 1727SOL     OW 5780   1.722   2.365   0.079 -0.2150  0.5426  0.1244
 1727SOL    HW1 5781   1.757   2.337   0.168  1.7156  3.7315  0.5319
 1727SOL    HW2 5782   1.664   2.445   0.089 -0.5170  0.5487 -1.4137
 1728SOL     OW 5783   2.759   3.057   3.791  0.0911 -0.1394 -0.0606
 1728SOL    HW1 5784   2.710   3.133   3.749 -2.1888 -0.6619  1.4569
 1728SOL    HW2 5785   2.849   3.088   3.821  1.1322  0.6800 -3.5678
 1729SOL     OW 5786   2.791   3.259   0.510 -0.2652 -0.4020 -0.0654
 1729SOL    HW1 5787   2.721   3.318   0.551  0.1169 -1.6764  2.5840
 1729SOL    HW2 5788   2.748   3.201   0.440 -1.6797 -0.4241  0.7786
 1730SOL     OW 5789   3.150   3.187   1.997 -0.2259  0.5466  0.3834
 1730SOL    HW1 5790   3.113   3.280   1.998 -0.9329  0.2868 -0.2539
 1730SOL    HW2 5791   3.097   3.130   2.059 -0.2121  0.4148  0.2741
 1731SOL     OW 5792   2.125   3.675   0.820  0.0584 -0.1061 -0.1616
 1731SOL    HW1 5793   2.046   3.615   0.833 -0.2432 -0.1583 -1.9300
 1731SOL    HW2 5794   2.093   3.766   0.792  0.5960 -0.0281 -0.5518
 1732SOL     OW 5795   3.962   3.721   2.234  0.4840 -0.2753  0.0014
 1732SOL    HW1 5796   3.862   3.717   2.234  0.5157 -2.5414  0.0687
[truncated: 290,936 more chars]
