# Supplementary material for: Scalable Constant pH Molecular Dynamics in GROMACS
Source: J Chem Theory Comput. 2022 Sep 21;18(10):6148–60. doi: 10.1021/acs.jctc.2c00516 (PMC9558312; doi:10.1021/acs.jctc.2c00516)
Supplement: Supplementary file 1 — ct2c00516_si_001.zip [file ct2c00516_si_001.zip › SI_constant_ph_gromacs/benchmark/GLIC_gromacs2021_cpu_gpu/topol.top]

;
;	File 'topol.top' was generated
;	By user: anton (1000)
;	On host: tcbl13
;	At date: Wed Dec  1 16:45:18 2021
;
;	This is a standalone topology file
;
;	Created by:
;	   :-) GROMACS - gmx pdb2gmx, 2021-beta1-dev-20211103-ea8c48783-unknown (-:
;	
;	Executable:   /usr/local/gromacs_constantph/bin/gmx
;	Data prefix:  /usr/local/gromacs_constantph
;	Working dir:  /home/anton/GIT/rex/GLIC/4HFI_4
;	Command line:
;	  gmx pdb2gmx -f pdb2gmxtemp.pdb -o pdb2gmxtemp.pdb -ff charmm36-mar2019-m6 -water tip3p -ignh -ter
;	Force field was read from current directory or a relative path - path added.
;

; Include forcefield parameters
#include "../charmm36-mar2019-cphmd.ff/forcefield.itp"

; Include chain topologies
#include "topol_Protein_chain_A.itp"
#include "topol_Protein_chain_B.itp"
#include "topol_Protein_chain_C.itp"
#include "topol_Protein_chain_D.itp"
#include "topol_Protein_chain_E.itp"

; Include water topology
#include "../charmm36-mar2019-cphmd.ff/tip3p.itp"

#ifdef POSRES_WATER
; Position restraint for each water oxygen
[ position_restraints ]
;  i funct       fcx        fcy        fcz
   1    1       1000       1000       1000
#endif

; Include topology for ions
#include "../charmm36-mar2019-cphmd.ff/ions.itp"

; Include topology for POPC
#include "./POPC.itp"

[ system ]
; Name
4HFI_FROM_CHARMMGUI

[ molecules ]
; Compound        #mols
Protein_chain_A     1
Protein_chain_B     1
Protein_chain_C     1
Protein_chain_D     1
Protein_chain_E     1
POPC			498
SOL         66494
BUF              185
NA               58
CL               123
