# Supplementary material for: Scalable Constant pH Molecular Dynamics in GROMACS
Source: J Chem Theory Comput. 2022 Sep 21;18(10):6148–60. doi: 10.1021/acs.jctc.2c00516 (PMC9558312; doi:10.1021/acs.jctc.2c00516)
Supplement: Supplementary file 1 — ct2c00516_si_001.zip [file ct2c00516_si_001.zip › SI_constant_ph_gromacs/benchmark/GLIC_gromacs2021_cpu_gpu/topol_Protein_chain_E.itp]

;
;	File 'topol_Protein_chain_E.itp' was generated
;	By user: anton (1000)
;	On host: tcbl13
;	At date: Wed Dec  1 16:45:49 2021
;
;	This is a include topology file
;
;	Created by:
;	   :-) GROMACS - gmx pdb2gmx, 2021-beta1-dev-20211103-ea8c48783-unknown (-:
;	
;	Executable:   /usr/local/gromacs_constantph/bin/gmx
;	Data prefix:  /usr/local/gromacs_constantph
;	Working dir:  /home/anton/GIT/rex/GLIC/4HFI_4
;	Command line:
;	  gmx pdb2gmx -f pdb2gmxtemp.pdb -o pdb2gmxtemp.pdb -ff charmm36-mar2019-m6 -water tip3p -ignh -ter
;	Force field was read from current directory or a relative path - path added.
;

[ moleculetype ]
; Name            nrexcl
Protein_chain_E     3

[ atoms ]
;   nr       type  resnr residue  atom   cgnr     charge       mass  typeB    chargeB      massB
; residue   5 VAL rtp VAL  q  0.0
     1        NH2      5    VAL      N      1      -0.96     14.007
     2          H      5    VAL     H1      2       0.34      1.008
     3          H      5    VAL     H2      3       0.34      1.008
     4        CT1      5    VAL     CA      4       0.19     12.011
     5        HB1      5    VAL     HA      5       0.09      1.008
     6        CT1      5    VAL     CB      6      -0.09     12.011
     7        HA1      5    VAL     HB      7       0.09      1.008
     8        CT3      5    VAL    CG1      8      -0.27     12.011
     9        HA3      5    VAL   HG11      9       0.09      1.008
    10        HA3      5    VAL   HG12     10       0.09      1.008
    11        HA3      5    VAL   HG13     11       0.09      1.008
    12        CT3      5    VAL    CG2     12      -0.27     12.011
    13        HA3      5    VAL   HG21     13       0.09      1.008
    14        HA3      5    VAL   HG22     14       0.09      1.008
    15        HA3      5    VAL   HG23     15       0.09      1.008
    16          C      5    VAL      C     16       0.51     12.011
    17          O      5    VAL      O     17      -0.51     15.999   ; qtot 0
; residue   6 SER rtp SER  q  0.0
    18        NH1      6    SER      N     18      -0.47     14.007
    19          H      6    SER     HN     19       0.31      1.008
    20        CT1      6    SER     CA     20       0.07     12.011
    21        HB1      6    SER     HA     21       0.09      1.008
    22        CT2      6    SER     CB     22       0.05     12.011
    23        HA2      6    SER    HB1     23       0.09      1.008
    24        HA2      6    SER    HB2     24       0.09      1.008
    25        OH1      6    SER     OG     25      -0.66     15.999
    26          H      6    SER    HG1     26       0.43      1.008
    27          C      6    SER      C     27       0.51     12.011
    28          O      6    SER      O     28      -0.51     15.999   ; qtot 0
; residue   7 PRO rtp PRO  q  0.0
    29          N      7    PRO      N     29      -0.29     14.007
    30        CP3      7    PRO     CD     30          0     12.011
    31        HA2      7    PRO    HD1     31       0.09      1.008
    32        HA2      7    PRO    HD2     32       0.09      1.008
    33        CP1      7    PRO     CA     33       0.02     12.011
    34        HB1      7    PRO     HA     34       0.09      1.008
    35        CP2      7    PRO     CB     35      -0.18     12.011
    36        HA2      7    PRO    HB1     36       0.09      1.008
    37        HA2      7    PRO    HB2     37       0.09      1.008
    38        CP2      7    PRO     CG     38      -0.18     12.011
    39        HA2      7    PRO    HG1     39       0.09      1.008
    40        HA2      7    PRO    HG2     40       0.09      1.008
    41          C      7    PRO      C     41       0.51     12.011
    42          O      7    PRO      O     42      -0.51     15.999   ; qtot 0
; residue   8 PRO rtp PRO  q  0.0
    43          N      8    PRO      N     43      -0.29     14.007
    44        CP3      8    PRO     CD     44          0     12.011
    45        HA2      8    PRO    HD1     45       0.09      1.008
    46        HA2      8    PRO    HD2     46       0.09      1.008
    47        CP1      8    PRO     CA     47       0.02     12.011
    48        HB1      8    PRO     HA     48       0.09      1.008
    49        CP2      8    PRO     CB     49      -0.18     12.011
    50        HA2      8    PRO    HB1     50       0.09      1.008
    51        HA2      8    PRO    HB2     51       0.09      1.008
    52        CP2      8    PRO     CG     52      -0.18     12.011
    53        HA2      8    PRO    HG1     53       0.09      1.008
    54        HA2      8    PRO    HG2     54       0.09      1.008
    55          C      8    PRO      C     55       0.51     12.011
    56          O      8    PRO      O     56      -0.51     15.999   ; qtot 0
; residue   9 PRO rtp PRO  q  0.0
    57          N      9    PRO      N     57      -0.29     14.007
    58        CP3      9    PRO     CD     58          0     12.011
    59        HA2      9    PRO    HD1     59       0.09      1.008
    60        HA2      9    PRO    HD2     60       0.09      1.008
    61        CP1      9    PRO     CA     61       0.02     12.011
    62        HB1      9    PRO     HA     62       0.09      1.008
    63        CP2      9    PRO     CB     63      -0.18     12.011
    64        HA2      9    PRO    HB1     64       0.09      1.008
    65        HA2      9    PRO    HB2     65       0.09      1.008
    66        CP2      9    PRO     CG     66      -0.18     12.011
    67        HA2      9    PRO    HG1     67       0.09      1.008
    68        HA2      9    PRO    HG2     68       0.09      1.008
    69          C      9    PRO      C     69       0.51     12.011
    70          O      9    PRO      O     70      -0.51     15.999   ; qtot 0
; residue  10 PRO rtp PRO  q  0.0
    71          N     10    PRO      N     71      -0.29     14.007
    72        CP3     10    PRO     CD     72          0     12.011
    73        HA2     10    PRO    HD1     73       0.09      1.008
    74        HA2     10    PRO    HD2     74       0.09      1.008
    75        CP1     10    PRO     CA     75       0.02     12.011
    76        HB1     10    PRO     HA     76       0.09      1.008
    77        CP2     10    PRO     CB     77      -0.18     12.011
    78        HA2     10    PRO    HB1     78       0.09      1.008
    79        HA2     10    PRO    HB2     79       0.09      1.008
    80        CP2     10    PRO     CG     80      -0.18     12.011
    81        HA2     10    PRO    HG1     81       0.09      1.008
    82        HA2     10    PRO    HG2     82       0.09      1.008
    83          C     10    PRO      C     83       0.51     12.011
    84          O     10    PRO      O     84      -0.51     15.999   ; qtot 0
; residue  11 ILE rtp ILE  q  0.0
    85        NH1     11    ILE      N     85      -0.47     14.007
    86          H     11    ILE     HN     86       0.31      1.008
    87        CT1     11    ILE     CA     87       0.07     12.011
    88        HB1     11    ILE     HA     88       0.09      1.008
    89        CT1     11    ILE     CB     89      -0.09     12.011
    90        HA1     11    ILE     HB     90       0.09      1.008
    91        CT3     11    ILE    CG2     91      -0.27     12.011
    92        HA3     11    ILE   HG21     92       0.09      1.008
    93        HA3     11    ILE   HG22     93       0.09      1.008
    94        HA3     11    ILE   HG23     94       0.09      1.008
    95        CT2     11    ILE    CG1     95      -0.18     12.011
    96        HA2     11    ILE   HG11     96       0.09      1.008
    97        HA2     11    ILE   HG12     97       0.09      1.008
    98        CT3     11    ILE     CD     98      -0.27     12.011
    99        HA3     11    ILE    HD1     99       0.09      1.008
   100        HA3     11    ILE    HD2    100       0.09      1.008
   101        HA3     11    ILE    HD3    101       0.09      1.008
   102          C     11    ILE      C    102       0.51     12.011
   103          O     11    ILE      O    103      -0.51     15.999   ; qtot 0
; residue  12 ALA rtp ALA  q  0.0
   104        NH1     12    ALA      N    104      -0.47     14.007
   105          H     12    ALA     HN    105       0.31      1.008
   106        CT1     12    ALA     CA    106       0.07     12.011
   107        HB1     12    ALA     HA    107       0.09      1.008
   108        CT3     12    ALA     CB    108      -0.27     12.011
   109        HA3     12    ALA    HB1    109       0.09      1.008
   110        HA3     12    ALA    HB2    110       0.09      1.008
   111        HA3     12    ALA    HB3    111       0.09      1.008
   112          C     12    ALA      C    112       0.51     12.011
   113          O     12    ALA      O    113      -0.51     15.999   ; qtot 0
; residue  13 ASPT rtp ASPT q  0.0
   114        NH1     13   ASPT      N    114      -0.47     14.007
   115          H     13   ASPT     HN    115       0.31      1.008
   116       CT1n     13   ASPT     CA    116       0.07     12.011
   117        HB1     13   ASPT     HA    117       0.09      1.008
   118       CT2n     13   ASPT     CB    118      -0.21     12.011
   119        HA2     13   ASPT    HB1    119       0.09      1.008
   120        HA2     13   ASPT    HB2    120       0.09      1.008
   121        CDn     13   ASPT     CG    121       0.75     12.011
   122         OB     13   ASPT    OD1    122      -0.55     15.999
   123       OH1n     13   ASPT    OD2    123      -0.61     15.999
   124          H     13   ASPT    HD2    124       0.44      1.008
   125          C     13   ASPT      C    125       0.51     12.011
   126          O     13   ASPT      O    126      -0.51     15.999   ; qtot 0
; residue  14 GLUT rtp GLUT q  0.0
   127        NH1     14   GLUT      N    127      -0.47     14.007
   128          H     14   GLUT     HN    128       0.31      1.008
   129       CT1n     14   GLUT     CA    129       0.07     12.011
   130        HB1     14   GLUT     HA    130       0.09      1.008
   131       CT2n     14   GLUT     CB    131      -0.18     12.011
   132        HA2     14   GLUT    HB1    132       0.09      1.008
   133        HA2     14   GLUT    HB2    133       0.09      1.008
   134       CT2n     14   GLUT     CG    134      -0.21     12.011
   135        HA2     14   GLUT    HG1    135       0.09      1.008
   136        HA2     14   GLUT    HG2    136       0.09      1.008
   137        CDn     14   GLUT     CD    137       0.75     12.011
   138         OB     14   GLUT    OE1    138      -0.55     15.999
   139       OH1n     14   GLUT    OE2    139      -0.61     15.999
   140          H     14   GLUT    HE2    140       0.44      1.008
   141          C     14   GLUT      C    141       0.51     12.011
   142          O     14   GLUT      O    142      -0.51     15.999   ; qtot 0
; residue  15 PRO rtp PRO  q  0.0
   143          N     15    PRO      N    143      -0.29     14.007
   144        CP3     15    PRO     CD    144          0     12.011
   145        HA2     15    PRO    HD1    145       0.09      1.008
   146        HA2     15    PRO    HD2    146       0.09      1.008
   147        CP1     15    PRO     CA    147       0.02     12.011
   148        HB1     15    PRO     HA    148       0.09      1.008
   149        CP2     15    PRO     CB    149      -0.18     12.011
   150        HA2     15    PRO    HB1    150       0.09      1.008
   151        HA2     15    PRO    HB2    151       0.09      1.008
   152        CP2     15    PRO     CG    152      -0.18     12.011
   153        HA2     15    PRO    HG1    153       0.09      1.008
   154        HA2     15    PRO    HG2    154       0.09      1.008
   155          C     15    PRO      C    155       0.51     12.011
   156          O     15    PRO      O    156      -0.51     15.999   ; qtot 0
; residue  16 LEU rtp LEU  q  0.0
   157        NH1     16    LEU      N    157      -0.47     14.007
   158          H     16    LEU     HN    158       0.31      1.008
   159        CT1     16    LEU     CA    159       0.07     12.011
   160        HB1     16    LEU     HA    160       0.09      1.008
   161        CT2     16    LEU     CB    161      -0.18     12.011
   162        HA2     16    LEU    HB1    162       0.09      1.008
   163        HA2     16    LEU    HB2    163       0.09      1.008
   164        CT1     16    LEU     CG    164      -0.09     12.011
   165        HA1     16    LEU     HG    165       0.09      1.008
   166        CT3     16    LEU    CD1    166      -0.27     12.011
   167        HA3     16    LEU   HD11    167       0.09      1.008
   168        HA3     16    LEU   HD12    168       0.09      1.008
   169        HA3     16    LEU   HD13    169       0.09      1.008
   170        CT3     16    LEU    CD2    170      -0.27     12.011
   171        HA3     16    LEU   HD21    171       0.09      1.008
   172        HA3     16    LEU   HD22    172       0.09      1.008
   173        HA3     16    LEU   HD23    173       0.09      1.008
   174          C     16    LEU      C    174       0.51     12.011
   175          O     16    LEU      O    175      -0.51     15.999   ; qtot 0
; residue  17 THR rtp THR  q  0.0
   176        NH1     17    THR      N    176      -0.47     14.007
   177          H     17    THR     HN    177       0.31      1.008
   178        CT1     17    THR     CA    178       0.07     12.011
   179        HB1     17    THR     HA    179       0.09      1.008
   180        CT1     17    THR     CB    180       0.14     12.011
   181        HA1     17    THR     HB    181       0.09      1.008
   182        OH1     17    THR    OG1    182      -0.66     15.999
   183          H     17    THR    HG1    183       0.43      1.008
   184        CT3     17    THR    CG2    184      -0.27     12.011
   185        HA3     17    THR   HG21    185       0.09      1.008
   186        HA3     17    THR   HG22    186       0.09      1.008
   187        HA3     17    THR   HG23    187       0.09      1.008
   188          C     17    THR      C    188       0.51     12.011
   189          O     17    THR      O    189      -0.51     15.999   ; qtot 0
; residue  18 VAL rtp VAL  q  0.0
   190        NH1     18    VAL      N    190      -0.47     14.007
   191          H     18    VAL     HN    191       0.31      1.008
   192        CT1     18    VAL     CA    192       0.07     12.011
   193        HB1     18    VAL     HA    193       0.09      1.008
   194        CT1     18    VAL     CB    194      -0.09     12.011
   195        HA1     18    VAL     HB    195       0.09      1.008
   196        CT3     18    VAL    CG1    196      -0.27     12.011
   197        HA3     18    VAL   HG11    197       0.09      1.008
   198        HA3     18    VAL   HG12    198       0.09      1.008
   199        HA3     18    VAL   HG13    199       0.09      1.008
   200        CT3     18    VAL    CG2    200      -0.27     12.011
   201        HA3     18    VAL   HG21    201       0.09      1.008
   202        HA3     18    VAL   HG22    202       0.09      1.008
   203        HA3     18    VAL   HG23    203       0.09      1.008
   204          C     18    VAL      C    204       0.51     12.011
   205          O     18    VAL      O    205      -0.51     15.999   ; qtot 0
; residue  19 ASN rtp ASN  q  0.0
   206        NH1     19    ASN      N    206      -0.47     14.007
   207          H     19    ASN     HN    207       0.31      1.008
   208        CT1     19    ASN     CA    208       0.07     12.011
   209        HB1     19    ASN     HA    209       0.09      1.008
   210        CT2     19    ASN     CB    210      -0.18     12.011
   211        HA2     19    ASN    HB1    211       0.09      1.008
   212        HA2     19    ASN    HB2    212       0.09      1.008
   213         CC     19    ASN     CG    213       0.55     12.011
   214          O     19    ASN    OD1    214      -0.55     15.999
   215        NH2     19    ASN    ND2    215      -0.62     14.007
   216          H     19    ASN   HD21    216       0.32      1.008
   217          H     19    ASN   HD22    217        0.3      1.008
   218          C     19    ASN      C    218       0.51     12.011
   219          O     19    ASN      O    219      -0.51     15.999   ; qtot 0
; residue  20 THR rtp THR  q  0.0
   220        NH1     20    THR      N    220      -0.47     14.007
   221          H     20    THR     HN    221       0.31      1.008
   222        CT1     20    THR     CA    222       0.07     12.011
   223        HB1     20    THR     HA    223       0.09      1.008
   224        CT1     20    THR     CB    224       0.14     12.011
   225        HA1     20    THR     HB    225       0.09      1.008
   226        OH1     20    THR    OG1    226      -0.66     15.999
   227          H     20    THR    HG1    227       0.43      1.008
   228        CT3     20    THR    CG2    228      -0.27     12.011
   229        HA3     20    THR   HG21    229       0.09      1.008
   230        HA3     20    THR   HG22    230       0.09      1.008
   231        HA3     20    THR   HG23    231       0.09      1.008
   232          C     20    THR      C    232       0.51     12.011
   233          O     20    THR      O    233      -0.51     15.999   ; qtot 0
; residue  21 GLY rtp GLY  q  0.0
   234        NH1     21    GLY      N    234      -0.47     14.007
   235          H     21    GLY     HN    235       0.31      1.008
   236        CT2     21    GLY     CA    236      -0.02     12.011
   237        HB2     21    GLY    HA1    237       0.09      1.008
   238        HB2     21    GLY    HA2    238       0.09      1.008
   239          C     21    GLY      C    239       0.51     12.011
   240          O     21    GLY      O    240      -0.51     15.999   ; qtot 0
; residue  22 ILE rtp ILE  q  0.0
   241        NH1     22    ILE      N    241      -0.47     14.007
   242          H     22    ILE     HN    242       0.31      1.008
   243        CT1     22    ILE     CA    243       0.07     12.011
   244        HB1     22    ILE     HA    244       0.09      1.008
   245        CT1     22    ILE     CB    245      -0.09     12.011
   246        HA1     22    ILE     HB    246       0.09      1.008
   247        CT3     22    ILE    CG2    247      -0.27     12.011
   248        HA3     22    ILE   HG21    248       0.09      1.008
   249        HA3     22    ILE   HG22    249       0.09      1.008
   250        HA3     22    ILE   HG23    250       0.09      1.008
   251        CT2     22    ILE    CG1    251      -0.18     12.011
   252        HA2     22    ILE   HG11    252       0.09      1.008
   253        HA2     22    ILE   HG12    253       0.09      1.008
   254        CT3     22    ILE     CD    254      -0.27     12.011
   255        HA3     22    ILE    HD1    255       0.09      1.008
   256        HA3     22    ILE    HD2    256       0.09      1.008
   257        HA3     22    ILE    HD3    257       0.09      1.008
   258          C     22    ILE      C    258       0.51     12.011
   259          O     22    ILE      O    259      -0.51     15.999   ; qtot 0
; residue  23 TYR rtp TYR  q  0.0
   260        NH1     23    TYR      N    260      -0.47     14.007
   261          H     23    TYR     HN    261       0.31      1.008
   262        CT1     23    TYR     CA    262       0.07     12.011
   263        HB1     23    TYR     HA    263       0.09      1.008
   264        CT2     23    TYR     CB    264      -0.18     12.011
   265        HA2     23    TYR    HB1    265       0.09      1.008
   266        HA2     23    TYR    HB2    266       0.09      1.008
   267         CA     23    TYR     CG    267          0     12.011
   268         CA     23    TYR    CD1    268     -0.115     12.011
   269         HP     23    TYR    HD1    269      0.115      1.008
   270         CA     23    TYR    CE1    270     -0.115     12.011
   271         HP     23    TYR    HE1    271      0.115      1.008
   272         CA     23    TYR     CZ    272       0.11     12.011
   273        OH1     23    TYR     OH    273      -0.54     15.999
   274          H     23    TYR     HH    274       0.43      1.008
   275         CA     23    TYR    CD2    275     -0.115     12.011
   276         HP     23    TYR    HD2    276      0.115      1.008
   277         CA     23    TYR    CE2    277     -0.115     12.011
   278         HP     23    TYR    HE2    278      0.115      1.008
   279          C     23    TYR      C    279       0.51     12.011
   280          O     23    TYR      O    280      -0.51     15.999   ; qtot 0
; residue  24 LEU rtp LEU  q  0.0
   281        NH1     24    LEU      N    281      -0.47     14.007
   282          H     24    LEU     HN    282       0.31      1.008
   283        CT1     24    LEU     CA    283       0.07     12.011
   284        HB1     24    LEU     HA    284       0.09      1.008
   285        CT2     24    LEU     CB    285      -0.18     12.011
   286        HA2     24    LEU    HB1    286       0.09      1.008
   287        HA2     24    LEU    HB2    287       0.09      1.008
   288        CT1     24    LEU     CG    288      -0.09     12.011
   289        HA1     24    LEU     HG    289       0.09      1.008
   290        CT3     24    LEU    CD1    290      -0.27     12.011
   291        HA3     24    LEU   HD11    291       0.09      1.008
   292        HA3     24    LEU   HD12    292       0.09      1.008
   293        HA3     24    LEU   HD13    293       0.09      1.008
   294        CT3     24    LEU    CD2    294      -0.27     12.011
   295        HA3     24    LEU   HD21    295       0.09      1.008
   296        HA3     24    LEU   HD22    296       0.09      1.008
   297        HA3     24    LEU   HD23    297       0.09      1.008
   298          C     24    LEU      C    298       0.51     12.011
   299          O     24    LEU      O    299      -0.51     15.999   ; qtot 0
; residue  25 ILE rtp ILE  q  0.0
   300        NH1     25    ILE      N    300      -0.47     14.007
   301          H     25    ILE     HN    301       0.31      1.008
   302        CT1     25    ILE     CA    302       0.07     12.011
   303        HB1     25    ILE     HA    303       0.09      1.008
   304        CT1     25    ILE     CB    304      -0.09     12.011
   305        HA1     25    ILE     HB    305       0.09      1.008
   306        CT3     25    ILE    CG2    306      -0.27     12.011
   307        HA3     25    ILE   HG21    307       0.09      1.008
   308        HA3     25    ILE   HG22    308       0.09      1.008
   309        HA3     25    ILE   HG23    309       0.09      1.008
   310        CT2     25    ILE    CG1    310      -0.18     12.011
   311        HA2     25    ILE   HG11    311       0.09      1.008
   312        HA2     25    ILE   HG12    312       0.09      1.008
   313        CT3     25    ILE     CD    313      -0.27     12.011
   314        HA3     25    ILE    HD1    314       0.09      1.008
   315        HA3     25    ILE    HD2    315       0.09      1.008
   316        HA3     25    ILE    HD3    316       0.09      1.008
   317          C     25    ILE      C    317       0.51     12.011
   318          O     25    ILE      O    318      -0.51     15.999   ; qtot 0
; residue  26 GLUT rtp GLUT q  0.0
   319        NH1     26   GLUT      N    319      -0.47     14.007
   320          H     26   GLUT     HN    320       0.31      1.008
   321       CT1n     26   GLUT     CA    321       0.07     12.011
   322        HB1     26   GLUT     HA    322       0.09      1.008
   323       CT2n     26   GLUT     CB    323      -0.18     12.011
   324        HA2     26   GLUT    HB1    324       0.09      1.008
   325        HA2     26   GLUT    HB2    325       0.09      1.008
   326       CT2n     26   GLUT     CG    326      -0.21     12.011
   327        HA2     26   GLUT    HG1    327       0.09      1.008
   328        HA2     26   GLUT    HG2    328       0.09      1.008
   329        CDn     26   GLUT     CD    329       0.75     12.011
   330         OB     26   GLUT    OE1    330      -0.55     15.999
   331       OH1n     26   GLUT    OE2    331      -0.61     15.999
   332          H     26   GLUT    HE2    332       0.44      1.008
   333          C     26   GLUT      C    333       0.51     12.011
   334          O     26   GLUT      O    334      -0.51     15.999   ; qtot 0
; residue  27 CYS rtp CYS  q  0.0
   335        NH1     27    CYS      N    335      -0.47     14.007
   336          H     27    CYS     HN    336       0.31      1.008
   337        CT1     27    CYS     CA    337       0.07     12.011
   338        HB1     27    CYS     HA    338       0.09      1.008
   339        CT2     27    CYS     CB    339      -0.11     12.011
   340        HA2     27    CYS    HB1    340       0.09      1.008
   341        HA2     27    CYS    HB2    341       0.09      1.008
   342          S     27    CYS     SG    342      -0.23      32.06
   343         HS     27    CYS    HG1    343       0.16      1.008
   344          C     27    CYS      C    344       0.51     12.011
   345          O     27    CYS      O    345      -0.51     15.999   ; qtot 0
; residue  28 TYR rtp TYR  q  0.0
   346        NH1     28    TYR      N    346      -0.47     14.007
   347          H     28    TYR     HN    347       0.31      1.008
   348        CT1     28    TYR     CA    348       0.07     12.011
   349        HB1     28    TYR     HA    349       0.09      1.008
   350        CT2     28    TYR     CB    350      -0.18     12.011
   351        HA2     28    TYR    HB1    351       0.09      1.008
   352        HA2     28    TYR    HB2    352       0.09      1.008
   353         CA     28    TYR     CG    353          0     12.011
   354         CA     28    TYR    CD1    354     -0.115     12.011
   355         HP     28    TYR    HD1    355      0.115      1.008
   356         CA     28    TYR    CE1    356     -0.115     12.011
   357         HP     28    TYR    HE1    357      0.115      1.008
   358         CA     28    TYR     CZ    358       0.11     12.011
   359        OH1     28    TYR     OH    359      -0.54     15.999
   360          H     28    TYR     HH    360       0.43      1.008
   361         CA     28    TYR    CD2    361     -0.115     12.011
   362         HP     28    TYR    HD2    362      0.115      1.008
   363         CA     28    TYR    CE2    363     -0.115     12.011
   364         HP     28    TYR    HE2    364      0.115      1.008
   365          C     28    TYR      C    365       0.51     12.011
   366          O     28    TYR      O    366      -0.51     15.999   ; qtot 0
; residue  29 SER rtp SER  q  0.0
   367        NH1     29    SER      N    367      -0.47     14.007
   368          H     29    SER     HN    368       0.31      1.008
   369        CT1     29    SER     CA    369       0.07     12.011
   370        HB1     29    SER     HA    370       0.09      1.008
   371        CT2     29    SER     CB    371       0.05     12.011
   372        HA2     29    SER    HB1    372       0.09      1.008
   373        HA2     29    SER    HB2    373       0.09      1.008
   374        OH1     29    SER     OG    374      -0.66     15.999
   375          H     29    SER    HG1    375       0.43      1.008
   376          C     29    SER      C    376       0.51     12.011
   377          O     29    SER      O    377      -0.51     15.999   ; qtot 0
; residue  30 LEU rtp LEU  q  0.0
   378        NH1     30    LEU      N    378      -0.47     14.007
   379          H     30    LEU     HN    379       0.31      1.008
   380        CT1     30    LEU     CA    380       0.07     12.011
   381        HB1     30    LEU     HA    381       0.09      1.008
   382        CT2     30    LEU     CB    382      -0.18     12.011
   383        HA2     30    LEU    HB1    383       0.09      1.008
   384        HA2     30    LEU    HB2    384       0.09      1.008
   385        CT1     30    LEU     CG    385      -0.09     12.011
   386        HA1     30    LEU     HG    386       0.09      1.008
   387        CT3     30    LEU    CD1    387      -0.27     12.011
   388        HA3     30    LEU   HD11    388       0.09      1.008
   389        HA3     30    LEU   HD12    389       0.09      1.008
   390        HA3     30    LEU   HD13    390       0.09      1.008
   391        CT3     30    LEU    CD2    391      -0.27     12.011
   392        HA3     30    LEU   HD21    392       0.09      1.008
   393        HA3     30    LEU   HD22    393       0.09      1.008
   394        HA3     30    LEU   HD23    394       0.09      1.008
   395          C     30    LEU      C    395       0.51     12.011
   396          O     30    LEU      O    396      -0.51     15.999   ; qtot 0
; residue  31 ASPT rtp ASPT q  0.0
   397        NH1     31   ASPT      N    397      -0.47     14.007
   398          H     31   ASPT     HN    398       0.31      1.008
   399       CT1n     31   ASPT     CA    399       0.07     12.011
   400        HB1     31   ASPT     HA    400       0.09      1.008
   401       CT2n     31   ASPT     CB    401      -0.21     12.011
   402        HA2     31   ASPT    HB1    402       0.09      1.008
   403        HA2     31   ASPT    HB2    403       0.09      1.008
   404        CDn     31   ASPT     CG    404       0.75     12.011
   405         OB     31   ASPT    OD1    405      -0.55     15.999
   406       OH1n     31   ASPT    OD2    406      -0.61     15.999
   407          H     31   ASPT    HD2    407       0.44      1.008
   408          C     31   ASPT      C    408       0.51     12.011
   409          O     31   ASPT      O    409      -0.51     15.999   ; qtot 0
; residue  32 ASPT rtp ASPT q  0.0
   410        NH1     32   ASPT      N    410      -0.47     14.007
   411          H     32   ASPT     HN    411       0.31      1.008
   412       CT1n     32   ASPT     CA    412       0.07     12.011
   413        HB1     32   ASPT     HA    413       0.09      1.008
   414       CT2n     32   ASPT     CB    414      -0.21     12.011
   415        HA2     32   ASPT    HB1    415       0.09      1.008
   416        HA2     32   ASPT    HB2    416       0.09      1.008
   417        CDn     32   ASPT     CG    417       0.75     12.011
   418         OB     32   ASPT    OD1    418      -0.55     15.999
   419       OH1n     32   ASPT    OD2    419      -0.61     15.999
   420          H     32   ASPT    HD2    420       0.44      1.008
   421          C     32   ASPT      C    421       0.51     12.011
   422          O     32   ASPT      O    422      -0.51     15.999   ; qtot 0
; residue  33 LYS rtp LYS  q +1.0
   423        NH1     33    LYS      N    423      -0.47     14.007
   424          H     33    LYS     HN    424       0.31      1.008
   425        CT1     33    LYS     CA    425       0.07     12.011
   426        HB1     33    LYS     HA    426       0.09      1.008
   427        CT2     33    LYS     CB    427      -0.18     12.011
   428        HA2     33    LYS    HB1    428       0.09      1.008
   429        HA2     33    LYS    HB2    429       0.09      1.008
   430        CT2     33    LYS     CG    430      -0.18     12.011
   431        HA2     33    LYS    HG1    431       0.09      1.008
   432        HA2     33    LYS    HG2    432       0.09      1.008
   433        CT2     33    LYS     CD    433      -0.18     12.011
   434        HA2     33    LYS    HD1    434       0.09      1.008
   435        HA2     33    LYS    HD2    435       0.09      1.008
   436        CT2     33    LYS     CE    436       0.21     12.011
   437        HA2     33    LYS    HE1    437       0.05      1.008
   438        HA2     33    LYS    HE2    438       0.05      1.008
   439        NH3     33    LYS     NZ    439       -0.3     14.007
   440         HC     33    LYS    HZ1    440       0.33      1.008
   441         HC     33    LYS    HZ2    441       0.33      1.008
   442         HC     33    LYS    HZ3    442       0.33      1.008
   443          C     33    LYS      C    443       0.51     12.011
   444          O     33    LYS      O    444      -0.51     15.999   ; qtot 1
; residue  34 ALA rtp ALA  q  0.0
   445        NH1     34    ALA      N    445      -0.47     14.007
   446          H     34    ALA     HN    446       0.31      1.008
   447        CT1     34    ALA     CA    447       0.07     12.011
   448        HB1     34    ALA     HA    448       0.09      1.008
   449        CT3     34    ALA     CB    449      -0.27     12.011
   450        HA3     34    ALA    HB1    450       0.09      1.008
   451        HA3     34    ALA    HB2    451       0.09      1.008
   452        HA3     34    ALA    HB3    452       0.09      1.008
   453          C     34    ALA      C    453       0.51     12.011
   454          O     34    ALA      O    454      -0.51     15.999   ; qtot 1
; residue  35 GLUT rtp GLUT q  0.0
   455        NH1     35   GLUT      N    455      -0.47     14.007
   456          H     35   GLUT     HN    456       0.31      1.008
   457       CT1n     35   GLUT     CA    457       0.07     12.011
   458        HB1     35   GLUT     HA    458       0.09      1.008
   459       CT2n     35   GLUT     CB    459      -0.18     12.011
   460        HA2     35   GLUT    HB1    460       0.09      1.008
   461        HA2     35   GLUT    HB2    461       0.09      1.008
   462       CT2n     35   GLUT     CG    462      -0.21     12.011
   463        HA2     35   GLUT    HG1    463       0.09      1.008
   464        HA2     35   GLUT    HG2    464       0.09      1.008
   465        CDn     35   GLUT     CD    465       0.75     12.011
   466         OB     35   GLUT    OE1    466      -0.55     15.999
   467       OH1n     35   GLUT    OE2    467      -0.61     15.999
   468          H     35   GLUT    HE2    468       0.44      1.008
   469          C     35   GLUT      C    469       0.51     12.011
   470          O     35   GLUT      O    470      -0.51     15.999   ; qtot 1
; residue  36 THR rtp THR  q  0.0
   471        NH1     36    THR      N    471      -0.47     14.007
   472          H     36    THR     HN    472       0.31      1.008
   473        CT1     36    THR     CA    473       0.07     12.011
   474        HB1     36    THR     HA    474       0.09      1.008
   475        CT1     36    THR     CB    475       0.14     12.011
   476        HA1     36    THR     HB    476       0.09      1.008
   477        OH1     36    THR    OG1    477      -0.66     15.999
   478          H     36    THR    HG1    478       0.43      1.008
   479        CT3     36    THR    CG2    479      -0.27     12.011
   480        HA3     36    THR   HG21    480       0.09      1.008
   481        HA3     36    THR   HG22    481       0.09      1.008
   482        HA3     36    THR   HG23    482       0.09      1.008
   483          C     36    THR      C    483       0.51     12.011
   484          O     36    THR      O    484      -0.51     15.999   ; qtot 1
; residue  37 PHE rtp PHE  q  0.0
   485        NH1     37    PHE      N    485      -0.47     14.007
   486          H     37    PHE     HN    486       0.31      1.008
   487        CT1     37    PHE     CA    487       0.07     12.011
   488        HB1     37    PHE     HA    488       0.09      1.008
   489        CT2     37    PHE     CB    489      -0.18     12.011
   490        HA2     37    PHE    HB1    490       0.09      1.008
   491        HA2     37    PHE    HB2    491       0.09      1.008
   492         CA     37    PHE     CG    492          0     12.011
   493         CA     37    PHE    CD1    493     -0.115     12.011
   494         HP     37    PHE    HD1    494      0.115      1.008
   495         CA     37    PHE    CE1    495     -0.115     12.011
   496         HP     37    PHE    HE1    496      0.115      1.008
   497         CA     37    PHE     CZ    497     -0.115     12.011
   498         HP     37    PHE     HZ    498      0.115      1.008
   499         CA     37    PHE    CD2    499     -0.115     12.011
   500         HP     37    PHE    HD2    500      0.115      1.008
   501         CA     37    PHE    CE2    501     -0.115     12.011
   502         HP     37    PHE    HE2    502      0.115      1.008
   503          C     37    PHE      C    503       0.51     12.011
   504          O     37    PHE      O    504      -0.51     15.999   ; qtot 1
; residue  38 LYS rtp LYS  q +1.0
   505        NH1     38    LYS      N    505      -0.47     14.007
   506          H     38    LYS     HN    506       0.31      1.008
   507        CT1     38    LYS     CA    507       0.07     12.011
   508        HB1     38    LYS     HA    508       0.09      1.008
   509        CT2     38    LYS     CB    509      -0.18     12.011
   510        HA2     38    LYS    HB1    510       0.09      1.008
   511        HA2     38    LYS    HB2    511       0.09      1.008
   512        CT2     38    LYS     CG    512      -0.18     12.011
   513        HA2     38    LYS    HG1    513       0.09      1.008
   514        HA2     38    LYS    HG2    514       0.09      1.008
   515        CT2     38    LYS     CD    515      -0.18     12.011
   516        HA2     38    LYS    HD1    516       0.09      1.008
   517        HA2     38    LYS    HD2    517       0.09      1.008
   518        CT2     38    LYS     CE    518       0.21     12.011
   519        HA2     38    LYS    HE1    519       0.05      1.008
   520        HA2     38    LYS    HE2    520       0.05      1.008
   521        NH3     38    LYS     NZ    521       -0.3     14.007
   522         HC     38    LYS    HZ1    522       0.33      1.008
   523         HC     38    LYS    HZ2    523       0.33      1.008
   524         HC     38    LYS    HZ3    524       0.33      1.008
   525          C     38    LYS      C    525       0.51     12.011
   526          O     38    LYS      O    526      -0.51     15.999   ; qtot 2
; residue  39 VAL rtp VAL  q  0.0
   527        NH1     39    VAL      N    527      -0.47     14.007
   528          H     39    VAL     HN    528       0.31      1.008
   529        CT1     39    VAL     CA    529       0.07     12.011
   530        HB1     39    VAL     HA    530       0.09      1.008
   531        CT1     39    VAL     CB    531      -0.09     12.011
   532        HA1     39    VAL     HB    532       0.09      1.008
   533        CT3     39    VAL    CG1    533      -0.27     12.011
   534        HA3     39    VAL   HG11    534       0.09      1.008
   535        HA3     39    VAL   HG12    535       0.09      1.008
   536        HA3     39    VAL   HG13    536       0.09      1.008
   537        CT3     39    VAL    CG2    537      -0.27     12.011
   538        HA3     39    VAL   HG21    538       0.09      1.008
   539        HA3     39    VAL   HG22    539       0.09      1.008
   540        HA3     39    VAL   HG23    540       0.09      1.008
   541          C     39    VAL      C    541       0.51     12.011
   542          O     39    VAL      O    542      -0.51     15.999   ; qtot 2
; residue  40 ASN rtp ASN  q  0.0
   543        NH1     40    ASN      N    543      -0.47     14.007
   544          H     40    ASN     HN    544       0.31      1.008
   545        CT1     40    ASN     CA    545       0.07     12.011
   546        HB1     40    ASN     HA    546       0.09      1.008
   547        CT2     40    ASN     CB    547      -0.18     12.011
   548        HA2     40    ASN    HB1    548       0.09      1.008
   549        HA2     40    ASN    HB2    549       0.09      1.008
   550         CC     40    ASN     CG    550       0.55     12.011
   551          O     40    ASN    OD1    551      -0.55     15.999
   552        NH2     40    ASN    ND2    552      -0.62     14.007
   553          H     40    ASN   HD21    553       0.32      1.008
   554          H     40    ASN   HD22    554        0.3      1.008
   555          C     40    ASN      C    555       0.51     12.011
   556          O     40    ASN      O    556      -0.51     15.999   ; qtot 2
; residue  41 ALA rtp ALA  q  0.0
   557        NH1     41    ALA      N    557      -0.47     14.007
   558          H     41    ALA     HN    558       0.31      1.008
   559        CT1     41    ALA     CA    559       0.07     12.011
   560        HB1     41    ALA     HA    560       0.09      1.008
   561        CT3     41    ALA     CB    561      -0.27     12.011
   562        HA3     41    ALA    HB1    562       0.09      1.008
   563        HA3     41    ALA    HB2    563       0.09      1.008
   564        HA3     41    ALA    HB3    564       0.09      1.008
   565          C     41    ALA      C    565       0.51     12.011
   566          O     41    ALA      O    566      -0.51     15.999   ; qtot 2
; residue  42 PHE rtp PHE  q  0.0
   567        NH1     42    PHE      N    567      -0.47     14.007
   568          H     42    PHE     HN    568       0.31      1.008
   569        CT1     42    PHE     CA    569       0.07     12.011
   570        HB1     42    PHE     HA    570       0.09      1.008
   571        CT2     42    PHE     CB    571      -0.18     12.011
   572        HA2     42    PHE    HB1    572       0.09      1.008
   573        HA2     42    PHE    HB2    573       0.09      1.008
   574         CA     42    PHE     CG    574          0     12.011
   575         CA     42    PHE    CD1    575     -0.115     12.011
   576         HP     42    PHE    HD1    576      0.115      1.008
   577         CA     42    PHE    CE1    577     -0.115     12.011
   578         HP     42    PHE    HE1    578      0.115      1.008
   579         CA     42    PHE     CZ    579     -0.115     12.011
   580         HP     42    PHE     HZ    580      0.115      1.008
   581         CA     42    PHE    CD2    581     -0.115     12.011
   582         HP     42    PHE    HD2    582      0.115      1.008
   583         CA     42    PHE    CE2    583     -0.115     12.011
   584         HP     42    PHE    HE2    584      0.115      1.008
   585          C     42    PHE      C    585       0.51     12.011
   586          O     42    PHE      O    586      -0.51     15.999   ; qtot 2
; residue  43 LEU rtp LEU  q  0.0
   587        NH1     43    LEU      N    587      -0.47     14.007
   588          H     43    LEU     HN    588       0.31      1.008
   589        CT1     43    LEU     CA    589       0.07     12.011
   590        HB1     43    LEU     HA    590       0.09      1.008
   591        CT2     43    LEU     CB    591      -0.18     12.011
   592        HA2     43    LEU    HB1    592       0.09      1.008
   593        HA2     43    LEU    HB2    593       0.09      1.008
   594        CT1     43    LEU     CG    594      -0.09     12.011
   595        HA1     43    LEU     HG    595       0.09      1.008
   596        CT3     43    LEU    CD1    596      -0.27     12.011
   597        HA3     43    LEU   HD11    597       0.09      1.008
   598        HA3     43    LEU   HD12    598       0.09      1.008
   599        HA3     43    LEU   HD13    599       0.09      1.008
   600        CT3     43    LEU    CD2    600      -0.27     12.011
   601        HA3     43    LEU   HD21    601       0.09      1.008
   602        HA3     43    LEU   HD22    602       0.09      1.008
   603        HA3     43    LEU   HD23    603       0.09      1.008
   604          C     43    LEU      C    604       0.51     12.011
   605          O     43    LEU      O    605      -0.51     15.999   ; qtot 2
; residue  44 SER rtp SER  q  0.0
   606        NH1     44    SER      N    606      -0.47     14.007
   607          H     44    SER     HN    607       0.31      1.008
   608        CT1     44    SER     CA    608       0.07     12.011
   609        HB1     44    SER     HA    609       0.09      1.008
   610        CT2     44    SER     CB    610       0.05     12.011
   611        HA2     44    SER    HB1    611       0.09      1.008
   612        HA2     44    SER    HB2    612       0.09      1.008
   613        OH1     44    SER     OG    613      -0.66     15.999
   614          H     44    SER    HG1    614       0.43      1.008
   615          C     44    SER      C    615       0.51     12.011
   616          O     44    SER      O    616      -0.51     15.999   ; qtot 2
; residue  45 LEU rtp LEU  q  0.0
   617        NH1     45    LEU      N    617      -0.47     14.007
   618          H     45    LEU     HN    618       0.31      1.008
   619        CT1     45    LEU     CA    619       0.07     12.011
   620        HB1     45    LEU     HA    620       0.09      1.008
   621        CT2     45    LEU     CB    621      -0.18     12.011
   622        HA2     45    LEU    HB1    622       0.09      1.008
   623        HA2     45    LEU    HB2    623       0.09      1.008
   624        CT1     45    LEU     CG    624      -0.09     12.011
   625        HA1     45    LEU     HG    625       0.09      1.008
   626        CT3     45    LEU    CD1    626      -0.27     12.011
   627        HA3     45    LEU   HD11    627       0.09      1.008
   628        HA3     45    LEU   HD12    628       0.09      1.008
   629        HA3     45    LEU   HD13    629       0.09      1.008
   630        CT3     45    LEU    CD2    630      -0.27     12.011
   631        HA3     45    LEU   HD21    631       0.09      1.008
   632        HA3     45    LEU   HD22    632       0.09      1.008
   633        HA3     45    LEU   HD23    633       0.09      1.008
   634          C     45    LEU      C    634       0.51     12.011
   635          O     45    LEU      O    635      -0.51     15.999   ; qtot 2
; residue  46 SER rtp SER  q  0.0
   636        NH1     46    SER      N    636      -0.47     14.007
   637          H     46    SER     HN    637       0.31      1.008
   638        CT1     46    SER     CA    638       0.07     12.011
   639        HB1     46    SER     HA    639       0.09      1.008
   640        CT2     46    SER     CB    640       0.05     12.011
   641        HA2     46    SER    HB1    641       0.09      1.008
   642        HA2     46    SER    HB2    642       0.09      1.008
   643        OH1     46    SER     OG    643      -0.66     15.999
   644          H     46    SER    HG1    644       0.43      1.008
   645          C     46    SER      C    645       0.51     12.011
   646          O     46    SER      O    646      -0.51     15.999   ; qtot 2
; residue  47 TRP rtp TRP  q  0.0
   647        NH1     47    TRP      N    647      -0.47     14.007
   648          H     47    TRP     HN    648       0.31      1.008
   649        CT1     47    TRP     CA    649       0.07     12.011
   650        HB1     47    TRP     HA    650       0.09      1.008
   651        CT2     47    TRP     CB    651      -0.18     12.011
   652        HA2     47    TRP    HB1    652       0.09      1.008
   653        HA2     47    TRP    HB2    653       0.09      1.008
   654         CY     47    TRP     CG    654      -0.03     12.011
   655         CA     47    TRP    CD1    655      -0.15     12.011
   656         HP     47    TRP    HD1    656       0.22      1.008
   657         NY     47    TRP    NE1    657      -0.51     14.007
   658          H     47    TRP    HE1    658       0.37      1.008
   659        CPT     47    TRP    CE2    659       0.24     12.011
   660        CPT     47    TRP    CD2    660       0.11     12.011
   661        CAI     47    TRP    CE3    661      -0.25     12.011
   662         HP     47    TRP    HE3    662       0.17      1.008
   663         CA     47    TRP    CZ3    663       -0.2     12.011
   664         HP     47    TRP    HZ3    664       0.14      1.008
   665        CAI     47    TRP    CZ2    665      -0.27     12.011
   666         HP     47    TRP    HZ2    666       0.16      1.008
   667         CA     47    TRP    CH2    667      -0.14     12.011
   668         HP     47    TRP    HH2    668       0.14      1.008
   669          C     47    TRP      C    669       0.51     12.011
   670          O     47    TRP      O    670      -0.51     15.999   ; qtot 2
; residue  48 LYS rtp LYS  q +1.0
   671        NH1     48    LYS      N    671      -0.47     14.007
   672          H     48    LYS     HN    672       0.31      1.008
   673        CT1     48    LYS     CA    673       0.07     12.011
   674        HB1     48    LYS     HA    674       0.09      1.008
   675        CT2     48    LYS     CB    675      -0.18     12.011
   676        HA2     48    LYS    HB1    676       0.09      1.008
   677        HA2     48    LYS    HB2    677       0.09      1.008
   678        CT2     48    LYS     CG    678      -0.18     12.011
   679        HA2     48    LYS    HG1    679       0.09      1.008
   680        HA2     48    LYS    HG2    680       0.09      1.008
   681        CT2     48    LYS     CD    681      -0.18     12.011
   682        HA2     48    LYS    HD1    682       0.09      1.008
   683        HA2     48    LYS    HD2    683       0.09      1.008
   684        CT2     48    LYS     CE    684       0.21     12.011
   685        HA2     48    LYS    HE1    685       0.05      1.008
   686        HA2     48    LYS    HE2    686       0.05      1.008
   687        NH3     48    LYS     NZ    687       -0.3     14.007
   688         HC     48    LYS    HZ1    688       0.33      1.008
   689         HC     48    LYS    HZ2    689       0.33      1.008
   690         HC     48    LYS    HZ3    690       0.33      1.008
   691          C     48    LYS      C    691       0.51     12.011
   692          O     48    LYS      O    692      -0.51     15.999   ; qtot 3
; residue  49 ASPT rtp ASPT q  0.0
   693        NH1     49   ASPT      N    693      -0.47     14.007
   694          H     49   ASPT     HN    694       0.31      1.008
   695       CT1n     49   ASPT     CA    695       0.07     12.011
   696        HB1     49   ASPT     HA    696       0.09      1.008
   697       CT2n     49   ASPT     CB    697      -0.21     12.011
   698        HA2     49   ASPT    HB1    698       0.09      1.008
   699        HA2     49   ASPT    HB2    699       0.09      1.008
   700        CDn     49   ASPT     CG    700       0.75     12.011
   701         OB     49   ASPT    OD1    701      -0.55     15.999
   702       OH1n     49   ASPT    OD2    702      -0.61     15.999
   703          H     49   ASPT    HD2    703       0.44      1.008
   704          C     49   ASPT      C    704       0.51     12.011
   705          O     49   ASPT      O    705      -0.51     15.999   ; qtot 3
; residue  50 ARG rtp ARG  q +1.0
   706        NH1     50    ARG      N    706      -0.47     14.007
   707          H     50    ARG     HN    707       0.31      1.008
   708        CT1     50    ARG     CA    708       0.07     12.011
   709        HB1     50    ARG     HA    709       0.09      1.008
   710        CT2     50    ARG     CB    710      -0.18     12.011
   711        HA2     50    ARG    HB1    711       0.09      1.008
   712        HA2     50    ARG    HB2    712       0.09      1.008
   713        CT2     50    ARG     CG    713      -0.18     12.011
   714        HA2     50    ARG    HG1    714       0.09      1.008
   715        HA2     50    ARG    HG2    715       0.09      1.008
   716        CT2     50    ARG     CD    716        0.2     12.011
   717        HA2     50    ARG    HD1    717       0.09      1.008
   718        HA2     50    ARG    HD2    718       0.09      1.008
   719        NC2     50    ARG     NE    719       -0.7     14.007
   720         HC     50    ARG     HE    720       0.44      1.008
   721          C     50    ARG     CZ    721       0.64     12.011
   722        NC2     50    ARG    NH1    722       -0.8     14.007
   723         HC     50    ARG   HH11    723       0.46      1.008
   724         HC     50    ARG   HH12    724       0.46      1.008
   725        NC2     50    ARG    NH2    725       -0.8     14.007
   726         HC     50    ARG   HH21    726       0.46      1.008
   727         HC     50    ARG   HH22    727       0.46      1.008
   728          C     50    ARG      C    728       0.51     12.011
   729          O     50    ARG      O    729      -0.51     15.999   ; qtot 4
; residue  51 ARG rtp ARG  q +1.0
   730        NH1     51    ARG      N    730      -0.47     14.007
   731          H     51    ARG     HN    731       0.31      1.008
   732        CT1     51    ARG     CA    732       0.07     12.011
   733        HB1     51    ARG     HA    733       0.09      1.008
   734        CT2     51    ARG     CB    734      -0.18     12.011
   735        HA2     51    ARG    HB1    735       0.09      1.008
   736        HA2     51    ARG    HB2    736       0.09      1.008
   737        CT2     51    ARG     CG    737      -0.18     12.011
   738        HA2     51    ARG    HG1    738       0.09      1.008
   739        HA2     51    ARG    HG2    739       0.09      1.008
   740        CT2     51    ARG     CD    740        0.2     12.011
   741        HA2     51    ARG    HD1    741       0.09      1.008
   742        HA2     51    ARG    HD2    742       0.09      1.008
   743        NC2     51    ARG     NE    743       -0.7     14.007
   744         HC     51    ARG     HE    744       0.44      1.008
   745          C     51    ARG     CZ    745       0.64     12.011
   746        NC2     51    ARG    NH1    746       -0.8     14.007
   747         HC     51    ARG   HH11    747       0.46      1.008
   748         HC     51    ARG   HH12    748       0.46      1.008
   749        NC2     51    ARG    NH2    749       -0.8     14.007
   750         HC     51    ARG   HH21    750       0.46      1.008
   751         HC     51    ARG   HH22    751       0.46      1.008
   752          C     51    ARG      C    752       0.51     12.011
   753          O     51    ARG      O    753      -0.51     15.999   ; qtot 5
; residue  52 LEU rtp LEU  q  0.0
   754        NH1     52    LEU      N    754      -0.47     14.007
   755          H     52    LEU     HN    755       0.31      1.008
   756        CT1     52    LEU     CA    756       0.07     12.011
   757        HB1     52    LEU     HA    757       0.09      1.008
   758        CT2     52    LEU     CB    758      -0.18     12.011
   759        HA2     52    LEU    HB1    759       0.09      1.008
   760        HA2     52    LEU    HB2    760       0.09      1.008
   761        CT1     52    LEU     CG    761      -0.09     12.011
   762        HA1     52    LEU     HG    762       0.09      1.008
   763        CT3     52    LEU    CD1    763      -0.27     12.011
   764        HA3     52    LEU   HD11    764       0.09      1.008
   765        HA3     52    LEU   HD12    765       0.09      1.008
   766        HA3     52    LEU   HD13    766       0.09      1.008
   767        CT3     52    LEU    CD2    767      -0.27     12.011
   768        HA3     52    LEU   HD21    768       0.09      1.008
   769        HA3     52    LEU   HD22    769       0.09      1.008
   770        HA3     52    LEU   HD23    770       0.09      1.008
   771          C     52    LEU      C    771       0.51     12.011
   772          O     52    LEU      O    772      -0.51     15.999   ; qtot 5
; residue  53 ALA rtp ALA  q  0.0
   773        NH1     53    ALA      N    773      -0.47     14.007
   774          H     53    ALA     HN    774       0.31      1.008
   775        CT1     53    ALA     CA    775       0.07     12.011
   776        HB1     53    ALA     HA    776       0.09      1.008
   777        CT3     53    ALA     CB    777      -0.27     12.011
   778        HA3     53    ALA    HB1    778       0.09      1.008
   779        HA3     53    ALA    HB2    779       0.09      1.008
   780        HA3     53    ALA    HB3    780       0.09      1.008
   781          C     53    ALA      C    781       0.51     12.011
   782          O     53    ALA      O    782      -0.51     15.999   ; qtot 5
; residue  54 PHE rtp PHE  q  0.0
   783        NH1     54    PHE      N    783      -0.47     14.007
   784          H     54    PHE     HN    784       0.31      1.008
   785        CT1     54    PHE     CA    785       0.07     12.011
   786        HB1     54    PHE     HA    786       0.09      1.008
   787        CT2     54    PHE     CB    787      -0.18     12.011
   788        HA2     54    PHE    HB1    788       0.09      1.008
   789        HA2     54    PHE    HB2    789       0.09      1.008
   790         CA     54    PHE     CG    790          0     12.011
   791         CA     54    PHE    CD1    791     -0.115     12.011
   792         HP     54    PHE    HD1    792      0.115      1.008
   793         CA     54    PHE    CE1    793     -0.115     12.011
   794         HP     54    PHE    HE1    794      0.115      1.008
   795         CA     54    PHE     CZ    795     -0.115     12.011
   796         HP     54    PHE     HZ    796      0.115      1.008
   797         CA     54    PHE    CD2    797     -0.115     12.011
   798         HP     54    PHE    HD2    798      0.115      1.008
   799         CA     54    PHE    CE2    799     -0.115     12.011
   800         HP     54    PHE    HE2    800      0.115      1.008
   801          C     54    PHE      C    801       0.51     12.011
   802          O     54    PHE      O    802      -0.51     15.999   ; qtot 5
; residue  55 ASPT rtp ASPT q  0.0
   803        NH1     55   ASPT      N    803      -0.47     14.007
   804          H     55   ASPT     HN    804       0.31      1.008
   805       CT1n     55   ASPT     CA    805       0.07     12.011
   806        HB1     55   ASPT     HA    806       0.09      1.008
   807       CT2n     55   ASPT     CB    807      -0.21     12.011
   808        HA2     55   ASPT    HB1    808       0.09      1.008
   809        HA2     55   ASPT    HB2    809       0.09      1.008
   810        CDn     55   ASPT     CG    810       0.75     12.011
   811         OB     55   ASPT    OD1    811      -0.55     15.999
   812       OH1n     55   ASPT    OD2    812      -0.61     15.999
   813          H     55   ASPT    HD2    813       0.44      1.008
   814          C     55   ASPT      C    814       0.51     12.011
   815          O     55   ASPT      O    815      -0.51     15.999   ; qtot 5
; residue  56 PRO rtp PRO  q  0.0
   816          N     56    PRO      N    816      -0.29     14.007
   817        CP3     56    PRO     CD    817          0     12.011
   818        HA2     56    PRO    HD1    818       0.09      1.008
   819        HA2     56    PRO    HD2    819       0.09      1.008
   820        CP1     56    PRO     CA    820       0.02     12.011
   821        HB1     56    PRO     HA    821       0.09      1.008
   822        CP2     56    PRO     CB    822      -0.18     12.011
   823        HA2     56    PRO    HB1    823       0.09      1.008
   824        HA2     56    PRO    HB2    824       0.09      1.008
   825        CP2     56    PRO     CG    825      -0.18     12.011
   826        HA2     56    PRO    HG1    826       0.09      1.008
   827        HA2     56    PRO    HG2    827       0.09      1.008
   828          C     56    PRO      C    828       0.51     12.011
   829          O     56    PRO      O    829      -0.51     15.999   ; qtot 5
; residue  57 VAL rtp VAL  q  0.0
   830        NH1     57    VAL      N    830      -0.47     14.007
   831          H     57    VAL     HN    831       0.31      1.008
   832        CT1     57    VAL     CA    832       0.07     12.011
   833        HB1     57    VAL     HA    833       0.09      1.008
   834        CT1     57    VAL     CB    834      -0.09     12.011
   835        HA1     57    VAL     HB    835       0.09      1.008
   836        CT3     57    VAL    CG1    836      -0.27     12.011
   837        HA3     57    VAL   HG11    837       0.09      1.008
   838        HA3     57    VAL   HG12    838       0.09      1.008
   839        HA3     57    VAL   HG13    839       0.09      1.008
   840        CT3     57    VAL    CG2    840      -0.27     12.011
   841        HA3     57    VAL   HG21    841       0.09      1.008
   842        HA3     57    VAL   HG22    842       0.09      1.008
   843        HA3     57    VAL   HG23    843       0.09      1.008
   844          C     57    VAL      C    844       0.51     12.011
   845          O     57    VAL      O    845      -0.51     15.999   ; qtot 5
; residue  58 ARG rtp ARG  q +1.0
   846        NH1     58    ARG      N    846      -0.47     14.007
   847          H     58    ARG     HN    847       0.31      1.008
   848        CT1     58    ARG     CA    848       0.07     12.011
   849        HB1     58    ARG     HA    849       0.09      1.008
   850        CT2     58    ARG     CB    850      -0.18     12.011
   851        HA2     58    ARG    HB1    851       0.09      1.008
   852        HA2     58    ARG    HB2    852       0.09      1.008
   853        CT2     58    ARG     CG    853      -0.18     12.011
   854        HA2     58    ARG    HG1    854       0.09      1.008
   855        HA2     58    ARG    HG2    855       0.09      1.008
   856        CT2     58    ARG     CD    856        0.2     12.011
   857        HA2     58    ARG    HD1    857       0.09      1.008
   858        HA2     58    ARG    HD2    858       0.09      1.008
   859        NC2     58    ARG     NE    859       -0.7     14.007
   860         HC     58    ARG     HE    860       0.44      1.008
   861          C     58    ARG     CZ    861       0.64     12.011
   862        NC2     58    ARG    NH1    862       -0.8     14.007
   863         HC     58    ARG   HH11    863       0.46      1.008
   864         HC     58    ARG   HH12    864       0.46      1.008
   865        NC2     58    ARG    NH2    865       -0.8     14.007
   866         HC     58    ARG   HH21    866       0.46      1.008
   867         HC     58    ARG   HH22    867       0.46      1.008
   868          C     58    ARG      C    868       0.51     12.011
   869          O     58    ARG      O    869      -0.51     15.999   ; qtot 6
; residue  59 SER rtp SER  q  0.0
   870        NH1     59    SER      N    870      -0.47     14.007
   871          H     59    SER     HN    871       0.31      1.008
   872        CT1     59    SER     CA    872       0.07     12.011
   873        HB1     59    SER     HA    873       0.09      1.008
   874        CT2     59    SER     CB    874       0.05     12.011
   875        HA2     59    SER    HB1    875       0.09      1.008
   876        HA2     59    SER    HB2    876       0.09      1.008
   877        OH1     59    SER     OG    877      -0.66     15.999
   878          H     59    SER    HG1    878       0.43      1.008
   879          C     59    SER      C    879       0.51     12.011
   880          O     59    SER      O    880      -0.51     15.999   ; qtot 6
; residue  60 GLY rtp GLY  q  0.0
   881        NH1     60    GLY      N    881      -0.47     14.007
   882          H     60    GLY     HN    882       0.31      1.008
   883        CT2     60    GLY     CA    883      -0.02     12.011
   884        HB2     60    GLY    HA1    884       0.09      1.008
   885        HB2     60    GLY    HA2    885       0.09      1.008
   886          C     60    GLY      C    886       0.51     12.011
   887          O     60    GLY      O    887      -0.51     15.999   ; qtot 6
; residue  61 VAL rtp VAL  q  0.0
   888        NH1     61    VAL      N    888      -0.47     14.007
   889          H     61    VAL     HN    889       0.31      1.008
   890        CT1     61    VAL     CA    890       0.07     12.011
   891        HB1     61    VAL     HA    891       0.09      1.008
   892        CT1     61    VAL     CB    892      -0.09     12.011
   893        HA1     61    VAL     HB    893       0.09      1.008
   894        CT3     61    VAL    CG1    894      -0.27     12.011
   895        HA3     61    VAL   HG11    895       0.09      1.008
   896        HA3     61    VAL   HG12    896       0.09      1.008
   897        HA3     61    VAL   HG13    897       0.09      1.008
   898        CT3     61    VAL    CG2    898      -0.27     12.011
   899        HA3     61    VAL   HG21    899       0.09      1.008
   900        HA3     61    VAL   HG22    900       0.09      1.008
   901        HA3     61    VAL   HG23    901       0.09      1.008
   902          C     61    VAL      C    902       0.51     12.011
   903          O     61    VAL      O    903      -0.51     15.999   ; qtot 6
; residue  62 ARG rtp ARG  q +1.0
   904        NH1     62    ARG      N    904      -0.47     14.007
   905          H     62    ARG     HN    905       0.31      1.008
   906        CT1     62    ARG     CA    906       0.07     12.011
   907        HB1     62    ARG     HA    907       0.09      1.008
   908        CT2     62    ARG     CB    908      -0.18     12.011
   909        HA2     62    ARG    HB1    909       0.09      1.008
   910        HA2     62    ARG    HB2    910       0.09      1.008
   911        CT2     62    ARG     CG    911      -0.18     12.011
   912        HA2     62    ARG    HG1    912       0.09      1.008
   913        HA2     62    ARG    HG2    913       0.09      1.008
   914        CT2     62    ARG     CD    914        0.2     12.011
   915        HA2     62    ARG    HD1    915       0.09      1.008
   916        HA2     62    ARG    HD2    916       0.09      1.008
   917        NC2     62    ARG     NE    917       -0.7     14.007
   918         HC     62    ARG     HE    918       0.44      1.008
   919          C     62    ARG     CZ    919       0.64     12.011
   920        NC2     62    ARG    NH1    920       -0.8     14.007
   921         HC     62    ARG   HH11    921       0.46      1.008
   922         HC     62    ARG   HH12    922       0.46      1.008
   923        NC2     62    ARG    NH2    923       -0.8     14.007
   924         HC     62    ARG   HH21    924       0.46      1.008
   925         HC     62    ARG   HH22    925       0.46      1.008
   926          C     62    ARG      C    926       0.51     12.011
   927          O     62    ARG      O    927      -0.51     15.999   ; qtot 7
; residue  63 VAL rtp VAL  q  0.0
   928        NH1     63    VAL      N    928      -0.47     14.007
   929          H     63    VAL     HN    929       0.31      1.008
   930        CT1     63    VAL     CA    930       0.07     12.011
   931        HB1     63    VAL     HA    931       0.09      1.008
   932        CT1     63    VAL     CB    932      -0.09     12.011
   933        HA1     63    VAL     HB    933       0.09      1.008
   934        CT3     63    VAL    CG1    934      -0.27     12.011
   935        HA3     63    VAL   HG11    935       0.09      1.008
   936        HA3     63    VAL   HG12    936       0.09      1.008
   937        HA3     63    VAL   HG13    937       0.09      1.008
   938        CT3     63    VAL    CG2    938      -0.27     12.011
   939        HA3     63    VAL   HG21    939       0.09      1.008
   940        HA3     63    VAL   HG22    940       0.09      1.008
   941        HA3     63    VAL   HG23    941       0.09      1.008
   942          C     63    VAL      C    942       0.51     12.011
   943          O     63    VAL      O    943      -0.51     15.999   ; qtot 7
; residue  64 LYS rtp LYS  q +1.0
   944        NH1     64    LYS      N    944      -0.47     14.007
   945          H     64    LYS     HN    945       0.31      1.008
   946        CT1     64    LYS     CA    946       0.07     12.011
   947        HB1     64    LYS     HA    947       0.09      1.008
   948        CT2     64    LYS     CB    948      -0.18     12.011
   949        HA2     64    LYS    HB1    949       0.09      1.008
   950        HA2     64    LYS    HB2    950       0.09      1.008
   951        CT2     64    LYS     CG    951      -0.18     12.011
   952        HA2     64    LYS    HG1    952       0.09      1.008
   953        HA2     64    LYS    HG2    953       0.09      1.008
   954        CT2     64    LYS     CD    954      -0.18     12.011
   955        HA2     64    LYS    HD1    955       0.09      1.008
   956        HA2     64    LYS    HD2    956       0.09      1.008
   957        CT2     64    LYS     CE    957       0.21     12.011
   958        HA2     64    LYS    HE1    958       0.05      1.008
   959        HA2     64    LYS    HE2    959       0.05      1.008
   960        NH3     64    LYS     NZ    960       -0.3     14.007
   961         HC     64    LYS    HZ1    961       0.33      1.008
   962         HC     64    LYS    HZ2    962       0.33      1.008
   963         HC     64    LYS    HZ3    963       0.33      1.008
   964          C     64    LYS      C    964       0.51     12.011
   965          O     64    LYS      O    965      -0.51     15.999   ; qtot 8
; residue  65 THR rtp THR  q  0.0
   966        NH1     65    THR      N    966      -0.47     14.007
   967          H     65    THR     HN    967       0.31      1.008
   968        CT1     65    THR     CA    968       0.07     12.011
   969        HB1     65    THR     HA    969       0.09      1.008
   970        CT1     65    THR     CB    970       0.14     12.011
   971        HA1     65    THR     HB    971       0.09      1.008
   972        OH1     65    THR    OG1    972      -0.66     15.999
   973          H     65    THR    HG1    973       0.43      1.008
   974        CT3     65    THR    CG2    974      -0.27     12.011
   975        HA3     65    THR   HG21    975       0.09      1.008
   976        HA3     65    THR   HG22    976       0.09      1.008
   977        HA3     65    THR   HG23    977       0.09      1.008
   978          C     65    THR      C    978       0.51     12.011
   979          O     65    THR      O    979      -0.51     15.999   ; qtot 8
; residue  66 TYR rtp TYR  q  0.0
   980        NH1     66    TYR      N    980      -0.47     14.007
   981          H     66    TYR     HN    981       0.31      1.008
   982        CT1     66    TYR     CA    982       0.07     12.011
   983        HB1     66    TYR     HA    983       0.09      1.008
   984        CT2     66    TYR     CB    984      -0.18     12.011
   985        HA2     66    TYR    HB1    985       0.09      1.008
   986        HA2     66    TYR    HB2    986       0.09      1.008
   987         CA     66    TYR     CG    987          0     12.011
   988         CA     66    TYR    CD1    988     -0.115     12.011
   989         HP     66    TYR    HD1    989      0.115      1.008
   990         CA     66    TYR    CE1    990     -0.115     12.011
   991         HP     66    TYR    HE1    991      0.115      1.008
   992         CA     66    TYR     CZ    992       0.11     12.011
   993        OH1     66    TYR     OH    993      -0.54     15.999
   994          H     66    TYR     HH    994       0.43      1.008
   995         CA     66    TYR    CD2    995     -0.115     12.011
   996         HP     66    TYR    HD2    996      0.115      1.008
   997         CA     66    TYR    CE2    997     -0.115     12.011
   998         HP     66    TYR    HE2    998      0.115      1.008
   999          C     66    TYR      C    999       0.51     12.011
  1000          O     66    TYR      O   1000      -0.51     15.999   ; qtot 8
; residue  67 GLUT rtp GLUT q  0.0
  1001        NH1     67   GLUT      N   1001      -0.47     14.007
  1002          H     67   GLUT     HN   1002       0.31      1.008
  1003       CT1n     67   GLUT     CA   1003       0.07     12.011
  1004        HB1     67   GLUT     HA   1004       0.09      1.008
  1005       CT2n     67   GLUT     CB   1005      -0.18     12.011
  1006        HA2     67   GLUT    HB1   1006       0.09      1.008
  1007        HA2     67   GLUT    HB2   1007       0.09      1.008
  1008       CT2n     67   GLUT     CG   1008      -0.21     12.011
  1009        HA2     67   GLUT    HG1   1009       0.09      1.008
  1010        HA2     67   GLUT    HG2   1010       0.09      1.008
  1011        CDn     67   GLUT     CD   1011       0.75     12.011
  1012         OB     67   GLUT    OE1   1012      -0.55     15.999
  1013       OH1n     67   GLUT    OE2   1013      -0.61     15.999
  1014          H     67   GLUT    HE2   1014       0.44      1.008
  1015          C     67   GLUT      C   1015       0.51     12.011
  1016          O     67   GLUT      O   1016      -0.51     15.999   ; qtot 8
; residue  68 PRO rtp PRO  q  0.0
  1017          N     68    PRO      N   1017      -0.29     14.007
  1018        CP3     68    PRO     CD   1018          0     12.011
  1019        HA2     68    PRO    HD1   1019       0.09      1.008
  1020        HA2     68    PRO    HD2   1020       0.09      1.008
  1021        CP1     68    PRO     CA   1021       0.02     12.011
  1022        HB1     68    PRO     HA   1022       0.09      1.008
  1023        CP2     68    PRO     CB   1023      -0.18     12.011
  1024        HA2     68    PRO    HB1   1024       0.09      1.008
  1025        HA2     68    PRO    HB2   1025       0.09      1.008
  1026        CP2     68    PRO     CG   1026      -0.18     12.011
  1027        HA2     68    PRO    HG1   1027       0.09      1.008
  1028        HA2     68    PRO    HG2   1028       0.09      1.008
  1029          C     68    PRO      C   1029       0.51     12.011
  1030          O     68    PRO      O   1030      -0.51     15.999   ; qtot 8
; residue  69 GLUT rtp GLUT q  0.0
  1031        NH1     69   GLUT      N   1031      -0.47     14.007
  1032          H     69   GLUT     HN   1032       0.31      1.008
  1033       CT1n     69   GLUT     CA   1033       0.07     12.011
  1034        HB1     69   GLUT     HA   1034       0.09      1.008
  1035       CT2n     69   GLUT     CB   1035      -0.18     12.011
  1036        HA2     69   GLUT    HB1   1036       0.09      1.008
  1037        HA2     69   GLUT    HB2   1037       0.09      1.008
  1038       CT2n     69   GLUT     CG   1038      -0.21     12.011
  1039        HA2     69   GLUT    HG1   1039       0.09      1.008
  1040        HA2     69   GLUT    HG2   1040       0.09      1.008
  1041        CDn     69   GLUT     CD   1041       0.75     12.011
  1042         OB     69   GLUT    OE1   1042      -0.55     15.999
  1043       OH1n     69   GLUT    OE2   1043      -0.61     15.999
  1044          H     69   GLUT    HE2   1044       0.44      1.008
  1045          C     69   GLUT      C   1045       0.51     12.011
  1046          O     69   GLUT      O   1046      -0.51     15.999   ; qtot 8
; residue  70 ALA rtp ALA  q  0.0
  1047        NH1     70    ALA      N   1047      -0.47     14.007
  1048          H     70    ALA     HN   1048       0.31      1.008
  1049        CT1     70    ALA     CA   1049       0.07     12.011
  1050        HB1     70    ALA     HA   1050       0.09      1.008
  1051        CT3     70    ALA     CB   1051      -0.27     12.011
  1052        HA3     70    ALA    HB1   1052       0.09      1.008
  1053        HA3     70    ALA    HB2   1053       0.09      1.008
  1054        HA3     70    ALA    HB3   1054       0.09      1.008
  1055          C     70    ALA      C   1055       0.51     12.011
  1056          O     70    ALA      O   1056      -0.51     15.999   ; qtot 8
; residue  71 ILE rtp ILE  q  0.0
  1057        NH1     71    ILE      N   1057      -0.47     14.007
  1058          H     71    ILE     HN   1058       0.31      1.008
  1059        CT1     71    ILE     CA   1059       0.07     12.011
  1060        HB1     71    ILE     HA   1060       0.09      1.008
  1061        CT1     71    ILE     CB   1061      -0.09     12.011
  1062        HA1     71    ILE     HB   1062       0.09      1.008
  1063        CT3     71    ILE    CG2   1063      -0.27     12.011
  1064        HA3     71    ILE   HG21   1064       0.09      1.008
  1065        HA3     71    ILE   HG22   1065       0.09      1.008
  1066        HA3     71    ILE   HG23   1066       0.09      1.008
  1067        CT2     71    ILE    CG1   1067      -0.18     12.011
  1068        HA2     71    ILE   HG11   1068       0.09      1.008
  1069        HA2     71    ILE   HG12   1069       0.09      1.008
  1070        CT3     71    ILE     CD   1070      -0.27     12.011
  1071        HA3     71    ILE    HD1   1071       0.09      1.008
  1072        HA3     71    ILE    HD2   1072       0.09      1.008
  1073        HA3     71    ILE    HD3   1073       0.09      1.008
  1074          C     71    ILE      C   1074       0.51     12.011
  1075          O     71    ILE      O   1075      -0.51     15.999   ; qtot 8
; residue  72 TRP rtp TRP  q  0.0
  1076        NH1     72    TRP      N   1076      -0.47     14.007
  1077          H     72    TRP     HN   1077       0.31      1.008
  1078        CT1     72    TRP     CA   1078       0.07     12.011
  1079        HB1     72    TRP     HA   1079       0.09      1.008
  1080        CT2     72    TRP     CB   1080      -0.18     12.011
  1081        HA2     72    TRP    HB1   1081       0.09      1.008
  1082        HA2     72    TRP    HB2   1082       0.09      1.008
  1083         CY     72    TRP     CG   1083      -0.03     12.011
  1084         CA     72    TRP    CD1   1084      -0.15     12.011
  1085         HP     72    TRP    HD1   1085       0.22      1.008
  1086         NY     72    TRP    NE1   1086      -0.51     14.007
  1087          H     72    TRP    HE1   1087       0.37      1.008
  1088        CPT     72    TRP    CE2   1088       0.24     12.011
  1089        CPT     72    TRP    CD2   1089       0.11     12.011
  1090        CAI     72    TRP    CE3   1090      -0.25     12.011
  1091         HP     72    TRP    HE3   1091       0.17      1.008
  1092         CA     72    TRP    CZ3   1092       -0.2     12.011
  1093         HP     72    TRP    HZ3   1093       0.14      1.008
  1094        CAI     72    TRP    CZ2   1094      -0.27     12.011
  1095         HP     72    TRP    HZ2   1095       0.16      1.008
  1096         CA     72    TRP    CH2   1096      -0.14     12.011
  1097         HP     72    TRP    HH2   1097       0.14      1.008
  1098          C     72    TRP      C   1098       0.51     12.011
  1099          O     72    TRP      O   1099      -0.51     15.999   ; qtot 8
; residue  73 ILE rtp ILE  q  0.0
  1100        NH1     73    ILE      N   1100      -0.47     14.007
  1101          H     73    ILE     HN   1101       0.31      1.008
  1102        CT1     73    ILE     CA   1102       0.07     12.011
  1103        HB1     73    ILE     HA   1103       0.09      1.008
  1104        CT1     73    ILE     CB   1104      -0.09     12.011
  1105        HA1     73    ILE     HB   1105       0.09      1.008
  1106        CT3     73    ILE    CG2   1106      -0.27     12.011
  1107        HA3     73    ILE   HG21   1107       0.09      1.008
  1108        HA3     73    ILE   HG22   1108       0.09      1.008
  1109        HA3     73    ILE   HG23   1109       0.09      1.008
  1110        CT2     73    ILE    CG1   1110      -0.18     12.011
  1111        HA2     73    ILE   HG11   1111       0.09      1.008
  1112        HA2     73    ILE   HG12   1112       0.09      1.008
  1113        CT3     73    ILE     CD   1113      -0.27     12.011
  1114        HA3     73    ILE    HD1   1114       0.09      1.008
  1115        HA3     73    ILE    HD2   1115       0.09      1.008
  1116        HA3     73    ILE    HD3   1116       0.09      1.008
  1117          C     73    ILE      C   1117       0.51     12.011
  1118          O     73    ILE      O   1118      -0.51     15.999   ; qtot 8
; residue  74 PRO rtp PRO  q  0.0
  1119          N     74    PRO      N   1119      -0.29     14.007
  1120        CP3     74    PRO     CD   1120          0     12.011
  1121        HA2     74    PRO    HD1   1121       0.09      1.008
  1122        HA2     74    PRO    HD2   1122       0.09      1.008
  1123        CP1     74    PRO     CA   1123       0.02     12.011
  1124        HB1     74    PRO     HA   1124       0.09      1.008
  1125        CP2     74    PRO     CB   1125      -0.18     12.011
  1126        HA2     74    PRO    HB1   1126       0.09      1.008
  1127        HA2     74    PRO    HB2   1127       0.09      1.008
  1128        CP2     74    PRO     CG   1128      -0.18     12.011
  1129        HA2     74    PRO    HG1   1129       0.09      1.008
  1130        HA2     74    PRO    HG2   1130       0.09      1.008
  1131          C     74    PRO      C   1131       0.51     12.011
  1132          O     74    PRO      O   1132      -0.51     15.999   ; qtot 8
; residue  75 GLUT rtp GLUT q  0.0
  1133        NH1     75   GLUT      N   1133      -0.47     14.007
  1134          H     75   GLUT     HN   1134       0.31      1.008
  1135       CT1n     75   GLUT     CA   1135       0.07     12.011
  1136        HB1     75   GLUT     HA   1136       0.09      1.008
  1137       CT2n     75   GLUT     CB   1137      -0.18     12.011
  1138        HA2     75   GLUT    HB1   1138       0.09      1.008
  1139        HA2     75   GLUT    HB2   1139       0.09      1.008
  1140       CT2n     75   GLUT     CG   1140      -0.21     12.011
  1141        HA2     75   GLUT    HG1   1141       0.09      1.008
  1142        HA2     75   GLUT    HG2   1142       0.09      1.008
  1143        CDn     75   GLUT     CD   1143       0.75     12.011
  1144         OB     75   GLUT    OE1   1144      -0.55     15.999
  1145       OH1n     75   GLUT    OE2   1145      -0.61     15.999
  1146          H     75   GLUT    HE2   1146       0.44      1.008
  1147          C     75   GLUT      C   1147       0.51     12.011
  1148          O     75   GLUT      O   1148      -0.51     15.999   ; qtot 8
; residue  76 ILE rtp ILE  q  0.0
  1149        NH1     76    ILE      N   1149      -0.47     14.007
  1150          H     76    ILE     HN   1150       0.31      1.008
  1151        CT1     76    ILE     CA   1151       0.07     12.011
  1152        HB1     76    ILE     HA   1152       0.09      1.008
  1153        CT1     76    ILE     CB   1153      -0.09     12.011
  1154        HA1     76    ILE     HB   1154       0.09      1.008
  1155        CT3     76    ILE    CG2   1155      -0.27     12.011
  1156        HA3     76    ILE   HG21   1156       0.09      1.008
  1157        HA3     76    ILE   HG22   1157       0.09      1.008
  1158        HA3     76    ILE   HG23   1158       0.09      1.008
  1159        CT2     76    ILE    CG1   1159      -0.18     12.011
  1160        HA2     76    ILE   HG11   1160       0.09      1.008
  1161        HA2     76    ILE   HG12   1161       0.09      1.008
  1162        CT3     76    ILE     CD   1162      -0.27     12.011
  1163        HA3     76    ILE    HD1   1163       0.09      1.008
  1164        HA3     76    ILE    HD2   1164       0.09      1.008
  1165        HA3     76    ILE    HD3   1165       0.09      1.008
  1166          C     76    ILE      C   1166       0.51     12.011
  1167          O     76    ILE      O   1167      -0.51     15.999   ; qtot 8
; residue  77 ARG rtp ARG  q +1.0
  1168        NH1     77    ARG      N   1168      -0.47     14.007
  1169          H     77    ARG     HN   1169       0.31      1.008
  1170        CT1     77    ARG     CA   1170       0.07     12.011
  1171        HB1     77    ARG     HA   1171       0.09      1.008
  1172        CT2     77    ARG     CB   1172      -0.18     12.011
  1173        HA2     77    ARG    HB1   1173       0.09      1.008
  1174        HA2     77    ARG    HB2   1174       0.09      1.008
  1175        CT2     77    ARG     CG   1175      -0.18     12.011
  1176        HA2     77    ARG    HG1   1176       0.09      1.008
  1177        HA2     77    ARG    HG2   1177       0.09      1.008
  1178        CT2     77    ARG     CD   1178        0.2     12.011
  1179        HA2     77    ARG    HD1   1179       0.09      1.008
  1180        HA2     77    ARG    HD2   1180       0.09      1.008
  1181        NC2     77    ARG     NE   1181       -0.7     14.007
  1182         HC     77    ARG     HE   1182       0.44      1.008
  1183          C     77    ARG     CZ   1183       0.64     12.011
  1184        NC2     77    ARG    NH1   1184       -0.8     14.007
  1185         HC     77    ARG   HH11   1185       0.46      1.008
  1186         HC     77    ARG   HH12   1186       0.46      1.008
  1187        NC2     77    ARG    NH2   1187       -0.8     14.007
  1188         HC     77    ARG   HH21   1188       0.46      1.008
  1189         HC     77    ARG   HH22   1189       0.46      1.008
  1190          C     77    ARG      C   1190       0.51     12.011
  1191          O     77    ARG      O   1191      -0.51     15.999   ; qtot 9
; residue  78 PHE rtp PHE  q  0.0
  1192        NH1     78    PHE      N   1192      -0.47     14.007
  1193          H     78    PHE     HN   1193       0.31      1.008
  1194        CT1     78    PHE     CA   1194       0.07     12.011
  1195        HB1     78    PHE     HA   1195       0.09      1.008
  1196        CT2     78    PHE     CB   1196      -0.18     12.011
  1197        HA2     78    PHE    HB1   1197       0.09      1.008
  1198        HA2     78    PHE    HB2   1198       0.09      1.008
  1199         CA     78    PHE     CG   1199          0     12.011
  1200         CA     78    PHE    CD1   1200     -0.115     12.011
  1201         HP     78    PHE    HD1   1201      0.115      1.008
  1202         CA     78    PHE    CE1   1202     -0.115     12.011
  1203         HP     78    PHE    HE1   1203      0.115      1.008
  1204         CA     78    PHE     CZ   1204     -0.115     12.011
  1205         HP     78    PHE     HZ   1205      0.115      1.008
  1206         CA     78    PHE    CD2   1206     -0.115     12.011
  1207         HP     78    PHE    HD2   1207      0.115      1.008
  1208         CA     78    PHE    CE2   1208     -0.115     12.011
  1209         HP     78    PHE    HE2   1209      0.115      1.008
  1210          C     78    PHE      C   1210       0.51     12.011
  1211          O     78    PHE      O   1211      -0.51     15.999   ; qtot 9
; residue  79 VAL rtp VAL  q  0.0
  1212        NH1     79    VAL      N   1212      -0.47     14.007
  1213          H     79    VAL     HN   1213       0.31      1.008
  1214        CT1     79    VAL     CA   1214       0.07     12.011
  1215        HB1     79    VAL     HA   1215       0.09      1.008
  1216        CT1     79    VAL     CB   1216      -0.09     12.011
  1217        HA1     79    VAL     HB   1217       0.09      1.008
  1218        CT3     79    VAL    CG1   1218      -0.27     12.011
  1219        HA3     79    VAL   HG11   1219       0.09      1.008
  1220        HA3     79    VAL   HG12   1220       0.09      1.008
  1221        HA3     79    VAL   HG13   1221       0.09      1.008
  1222        CT3     79    VAL    CG2   1222      -0.27     12.011
  1223        HA3     79    VAL   HG21   1223       0.09      1.008
  1224        HA3     79    VAL   HG22   1224       0.09      1.008
  1225        HA3     79    VAL   HG23   1225       0.09      1.008
  1226          C     79    VAL      C   1226       0.51     12.011
  1227          O     79    VAL      O   1227      -0.51     15.999   ; qtot 9
; residue  80 ASN rtp ASN  q  0.0
  1228        NH1     80    ASN      N   1228      -0.47     14.007
  1229          H     80    ASN     HN   1229       0.31      1.008
  1230        CT1     80    ASN     CA   1230       0.07     12.011
  1231        HB1     80    ASN     HA   1231       0.09      1.008
  1232        CT2     80    ASN     CB   1232      -0.18     12.011
  1233        HA2     80    ASN    HB1   1233       0.09      1.008
  1234        HA2     80    ASN    HB2   1234       0.09      1.008
  1235         CC     80    ASN     CG   1235       0.55     12.011
  1236          O     80    ASN    OD1   1236      -0.55     15.999
  1237        NH2     80    ASN    ND2   1237      -0.62     14.007
  1238          H     80    ASN   HD21   1238       0.32      1.008
  1239          H     80    ASN   HD22   1239        0.3      1.008
  1240          C     80    ASN      C   1240       0.51     12.011
  1241          O     80    ASN      O   1241      -0.51     15.999   ; qtot 9
; residue  81 VAL rtp VAL  q  0.0
  1242        NH1     81    VAL      N   1242      -0.47     14.007
  1243          H     81    VAL     HN   1243       0.31      1.008
  1244        CT1     81    VAL     CA   1244       0.07     12.011
  1245        HB1     81    VAL     HA   1245       0.09      1.008
  1246        CT1     81    VAL     CB   1246      -0.09     12.011
  1247        HA1     81    VAL     HB   1247       0.09      1.008
  1248        CT3     81    VAL    CG1   1248      -0.27     12.011
  1249        HA3     81    VAL   HG11   1249       0.09      1.008
  1250        HA3     81    VAL   HG12   1250       0.09      1.008
  1251        HA3     81    VAL   HG13   1251       0.09      1.008
  1252        CT3     81    VAL    CG2   1252      -0.27     12.011
  1253        HA3     81    VAL   HG21   1253       0.09      1.008
  1254        HA3     81    VAL   HG22   1254       0.09      1.008
  1255        HA3     81    VAL   HG23   1255       0.09      1.008
  1256          C     81    VAL      C   1256       0.51     12.011
  1257          O     81    VAL      O   1257      -0.51     15.999   ; qtot 9
; residue  82 GLUT rtp GLUT q  0.0
  1258        NH1     82   GLUT      N   1258      -0.47     14.007
  1259          H     82   GLUT     HN   1259       0.31      1.008
  1260       CT1n     82   GLUT     CA   1260       0.07     12.011
  1261        HB1     82   GLUT     HA   1261       0.09      1.008
  1262       CT2n     82   GLUT     CB   1262      -0.18     12.011
  1263        HA2     82   GLUT    HB1   1263       0.09      1.008
  1264        HA2     82   GLUT    HB2   1264       0.09      1.008
  1265       CT2n     82   GLUT     CG   1265      -0.21     12.011
  1266        HA2     82   GLUT    HG1   1266       0.09      1.008
  1267        HA2     82   GLUT    HG2   1267       0.09      1.008
  1268        CDn     82   GLUT     CD   1268       0.75     12.011
  1269         OB     82   GLUT    OE1   1269      -0.55     15.999
  1270       OH1n     82   GLUT    OE2   1270      -0.61     15.999
  1271          H     82   GLUT    HE2   1271       0.44      1.008
  1272          C     82   GLUT      C   1272       0.51     12.011
  1273          O     82   GLUT      O   1273      -0.51     15.999   ; qtot 9
; residue  83 ASN rtp ASN  q  0.0
  1274        NH1     83    ASN      N   1274      -0.47     14.007
  1275          H     83    ASN     HN   1275       0.31      1.008
  1276        CT1     83    ASN     CA   1276       0.07     12.011
  1277        HB1     83    ASN     HA   1277       0.09      1.008
  1278        CT2     83    ASN     CB   1278      -0.18     12.011
  1279        HA2     83    ASN    HB1   1279       0.09      1.008
  1280        HA2     83    ASN    HB2   1280       0.09      1.008
  1281         CC     83    ASN     CG   1281       0.55     12.011
  1282          O     83    ASN    OD1   1282      -0.55     15.999
  1283        NH2     83    ASN    ND2   1283      -0.62     14.007
  1284          H     83    ASN   HD21   1284       0.32      1.008
  1285          H     83    ASN   HD22   1285        0.3      1.008
  1286          C     83    ASN      C   1286       0.51     12.011
  1287          O     83    ASN      O   1287      -0.51     15.999   ; qtot 9
; residue  84 ALA rtp ALA  q  0.0
  1288        NH1     84    ALA      N   1288      -0.47     14.007
  1289          H     84    ALA     HN   1289       0.31      1.008
  1290        CT1     84    ALA     CA   1290       0.07     12.011
  1291        HB1     84    ALA     HA   1291       0.09      1.008
  1292        CT3     84    ALA     CB   1292      -0.27     12.011
  1293        HA3     84    ALA    HB1   1293       0.09      1.008
  1294        HA3     84    ALA    HB2   1294       0.09      1.008
  1295        HA3     84    ALA    HB3   1295       0.09      1.008
  1296          C     84    ALA      C   1296       0.51     12.011
  1297          O     84    ALA      O   1297      -0.51     15.999   ; qtot 9
; residue  85 ARG rtp ARG  q +1.0
  1298        NH1     85    ARG      N   1298      -0.47     14.007
  1299          H     85    ARG     HN   1299       0.31      1.008
  1300        CT1     85    ARG     CA   1300       0.07     12.011
  1301        HB1     85    ARG     HA   1301       0.09      1.008
  1302        CT2     85    ARG     CB   1302      -0.18     12.011
  1303        HA2     85    ARG    HB1   1303       0.09      1.008
  1304        HA2     85    ARG    HB2   1304       0.09      1.008
  1305        CT2     85    ARG     CG   1305      -0.18     12.011
  1306        HA2     85    ARG    HG1   1306       0.09      1.008
  1307        HA2     85    ARG    HG2   1307       0.09      1.008
  1308        CT2     85    ARG     CD   1308        0.2     12.011
  1309        HA2     85    ARG    HD1   1309       0.09      1.008
  1310        HA2     85    ARG    HD2   1310       0.09      1.008
  1311        NC2     85    ARG     NE   1311       -0.7     14.007
  1312         HC     85    ARG     HE   1312       0.44      1.008
  1313          C     85    ARG     CZ   1313       0.64     12.011
  1314        NC2     85    ARG    NH1   1314       -0.8     14.007
  1315         HC     85    ARG   HH11   1315       0.46      1.008
  1316         HC     85    ARG   HH12   1316       0.46      1.008
  1317        NC2     85    ARG    NH2   1317       -0.8     14.007
  1318         HC     85    ARG   HH21   1318       0.46      1.008
  1319         HC     85    ARG   HH22   1319       0.46      1.008
  1320          C     85    ARG      C   1320       0.51     12.011
  1321          O     85    ARG      O   1321      -0.51     15.999   ; qtot 10
; residue  86 ASPT rtp ASPT q  0.0
  1322        NH1     86   ASPT      N   1322      -0.47     14.007
  1323          H     86   ASPT     HN   1323       0.31      1.008
  1324       CT1n     86   ASPT     CA   1324       0.07     12.011
  1325        HB1     86   ASPT     HA   1325       0.09      1.008
  1326       CT2n     86   ASPT     CB   1326      -0.21     12.011
  1327        HA2     86   ASPT    HB1   1327       0.09      1.008
  1328        HA2     86   ASPT    HB2   1328       0.09      1.008
  1329        CDn     86   ASPT     CG   1329       0.75     12.011
  1330         OB     86   ASPT    OD1   1330      -0.55     15.999
  1331       OH1n     86   ASPT    OD2   1331      -0.61     15.999
  1332          H     86   ASPT    HD2   1332       0.44      1.008
  1333          C     86   ASPT      C   1333       0.51     12.011
  1334          O     86   ASPT      O   1334      -0.51     15.999   ; qtot 10
; residue  87 ALA rtp ALA  q  0.0
  1335        NH1     87    ALA      N   1335      -0.47     14.007
  1336          H     87    ALA     HN   1336       0.31      1.008
  1337        CT1     87    ALA     CA   1337       0.07     12.011
  1338        HB1     87    ALA     HA   1338       0.09      1.008
  1339        CT3     87    ALA     CB   1339      -0.27     12.011
  1340        HA3     87    ALA    HB1   1340       0.09      1.008
  1341        HA3     87    ALA    HB2   1341       0.09      1.008
  1342        HA3     87    ALA    HB3   1342       0.09      1.008
  1343          C     87    ALA      C   1343       0.51     12.011
  1344          O     87    ALA      O   1344      -0.51     15.999   ; qtot 10
; residue  88 ASPT rtp ASPT q  0.0
  1345        NH1     88   ASPT      N   1345      -0.47     14.007
  1346          H     88   ASPT     HN   1346       0.31      1.008
  1347       CT1n     88   ASPT     CA   1347       0.07     12.011
  1348        HB1     88   ASPT     HA   1348       0.09      1.008
  1349       CT2n     88   ASPT     CB   1349      -0.21     12.011
  1350        HA2     88   ASPT    HB1   1350       0.09      1.008
  1351        HA2     88   ASPT    HB2   1351       0.09      1.008
  1352        CDn     88   ASPT     CG   1352       0.75     12.011
  1353         OB     88   ASPT    OD1   1353      -0.55     15.999
  1354       OH1n     88   ASPT    OD2   1354      -0.61     15.999
  1355          H     88   ASPT    HD2   1355       0.44      1.008
  1356          C     88   ASPT      C   1356       0.51     12.011
  1357          O     88   ASPT      O   1357      -0.51     15.999   ; qtot 10
; residue  89 VAL rtp VAL  q  0.0
  1358        NH1     89    VAL      N   1358      -0.47     14.007
  1359          H     89    VAL     HN   1359       0.31      1.008
  1360        CT1     89    VAL     CA   1360       0.07     12.011
  1361        HB1     89    VAL     HA   1361       0.09      1.008
  1362        CT1     89    VAL     CB   1362      -0.09     12.011
  1363        HA1     89    VAL     HB   1363       0.09      1.008
  1364        CT3     89    VAL    CG1   1364      -0.27     12.011
  1365        HA3     89    VAL   HG11   1365       0.09      1.008
  1366        HA3     89    VAL   HG12   1366       0.09      1.008
  1367        HA3     89    VAL   HG13   1367       0.09      1.008
  1368        CT3     89    VAL    CG2   1368      -0.27     12.011
  1369        HA3     89    VAL   HG21   1369       0.09      1.008
  1370        HA3     89    VAL   HG22   1370       0.09      1.008
  1371        HA3     89    VAL   HG23   1371       0.09      1.008
  1372          C     89    VAL      C   1372       0.51     12.011
  1373          O     89    VAL      O   1373      -0.51     15.999   ; qtot 10
; residue  90 VAL rtp VAL  q  0.0
  1374        NH1     90    VAL      N   1374      -0.47     14.007
  1375          H     90    VAL     HN   1375       0.31      1.008
  1376        CT1     90    VAL     CA   1376       0.07     12.011
  1377        HB1     90    VAL     HA   1377       0.09      1.008
  1378        CT1     90    VAL     CB   1378      -0.09     12.011
  1379        HA1     90    VAL     HB   1379       0.09      1.008
  1380        CT3     90    VAL    CG1   1380      -0.27     12.011
  1381        HA3     90    VAL   HG11   1381       0.09      1.008
  1382        HA3     90    VAL   HG12   1382       0.09      1.008
  1383        HA3     90    VAL   HG13   1383       0.09      1.008
  1384        CT3     90    VAL    CG2   1384      -0.27     12.011
  1385        HA3     90    VAL   HG21   1385       0.09      1.008
  1386        HA3     90    VAL   HG22   1386       0.09      1.008
  1387        HA3     90    VAL   HG23   1387       0.09      1.008
  1388          C     90    VAL      C   1388       0.51     12.011
  1389          O     90    VAL      O   1389      -0.51     15.999   ; qtot 10
; residue  91 ASPT rtp ASPT q  0.0
  1390        NH1     91   ASPT      N   1390      -0.47     14.007
  1391          H     91   ASPT     HN   1391       0.31      1.008
  1392       CT1n     91   ASPT     CA   1392       0.07     12.011
  1393        HB1     91   ASPT     HA   1393       0.09      1.008
  1394       CT2n     91   ASPT     CB   1394      -0.21     12.011
  1395        HA2     91   ASPT    HB1   1395       0.09      1.008
  1396        HA2     91   ASPT    HB2   1396       0.09      1.008
  1397        CDn     91   ASPT     CG   1397       0.75     12.011
  1398         OB     91   ASPT    OD1   1398      -0.55     15.999
  1399       OH1n     91   ASPT    OD2   1399      -0.61     15.999
  1400          H     91   ASPT    HD2   1400       0.44      1.008
  1401          C     91   ASPT      C   1401       0.51     12.011
  1402          O     91   ASPT      O   1402      -0.51     15.999   ; qtot 10
; residue  92 ILE rtp ILE  q  0.0
  1403        NH1     92    ILE      N   1403      -0.47     14.007
  1404          H     92    ILE     HN   1404       0.31      1.008
  1405        CT1     92    ILE     CA   1405       0.07     12.011
  1406        HB1     92    ILE     HA   1406       0.09      1.008
  1407        CT1     92    ILE     CB   1407      -0.09     12.011
  1408        HA1     92    ILE     HB   1408       0.09      1.008
  1409        CT3     92    ILE    CG2   1409      -0.27     12.011
  1410        HA3     92    ILE   HG21   1410       0.09      1.008
  1411        HA3     92    ILE   HG22   1411       0.09      1.008
  1412        HA3     92    ILE   HG23   1412       0.09      1.008
  1413        CT2     92    ILE    CG1   1413      -0.18     12.011
  1414        HA2     92    ILE   HG11   1414       0.09      1.008
  1415        HA2     92    ILE   HG12   1415       0.09      1.008
  1416        CT3     92    ILE     CD   1416      -0.27     12.011
  1417        HA3     92    ILE    HD1   1417       0.09      1.008
  1418        HA3     92    ILE    HD2   1418       0.09      1.008
  1419        HA3     92    ILE    HD3   1419       0.09      1.008
  1420          C     92    ILE      C   1420       0.51     12.011
  1421          O     92    ILE      O   1421      -0.51     15.999   ; qtot 10
; residue  93 SER rtp SER  q  0.0
  1422        NH1     93    SER      N   1422      -0.47     14.007
  1423          H     93    SER     HN   1423       0.31      1.008
  1424        CT1     93    SER     CA   1424       0.07     12.011
  1425        HB1     93    SER     HA   1425       0.09      1.008
  1426        CT2     93    SER     CB   1426       0.05     12.011
  1427        HA2     93    SER    HB1   1427       0.09      1.008
  1428        HA2     93    SER    HB2   1428       0.09      1.008
  1429        OH1     93    SER     OG   1429      -0.66     15.999
  1430          H     93    SER    HG1   1430       0.43      1.008
  1431          C     93    SER      C   1431       0.51     12.011
  1432          O     93    SER      O   1432      -0.51     15.999   ; qtot 10
; residue  94 VAL rtp VAL  q  0.0
  1433        NH1     94    VAL      N   1433      -0.47     14.007
  1434          H     94    VAL     HN   1434       0.31      1.008
  1435        CT1     94    VAL     CA   1435       0.07     12.011
  1436        HB1     94    VAL     HA   1436       0.09      1.008
  1437        CT1     94    VAL     CB   1437      -0.09     12.011
  1438        HA1     94    VAL     HB   1438       0.09      1.008
  1439        CT3     94    VAL    CG1   1439      -0.27     12.011
  1440        HA3     94    VAL   HG11   1440       0.09      1.008
  1441        HA3     94    VAL   HG12   1441       0.09      1.008
  1442        HA3     94    VAL   HG13   1442       0.09      1.008
  1443        CT3     94    VAL    CG2   1443      -0.27     12.011
  1444        HA3     94    VAL   HG21   1444       0.09      1.008
  1445        HA3     94    VAL   HG22   1445       0.09      1.008
  1446        HA3     94    VAL   HG23   1446       0.09      1.008
  1447          C     94    VAL      C   1447       0.51     12.011
  1448          O     94    VAL      O   1448      -0.51     15.999   ; qtot 10
; residue  95 SER rtp SER  q  0.0
  1449        NH1     95    SER      N   1449      -0.47     14.007
  1450          H     95    SER     HN   1450       0.31      1.008
  1451        CT1     95    SER     CA   1451       0.07     12.011
  1452        HB1     95    SER     HA   1452       0.09      1.008
  1453        CT2     95    SER     CB   1453       0.05     12.011
  1454        HA2     95    SER    HB1   1454       0.09      1.008
  1455        HA2     95    SER    HB2   1455       0.09      1.008
  1456        OH1     95    SER     OG   1456      -0.66     15.999
  1457          H     95    SER    HG1   1457       0.43      1.008
  1458          C     95    SER      C   1458       0.51     12.011
  1459          O     95    SER      O   1459      -0.51     15.999   ; qtot 10
; residue  96 PRO rtp PRO  q  0.0
  1460          N     96    PRO      N   1460      -0.29     14.007
  1461        CP3     96    PRO     CD   1461          0     12.011
  1462        HA2     96    PRO    HD1   1462       0.09      1.008
  1463        HA2     96    PRO    HD2   1463       0.09      1.008
  1464        CP1     96    PRO     CA   1464       0.02     12.011
  1465        HB1     96    PRO     HA   1465       0.09      1.008
  1466        CP2     96    PRO     CB   1466      -0.18     12.011
  1467        HA2     96    PRO    HB1   1467       0.09      1.008
  1468        HA2     96    PRO    HB2   1468       0.09      1.008
  1469        CP2     96    PRO     CG   1469      -0.18     12.011
  1470        HA2     96    PRO    HG1   1470       0.09      1.008
  1471        HA2     96    PRO    HG2   1471       0.09      1.008
  1472          C     96    PRO      C   1472       0.51     12.011
  1473          O     96    PRO      O   1473      -0.51     15.999   ; qtot 10
; residue  97 ASPT rtp ASPT q  0.0
  1474        NH1     97   ASPT      N   1474      -0.47     14.007
  1475          H     97   ASPT     HN   1475       0.31      1.008
  1476       CT1n     97   ASPT     CA   1476       0.07     12.011
  1477        HB1     97   ASPT     HA   1477       0.09      1.008
  1478       CT2n     97   ASPT     CB   1478      -0.21     12.011
  1479        HA2     97   ASPT    HB1   1479       0.09      1.008
  1480        HA2     97   ASPT    HB2   1480       0.09      1.008
  1481        CDn     97   ASPT     CG   1481       0.75     12.011
  1482         OB     97   ASPT    OD1   1482      -0.55     15.999
  1483       OH1n     97   ASPT    OD2   1483      -0.61     15.999
  1484          H     97   ASPT    HD2   1484       0.44      1.008
  1485          C     97   ASPT      C   1485       0.51     12.011
  1486          O     97   ASPT      O   1486      -0.51     15.999   ; qtot 10
; residue  98 GLY rtp GLY  q  0.0
  1487        NH1     98    GLY      N   1487      -0.47     14.007
  1488          H     98    GLY     HN   1488       0.31      1.008
  1489        CT2     98    GLY     CA   1489      -0.02     12.011
  1490        HB2     98    GLY    HA1   1490       0.09      1.008
  1491        HB2     98    GLY    HA2   1491       0.09      1.008
  1492          C     98    GLY      C   1492       0.51     12.011
  1493          O     98    GLY      O   1493      -0.51     15.999   ; qtot 10
; residue  99 THR rtp THR  q  0.0
  1494        NH1     99    THR      N   1494      -0.47     14.007
  1495          H     99    THR     HN   1495       0.31      1.008
  1496        CT1     99    THR     CA   1496       0.07     12.011
  1497        HB1     99    THR     HA   1497       0.09      1.008
  1498        CT1     99    THR     CB   1498       0.14     12.011
  1499        HA1     99    THR     HB   1499       0.09      1.008
  1500        OH1     99    THR    OG1   1500      -0.66     15.999
  1501          H     99    THR    HG1   1501       0.43      1.008
  1502        CT3     99    THR    CG2   1502      -0.27     12.011
  1503        HA3     99    THR   HG21   1503       0.09      1.008
  1504        HA3     99    THR   HG22   1504       0.09      1.008
  1505        HA3     99    THR   HG23   1505       0.09      1.008
  1506          C     99    THR      C   1506       0.51     12.011
  1507          O     99    THR      O   1507      -0.51     15.999   ; qtot 10
; residue 100 VAL rtp VAL  q  0.0
  1508        NH1    100    VAL      N   1508      -0.47     14.007
  1509          H    100    VAL     HN   1509       0.31      1.008
  1510        CT1    100    VAL     CA   1510       0.07     12.011
  1511        HB1    100    VAL     HA   1511       0.09      1.008
  1512        CT1    100    VAL     CB   1512      -0.09     12.011
  1513        HA1    100    VAL     HB   1513       0.09      1.008
  1514        CT3    100    VAL    CG1   1514      -0.27     12.011
  1515        HA3    100    VAL   HG11   1515       0.09      1.008
  1516        HA3    100    VAL   HG12   1516       0.09      1.008
  1517        HA3    100    VAL   HG13   1517       0.09      1.008
  1518        CT3    100    VAL    CG2   1518      -0.27     12.011
  1519        HA3    100    VAL   HG21   1519       0.09      1.008
  1520        HA3    100    VAL   HG22   1520       0.09      1.008
  1521        HA3    100    VAL   HG23   1521       0.09      1.008
  1522          C    100    VAL      C   1522       0.51     12.011
  1523          O    100    VAL      O   1523      -0.51     15.999   ; qtot 10
; residue 101 GLN rtp GLN  q  0.0
  1524        NH1    101    GLN      N   1524      -0.47     14.007
  1525          H    101    GLN     HN   1525       0.31      1.008
  1526        CT1    101    GLN     CA   1526       0.07     12.011
  1527        HB1    101    GLN     HA   1527       0.09      1.008
  1528        CT2    101    GLN     CB   1528      -0.18     12.011
  1529        HA2    101    GLN    HB1   1529       0.09      1.008
  1530        HA2    101    GLN    HB2   1530       0.09      1.008
  1531        CT2    101    GLN     CG   1531      -0.18     12.011
  1532        HA2    101    GLN    HG1   1532       0.09      1.008
  1533        HA2    101    GLN    HG2   1533       0.09      1.008
  1534         CC    101    GLN     CD   1534       0.55     12.011
  1535          O    101    GLN    OE1   1535      -0.55     15.999
  1536        NH2    101    GLN    NE2   1536      -0.62     14.007
  1537          H    101    GLN   HE21   1537       0.32      1.008
  1538          H    101    GLN   HE22   1538        0.3      1.008
  1539          C    101    GLN      C   1539       0.51     12.011
  1540          O    101    GLN      O   1540      -0.51     15.999   ; qtot 10
; residue 102 TYR rtp TYR  q  0.0
  1541        NH1    102    TYR      N   1541      -0.47     14.007
  1542          H    102    TYR     HN   1542       0.31      1.008
  1543        CT1    102    TYR     CA   1543       0.07     12.011
  1544        HB1    102    TYR     HA   1544       0.09      1.008
  1545        CT2    102    TYR     CB   1545      -0.18     12.011
  1546        HA2    102    TYR    HB1   1546       0.09      1.008
  1547        HA2    102    TYR    HB2   1547       0.09      1.008
  1548         CA    102    TYR     CG   1548          0     12.011
  1549         CA    102    TYR    CD1   1549     -0.115     12.011
  1550         HP    102    TYR    HD1   1550      0.115      1.008
  1551         CA    102    TYR    CE1   1551     -0.115     12.011
  1552         HP    102    TYR    HE1   1552      0.115      1.008
  1553         CA    102    TYR     CZ   1553       0.11     12.011
  1554        OH1    102    TYR     OH   1554      -0.54     15.999
  1555          H    102    TYR     HH   1555       0.43      1.008
  1556         CA    102    TYR    CD2   1556     -0.115     12.011
  1557         HP    102    TYR    HD2   1557      0.115      1.008
  1558         CA    102    TYR    CE2   1558     -0.115     12.011
  1559         HP    102    TYR    HE2   1559      0.115      1.008
  1560          C    102    TYR      C   1560       0.51     12.011
  1561          O    102    TYR      O   1561      -0.51     15.999   ; qtot 10
; residue 103 LEU rtp LEU  q  0.0
  1562        NH1    103    LEU      N   1562      -0.47     14.007
  1563          H    103    LEU     HN   1563       0.31      1.008
  1564        CT1    103    LEU     CA   1564       0.07     12.011
  1565        HB1    103    LEU     HA   1565       0.09      1.008
  1566        CT2    103    LEU     CB   1566      -0.18     12.011
  1567        HA2    103    LEU    HB1   1567       0.09      1.008
  1568        HA2    103    LEU    HB2   1568       0.09      1.008
  1569        CT1    103    LEU     CG   1569      -0.09     12.011
  1570        HA1    103    LEU     HG   1570       0.09      1.008
  1571        CT3    103    LEU    CD1   1571      -0.27     12.011
  1572        HA3    103    LEU   HD11   1572       0.09      1.008
  1573        HA3    103    LEU   HD12   1573       0.09      1.008
  1574        HA3    103    LEU   HD13   1574       0.09      1.008
  1575        CT3    103    LEU    CD2   1575      -0.27     12.011
  1576        HA3    103    LEU   HD21   1576       0.09      1.008
  1577        HA3    103    LEU   HD22   1577       0.09      1.008
  1578        HA3    103    LEU   HD23   1578       0.09      1.008
  1579          C    103    LEU      C   1579       0.51     12.011
  1580          O    103    LEU      O   1580      -0.51     15.999   ; qtot 10
; residue 104 GLUT rtp GLUT q  0.0
  1581        NH1    104   GLUT      N   1581      -0.47     14.007
  1582          H    104   GLUT     HN   1582       0.31      1.008
  1583       CT1n    104   GLUT     CA   1583       0.07     12.011
  1584        HB1    104   GLUT     HA   1584       0.09      1.008
  1585       CT2n    104   GLUT     CB   1585      -0.18     12.011
  1586        HA2    104   GLUT    HB1   1586       0.09      1.008
  1587        HA2    104   GLUT    HB2   1587       0.09      1.008
  1588       CT2n    104   GLUT     CG   1588      -0.21     12.011
  1589        HA2    104   GLUT    HG1   1589       0.09      1.008
  1590        HA2    104   GLUT    HG2   1590       0.09      1.008
  1591        CDn    104   GLUT     CD   1591       0.75     12.011
  1592         OB    104   GLUT    OE1   1592      -0.55     15.999
  1593       OH1n    104   GLUT    OE2   1593      -0.61     15.999
  1594          H    104   GLUT    HE2   1594       0.44      1.008
  1595          C    104   GLUT      C   1595       0.51     12.011
  1596          O    104   GLUT      O   1596      -0.51     15.999   ; qtot 10
; residue 105 ARG rtp ARG  q +1.0
  1597        NH1    105    ARG      N   1597      -0.47     14.007
  1598          H    105    ARG     HN   1598       0.31      1.008
  1599        CT1    105    ARG     CA   1599       0.07     12.011
  1600        HB1    105    ARG     HA   1600       0.09      1.008
  1601        CT2    105    ARG     CB   1601      -0.18     12.011
  1602        HA2    105    ARG    HB1   1602       0.09      1.008
  1603        HA2    105    ARG    HB2   1603       0.09      1.008
  1604        CT2    105    ARG     CG   1604      -0.18     12.011
  1605        HA2    105    ARG    HG1   1605       0.09      1.008
  1606        HA2    105    ARG    HG2   1606       0.09      1.008
  1607        CT2    105    ARG     CD   1607        0.2     12.011
  1608        HA2    105    ARG    HD1   1608       0.09      1.008
  1609        HA2    105    ARG    HD2   1609       0.09      1.008
  1610        NC2    105    ARG     NE   1610       -0.7     14.007
  1611         HC    105    ARG     HE   1611       0.44      1.008
  1612          C    105    ARG     CZ   1612       0.64     12.011
  1613        NC2    105    ARG    NH1   1613       -0.8     14.007
  1614         HC    105    ARG   HH11   1614       0.46      1.008
  1615         HC    105    ARG   HH12   1615       0.46      1.008
  1616        NC2    105    ARG    NH2   1616       -0.8     14.007
  1617         HC    105    ARG   HH21   1617       0.46      1.008
  1618         HC    105    ARG   HH22   1618       0.46      1.008
  1619          C    105    ARG      C   1619       0.51     12.011
  1620          O    105    ARG      O   1620      -0.51     15.999   ; qtot 11
; residue 106 PHE rtp PHE  q  0.0
  1621        NH1    106    PHE      N   1621      -0.47     14.007
  1622          H    106    PHE     HN   1622       0.31      1.008
  1623        CT1    106    PHE     CA   1623       0.07     12.011
  1624        HB1    106    PHE     HA   1624       0.09      1.008
  1625        CT2    106    PHE     CB   1625      -0.18     12.011
  1626        HA2    106    PHE    HB1   1626       0.09      1.008
  1627        HA2    106    PHE    HB2   1627       0.09      1.008
  1628         CA    106    PHE     CG   1628          0     12.011
  1629         CA    106    PHE    CD1   1629     -0.115     12.011
  1630         HP    106    PHE    HD1   1630      0.115      1.008
  1631         CA    106    PHE    CE1   1631     -0.115     12.011
  1632         HP    106    PHE    HE1   1632      0.115      1.008
  1633         CA    106    PHE     CZ   1633     -0.115     12.011
  1634         HP    106    PHE     HZ   1634      0.115      1.008
  1635         CA    106    PHE    CD2   1635     -0.115     12.011
  1636         HP    106    PHE    HD2   1636      0.115      1.008
  1637         CA    106    PHE    CE2   1637     -0.115     12.011
  1638         HP    106    PHE    HE2   1638      0.115      1.008
  1639          C    106    PHE      C   1639       0.51     12.011
  1640          O    106    PHE      O   1640      -0.51     15.999   ; qtot 11
; residue 107 SER rtp SER  q  0.0
  1641        NH1    107    SER      N   1641      -0.47     14.007
  1642          H    107    SER     HN   1642       0.31      1.008
  1643        CT1    107    SER     CA   1643       0.07     12.011
  1644        HB1    107    SER     HA   1644       0.09      1.008
  1645        CT2    107    SER     CB   1645       0.05     12.011
  1646        HA2    107    SER    HB1   1646       0.09      1.008
  1647        HA2    107    SER    HB2   1647       0.09      1.008
  1648        OH1    107    SER     OG   1648      -0.66     15.999
  1649          H    107    SER    HG1   1649       0.43      1.008
  1650          C    107    SER      C   1650       0.51     12.011
  1651          O    107    SER      O   1651      -0.51     15.999   ; qtot 11
; residue 108 ALA rtp ALA  q  0.0
  1652        NH1    108    ALA      N   1652      -0.47     14.007
  1653          H    108    ALA     HN   1653       0.31      1.008
  1654        CT1    108    ALA     CA   1654       0.07     12.011
  1655        HB1    108    ALA     HA   1655       0.09      1.008
  1656        CT3    108    ALA     CB   1656      -0.27     12.011
  1657        HA3    108    ALA    HB1   1657       0.09      1.008
  1658        HA3    108    ALA    HB2   1658       0.09      1.008
  1659        HA3    108    ALA    HB3   1659       0.09      1.008
  1660          C    108    ALA      C   1660       0.51     12.011
  1661          O    108    ALA      O   1661      -0.51     15.999   ; qtot 11
; residue 109 ARG rtp ARG  q +1.0
  1662        NH1    109    ARG      N   1662      -0.47     14.007
  1663          H    109    ARG     HN   1663       0.31      1.008
  1664        CT1    109    ARG     CA   1664       0.07     12.011
  1665        HB1    109    ARG     HA   1665       0.09      1.008
  1666        CT2    109    ARG     CB   1666      -0.18     12.011
  1667        HA2    109    ARG    HB1   1667       0.09      1.008
  1668        HA2    109    ARG    HB2   1668       0.09      1.008
  1669        CT2    109    ARG     CG   1669      -0.18     12.011
  1670        HA2    109    ARG    HG1   1670       0.09      1.008
  1671        HA2    109    ARG    HG2   1671       0.09      1.008
  1672        CT2    109    ARG     CD   1672        0.2     12.011
  1673        HA2    109    ARG    HD1   1673       0.09      1.008
  1674        HA2    109    ARG    HD2   1674       0.09      1.008
  1675        NC2    109    ARG     NE   1675       -0.7     14.007
  1676         HC    109    ARG     HE   1676       0.44      1.008
  1677          C    109    ARG     CZ   1677       0.64     12.011
  1678        NC2    109    ARG    NH1   1678       -0.8     14.007
  1679         HC    109    ARG   HH11   1679       0.46      1.008
  1680         HC    109    ARG   HH12   1680       0.46      1.008
  1681        NC2    109    ARG    NH2   1681       -0.8     14.007
  1682         HC    109    ARG   HH21   1682       0.46      1.008
  1683         HC    109    ARG   HH22   1683       0.46      1.008
  1684          C    109    ARG      C   1684       0.51     12.011
  1685          O    109    ARG      O   1685      -0.51     15.999   ; qtot 12
; residue 110 VAL rtp VAL  q  0.0
  1686        NH1    110    VAL      N   1686      -0.47     14.007
  1687          H    110    VAL     HN   1687       0.31      1.008
  1688        CT1    110    VAL     CA   1688       0.07     12.011
  1689        HB1    110    VAL     HA   1689       0.09      1.008
  1690        CT1    110    VAL     CB   1690      -0.09     12.011
  1691        HA1    110    VAL     HB   1691       0.09      1.008
  1692        CT3    110    VAL    CG1   1692      -0.27     12.011
  1693        HA3    110    VAL   HG11   1693       0.09      1.008
  1694        HA3    110    VAL   HG12   1694       0.09      1.008
  1695        HA3    110    VAL   HG13   1695       0.09      1.008
  1696        CT3    110    VAL    CG2   1696      -0.27     12.011
  1697        HA3    110    VAL   HG21   1697       0.09      1.008
  1698        HA3    110    VAL   HG22   1698       0.09      1.008
  1699        HA3    110    VAL   HG23   1699       0.09      1.008
  1700          C    110    VAL      C   1700       0.51     12.011
  1701          O    110    VAL      O   1701      -0.51     15.999   ; qtot 12
; residue 111 LEU rtp LEU  q  0.0
  1702        NH1    111    LEU      N   1702      -0.47     14.007
  1703          H    111    LEU     HN   1703       0.31      1.008
  1704        CT1    111    LEU     CA   1704       0.07     12.011
  1705        HB1    111    LEU     HA   1705       0.09      1.008
  1706        CT2    111    LEU     CB   1706      -0.18     12.011
  1707        HA2    111    LEU    HB1   1707       0.09      1.008
  1708        HA2    111    LEU    HB2   1708       0.09      1.008
  1709        CT1    111    LEU     CG   1709      -0.09     12.011
  1710        HA1    111    LEU     HG   1710       0.09      1.008
  1711        CT3    111    LEU    CD1   1711      -0.27     12.011
  1712        HA3    111    LEU   HD11   1712       0.09      1.008
  1713        HA3    111    LEU   HD12   1713       0.09      1.008
  1714        HA3    111    LEU   HD13   1714       0.09      1.008
  1715        CT3    111    LEU    CD2   1715      -0.27     12.011
  1716        HA3    111    LEU   HD21   1716       0.09      1.008
  1717        HA3    111    LEU   HD22   1717       0.09      1.008
  1718        HA3    111    LEU   HD23   1718       0.09      1.008
  1719          C    111    LEU      C   1719       0.51     12.011
  1720          O    111    LEU      O   1720      -0.51     15.999   ; qtot 12
; residue 112 SER rtp SER  q  0.0
  1721        NH1    112    SER      N   1721      -0.47     14.007
  1722          H    112    SER     HN   1722       0.31      1.008
  1723        CT1    112    SER     CA   1723       0.07     12.011
  1724        HB1    112    SER     HA   1724       0.09      1.008
  1725        CT2    112    SER     CB   1725       0.05     12.011
  1726        HA2    112    SER    HB1   1726       0.09      1.008
  1727        HA2    112    SER    HB2   1727       0.09      1.008
  1728        OH1    112    SER     OG   1728      -0.66     15.999
  1729          H    112    SER    HG1   1729       0.43      1.008
  1730          C    112    SER      C   1730       0.51     12.011
  1731          O    112    SER      O   1731      -0.51     15.999   ; qtot 12
; residue 113 PRO rtp PRO  q  0.0
  1732          N    113    PRO      N   1732      -0.29     14.007
  1733        CP3    113    PRO     CD   1733          0     12.011
  1734        HA2    113    PRO    HD1   1734       0.09      1.008
  1735        HA2    113    PRO    HD2   1735       0.09      1.008
  1736        CP1    113    PRO     CA   1736       0.02     12.011
  1737        HB1    113    PRO     HA   1737       0.09      1.008
  1738        CP2    113    PRO     CB   1738      -0.18     12.011
  1739        HA2    113    PRO    HB1   1739       0.09      1.008
  1740        HA2    113    PRO    HB2   1740       0.09      1.008
  1741        CP2    113    PRO     CG   1741      -0.18     12.011
  1742        HA2    113    PRO    HG1   1742       0.09      1.008
  1743        HA2    113    PRO    HG2   1743       0.09      1.008
  1744          C    113    PRO      C   1744       0.51     12.011
  1745          O    113    PRO      O   1745      -0.51     15.999   ; qtot 12
; residue 114 LEU rtp LEU  q  0.0
  1746        NH1    114    LEU      N   1746      -0.47     14.007
  1747          H    114    LEU     HN   1747       0.31      1.008
  1748        CT1    114    LEU     CA   1748       0.07     12.011
  1749        HB1    114    LEU     HA   1749       0.09      1.008
  1750        CT2    114    LEU     CB   1750      -0.18     12.011
  1751        HA2    114    LEU    HB1   1751       0.09      1.008
  1752        HA2    114    LEU    HB2   1752       0.09      1.008
  1753        CT1    114    LEU     CG   1753      -0.09     12.011
  1754        HA1    114    LEU     HG   1754       0.09      1.008
  1755        CT3    114    LEU    CD1   1755      -0.27     12.011
  1756        HA3    114    LEU   HD11   1756       0.09      1.008
  1757        HA3    114    LEU   HD12   1757       0.09      1.008
  1758        HA3    114    LEU   HD13   1758       0.09      1.008
  1759        CT3    114    LEU    CD2   1759      -0.27     12.011
  1760        HA3    114    LEU   HD21   1760       0.09      1.008
  1761        HA3    114    LEU   HD22   1761       0.09      1.008
  1762        HA3    114    LEU   HD23   1762       0.09      1.008
  1763          C    114    LEU      C   1763       0.51     12.011
  1764          O    114    LEU      O   1764      -0.51     15.999   ; qtot 12
; residue 115 ASPT rtp ASPT q  0.0
  1765        NH1    115   ASPT      N   1765      -0.47     14.007
  1766          H    115   ASPT     HN   1766       0.31      1.008
  1767       CT1n    115   ASPT     CA   1767       0.07     12.011
  1768        HB1    115   ASPT     HA   1768       0.09      1.008
  1769       CT2n    115   ASPT     CB   1769      -0.21     12.011
  1770        HA2    115   ASPT    HB1   1770       0.09      1.008
  1771        HA2    115   ASPT    HB2   1771       0.09      1.008
  1772        CDn    115   ASPT     CG   1772       0.75     12.011
  1773         OB    115   ASPT    OD1   1773      -0.55     15.999
  1774       OH1n    115   ASPT    OD2   1774      -0.61     15.999
  1775          H    115   ASPT    HD2   1775       0.44      1.008
  1776          C    115   ASPT      C   1776       0.51     12.011
  1777          O    115   ASPT      O   1777      -0.51     15.999   ; qtot 12
; residue 116 PHE rtp PHE  q  0.0
  1778        NH1    116    PHE      N   1778      -0.47     14.007
  1779          H    116    PHE     HN   1779       0.31      1.008
  1780        CT1    116    PHE     CA   1780       0.07     12.011
  1781        HB1    116    PHE     HA   1781       0.09      1.008
  1782        CT2    116    PHE     CB   1782      -0.18     12.011
  1783        HA2    116    PHE    HB1   1783       0.09      1.008
  1784        HA2    116    PHE    HB2   1784       0.09      1.008
  1785         CA    116    PHE     CG   1785          0     12.011
  1786         CA    116    PHE    CD1   1786     -0.115     12.011
  1787         HP    116    PHE    HD1   1787      0.115      1.008
  1788         CA    116    PHE    CE1   1788     -0.115     12.011
  1789         HP    116    PHE    HE1   1789      0.115      1.008
  1790         CA    116    PHE     CZ   1790     -0.115     12.011
  1791         HP    116    PHE     HZ   1791      0.115      1.008
  1792         CA    116    PHE    CD2   1792     -0.115     12.011
  1793         HP    116    PHE    HD2   1793      0.115      1.008
  1794         CA    116    PHE    CE2   1794     -0.115     12.011
  1795         HP    116    PHE    HE2   1795      0.115      1.008
  1796          C    116    PHE      C   1796       0.51     12.011
  1797          O    116    PHE      O   1797      -0.51     15.999   ; qtot 12
; residue 117 ARG rtp ARG  q +1.0
  1798        NH1    117    ARG      N   1798      -0.47     14.007
  1799          H    117    ARG     HN   1799       0.31      1.008
  1800        CT1    117    ARG     CA   1800       0.07     12.011
  1801        HB1    117    ARG     HA   1801       0.09      1.008
  1802        CT2    117    ARG     CB   1802      -0.18     12.011
  1803        HA2    117    ARG    HB1   1803       0.09      1.008
  1804        HA2    117    ARG    HB2   1804       0.09      1.008
  1805        CT2    117    ARG     CG   1805      -0.18     12.011
  1806        HA2    117    ARG    HG1   1806       0.09      1.008
  1807        HA2    117    ARG    HG2   1807       0.09      1.008
  1808        CT2    117    ARG     CD   1808        0.2     12.011
  1809        HA2    117    ARG    HD1   1809       0.09      1.008
  1810        HA2    117    ARG    HD2   1810       0.09      1.008
  1811        NC2    117    ARG     NE   1811       -0.7     14.007
  1812         HC    117    ARG     HE   1812       0.44      1.008
  1813          C    117    ARG     CZ   1813       0.64     12.011
  1814        NC2    117    ARG    NH1   1814       -0.8     14.007
  1815         HC    117    ARG   HH11   1815       0.46      1.008
  1816         HC    117    ARG   HH12   1816       0.46      1.008
  1817        NC2    117    ARG    NH2   1817       -0.8     14.007
  1818         HC    117    ARG   HH21   1818       0.46      1.008
  1819         HC    117    ARG   HH22   1819       0.46      1.008
  1820          C    117    ARG      C   1820       0.51     12.011
  1821          O    117    ARG      O   1821      -0.51     15.999   ; qtot 13
; residue 118 ARG rtp ARG  q +1.0
  1822        NH1    118    ARG      N   1822      -0.47     14.007
  1823          H    118    ARG     HN   1823       0.31      1.008
  1824        CT1    118    ARG     CA   1824       0.07     12.011
  1825        HB1    118    ARG     HA   1825       0.09      1.008
  1826        CT2    118    ARG     CB   1826      -0.18     12.011
  1827        HA2    118    ARG    HB1   1827       0.09      1.008
  1828        HA2    118    ARG    HB2   1828       0.09      1.008
  1829        CT2    118    ARG     CG   1829      -0.18     12.011
  1830        HA2    118    ARG    HG1   1830       0.09      1.008
  1831        HA2    118    ARG    HG2   1831       0.09      1.008
  1832        CT2    118    ARG     CD   1832        0.2     12.011
  1833        HA2    118    ARG    HD1   1833       0.09      1.008
  1834        HA2    118    ARG    HD2   1834       0.09      1.008
  1835        NC2    118    ARG     NE   1835       -0.7     14.007
  1836         HC    118    ARG     HE   1836       0.44      1.008
  1837          C    118    ARG     CZ   1837       0.64     12.011
  1838        NC2    118    ARG    NH1   1838       -0.8     14.007
  1839         HC    118    ARG   HH11   1839       0.46      1.008
  1840         HC    118    ARG   HH12   1840       0.46      1.008
  1841        NC2    118    ARG    NH2   1841       -0.8     14.007
  1842         HC    118    ARG   HH21   1842       0.46      1.008
  1843         HC    118    ARG   HH22   1843       0.46      1.008
  1844          C    118    ARG      C   1844       0.51     12.011
  1845          O    118    ARG      O   1845      -0.51     15.999   ; qtot 14
; residue 119 TYR rtp TYR  q  0.0
  1846        NH1    119    TYR      N   1846      -0.47     14.007
  1847          H    119    TYR     HN   1847       0.31      1.008
  1848        CT1    119    TYR     CA   1848       0.07     12.011
  1849        HB1    119    TYR     HA   1849       0.09      1.008
  1850        CT2    119    TYR     CB   1850      -0.18     12.011
  1851        HA2    119    TYR    HB1   1851       0.09      1.008
  1852        HA2    119    TYR    HB2   1852       0.09      1.008
  1853         CA    119    TYR     CG   1853          0     12.011
  1854         CA    119    TYR    CD1   1854     -0.115     12.011
  1855         HP    119    TYR    HD1   1855      0.115      1.008
  1856         CA    119    TYR    CE1   1856     -0.115     12.011
  1857         HP    119    TYR    HE1   1857      0.115      1.008
  1858         CA    119    TYR     CZ   1858       0.11     12.011
  1859        OH1    119    TYR     OH   1859      -0.54     15.999
  1860          H    119    TYR     HH   1860       0.43      1.008
  1861         CA    119    TYR    CD2   1861     -0.115     12.011
  1862         HP    119    TYR    HD2   1862      0.115      1.008
  1863         CA    119    TYR    CE2   1863     -0.115     12.011
  1864         HP    119    TYR    HE2   1864      0.115      1.008
  1865          C    119    TYR      C   1865       0.51     12.011
  1866          O    119    TYR      O   1866      -0.51     15.999   ; qtot 14
; residue 120 PRO rtp PRO  q  0.0
  1867          N    120    PRO      N   1867      -0.29     14.007
  1868        CP3    120    PRO     CD   1868          0     12.011
  1869        HA2    120    PRO    HD1   1869       0.09      1.008
  1870        HA2    120    PRO    HD2   1870       0.09      1.008
  1871        CP1    120    PRO     CA   1871       0.02     12.011
  1872        HB1    120    PRO     HA   1872       0.09      1.008
  1873        CP2    120    PRO     CB   1873      -0.18     12.011
  1874        HA2    120    PRO    HB1   1874       0.09      1.008
  1875        HA2    120    PRO    HB2   1875       0.09      1.008
  1876        CP2    120    PRO     CG   1876      -0.18     12.011
  1877        HA2    120    PRO    HG1   1877       0.09      1.008
  1878        HA2    120    PRO    HG2   1878       0.09      1.008
  1879          C    120    PRO      C   1879       0.51     12.011
  1880          O    120    PRO      O   1880      -0.51     15.999   ; qtot 14
; residue 121 PHE rtp PHE  q  0.0
  1881        NH1    121    PHE      N   1881      -0.47     14.007
  1882          H    121    PHE     HN   1882       0.31      1.008
  1883        CT1    121    PHE     CA   1883       0.07     12.011
  1884        HB1    121    PHE     HA   1884       0.09      1.008
  1885        CT2    121    PHE     CB   1885      -0.18     12.011
  1886        HA2    121    PHE    HB1   1886       0.09      1.008
  1887        HA2    121    PHE    HB2   1887       0.09      1.008
  1888         CA    121    PHE     CG   1888          0     12.011
  1889         CA    121    PHE    CD1   1889     -0.115     12.011
  1890         HP    121    PHE    HD1   1890      0.115      1.008
  1891         CA    121    PHE    CE1   1891     -0.115     12.011
  1892         HP    121    PHE    HE1   1892      0.115      1.008
  1893         CA    121    PHE     CZ   1893     -0.115     12.011
  1894         HP    121    PHE     HZ   1894      0.115      1.008
  1895         CA    121    PHE    CD2   1895     -0.115     12.011
  1896         HP    121    PHE    HD2   1896      0.115      1.008
  1897         CA    121    PHE    CE2   1897     -0.115     12.011
  1898         HP    121    PHE    HE2   1898      0.115      1.008
  1899          C    121    PHE      C   1899       0.51     12.011
  1900          O    121    PHE      O   1900      -0.51     15.999   ; qtot 14
; residue 122 ASPT rtp ASPT q  0.0
  1901        NH1    122   ASPT      N   1901      -0.47     14.007
  1902          H    122   ASPT     HN   1902       0.31      1.008
  1903       CT1n    122   ASPT     CA   1903       0.07     12.011
  1904        HB1    122   ASPT     HA   1904       0.09      1.008
  1905       CT2n    122   ASPT     CB   1905      -0.21     12.011
  1906        HA2    122   ASPT    HB1   1906       0.09      1.008
  1907        HA2    122   ASPT    HB2   1907       0.09      1.008
  1908        CDn    122   ASPT     CG   1908       0.75     12.011
  1909         OB    122   ASPT    OD1   1909      -0.55     15.999
  1910       OH1n    122   ASPT    OD2   1910      -0.61     15.999
  1911          H    122   ASPT    HD2   1911       0.44      1.008
  1912          C    122   ASPT      C   1912       0.51     12.011
  1913          O    122   ASPT      O   1913      -0.51     15.999   ; qtot 14
; residue 123 SER rtp SER  q  0.0
  1914        NH1    123    SER      N   1914      -0.47     14.007
  1915          H    123    SER     HN   1915       0.31      1.008
  1916        CT1    123    SER     CA   1916       0.07     12.011
  1917        HB1    123    SER     HA   1917       0.09      1.008
  1918        CT2    123    SER     CB   1918       0.05     12.011
  1919        HA2    123    SER    HB1   1919       0.09      1.008
  1920        HA2    123    SER    HB2   1920       0.09      1.008
  1921        OH1    123    SER     OG   1921      -0.66     15.999
  1922          H    123    SER    HG1   1922       0.43      1.008
  1923          C    123    SER      C   1923       0.51     12.011
  1924          O    123    SER      O   1924      -0.51     15.999   ; qtot 14
; residue 124 GLN rtp GLN  q  0.0
  1925        NH1    124    GLN      N   1925      -0.47     14.007
  1926          H    124    GLN     HN   1926       0.31      1.008
  1927        CT1    124    GLN     CA   1927       0.07     12.011
  1928        HB1    124    GLN     HA   1928       0.09      1.008
  1929        CT2    124    GLN     CB   1929      -0.18     12.011
  1930        HA2    124    GLN    HB1   1930       0.09      1.008
  1931        HA2    124    GLN    HB2   1931       0.09      1.008
  1932        CT2    124    GLN     CG   1932      -0.18     12.011
  1933        HA2    124    GLN    HG1   1933       0.09      1.008
  1934        HA2    124    GLN    HG2   1934       0.09      1.008
  1935         CC    124    GLN     CD   1935       0.55     12.011
  1936          O    124    GLN    OE1   1936      -0.55     15.999
  1937        NH2    124    GLN    NE2   1937      -0.62     14.007
  1938          H    124    GLN   HE21   1938       0.32      1.008
  1939          H    124    GLN   HE22   1939        0.3      1.008
  1940          C    124    GLN      C   1940       0.51     12.011
  1941          O    124    GLN      O   1941      -0.51     15.999   ; qtot 14
; residue 125 THR rtp THR  q  0.0
  1942        NH1    125    THR      N   1942      -0.47     14.007
  1943          H    125    THR     HN   1943       0.31      1.008
  1944        CT1    125    THR     CA   1944       0.07     12.011
  1945        HB1    125    THR     HA   1945       0.09      1.008
  1946        CT1    125    THR     CB   1946       0.14     12.011
  1947        HA1    125    THR     HB   1947       0.09      1.008
  1948        OH1    125    THR    OG1   1948      -0.66     15.999
  1949          H    125    THR    HG1   1949       0.43      1.008
  1950        CT3    125    THR    CG2   1950      -0.27     12.011
  1951        HA3    125    THR   HG21   1951       0.09      1.008
  1952        HA3    125    THR   HG22   1952       0.09      1.008
  1953        HA3    125    THR   HG23   1953       0.09      1.008
  1954          C    125    THR      C   1954       0.51     12.011
  1955          O    125    THR      O   1955      -0.51     15.999   ; qtot 14
; residue 126 LEU rtp LEU  q  0.0
  1956        NH1    126    LEU      N   1956      -0.47     14.007
  1957          H    126    LEU     HN   1957       0.31      1.008
  1958        CT1    126    LEU     CA   1958       0.07     12.011
  1959        HB1    126    LEU     HA   1959       0.09      1.008
  1960        CT2    126    LEU     CB   1960      -0.18     12.011
  1961        HA2    126    LEU    HB1   1961       0.09      1.008
  1962        HA2    126    LEU    HB2   1962       0.09      1.008
  1963        CT1    126    LEU     CG   1963      -0.09     12.011
  1964        HA1    126    LEU     HG   1964       0.09      1.008
  1965        CT3    126    LEU    CD1   1965      -0.27     12.011
  1966        HA3    126    LEU   HD11   1966       0.09      1.008
  1967        HA3    126    LEU   HD12   1967       0.09      1.008
  1968        HA3    126    LEU   HD13   1968       0.09      1.008
  1969        CT3    126    LEU    CD2   1969      -0.27     12.011
  1970        HA3    126    LEU   HD21   1970       0.09      1.008
  1971        HA3    126    LEU   HD22   1971       0.09      1.008
  1972        HA3    126    LEU   HD23   1972       0.09      1.008
  1973          C    126    LEU      C   1973       0.51     12.011
  1974          O    126    LEU      O   1974      -0.51     15.999   ; qtot 14
; residue 127 HSPT rtp HSPT q +1.0
  1975        NH1    127   HSPT      N   1975      -0.47     14.007
  1976          H    127   HSPT     HN   1976       0.31      1.008
  1977       CT1n    127   HSPT     CA   1977       0.07     12.011
  1978        HB1    127   HSPT     HA   1978       0.09      1.008
  1979      CT2An    127   HSPT     CB   1979      -0.05     12.011
  1980        HA2    127   HSPT    HB1   1980       0.09      1.008
  1981        HA2    127   HSPT    HB2   1981       0.09      1.008
  1982       CPH1    127   HSPT    CD2   1982       0.19     12.011
  1983        HR1    127   HSPT    HD2   1983       0.13      1.008
  1984       CPH1    127   HSPT     CG   1984       0.19     12.011
  1985        NR3    127   HSPT    NE2   1985      -0.51     14.007
  1986          H    127   HSPT    HE2   1986       0.44      1.008
  1987        NR3    127   HSPT    ND1   1987      -0.51     14.007
  1988          H    127   HSPT    HD1   1988       0.44      1.008
  1989       CPH2    127   HSPT    CE1   1989       0.32     12.011
  1990        HR2    127   HSPT    HE1   1990       0.18      1.008
  1991          C    127   HSPT      C   1991       0.51     12.011
  1992          O    127   HSPT      O   1992      -0.51     15.999   ; qtot 15
; residue 128 ILE rtp ILE  q  0.0
  1993        NH1    128    ILE      N   1993      -0.47     14.007
  1994          H    128    ILE     HN   1994       0.31      1.008
  1995        CT1    128    ILE     CA   1995       0.07     12.011
  1996        HB1    128    ILE     HA   1996       0.09      1.008
  1997        CT1    128    ILE     CB   1997      -0.09     12.011
  1998        HA1    128    ILE     HB   1998       0.09      1.008
  1999        CT3    128    ILE    CG2   1999      -0.27     12.011
  2000        HA3    128    ILE   HG21   2000       0.09      1.008
  2001        HA3    128    ILE   HG22   2001       0.09      1.008
  2002        HA3    128    ILE   HG23   2002       0.09      1.008
  2003        CT2    128    ILE    CG1   2003      -0.18     12.011
  2004        HA2    128    ILE   HG11   2004       0.09      1.008
  2005        HA2    128    ILE   HG12   2005       0.09      1.008
  2006        CT3    128    ILE     CD   2006      -0.27     12.011
  2007        HA3    128    ILE    HD1   2007       0.09      1.008
  2008        HA3    128    ILE    HD2   2008       0.09      1.008
  2009        HA3    128    ILE    HD3   2009       0.09      1.008
  2010          C    128    ILE      C   2010       0.51     12.011
  2011          O    128    ILE      O   2011      -0.51     15.999   ; qtot 15
; residue 129 TYR rtp TYR  q  0.0
  2012        NH1    129    TYR      N   2012      -0.47     14.007
  2013          H    129    TYR     HN   2013       0.31      1.008
  2014        CT1    129    TYR     CA   2014       0.07     12.011
  2015        HB1    129    TYR     HA   2015       0.09      1.008
  2016        CT2    129    TYR     CB   2016      -0.18     12.011
  2017        HA2    129    TYR    HB1   2017       0.09      1.008
  2018        HA2    129    TYR    HB2   2018       0.09      1.008
  2019         CA    129    TYR     CG   2019          0     12.011
  2020         CA    129    TYR    CD1   2020     -0.115     12.011
  2021         HP    129    TYR    HD1   2021      0.115      1.008
  2022         CA    129    TYR    CE1   2022     -0.115     12.011
  2023         HP    129    TYR    HE1   2023      0.115      1.008
  2024         CA    129    TYR     CZ   2024       0.11     12.011
  2025        OH1    129    TYR     OH   2025      -0.54     15.999
  2026          H    129    TYR     HH   2026       0.43      1.008
  2027         CA    129    TYR    CD2   2027     -0.115     12.011
  2028         HP    129    TYR    HD2   2028      0.115      1.008
  2029         CA    129    TYR    CE2   2029     -0.115     12.011
  2030         HP    129    TYR    HE2   2030      0.115      1.008
  2031          C    129    TYR      C   2031       0.51     12.011
  2032          O    129    TYR      O   2032      -0.51     15.999   ; qtot 15
; residue 130 LEU rtp LEU  q  0.0
  2033        NH1    130    LEU      N   2033      -0.47     14.007
  2034          H    130    LEU     HN   2034       0.31      1.008
  2035        CT1    130    LEU     CA   2035       0.07     12.011
  2036        HB1    130    LEU     HA   2036       0.09      1.008
  2037        CT2    130    LEU     CB   2037      -0.18     12.011
  2038        HA2    130    LEU    HB1   2038       0.09      1.008
  2039        HA2    130    LEU    HB2   2039       0.09      1.008
  2040        CT1    130    LEU     CG   2040      -0.09     12.011
  2041        HA1    130    LEU     HG   2041       0.09      1.008
  2042        CT3    130    LEU    CD1   2042      -0.27     12.011
  2043        HA3    130    LEU   HD11   2043       0.09      1.008
  2044        HA3    130    LEU   HD12   2044       0.09      1.008
  2045        HA3    130    LEU   HD13   2045       0.09      1.008
  2046        CT3    130    LEU    CD2   2046      -0.27     12.011
  2047        HA3    130    LEU   HD21   2047       0.09      1.008
  2048        HA3    130    LEU   HD22   2048       0.09      1.008
  2049        HA3    130    LEU   HD23   2049       0.09      1.008
  2050          C    130    LEU      C   2050       0.51     12.011
  2051          O    130    LEU      O   2051      -0.51     15.999   ; qtot 15
; residue 131 ILE rtp ILE  q  0.0
  2052        NH1    131    ILE      N   2052      -0.47     14.007
  2053          H    131    ILE     HN   2053       0.31      1.008
  2054        CT1    131    ILE     CA   2054       0.07     12.011
  2055        HB1    131    ILE     HA   2055       0.09      1.008
  2056        CT1    131    ILE     CB   2056      -0.09     12.011
  2057        HA1    131    ILE     HB   2057       0.09      1.008
  2058        CT3    131    ILE    CG2   2058      -0.27     12.011
  2059        HA3    131    ILE   HG21   2059       0.09      1.008
  2060        HA3    131    ILE   HG22   2060       0.09      1.008
  2061        HA3    131    ILE   HG23   2061       0.09      1.008
  2062        CT2    131    ILE    CG1   2062      -0.18     12.011
  2063        HA2    131    ILE   HG11   2063       0.09      1.008
  2064        HA2    131    ILE   HG12   2064       0.09      1.008
  2065        CT3    131    ILE     CD   2065      -0.27     12.011
  2066        HA3    131    ILE    HD1   2066       0.09      1.008
  2067        HA3    131    ILE    HD2   2067       0.09      1.008
  2068        HA3    131    ILE    HD3   2068       0.09      1.008
  2069          C    131    ILE      C   2069       0.51     12.011
  2070          O    131    ILE      O   2070      -0.51     15.999   ; qtot 15
; residue 132 VAL rtp VAL  q  0.0
  2071        NH1    132    VAL      N   2071      -0.47     14.007
  2072          H    132    VAL     HN   2072       0.31      1.008
  2073        CT1    132    VAL     CA   2073       0.07     12.011
  2074        HB1    132    VAL     HA   2074       0.09      1.008
  2075        CT1    132    VAL     CB   2075      -0.09     12.011
  2076        HA1    132    VAL     HB   2076       0.09      1.008
  2077        CT3    132    VAL    CG1   2077      -0.27     12.011
  2078        HA3    132    VAL   HG11   2078       0.09      1.008
  2079        HA3    132    VAL   HG12   2079       0.09      1.008
  2080        HA3    132    VAL   HG13   2080       0.09      1.008
  2081        CT3    132    VAL    CG2   2081      -0.27     12.011
  2082        HA3    132    VAL   HG21   2082       0.09      1.008
  2083        HA3    132    VAL   HG22   2083       0.09      1.008
  2084        HA3    132    VAL   HG23   2084       0.09      1.008
  2085          C    132    VAL      C   2085       0.51     12.011
  2086          O    132    VAL      O   2086      -0.51     15.999   ; qtot 15
; residue 133 ARG rtp ARG  q +1.0
  2087        NH1    133    ARG      N   2087      -0.47     14.007
  2088          H    133    ARG     HN   2088       0.31      1.008
  2089        CT1    133    ARG     CA   2089       0.07     12.011
  2090        HB1    133    ARG     HA   2090       0.09      1.008
  2091        CT2    133    ARG     CB   2091      -0.18     12.011
  2092        HA2    133    ARG    HB1   2092       0.09      1.008
  2093        HA2    133    ARG    HB2   2093       0.09      1.008
  2094        CT2    133    ARG     CG   2094      -0.18     12.011
  2095        HA2    133    ARG    HG1   2095       0.09      1.008
  2096        HA2    133    ARG    HG2   2096       0.09      1.008
  2097        CT2    133    ARG     CD   2097        0.2     12.011
  2098        HA2    133    ARG    HD1   2098       0.09      1.008
  2099        HA2    133    ARG    HD2   2099       0.09      1.008
  2100        NC2    133    ARG     NE   2100       -0.7     14.007
  2101         HC    133    ARG     HE   2101       0.44      1.008
  2102          C    133    ARG     CZ   2102       0.64     12.011
  2103        NC2    133    ARG    NH1   2103       -0.8     14.007
  2104         HC    133    ARG   HH11   2104       0.46      1.008
  2105         HC    133    ARG   HH12   2105       0.46      1.008
  2106        NC2    133    ARG    NH2   2106       -0.8     14.007
  2107         HC    133    ARG   HH21   2107       0.46      1.008
  2108         HC    133    ARG   HH22   2108       0.46      1.008
  2109          C    133    ARG      C   2109       0.51     12.011
  2110          O    133    ARG      O   2110      -0.51     15.999   ; qtot 16
; residue 134 SER rtp SER  q  0.0
  2111        NH1    134    SER      N   2111      -0.47     14.007
  2112          H    134    SER     HN   2112       0.31      1.008
  2113        CT1    134    SER     CA   2113       0.07     12.011
  2114        HB1    134    SER     HA   2114       0.09      1.008
  2115        CT2    134    SER     CB   2115       0.05     12.011
  2116        HA2    134    SER    HB1   2116       0.09      1.008
  2117        HA2    134    SER    HB2   2117       0.09      1.008
  2118        OH1    134    SER     OG   2118      -0.66     15.999
  2119          H    134    SER    HG1   2119       0.43      1.008
  2120          C    134    SER      C   2120       0.51     12.011
  2121          O    134    SER      O   2121      -0.51     15.999   ; qtot 16
; residue 135 VAL rtp VAL  q  0.0
  2122        NH1    135    VAL      N   2122      -0.47     14.007
  2123          H    135    VAL     HN   2123       0.31      1.008
  2124        CT1    135    VAL     CA   2124       0.07     12.011
  2125        HB1    135    VAL     HA   2125       0.09      1.008
  2126        CT1    135    VAL     CB   2126      -0.09     12.011
  2127        HA1    135    VAL     HB   2127       0.09      1.008
  2128        CT3    135    VAL    CG1   2128      -0.27     12.011
  2129        HA3    135    VAL   HG11   2129       0.09      1.008
  2130        HA3    135    VAL   HG12   2130       0.09      1.008
  2131        HA3    135    VAL   HG13   2131       0.09      1.008
  2132        CT3    135    VAL    CG2   2132      -0.27     12.011
  2133        HA3    135    VAL   HG21   2133       0.09      1.008
  2134        HA3    135    VAL   HG22   2134       0.09      1.008
  2135        HA3    135    VAL   HG23   2135       0.09      1.008
  2136          C    135    VAL      C   2136       0.51     12.011
  2137          O    135    VAL      O   2137      -0.51     15.999   ; qtot 16
; residue 136 ASPT rtp ASPT q  0.0
  2138        NH1    136   ASPT      N   2138      -0.47     14.007
  2139          H    136   ASPT     HN   2139       0.31      1.008
  2140       CT1n    136   ASPT     CA   2140       0.07     12.011
  2141        HB1    136   ASPT     HA   2141       0.09      1.008
  2142       CT2n    136   ASPT     CB   2142      -0.21     12.011
  2143        HA2    136   ASPT    HB1   2143       0.09      1.008
  2144        HA2    136   ASPT    HB2   2144       0.09      1.008
  2145        CDn    136   ASPT     CG   2145       0.75     12.011
  2146         OB    136   ASPT    OD1   2146      -0.55     15.999
  2147       OH1n    136   ASPT    OD2   2147      -0.61     15.999
  2148          H    136   ASPT    HD2   2148       0.44      1.008
  2149          C    136   ASPT      C   2149       0.51     12.011
  2150          O    136   ASPT      O   2150      -0.51     15.999   ; qtot 16
; residue 137 THR rtp THR  q  0.0
  2151        NH1    137    THR      N   2151      -0.47     14.007
  2152          H    137    THR     HN   2152       0.31      1.008
  2153        CT1    137    THR     CA   2153       0.07     12.011
  2154        HB1    137    THR     HA   2154       0.09      1.008
  2155        CT1    137    THR     CB   2155       0.14     12.011
  2156        HA1    137    THR     HB   2156       0.09      1.008
  2157        OH1    137    THR    OG1   2157      -0.66     15.999
  2158          H    137    THR    HG1   2158       0.43      1.008
  2159        CT3    137    THR    CG2   2159      -0.27     12.011
  2160        HA3    137    THR   HG21   2160       0.09      1.008
  2161        HA3    137    THR   HG22   2161       0.09      1.008
  2162        HA3    137    THR   HG23   2162       0.09      1.008
  2163          C    137    THR      C   2163       0.51     12.011
  2164          O    137    THR      O   2164      -0.51     15.999   ; qtot 16
; residue 138 ARG rtp ARG  q +1.0
  2165        NH1    138    ARG      N   2165      -0.47     14.007
  2166          H    138    ARG     HN   2166       0.31      1.008
  2167        CT1    138    ARG     CA   2167       0.07     12.011
  2168        HB1    138    ARG     HA   2168       0.09      1.008
  2169        CT2    138    ARG     CB   2169      -0.18     12.011
  2170        HA2    138    ARG    HB1   2170       0.09      1.008
  2171        HA2    138    ARG    HB2   2171       0.09      1.008
  2172        CT2    138    ARG     CG   2172      -0.18     12.011
  2173        HA2    138    ARG    HG1   2173       0.09      1.008
  2174        HA2    138    ARG    HG2   2174       0.09      1.008
  2175        CT2    138    ARG     CD   2175        0.2     12.011
  2176        HA2    138    ARG    HD1   2176       0.09      1.008
  2177        HA2    138    ARG    HD2   2177       0.09      1.008
  2178        NC2    138    ARG     NE   2178       -0.7     14.007
  2179         HC    138    ARG     HE   2179       0.44      1.008
  2180          C    138    ARG     CZ   2180       0.64     12.011
  2181        NC2    138    ARG    NH1   2181       -0.8     14.007
  2182         HC    138    ARG   HH11   2182       0.46      1.008
  2183         HC    138    ARG   HH12   2183       0.46      1.008
  2184        NC2    138    ARG    NH2   2184       -0.8     14.007
  2185         HC    138    ARG   HH21   2185       0.46      1.008
  2186         HC    138    ARG   HH22   2186       0.46      1.008
  2187          C    138    ARG      C   2187       0.51     12.011
  2188          O    138    ARG      O   2188      -0.51     15.999   ; qtot 17
; residue 139 ASN rtp ASN  q  0.0
  2189        NH1    139    ASN      N   2189      -0.47     14.007
  2190          H    139    ASN     HN   2190       0.31      1.008
  2191        CT1    139    ASN     CA   2191       0.07     12.011
  2192        HB1    139    ASN     HA   2192       0.09      1.008
  2193        CT2    139    ASN     CB   2193      -0.18     12.011
  2194        HA2    139    ASN    HB1   2194       0.09      1.008
  2195        HA2    139    ASN    HB2   2195       0.09      1.008
  2196         CC    139    ASN     CG   2196       0.55     12.011
  2197          O    139    ASN    OD1   2197      -0.55     15.999
  2198        NH2    139    ASN    ND2   2198      -0.62     14.007
  2199          H    139    ASN   HD21   2199       0.32      1.008
  2200          H    139    ASN   HD22   2200        0.3      1.008
  2201          C    139    ASN      C   2201       0.51     12.011
  2202          O    139    ASN      O   2202      -0.51     15.999   ; qtot 17
; residue 140 ILE rtp ILE  q  0.0
  2203        NH1    140    ILE      N   2203      -0.47     14.007
  2204          H    140    ILE     HN   2204       0.31      1.008
  2205        CT1    140    ILE     CA   2205       0.07     12.011
  2206        HB1    140    ILE     HA   2206       0.09      1.008
  2207        CT1    140    ILE     CB   2207      -0.09     12.011
  2208        HA1    140    ILE     HB   2208       0.09      1.008
  2209        CT3    140    ILE    CG2   2209      -0.27     12.011
  2210        HA3    140    ILE   HG21   2210       0.09      1.008
  2211        HA3    140    ILE   HG22   2211       0.09      1.008
  2212        HA3    140    ILE   HG23   2212       0.09      1.008
  2213        CT2    140    ILE    CG1   2213      -0.18     12.011
  2214        HA2    140    ILE   HG11   2214       0.09      1.008
  2215        HA2    140    ILE   HG12   2215       0.09      1.008
  2216        CT3    140    ILE     CD   2216      -0.27     12.011
  2217        HA3    140    ILE    HD1   2217       0.09      1.008
  2218        HA3    140    ILE    HD2   2218       0.09      1.008
  2219        HA3    140    ILE    HD3   2219       0.09      1.008
  2220          C    140    ILE      C   2220       0.51     12.011
  2221          O    140    ILE      O   2221      -0.51     15.999   ; qtot 17
; residue 141 VAL rtp VAL  q  0.0
  2222        NH1    141    VAL      N   2222      -0.47     14.007
  2223          H    141    VAL     HN   2223       0.31      1.008
  2224        CT1    141    VAL     CA   2224       0.07     12.011
  2225        HB1    141    VAL     HA   2225       0.09      1.008
  2226        CT1    141    VAL     CB   2226      -0.09     12.011
  2227        HA1    141    VAL     HB   2227       0.09      1.008
  2228        CT3    141    VAL    CG1   2228      -0.27     12.011
  2229        HA3    141    VAL   HG11   2229       0.09      1.008
  2230        HA3    141    VAL   HG12   2230       0.09      1.008
  2231        HA3    141    VAL   HG13   2231       0.09      1.008
  2232        CT3    141    VAL    CG2   2232      -0.27     12.011
  2233        HA3    141    VAL   HG21   2233       0.09      1.008
  2234        HA3    141    VAL   HG22   2234       0.09      1.008
  2235        HA3    141    VAL   HG23   2235       0.09      1.008
  2236          C    141    VAL      C   2236       0.51     12.011
  2237          O    141    VAL      O   2237      -0.51     15.999   ; qtot 17
; residue 142 LEU rtp LEU  q  0.0
  2238        NH1    142    LEU      N   2238      -0.47     14.007
  2239          H    142    LEU     HN   2239       0.31      1.008
  2240        CT1    142    LEU     CA   2240       0.07     12.011
  2241        HB1    142    LEU     HA   2241       0.09      1.008
  2242        CT2    142    LEU     CB   2242      -0.18     12.011
  2243        HA2    142    LEU    HB1   2243       0.09      1.008
  2244        HA2    142    LEU    HB2   2244       0.09      1.008
  2245        CT1    142    LEU     CG   2245      -0.09     12.011
  2246        HA1    142    LEU     HG   2246       0.09      1.008
  2247        CT3    142    LEU    CD1   2247      -0.27     12.011
  2248        HA3    142    LEU   HD11   2248       0.09      1.008
  2249        HA3    142    LEU   HD12   2249       0.09      1.008
  2250        HA3    142    LEU   HD13   2250       0.09      1.008
  2251        CT3    142    LEU    CD2   2251      -0.27     12.011
  2252        HA3    142    LEU   HD21   2252       0.09      1.008
  2253        HA3    142    LEU   HD22   2253       0.09      1.008
  2254        HA3    142    LEU   HD23   2254       0.09      1.008
  2255          C    142    LEU      C   2255       0.51     12.011
  2256          O    142    LEU      O   2256      -0.51     15.999   ; qtot 17
; residue 143 ALA rtp ALA  q  0.0
  2257        NH1    143    ALA      N   2257      -0.47     14.007
  2258          H    143    ALA     HN   2258       0.31      1.008
  2259        CT1    143    ALA     CA   2259       0.07     12.011
  2260        HB1    143    ALA     HA   2260       0.09      1.008
  2261        CT3    143    ALA     CB   2261      -0.27     12.011
  2262        HA3    143    ALA    HB1   2262       0.09      1.008
  2263        HA3    143    ALA    HB2   2263       0.09      1.008
  2264        HA3    143    ALA    HB3   2264       0.09      1.008
  2265          C    143    ALA      C   2265       0.51     12.011
  2266          O    143    ALA      O   2266      -0.51     15.999   ; qtot 17
; residue 144 VAL rtp VAL  q  0.0
  2267        NH1    144    VAL      N   2267      -0.47     14.007
  2268          H    144    VAL     HN   2268       0.31      1.008
  2269        CT1    144    VAL     CA   2269       0.07     12.011
  2270        HB1    144    VAL     HA   2270       0.09      1.008
  2271        CT1    144    VAL     CB   2271      -0.09     12.011
  2272        HA1    144    VAL     HB   2272       0.09      1.008
  2273        CT3    144    VAL    CG1   2273      -0.27     12.011
  2274        HA3    144    VAL   HG11   2274       0.09      1.008
  2275        HA3    144    VAL   HG12   2275       0.09      1.008
  2276        HA3    144    VAL   HG13   2276       0.09      1.008
  2277        CT3    144    VAL    CG2   2277      -0.27     12.011
  2278        HA3    144    VAL   HG21   2278       0.09      1.008
  2279        HA3    144    VAL   HG22   2279       0.09      1.008
  2280        HA3    144    VAL   HG23   2280       0.09      1.008
  2281          C    144    VAL      C   2281       0.51     12.011
  2282          O    144    VAL      O   2282      -0.51     15.999   ; qtot 17
; residue 145 ASPT rtp ASPT q  0.0
  2283        NH1    145   ASPT      N   2283      -0.47     14.007
  2284          H    145   ASPT     HN   2284       0.31      1.008
  2285       CT1n    145   ASPT     CA   2285       0.07     12.011
  2286        HB1    145   ASPT     HA   2286       0.09      1.008
  2287       CT2n    145   ASPT     CB   2287      -0.21     12.011
  2288        HA2    145   ASPT    HB1   2288       0.09      1.008
  2289        HA2    145   ASPT    HB2   2289       0.09      1.008
  2290        CDn    145   ASPT     CG   2290       0.75     12.011
  2291         OB    145   ASPT    OD1   2291      -0.55     15.999
  2292       OH1n    145   ASPT    OD2   2292      -0.61     15.999
  2293          H    145   ASPT    HD2   2293       0.44      1.008
  2294          C    145   ASPT      C   2294       0.51     12.011
  2295          O    145   ASPT      O   2295      -0.51     15.999   ; qtot 17
; residue 146 LEU rtp LEU  q  0.0
  2296        NH1    146    LEU      N   2296      -0.47     14.007
  2297          H    146    LEU     HN   2297       0.31      1.008
  2298        CT1    146    LEU     CA   2298       0.07     12.011
  2299        HB1    146    LEU     HA   2299       0.09      1.008
  2300        CT2    146    LEU     CB   2300      -0.18     12.011
  2301        HA2    146    LEU    HB1   2301       0.09      1.008
  2302        HA2    146    LEU    HB2   2302       0.09      1.008
  2303        CT1    146    LEU     CG   2303      -0.09     12.011
  2304        HA1    146    LEU     HG   2304       0.09      1.008
  2305        CT3    146    LEU    CD1   2305      -0.27     12.011
  2306        HA3    146    LEU   HD11   2306       0.09      1.008
  2307        HA3    146    LEU   HD12   2307       0.09      1.008
  2308        HA3    146    LEU   HD13   2308       0.09      1.008
  2309        CT3    146    LEU    CD2   2309      -0.27     12.011
  2310        HA3    146    LEU   HD21   2310       0.09      1.008
  2311        HA3    146    LEU   HD22   2311       0.09      1.008
  2312        HA3    146    LEU   HD23   2312       0.09      1.008
  2313          C    146    LEU      C   2313       0.51     12.011
  2314          O    146    LEU      O   2314      -0.51     15.999   ; qtot 17
; residue 147 GLUT rtp GLUT q  0.0
  2315        NH1    147   GLUT      N   2315      -0.47     14.007
  2316          H    147   GLUT     HN   2316       0.31      1.008
  2317       CT1n    147   GLUT     CA   2317       0.07     12.011
  2318        HB1    147   GLUT     HA   2318       0.09      1.008
  2319       CT2n    147   GLUT     CB   2319      -0.18     12.011
  2320        HA2    147   GLUT    HB1   2320       0.09      1.008
  2321        HA2    147   GLUT    HB2   2321       0.09      1.008
  2322       CT2n    147   GLUT     CG   2322      -0.21     12.011
  2323        HA2    147   GLUT    HG1   2323       0.09      1.008
  2324        HA2    147   GLUT    HG2   2324       0.09      1.008
  2325        CDn    147   GLUT     CD   2325       0.75     12.011
  2326         OB    147   GLUT    OE1   2326      -0.55     15.999
  2327       OH1n    147   GLUT    OE2   2327      -0.61     15.999
  2328          H    147   GLUT    HE2   2328       0.44      1.008
  2329          C    147   GLUT      C   2329       0.51     12.011
  2330          O    147   GLUT      O   2330      -0.51     15.999   ; qtot 17
; residue 148 LYS rtp LYS  q +1.0
  2331        NH1    148    LYS      N   2331      -0.47     14.007
  2332          H    148    LYS     HN   2332       0.31      1.008
  2333        CT1    148    LYS     CA   2333       0.07     12.011
  2334        HB1    148    LYS     HA   2334       0.09      1.008
  2335        CT2    148    LYS     CB   2335      -0.18     12.011
  2336        HA2    148    LYS    HB1   2336       0.09      1.008
  2337        HA2    148    LYS    HB2   2337       0.09      1.008
  2338        CT2    148    LYS     CG   2338      -0.18     12.011
  2339        HA2    148    LYS    HG1   2339       0.09      1.008
  2340        HA2    148    LYS    HG2   2340       0.09      1.008
  2341        CT2    148    LYS     CD   2341      -0.18     12.011
  2342        HA2    148    LYS    HD1   2342       0.09      1.008
  2343        HA2    148    LYS    HD2   2343       0.09      1.008
  2344        CT2    148    LYS     CE   2344       0.21     12.011
  2345        HA2    148    LYS    HE1   2345       0.05      1.008
  2346        HA2    148    LYS    HE2   2346       0.05      1.008
  2347        NH3    148    LYS     NZ   2347       -0.3     14.007
  2348         HC    148    LYS    HZ1   2348       0.33      1.008
  2349         HC    148    LYS    HZ2   2349       0.33      1.008
  2350         HC    148    LYS    HZ3   2350       0.33      1.008
  2351          C    148    LYS      C   2351       0.51     12.011
  2352          O    148    LYS      O   2352      -0.51     15.999   ; qtot 18
; residue 149 VAL rtp VAL  q  0.0
  2353        NH1    149    VAL      N   2353      -0.47     14.007
  2354          H    149    VAL     HN   2354       0.31      1.008
  2355        CT1    149    VAL     CA   2355       0.07     12.011
  2356        HB1    149    VAL     HA   2356       0.09      1.008
  2357        CT1    149    VAL     CB   2357      -0.09     12.011
  2358        HA1    149    VAL     HB   2358       0.09      1.008
  2359        CT3    149    VAL    CG1   2359      -0.27     12.011
  2360        HA3    149    VAL   HG11   2360       0.09      1.008
  2361        HA3    149    VAL   HG12   2361       0.09      1.008
  2362        HA3    149    VAL   HG13   2362       0.09      1.008
  2363        CT3    149    VAL    CG2   2363      -0.27     12.011
  2364        HA3    149    VAL   HG21   2364       0.09      1.008
  2365        HA3    149    VAL   HG22   2365       0.09      1.008
  2366        HA3    149    VAL   HG23   2366       0.09      1.008
  2367          C    149    VAL      C   2367       0.51     12.011
  2368          O    149    VAL      O   2368      -0.51     15.999   ; qtot 18
; residue 150 GLY rtp GLY  q  0.0
  2369        NH1    150    GLY      N   2369      -0.47     14.007
  2370          H    150    GLY     HN   2370       0.31      1.008
  2371        CT2    150    GLY     CA   2371      -0.02     12.011
  2372        HB2    150    GLY    HA1   2372       0.09      1.008
  2373        HB2    150    GLY    HA2   2373       0.09      1.008
  2374          C    150    GLY      C   2374       0.51     12.011
  2375          O    150    GLY      O   2375      -0.51     15.999   ; qtot 18
; residue 151 LYS rtp LYS  q +1.0
  2376        NH1    151    LYS      N   2376      -0.47     14.007
  2377          H    151    LYS     HN   2377       0.31      1.008
  2378        CT1    151    LYS     CA   2378       0.07     12.011
  2379        HB1    151    LYS     HA   2379       0.09      1.008
  2380        CT2    151    LYS     CB   2380      -0.18     12.011
  2381        HA2    151    LYS    HB1   2381       0.09      1.008
  2382        HA2    151    LYS    HB2   2382       0.09      1.008
  2383        CT2    151    LYS     CG   2383      -0.18     12.011
  2384        HA2    151    LYS    HG1   2384       0.09      1.008
  2385        HA2    151    LYS    HG2   2385       0.09      1.008
  2386        CT2    151    LYS     CD   2386      -0.18     12.011
  2387        HA2    151    LYS    HD1   2387       0.09      1.008
  2388        HA2    151    LYS    HD2   2388       0.09      1.008
  2389        CT2    151    LYS     CE   2389       0.21     12.011
  2390        HA2    151    LYS    HE1   2390       0.05      1.008
  2391        HA2    151    LYS    HE2   2391       0.05      1.008
  2392        NH3    151    LYS     NZ   2392       -0.3     14.007
  2393         HC    151    LYS    HZ1   2393       0.33      1.008
  2394         HC    151    LYS    HZ2   2394       0.33      1.008
  2395         HC    151    LYS    HZ3   2395       0.33      1.008
  2396          C    151    LYS      C   2396       0.51     12.011
  2397          O    151    LYS      O   2397      -0.51     15.999   ; qtot 19
; residue 152 ASN rtp ASN  q  0.0
  2398        NH1    152    ASN      N   2398      -0.47     14.007
  2399          H    152    ASN     HN   2399       0.31      1.008
  2400        CT1    152    ASN     CA   2400       0.07     12.011
  2401        HB1    152    ASN     HA   2401       0.09      1.008
  2402        CT2    152    ASN     CB   2402      -0.18     12.011
  2403        HA2    152    ASN    HB1   2403       0.09      1.008
  2404        HA2    152    ASN    HB2   2404       0.09      1.008
  2405         CC    152    ASN     CG   2405       0.55     12.011
  2406          O    152    ASN    OD1   2406      -0.55     15.999
  2407        NH2    152    ASN    ND2   2407      -0.62     14.007
  2408          H    152    ASN   HD21   2408       0.32      1.008
  2409          H    152    ASN   HD22   2409        0.3      1.008
  2410          C    152    ASN      C   2410       0.51     12.011
  2411          O    152    ASN      O   2411      -0.51     15.999   ; qtot 19
; residue 153 ASPT rtp ASPT q  0.0
  2412        NH1    153   ASPT      N   2412      -0.47     14.007
  2413          H    153   ASPT     HN   2413       0.31      1.008
  2414       CT1n    153   ASPT     CA   2414       0.07     12.011
  2415        HB1    153   ASPT     HA   2415       0.09      1.008
  2416       CT2n    153   ASPT     CB   2416      -0.21     12.011
  2417        HA2    153   ASPT    HB1   2417       0.09      1.008
  2418        HA2    153   ASPT    HB2   2418       0.09      1.008
  2419        CDn    153   ASPT     CG   2419       0.75     12.011
  2420         OB    153   ASPT    OD1   2420      -0.55     15.999
  2421       OH1n    153   ASPT    OD2   2421      -0.61     15.999
  2422          H    153   ASPT    HD2   2422       0.44      1.008
  2423          C    153   ASPT      C   2423       0.51     12.011
  2424          O    153   ASPT      O   2424      -0.51     15.999   ; qtot 19
; residue 154 ASPT rtp ASPT q  0.0
  2425        NH1    154   ASPT      N   2425      -0.47     14.007
  2426          H    154   ASPT     HN   2426       0.31      1.008
  2427       CT1n    154   ASPT     CA   2427       0.07     12.011
  2428        HB1    154   ASPT     HA   2428       0.09      1.008
  2429       CT2n    154   ASPT     CB   2429      -0.21     12.011
  2430        HA2    154   ASPT    HB1   2430       0.09      1.008
  2431        HA2    154   ASPT    HB2   2431       0.09      1.008
  2432        CDn    154   ASPT     CG   2432       0.75     12.011
  2433         OB    154   ASPT    OD1   2433      -0.55     15.999
  2434       OH1n    154   ASPT    OD2   2434      -0.61     15.999
  2435          H    154   ASPT    HD2   2435       0.44      1.008
  2436          C    154   ASPT      C   2436       0.51     12.011
  2437          O    154   ASPT      O   2437      -0.51     15.999   ; qtot 19
; residue 155 VAL rtp VAL  q  0.0
  2438        NH1    155    VAL      N   2438      -0.47     14.007
  2439          H    155    VAL     HN   2439       0.31      1.008
  2440        CT1    155    VAL     CA   2440       0.07     12.011
  2441        HB1    155    VAL     HA   2441       0.09      1.008
  2442        CT1    155    VAL     CB   2442      -0.09     12.011
  2443        HA1    155    VAL     HB   2443       0.09      1.008
  2444        CT3    155    VAL    CG1   2444      -0.27     12.011
  2445        HA3    155    VAL   HG11   2445       0.09      1.008
  2446        HA3    155    VAL   HG12   2446       0.09      1.008
  2447        HA3    155    VAL   HG13   2447       0.09      1.008
  2448        CT3    155    VAL    CG2   2448      -0.27     12.011
  2449        HA3    155    VAL   HG21   2449       0.09      1.008
  2450        HA3    155    VAL   HG22   2450       0.09      1.008
  2451        HA3    155    VAL   HG23   2451       0.09      1.008
  2452          C    155    VAL      C   2452       0.51     12.011
  2453          O    155    VAL      O   2453      -0.51     15.999   ; qtot 19
; residue 156 PHE rtp PHE  q  0.0
  2454        NH1    156    PHE      N   2454      -0.47     14.007
  2455          H    156    PHE     HN   2455       0.31      1.008
  2456        CT1    156    PHE     CA   2456       0.07     12.011
  2457        HB1    156    PHE     HA   2457       0.09      1.008
  2458        CT2    156    PHE     CB   2458      -0.18     12.011
  2459        HA2    156    PHE    HB1   2459       0.09      1.008
  2460        HA2    156    PHE    HB2   2460       0.09      1.008
  2461         CA    156    PHE     CG   2461          0     12.011
  2462         CA    156    PHE    CD1   2462     -0.115     12.011
  2463         HP    156    PHE    HD1   2463      0.115      1.008
  2464         CA    156    PHE    CE1   2464     -0.115     12.011
  2465         HP    156    PHE    HE1   2465      0.115      1.008
  2466         CA    156    PHE     CZ   2466     -0.115     12.011
  2467         HP    156    PHE     HZ   2467      0.115      1.008
  2468         CA    156    PHE    CD2   2468     -0.115     12.011
  2469         HP    156    PHE    HD2   2469      0.115      1.008
  2470         CA    156    PHE    CE2   2470     -0.115     12.011
  2471         HP    156    PHE    HE2   2471      0.115      1.008
  2472          C    156    PHE      C   2472       0.51     12.011
  2473          O    156    PHE      O   2473      -0.51     15.999   ; qtot 19
; residue 157 LEU rtp LEU  q  0.0
  2474        NH1    157    LEU      N   2474      -0.47     14.007
  2475          H    157    LEU     HN   2475       0.31      1.008
  2476        CT1    157    LEU     CA   2476       0.07     12.011
  2477        HB1    157    LEU     HA   2477       0.09      1.008
  2478        CT2    157    LEU     CB   2478      -0.18     12.011
  2479        HA2    157    LEU    HB1   2479       0.09      1.008
  2480        HA2    157    LEU    HB2   2480       0.09      1.008
  2481        CT1    157    LEU     CG   2481      -0.09     12.011
  2482        HA1    157    LEU     HG   2482       0.09      1.008
  2483        CT3    157    LEU    CD1   2483      -0.27     12.011
  2484        HA3    157    LEU   HD11   2484       0.09      1.008
  2485        HA3    157    LEU   HD12   2485       0.09      1.008
  2486        HA3    157    LEU   HD13   2486       0.09      1.008
  2487        CT3    157    LEU    CD2   2487      -0.27     12.011
  2488        HA3    157    LEU   HD21   2488       0.09      1.008
  2489        HA3    157    LEU   HD22   2489       0.09      1.008
  2490        HA3    157    LEU   HD23   2490       0.09      1.008
  2491          C    157    LEU      C   2491       0.51     12.011
  2492          O    157    LEU      O   2492      -0.51     15.999   ; qtot 19
; residue 158 THR rtp THR  q  0.0
  2493        NH1    158    THR      N   2493      -0.47     14.007
  2494          H    158    THR     HN   2494       0.31      1.008
  2495        CT1    158    THR     CA   2495       0.07     12.011
  2496        HB1    158    THR     HA   2496       0.09      1.008
  2497        CT1    158    THR     CB   2497       0.14     12.011
  2498        HA1    158    THR     HB   2498       0.09      1.008
  2499        OH1    158    THR    OG1   2499      -0.66     15.999
  2500          H    158    THR    HG1   2500       0.43      1.008
  2501        CT3    158    THR    CG2   2501      -0.27     12.011
  2502        HA3    158    THR   HG21   2502       0.09      1.008
  2503        HA3    158    THR   HG22   2503       0.09      1.008
  2504        HA3    158    THR   HG23   2504       0.09      1.008
  2505          C    158    THR      C   2505       0.51     12.011
  2506          O    158    THR      O   2506      -0.51     15.999   ; qtot 19
; residue 159 GLY rtp GLY  q  0.0
  2507        NH1    159    GLY      N   2507      -0.47     14.007
  2508          H    159    GLY     HN   2508       0.31      1.008
  2509        CT2    159    GLY     CA   2509      -0.02     12.011
  2510        HB2    159    GLY    HA1   2510       0.09      1.008
  2511        HB2    159    GLY    HA2   2511       0.09      1.008
  2512          C    159    GLY      C   2512       0.51     12.011
  2513          O    159    GLY      O   2513      -0.51     15.999   ; qtot 19
; residue 160 TRP rtp TRP  q  0.0
  2514        NH1    160    TRP      N   2514      -0.47     14.007
  2515          H    160    TRP     HN   2515       0.31      1.008
  2516        CT1    160    TRP     CA   2516       0.07     12.011
  2517        HB1    160    TRP     HA   2517       0.09      1.008
  2518        CT2    160    TRP     CB   2518      -0.18     12.011
  2519        HA2    160    TRP    HB1   2519       0.09      1.008
  2520        HA2    160    TRP    HB2   2520       0.09      1.008
  2521         CY    160    TRP     CG   2521      -0.03     12.011
  2522         CA    160    TRP    CD1   2522      -0.15     12.011
  2523         HP    160    TRP    HD1   2523       0.22      1.008
  2524         NY    160    TRP    NE1   2524      -0.51     14.007
  2525          H    160    TRP    HE1   2525       0.37      1.008
  2526        CPT    160    TRP    CE2   2526       0.24     12.011
  2527        CPT    160    TRP    CD2   2527       0.11     12.011
  2528        CAI    160    TRP    CE3   2528      -0.25     12.011
  2529         HP    160    TRP    HE3   2529       0.17      1.008
  2530         CA    160    TRP    CZ3   2530       -0.2     12.011
  2531         HP    160    TRP    HZ3   2531       0.14      1.008
  2532        CAI    160    TRP    CZ2   2532      -0.27     12.011
  2533         HP    160    TRP    HZ2   2533       0.16      1.008
  2534         CA    160    TRP    CH2   2534      -0.14     12.011
  2535         HP    160    TRP    HH2   2535       0.14      1.008
  2536          C    160    TRP      C   2536       0.51     12.011
  2537          O    160    TRP      O   2537      -0.51     15.999   ; qtot 19
; residue 161 ASPT rtp ASPT q  0.0
  2538        NH1    161   ASPT      N   2538      -0.47     14.007
  2539          H    161   ASPT     HN   2539       0.31      1.008
  2540       CT1n    161   ASPT     CA   2540       0.07     12.011
  2541        HB1    161   ASPT     HA   2541       0.09      1.008
  2542       CT2n    161   ASPT     CB   2542      -0.21     12.011
  2543        HA2    161   ASPT    HB1   2543       0.09      1.008
  2544        HA2    161   ASPT    HB2   2544       0.09      1.008
  2545        CDn    161   ASPT     CG   2545       0.75     12.011
  2546         OB    161   ASPT    OD1   2546      -0.55     15.999
  2547       OH1n    161   ASPT    OD2   2547      -0.61     15.999
  2548          H    161   ASPT    HD2   2548       0.44      1.008
  2549          C    161   ASPT      C   2549       0.51     12.011
  2550          O    161   ASPT      O   2550      -0.51     15.999   ; qtot 19
; residue 162 ILE rtp ILE  q  0.0
  2551        NH1    162    ILE      N   2551      -0.47     14.007
  2552          H    162    ILE     HN   2552       0.31      1.008
  2553        CT1    162    ILE     CA   2553       0.07     12.011
  2554        HB1    162    ILE     HA   2554       0.09      1.008
  2555        CT1    162    ILE     CB   2555      -0.09     12.011
  2556        HA1    162    ILE     HB   2556       0.09      1.008
  2557        CT3    162    ILE    CG2   2557      -0.27     12.011
  2558        HA3    162    ILE   HG21   2558       0.09      1.008
  2559        HA3    162    ILE   HG22   2559       0.09      1.008
  2560        HA3    162    ILE   HG23   2560       0.09      1.008
  2561        CT2    162    ILE    CG1   2561      -0.18     12.011
  2562        HA2    162    ILE   HG11   2562       0.09      1.008
  2563        HA2    162    ILE   HG12   2563       0.09      1.008
  2564        CT3    162    ILE     CD   2564      -0.27     12.011
  2565        HA3    162    ILE    HD1   2565       0.09      1.008
  2566        HA3    162    ILE    HD2   2566       0.09      1.008
  2567        HA3    162    ILE    HD3   2567       0.09      1.008
  2568          C    162    ILE      C   2568       0.51     12.011
  2569          O    162    ILE      O   2569      -0.51     15.999   ; qtot 19
; residue 163 GLUT rtp GLUT q  0.0
  2570        NH1    163   GLUT      N   2570      -0.47     14.007
  2571          H    163   GLUT     HN   2571       0.31      1.008
  2572       CT1n    163   GLUT     CA   2572       0.07     12.011
  2573        HB1    163   GLUT     HA   2573       0.09      1.008
  2574       CT2n    163   GLUT     CB   2574      -0.18     12.011
  2575        HA2    163   GLUT    HB1   2575       0.09      1.008
  2576        HA2    163   GLUT    HB2   2576       0.09      1.008
  2577       CT2n    163   GLUT     CG   2577      -0.21     12.011
  2578        HA2    163   GLUT    HG1   2578       0.09      1.008
  2579        HA2    163   GLUT    HG2   2579       0.09      1.008
  2580        CDn    163   GLUT     CD   2580       0.75     12.011
  2581         OB    163   GLUT    OE1   2581      -0.55     15.999
  2582       OH1n    163   GLUT    OE2   2582      -0.61     15.999
  2583          H    163   GLUT    HE2   2583       0.44      1.008
  2584          C    163   GLUT      C   2584       0.51     12.011
  2585          O    163   GLUT      O   2585      -0.51     15.999   ; qtot 19
; residue 164 SER rtp SER  q  0.0
  2586        NH1    164    SER      N   2586      -0.47     14.007
  2587          H    164    SER     HN   2587       0.31      1.008
  2588        CT1    164    SER     CA   2588       0.07     12.011
  2589        HB1    164    SER     HA   2589       0.09      1.008
  2590        CT2    164    SER     CB   2590       0.05     12.011
  2591        HA2    164    SER    HB1   2591       0.09      1.008
  2592        HA2    164    SER    HB2   2592       0.09      1.008
  2593        OH1    164    SER     OG   2593      -0.66     15.999
  2594          H    164    SER    HG1   2594       0.43      1.008
  2595          C    164    SER      C   2595       0.51     12.011
  2596          O    164    SER      O   2596      -0.51     15.999   ; qtot 19
; residue 165 PHE rtp PHE  q  0.0
  2597        NH1    165    PHE      N   2597      -0.47     14.007
  2598          H    165    PHE     HN   2598       0.31      1.008
  2599        CT1    165    PHE     CA   2599       0.07     12.011
  2600        HB1    165    PHE     HA   2600       0.09      1.008
  2601        CT2    165    PHE     CB   2601      -0.18     12.011
  2602        HA2    165    PHE    HB1   2602       0.09      1.008
  2603        HA2    165    PHE    HB2   2603       0.09      1.008
  2604         CA    165    PHE     CG   2604          0     12.011
  2605         CA    165    PHE    CD1   2605     -0.115     12.011
  2606         HP    165    PHE    HD1   2606      0.115      1.008
  2607         CA    165    PHE    CE1   2607     -0.115     12.011
  2608         HP    165    PHE    HE1   2608      0.115      1.008
  2609         CA    165    PHE     CZ   2609     -0.115     12.011
  2610         HP    165    PHE     HZ   2610      0.115      1.008
  2611         CA    165    PHE    CD2   2611     -0.115     12.011
  2612         HP    165    PHE    HD2   2612      0.115      1.008
  2613         CA    165    PHE    CE2   2613     -0.115     12.011
  2614         HP    165    PHE    HE2   2614      0.115      1.008
  2615          C    165    PHE      C   2615       0.51     12.011
  2616          O    165    PHE      O   2616      -0.51     15.999   ; qtot 19
; residue 166 THR rtp THR  q  0.0
  2617        NH1    166    THR      N   2617      -0.47     14.007
  2618          H    166    THR     HN   2618       0.31      1.008
  2619        CT1    166    THR     CA   2619       0.07     12.011
  2620        HB1    166    THR     HA   2620       0.09      1.008
  2621        CT1    166    THR     CB   2621       0.14     12.011
  2622        HA1    166    THR     HB   2622       0.09      1.008
  2623        OH1    166    THR    OG1   2623      -0.66     15.999
  2624          H    166    THR    HG1   2624       0.43      1.008
  2625        CT3    166    THR    CG2   2625      -0.27     12.011
  2626        HA3    166    THR   HG21   2626       0.09      1.008
  2627        HA3    166    THR   HG22   2627       0.09      1.008
  2628        HA3    166    THR   HG23   2628       0.09      1.008
  2629          C    166    THR      C   2629       0.51     12.011
  2630          O    166    THR      O   2630      -0.51     15.999   ; qtot 19
; residue 167 ALA rtp ALA  q  0.0
  2631        NH1    167    ALA      N   2631      -0.47     14.007
  2632          H    167    ALA     HN   2632       0.31      1.008
  2633        CT1    167    ALA     CA   2633       0.07     12.011
  2634        HB1    167    ALA     HA   2634       0.09      1.008
  2635        CT3    167    ALA     CB   2635      -0.27     12.011
  2636        HA3    167    ALA    HB1   2636       0.09      1.008
  2637        HA3    167    ALA    HB2   2637       0.09      1.008
  2638        HA3    167    ALA    HB3   2638       0.09      1.008
  2639          C    167    ALA      C   2639       0.51     12.011
  2640          O    167    ALA      O   2640      -0.51     15.999   ; qtot 19
; residue 168 VAL rtp VAL  q  0.0
  2641        NH1    168    VAL      N   2641      -0.47     14.007
  2642          H    168    VAL     HN   2642       0.31      1.008
  2643        CT1    168    VAL     CA   2643       0.07     12.011
  2644        HB1    168    VAL     HA   2644       0.09      1.008
  2645        CT1    168    VAL     CB   2645      -0.09     12.011
  2646        HA1    168    VAL     HB   2646       0.09      1.008
  2647        CT3    168    VAL    CG1   2647      -0.27     12.011
  2648        HA3    168    VAL   HG11   2648       0.09      1.008
  2649        HA3    168    VAL   HG12   2649       0.09      1.008
  2650        HA3    168    VAL   HG13   2650       0.09      1.008
  2651        CT3    168    VAL    CG2   2651      -0.27     12.011
  2652        HA3    168    VAL   HG21   2652       0.09      1.008
  2653        HA3    168    VAL   HG22   2653       0.09      1.008
  2654        HA3    168    VAL   HG23   2654       0.09      1.008
  2655          C    168    VAL      C   2655       0.51     12.011
  2656          O    168    VAL      O   2656      -0.51     15.999   ; qtot 19
; residue 169 VAL rtp VAL  q  0.0
  2657        NH1    169    VAL      N   2657      -0.47     14.007
  2658          H    169    VAL     HN   2658       0.31      1.008
  2659        CT1    169    VAL     CA   2659       0.07     12.011
  2660        HB1    169    VAL     HA   2660       0.09      1.008
  2661        CT1    169    VAL     CB   2661      -0.09     12.011
  2662        HA1    169    VAL     HB   2662       0.09      1.008
  2663        CT3    169    VAL    CG1   2663      -0.27     12.011
  2664        HA3    169    VAL   HG11   2664       0.09      1.008
  2665        HA3    169    VAL   HG12   2665       0.09      1.008
  2666        HA3    169    VAL   HG13   2666       0.09      1.008
  2667        CT3    169    VAL    CG2   2667      -0.27     12.011
  2668        HA3    169    VAL   HG21   2668       0.09      1.008
  2669        HA3    169    VAL   HG22   2669       0.09      1.008
  2670        HA3    169    VAL   HG23   2670       0.09      1.008
  2671          C    169    VAL      C   2671       0.51     12.011
  2672          O    169    VAL      O   2672      -0.51     15.999   ; qtot 19
; residue 170 LYS rtp LYS  q +1.0
  2673        NH1    170    LYS      N   2673      -0.47     14.007
  2674          H    170    LYS     HN   2674       0.31      1.008
  2675        CT1    170    LYS     CA   2675       0.07     12.011
  2676        HB1    170    LYS     HA   2676       0.09      1.008
  2677        CT2    170    LYS     CB   2677      -0.18     12.011
  2678        HA2    170    LYS    HB1   2678       0.09      1.008
  2679        HA2    170    LYS    HB2   2679       0.09      1.008
  2680        CT2    170    LYS     CG   2680      -0.18     12.011
  2681        HA2    170    LYS    HG1   2681       0.09      1.008
  2682        HA2    170    LYS    HG2   2682       0.09      1.008
  2683        CT2    170    LYS     CD   2683      -0.18     12.011
  2684        HA2    170    LYS    HD1   2684       0.09      1.008
  2685        HA2    170    LYS    HD2   2685       0.09      1.008
  2686        CT2    170    LYS     CE   2686       0.21     12.011
  2687        HA2    170    LYS    HE1   2687       0.05      1.008
  2688        HA2    170    LYS    HE2   2688       0.05      1.008
  2689        NH3    170    LYS     NZ   2689       -0.3     14.007
  2690         HC    170    LYS    HZ1   2690       0.33      1.008
  2691         HC    170    LYS    HZ2   2691       0.33      1.008
  2692         HC    170    LYS    HZ3   2692       0.33      1.008
  2693          C    170    LYS      C   2693       0.51     12.011
  2694          O    170    LYS      O   2694      -0.51     15.999   ; qtot 20
; residue 171 PRO rtp PRO  q  0.0
  2695          N    171    PRO      N   2695      -0.29     14.007
  2696        CP3    171    PRO     CD   2696          0     12.011
  2697        HA2    171    PRO    HD1   2697       0.09      1.008
  2698        HA2    171    PRO    HD2   2698       0.09      1.008
  2699        CP1    171    PRO     CA   2699       0.02     12.011
  2700        HB1    171    PRO     HA   2700       0.09      1.008
  2701        CP2    171    PRO     CB   2701      -0.18     12.011
  2702        HA2    171    PRO    HB1   2702       0.09      1.008
  2703        HA2    171    PRO    HB2   2703       0.09      1.008
  2704        CP2    171    PRO     CG   2704      -0.18     12.011
  2705        HA2    171    PRO    HG1   2705       0.09      1.008
  2706        HA2    171    PRO    HG2   2706       0.09      1.008
  2707          C    171    PRO      C   2707       0.51     12.011
  2708          O    171    PRO      O   2708      -0.51     15.999   ; qtot 20
; residue 172 ALA rtp ALA  q  0.0
  2709        NH1    172    ALA      N   2709      -0.47     14.007
  2710          H    172    ALA     HN   2710       0.31      1.008
  2711        CT1    172    ALA     CA   2711       0.07     12.011
  2712        HB1    172    ALA     HA   2712       0.09      1.008
  2713        CT3    172    ALA     CB   2713      -0.27     12.011
  2714        HA3    172    ALA    HB1   2714       0.09      1.008
  2715        HA3    172    ALA    HB2   2715       0.09      1.008
  2716        HA3    172    ALA    HB3   2716       0.09      1.008
  2717          C    172    ALA      C   2717       0.51     12.011
  2718          O    172    ALA      O   2718      -0.51     15.999   ; qtot 20
; residue 173 ASN rtp ASN  q  0.0
  2719        NH1    173    ASN      N   2719      -0.47     14.007
  2720          H    173    ASN     HN   2720       0.31      1.008
  2721        CT1    173    ASN     CA   2721       0.07     12.011
  2722        HB1    173    ASN     HA   2722       0.09      1.008
  2723        CT2    173    ASN     CB   2723      -0.18     12.011
  2724        HA2    173    ASN    HB1   2724       0.09      1.008
  2725        HA2    173    ASN    HB2   2725       0.09      1.008
  2726         CC    173    ASN     CG   2726       0.55     12.011
  2727          O    173    ASN    OD1   2727      -0.55     15.999
  2728        NH2    173    ASN    ND2   2728      -0.62     14.007
  2729          H    173    ASN   HD21   2729       0.32      1.008
  2730          H    173    ASN   HD22   2730        0.3      1.008
  2731          C    173    ASN      C   2731       0.51     12.011
  2732          O    173    ASN      O   2732      -0.51     15.999   ; qtot 20
; residue 174 PHE rtp PHE  q  0.0
  2733        NH1    174    PHE      N   2733      -0.47     14.007
  2734          H    174    PHE     HN   2734       0.31      1.008
  2735        CT1    174    PHE     CA   2735       0.07     12.011
  2736        HB1    174    PHE     HA   2736       0.09      1.008
  2737        CT2    174    PHE     CB   2737      -0.18     12.011
  2738        HA2    174    PHE    HB1   2738       0.09      1.008
  2739        HA2    174    PHE    HB2   2739       0.09      1.008
  2740         CA    174    PHE     CG   2740          0     12.011
  2741         CA    174    PHE    CD1   2741     -0.115     12.011
  2742         HP    174    PHE    HD1   2742      0.115      1.008
  2743         CA    174    PHE    CE1   2743     -0.115     12.011
  2744         HP    174    PHE    HE1   2744      0.115      1.008
  2745         CA    174    PHE     CZ   2745     -0.115     12.011
  2746         HP    174    PHE     HZ   2746      0.115      1.008
  2747         CA    174    PHE    CD2   2747     -0.115     12.011
  2748         HP    174    PHE    HD2   2748      0.115      1.008
  2749         CA    174    PHE    CE2   2749     -0.115     12.011
  2750         HP    174    PHE    HE2   2750      0.115      1.008
  2751          C    174    PHE      C   2751       0.51     12.011
  2752          O    174    PHE      O   2752      -0.51     15.999   ; qtot 20
; residue 175 ALA rtp ALA  q  0.0
  2753        NH1    175    ALA      N   2753      -0.47     14.007
  2754          H    175    ALA     HN   2754       0.31      1.008
  2755        CT1    175    ALA     CA   2755       0.07     12.011
  2756        HB1    175    ALA     HA   2756       0.09      1.008
  2757        CT3    175    ALA     CB   2757      -0.27     12.011
  2758        HA3    175    ALA    HB1   2758       0.09      1.008
  2759        HA3    175    ALA    HB2   2759       0.09      1.008
  2760        HA3    175    ALA    HB3   2760       0.09      1.008
  2761          C    175    ALA      C   2761       0.51     12.011
  2762          O    175    ALA      O   2762      -0.51     15.999   ; qtot 20
; residue 176 LEU rtp LEU  q  0.0
  2763        NH1    176    LEU      N   2763      -0.47     14.007
  2764          H    176    LEU     HN   2764       0.31      1.008
  2765        CT1    176    LEU     CA   2765       0.07     12.011
  2766        HB1    176    LEU     HA   2766       0.09      1.008
  2767        CT2    176    LEU     CB   2767      -0.18     12.011
  2768        HA2    176    LEU    HB1   2768       0.09      1.008
  2769        HA2    176    LEU    HB2   2769       0.09      1.008
  2770        CT1    176    LEU     CG   2770      -0.09     12.011
  2771        HA1    176    LEU     HG   2771       0.09      1.008
  2772        CT3    176    LEU    CD1   2772      -0.27     12.011
  2773        HA3    176    LEU   HD11   2773       0.09      1.008
  2774        HA3    176    LEU   HD12   2774       0.09      1.008
  2775        HA3    176    LEU   HD13   2775       0.09      1.008
  2776        CT3    176    LEU    CD2   2776      -0.27     12.011
  2777        HA3    176    LEU   HD21   2777       0.09      1.008
  2778        HA3    176    LEU   HD22   2778       0.09      1.008
  2779        HA3    176    LEU   HD23   2779       0.09      1.008
  2780          C    176    LEU      C   2780       0.51     12.011
  2781          O    176    LEU      O   2781      -0.51     15.999   ; qtot 20
; residue 177 GLUT rtp GLUT q  0.0
  2782        NH1    177   GLUT      N   2782      -0.47     14.007
  2783          H    177   GLUT     HN   2783       0.31      1.008
  2784       CT1n    177   GLUT     CA   2784       0.07     12.011
  2785        HB1    177   GLUT     HA   2785       0.09      1.008
  2786       CT2n    177   GLUT     CB   2786      -0.18     12.011
  2787        HA2    177   GLUT    HB1   2787       0.09      1.008
  2788        HA2    177   GLUT    HB2   2788       0.09      1.008
  2789       CT2n    177   GLUT     CG   2789      -0.21     12.011
  2790        HA2    177   GLUT    HG1   2790       0.09      1.008
  2791        HA2    177   GLUT    HG2   2791       0.09      1.008
  2792        CDn    177   GLUT     CD   2792       0.75     12.011
  2793         OB    177   GLUT    OE1   2793      -0.55     15.999
  2794       OH1n    177   GLUT    OE2   2794      -0.61     15.999
  2795          H    177   GLUT    HE2   2795       0.44      1.008
  2796          C    177   GLUT      C   2796       0.51     12.011
  2797          O    177   GLUT      O   2797      -0.51     15.999   ; qtot 20
; residue 178 ASPT rtp ASPT q  0.0
  2798        NH1    178   ASPT      N   2798      -0.47     14.007
  2799          H    178   ASPT     HN   2799       0.31      1.008
  2800       CT1n    178   ASPT     CA   2800       0.07     12.011
  2801        HB1    178   ASPT     HA   2801       0.09      1.008
  2802       CT2n    178   ASPT     CB   2802      -0.21     12.011
  2803        HA2    178   ASPT    HB1   2803       0.09      1.008
  2804        HA2    178   ASPT    HB2   2804       0.09      1.008
  2805        CDn    178   ASPT     CG   2805       0.75     12.011
  2806         OB    178   ASPT    OD1   2806      -0.55     15.999
  2807       OH1n    178   ASPT    OD2   2807      -0.61     15.999
  2808          H    178   ASPT    HD2   2808       0.44      1.008
  2809          C    178   ASPT      C   2809       0.51     12.011
  2810          O    178   ASPT      O   2810      -0.51     15.999   ; qtot 20
; residue 179 ARG rtp ARG  q +1.0
  2811        NH1    179    ARG      N   2811      -0.47     14.007
  2812          H    179    ARG     HN   2812       0.31      1.008
  2813        CT1    179    ARG     CA   2813       0.07     12.011
  2814        HB1    179    ARG     HA   2814       0.09      1.008
  2815        CT2    179    ARG     CB   2815      -0.18     12.011
  2816        HA2    179    ARG    HB1   2816       0.09      1.008
  2817        HA2    179    ARG    HB2   2817       0.09      1.008
  2818        CT2    179    ARG     CG   2818      -0.18     12.011
  2819        HA2    179    ARG    HG1   2819       0.09      1.008
  2820        HA2    179    ARG    HG2   2820       0.09      1.008
  2821        CT2    179    ARG     CD   2821        0.2     12.011
  2822        HA2    179    ARG    HD1   2822       0.09      1.008
  2823        HA2    179    ARG    HD2   2823       0.09      1.008
  2824        NC2    179    ARG     NE   2824       -0.7     14.007
  2825         HC    179    ARG     HE   2825       0.44      1.008
  2826          C    179    ARG     CZ   2826       0.64     12.011
  2827        NC2    179    ARG    NH1   2827       -0.8     14.007
  2828         HC    179    ARG   HH11   2828       0.46      1.008
  2829         HC    179    ARG   HH12   2829       0.46      1.008
  2830        NC2    179    ARG    NH2   2830       -0.8     14.007
  2831         HC    179    ARG   HH21   2831       0.46      1.008
  2832         HC    179    ARG   HH22   2832       0.46      1.008
  2833          C    179    ARG      C   2833       0.51     12.011
  2834          O    179    ARG      O   2834      -0.51     15.999   ; qtot 21
; residue 180 LEU rtp LEU  q  0.0
  2835        NH1    180    LEU      N   2835      -0.47     14.007
  2836          H    180    LEU     HN   2836       0.31      1.008
  2837        CT1    180    LEU     CA   2837       0.07     12.011
  2838        HB1    180    LEU     HA   2838       0.09      1.008
  2839        CT2    180    LEU     CB   2839      -0.18     12.011
  2840        HA2    180    LEU    HB1   2840       0.09      1.008
  2841        HA2    180    LEU    HB2   2841       0.09      1.008
  2842        CT1    180    LEU     CG   2842      -0.09     12.011
  2843        HA1    180    LEU     HG   2843       0.09      1.008
  2844        CT3    180    LEU    CD1   2844      -0.27     12.011
  2845        HA3    180    LEU   HD11   2845       0.09      1.008
  2846        HA3    180    LEU   HD12   2846       0.09      1.008
  2847        HA3    180    LEU   HD13   2847       0.09      1.008
  2848        CT3    180    LEU    CD2   2848      -0.27     12.011
  2849        HA3    180    LEU   HD21   2849       0.09      1.008
  2850        HA3    180    LEU   HD22   2850       0.09      1.008
  2851        HA3    180    LEU   HD23   2851       0.09      1.008
  2852          C    180    LEU      C   2852       0.51     12.011
  2853          O    180    LEU      O   2853      -0.51     15.999   ; qtot 21
; residue 181 GLUT rtp GLUT q  0.0
  2854        NH1    181   GLUT      N   2854      -0.47     14.007
  2855          H    181   GLUT     HN   2855       0.31      1.008
  2856       CT1n    181   GLUT     CA   2856       0.07     12.011
  2857        HB1    181   GLUT     HA   2857       0.09      1.008
  2858       CT2n    181   GLUT     CB   2858      -0.18     12.011
  2859        HA2    181   GLUT    HB1   2859       0.09      1.008
  2860        HA2    181   GLUT    HB2   2860       0.09      1.008
  2861       CT2n    181   GLUT     CG   2861      -0.21     12.011
  2862        HA2    181   GLUT    HG1   2862       0.09      1.008
  2863        HA2    181   GLUT    HG2   2863       0.09      1.008
  2864        CDn    181   GLUT     CD   2864       0.75     12.011
  2865         OB    181   GLUT    OE1   2865      -0.55     15.999
  2866       OH1n    181   GLUT    OE2   2866      -0.61     15.999
  2867          H    181   GLUT    HE2   2867       0.44      1.008
  2868          C    181   GLUT      C   2868       0.51     12.011
  2869          O    181   GLUT      O   2869      -0.51     15.999   ; qtot 21
; residue 182 SER rtp SER  q  0.0
  2870        NH1    182    SER      N   2870      -0.47     14.007
  2871          H    182    SER     HN   2871       0.31      1.008
  2872        CT1    182    SER     CA   2872       0.07     12.011
  2873        HB1    182    SER     HA   2873       0.09      1.008
  2874        CT2    182    SER     CB   2874       0.05     12.011
  2875        HA2    182    SER    HB1   2875       0.09      1.008
  2876        HA2    182    SER    HB2   2876       0.09      1.008
  2877        OH1    182    SER     OG   2877      -0.66     15.999
  2878          H    182    SER    HG1   2878       0.43      1.008
  2879          C    182    SER      C   2879       0.51     12.011
  2880          O    182    SER      O   2880      -0.51     15.999   ; qtot 21
; residue 183 LYS rtp LYS  q +1.0
  2881        NH1    183    LYS      N   2881      -0.47     14.007
  2882          H    183    LYS     HN   2882       0.31      1.008
  2883        CT1    183    LYS     CA   2883       0.07     12.011
  2884        HB1    183    LYS     HA   2884       0.09      1.008
  2885        CT2    183    LYS     CB   2885      -0.18     12.011
  2886        HA2    183    LYS    HB1   2886       0.09      1.008
  2887        HA2    183    LYS    HB2   2887       0.09      1.008
  2888        CT2    183    LYS     CG   2888      -0.18     12.011
  2889        HA2    183    LYS    HG1   2889       0.09      1.008
  2890        HA2    183    LYS    HG2   2890       0.09      1.008
  2891        CT2    183    LYS     CD   2891      -0.18     12.011
  2892        HA2    183    LYS    HD1   2892       0.09      1.008
  2893        HA2    183    LYS    HD2   2893       0.09      1.008
  2894        CT2    183    LYS     CE   2894       0.21     12.011
  2895        HA2    183    LYS    HE1   2895       0.05      1.008
  2896        HA2    183    LYS    HE2   2896       0.05      1.008
  2897        NH3    183    LYS     NZ   2897       -0.3     14.007
  2898         HC    183    LYS    HZ1   2898       0.33      1.008
  2899         HC    183    LYS    HZ2   2899       0.33      1.008
  2900         HC    183    LYS    HZ3   2900       0.33      1.008
  2901          C    183    LYS      C   2901       0.51     12.011
  2902          O    183    LYS      O   2902      -0.51     15.999   ; qtot 22
; residue 184 LEU rtp LEU  q  0.0
  2903        NH1    184    LEU      N   2903      -0.47     14.007
  2904          H    184    LEU     HN   2904       0.31      1.008
  2905        CT1    184    LEU     CA   2905       0.07     12.011
  2906        HB1    184    LEU     HA   2906       0.09      1.008
  2907        CT2    184    LEU     CB   2907      -0.18     12.011
  2908        HA2    184    LEU    HB1   2908       0.09      1.008
  2909        HA2    184    LEU    HB2   2909       0.09      1.008
  2910        CT1    184    LEU     CG   2910      -0.09     12.011
  2911        HA1    184    LEU     HG   2911       0.09      1.008
  2912        CT3    184    LEU    CD1   2912      -0.27     12.011
  2913        HA3    184    LEU   HD11   2913       0.09      1.008
  2914        HA3    184    LEU   HD12   2914       0.09      1.008
  2915        HA3    184    LEU   HD13   2915       0.09      1.008
  2916        CT3    184    LEU    CD2   2916      -0.27     12.011
  2917        HA3    184    LEU   HD21   2917       0.09      1.008
  2918        HA3    184    LEU   HD22   2918       0.09      1.008
  2919        HA3    184    LEU   HD23   2919       0.09      1.008
  2920          C    184    LEU      C   2920       0.51     12.011
  2921          O    184    LEU      O   2921      -0.51     15.999   ; qtot 22
; residue 185 ASPT rtp ASPT q  0.0
  2922        NH1    185   ASPT      N   2922      -0.47     14.007
  2923          H    185   ASPT     HN   2923       0.31      1.008
  2924       CT1n    185   ASPT     CA   2924       0.07     12.011
  2925        HB1    185   ASPT     HA   2925       0.09      1.008
  2926       CT2n    185   ASPT     CB   2926      -0.21     12.011
  2927        HA2    185   ASPT    HB1   2927       0.09      1.008
  2928        HA2    185   ASPT    HB2   2928       0.09      1.008
  2929        CDn    185   ASPT     CG   2929       0.75     12.011
  2930         OB    185   ASPT    OD1   2930      -0.55     15.999
  2931       OH1n    185   ASPT    OD2   2931      -0.61     15.999
  2932          H    185   ASPT    HD2   2932       0.44      1.008
  2933          C    185   ASPT      C   2933       0.51     12.011
  2934          O    185   ASPT      O   2934      -0.51     15.999   ; qtot 22
; residue 186 TYR rtp TYR  q  0.0
  2935        NH1    186    TYR      N   2935      -0.47     14.007
  2936          H    186    TYR     HN   2936       0.31      1.008
  2937        CT1    186    TYR     CA   2937       0.07     12.011
  2938        HB1    186    TYR     HA   2938       0.09      1.008
  2939        CT2    186    TYR     CB   2939      -0.18     12.011
  2940        HA2    186    TYR    HB1   2940       0.09      1.008
  2941        HA2    186    TYR    HB2   2941       0.09      1.008
  2942         CA    186    TYR     CG   2942          0     12.011
  2943         CA    186    TYR    CD1   2943     -0.115     12.011
  2944         HP    186    TYR    HD1   2944      0.115      1.008
  2945         CA    186    TYR    CE1   2945     -0.115     12.011
  2946         HP    186    TYR    HE1   2946      0.115      1.008
  2947         CA    186    TYR     CZ   2947       0.11     12.011
  2948        OH1    186    TYR     OH   2948      -0.54     15.999
  2949          H    186    TYR     HH   2949       0.43      1.008
  2950         CA    186    TYR    CD2   2950     -0.115     12.011
  2951         HP    186    TYR    HD2   2951      0.115      1.008
  2952         CA    186    TYR    CE2   2952     -0.115     12.011
  2953         HP    186    TYR    HE2   2953      0.115      1.008
  2954          C    186    TYR      C   2954       0.51     12.011
  2955          O    186    TYR      O   2955      -0.51     15.999   ; qtot 22
; residue 187 GLN rtp GLN  q  0.0
  2956        NH1    187    GLN      N   2956      -0.47     14.007
  2957          H    187    GLN     HN   2957       0.31      1.008
  2958        CT1    187    GLN     CA   2958       0.07     12.011
  2959        HB1    187    GLN     HA   2959       0.09      1.008
  2960        CT2    187    GLN     CB   2960      -0.18     12.011
  2961        HA2    187    GLN    HB1   2961       0.09      1.008
  2962        HA2    187    GLN    HB2   2962       0.09      1.008
  2963        CT2    187    GLN     CG   2963      -0.18     12.011
  2964        HA2    187    GLN    HG1   2964       0.09      1.008
  2965        HA2    187    GLN    HG2   2965       0.09      1.008
  2966         CC    187    GLN     CD   2966       0.55     12.011
  2967          O    187    GLN    OE1   2967      -0.55     15.999
  2968        NH2    187    GLN    NE2   2968      -0.62     14.007
  2969          H    187    GLN   HE21   2969       0.32      1.008
  2970          H    187    GLN   HE22   2970        0.3      1.008
  2971          C    187    GLN      C   2971       0.51     12.011
  2972          O    187    GLN      O   2972      -0.51     15.999   ; qtot 22
; residue 188 LEU rtp LEU  q  0.0
  2973        NH1    188    LEU      N   2973      -0.47     14.007
  2974          H    188    LEU     HN   2974       0.31      1.008
  2975        CT1    188    LEU     CA   2975       0.07     12.011
  2976        HB1    188    LEU     HA   2976       0.09      1.008
  2977        CT2    188    LEU     CB   2977      -0.18     12.011
  2978        HA2    188    LEU    HB1   2978       0.09      1.008
  2979        HA2    188    LEU    HB2   2979       0.09      1.008
  2980        CT1    188    LEU     CG   2980      -0.09     12.011
  2981        HA1    188    LEU     HG   2981       0.09      1.008
  2982        CT3    188    LEU    CD1   2982      -0.27     12.011
  2983        HA3    188    LEU   HD11   2983       0.09      1.008
  2984        HA3    188    LEU   HD12   2984       0.09      1.008
  2985        HA3    188    LEU   HD13   2985       0.09      1.008
  2986        CT3    188    LEU    CD2   2986      -0.27     12.011
  2987        HA3    188    LEU   HD21   2987       0.09      1.008
  2988        HA3    188    LEU   HD22   2988       0.09      1.008
  2989        HA3    188    LEU   HD23   2989       0.09      1.008
  2990          C    188    LEU      C   2990       0.51     12.011
  2991          O    188    LEU      O   2991      -0.51     15.999   ; qtot 22
; residue 189 ARG rtp ARG  q +1.0
  2992        NH1    189    ARG      N   2992      -0.47     14.007
  2993          H    189    ARG     HN   2993       0.31      1.008
  2994        CT1    189    ARG     CA   2994       0.07     12.011
  2995        HB1    189    ARG     HA   2995       0.09      1.008
  2996        CT2    189    ARG     CB   2996      -0.18     12.011
  2997        HA2    189    ARG    HB1   2997       0.09      1.008
  2998        HA2    189    ARG    HB2   2998       0.09      1.008
  2999        CT2    189    ARG     CG   2999      -0.18     12.011
  3000        HA2    189    ARG    HG1   3000       0.09      1.008
  3001        HA2    189    ARG    HG2   3001       0.09      1.008
  3002        CT2    189    ARG     CD   3002        0.2     12.011
  3003        HA2    189    ARG    HD1   3003       0.09      1.008
  3004        HA2    189    ARG    HD2   3004       0.09      1.008
  3005        NC2    189    ARG     NE   3005       -0.7     14.007
  3006         HC    189    ARG     HE   3006       0.44      1.008
  3007          C    189    ARG     CZ   3007       0.64     12.011
  3008        NC2    189    ARG    NH1   3008       -0.8     14.007
  3009         HC    189    ARG   HH11   3009       0.46      1.008
  3010         HC    189    ARG   HH12   3010       0.46      1.008
  3011        NC2    189    ARG    NH2   3011       -0.8     14.007
  3012         HC    189    ARG   HH21   3012       0.46      1.008
  3013         HC    189    ARG   HH22   3013       0.46      1.008
  3014          C    189    ARG      C   3014       0.51     12.011
  3015          O    189    ARG      O   3015      -0.51     15.999   ; qtot 23
; residue 190 ILE rtp ILE  q  0.0
  3016        NH1    190    ILE      N   3016      -0.47     14.007
  3017          H    190    ILE     HN   3017       0.31      1.008
  3018        CT1    190    ILE     CA   3018       0.07     12.011
  3019        HB1    190    ILE     HA   3019       0.09      1.008
  3020        CT1    190    ILE     CB   3020      -0.09     12.011
  3021        HA1    190    ILE     HB   3021       0.09      1.008
  3022        CT3    190    ILE    CG2   3022      -0.27     12.011
  3023        HA3    190    ILE   HG21   3023       0.09      1.008
  3024        HA3    190    ILE   HG22   3024       0.09      1.008
  3025        HA3    190    ILE   HG23   3025       0.09      1.008
  3026        CT2    190    ILE    CG1   3026      -0.18     12.011
  3027        HA2    190    ILE   HG11   3027       0.09      1.008
  3028        HA2    190    ILE   HG12   3028       0.09      1.008
  3029        CT3    190    ILE     CD   3029      -0.27     12.011
  3030        HA3    190    ILE    HD1   3030       0.09      1.008
  3031        HA3    190    ILE    HD2   3031       0.09      1.008
  3032        HA3    190    ILE    HD3   3032       0.09      1.008
  3033          C    190    ILE      C   3033       0.51     12.011
  3034          O    190    ILE      O   3034      -0.51     15.999   ; qtot 23
; residue 191 SER rtp SER  q  0.0
  3035        NH1    191    SER      N   3035      -0.47     14.007
  3036          H    191    SER     HN   3036       0.31      1.008
  3037        CT1    191    SER     CA   3037       0.07     12.011
  3038        HB1    191    SER     HA   3038       0.09      1.008
  3039        CT2    191    SER     CB   3039       0.05     12.011
  3040        HA2    191    SER    HB1   3040       0.09      1.008
  3041        HA2    191    SER    HB2   3041       0.09      1.008
  3042        OH1    191    SER     OG   3042      -0.66     15.999
  3043          H    191    SER    HG1   3043       0.43      1.008
  3044          C    191    SER      C   3044       0.51     12.011
  3045          O    191    SER      O   3045      -0.51     15.999   ; qtot 23
; residue 192 ARG rtp ARG  q +1.0
  3046        NH1    192    ARG      N   3046      -0.47     14.007
  3047          H    192    ARG     HN   3047       0.31      1.008
  3048        CT1    192    ARG     CA   3048       0.07     12.011
  3049        HB1    192    ARG     HA   3049       0.09      1.008
  3050        CT2    192    ARG     CB   3050      -0.18     12.011
  3051        HA2    192    ARG    HB1   3051       0.09      1.008
  3052        HA2    192    ARG    HB2   3052       0.09      1.008
  3053        CT2    192    ARG     CG   3053      -0.18     12.011
  3054        HA2    192    ARG    HG1   3054       0.09      1.008
  3055        HA2    192    ARG    HG2   3055       0.09      1.008
  3056        CT2    192    ARG     CD   3056        0.2     12.011
  3057        HA2    192    ARG    HD1   3057       0.09      1.008
  3058        HA2    192    ARG    HD2   3058       0.09      1.008
  3059        NC2    192    ARG     NE   3059       -0.7     14.007
  3060         HC    192    ARG     HE   3060       0.44      1.008
  3061          C    192    ARG     CZ   3061       0.64     12.011
  3062        NC2    192    ARG    NH1   3062       -0.8     14.007
  3063         HC    192    ARG   HH11   3063       0.46      1.008
  3064         HC    192    ARG   HH12   3064       0.46      1.008
  3065        NC2    192    ARG    NH2   3065       -0.8     14.007
  3066         HC    192    ARG   HH21   3066       0.46      1.008
  3067         HC    192    ARG   HH22   3067       0.46      1.008
  3068          C    192    ARG      C   3068       0.51     12.011
  3069          O    192    ARG      O   3069      -0.51     15.999   ; qtot 24
; residue 193 GLN rtp GLN  q  0.0
  3070        NH1    193    GLN      N   3070      -0.47     14.007
  3071          H    193    GLN     HN   3071       0.31      1.008
  3072        CT1    193    GLN     CA   3072       0.07     12.011
  3073        HB1    193    GLN     HA   3073       0.09      1.008
  3074        CT2    193    GLN     CB   3074      -0.18     12.011
  3075        HA2    193    GLN    HB1   3075       0.09      1.008
  3076        HA2    193    GLN    HB2   3076       0.09      1.008
  3077        CT2    193    GLN     CG   3077      -0.18     12.011
  3078        HA2    193    GLN    HG1   3078       0.09      1.008
  3079        HA2    193    GLN    HG2   3079       0.09      1.008
  3080         CC    193    GLN     CD   3080       0.55     12.011
  3081          O    193    GLN    OE1   3081      -0.55     15.999
  3082        NH2    193    GLN    NE2   3082      -0.62     14.007
  3083          H    193    GLN   HE21   3083       0.32      1.008
  3084          H    193    GLN   HE22   3084        0.3      1.008
  3085          C    193    GLN      C   3085       0.51     12.011
  3086          O    193    GLN      O   3086      -0.51     15.999   ; qtot 24
; residue 194 TYR rtp TYR  q  0.0
  3087        NH1    194    TYR      N   3087      -0.47     14.007
  3088          H    194    TYR     HN   3088       0.31      1.008
  3089        CT1    194    TYR     CA   3089       0.07     12.011
  3090        HB1    194    TYR     HA   3090       0.09      1.008
  3091        CT2    194    TYR     CB   3091      -0.18     12.011
  3092        HA2    194    TYR    HB1   3092       0.09      1.008
  3093        HA2    194    TYR    HB2   3093       0.09      1.008
  3094         CA    194    TYR     CG   3094          0     12.011
  3095         CA    194    TYR    CD1   3095     -0.115     12.011
  3096         HP    194    TYR    HD1   3096      0.115      1.008
  3097         CA    194    TYR    CE1   3097     -0.115     12.011
  3098         HP    194    TYR    HE1   3098      0.115      1.008
  3099         CA    194    TYR     CZ   3099       0.11     12.011
  3100        OH1    194    TYR     OH   3100      -0.54     15.999
  3101          H    194    TYR     HH   3101       0.43      1.008
  3102         CA    194    TYR    CD2   3102     -0.115     12.011
  3103         HP    194    TYR    HD2   3103      0.115      1.008
  3104         CA    194    TYR    CE2   3104     -0.115     12.011
  3105         HP    194    TYR    HE2   3105      0.115      1.008
  3106          C    194    TYR      C   3106       0.51     12.011
  3107          O    194    TYR      O   3107      -0.51     15.999   ; qtot 24
; residue 195 PHE rtp PHE  q  0.0
  3108        NH1    195    PHE      N   3108      -0.47     14.007
  3109          H    195    PHE     HN   3109       0.31      1.008
  3110        CT1    195    PHE     CA   3110       0.07     12.011
  3111        HB1    195    PHE     HA   3111       0.09      1.008
  3112        CT2    195    PHE     CB   3112      -0.18     12.011
  3113        HA2    195    PHE    HB1   3113       0.09      1.008
  3114        HA2    195    PHE    HB2   3114       0.09      1.008
  3115         CA    195    PHE     CG   3115          0     12.011
  3116         CA    195    PHE    CD1   3116     -0.115     12.011
  3117         HP    195    PHE    HD1   3117      0.115      1.008
  3118         CA    195    PHE    CE1   3118     -0.115     12.011
  3119         HP    195    PHE    HE1   3119      0.115      1.008
  3120         CA    195    PHE     CZ   3120     -0.115     12.011
  3121         HP    195    PHE     HZ   3121      0.115      1.008
  3122         CA    195    PHE    CD2   3122     -0.115     12.011
  3123         HP    195    PHE    HD2   3123      0.115      1.008
  3124         CA    195    PHE    CE2   3124     -0.115     12.011
  3125         HP    195    PHE    HE2   3125      0.115      1.008
  3126          C    195    PHE      C   3126       0.51     12.011
  3127          O    195    PHE      O   3127      -0.51     15.999   ; qtot 24
; residue 196 SER rtp SER  q  0.0
  3128        NH1    196    SER      N   3128      -0.47     14.007
  3129          H    196    SER     HN   3129       0.31      1.008
  3130        CT1    196    SER     CA   3130       0.07     12.011
  3131        HB1    196    SER     HA   3131       0.09      1.008
  3132        CT2    196    SER     CB   3132       0.05     12.011
  3133        HA2    196    SER    HB1   3133       0.09      1.008
  3134        HA2    196    SER    HB2   3134       0.09      1.008
  3135        OH1    196    SER     OG   3135      -0.66     15.999
  3136          H    196    SER    HG1   3136       0.43      1.008
  3137          C    196    SER      C   3137       0.51     12.011
  3138          O    196    SER      O   3138      -0.51     15.999   ; qtot 24
; residue 197 TYR rtp TYR  q  0.0
  3139        NH1    197    TYR      N   3139      -0.47     14.007
  3140          H    197    TYR     HN   3140       0.31      1.008
  3141        CT1    197    TYR     CA   3141       0.07     12.011
  3142        HB1    197    TYR     HA   3142       0.09      1.008
  3143        CT2    197    TYR     CB   3143      -0.18     12.011
  3144        HA2    197    TYR    HB1   3144       0.09      1.008
  3145        HA2    197    TYR    HB2   3145       0.09      1.008
  3146         CA    197    TYR     CG   3146          0     12.011
  3147         CA    197    TYR    CD1   3147     -0.115     12.011
  3148         HP    197    TYR    HD1   3148      0.115      1.008
  3149         CA    197    TYR    CE1   3149     -0.115     12.011
  3150         HP    197    TYR    HE1   3150      0.115      1.008
  3151         CA    197    TYR     CZ   3151       0.11     12.011
  3152        OH1    197    TYR     OH   3152      -0.54     15.999
  3153          H    197    TYR     HH   3153       0.43      1.008
  3154         CA    197    TYR    CD2   3154     -0.115     12.011
  3155         HP    197    TYR    HD2   3155      0.115      1.008
  3156         CA    197    TYR    CE2   3156     -0.115     12.011
  3157         HP    197    TYR    HE2   3157      0.115      1.008
  3158          C    197    TYR      C   3158       0.51     12.011
  3159          O    197    TYR      O   3159      -0.51     15.999   ; qtot 24
; residue 198 ILE rtp ILE  q  0.0
  3160        NH1    198    ILE      N   3160      -0.47     14.007
  3161          H    198    ILE     HN   3161       0.31      1.008
  3162        CT1    198    ILE     CA   3162       0.07     12.011
  3163        HB1    198    ILE     HA   3163       0.09      1.008
  3164        CT1    198    ILE     CB   3164      -0.09     12.011
  3165        HA1    198    ILE     HB   3165       0.09      1.008
  3166        CT3    198    ILE    CG2   3166      -0.27     12.011
  3167        HA3    198    ILE   HG21   3167       0.09      1.008
  3168        HA3    198    ILE   HG22   3168       0.09      1.008
  3169        HA3    198    ILE   HG23   3169       0.09      1.008
  3170        CT2    198    ILE    CG1   3170      -0.18     12.011
  3171        HA2    198    ILE   HG11   3171       0.09      1.008
  3172        HA2    198    ILE   HG12   3172       0.09      1.008
  3173        CT3    198    ILE     CD   3173      -0.27     12.011
  3174        HA3    198    ILE    HD1   3174       0.09      1.008
  3175        HA3    198    ILE    HD2   3175       0.09      1.008
  3176        HA3    198    ILE    HD3   3176       0.09      1.008
  3177          C    198    ILE      C   3177       0.51     12.011
  3178          O    198    ILE      O   3178      -0.51     15.999   ; qtot 24
; residue 199 PRO rtp PRO  q  0.0
  3179          N    199    PRO      N   3179      -0.29     14.007
  3180        CP3    199    PRO     CD   3180          0     12.011
  3181        HA2    199    PRO    HD1   3181       0.09      1.008
  3182        HA2    199    PRO    HD2   3182       0.09      1.008
  3183        CP1    199    PRO     CA   3183       0.02     12.011
  3184        HB1    199    PRO     HA   3184       0.09      1.008
  3185        CP2    199    PRO     CB   3185      -0.18     12.011
  3186        HA2    199    PRO    HB1   3186       0.09      1.008
  3187        HA2    199    PRO    HB2   3187       0.09      1.008
  3188        CP2    199    PRO     CG   3188      -0.18     12.011
  3189        HA2    199    PRO    HG1   3189       0.09      1.008
  3190        HA2    199    PRO    HG2   3190       0.09      1.008
  3191          C    199    PRO      C   3191       0.51     12.011
  3192          O    199    PRO      O   3192      -0.51     15.999   ; qtot 24
; residue 200 ASN rtp ASN  q  0.0
  3193        NH1    200    ASN      N   3193      -0.47     14.007
  3194          H    200    ASN     HN   3194       0.31      1.008
  3195        CT1    200    ASN     CA   3195       0.07     12.011
  3196        HB1    200    ASN     HA   3196       0.09      1.008
  3197        CT2    200    ASN     CB   3197      -0.18     12.011
  3198        HA2    200    ASN    HB1   3198       0.09      1.008
  3199        HA2    200    ASN    HB2   3199       0.09      1.008
  3200         CC    200    ASN     CG   3200       0.55     12.011
  3201          O    200    ASN    OD1   3201      -0.55     15.999
  3202        NH2    200    ASN    ND2   3202      -0.62     14.007
  3203          H    200    ASN   HD21   3203       0.32      1.008
  3204          H    200    ASN   HD22   3204        0.3      1.008
  3205          C    200    ASN      C   3205       0.51     12.011
  3206          O    200    ASN      O   3206      -0.51     15.999   ; qtot 24
; residue 201 ILE rtp ILE  q  0.0
  3207        NH1    201    ILE      N   3207      -0.47     14.007
  3208          H    201    ILE     HN   3208       0.31      1.008
  3209        CT1    201    ILE     CA   3209       0.07     12.011
  3210        HB1    201    ILE     HA   3210       0.09      1.008
  3211        CT1    201    ILE     CB   3211      -0.09     12.011
  3212        HA1    201    ILE     HB   3212       0.09      1.008
  3213        CT3    201    ILE    CG2   3213      -0.27     12.011
  3214        HA3    201    ILE   HG21   3214       0.09      1.008
  3215        HA3    201    ILE   HG22   3215       0.09      1.008
  3216        HA3    201    ILE   HG23   3216       0.09      1.008
  3217        CT2    201    ILE    CG1   3217      -0.18     12.011
  3218        HA2    201    ILE   HG11   3218       0.09      1.008
  3219        HA2    201    ILE   HG12   3219       0.09      1.008
  3220        CT3    201    ILE     CD   3220      -0.27     12.011
  3221        HA3    201    ILE    HD1   3221       0.09      1.008
  3222        HA3    201    ILE    HD2   3222       0.09      1.008
  3223        HA3    201    ILE    HD3   3223       0.09      1.008
  3224          C    201    ILE      C   3224       0.51     12.011
  3225          O    201    ILE      O   3225      -0.51     15.999   ; qtot 24
; residue 202 ILE rtp ILE  q  0.0
  3226        NH1    202    ILE      N   3226      -0.47     14.007
  3227          H    202    ILE     HN   3227       0.31      1.008
  3228        CT1    202    ILE     CA   3228       0.07     12.011
  3229        HB1    202    ILE     HA   3229       0.09      1.008
  3230        CT1    202    ILE     CB   3230      -0.09     12.011
  3231        HA1    202    ILE     HB   3231       0.09      1.008
  3232        CT3    202    ILE    CG2   3232      -0.27     12.011
  3233        HA3    202    ILE   HG21   3233       0.09      1.008
  3234        HA3    202    ILE   HG22   3234       0.09      1.008
  3235        HA3    202    ILE   HG23   3235       0.09      1.008
  3236        CT2    202    ILE    CG1   3236      -0.18     12.011
  3237        HA2    202    ILE   HG11   3237       0.09      1.008
  3238        HA2    202    ILE   HG12   3238       0.09      1.008
  3239        CT3    202    ILE     CD   3239      -0.27     12.011
  3240        HA3    202    ILE    HD1   3240       0.09      1.008
  3241        HA3    202    ILE    HD2   3241       0.09      1.008
  3242        HA3    202    ILE    HD3   3242       0.09      1.008
  3243          C    202    ILE      C   3243       0.51     12.011
  3244          O    202    ILE      O   3244      -0.51     15.999   ; qtot 24
; residue 203 LEU rtp LEU  q  0.0
  3245        NH1    203    LEU      N   3245      -0.47     14.007
  3246          H    203    LEU     HN   3246       0.31      1.008
  3247        CT1    203    LEU     CA   3247       0.07     12.011
  3248        HB1    203    LEU     HA   3248       0.09      1.008
  3249        CT2    203    LEU     CB   3249      -0.18     12.011
  3250        HA2    203    LEU    HB1   3250       0.09      1.008
  3251        HA2    203    LEU    HB2   3251       0.09      1.008
  3252        CT1    203    LEU     CG   3252      -0.09     12.011
  3253        HA1    203    LEU     HG   3253       0.09      1.008
  3254        CT3    203    LEU    CD1   3254      -0.27     12.011
  3255        HA3    203    LEU   HD11   3255       0.09      1.008
  3256        HA3    203    LEU   HD12   3256       0.09      1.008
  3257        HA3    203    LEU   HD13   3257       0.09      1.008
  3258        CT3    203    LEU    CD2   3258      -0.27     12.011
  3259        HA3    203    LEU   HD21   3259       0.09      1.008
  3260        HA3    203    LEU   HD22   3260       0.09      1.008
  3261        HA3    203    LEU   HD23   3261       0.09      1.008
  3262          C    203    LEU      C   3262       0.51     12.011
  3263          O    203    LEU      O   3263      -0.51     15.999   ; qtot 24
; residue 204 PRO rtp PRO  q  0.0
  3264          N    204    PRO      N   3264      -0.29     14.007
  3265        CP3    204    PRO     CD   3265          0     12.011
  3266        HA2    204    PRO    HD1   3266       0.09      1.008
  3267        HA2    204    PRO    HD2   3267       0.09      1.008
  3268        CP1    204    PRO     CA   3268       0.02     12.011
  3269        HB1    204    PRO     HA   3269       0.09      1.008
  3270        CP2    204    PRO     CB   3270      -0.18     12.011
  3271        HA2    204    PRO    HB1   3271       0.09      1.008
  3272        HA2    204    PRO    HB2   3272       0.09      1.008
  3273        CP2    204    PRO     CG   3273      -0.18     12.011
  3274        HA2    204    PRO    HG1   3274       0.09      1.008
  3275        HA2    204    PRO    HG2   3275       0.09      1.008
  3276          C    204    PRO      C   3276       0.51     12.011
  3277          O    204    PRO      O   3277      -0.51     15.999   ; qtot 24
; residue 205 MET rtp MET  q  0.0
  3278        NH1    205    MET      N   3278      -0.47     14.007
  3279          H    205    MET     HN   3279       0.31      1.008
  3280        CT1    205    MET     CA   3280       0.07     12.011
  3281        HB1    205    MET     HA   3281       0.09      1.008
  3282        CT2    205    MET     CB   3282      -0.18     12.011
  3283        HA2    205    MET    HB1   3283       0.09      1.008
  3284        HA2    205    MET    HB2   3284       0.09      1.008
  3285        CT2    205    MET     CG   3285      -0.14     12.011
  3286        HA2    205    MET    HG1   3286       0.09      1.008
  3287        HA2    205    MET    HG2   3287       0.09      1.008
  3288          S    205    MET     SD   3288      -0.09      32.06
  3289        CT3    205    MET     CE   3289      -0.22     12.011
  3290        HA3    205    MET    HE1   3290       0.09      1.008
  3291        HA3    205    MET    HE2   3291       0.09      1.008
  3292        HA3    205    MET    HE3   3292       0.09      1.008
  3293          C    205    MET      C   3293       0.51     12.011
  3294          O    205    MET      O   3294      -0.51     15.999   ; qtot 24
; residue 206 LEU rtp LEU  q  0.0
  3295        NH1    206    LEU      N   3295      -0.47     14.007
  3296          H    206    LEU     HN   3296       0.31      1.008
  3297        CT1    206    LEU     CA   3297       0.07     12.011
  3298        HB1    206    LEU     HA   3298       0.09      1.008
  3299        CT2    206    LEU     CB   3299      -0.18     12.011
  3300        HA2    206    LEU    HB1   3300       0.09      1.008
  3301        HA2    206    LEU    HB2   3301       0.09      1.008
  3302        CT1    206    LEU     CG   3302      -0.09     12.011
  3303        HA1    206    LEU     HG   3303       0.09      1.008
  3304        CT3    206    LEU    CD1   3304      -0.27     12.011
  3305        HA3    206    LEU   HD11   3305       0.09      1.008
  3306        HA3    206    LEU   HD12   3306       0.09      1.008
  3307        HA3    206    LEU   HD13   3307       0.09      1.008
  3308        CT3    206    LEU    CD2   3308      -0.27     12.011
  3309        HA3    206    LEU   HD21   3309       0.09      1.008
  3310        HA3    206    LEU   HD22   3310       0.09      1.008
  3311        HA3    206    LEU   HD23   3311       0.09      1.008
  3312          C    206    LEU      C   3312       0.51     12.011
  3313          O    206    LEU      O   3313      -0.51     15.999   ; qtot 24
; residue 207 PHE rtp PHE  q  0.0
  3314        NH1    207    PHE      N   3314      -0.47     14.007
  3315          H    207    PHE     HN   3315       0.31      1.008
  3316        CT1    207    PHE     CA   3316       0.07     12.011
  3317        HB1    207    PHE     HA   3317       0.09      1.008
  3318        CT2    207    PHE     CB   3318      -0.18     12.011
  3319        HA2    207    PHE    HB1   3319       0.09      1.008
  3320        HA2    207    PHE    HB2   3320       0.09      1.008
  3321         CA    207    PHE     CG   3321          0     12.011
  3322         CA    207    PHE    CD1   3322     -0.115     12.011
  3323         HP    207    PHE    HD1   3323      0.115      1.008
  3324         CA    207    PHE    CE1   3324     -0.115     12.011
  3325         HP    207    PHE    HE1   3325      0.115      1.008
  3326         CA    207    PHE     CZ   3326     -0.115     12.011
  3327         HP    207    PHE     HZ   3327      0.115      1.008
  3328         CA    207    PHE    CD2   3328     -0.115     12.011
  3329         HP    207    PHE    HD2   3329      0.115      1.008
  3330         CA    207    PHE    CE2   3330     -0.115     12.011
  3331         HP    207    PHE    HE2   3331      0.115      1.008
  3332          C    207    PHE      C   3332       0.51     12.011
  3333          O    207    PHE      O   3333      -0.51     15.999   ; qtot 24
; residue 208 ILE rtp ILE  q  0.0
  3334        NH1    208    ILE      N   3334      -0.47     14.007
  3335          H    208    ILE     HN   3335       0.31      1.008
  3336        CT1    208    ILE     CA   3336       0.07     12.011
  3337        HB1    208    ILE     HA   3337       0.09      1.008
  3338        CT1    208    ILE     CB   3338      -0.09     12.011
  3339        HA1    208    ILE     HB   3339       0.09      1.008
  3340        CT3    208    ILE    CG2   3340      -0.27     12.011
  3341        HA3    208    ILE   HG21   3341       0.09      1.008
  3342        HA3    208    ILE   HG22   3342       0.09      1.008
  3343        HA3    208    ILE   HG23   3343       0.09      1.008
  3344        CT2    208    ILE    CG1   3344      -0.18     12.011
  3345        HA2    208    ILE   HG11   3345       0.09      1.008
  3346        HA2    208    ILE   HG12   3346       0.09      1.008
  3347        CT3    208    ILE     CD   3347      -0.27     12.011
  3348        HA3    208    ILE    HD1   3348       0.09      1.008
  3349        HA3    208    ILE    HD2   3349       0.09      1.008
  3350        HA3    208    ILE    HD3   3350       0.09      1.008
  3351          C    208    ILE      C   3351       0.51     12.011
  3352          O    208    ILE      O   3352      -0.51     15.999   ; qtot 24
; residue 209 LEU rtp LEU  q  0.0
  3353        NH1    209    LEU      N   3353      -0.47     14.007
  3354          H    209    LEU     HN   3354       0.31      1.008
  3355        CT1    209    LEU     CA   3355       0.07     12.011
  3356        HB1    209    LEU     HA   3356       0.09      1.008
  3357        CT2    209    LEU     CB   3357      -0.18     12.011
  3358        HA2    209    LEU    HB1   3358       0.09      1.008
  3359        HA2    209    LEU    HB2   3359       0.09      1.008
  3360        CT1    209    LEU     CG   3360      -0.09     12.011
  3361        HA1    209    LEU     HG   3361       0.09      1.008
  3362        CT3    209    LEU    CD1   3362      -0.27     12.011
  3363        HA3    209    LEU   HD11   3363       0.09      1.008
  3364        HA3    209    LEU   HD12   3364       0.09      1.008
  3365        HA3    209    LEU   HD13   3365       0.09      1.008
  3366        CT3    209    LEU    CD2   3366      -0.27     12.011
  3367        HA3    209    LEU   HD21   3367       0.09      1.008
  3368        HA3    209    LEU   HD22   3368       0.09      1.008
  3369        HA3    209    LEU   HD23   3369       0.09      1.008
  3370          C    209    LEU      C   3370       0.51     12.011
  3371          O    209    LEU      O   3371      -0.51     15.999   ; qtot 24
; residue 210 PHE rtp PHE  q  0.0
  3372        NH1    210    PHE      N   3372      -0.47     14.007
  3373          H    210    PHE     HN   3373       0.31      1.008
  3374        CT1    210    PHE     CA   3374       0.07     12.011
  3375        HB1    210    PHE     HA   3375       0.09      1.008
  3376        CT2    210    PHE     CB   3376      -0.18     12.011
  3377        HA2    210    PHE    HB1   3377       0.09      1.008
  3378        HA2    210    PHE    HB2   3378       0.09      1.008
  3379         CA    210    PHE     CG   3379          0     12.011
  3380         CA    210    PHE    CD1   3380     -0.115     12.011
  3381         HP    210    PHE    HD1   3381      0.115      1.008
  3382         CA    210    PHE    CE1   3382     -0.115     12.011
  3383         HP    210    PHE    HE1   3383      0.115      1.008
  3384         CA    210    PHE     CZ   3384     -0.115     12.011
  3385         HP    210    PHE     HZ   3385      0.115      1.008
  3386         CA    210    PHE    CD2   3386     -0.115     12.011
  3387         HP    210    PHE    HD2   3387      0.115      1.008
  3388         CA    210    PHE    CE2   3388     -0.115     12.011
  3389         HP    210    PHE    HE2   3389      0.115      1.008
  3390          C    210    PHE      C   3390       0.51     12.011
  3391          O    210    PHE      O   3391      -0.51     15.999   ; qtot 24
; residue 211 ILE rtp ILE  q  0.0
  3392        NH1    211    ILE      N   3392      -0.47     14.007
  3393          H    211    ILE     HN   3393       0.31      1.008
  3394        CT1    211    ILE     CA   3394       0.07     12.011
  3395        HB1    211    ILE     HA   3395       0.09      1.008
  3396        CT1    211    ILE     CB   3396      -0.09     12.011
  3397        HA1    211    ILE     HB   3397       0.09      1.008
  3398        CT3    211    ILE    CG2   3398      -0.27     12.011
  3399        HA3    211    ILE   HG21   3399       0.09      1.008
  3400        HA3    211    ILE   HG22   3400       0.09      1.008
  3401        HA3    211    ILE   HG23   3401       0.09      1.008
  3402        CT2    211    ILE    CG1   3402      -0.18     12.011
  3403        HA2    211    ILE   HG11   3403       0.09      1.008
  3404        HA2    211    ILE   HG12   3404       0.09      1.008
  3405        CT3    211    ILE     CD   3405      -0.27     12.011
  3406        HA3    211    ILE    HD1   3406       0.09      1.008
  3407        HA3    211    ILE    HD2   3407       0.09      1.008
  3408        HA3    211    ILE    HD3   3408       0.09      1.008
  3409          C    211    ILE      C   3409       0.51     12.011
  3410          O    211    ILE      O   3410      -0.51     15.999   ; qtot 24
; residue 212 SER rtp SER  q  0.0
  3411        NH1    212    SER      N   3411      -0.47     14.007
  3412          H    212    SER     HN   3412       0.31      1.008
  3413        CT1    212    SER     CA   3413       0.07     12.011
  3414        HB1    212    SER     HA   3414       0.09      1.008
  3415        CT2    212    SER     CB   3415       0.05     12.011
  3416        HA2    212    SER    HB1   3416       0.09      1.008
  3417        HA2    212    SER    HB2   3417       0.09      1.008
  3418        OH1    212    SER     OG   3418      -0.66     15.999
  3419          H    212    SER    HG1   3419       0.43      1.008
  3420          C    212    SER      C   3420       0.51     12.011
  3421          O    212    SER      O   3421      -0.51     15.999   ; qtot 24
; residue 213 TRP rtp TRP  q  0.0
  3422        NH1    213    TRP      N   3422      -0.47     14.007
  3423          H    213    TRP     HN   3423       0.31      1.008
  3424        CT1    213    TRP     CA   3424       0.07     12.011
  3425        HB1    213    TRP     HA   3425       0.09      1.008
  3426        CT2    213    TRP     CB   3426      -0.18     12.011
  3427        HA2    213    TRP    HB1   3427       0.09      1.008
  3428        HA2    213    TRP    HB2   3428       0.09      1.008
  3429         CY    213    TRP     CG   3429      -0.03     12.011
  3430         CA    213    TRP    CD1   3430      -0.15     12.011
  3431         HP    213    TRP    HD1   3431       0.22      1.008
  3432         NY    213    TRP    NE1   3432      -0.51     14.007
  3433          H    213    TRP    HE1   3433       0.37      1.008
  3434        CPT    213    TRP    CE2   3434       0.24     12.011
  3435        CPT    213    TRP    CD2   3435       0.11     12.011
  3436        CAI    213    TRP    CE3   3436      -0.25     12.011
  3437         HP    213    TRP    HE3   3437       0.17      1.008
  3438         CA    213    TRP    CZ3   3438       -0.2     12.011
  3439         HP    213    TRP    HZ3   3439       0.14      1.008
  3440        CAI    213    TRP    CZ2   3440      -0.27     12.011
  3441         HP    213    TRP    HZ2   3441       0.16      1.008
  3442         CA    213    TRP    CH2   3442      -0.14     12.011
  3443         HP    213    TRP    HH2   3443       0.14      1.008
  3444          C    213    TRP      C   3444       0.51     12.011
  3445          O    213    TRP      O   3445      -0.51     15.999   ; qtot 24
; residue 214 THR rtp THR  q  0.0
  3446        NH1    214    THR      N   3446      -0.47     14.007
  3447          H    214    THR     HN   3447       0.31      1.008
  3448        CT1    214    THR     CA   3448       0.07     12.011
  3449        HB1    214    THR     HA   3449       0.09      1.008
  3450        CT1    214    THR     CB   3450       0.14     12.011
  3451        HA1    214    THR     HB   3451       0.09      1.008
  3452        OH1    214    THR    OG1   3452      -0.66     15.999
  3453          H    214    THR    HG1   3453       0.43      1.008
  3454        CT3    214    THR    CG2   3454      -0.27     12.011
  3455        HA3    214    THR   HG21   3455       0.09      1.008
  3456        HA3    214    THR   HG22   3456       0.09      1.008
  3457        HA3    214    THR   HG23   3457       0.09      1.008
  3458          C    214    THR      C   3458       0.51     12.011
  3459          O    214    THR      O   3459      -0.51     15.999   ; qtot 24
; residue 215 ALA rtp ALA  q  0.0
  3460        NH1    215    ALA      N   3460      -0.47     14.007
  3461          H    215    ALA     HN   3461       0.31      1.008
  3462        CT1    215    ALA     CA   3462       0.07     12.011
  3463        HB1    215    ALA     HA   3463       0.09      1.008
  3464        CT3    215    ALA     CB   3464      -0.27     12.011
  3465        HA3    215    ALA    HB1   3465       0.09      1.008
  3466        HA3    215    ALA    HB2   3466       0.09      1.008
  3467        HA3    215    ALA    HB3   3467       0.09      1.008
  3468          C    215    ALA      C   3468       0.51     12.011
  3469          O    215    ALA      O   3469      -0.51     15.999   ; qtot 24
; residue 216 PHE rtp PHE  q  0.0
  3470        NH1    216    PHE      N   3470      -0.47     14.007
  3471          H    216    PHE     HN   3471       0.31      1.008
  3472        CT1    216    PHE     CA   3472       0.07     12.011
  3473        HB1    216    PHE     HA   3473       0.09      1.008
  3474        CT2    216    PHE     CB   3474      -0.18     12.011
  3475        HA2    216    PHE    HB1   3475       0.09      1.008
  3476        HA2    216    PHE    HB2   3476       0.09      1.008
  3477         CA    216    PHE     CG   3477          0     12.011
  3478         CA    216    PHE    CD1   3478     -0.115     12.011
  3479         HP    216    PHE    HD1   3479      0.115      1.008
  3480         CA    216    PHE    CE1   3480     -0.115     12.011
  3481         HP    216    PHE    HE1   3481      0.115      1.008
  3482         CA    216    PHE     CZ   3482     -0.115     12.011
  3483         HP    216    PHE     HZ   3483      0.115      1.008
  3484         CA    216    PHE    CD2   3484     -0.115     12.011
  3485         HP    216    PHE    HD2   3485      0.115      1.008
  3486         CA    216    PHE    CE2   3486     -0.115     12.011
  3487         HP    216    PHE    HE2   3487      0.115      1.008
  3488          C    216    PHE      C   3488       0.51     12.011
  3489          O    216    PHE      O   3489      -0.51     15.999   ; qtot 24
; residue 217 TRP rtp TRP  q  0.0
  3490        NH1    217    TRP      N   3490      -0.47     14.007
  3491          H    217    TRP     HN   3491       0.31      1.008
  3492        CT1    217    TRP     CA   3492       0.07     12.011
  3493        HB1    217    TRP     HA   3493       0.09      1.008
  3494        CT2    217    TRP     CB   3494      -0.18     12.011
  3495        HA2    217    TRP    HB1   3495       0.09      1.008
  3496        HA2    217    TRP    HB2   3496       0.09      1.008
  3497         CY    217    TRP     CG   3497      -0.03     12.011
  3498         CA    217    TRP    CD1   3498      -0.15     12.011
  3499         HP    217    TRP    HD1   3499       0.22      1.008
  3500         NY    217    TRP    NE1   3500      -0.51     14.007
  3501          H    217    TRP    HE1   3501       0.37      1.008
  3502        CPT    217    TRP    CE2   3502       0.24     12.011
  3503        CPT    217    TRP    CD2   3503       0.11     12.011
  3504        CAI    217    TRP    CE3   3504      -0.25     12.011
  3505         HP    217    TRP    HE3   3505       0.17      1.008
  3506         CA    217    TRP    CZ3   3506       -0.2     12.011
  3507         HP    217    TRP    HZ3   3507       0.14      1.008
  3508        CAI    217    TRP    CZ2   3508      -0.27     12.011
  3509         HP    217    TRP    HZ2   3509       0.16      1.008
  3510         CA    217    TRP    CH2   3510      -0.14     12.011
  3511         HP    217    TRP    HH2   3511       0.14      1.008
  3512          C    217    TRP      C   3512       0.51     12.011
  3513          O    217    TRP      O   3513      -0.51     15.999   ; qtot 24
; residue 218 SER rtp SER  q  0.0
  3514        NH1    218    SER      N   3514      -0.47     14.007
  3515          H    218    SER     HN   3515       0.31      1.008
  3516        CT1    218    SER     CA   3516       0.07     12.011
  3517        HB1    218    SER     HA   3517       0.09      1.008
  3518        CT2    218    SER     CB   3518       0.05     12.011
  3519        HA2    218    SER    HB1   3519       0.09      1.008
  3520        HA2    218    SER    HB2   3520       0.09      1.008
  3521        OH1    218    SER     OG   3521      -0.66     15.999
  3522          H    218    SER    HG1   3522       0.43      1.008
  3523          C    218    SER      C   3523       0.51     12.011
  3524          O    218    SER      O   3524      -0.51     15.999   ; qtot 24
; residue 219 THR rtp THR  q  0.0
  3525        NH1    219    THR      N   3525      -0.47     14.007
  3526          H    219    THR     HN   3526       0.31      1.008
  3527        CT1    219    THR     CA   3527       0.07     12.011
  3528        HB1    219    THR     HA   3528       0.09      1.008
  3529        CT1    219    THR     CB   3529       0.14     12.011
  3530        HA1    219    THR     HB   3530       0.09      1.008
  3531        OH1    219    THR    OG1   3531      -0.66     15.999
  3532          H    219    THR    HG1   3532       0.43      1.008
  3533        CT3    219    THR    CG2   3533      -0.27     12.011
  3534        HA3    219    THR   HG21   3534       0.09      1.008
  3535        HA3    219    THR   HG22   3535       0.09      1.008
  3536        HA3    219    THR   HG23   3536       0.09      1.008
  3537          C    219    THR      C   3537       0.51     12.011
  3538          O    219    THR      O   3538      -0.51     15.999   ; qtot 24
; residue 220 SER rtp SER  q  0.0
  3539        NH1    220    SER      N   3539      -0.47     14.007
  3540          H    220    SER     HN   3540       0.31      1.008
  3541        CT1    220    SER     CA   3541       0.07     12.011
  3542        HB1    220    SER     HA   3542       0.09      1.008
  3543        CT2    220    SER     CB   3543       0.05     12.011
  3544        HA2    220    SER    HB1   3544       0.09      1.008
  3545        HA2    220    SER    HB2   3545       0.09      1.008
  3546        OH1    220    SER     OG   3546      -0.66     15.999
  3547          H    220    SER    HG1   3547       0.43      1.008
  3548          C    220    SER      C   3548       0.51     12.011
  3549          O    220    SER      O   3549      -0.51     15.999   ; qtot 24
; residue 221 TYR rtp TYR  q  0.0
  3550        NH1    221    TYR      N   3550      -0.47     14.007
  3551          H    221    TYR     HN   3551       0.31      1.008
  3552        CT1    221    TYR     CA   3552       0.07     12.011
  3553        HB1    221    TYR     HA   3553       0.09      1.008
  3554        CT2    221    TYR     CB   3554      -0.18     12.011
  3555        HA2    221    TYR    HB1   3555       0.09      1.008
  3556        HA2    221    TYR    HB2   3556       0.09      1.008
  3557         CA    221    TYR     CG   3557          0     12.011
  3558         CA    221    TYR    CD1   3558     -0.115     12.011
  3559         HP    221    TYR    HD1   3559      0.115      1.008
  3560         CA    221    TYR    CE1   3560     -0.115     12.011
  3561         HP    221    TYR    HE1   3561      0.115      1.008
  3562         CA    221    TYR     CZ   3562       0.11     12.011
  3563        OH1    221    TYR     OH   3563      -0.54     15.999
  3564          H    221    TYR     HH   3564       0.43      1.008
  3565         CA    221    TYR    CD2   3565     -0.115     12.011
  3566         HP    221    TYR    HD2   3566      0.115      1.008
  3567         CA    221    TYR    CE2   3567     -0.115     12.011
  3568         HP    221    TYR    HE2   3568      0.115      1.008
  3569          C    221    TYR      C   3569       0.51     12.011
  3570          O    221    TYR      O   3570      -0.51     15.999   ; qtot 24
; residue 222 GLUT rtp GLUT q  0.0
  3571        NH1    222   GLUT      N   3571      -0.47     14.007
  3572          H    222   GLUT     HN   3572       0.31      1.008
  3573       CT1n    222   GLUT     CA   3573       0.07     12.011
  3574        HB1    222   GLUT     HA   3574       0.09      1.008
  3575       CT2n    222   GLUT     CB   3575      -0.18     12.011
  3576        HA2    222   GLUT    HB1   3576       0.09      1.008
  3577        HA2    222   GLUT    HB2   3577       0.09      1.008
  3578       CT2n    222   GLUT     CG   3578      -0.21     12.011
  3579        HA2    222   GLUT    HG1   3579       0.09      1.008
  3580        HA2    222   GLUT    HG2   3580       0.09      1.008
  3581        CDn    222   GLUT     CD   3581       0.75     12.011
  3582         OB    222   GLUT    OE1   3582      -0.55     15.999
  3583       OH1n    222   GLUT    OE2   3583      -0.61     15.999
  3584          H    222   GLUT    HE2   3584       0.44      1.008
  3585          C    222   GLUT      C   3585       0.51     12.011
  3586          O    222   GLUT      O   3586      -0.51     15.999   ; qtot 24
; residue 223 ALA rtp ALA  q  0.0
  3587        NH1    223    ALA      N   3587      -0.47     14.007
  3588          H    223    ALA     HN   3588       0.31      1.008
  3589        CT1    223    ALA     CA   3589       0.07     12.011
  3590        HB1    223    ALA     HA   3590       0.09      1.008
  3591        CT3    223    ALA     CB   3591      -0.27     12.011
  3592        HA3    223    ALA    HB1   3592       0.09      1.008
  3593        HA3    223    ALA    HB2   3593       0.09      1.008
  3594        HA3    223    ALA    HB3   3594       0.09      1.008
  3595          C    223    ALA      C   3595       0.51     12.011
  3596          O    223    ALA      O   3596      -0.51     15.999   ; qtot 24
; residue 224 ASN rtp ASN  q  0.0
  3597        NH1    224    ASN      N   3597      -0.47     14.007
  3598          H    224    ASN     HN   3598       0.31      1.008
  3599        CT1    224    ASN     CA   3599       0.07     12.011
  3600        HB1    224    ASN     HA   3600       0.09      1.008
  3601        CT2    224    ASN     CB   3601      -0.18     12.011
  3602        HA2    224    ASN    HB1   3602       0.09      1.008
  3603        HA2    224    ASN    HB2   3603       0.09      1.008
  3604         CC    224    ASN     CG   3604       0.55     12.011
  3605          O    224    ASN    OD1   3605      -0.55     15.999
  3606        NH2    224    ASN    ND2   3606      -0.62     14.007
  3607          H    224    ASN   HD21   3607       0.32      1.008
  3608          H    224    ASN   HD22   3608        0.3      1.008
  3609          C    224    ASN      C   3609       0.51     12.011
  3610          O    224    ASN      O   3610      -0.51     15.999   ; qtot 24
; residue 225 VAL rtp VAL  q  0.0
  3611        NH1    225    VAL      N   3611      -0.47     14.007
  3612          H    225    VAL     HN   3612       0.31      1.008
  3613        CT1    225    VAL     CA   3613       0.07     12.011
  3614        HB1    225    VAL     HA   3614       0.09      1.008
  3615        CT1    225    VAL     CB   3615      -0.09     12.011
  3616        HA1    225    VAL     HB   3616       0.09      1.008
  3617        CT3    225    VAL    CG1   3617      -0.27     12.011
  3618        HA3    225    VAL   HG11   3618       0.09      1.008
  3619        HA3    225    VAL   HG12   3619       0.09      1.008
  3620        HA3    225    VAL   HG13   3620       0.09      1.008
  3621        CT3    225    VAL    CG2   3621      -0.27     12.011
  3622        HA3    225    VAL   HG21   3622       0.09      1.008
  3623        HA3    225    VAL   HG22   3623       0.09      1.008
  3624        HA3    225    VAL   HG23   3624       0.09      1.008
  3625          C    225    VAL      C   3625       0.51     12.011
  3626          O    225    VAL      O   3626      -0.51     15.999   ; qtot 24
; residue 226 THR rtp THR  q  0.0
  3627        NH1    226    THR      N   3627      -0.47     14.007
  3628          H    226    THR     HN   3628       0.31      1.008
  3629        CT1    226    THR     CA   3629       0.07     12.011
  3630        HB1    226    THR     HA   3630       0.09      1.008
  3631        CT1    226    THR     CB   3631       0.14     12.011
  3632        HA1    226    THR     HB   3632       0.09      1.008
  3633        OH1    226    THR    OG1   3633      -0.66     15.999
  3634          H    226    THR    HG1   3634       0.43      1.008
  3635        CT3    226    THR    CG2   3635      -0.27     12.011
  3636        HA3    226    THR   HG21   3636       0.09      1.008
  3637        HA3    226    THR   HG22   3637       0.09      1.008
  3638        HA3    226    THR   HG23   3638       0.09      1.008
  3639          C    226    THR      C   3639       0.51     12.011
  3640          O    226    THR      O   3640      -0.51     15.999   ; qtot 24
; residue 227 LEU rtp LEU  q  0.0
  3641        NH1    227    LEU      N   3641      -0.47     14.007
  3642          H    227    LEU     HN   3642       0.31      1.008
  3643        CT1    227    LEU     CA   3643       0.07     12.011
  3644        HB1    227    LEU     HA   3644       0.09      1.008
  3645        CT2    227    LEU     CB   3645      -0.18     12.011
  3646        HA2    227    LEU    HB1   3646       0.09      1.008
  3647        HA2    227    LEU    HB2   3647       0.09      1.008
  3648        CT1    227    LEU     CG   3648      -0.09     12.011
  3649        HA1    227    LEU     HG   3649       0.09      1.008
  3650        CT3    227    LEU    CD1   3650      -0.27     12.011
  3651        HA3    227    LEU   HD11   3651       0.09      1.008
  3652        HA3    227    LEU   HD12   3652       0.09      1.008
  3653        HA3    227    LEU   HD13   3653       0.09      1.008
  3654        CT3    227    LEU    CD2   3654      -0.27     12.011
  3655        HA3    227    LEU   HD21   3655       0.09      1.008
  3656        HA3    227    LEU   HD22   3656       0.09      1.008
  3657        HA3    227    LEU   HD23   3657       0.09      1.008
  3658          C    227    LEU      C   3658       0.51     12.011
  3659          O    227    LEU      O   3659      -0.51     15.999   ; qtot 24
; residue 228 VAL rtp VAL  q  0.0
  3660        NH1    228    VAL      N   3660      -0.47     14.007
  3661          H    228    VAL     HN   3661       0.31      1.008
  3662        CT1    228    VAL     CA   3662       0.07     12.011
  3663        HB1    228    VAL     HA   3663       0.09      1.008
  3664        CT1    228    VAL     CB   3664      -0.09     12.011
  3665        HA1    228    VAL     HB   3665       0.09      1.008
  3666        CT3    228    VAL    CG1   3666      -0.27     12.011
  3667        HA3    228    VAL   HG11   3667       0.09      1.008
  3668        HA3    228    VAL   HG12   3668       0.09      1.008
  3669        HA3    228    VAL   HG13   3669       0.09      1.008
  3670        CT3    228    VAL    CG2   3670      -0.27     12.011
  3671        HA3    228    VAL   HG21   3671       0.09      1.008
  3672        HA3    228    VAL   HG22   3672       0.09      1.008
  3673        HA3    228    VAL   HG23   3673       0.09      1.008
  3674          C    228    VAL      C   3674       0.51     12.011
  3675          O    228    VAL      O   3675      -0.51     15.999   ; qtot 24
; residue 229 VAL rtp VAL  q  0.0
  3676        NH1    229    VAL      N   3676      -0.47     14.007
  3677          H    229    VAL     HN   3677       0.31      1.008
  3678        CT1    229    VAL     CA   3678       0.07     12.011
  3679        HB1    229    VAL     HA   3679       0.09      1.008
  3680        CT1    229    VAL     CB   3680      -0.09     12.011
  3681        HA1    229    VAL     HB   3681       0.09      1.008
  3682        CT3    229    VAL    CG1   3682      -0.27     12.011
  3683        HA3    229    VAL   HG11   3683       0.09      1.008
  3684        HA3    229    VAL   HG12   3684       0.09      1.008
  3685        HA3    229    VAL   HG13   3685       0.09      1.008
  3686        CT3    229    VAL    CG2   3686      -0.27     12.011
  3687        HA3    229    VAL   HG21   3687       0.09      1.008
  3688        HA3    229    VAL   HG22   3688       0.09      1.008
  3689        HA3    229    VAL   HG23   3689       0.09      1.008
  3690          C    229    VAL      C   3690       0.51     12.011
  3691          O    229    VAL      O   3691      -0.51     15.999   ; qtot 24
; residue 230 SER rtp SER  q  0.0
  3692        NH1    230    SER      N   3692      -0.47     14.007
  3693          H    230    SER     HN   3693       0.31      1.008
  3694        CT1    230    SER     CA   3694       0.07     12.011
  3695        HB1    230    SER     HA   3695       0.09      1.008
  3696        CT2    230    SER     CB   3696       0.05     12.011
  3697        HA2    230    SER    HB1   3697       0.09      1.008
  3698        HA2    230    SER    HB2   3698       0.09      1.008
  3699        OH1    230    SER     OG   3699      -0.66     15.999
  3700          H    230    SER    HG1   3700       0.43      1.008
  3701          C    230    SER      C   3701       0.51     12.011
  3702          O    230    SER      O   3702      -0.51     15.999   ; qtot 24
; residue 231 THR rtp THR  q  0.0
  3703        NH1    231    THR      N   3703      -0.47     14.007
  3704          H    231    THR     HN   3704       0.31      1.008
  3705        CT1    231    THR     CA   3705       0.07     12.011
  3706        HB1    231    THR     HA   3706       0.09      1.008
  3707        CT1    231    THR     CB   3707       0.14     12.011
  3708        HA1    231    THR     HB   3708       0.09      1.008
  3709        OH1    231    THR    OG1   3709      -0.66     15.999
  3710          H    231    THR    HG1   3710       0.43      1.008
  3711        CT3    231    THR    CG2   3711      -0.27     12.011
  3712        HA3    231    THR   HG21   3712       0.09      1.008
  3713        HA3    231    THR   HG22   3713       0.09      1.008
  3714        HA3    231    THR   HG23   3714       0.09      1.008
  3715          C    231    THR      C   3715       0.51     12.011
  3716          O    231    THR      O   3716      -0.51     15.999   ; qtot 24
; residue 232 LEU rtp LEU  q  0.0
  3717        NH1    232    LEU      N   3717      -0.47     14.007
  3718          H    232    LEU     HN   3718       0.31      1.008
  3719        CT1    232    LEU     CA   3719       0.07     12.011
  3720        HB1    232    LEU     HA   3720       0.09      1.008
  3721        CT2    232    LEU     CB   3721      -0.18     12.011
  3722        HA2    232    LEU    HB1   3722       0.09      1.008
  3723        HA2    232    LEU    HB2   3723       0.09      1.008
  3724        CT1    232    LEU     CG   3724      -0.09     12.011
  3725        HA1    232    LEU     HG   3725       0.09      1.008
  3726        CT3    232    LEU    CD1   3726      -0.27     12.011
  3727        HA3    232    LEU   HD11   3727       0.09      1.008
  3728        HA3    232    LEU   HD12   3728       0.09      1.008
  3729        HA3    232    LEU   HD13   3729       0.09      1.008
  3730        CT3    232    LEU    CD2   3730      -0.27     12.011
  3731        HA3    232    LEU   HD21   3731       0.09      1.008
  3732        HA3    232    LEU   HD22   3732       0.09      1.008
  3733        HA3    232    LEU   HD23   3733       0.09      1.008
  3734          C    232    LEU      C   3734       0.51     12.011
  3735          O    232    LEU      O   3735      -0.51     15.999   ; qtot 24
; residue 233 ILE rtp ILE  q  0.0
  3736        NH1    233    ILE      N   3736      -0.47     14.007
  3737          H    233    ILE     HN   3737       0.31      1.008
  3738        CT1    233    ILE     CA   3738       0.07     12.011
  3739        HB1    233    ILE     HA   3739       0.09      1.008
  3740        CT1    233    ILE     CB   3740      -0.09     12.011
  3741        HA1    233    ILE     HB   3741       0.09      1.008
  3742        CT3    233    ILE    CG2   3742      -0.27     12.011
  3743        HA3    233    ILE   HG21   3743       0.09      1.008
  3744        HA3    233    ILE   HG22   3744       0.09      1.008
  3745        HA3    233    ILE   HG23   3745       0.09      1.008
  3746        CT2    233    ILE    CG1   3746      -0.18     12.011
  3747        HA2    233    ILE   HG11   3747       0.09      1.008
  3748        HA2    233    ILE   HG12   3748       0.09      1.008
  3749        CT3    233    ILE     CD   3749      -0.27     12.011
  3750        HA3    233    ILE    HD1   3750       0.09      1.008
  3751        HA3    233    ILE    HD2   3751       0.09      1.008
  3752        HA3    233    ILE    HD3   3752       0.09      1.008
  3753          C    233    ILE      C   3753       0.51     12.011
  3754          O    233    ILE      O   3754      -0.51     15.999   ; qtot 24
; residue 234 ALA rtp ALA  q  0.0
  3755        NH1    234    ALA      N   3755      -0.47     14.007
  3756          H    234    ALA     HN   3756       0.31      1.008
  3757        CT1    234    ALA     CA   3757       0.07     12.011
  3758        HB1    234    ALA     HA   3758       0.09      1.008
  3759        CT3    234    ALA     CB   3759      -0.27     12.011
  3760        HA3    234    ALA    HB1   3760       0.09      1.008
  3761        HA3    234    ALA    HB2   3761       0.09      1.008
  3762        HA3    234    ALA    HB3   3762       0.09      1.008
  3763          C    234    ALA      C   3763       0.51     12.011
  3764          O    234    ALA      O   3764      -0.51     15.999   ; qtot 24
; residue 235 HSPT rtp HSPT q +1.0
  3765        NH1    235   HSPT      N   3765      -0.47     14.007
  3766          H    235   HSPT     HN   3766       0.31      1.008
  3767       CT1n    235   HSPT     CA   3767       0.07     12.011
  3768        HB1    235   HSPT     HA   3768       0.09      1.008
  3769      CT2An    235   HSPT     CB   3769      -0.05     12.011
  3770        HA2    235   HSPT    HB1   3770       0.09      1.008
  3771        HA2    235   HSPT    HB2   3771       0.09      1.008
  3772       CPH1    235   HSPT    CD2   3772       0.19     12.011
  3773        HR1    235   HSPT    HD2   3773       0.13      1.008
  3774       CPH1    235   HSPT     CG   3774       0.19     12.011
  3775        NR3    235   HSPT    NE2   3775      -0.51     14.007
  3776          H    235   HSPT    HE2   3776       0.44      1.008
  3777        NR3    235   HSPT    ND1   3777      -0.51     14.007
  3778          H    235   HSPT    HD1   3778       0.44      1.008
  3779       CPH2    235   HSPT    CE1   3779       0.32     12.011
  3780        HR2    235   HSPT    HE1   3780       0.18      1.008
  3781          C    235   HSPT      C   3781       0.51     12.011
  3782          O    235   HSPT      O   3782      -0.51     15.999   ; qtot 25
; residue 236 ILE rtp ILE  q  0.0
  3783        NH1    236    ILE      N   3783      -0.47     14.007
  3784          H    236    ILE     HN   3784       0.31      1.008
  3785        CT1    236    ILE     CA   3785       0.07     12.011
  3786        HB1    236    ILE     HA   3786       0.09      1.008
  3787        CT1    236    ILE     CB   3787      -0.09     12.011
  3788        HA1    236    ILE     HB   3788       0.09      1.008
  3789        CT3    236    ILE    CG2   3789      -0.27     12.011
  3790        HA3    236    ILE   HG21   3790       0.09      1.008
  3791        HA3    236    ILE   HG22   3791       0.09      1.008
  3792        HA3    236    ILE   HG23   3792       0.09      1.008
  3793        CT2    236    ILE    CG1   3793      -0.18     12.011
  3794        HA2    236    ILE   HG11   3794       0.09      1.008
  3795        HA2    236    ILE   HG12   3795       0.09      1.008
  3796        CT3    236    ILE     CD   3796      -0.27     12.011
  3797        HA3    236    ILE    HD1   3797       0.09      1.008
  3798        HA3    236    ILE    HD2   3798       0.09      1.008
  3799        HA3    236    ILE    HD3   3799       0.09      1.008
  3800          C    236    ILE      C   3800       0.51     12.011
  3801          O    236    ILE      O   3801      -0.51     15.999   ; qtot 25
; residue 237 ALA rtp ALA  q  0.0
  3802        NH1    237    ALA      N   3802      -0.47     14.007
  3803          H    237    ALA     HN   3803       0.31      1.008
  3804        CT1    237    ALA     CA   3804       0.07     12.011
  3805        HB1    237    ALA     HA   3805       0.09      1.008
  3806        CT3    237    ALA     CB   3806      -0.27     12.011
  3807        HA3    237    ALA    HB1   3807       0.09      1.008
  3808        HA3    237    ALA    HB2   3808       0.09      1.008
  3809        HA3    237    ALA    HB3   3809       0.09      1.008
  3810          C    237    ALA      C   3810       0.51     12.011
  3811          O    237    ALA      O   3811      -0.51     15.999   ; qtot 25
; residue 238 PHE rtp PHE  q  0.0
  3812        NH1    238    PHE      N   3812      -0.47     14.007
  3813          H    238    PHE     HN   3813       0.31      1.008
  3814        CT1    238    PHE     CA   3814       0.07     12.011
  3815        HB1    238    PHE     HA   3815       0.09      1.008
  3816        CT2    238    PHE     CB   3816      -0.18     12.011
  3817        HA2    238    PHE    HB1   3817       0.09      1.008
  3818        HA2    238    PHE    HB2   3818       0.09      1.008
  3819         CA    238    PHE     CG   3819          0     12.011
  3820         CA    238    PHE    CD1   3820     -0.115     12.011
  3821         HP    238    PHE    HD1   3821      0.115      1.008
  3822         CA    238    PHE    CE1   3822     -0.115     12.011
  3823         HP    238    PHE    HE1   3823      0.115      1.008
  3824         CA    238    PHE     CZ   3824     -0.115     12.011
  3825         HP    238    PHE     HZ   3825      0.115      1.008
  3826         CA    238    PHE    CD2   3826     -0.115     12.011
  3827         HP    238    PHE    HD2   3827      0.115      1.008
  3828         CA    238    PHE    CE2   3828     -0.115     12.011
  3829         HP    238    PHE    HE2   3829      0.115      1.008
  3830          C    238    PHE      C   3830       0.51     12.011
  3831          O    238    PHE      O   3831      -0.51     15.999   ; qtot 25
; residue 239 ASN rtp ASN  q  0.0
  3832        NH1    239    ASN      N   3832      -0.47     14.007
  3833          H    239    ASN     HN   3833       0.31      1.008
  3834        CT1    239    ASN     CA   3834       0.07     12.011
  3835        HB1    239    ASN     HA   3835       0.09      1.008
  3836        CT2    239    ASN     CB   3836      -0.18     12.011
  3837        HA2    239    ASN    HB1   3837       0.09      1.008
  3838        HA2    239    ASN    HB2   3838       0.09      1.008
  3839         CC    239    ASN     CG   3839       0.55     12.011
  3840          O    239    ASN    OD1   3840      -0.55     15.999
  3841        NH2    239    ASN    ND2   3841      -0.62     14.007
  3842          H    239    ASN   HD21   3842       0.32      1.008
  3843          H    239    ASN   HD22   3843        0.3      1.008
  3844          C    239    ASN      C   3844       0.51     12.011
  3845          O    239    ASN      O   3845      -0.51     15.999   ; qtot 25
; residue 240 ILE rtp ILE  q  0.0
  3846        NH1    240    ILE      N   3846      -0.47     14.007
  3847          H    240    ILE     HN   3847       0.31      1.008
  3848        CT1    240    ILE     CA   3848       0.07     12.011
  3849        HB1    240    ILE     HA   3849       0.09      1.008
  3850        CT1    240    ILE     CB   3850      -0.09     12.011
  3851        HA1    240    ILE     HB   3851       0.09      1.008
  3852        CT3    240    ILE    CG2   3852      -0.27     12.011
  3853        HA3    240    ILE   HG21   3853       0.09      1.008
  3854        HA3    240    ILE   HG22   3854       0.09      1.008
  3855        HA3    240    ILE   HG23   3855       0.09      1.008
  3856        CT2    240    ILE    CG1   3856      -0.18     12.011
  3857        HA2    240    ILE   HG11   3857       0.09      1.008
  3858        HA2    240    ILE   HG12   3858       0.09      1.008
  3859        CT3    240    ILE     CD   3859      -0.27     12.011
  3860        HA3    240    ILE    HD1   3860       0.09      1.008
  3861        HA3    240    ILE    HD2   3861       0.09      1.008
  3862        HA3    240    ILE    HD3   3862       0.09      1.008
  3863          C    240    ILE      C   3863       0.51     12.011
  3864          O    240    ILE      O   3864      -0.51     15.999   ; qtot 25
; residue 241 LEU rtp LEU  q  0.0
  3865        NH1    241    LEU      N   3865      -0.47     14.007
  3866          H    241    LEU     HN   3866       0.31      1.008
  3867        CT1    241    LEU     CA   3867       0.07     12.011
  3868        HB1    241    LEU     HA   3868       0.09      1.008
  3869        CT2    241    LEU     CB   3869      -0.18     12.011
  3870        HA2    241    LEU    HB1   3870       0.09      1.008
  3871        HA2    241    LEU    HB2   3871       0.09      1.008
  3872        CT1    241    LEU     CG   3872      -0.09     12.011
  3873        HA1    241    LEU     HG   3873       0.09      1.008
  3874        CT3    241    LEU    CD1   3874      -0.27     12.011
  3875        HA3    241    LEU   HD11   3875       0.09      1.008
  3876        HA3    241    LEU   HD12   3876       0.09      1.008
  3877        HA3    241    LEU   HD13   3877       0.09      1.008
  3878        CT3    241    LEU    CD2   3878      -0.27     12.011
  3879        HA3    241    LEU   HD21   3879       0.09      1.008
  3880        HA3    241    LEU   HD22   3880       0.09      1.008
  3881        HA3    241    LEU   HD23   3881       0.09      1.008
  3882          C    241    LEU      C   3882       0.51     12.011
  3883          O    241    LEU      O   3883      -0.51     15.999   ; qtot 25
; residue 242 VAL rtp VAL  q  0.0
  3884        NH1    242    VAL      N   3884      -0.47     14.007
  3885          H    242    VAL     HN   3885       0.31      1.008
  3886        CT1    242    VAL     CA   3886       0.07     12.011
  3887        HB1    242    VAL     HA   3887       0.09      1.008
  3888        CT1    242    VAL     CB   3888      -0.09     12.011
  3889        HA1    242    VAL     HB   3889       0.09      1.008
  3890        CT3    242    VAL    CG1   3890      -0.27     12.011
  3891        HA3    242    VAL   HG11   3891       0.09      1.008
  3892        HA3    242    VAL   HG12   3892       0.09      1.008
  3893        HA3    242    VAL   HG13   3893       0.09      1.008
  3894        CT3    242    VAL    CG2   3894      -0.27     12.011
  3895        HA3    242    VAL   HG21   3895       0.09      1.008
  3896        HA3    242    VAL   HG22   3896       0.09      1.008
  3897        HA3    242    VAL   HG23   3897       0.09      1.008
  3898          C    242    VAL      C   3898       0.51     12.011
  3899          O    242    VAL      O   3899      -0.51     15.999   ; qtot 25
; residue 243 GLUT rtp GLUT q  0.0
  3900        NH1    243   GLUT      N   3900      -0.47     14.007
  3901          H    243   GLUT     HN   3901       0.31      1.008
  3902       CT1n    243   GLUT     CA   3902       0.07     12.011
  3903        HB1    243   GLUT     HA   3903       0.09      1.008
  3904       CT2n    243   GLUT     CB   3904      -0.18     12.011
  3905        HA2    243   GLUT    HB1   3905       0.09      1.008
  3906        HA2    243   GLUT    HB2   3906       0.09      1.008
  3907       CT2n    243   GLUT     CG   3907      -0.21     12.011
  3908        HA2    243   GLUT    HG1   3908       0.09      1.008
  3909        HA2    243   GLUT    HG2   3909       0.09      1.008
  3910        CDn    243   GLUT     CD   3910       0.75     12.011
  3911         OB    243   GLUT    OE1   3911      -0.55     15.999
  3912       OH1n    243   GLUT    OE2   3912      -0.61     15.999
  3913          H    243   GLUT    HE2   3913       0.44      1.008
  3914          C    243   GLUT      C   3914       0.51     12.011
  3915          O    243   GLUT      O   3915      -0.51     15.999   ; qtot 25
; residue 244 THR rtp THR  q  0.0
  3916        NH1    244    THR      N   3916      -0.47     14.007
  3917          H    244    THR     HN   3917       0.31      1.008
  3918        CT1    244    THR     CA   3918       0.07     12.011
  3919        HB1    244    THR     HA   3919       0.09      1.008
  3920        CT1    244    THR     CB   3920       0.14     12.011
  3921        HA1    244    THR     HB   3921       0.09      1.008
  3922        OH1    244    THR    OG1   3922      -0.66     15.999
  3923          H    244    THR    HG1   3923       0.43      1.008
  3924        CT3    244    THR    CG2   3924      -0.27     12.011
  3925        HA3    244    THR   HG21   3925       0.09      1.008
  3926        HA3    244    THR   HG22   3926       0.09      1.008
  3927        HA3    244    THR   HG23   3927       0.09      1.008
  3928          C    244    THR      C   3928       0.51     12.011
  3929          O    244    THR      O   3929      -0.51     15.999   ; qtot 25
; residue 245 ASN rtp ASN  q  0.0
  3930        NH1    245    ASN      N   3930      -0.47     14.007
  3931          H    245    ASN     HN   3931       0.31      1.008
  3932        CT1    245    ASN     CA   3932       0.07     12.011
  3933        HB1    245    ASN     HA   3933       0.09      1.008
  3934        CT2    245    ASN     CB   3934      -0.18     12.011
  3935        HA2    245    ASN    HB1   3935       0.09      1.008
  3936        HA2    245    ASN    HB2   3936       0.09      1.008
  3937         CC    245    ASN     CG   3937       0.55     12.011
  3938          O    245    ASN    OD1   3938      -0.55     15.999
  3939        NH2    245    ASN    ND2   3939      -0.62     14.007
  3940          H    245    ASN   HD21   3940       0.32      1.008
  3941          H    245    ASN   HD22   3941        0.3      1.008
  3942          C    245    ASN      C   3942       0.51     12.011
  3943          O    245    ASN      O   3943      -0.51     15.999   ; qtot 25
; residue 246 LEU rtp LEU  q  0.0
  3944        NH1    246    LEU      N   3944      -0.47     14.007
  3945          H    246    LEU     HN   3945       0.31      1.008
  3946        CT1    246    LEU     CA   3946       0.07     12.011
  3947        HB1    246    LEU     HA   3947       0.09      1.008
  3948        CT2    246    LEU     CB   3948      -0.18     12.011
  3949        HA2    246    LEU    HB1   3949       0.09      1.008
  3950        HA2    246    LEU    HB2   3950       0.09      1.008
  3951        CT1    246    LEU     CG   3951      -0.09     12.011
  3952        HA1    246    LEU     HG   3952       0.09      1.008
  3953        CT3    246    LEU    CD1   3953      -0.27     12.011
  3954        HA3    246    LEU   HD11   3954       0.09      1.008
  3955        HA3    246    LEU   HD12   3955       0.09      1.008
  3956        HA3    246    LEU   HD13   3956       0.09      1.008
  3957        CT3    246    LEU    CD2   3957      -0.27     12.011
  3958        HA3    246    LEU   HD21   3958       0.09      1.008
  3959        HA3    246    LEU   HD22   3959       0.09      1.008
  3960        HA3    246    LEU   HD23   3960       0.09      1.008
  3961          C    246    LEU      C   3961       0.51     12.011
  3962          O    246    LEU      O   3962      -0.51     15.999   ; qtot 25
; residue 247 PRO rtp PRO  q  0.0
  3963          N    247    PRO      N   3963      -0.29     14.007
  3964        CP3    247    PRO     CD   3964          0     12.011
  3965        HA2    247    PRO    HD1   3965       0.09      1.008
  3966        HA2    247    PRO    HD2   3966       0.09      1.008
  3967        CP1    247    PRO     CA   3967       0.02     12.011
  3968        HB1    247    PRO     HA   3968       0.09      1.008
  3969        CP2    247    PRO     CB   3969      -0.18     12.011
  3970        HA2    247    PRO    HB1   3970       0.09      1.008
  3971        HA2    247    PRO    HB2   3971       0.09      1.008
  3972        CP2    247    PRO     CG   3972      -0.18     12.011
  3973        HA2    247    PRO    HG1   3973       0.09      1.008
  3974        HA2    247    PRO    HG2   3974       0.09      1.008
  3975          C    247    PRO      C   3975       0.51     12.011
  3976          O    247    PRO      O   3976      -0.51     15.999   ; qtot 25
; residue 248 LYS rtp LYS  q +1.0
  3977        NH1    248    LYS      N   3977      -0.47     14.007
  3978          H    248    LYS     HN   3978       0.31      1.008
  3979        CT1    248    LYS     CA   3979       0.07     12.011
  3980        HB1    248    LYS     HA   3980       0.09      1.008
  3981        CT2    248    LYS     CB   3981      -0.18     12.011
  3982        HA2    248    LYS    HB1   3982       0.09      1.008
  3983        HA2    248    LYS    HB2   3983       0.09      1.008
  3984        CT2    248    LYS     CG   3984      -0.18     12.011
  3985        HA2    248    LYS    HG1   3985       0.09      1.008
  3986        HA2    248    LYS    HG2   3986       0.09      1.008
  3987        CT2    248    LYS     CD   3987      -0.18     12.011
  3988        HA2    248    LYS    HD1   3988       0.09      1.008
  3989        HA2    248    LYS    HD2   3989       0.09      1.008
  3990        CT2    248    LYS     CE   3990       0.21     12.011
  3991        HA2    248    LYS    HE1   3991       0.05      1.008
  3992        HA2    248    LYS    HE2   3992       0.05      1.008
  3993        NH3    248    LYS     NZ   3993       -0.3     14.007
  3994         HC    248    LYS    HZ1   3994       0.33      1.008
  3995         HC    248    LYS    HZ2   3995       0.33      1.008
  3996         HC    248    LYS    HZ3   3996       0.33      1.008
  3997          C    248    LYS      C   3997       0.51     12.011
  3998          O    248    LYS      O   3998      -0.51     15.999   ; qtot 26
; residue 249 THR rtp THR  q  0.0
  3999        NH1    249    THR      N   3999      -0.47     14.007
  4000          H    249    THR     HN   4000       0.31      1.008
  4001        CT1    249    THR     CA   4001       0.07     12.011
  4002        HB1    249    THR     HA   4002       0.09      1.008
  4003        CT1    249    THR     CB   4003       0.14     12.011
  4004        HA1    249    THR     HB   4004       0.09      1.008
  4005        OH1    249    THR    OG1   4005      -0.66     15.999
  4006          H    249    THR    HG1   4006       0.43      1.008
  4007        CT3    249    THR    CG2   4007      -0.27     12.011
  4008        HA3    249    THR   HG21   4008       0.09      1.008
  4009        HA3    249    THR   HG22   4009       0.09      1.008
  4010        HA3    249    THR   HG23   4010       0.09      1.008
  4011          C    249    THR      C   4011       0.51     12.011
  4012          O    249    THR      O   4012      -0.51     15.999   ; qtot 26
; residue 250 PRO rtp PRO  q  0.0
  4013          N    250    PRO      N   4013      -0.29     14.007
  4014        CP3    250    PRO     CD   4014          0     12.011
  4015        HA2    250    PRO    HD1   4015       0.09      1.008
  4016        HA2    250    PRO    HD2   4016       0.09      1.008
  4017        CP1    250    PRO     CA   4017       0.02     12.011
  4018        HB1    250    PRO     HA   4018       0.09      1.008
  4019        CP2    250    PRO     CB   4019      -0.18     12.011
  4020        HA2    250    PRO    HB1   4020       0.09      1.008
  4021        HA2    250    PRO    HB2   4021       0.09      1.008
  4022        CP2    250    PRO     CG   4022      -0.18     12.011
  4023        HA2    250    PRO    HG1   4023       0.09      1.008
  4024        HA2    250    PRO    HG2   4024       0.09      1.008
  4025          C    250    PRO      C   4025       0.51     12.011
  4026          O    250    PRO      O   4026      -0.51     15.999   ; qtot 26
; residue 251 TYR rtp TYR  q  0.0
  4027        NH1    251    TYR      N   4027      -0.47     14.007
  4028          H    251    TYR     HN   4028       0.31      1.008
  4029        CT1    251    TYR     CA   4029       0.07     12.011
  4030        HB1    251    TYR     HA   4030       0.09      1.008
  4031        CT2    251    TYR     CB   4031      -0.18     12.011
  4032        HA2    251    TYR    HB1   4032       0.09      1.008
  4033        HA2    251    TYR    HB2   4033       0.09      1.008
  4034         CA    251    TYR     CG   4034          0     12.011
  4035         CA    251    TYR    CD1   4035     -0.115     12.011
  4036         HP    251    TYR    HD1   4036      0.115      1.008
  4037         CA    251    TYR    CE1   4037     -0.115     12.011
  4038         HP    251    TYR    HE1   4038      0.115      1.008
  4039         CA    251    TYR     CZ   4039       0.11     12.011
  4040        OH1    251    TYR     OH   4040      -0.54     15.999
  4041          H    251    TYR     HH   4041       0.43      1.008
  4042         CA    251    TYR    CD2   4042     -0.115     12.011
  4043         HP    251    TYR    HD2   4043      0.115      1.008
  4044         CA    251    TYR    CE2   4044     -0.115     12.011
  4045         HP    251    TYR    HE2   4045      0.115      1.008
  4046          C    251    TYR      C   4046       0.51     12.011
  4047          O    251    TYR      O   4047      -0.51     15.999   ; qtot 26
; residue 252 MET rtp MET  q  0.0
  4048        NH1    252    MET      N   4048      -0.47     14.007
  4049          H    252    MET     HN   4049       0.31      1.008
  4050        CT1    252    MET     CA   4050       0.07     12.011
  4051        HB1    252    MET     HA   4051       0.09      1.008
  4052        CT2    252    MET     CB   4052      -0.18     12.011
  4053        HA2    252    MET    HB1   4053       0.09      1.008
  4054        HA2    252    MET    HB2   4054       0.09      1.008
  4055        CT2    252    MET     CG   4055      -0.14     12.011
  4056        HA2    252    MET    HG1   4056       0.09      1.008
  4057        HA2    252    MET    HG2   4057       0.09      1.008
  4058          S    252    MET     SD   4058      -0.09      32.06
  4059        CT3    252    MET     CE   4059      -0.22     12.011
  4060        HA3    252    MET    HE1   4060       0.09      1.008
  4061        HA3    252    MET    HE2   4061       0.09      1.008
  4062        HA3    252    MET    HE3   4062       0.09      1.008
  4063          C    252    MET      C   4063       0.51     12.011
  4064          O    252    MET      O   4064      -0.51     15.999   ; qtot 26
; residue 253 THR rtp THR  q  0.0
  4065        NH1    253    THR      N   4065      -0.47     14.007
  4066          H    253    THR     HN   4066       0.31      1.008
  4067        CT1    253    THR     CA   4067       0.07     12.011
  4068        HB1    253    THR     HA   4068       0.09      1.008
  4069        CT1    253    THR     CB   4069       0.14     12.011
  4070        HA1    253    THR     HB   4070       0.09      1.008
  4071        OH1    253    THR    OG1   4071      -0.66     15.999
  4072          H    253    THR    HG1   4072       0.43      1.008
  4073        CT3    253    THR    CG2   4073      -0.27     12.011
  4074        HA3    253    THR   HG21   4074       0.09      1.008
  4075        HA3    253    THR   HG22   4075       0.09      1.008
  4076        HA3    253    THR   HG23   4076       0.09      1.008
  4077          C    253    THR      C   4077       0.51     12.011
  4078          O    253    THR      O   4078      -0.51     15.999   ; qtot 26
; residue 254 TYR rtp TYR  q  0.0
  4079        NH1    254    TYR      N   4079      -0.47     14.007
  4080          H    254    TYR     HN   4080       0.31      1.008
  4081        CT1    254    TYR     CA   4081       0.07     12.011
  4082        HB1    254    TYR     HA   4082       0.09      1.008
  4083        CT2    254    TYR     CB   4083      -0.18     12.011
  4084        HA2    254    TYR    HB1   4084       0.09      1.008
  4085        HA2    254    TYR    HB2   4085       0.09      1.008
  4086         CA    254    TYR     CG   4086          0     12.011
  4087         CA    254    TYR    CD1   4087     -0.115     12.011
  4088         HP    254    TYR    HD1   4088      0.115      1.008
  4089         CA    254    TYR    CE1   4089     -0.115     12.011
  4090         HP    254    TYR    HE1   4090      0.115      1.008
  4091         CA    254    TYR     CZ   4091       0.11     12.011
  4092        OH1    254    TYR     OH   4092      -0.54     15.999
  4093          H    254    TYR     HH   4093       0.43      1.008
  4094         CA    254    TYR    CD2   4094     -0.115     12.011
  4095         HP    254    TYR    HD2   4095      0.115      1.008
  4096         CA    254    TYR    CE2   4096     -0.115     12.011
  4097         HP    254    TYR    HE2   4097      0.115      1.008
  4098          C    254    TYR      C   4098       0.51     12.011
  4099          O    254    TYR      O   4099      -0.51     15.999   ; qtot 26
; residue 255 THR rtp THR  q  0.0
  4100        NH1    255    THR      N   4100      -0.47     14.007
  4101          H    255    THR     HN   4101       0.31      1.008
  4102        CT1    255    THR     CA   4102       0.07     12.011
  4103        HB1    255    THR     HA   4103       0.09      1.008
  4104        CT1    255    THR     CB   4104       0.14     12.011
  4105        HA1    255    THR     HB   4105       0.09      1.008
  4106        OH1    255    THR    OG1   4106      -0.66     15.999
  4107          H    255    THR    HG1   4107       0.43      1.008
  4108        CT3    255    THR    CG2   4108      -0.27     12.011
  4109        HA3    255    THR   HG21   4109       0.09      1.008
  4110        HA3    255    THR   HG22   4110       0.09      1.008
  4111        HA3    255    THR   HG23   4111       0.09      1.008
  4112          C    255    THR      C   4112       0.51     12.011
  4113          O    255    THR      O   4113      -0.51     15.999   ; qtot 26
; residue 256 GLY rtp GLY  q  0.0
  4114        NH1    256    GLY      N   4114      -0.47     14.007
  4115          H    256    GLY     HN   4115       0.31      1.008
  4116        CT2    256    GLY     CA   4116      -0.02     12.011
  4117        HB2    256    GLY    HA1   4117       0.09      1.008
  4118        HB2    256    GLY    HA2   4118       0.09      1.008
  4119          C    256    GLY      C   4119       0.51     12.011
  4120          O    256    GLY      O   4120      -0.51     15.999   ; qtot 26
; residue 257 ALA rtp ALA  q  0.0
  4121        NH1    257    ALA      N   4121      -0.47     14.007
  4122          H    257    ALA     HN   4122       0.31      1.008
  4123        CT1    257    ALA     CA   4123       0.07     12.011
  4124        HB1    257    ALA     HA   4124       0.09      1.008
  4125        CT3    257    ALA     CB   4125      -0.27     12.011
  4126        HA3    257    ALA    HB1   4126       0.09      1.008
  4127        HA3    257    ALA    HB2   4127       0.09      1.008
  4128        HA3    257    ALA    HB3   4128       0.09      1.008
  4129          C    257    ALA      C   4129       0.51     12.011
  4130          O    257    ALA      O   4130      -0.51     15.999   ; qtot 26
; residue 258 ILE rtp ILE  q  0.0
  4131        NH1    258    ILE      N   4131      -0.47     14.007
  4132          H    258    ILE     HN   4132       0.31      1.008
  4133        CT1    258    ILE     CA   4133       0.07     12.011
  4134        HB1    258    ILE     HA   4134       0.09      1.008
  4135        CT1    258    ILE     CB   4135      -0.09     12.011
  4136        HA1    258    ILE     HB   4136       0.09      1.008
  4137        CT3    258    ILE    CG2   4137      -0.27     12.011
  4138        HA3    258    ILE   HG21   4138       0.09      1.008
  4139        HA3    258    ILE   HG22   4139       0.09      1.008
  4140        HA3    258    ILE   HG23   4140       0.09      1.008
  4141        CT2    258    ILE    CG1   4141      -0.18     12.011
  4142        HA2    258    ILE   HG11   4142       0.09      1.008
  4143        HA2    258    ILE   HG12   4143       0.09      1.008
  4144        CT3    258    ILE     CD   4144      -0.27     12.011
  4145        HA3    258    ILE    HD1   4145       0.09      1.008
  4146        HA3    258    ILE    HD2   4146       0.09      1.008
  4147        HA3    258    ILE    HD3   4147       0.09      1.008
  4148          C    258    ILE      C   4148       0.51     12.011
  4149          O    258    ILE      O   4149      -0.51     15.999   ; qtot 26
; residue 259 ILE rtp ILE  q  0.0
  4150        NH1    259    ILE      N   4150      -0.47     14.007
  4151          H    259    ILE     HN   4151       0.31      1.008
  4152        CT1    259    ILE     CA   4152       0.07     12.011
  4153        HB1    259    ILE     HA   4153       0.09      1.008
  4154        CT1    259    ILE     CB   4154      -0.09     12.011
  4155        HA1    259    ILE     HB   4155       0.09      1.008
  4156        CT3    259    ILE    CG2   4156      -0.27     12.011
  4157        HA3    259    ILE   HG21   4157       0.09      1.008
  4158        HA3    259    ILE   HG22   4158       0.09      1.008
  4159        HA3    259    ILE   HG23   4159       0.09      1.008
  4160        CT2    259    ILE    CG1   4160      -0.18     12.011
  4161        HA2    259    ILE   HG11   4161       0.09      1.008
  4162        HA2    259    ILE   HG12   4162       0.09      1.008
  4163        CT3    259    ILE     CD   4163      -0.27     12.011
  4164        HA3    259    ILE    HD1   4164       0.09      1.008
  4165        HA3    259    ILE    HD2   4165       0.09      1.008
  4166        HA3    259    ILE    HD3   4166       0.09      1.008
  4167          C    259    ILE      C   4167       0.51     12.011
  4168          O    259    ILE      O   4168      -0.51     15.999   ; qtot 26
; residue 260 PHE rtp PHE  q  0.0
  4169        NH1    260    PHE      N   4169      -0.47     14.007
  4170          H    260    PHE     HN   4170       0.31      1.008
  4171        CT1    260    PHE     CA   4171       0.07     12.011
  4172        HB1    260    PHE     HA   4172       0.09      1.008
  4173        CT2    260    PHE     CB   4173      -0.18     12.011
  4174        HA2    260    PHE    HB1   4174       0.09      1.008
  4175        HA2    260    PHE    HB2   4175       0.09      1.008
  4176         CA    260    PHE     CG   4176          0     12.011
  4177         CA    260    PHE    CD1   4177     -0.115     12.011
  4178         HP    260    PHE    HD1   4178      0.115      1.008
  4179         CA    260    PHE    CE1   4179     -0.115     12.011
  4180         HP    260    PHE    HE1   4180      0.115      1.008
  4181         CA    260    PHE     CZ   4181     -0.115     12.011
  4182         HP    260    PHE     HZ   4182      0.115      1.008
  4183         CA    260    PHE    CD2   4183     -0.115     12.011
  4184         HP    260    PHE    HD2   4184      0.115      1.008
  4185         CA    260    PHE    CE2   4185     -0.115     12.011
  4186         HP    260    PHE    HE2   4186      0.115      1.008
  4187          C    260    PHE      C   4187       0.51     12.011
  4188          O    260    PHE      O   4188      -0.51     15.999   ; qtot 26
; residue 261 MET rtp MET  q  0.0
  4189        NH1    261    MET      N   4189      -0.47     14.007
  4190          H    261    MET     HN   4190       0.31      1.008
  4191        CT1    261    MET     CA   4191       0.07     12.011
  4192        HB1    261    MET     HA   4192       0.09      1.008
  4193        CT2    261    MET     CB   4193      -0.18     12.011
  4194        HA2    261    MET    HB1   4194       0.09      1.008
  4195        HA2    261    MET    HB2   4195       0.09      1.008
  4196        CT2    261    MET     CG   4196      -0.14     12.011
  4197        HA2    261    MET    HG1   4197       0.09      1.008
  4198        HA2    261    MET    HG2   4198       0.09      1.008
  4199          S    261    MET     SD   4199      -0.09      32.06
  4200        CT3    261    MET     CE   4200      -0.22     12.011
  4201        HA3    261    MET    HE1   4201       0.09      1.008
  4202        HA3    261    MET    HE2   4202       0.09      1.008
  4203        HA3    261    MET    HE3   4203       0.09      1.008
  4204          C    261    MET      C   4204       0.51     12.011
  4205          O    261    MET      O   4205      -0.51     15.999   ; qtot 26
; residue 262 ILE rtp ILE  q  0.0
  4206        NH1    262    ILE      N   4206      -0.47     14.007
  4207          H    262    ILE     HN   4207       0.31      1.008
  4208        CT1    262    ILE     CA   4208       0.07     12.011
  4209        HB1    262    ILE     HA   4209       0.09      1.008
  4210        CT1    262    ILE     CB   4210      -0.09     12.011
  4211        HA1    262    ILE     HB   4211       0.09      1.008
  4212        CT3    262    ILE    CG2   4212      -0.27     12.011
  4213        HA3    262    ILE   HG21   4213       0.09      1.008
  4214        HA3    262    ILE   HG22   4214       0.09      1.008
  4215        HA3    262    ILE   HG23   4215       0.09      1.008
  4216        CT2    262    ILE    CG1   4216      -0.18     12.011
  4217        HA2    262    ILE   HG11   4217       0.09      1.008
  4218        HA2    262    ILE   HG12   4218       0.09      1.008
  4219        CT3    262    ILE     CD   4219      -0.27     12.011
  4220        HA3    262    ILE    HD1   4220       0.09      1.008
  4221        HA3    262    ILE    HD2   4221       0.09      1.008
  4222        HA3    262    ILE    HD3   4222       0.09      1.008
  4223          C    262    ILE      C   4223       0.51     12.011
  4224          O    262    ILE      O   4224      -0.51     15.999   ; qtot 26
; residue 263 TYR rtp TYR  q  0.0
  4225        NH1    263    TYR      N   4225      -0.47     14.007
  4226          H    263    TYR     HN   4226       0.31      1.008
  4227        CT1    263    TYR     CA   4227       0.07     12.011
  4228        HB1    263    TYR     HA   4228       0.09      1.008
  4229        CT2    263    TYR     CB   4229      -0.18     12.011
  4230        HA2    263    TYR    HB1   4230       0.09      1.008
  4231        HA2    263    TYR    HB2   4231       0.09      1.008
  4232         CA    263    TYR     CG   4232          0     12.011
  4233         CA    263    TYR    CD1   4233     -0.115     12.011
  4234         HP    263    TYR    HD1   4234      0.115      1.008
  4235         CA    263    TYR    CE1   4235     -0.115     12.011
  4236         HP    263    TYR    HE1   4236      0.115      1.008
  4237         CA    263    TYR     CZ   4237       0.11     12.011
  4238        OH1    263    TYR     OH   4238      -0.54     15.999
  4239          H    263    TYR     HH   4239       0.43      1.008
  4240         CA    263    TYR    CD2   4240     -0.115     12.011
  4241         HP    263    TYR    HD2   4241      0.115      1.008
  4242         CA    263    TYR    CE2   4242     -0.115     12.011
  4243         HP    263    TYR    HE2   4243      0.115      1.008
  4244          C    263    TYR      C   4244       0.51     12.011
  4245          O    263    TYR      O   4245      -0.51     15.999   ; qtot 26
; residue 264 LEU rtp LEU  q  0.0
  4246        NH1    264    LEU      N   4246      -0.47     14.007
  4247          H    264    LEU     HN   4247       0.31      1.008
  4248        CT1    264    LEU     CA   4248       0.07     12.011
  4249        HB1    264    LEU     HA   4249       0.09      1.008
  4250        CT2    264    LEU     CB   4250      -0.18     12.011
  4251        HA2    264    LEU    HB1   4251       0.09      1.008
  4252        HA2    264    LEU    HB2   4252       0.09      1.008
  4253        CT1    264    LEU     CG   4253      -0.09     12.011
  4254        HA1    264    LEU     HG   4254       0.09      1.008
  4255        CT3    264    LEU    CD1   4255      -0.27     12.011
  4256        HA3    264    LEU   HD11   4256       0.09      1.008
  4257        HA3    264    LEU   HD12   4257       0.09      1.008
  4258        HA3    264    LEU   HD13   4258       0.09      1.008
  4259        CT3    264    LEU    CD2   4259      -0.27     12.011
  4260        HA3    264    LEU   HD21   4260       0.09      1.008
  4261        HA3    264    LEU   HD22   4261       0.09      1.008
  4262        HA3    264    LEU   HD23   4262       0.09      1.008
  4263          C    264    LEU      C   4263       0.51     12.011
  4264          O    264    LEU      O   4264      -0.51     15.999   ; qtot 26
; residue 265 PHE rtp PHE  q  0.0
  4265        NH1    265    PHE      N   4265      -0.47     14.007
  4266          H    265    PHE     HN   4266       0.31      1.008
  4267        CT1    265    PHE     CA   4267       0.07     12.011
  4268        HB1    265    PHE     HA   4268       0.09      1.008
  4269        CT2    265    PHE     CB   4269      -0.18     12.011
  4270        HA2    265    PHE    HB1   4270       0.09      1.008
  4271        HA2    265    PHE    HB2   4271       0.09      1.008
  4272         CA    265    PHE     CG   4272          0     12.011
  4273         CA    265    PHE    CD1   4273     -0.115     12.011
  4274         HP    265    PHE    HD1   4274      0.115      1.008
  4275         CA    265    PHE    CE1   4275     -0.115     12.011
  4276         HP    265    PHE    HE1   4276      0.115      1.008
  4277         CA    265    PHE     CZ   4277     -0.115     12.011
  4278         HP    265    PHE     HZ   4278      0.115      1.008
  4279         CA    265    PHE    CD2   4279     -0.115     12.011
  4280         HP    265    PHE    HD2   4280      0.115      1.008
  4281         CA    265    PHE    CE2   4281     -0.115     12.011
  4282         HP    265    PHE    HE2   4282      0.115      1.008
  4283          C    265    PHE      C   4283       0.51     12.011
  4284          O    265    PHE      O   4284      -0.51     15.999   ; qtot 26
; residue 266 TYR rtp TYR  q  0.0
  4285        NH1    266    TYR      N   4285      -0.47     14.007
  4286          H    266    TYR     HN   4286       0.31      1.008
  4287        CT1    266    TYR     CA   4287       0.07     12.011
  4288        HB1    266    TYR     HA   4288       0.09      1.008
  4289        CT2    266    TYR     CB   4289      -0.18     12.011
  4290        HA2    266    TYR    HB1   4290       0.09      1.008
  4291        HA2    266    TYR    HB2   4291       0.09      1.008
  4292         CA    266    TYR     CG   4292          0     12.011
  4293         CA    266    TYR    CD1   4293     -0.115     12.011
  4294         HP    266    TYR    HD1   4294      0.115      1.008
  4295         CA    266    TYR    CE1   4295     -0.115     12.011
  4296         HP    266    TYR    HE1   4296      0.115      1.008
  4297         CA    266    TYR     CZ   4297       0.11     12.011
  4298        OH1    266    TYR     OH   4298      -0.54     15.999
  4299          H    266    TYR     HH   4299       0.43      1.008
  4300         CA    266    TYR    CD2   4300     -0.115     12.011
  4301         HP    266    TYR    HD2   4301      0.115      1.008
  4302         CA    266    TYR    CE2   4302     -0.115     12.011
  4303         HP    266    TYR    HE2   4303      0.115      1.008
  4304          C    266    TYR      C   4304       0.51     12.011
  4305          O    266    TYR      O   4305      -0.51     15.999   ; qtot 26
; residue 267 PHE rtp PHE  q  0.0
  4306        NH1    267    PHE      N   4306      -0.47     14.007
  4307          H    267    PHE     HN   4307       0.31      1.008
  4308        CT1    267    PHE     CA   4308       0.07     12.011
  4309        HB1    267    PHE     HA   4309       0.09      1.008
  4310        CT2    267    PHE     CB   4310      -0.18     12.011
  4311        HA2    267    PHE    HB1   4311       0.09      1.008
  4312        HA2    267    PHE    HB2   4312       0.09      1.008
  4313         CA    267    PHE     CG   4313          0     12.011
  4314         CA    267    PHE    CD1   4314     -0.115     12.011
  4315         HP    267    PHE    HD1   4315      0.115      1.008
  4316         CA    267    PHE    CE1   4316     -0.115     12.011
  4317         HP    267    PHE    HE1   4317      0.115      1.008
  4318         CA    267    PHE     CZ   4318     -0.115     12.011
  4319         HP    267    PHE     HZ   4319      0.115      1.008
  4320         CA    267    PHE    CD2   4320     -0.115     12.011
  4321         HP    267    PHE    HD2   4321      0.115      1.008
  4322         CA    267    PHE    CE2   4322     -0.115     12.011
  4323         HP    267    PHE    HE2   4323      0.115      1.008
  4324          C    267    PHE      C   4324       0.51     12.011
  4325          O    267    PHE      O   4325      -0.51     15.999   ; qtot 26
; residue 268 VAL rtp VAL  q  0.0
  4326        NH1    268    VAL      N   4326      -0.47     14.007
  4327          H    268    VAL     HN   4327       0.31      1.008
  4328        CT1    268    VAL     CA   4328       0.07     12.011
  4329        HB1    268    VAL     HA   4329       0.09      1.008
  4330        CT1    268    VAL     CB   4330      -0.09     12.011
  4331        HA1    268    VAL     HB   4331       0.09      1.008
  4332        CT3    268    VAL    CG1   4332      -0.27     12.011
  4333        HA3    268    VAL   HG11   4333       0.09      1.008
  4334        HA3    268    VAL   HG12   4334       0.09      1.008
  4335        HA3    268    VAL   HG13   4335       0.09      1.008
  4336        CT3    268    VAL    CG2   4336      -0.27     12.011
  4337        HA3    268    VAL   HG21   4337       0.09      1.008
  4338        HA3    268    VAL   HG22   4338       0.09      1.008
  4339        HA3    268    VAL   HG23   4339       0.09      1.008
  4340          C    268    VAL      C   4340       0.51     12.011
  4341          O    268    VAL      O   4341      -0.51     15.999   ; qtot 26
; residue 269 ALA rtp ALA  q  0.0
  4342        NH1    269    ALA      N   4342      -0.47     14.007
  4343          H    269    ALA     HN   4343       0.31      1.008
  4344        CT1    269    ALA     CA   4344       0.07     12.011
  4345        HB1    269    ALA     HA   4345       0.09      1.008
  4346        CT3    269    ALA     CB   4346      -0.27     12.011
  4347        HA3    269    ALA    HB1   4347       0.09      1.008
  4348        HA3    269    ALA    HB2   4348       0.09      1.008
  4349        HA3    269    ALA    HB3   4349       0.09      1.008
  4350          C    269    ALA      C   4350       0.51     12.011
  4351          O    269    ALA      O   4351      -0.51     15.999   ; qtot 26
; residue 270 VAL rtp VAL  q  0.0
  4352        NH1    270    VAL      N   4352      -0.47     14.007
  4353          H    270    VAL     HN   4353       0.31      1.008
  4354        CT1    270    VAL     CA   4354       0.07     12.011
  4355        HB1    270    VAL     HA   4355       0.09      1.008
  4356        CT1    270    VAL     CB   4356      -0.09     12.011
  4357        HA1    270    VAL     HB   4357       0.09      1.008
  4358        CT3    270    VAL    CG1   4358      -0.27     12.011
  4359        HA3    270    VAL   HG11   4359       0.09      1.008
  4360        HA3    270    VAL   HG12   4360       0.09      1.008
  4361        HA3    270    VAL   HG13   4361       0.09      1.008
  4362        CT3    270    VAL    CG2   4362      -0.27     12.011
  4363        HA3    270    VAL   HG21   4363       0.09      1.008
  4364        HA3    270    VAL   HG22   4364       0.09      1.008
  4365        HA3    270    VAL   HG23   4365       0.09      1.008
  4366          C    270    VAL      C   4366       0.51     12.011
  4367          O    270    VAL      O   4367      -0.51     15.999   ; qtot 26
; residue 271 ILE rtp ILE  q  0.0
  4368        NH1    271    ILE      N   4368      -0.47     14.007
  4369          H    271    ILE     HN   4369       0.31      1.008
  4370        CT1    271    ILE     CA   4370       0.07     12.011
  4371        HB1    271    ILE     HA   4371       0.09      1.008
  4372        CT1    271    ILE     CB   4372      -0.09     12.011
  4373        HA1    271    ILE     HB   4373       0.09      1.008
  4374        CT3    271    ILE    CG2   4374      -0.27     12.011
  4375        HA3    271    ILE   HG21   4375       0.09      1.008
  4376        HA3    271    ILE   HG22   4376       0.09      1.008
  4377        HA3    271    ILE   HG23   4377       0.09      1.008
  4378        CT2    271    ILE    CG1   4378      -0.18     12.011
  4379        HA2    271    ILE   HG11   4379       0.09      1.008
  4380        HA2    271    ILE   HG12   4380       0.09      1.008
  4381        CT3    271    ILE     CD   4381      -0.27     12.011
  4382        HA3    271    ILE    HD1   4382       0.09      1.008
  4383        HA3    271    ILE    HD2   4383       0.09      1.008
  4384        HA3    271    ILE    HD3   4384       0.09      1.008
  4385          C    271    ILE      C   4385       0.51     12.011
  4386          O    271    ILE      O   4386      -0.51     15.999   ; qtot 26
; residue 272 GLUT rtp GLUT q  0.0
  4387        NH1    272   GLUT      N   4387      -0.47     14.007
  4388          H    272   GLUT     HN   4388       0.31      1.008
  4389       CT1n    272   GLUT     CA   4389       0.07     12.011
  4390        HB1    272   GLUT     HA   4390       0.09      1.008
  4391       CT2n    272   GLUT     CB   4391      -0.18     12.011
  4392        HA2    272   GLUT    HB1   4392       0.09      1.008
  4393        HA2    272   GLUT    HB2   4393       0.09      1.008
  4394       CT2n    272   GLUT     CG   4394      -0.21     12.011
  4395        HA2    272   GLUT    HG1   4395       0.09      1.008
  4396        HA2    272   GLUT    HG2   4396       0.09      1.008
  4397        CDn    272   GLUT     CD   4397       0.75     12.011
  4398         OB    272   GLUT    OE1   4398      -0.55     15.999
  4399       OH1n    272   GLUT    OE2   4399      -0.61     15.999
  4400          H    272   GLUT    HE2   4400       0.44      1.008
  4401          C    272   GLUT      C   4401       0.51     12.011
  4402          O    272   GLUT      O   4402      -0.51     15.999   ; qtot 26
; residue 273 VAL rtp VAL  q  0.0
  4403        NH1    273    VAL      N   4403      -0.47     14.007
  4404          H    273    VAL     HN   4404       0.31      1.008
  4405        CT1    273    VAL     CA   4405       0.07     12.011
  4406        HB1    273    VAL     HA   4406       0.09      1.008
  4407        CT1    273    VAL     CB   4407      -0.09     12.011
  4408        HA1    273    VAL     HB   4408       0.09      1.008
  4409        CT3    273    VAL    CG1   4409      -0.27     12.011
  4410        HA3    273    VAL   HG11   4410       0.09      1.008
  4411        HA3    273    VAL   HG12   4411       0.09      1.008
  4412        HA3    273    VAL   HG13   4412       0.09      1.008
  4413        CT3    273    VAL    CG2   4413      -0.27     12.011
  4414        HA3    273    VAL   HG21   4414       0.09      1.008
  4415        HA3    273    VAL   HG22   4415       0.09      1.008
  4416        HA3    273    VAL   HG23   4416       0.09      1.008
  4417          C    273    VAL      C   4417       0.51     12.011
  4418          O    273    VAL      O   4418      -0.51     15.999   ; qtot 26
; residue 274 THR rtp THR  q  0.0
  4419        NH1    274    THR      N   4419      -0.47     14.007
  4420          H    274    THR     HN   4420       0.31      1.008
  4421        CT1    274    THR     CA   4421       0.07     12.011
  4422        HB1    274    THR     HA   4422       0.09      1.008
  4423        CT1    274    THR     CB   4423       0.14     12.011
  4424        HA1    274    THR     HB   4424       0.09      1.008
  4425        OH1    274    THR    OG1   4425      -0.66     15.999
  4426          H    274    THR    HG1   4426       0.43      1.008
  4427        CT3    274    THR    CG2   4427      -0.27     12.011
  4428        HA3    274    THR   HG21   4428       0.09      1.008
  4429        HA3    274    THR   HG22   4429       0.09      1.008
  4430        HA3    274    THR   HG23   4430       0.09      1.008
  4431          C    274    THR      C   4431       0.51     12.011
  4432          O    274    THR      O   4432      -0.51     15.999   ; qtot 26
; residue 275 VAL rtp VAL  q  0.0
  4433        NH1    275    VAL      N   4433      -0.47     14.007
  4434          H    275    VAL     HN   4434       0.31      1.008
  4435        CT1    275    VAL     CA   4435       0.07     12.011
  4436        HB1    275    VAL     HA   4436       0.09      1.008
  4437        CT1    275    VAL     CB   4437      -0.09     12.011
  4438        HA1    275    VAL     HB   4438       0.09      1.008
  4439        CT3    275    VAL    CG1   4439      -0.27     12.011
  4440        HA3    275    VAL   HG11   4440       0.09      1.008
  4441        HA3    275    VAL   HG12   4441       0.09      1.008
  4442        HA3    275    VAL   HG13   4442       0.09      1.008
  4443        CT3    275    VAL    CG2   4443      -0.27     12.011
  4444        HA3    275    VAL   HG21   4444       0.09      1.008
  4445        HA3    275    VAL   HG22   4445       0.09      1.008
  4446        HA3    275    VAL   HG23   4446       0.09      1.008
  4447          C    275    VAL      C   4447       0.51     12.011
  4448          O    275    VAL      O   4448      -0.51     15.999   ; qtot 26
; residue 276 GLN rtp GLN  q  0.0
  4449        NH1    276    GLN      N   4449      -0.47     14.007
  4450          H    276    GLN     HN   4450       0.31      1.008
  4451        CT1    276    GLN     CA   4451       0.07     12.011
  4452        HB1    276    GLN     HA   4452       0.09      1.008
  4453        CT2    276    GLN     CB   4453      -0.18     12.011
  4454        HA2    276    GLN    HB1   4454       0.09      1.008
  4455        HA2    276    GLN    HB2   4455       0.09      1.008
  4456        CT2    276    GLN     CG   4456      -0.18     12.011
  4457        HA2    276    GLN    HG1   4457       0.09      1.008
  4458        HA2    276    GLN    HG2   4458       0.09      1.008
  4459         CC    276    GLN     CD   4459       0.55     12.011
  4460          O    276    GLN    OE1   4460      -0.55     15.999
  4461        NH2    276    GLN    NE2   4461      -0.62     14.007
  4462          H    276    GLN   HE21   4462       0.32      1.008
  4463          H    276    GLN   HE22   4463        0.3      1.008
  4464          C    276    GLN      C   4464       0.51     12.011
  4465          O    276    GLN      O   4465      -0.51     15.999   ; qtot 26
; residue 277 HSPT rtp HSPT q +1.0
  4466        NH1    277   HSPT      N   4466      -0.47     14.007
  4467          H    277   HSPT     HN   4467       0.31      1.008
  4468       CT1n    277   HSPT     CA   4468       0.07     12.011
  4469        HB1    277   HSPT     HA   4469       0.09      1.008
  4470      CT2An    277   HSPT     CB   4470      -0.05     12.011
  4471        HA2    277   HSPT    HB1   4471       0.09      1.008
  4472        HA2    277   HSPT    HB2   4472       0.09      1.008
  4473       CPH1    277   HSPT    CD2   4473       0.19     12.011
  4474        HR1    277   HSPT    HD2   4474       0.13      1.008
  4475       CPH1    277   HSPT     CG   4475       0.19     12.011
  4476        NR3    277   HSPT    NE2   4476      -0.51     14.007
  4477          H    277   HSPT    HE2   4477       0.44      1.008
  4478        NR3    277   HSPT    ND1   4478      -0.51     14.007
  4479          H    277   HSPT    HD1   4479       0.44      1.008
  4480       CPH2    277   HSPT    CE1   4480       0.32     12.011
  4481        HR2    277   HSPT    HE1   4481       0.18      1.008
  4482          C    277   HSPT      C   4482       0.51     12.011
  4483          O    277   HSPT      O   4483      -0.51     15.999   ; qtot 27
; residue 278 TYR rtp TYR  q  0.0
  4484        NH1    278    TYR      N   4484      -0.47     14.007
  4485          H    278    TYR     HN   4485       0.31      1.008
  4486        CT1    278    TYR     CA   4486       0.07     12.011
  4487        HB1    278    TYR     HA   4487       0.09      1.008
  4488        CT2    278    TYR     CB   4488      -0.18     12.011
  4489        HA2    278    TYR    HB1   4489       0.09      1.008
  4490        HA2    278    TYR    HB2   4490       0.09      1.008
  4491         CA    278    TYR     CG   4491          0     12.011
  4492         CA    278    TYR    CD1   4492     -0.115     12.011
  4493         HP    278    TYR    HD1   4493      0.115      1.008
  4494         CA    278    TYR    CE1   4494     -0.115     12.011
  4495         HP    278    TYR    HE1   4495      0.115      1.008
  4496         CA    278    TYR     CZ   4496       0.11     12.011
  4497        OH1    278    TYR     OH   4497      -0.54     15.999
  4498          H    278    TYR     HH   4498       0.43      1.008
  4499         CA    278    TYR    CD2   4499     -0.115     12.011
  4500         HP    278    TYR    HD2   4500      0.115      1.008
  4501         CA    278    TYR    CE2   4501     -0.115     12.011
  4502         HP    278    TYR    HE2   4502      0.115      1.008
  4503          C    278    TYR      C   4503       0.51     12.011
  4504          O    278    TYR      O   4504      -0.51     15.999   ; qtot 27
; residue 279 LEU rtp LEU  q  0.0
  4505        NH1    279    LEU      N   4505      -0.47     14.007
  4506          H    279    LEU     HN   4506       0.31      1.008
  4507        CT1    279    LEU     CA   4507       0.07     12.011
  4508        HB1    279    LEU     HA   4508       0.09      1.008
  4509        CT2    279    LEU     CB   4509      -0.18     12.011
  4510        HA2    279    LEU    HB1   4510       0.09      1.008
  4511        HA2    279    LEU    HB2   4511       0.09      1.008
  4512        CT1    279    LEU     CG   4512      -0.09     12.011
  4513        HA1    279    LEU     HG   4513       0.09      1.008
  4514        CT3    279    LEU    CD1   4514      -0.27     12.011
  4515        HA3    279    LEU   HD11   4515       0.09      1.008
  4516        HA3    279    LEU   HD12   4516       0.09      1.008
  4517        HA3    279    LEU   HD13   4517       0.09      1.008
  4518        CT3    279    LEU    CD2   4518      -0.27     12.011
  4519        HA3    279    LEU   HD21   4519       0.09      1.008
  4520        HA3    279    LEU   HD22   4520       0.09      1.008
  4521        HA3    279    LEU   HD23   4521       0.09      1.008
  4522          C    279    LEU      C   4522       0.51     12.011
  4523          O    279    LEU      O   4523      -0.51     15.999   ; qtot 27
; residue 280 LYS rtp LYS  q +1.0
  4524        NH1    280    LYS      N   4524      -0.47     14.007
  4525          H    280    LYS     HN   4525       0.31      1.008
  4526        CT1    280    LYS     CA   4526       0.07     12.011
  4527        HB1    280    LYS     HA   4527       0.09      1.008
  4528        CT2    280    LYS     CB   4528      -0.18     12.011
  4529        HA2    280    LYS    HB1   4529       0.09      1.008
  4530        HA2    280    LYS    HB2   4530       0.09      1.008
  4531        CT2    280    LYS     CG   4531      -0.18     12.011
  4532        HA2    280    LYS    HG1   4532       0.09      1.008
  4533        HA2    280    LYS    HG2   4533       0.09      1.008
  4534        CT2    280    LYS     CD   4534      -0.18     12.011
  4535        HA2    280    LYS    HD1   4535       0.09      1.008
  4536        HA2    280    LYS    HD2   4536       0.09      1.008
  4537        CT2    280    LYS     CE   4537       0.21     12.011
  4538        HA2    280    LYS    HE1   4538       0.05      1.008
  4539        HA2    280    LYS    HE2   4539       0.05      1.008
  4540        NH3    280    LYS     NZ   4540       -0.3     14.007
  4541         HC    280    LYS    HZ1   4541       0.33      1.008
  4542         HC    280    LYS    HZ2   4542       0.33      1.008
  4543         HC    280    LYS    HZ3   4543       0.33      1.008
  4544          C    280    LYS      C   4544       0.51     12.011
  4545          O    280    LYS      O   4545      -0.51     15.999   ; qtot 28
; residue 281 VAL rtp VAL  q  0.0
  4546        NH1    281    VAL      N   4546      -0.47     14.007
  4547          H    281    VAL     HN   4547       0.31      1.008
  4548        CT1    281    VAL     CA   4548       0.07     12.011
  4549        HB1    281    VAL     HA   4549       0.09      1.008
  4550        CT1    281    VAL     CB   4550      -0.09     12.011
  4551        HA1    281    VAL     HB   4551       0.09      1.008
  4552        CT3    281    VAL    CG1   4552      -0.27     12.011
  4553        HA3    281    VAL   HG11   4553       0.09      1.008
  4554        HA3    281    VAL   HG12   4554       0.09      1.008
  4555        HA3    281    VAL   HG13   4555       0.09      1.008
  4556        CT3    281    VAL    CG2   4556      -0.27     12.011
  4557        HA3    281    VAL   HG21   4557       0.09      1.008
  4558        HA3    281    VAL   HG22   4558       0.09      1.008
  4559        HA3    281    VAL   HG23   4559       0.09      1.008
  4560          C    281    VAL      C   4560       0.51     12.011
  4561          O    281    VAL      O   4561      -0.51     15.999   ; qtot 28
; residue 282 GLUT rtp GLUT q  0.0
  4562        NH1    282   GLUT      N   4562      -0.47     14.007
  4563          H    282   GLUT     HN   4563       0.31      1.008
  4564       CT1n    282   GLUT     CA   4564       0.07     12.011
  4565        HB1    282   GLUT     HA   4565       0.09      1.008
  4566       CT2n    282   GLUT     CB   4566      -0.18     12.011
  4567        HA2    282   GLUT    HB1   4567       0.09      1.008
  4568        HA2    282   GLUT    HB2   4568       0.09      1.008
  4569       CT2n    282   GLUT     CG   4569      -0.21     12.011
  4570        HA2    282   GLUT    HG1   4570       0.09      1.008
  4571        HA2    282   GLUT    HG2   4571       0.09      1.008
  4572        CDn    282   GLUT     CD   4572       0.75     12.011
  4573         OB    282   GLUT    OE1   4573      -0.55     15.999
  4574       OH1n    282   GLUT    OE2   4574      -0.61     15.999
  4575          H    282   GLUT    HE2   4575       0.44      1.008
  4576          C    282   GLUT      C   4576       0.51     12.011
  4577          O    282   GLUT      O   4577      -0.51     15.999   ; qtot 28
; residue 283 SER rtp SER  q  0.0
  4578        NH1    283    SER      N   4578      -0.47     14.007
  4579          H    283    SER     HN   4579       0.31      1.008
  4580        CT1    283    SER     CA   4580       0.07     12.011
  4581        HB1    283    SER     HA   4581       0.09      1.008
  4582        CT2    283    SER     CB   4582       0.05     12.011
  4583        HA2    283    SER    HB1   4583       0.09      1.008
  4584        HA2    283    SER    HB2   4584       0.09      1.008
  4585        OH1    283    SER     OG   4585      -0.66     15.999
  4586          H    283    SER    HG1   4586       0.43      1.008
  4587          C    283    SER      C   4587       0.51     12.011
  4588          O    283    SER      O   4588      -0.51     15.999   ; qtot 28
; residue 284 GLN rtp GLN  q  0.0
  4589        NH1    284    GLN      N   4589      -0.47     14.007
  4590          H    284    GLN     HN   4590       0.31      1.008
  4591        CT1    284    GLN     CA   4591       0.07     12.011
  4592        HB1    284    GLN     HA   4592       0.09      1.008
  4593        CT2    284    GLN     CB   4593      -0.18     12.011
  4594        HA2    284    GLN    HB1   4594       0.09      1.008
  4595        HA2    284    GLN    HB2   4595       0.09      1.008
  4596        CT2    284    GLN     CG   4596      -0.18     12.011
  4597        HA2    284    GLN    HG1   4597       0.09      1.008
  4598        HA2    284    GLN    HG2   4598       0.09      1.008
  4599         CC    284    GLN     CD   4599       0.55     12.011
  4600          O    284    GLN    OE1   4600      -0.55     15.999
  4601        NH2    284    GLN    NE2   4601      -0.62     14.007
  4602          H    284    GLN   HE21   4602       0.32      1.008
  4603          H    284    GLN   HE22   4603        0.3      1.008
  4604          C    284    GLN      C   4604       0.51     12.011
  4605          O    284    GLN      O   4605      -0.51     15.999   ; qtot 28
; residue 285 PRO rtp PRO  q  0.0
  4606          N    285    PRO      N   4606      -0.29     14.007
  4607        CP3    285    PRO     CD   4607          0     12.011
  4608        HA2    285    PRO    HD1   4608       0.09      1.008
  4609        HA2    285    PRO    HD2   4609       0.09      1.008
  4610        CP1    285    PRO     CA   4610       0.02     12.011
  4611        HB1    285    PRO     HA   4611       0.09      1.008
  4612        CP2    285    PRO     CB   4612      -0.18     12.011
  4613        HA2    285    PRO    HB1   4613       0.09      1.008
  4614        HA2    285    PRO    HB2   4614       0.09      1.008
  4615        CP2    285    PRO     CG   4615      -0.18     12.011
  4616        HA2    285    PRO    HG1   4616       0.09      1.008
  4617        HA2    285    PRO    HG2   4617       0.09      1.008
  4618          C    285    PRO      C   4618       0.51     12.011
  4619          O    285    PRO      O   4619      -0.51     15.999   ; qtot 28
; residue 286 ALA rtp ALA  q  0.0
  4620        NH1    286    ALA      N   4620      -0.47     14.007
  4621          H    286    ALA     HN   4621       0.31      1.008
  4622        CT1    286    ALA     CA   4622       0.07     12.011
  4623        HB1    286    ALA     HA   4623       0.09      1.008
  4624        CT3    286    ALA     CB   4624      -0.27     12.011
  4625        HA3    286    ALA    HB1   4625       0.09      1.008
  4626        HA3    286    ALA    HB2   4626       0.09      1.008
  4627        HA3    286    ALA    HB3   4627       0.09      1.008
  4628          C    286    ALA      C   4628       0.51     12.011
  4629          O    286    ALA      O   4629      -0.51     15.999   ; qtot 28
; residue 287 ARG rtp ARG  q +1.0
  4630        NH1    287    ARG      N   4630      -0.47     14.007
  4631          H    287    ARG     HN   4631       0.31      1.008
  4632        CT1    287    ARG     CA   4632       0.07     12.011
  4633        HB1    287    ARG     HA   4633       0.09      1.008
  4634        CT2    287    ARG     CB   4634      -0.18     12.011
  4635        HA2    287    ARG    HB1   4635       0.09      1.008
  4636        HA2    287    ARG    HB2   4636       0.09      1.008
  4637        CT2    287    ARG     CG   4637      -0.18     12.011
  4638        HA2    287    ARG    HG1   4638       0.09      1.008
  4639        HA2    287    ARG    HG2   4639       0.09      1.008
  4640        CT2    287    ARG     CD   4640        0.2     12.011
  4641        HA2    287    ARG    HD1   4641       0.09      1.008
  4642        HA2    287    ARG    HD2   4642       0.09      1.008
  4643        NC2    287    ARG     NE   4643       -0.7     14.007
  4644         HC    287    ARG     HE   4644       0.44      1.008
  4645          C    287    ARG     CZ   4645       0.64     12.011
  4646        NC2    287    ARG    NH1   4646       -0.8     14.007
  4647         HC    287    ARG   HH11   4647       0.46      1.008
  4648         HC    287    ARG   HH12   4648       0.46      1.008
  4649        NC2    287    ARG    NH2   4649       -0.8     14.007
  4650         HC    287    ARG   HH21   4650       0.46      1.008
  4651         HC    287    ARG   HH22   4651       0.46      1.008
  4652          C    287    ARG      C   4652       0.51     12.011
  4653          O    287    ARG      O   4653      -0.51     15.999   ; qtot 29
; residue 288 ALA rtp ALA  q  0.0
  4654        NH1    288    ALA      N   4654      -0.47     14.007
  4655          H    288    ALA     HN   4655       0.31      1.008
  4656        CT1    288    ALA     CA   4656       0.07     12.011
  4657        HB1    288    ALA     HA   4657       0.09      1.008
  4658        CT3    288    ALA     CB   4658      -0.27     12.011
  4659        HA3    288    ALA    HB1   4659       0.09      1.008
  4660        HA3    288    ALA    HB2   4660       0.09      1.008
  4661        HA3    288    ALA    HB3   4661       0.09      1.008
  4662          C    288    ALA      C   4662       0.51     12.011
  4663          O    288    ALA      O   4663      -0.51     15.999   ; qtot 29
; residue 289 ALA rtp ALA  q  0.0
  4664        NH1    289    ALA      N   4664      -0.47     14.007
  4665          H    289    ALA     HN   4665       0.31      1.008
  4666        CT1    289    ALA     CA   4666       0.07     12.011
  4667        HB1    289    ALA     HA   4667       0.09      1.008
  4668        CT3    289    ALA     CB   4668      -0.27     12.011
  4669        HA3    289    ALA    HB1   4669       0.09      1.008
  4670        HA3    289    ALA    HB2   4670       0.09      1.008
  4671        HA3    289    ALA    HB3   4671       0.09      1.008
  4672          C    289    ALA      C   4672       0.51     12.011
  4673          O    289    ALA      O   4673      -0.51     15.999   ; qtot 29
; residue 290 SER rtp SER  q  0.0
  4674        NH1    290    SER      N   4674      -0.47     14.007
  4675          H    290    SER     HN   4675       0.31      1.008
  4676        CT1    290    SER     CA   4676       0.07     12.011
  4677        HB1    290    SER     HA   4677       0.09      1.008
  4678        CT2    290    SER     CB   4678       0.05     12.011
  4679        HA2    290    SER    HB1   4679       0.09      1.008
  4680        HA2    290    SER    HB2   4680       0.09      1.008
  4681        OH1    290    SER     OG   4681      -0.66     15.999
  4682          H    290    SER    HG1   4682       0.43      1.008
  4683          C    290    SER      C   4683       0.51     12.011
  4684          O    290    SER      O   4684      -0.51     15.999   ; qtot 29
; residue 291 ILE rtp ILE  q  0.0
  4685        NH1    291    ILE      N   4685      -0.47     14.007
  4686          H    291    ILE     HN   4686       0.31      1.008
  4687        CT1    291    ILE     CA   4687       0.07     12.011
  4688        HB1    291    ILE     HA   4688       0.09      1.008
  4689        CT1    291    ILE     CB   4689      -0.09     12.011
  4690        HA1    291    ILE     HB   4690       0.09      1.008
  4691        CT3    291    ILE    CG2   4691      -0.27     12.011
  4692        HA3    291    ILE   HG21   4692       0.09      1.008
  4693        HA3    291    ILE   HG22   4693       0.09      1.008
  4694        HA3    291    ILE   HG23   4694       0.09      1.008
  4695        CT2    291    ILE    CG1   4695      -0.18     12.011
  4696        HA2    291    ILE   HG11   4696       0.09      1.008
  4697        HA2    291    ILE   HG12   4697       0.09      1.008
  4698        CT3    291    ILE     CD   4698      -0.27     12.011
  4699        HA3    291    ILE    HD1   4699       0.09      1.008
  4700        HA3    291    ILE    HD2   4700       0.09      1.008
  4701        HA3    291    ILE    HD3   4701       0.09      1.008
  4702          C    291    ILE      C   4702       0.51     12.011
  4703          O    291    ILE      O   4703      -0.51     15.999   ; qtot 29
; residue 292 THR rtp THR  q  0.0
  4704        NH1    292    THR      N   4704      -0.47     14.007
  4705          H    292    THR     HN   4705       0.31      1.008
  4706        CT1    292    THR     CA   4706       0.07     12.011
  4707        HB1    292    THR     HA   4707       0.09      1.008
  4708        CT1    292    THR     CB   4708       0.14     12.011
  4709        HA1    292    THR     HB   4709       0.09      1.008
  4710        OH1    292    THR    OG1   4710      -0.66     15.999
  4711          H    292    THR    HG1   4711       0.43      1.008
  4712        CT3    292    THR    CG2   4712      -0.27     12.011
  4713        HA3    292    THR   HG21   4713       0.09      1.008
  4714        HA3    292    THR   HG22   4714       0.09      1.008
  4715        HA3    292    THR   HG23   4715       0.09      1.008
  4716          C    292    THR      C   4716       0.51     12.011
  4717          O    292    THR      O   4717      -0.51     15.999   ; qtot 29
; residue 293 ARG rtp ARG  q +1.0
  4718        NH1    293    ARG      N   4718      -0.47     14.007
  4719          H    293    ARG     HN   4719       0.31      1.008
  4720        CT1    293    ARG     CA   4720       0.07     12.011
  4721        HB1    293    ARG     HA   4721       0.09      1.008
  4722        CT2    293    ARG     CB   4722      -0.18     12.011
  4723        HA2    293    ARG    HB1   4723       0.09      1.008
  4724        HA2    293    ARG    HB2   4724       0.09      1.008
  4725        CT2    293    ARG     CG   4725      -0.18     12.011
  4726        HA2    293    ARG    HG1   4726       0.09      1.008
  4727        HA2    293    ARG    HG2   4727       0.09      1.008
  4728        CT2    293    ARG     CD   4728        0.2     12.011
  4729        HA2    293    ARG    HD1   4729       0.09      1.008
  4730        HA2    293    ARG    HD2   4730       0.09      1.008
  4731        NC2    293    ARG     NE   4731       -0.7     14.007
  4732         HC    293    ARG     HE   4732       0.44      1.008
  4733          C    293    ARG     CZ   4733       0.64     12.011
  4734        NC2    293    ARG    NH1   4734       -0.8     14.007
  4735         HC    293    ARG   HH11   4735       0.46      1.008
  4736         HC    293    ARG   HH12   4736       0.46      1.008
  4737        NC2    293    ARG    NH2   4737       -0.8     14.007
  4738         HC    293    ARG   HH21   4738       0.46      1.008
  4739         HC    293    ARG   HH22   4739       0.46      1.008
  4740          C    293    ARG      C   4740       0.51     12.011
  4741          O    293    ARG      O   4741      -0.51     15.999   ; qtot 30
; residue 294 ALA rtp ALA  q  0.0
  4742        NH1    294    ALA      N   4742      -0.47     14.007
  4743          H    294    ALA     HN   4743       0.31      1.008
  4744        CT1    294    ALA     CA   4744       0.07     12.011
  4745        HB1    294    ALA     HA   4745       0.09      1.008
  4746        CT3    294    ALA     CB   4746      -0.27     12.011
  4747        HA3    294    ALA    HB1   4747       0.09      1.008
  4748        HA3    294    ALA    HB2   4748       0.09      1.008
  4749        HA3    294    ALA    HB3   4749       0.09      1.008
  4750          C    294    ALA      C   4750       0.51     12.011
  4751          O    294    ALA      O   4751      -0.51     15.999   ; qtot 30
; residue 295 SER rtp SER  q  0.0
  4752        NH1    295    SER      N   4752      -0.47     14.007
  4753          H    295    SER     HN   4753       0.31      1.008
  4754        CT1    295    SER     CA   4754       0.07     12.011
  4755        HB1    295    SER     HA   4755       0.09      1.008
  4756        CT2    295    SER     CB   4756       0.05     12.011
  4757        HA2    295    SER    HB1   4757       0.09      1.008
  4758        HA2    295    SER    HB2   4758       0.09      1.008
  4759        OH1    295    SER     OG   4759      -0.66     15.999
  4760          H    295    SER    HG1   4760       0.43      1.008
  4761          C    295    SER      C   4761       0.51     12.011
  4762          O    295    SER      O   4762      -0.51     15.999   ; qtot 30
; residue 296 ARG rtp ARG  q +1.0
  4763        NH1    296    ARG      N   4763      -0.47     14.007
  4764          H    296    ARG     HN   4764       0.31      1.008
  4765        CT1    296    ARG     CA   4765       0.07     12.011
  4766        HB1    296    ARG     HA   4766       0.09      1.008
  4767        CT2    296    ARG     CB   4767      -0.18     12.011
  4768        HA2    296    ARG    HB1   4768       0.09      1.008
  4769        HA2    296    ARG    HB2   4769       0.09      1.008
  4770        CT2    296    ARG     CG   4770      -0.18     12.011
  4771        HA2    296    ARG    HG1   4771       0.09      1.008
  4772        HA2    296    ARG    HG2   4772       0.09      1.008
  4773        CT2    296    ARG     CD   4773        0.2     12.011
  4774        HA2    296    ARG    HD1   4774       0.09      1.008
  4775        HA2    296    ARG    HD2   4775       0.09      1.008
  4776        NC2    296    ARG     NE   4776       -0.7     14.007
  4777         HC    296    ARG     HE   4777       0.44      1.008
  4778          C    296    ARG     CZ   4778       0.64     12.011
  4779        NC2    296    ARG    NH1   4779       -0.8     14.007
  4780         HC    296    ARG   HH11   4780       0.46      1.008
  4781         HC    296    ARG   HH12   4781       0.46      1.008
  4782        NC2    296    ARG    NH2   4782       -0.8     14.007
  4783         HC    296    ARG   HH21   4783       0.46      1.008
  4784         HC    296    ARG   HH22   4784       0.46      1.008
  4785          C    296    ARG      C   4785       0.51     12.011
  4786          O    296    ARG      O   4786      -0.51     15.999   ; qtot 31
; residue 297 ILE rtp ILE  q  0.0
  4787        NH1    297    ILE      N   4787      -0.47     14.007
  4788          H    297    ILE     HN   4788       0.31      1.008
  4789        CT1    297    ILE     CA   4789       0.07     12.011
  4790        HB1    297    ILE     HA   4790       0.09      1.008
  4791        CT1    297    ILE     CB   4791      -0.09     12.011
  4792        HA1    297    ILE     HB   4792       0.09      1.008
  4793        CT3    297    ILE    CG2   4793      -0.27     12.011
  4794        HA3    297    ILE   HG21   4794       0.09      1.008
  4795        HA3    297    ILE   HG22   4795       0.09      1.008
  4796        HA3    297    ILE   HG23   4796       0.09      1.008
  4797        CT2    297    ILE    CG1   4797      -0.18     12.011
  4798        HA2    297    ILE   HG11   4798       0.09      1.008
  4799        HA2    297    ILE   HG12   4799       0.09      1.008
  4800        CT3    297    ILE     CD   4800      -0.27     12.011
  4801        HA3    297    ILE    HD1   4801       0.09      1.008
  4802        HA3    297    ILE    HD2   4802       0.09      1.008
  4803        HA3    297    ILE    HD3   4803       0.09      1.008
  4804          C    297    ILE      C   4804       0.51     12.011
  4805          O    297    ILE      O   4805      -0.51     15.999   ; qtot 31
; residue 298 ALA rtp ALA  q  0.0
  4806        NH1    298    ALA      N   4806      -0.47     14.007
  4807          H    298    ALA     HN   4807       0.31      1.008
  4808        CT1    298    ALA     CA   4808       0.07     12.011
  4809        HB1    298    ALA     HA   4809       0.09      1.008
  4810        CT3    298    ALA     CB   4810      -0.27     12.011
  4811        HA3    298    ALA    HB1   4811       0.09      1.008
  4812        HA3    298    ALA    HB2   4812       0.09      1.008
  4813        HA3    298    ALA    HB3   4813       0.09      1.008
  4814          C    298    ALA      C   4814       0.51     12.011
  4815          O    298    ALA      O   4815      -0.51     15.999   ; qtot 31
; residue 299 PHE rtp PHE  q  0.0
  4816        NH1    299    PHE      N   4816      -0.47     14.007
  4817          H    299    PHE     HN   4817       0.31      1.008
  4818        CT1    299    PHE     CA   4818       0.07     12.011
  4819        HB1    299    PHE     HA   4819       0.09      1.008
  4820        CT2    299    PHE     CB   4820      -0.18     12.011
  4821        HA2    299    PHE    HB1   4821       0.09      1.008
  4822        HA2    299    PHE    HB2   4822       0.09      1.008
  4823         CA    299    PHE     CG   4823          0     12.011
  4824         CA    299    PHE    CD1   4824     -0.115     12.011
  4825         HP    299    PHE    HD1   4825      0.115      1.008
  4826         CA    299    PHE    CE1   4826     -0.115     12.011
  4827         HP    299    PHE    HE1   4827      0.115      1.008
  4828         CA    299    PHE     CZ   4828     -0.115     12.011
  4829         HP    299    PHE     HZ   4829      0.115      1.008
  4830         CA    299    PHE    CD2   4830     -0.115     12.011
  4831         HP    299    PHE    HD2   4831      0.115      1.008
  4832         CA    299    PHE    CE2   4832     -0.115     12.011
  4833         HP    299    PHE    HE2   4833      0.115      1.008
  4834          C    299    PHE      C   4834       0.51     12.011
  4835          O    299    PHE      O   4835      -0.51     15.999   ; qtot 31
; residue 300 PRO rtp PRO  q  0.0
  4836          N    300    PRO      N   4836      -0.29     14.007
  4837        CP3    300    PRO     CD   4837          0     12.011
  4838        HA2    300    PRO    HD1   4838       0.09      1.008
  4839        HA2    300    PRO    HD2   4839       0.09      1.008
  4840        CP1    300    PRO     CA   4840       0.02     12.011
  4841        HB1    300    PRO     HA   4841       0.09      1.008
  4842        CP2    300    PRO     CB   4842      -0.18     12.011
  4843        HA2    300    PRO    HB1   4843       0.09      1.008
  4844        HA2    300    PRO    HB2   4844       0.09      1.008
  4845        CP2    300    PRO     CG   4845      -0.18     12.011
  4846        HA2    300    PRO    HG1   4846       0.09      1.008
  4847        HA2    300    PRO    HG2   4847       0.09      1.008
  4848          C    300    PRO      C   4848       0.51     12.011
  4849          O    300    PRO      O   4849      -0.51     15.999   ; qtot 31
; residue 301 VAL rtp VAL  q  0.0
  4850        NH1    301    VAL      N   4850      -0.47     14.007
  4851          H    301    VAL     HN   4851       0.31      1.008
  4852        CT1    301    VAL     CA   4852       0.07     12.011
  4853        HB1    301    VAL     HA   4853       0.09      1.008
  4854        CT1    301    VAL     CB   4854      -0.09     12.011
  4855        HA1    301    VAL     HB   4855       0.09      1.008
  4856        CT3    301    VAL    CG1   4856      -0.27     12.011
  4857        HA3    301    VAL   HG11   4857       0.09      1.008
  4858        HA3    301    VAL   HG12   4858       0.09      1.008
  4859        HA3    301    VAL   HG13   4859       0.09      1.008
  4860        CT3    301    VAL    CG2   4860      -0.27     12.011
  4861        HA3    301    VAL   HG21   4861       0.09      1.008
  4862        HA3    301    VAL   HG22   4862       0.09      1.008
  4863        HA3    301    VAL   HG23   4863       0.09      1.008
  4864          C    301    VAL      C   4864       0.51     12.011
  4865          O    301    VAL      O   4865      -0.51     15.999   ; qtot 31
; residue 302 VAL rtp VAL  q  0.0
  4866        NH1    302    VAL      N   4866      -0.47     14.007
  4867          H    302    VAL     HN   4867       0.31      1.008
  4868        CT1    302    VAL     CA   4868       0.07     12.011
  4869        HB1    302    VAL     HA   4869       0.09      1.008
  4870        CT1    302    VAL     CB   4870      -0.09     12.011
  4871        HA1    302    VAL     HB   4871       0.09      1.008
  4872        CT3    302    VAL    CG1   4872      -0.27     12.011
  4873        HA3    302    VAL   HG11   4873       0.09      1.008
  4874        HA3    302    VAL   HG12   4874       0.09      1.008
  4875        HA3    302    VAL   HG13   4875       0.09      1.008
  4876        CT3    302    VAL    CG2   4876      -0.27     12.011
  4877        HA3    302    VAL   HG21   4877       0.09      1.008
  4878        HA3    302    VAL   HG22   4878       0.09      1.008
  4879        HA3    302    VAL   HG23   4879       0.09      1.008
  4880          C    302    VAL      C   4880       0.51     12.011
  4881          O    302    VAL      O   4881      -0.51     15.999   ; qtot 31
; residue 303 PHE rtp PHE  q  0.0
  4882        NH1    303    PHE      N   4882      -0.47     14.007
  4883          H    303    PHE     HN   4883       0.31      1.008
  4884        CT1    303    PHE     CA   4884       0.07     12.011
  4885        HB1    303    PHE     HA   4885       0.09      1.008
  4886        CT2    303    PHE     CB   4886      -0.18     12.011
  4887        HA2    303    PHE    HB1   4887       0.09      1.008
  4888        HA2    303    PHE    HB2   4888       0.09      1.008
  4889         CA    303    PHE     CG   4889          0     12.011
  4890         CA    303    PHE    CD1   4890     -0.115     12.011
  4891         HP    303    PHE    HD1   4891      0.115      1.008
  4892         CA    303    PHE    CE1   4892     -0.115     12.011
  4893         HP    303    PHE    HE1   4893      0.115      1.008
  4894         CA    303    PHE     CZ   4894     -0.115     12.011
  4895         HP    303    PHE     HZ   4895      0.115      1.008
  4896         CA    303    PHE    CD2   4896     -0.115     12.011
  4897         HP    303    PHE    HD2   4897      0.115      1.008
  4898         CA    303    PHE    CE2   4898     -0.115     12.011
  4899         HP    303    PHE    HE2   4899      0.115      1.008
  4900          C    303    PHE      C   4900       0.51     12.011
  4901          O    303    PHE      O   4901      -0.51     15.999   ; qtot 31
; residue 304 LEU rtp LEU  q  0.0
  4902        NH1    304    LEU      N   4902      -0.47     14.007
  4903          H    304    LEU     HN   4903       0.31      1.008
  4904        CT1    304    LEU     CA   4904       0.07     12.011
  4905        HB1    304    LEU     HA   4905       0.09      1.008
  4906        CT2    304    LEU     CB   4906      -0.18     12.011
  4907        HA2    304    LEU    HB1   4907       0.09      1.008
  4908        HA2    304    LEU    HB2   4908       0.09      1.008
  4909        CT1    304    LEU     CG   4909      -0.09     12.011
  4910        HA1    304    LEU     HG   4910       0.09      1.008
  4911        CT3    304    LEU    CD1   4911      -0.27     12.011
  4912        HA3    304    LEU   HD11   4912       0.09      1.008
  4913        HA3    304    LEU   HD12   4913       0.09      1.008
  4914        HA3    304    LEU   HD13   4914       0.09      1.008
  4915        CT3    304    LEU    CD2   4915      -0.27     12.011
  4916        HA3    304    LEU   HD21   4916       0.09      1.008
  4917        HA3    304    LEU   HD22   4917       0.09      1.008
  4918        HA3    304    LEU   HD23   4918       0.09      1.008
  4919          C    304    LEU      C   4919       0.51     12.011
  4920          O    304    LEU      O   4920      -0.51     15.999   ; qtot 31
; residue 305 LEU rtp LEU  q  0.0
  4921        NH1    305    LEU      N   4921      -0.47     14.007
  4922          H    305    LEU     HN   4922       0.31      1.008
  4923        CT1    305    LEU     CA   4923       0.07     12.011
  4924        HB1    305    LEU     HA   4924       0.09      1.008
  4925        CT2    305    LEU     CB   4925      -0.18     12.011
  4926        HA2    305    LEU    HB1   4926       0.09      1.008
  4927        HA2    305    LEU    HB2   4927       0.09      1.008
  4928        CT1    305    LEU     CG   4928      -0.09     12.011
  4929        HA1    305    LEU     HG   4929       0.09      1.008
  4930        CT3    305    LEU    CD1   4930      -0.27     12.011
  4931        HA3    305    LEU   HD11   4931       0.09      1.008
  4932        HA3    305    LEU   HD12   4932       0.09      1.008
  4933        HA3    305    LEU   HD13   4933       0.09      1.008
  4934        CT3    305    LEU    CD2   4934      -0.27     12.011
  4935        HA3    305    LEU   HD21   4935       0.09      1.008
  4936        HA3    305    LEU   HD22   4936       0.09      1.008
  4937        HA3    305    LEU   HD23   4937       0.09      1.008
  4938          C    305    LEU      C   4938       0.51     12.011
  4939          O    305    LEU      O   4939      -0.51     15.999   ; qtot 31
; residue 306 ALA rtp ALA  q  0.0
  4940        NH1    306    ALA      N   4940      -0.47     14.007
  4941          H    306    ALA     HN   4941       0.31      1.008
  4942        CT1    306    ALA     CA   4942       0.07     12.011
  4943        HB1    306    ALA     HA   4943       0.09      1.008
  4944        CT3    306    ALA     CB   4944      -0.27     12.011
  4945        HA3    306    ALA    HB1   4945       0.09      1.008
  4946        HA3    306    ALA    HB2   4946       0.09      1.008
  4947        HA3    306    ALA    HB3   4947       0.09      1.008
  4948          C    306    ALA      C   4948       0.51     12.011
  4949          O    306    ALA      O   4949      -0.51     15.999   ; qtot 31
; residue 307 ASN rtp ASN  q  0.0
  4950        NH1    307    ASN      N   4950      -0.47     14.007
  4951          H    307    ASN     HN   4951       0.31      1.008
  4952        CT1    307    ASN     CA   4952       0.07     12.011
  4953        HB1    307    ASN     HA   4953       0.09      1.008
  4954        CT2    307    ASN     CB   4954      -0.18     12.011
  4955        HA2    307    ASN    HB1   4955       0.09      1.008
  4956        HA2    307    ASN    HB2   4956       0.09      1.008
  4957         CC    307    ASN     CG   4957       0.55     12.011
  4958          O    307    ASN    OD1   4958      -0.55     15.999
  4959        NH2    307    ASN    ND2   4959      -0.62     14.007
  4960          H    307    ASN   HD21   4960       0.32      1.008
  4961          H    307    ASN   HD22   4961        0.3      1.008
  4962          C    307    ASN      C   4962       0.51     12.011
  4963          O    307    ASN      O   4963      -0.51     15.999   ; qtot 31
; residue 308 ILE rtp ILE  q  0.0
  4964        NH1    308    ILE      N   4964      -0.47     14.007
  4965          H    308    ILE     HN   4965       0.31      1.008
  4966        CT1    308    ILE     CA   4966       0.07     12.011
  4967        HB1    308    ILE     HA   4967       0.09      1.008
  4968        CT1    308    ILE     CB   4968      -0.09     12.011
  4969        HA1    308    ILE     HB   4969       0.09      1.008
  4970        CT3    308    ILE    CG2   4970      -0.27     12.011
  4971        HA3    308    ILE   HG21   4971       0.09      1.008
  4972        HA3    308    ILE   HG22   4972       0.09      1.008
  4973        HA3    308    ILE   HG23   4973       0.09      1.008
  4974        CT2    308    ILE    CG1   4974      -0.18     12.011
  4975        HA2    308    ILE   HG11   4975       0.09      1.008
  4976        HA2    308    ILE   HG12   4976       0.09      1.008
  4977        CT3    308    ILE     CD   4977      -0.27     12.011
  4978        HA3    308    ILE    HD1   4978       0.09      1.008
  4979        HA3    308    ILE    HD2   4979       0.09      1.008
  4980        HA3    308    ILE    HD3   4980       0.09      1.008
  4981          C    308    ILE      C   4981       0.51     12.011
  4982          O    308    ILE      O   4982      -0.51     15.999   ; qtot 31
; residue 309 ILE rtp ILE  q  0.0
  4983        NH1    309    ILE      N   4983      -0.47     14.007
  4984          H    309    ILE     HN   4984       0.31      1.008
  4985        CT1    309    ILE     CA   4985       0.07     12.011
  4986        HB1    309    ILE     HA   4986       0.09      1.008
  4987        CT1    309    ILE     CB   4987      -0.09     12.011
  4988        HA1    309    ILE     HB   4988       0.09      1.008
  4989        CT3    309    ILE    CG2   4989      -0.27     12.011
  4990        HA3    309    ILE   HG21   4990       0.09      1.008
  4991        HA3    309    ILE   HG22   4991       0.09      1.008
  4992        HA3    309    ILE   HG23   4992       0.09      1.008
  4993        CT2    309    ILE    CG1   4993      -0.18     12.011
  4994        HA2    309    ILE   HG11   4994       0.09      1.008
  4995        HA2    309    ILE   HG12   4995       0.09      1.008
  4996        CT3    309    ILE     CD   4996      -0.27     12.011
  4997        HA3    309    ILE    HD1   4997       0.09      1.008
  4998        HA3    309    ILE    HD2   4998       0.09      1.008
  4999        HA3    309    ILE    HD3   4999       0.09      1.008
  5000          C    309    ILE      C   5000       0.51     12.011
  5001          O    309    ILE      O   5001      -0.51     15.999   ; qtot 31
; residue 310 LEU rtp LEU  q  0.0
  5002        NH1    310    LEU      N   5002      -0.47     14.007
  5003          H    310    LEU     HN   5003       0.31      1.008
  5004        CT1    310    LEU     CA   5004       0.07     12.011
  5005        HB1    310    LEU     HA   5005       0.09      1.008
  5006        CT2    310    LEU     CB   5006      -0.18     12.011
  5007        HA2    310    LEU    HB1   5007       0.09      1.008
  5008        HA2    310    LEU    HB2   5008       0.09      1.008
  5009        CT1    310    LEU     CG   5009      -0.09     12.011
  5010        HA1    310    LEU     HG   5010       0.09      1.008
  5011        CT3    310    LEU    CD1   5011      -0.27     12.011
  5012        HA3    310    LEU   HD11   5012       0.09      1.008
  5013        HA3    310    LEU   HD12   5013       0.09      1.008
  5014        HA3    310    LEU   HD13   5014       0.09      1.008
  5015        CT3    310    LEU    CD2   5015      -0.27     12.011
  5016        HA3    310    LEU   HD21   5016       0.09      1.008
  5017        HA3    310    LEU   HD22   5017       0.09      1.008
  5018        HA3    310    LEU   HD23   5018       0.09      1.008
  5019          C    310    LEU      C   5019       0.51     12.011
  5020          O    310    LEU      O   5020      -0.51     15.999   ; qtot 31
; residue 311 ALA rtp ALA  q  0.0
  5021        NH1    311    ALA      N   5021      -0.47     14.007
  5022          H    311    ALA     HN   5022       0.31      1.008
  5023        CT1    311    ALA     CA   5023       0.07     12.011
  5024        HB1    311    ALA     HA   5024       0.09      1.008
  5025        CT3    311    ALA     CB   5025      -0.27     12.011
  5026        HA3    311    ALA    HB1   5026       0.09      1.008
  5027        HA3    311    ALA    HB2   5027       0.09      1.008
  5028        HA3    311    ALA    HB3   5028       0.09      1.008
  5029          C    311    ALA      C   5029       0.51     12.011
  5030          O    311    ALA      O   5030      -0.51     15.999   ; qtot 31
; residue 312 PHE rtp PHE  q  0.0
  5031        NH1    312    PHE      N   5031      -0.47     14.007
  5032          H    312    PHE     HN   5032       0.31      1.008
  5033        CT1    312    PHE     CA   5033       0.07     12.011
  5034        HB1    312    PHE     HA   5034       0.09      1.008
  5035        CT2    312    PHE     CB   5035      -0.18     12.011
  5036        HA2    312    PHE    HB1   5036       0.09      1.008
  5037        HA2    312    PHE    HB2   5037       0.09      1.008
  5038         CA    312    PHE     CG   5038          0     12.011
  5039         CA    312    PHE    CD1   5039     -0.115     12.011
  5040         HP    312    PHE    HD1   5040      0.115      1.008
  5041         CA    312    PHE    CE1   5041     -0.115     12.011
  5042         HP    312    PHE    HE1   5042      0.115      1.008
  5043         CA    312    PHE     CZ   5043     -0.115     12.011
  5044         HP    312    PHE     HZ   5044      0.115      1.008
  5045         CA    312    PHE    CD2   5045     -0.115     12.011
  5046         HP    312    PHE    HD2   5046      0.115      1.008
  5047         CA    312    PHE    CE2   5047     -0.115     12.011
  5048         HP    312    PHE    HE2   5048      0.115      1.008
  5049          C    312    PHE      C   5049       0.51     12.011
  5050          O    312    PHE      O   5050      -0.51     15.999   ; qtot 31
; residue 313 LEU rtp LEU  q  0.0
  5051        NH1    313    LEU      N   5051      -0.47     14.007
  5052          H    313    LEU     HN   5052       0.31      1.008
  5053        CT1    313    LEU     CA   5053       0.07     12.011
  5054        HB1    313    LEU     HA   5054       0.09      1.008
  5055        CT2    313    LEU     CB   5055      -0.18     12.011
  5056        HA2    313    LEU    HB1   5056       0.09      1.008
  5057        HA2    313    LEU    HB2   5057       0.09      1.008
  5058        CT1    313    LEU     CG   5058      -0.09     12.011
  5059        HA1    313    LEU     HG   5059       0.09      1.008
  5060        CT3    313    LEU    CD1   5060      -0.27     12.011
  5061        HA3    313    LEU   HD11   5061       0.09      1.008
  5062        HA3    313    LEU   HD12   5062       0.09      1.008
  5063        HA3    313    LEU   HD13   5063       0.09      1.008
  5064        CT3    313    LEU    CD2   5064      -0.27     12.011
  5065        HA3    313    LEU   HD21   5065       0.09      1.008
  5066        HA3    313    LEU   HD22   5066       0.09      1.008
  5067        HA3    313    LEU   HD23   5067       0.09      1.008
  5068          C    313    LEU      C   5068       0.51     12.011
  5069          O    313    LEU      O   5069      -0.51     15.999   ; qtot 31
; residue 314 PHE rtp PHE  q  0.0
  5070        NH1    314    PHE      N   5070      -0.47     14.007
  5071          H    314    PHE     HN   5071       0.31      1.008
  5072        CT1    314    PHE     CA   5072       0.07     12.011
  5073        HB1    314    PHE     HA   5073       0.09      1.008
  5074        CT2    314    PHE     CB   5074      -0.18     12.011
  5075        HA2    314    PHE    HB1   5075       0.09      1.008
  5076        HA2    314    PHE    HB2   5076       0.09      1.008
  5077         CA    314    PHE     CG   5077          0     12.011
  5078         CA    314    PHE    CD1   5078     -0.115     12.011
  5079         HP    314    PHE    HD1   5079      0.115      1.008
  5080         CA    314    PHE    CE1   5080     -0.115     12.011
  5081         HP    314    PHE    HE1   5081      0.115      1.008
  5082         CA    314    PHE     CZ   5082     -0.115     12.011
  5083         HP    314    PHE     HZ   5083      0.115      1.008
  5084         CA    314    PHE    CD2   5084     -0.115     12.011
  5085         HP    314    PHE    HD2   5085      0.115      1.008
  5086         CA    314    PHE    CE2   5086     -0.115     12.011
  5087         HP    314    PHE    HE2   5087      0.115      1.008
  5088          C    314    PHE      C   5088       0.51     12.011
  5089          O    314    PHE      O   5089      -0.51     15.999   ; qtot 31
; residue 315 PHE rtp PHE  q  0.0
  5090        NH1    315    PHE      N   5090      -0.47     14.007
  5091          H    315    PHE     HN   5091       0.31      1.008
  5092        CT1    315    PHE     CA   5092       0.07     12.011
  5093        HB1    315    PHE     HA   5093       0.09      1.008
  5094        CT2    315    PHE     CB   5094      -0.18     12.011
  5095        HA2    315    PHE    HB1   5095       0.09      1.008
  5096        HA2    315    PHE    HB2   5096       0.09      1.008
  5097         CA    315    PHE     CG   5097          0     12.011
  5098         CA    315    PHE    CD1   5098     -0.115     12.011
  5099         HP    315    PHE    HD1   5099      0.115      1.008
  5100         CA    315    PHE    CE1   5100     -0.115     12.011
  5101         HP    315    PHE    HE1   5101      0.115      1.008
  5102         CA    315    PHE     CZ   5102     -0.115     12.011
  5103         HP    315    PHE     HZ   5103      0.115      1.008
  5104         CA    315    PHE    CD2   5104     -0.115     12.011
  5105         HP    315    PHE    HD2   5105      0.115      1.008
  5106         CA    315    PHE    CE2   5106     -0.115     12.011
  5107         HP    315    PHE    HE2   5107      0.115      1.008
  5108        CDn    315    PHE      C   5108       0.72     12.011
  5109         OB    315    PHE    OT1   5109      -0.55    15.9994
  5110       OH1n    315    PHE    OT2   5110      -0.61    15.9994
  5111          H    315    PHE    HT2   5111       0.44      1.008   ; qtot 31

[ bonds ]
;  ai    aj funct            c0            c1            c2            c3
    1     2     1 
    1     3     1 
    1     4     1 
    4     5     1 
    4     6     1 
    4    16     1 
    6     7     1 
    6     8     1 
    6    12     1 
    8     9     1 
    8    10     1 
    8    11     1 
   12    13     1 
   12    14     1 
   12    15     1 
   16    17     1 
   16    18     1 
   18    19     1 
   18    20     1 
   20    21     1 
   20    22     1 
   20    27     1 
   22    23     1 
   22    24     1 
   22    25     1 
   25    26     1 
   27    28     1 
   27    29     1 
   29    30     1 
   29    33     1 
   30    31     1 
   30    32     1 
   30    38     1 
   33    34     1 
   33    35     1 
   33    41     1 
   35    36     1 
   35    37     1 
   35    38     1 
   38    39     1 
   38    40     1 
   41    42     1 
   41    43     1 
   43    44     1 
   43    47     1 
   44    45     1 
   44    46     1 
   44    52     1 
   47    48     1 
   47    49     1 
   47    55     1 
   49    50     1 
   49    51     1 
   49    52     1 
   52    53     1 
   52    54     1 
   55    56     1 
   55    57     1 
   57    58     1 
   57    61     1 
   58    59     1 
   58    60     1 
   58    66     1 
   61    62     1 
   61    63     1 
   61    69     1 
   63    64     1 
   63    65     1 
   63    66     1 
   66    67     1 
   66    68     1 
   69    70     1 
   69    71     1 
   71    72     1 
   71    75     1 
   72    73     1 
   72    74     1 
   72    80     1 
   75    76     1 
   75    77     1 
   75    83     1 
   77    78     1 
   77    79     1 
   77    80     1 
   80    81     1 
   80    82     1 
   83    84     1 
   83    85     1 
   85    86     1 
   85    87     1 
   87    88     1 
   87    89     1 
   87   102     1 
   89    90     1 
   89    91     1 
   89    95     1 
   91    92     1 
   91    93     1 
   91    94     1 
   95    96     1 
   95    97     1 
   95    98     1 
   98    99     1 
   98   100     1 
   98   101     1 
  102   103     1 
  102   104     1 
  104   105     1 
  104   106     1 
  106   107     1 
  106   108     1 
  106   112     1 
  108   109     1 
  108   110     1 
  108   111     1 
  112   113     1 
  112   114     1 
  114   115     1 
  114   116     1 
  116   117     1 
  116   118     1 
  116   125     1 
  118   119     1 
  118   120     1 
  118   121     1 
  121   122     1 
  121   123     1 
  123   124     1 
  125   126     1 
  125   127     1 
  127   128     1 
  127   129     1 
  129   130     1 
  129   131     1 
  129   141     1 
  131   132     1 
  131   133     1 
  131   134     1 
  134   135     1 
  134   136     1 
  134   137     1 
  137   138     1 
  137   139     1 
  139   140     1 
  141   142     1 
  141   143     1 
  143   144     1 
  143   147     1 
  144   145     1 
  144   146     1 
  144   152     1 
  147   148     1 
  147   149     1 
  147   155     1 
  149   150     1 
  149   151     1 
  149   152     1 
  152   153     1 
  152   154     1 
  155   156     1 
  155   157     1 
  157   158     1 
  157   159     1 
  159   160     1 
  159   161     1 
  159   174     1 
  161   162     1 
  161   163     1 
  161   164     1 
  164   165     1 
  164   166     1 
  164   170     1 
  166   167     1 
  166   168     1 
  166   169     1 
  170   171     1 
  170   172     1 
  170   173     1 
  174   175     1 
  174   176     1 
  176   177     1 
  176   178     1 
  178   179     1 
  178   180     1 
  178   188     1 
  180   181     1 
  180   182     1 
  180   184     1 
  182   183     1 
  184   185     1 
  184   186     1 
  184   187     1 
  188   189     1 
  188   190     1 
  190   191     1 
  190   192     1 
  192   193     1 
  192   194     1 
  192   204     1 
  194   195     1 
  194   196     1 
  194   200     1 
  196   197     1 
  196   198     1 
  196   199     1 
  200   201     1 
  200   202     1 
  200   203     1 
  204   205     1 
  204   206     1 
  206   207     1 
  206   208     1 
  208   209     1 
  208   210     1 
  208   218     1 
  210   211     1 
  210   212     1 
  210   213     1 
  213   214     1 
  213   215     1 
  215   216     1 
  215   217     1 
  218   219     1 
  218   220     1 
  220   221     1 
  220   222     1 
  222   223     1 
  222   224     1 
  222   232     1 
  224   225     1 
  224   226     1 
  224   228     1 
  226   227     1 
  228   229     1 
  228   230     1 
  228   231     1 
  232   233     1 
  232   234     1 
  234   235     1 
  234   236     1 
  236   237     1 
  236   238     1 
  236   239     1 
  239   240     1 
  239   241     1 
  241   242     1 
  241   243     1 
  243   244     1 
  243   245     1 
  243   258     1 
  245   246     1 
  245   247     1 
  245   251     1 
  247   248     1 
  247   249     1 
  247   250     1 
  251   252     1 
  251   253     1 
  251   254     1 
  254   255     1 
  254   256     1 
  254   257     1 
  258   259     1 
  258   260     1 
  260   261     1 
  260   262     1 
  262   263     1 
  262   264     1 
  262   279     1 
  264   265     1 
  264   266     1 
  264   267     1 
  267   268     1 
  267   275     1 
  268   269     1 
  268   270     1 
  270   271     1 
  270   272     1 
  272   273     1 
  272   277     1 
  273   274     1 
  275   276     1 
  275   277     1 
  277   278     1 
  279   280     1 
  279   281     1 
  281   282     1 
  281   283     1 
  283   284     1 
  283   285     1 
  283   298     1 
  285   286     1 
  285   287     1 
  285   288     1 
  288   289     1 
  288   290     1 
  288   294     1 
  290   291     1 
  290   292     1 
  290   293     1 
  294   295     1 
  294   296     1 
  294   297     1 
  298   299     1 
  298   300     1 
  300   301     1 
  300   302     1 
  302   303     1 
  302   304     1 
  302   317     1 
  304   305     1 
  304   306     1 
  304   310     1 
  306   307     1 
  306   308     1 
  306   309     1 
  310   311     1 
  310   312     1 
  310   313     1 
  313   314     1 
  313   315     1 
  313   316     1 
  317   318     1 
  317   319     1 
  319   320     1 
  319   321     1 
  321   322     1 
  321   323     1 
  321   333     1 
  323   324     1 
  323   325     1 
  323   326     1 
  326   327     1 
  326   328     1 
  326   329     1 
  329   330     1 
  329   331     1 
  331   332     1 
  333   334     1 
  333   335     1 
  335   336     1 
  335   337     1 
  337   338     1 
  337   339     1 
  337   344     1 
  339   340     1 
  339   341     1 
  339   342     1 
  342   343     1 
  344   345     1 
  344   346     1 
  346   347     1 
  346   348     1 
  348   349     1 
  348   350     1 
  348   365     1 
  350   351     1 
  350   352     1 
  350   353     1 
  353   354     1 
  353   361     1 
  354   355     1 
  354   356     1 
  356   357     1 
  356   358     1 
  358   359     1 
  358   363     1 
  359   360     1 
  361   362     1 
  361   363     1 
  363   364     1 
  365   366     1 
  365   367     1 
  367   368     1 
  367   369     1 
  369   370     1 
  369   371     1 
  369   376     1 
  371   372     1 
  371   373     1 
  371   374     1 
  374   375     1 
  376   377     1 
  376   378     1 
  378   379     1 
  378   380     1 
  380   381     1 
  380   382     1 
  380   395     1 
  382   383     1 
  382   384     1 
  382   385     1 
  385   386     1 
  385   387     1 
  385   391     1 
  387   388     1 
  387   389     1 
  387   390     1 
  391   392     1 
  391   393     1 
  391   394     1 
  395   396     1 
  395   397     1 
  397   398     1 
  397   399     1 
  399   400     1 
  399   401     1 
  399   408     1 
  401   402     1 
  401   403     1 
  401   404     1 
  404   405     1 
  404   406     1 
  406   407     1 
  408   409     1 
  408   410     1 
  410   411     1 
  410   412     1 
  412   413     1 
  412   414     1 
  412   421     1 
  414   415     1 
  414   416     1 
  414   417     1 
  417   418     1 
  417   419     1 
  419   420     1 
  421   422     1 
  421   423     1 
  423   424     1 
  423   425     1 
  425   426     1 
  425   427     1 
  425   443     1 
  427   428     1 
  427   429     1 
  427   430     1 
  430   431     1 
  430   432     1 
  430   433     1 
  433   434     1 
  433   435     1 
  433   436     1 
  436   437     1 
  436   438     1 
  436   439     1 
  439   440     1 
  439   441     1 
  439   442     1 
  443   444     1 
  443   445     1 
  445   446     1 
  445   447     1 
  447   448     1 
  447   449     1 
  447   453     1 
  449   450     1 
  449   451     1 
  449   452     1 
  453   454     1 
  453   455     1 
  455   456     1 
  455   457     1 
  457   458     1 
  457   459     1 
  457   469     1 
  459   460     1 
  459   461     1 
  459   462     1 
  462   463     1 
  462   464     1 
  462   465     1 
  465   466     1 
  465   467     1 
  467   468     1 
  469   470     1 
  469   471     1 
  471   472     1 
  471   473     1 
  473   474     1 
  473   475     1 
  473   483     1 
  475   476     1 
  475   477     1 
  475   479     1 
  477   478     1 
  479   480     1 
  479   481     1 
  479   482     1 
  483   484     1 
  483   485     1 
  485   486     1 
  485   487     1 
  487   488     1 
  487   489     1 
  487   503     1 
  489   490     1 
  489   491     1 
  489   492     1 
  492   493     1 
  492   499     1 
  493   494     1 
  493   495     1 
  495   496     1 
  495   497     1 
  497   498     1 
  497   501     1 
  499   500     1 
  499   501     1 
  501   502     1 
  503   504     1 
  503   505     1 
  505   506     1 
  505   507     1 
  507   508     1 
  507   509     1 
  507   525     1 
  509   510     1 
  509   511     1 
  509   512     1 
  512   513     1 
  512   514     1 
  512   515     1 
  515   516     1 
  515   517     1 
  515   518     1 
  518   519     1 
  518   520     1 
  518   521     1 
  521   522     1 
  521   523     1 
  521   524     1 
  525   526     1 
  525   527     1 
  527   528     1 
  527   529     1 
  529   530     1 
  529   531     1 
  529   541     1 
  531   532     1 
  531   533     1 
  531   537     1 
  533   534     1 
  533   535     1 
  533   536     1 
  537   538     1 
  537   539     1 
  537   540     1 
  541   542     1 
  541   543     1 
  543   544     1 
  543   545     1 
  545   546     1 
  545   547     1 
  545   555     1 
  547   548     1 
  547   549     1 
  547   550     1 
  550   551     1 
  550   552     1 
  552   553     1 
  552   554     1 
  555   556     1 
  555   557     1 
  557   558     1 
  557   559     1 
  559   560     1 
  559   561     1 
  559   565     1 
  561   562     1 
  561   563     1 
  561   564     1 
  565   566     1 
  565   567     1 
  567   568     1 
  567   569     1 
  569   570     1 
  569   571     1 
  569   585     1 
  571   572     1 
  571   573     1 
  571   574     1 
  574   575     1 
  574   581     1 
  575   576     1 
  575   577     1 
  577   578     1 
  577   579     1 
  579   580     1 
  579   583     1 
  581   582     1 
  581   583     1 
  583   584     1 
  585   586     1 
  585   587     1 
  587   588     1 
  587   589     1 
  589   590     1 
  589   591     1 
  589   604     1 
  591   592     1 
  591   593     1 
  591   594     1 
  594   595     1 
  594   596     1 
  594   600     1 
  596   597     1 
  596   598     1 
  596   599     1 
  600   601     1 
  600   602     1 
  600   603     1 
  604   605     1 
  604   606     1 
  606   607     1 
  606   608     1 
  608   609     1 
  608   610     1 
  608   615     1 
  610   611     1 
  610   612     1 
  610   613     1 
  613   614     1 
  615   616     1 
  615   617     1 
  617   618     1 
  617   619     1 
  619   620     1 
  619   621     1 
  619   634     1 
  621   622     1 
  621   623     1 
  621   624     1 
  624   625     1 
  624   626     1 
  624   630     1 
  626   627     1 
  626   628     1 
  626   629     1 
  630   631     1 
  630   632     1 
  630   633     1 
  634   635     1 
  634   636     1 
  636   637     1 
  636   638     1 
  638   639     1 
  638   640     1 
  638   645     1 
  640   641     1 
  640   642     1 
  640   643     1 
  643   644     1 
  645   646     1 
  645   647     1 
  647   648     1 
  647   649     1 
  649   650     1 
  649   651     1 
  649   669     1 
  651   652     1 
  651   653     1 
  651   654     1 
  654   655     1 
  654   660     1 
  655   656     1 
  655   657     1 
  657   658     1 
  657   659     1 
  659   660     1 
  659   665     1 
  660   661     1 
  661   662     1 
  661   663     1 
  663   664     1 
  663   667     1 
  665   666     1 
  665   667     1 
  667   668     1 
  669   670     1 
  669   671     1 
  671   672     1 
  671   673     1 
  673   674     1 
  673   675     1 
  673   691     1 
  675   676     1 
  675   677     1 
  675   678     1 
  678   679     1 
  678   680     1 
  678   681     1 
  681   682     1 
  681   683     1 
  681   684     1 
  684   685     1 
  684   686     1 
  684   687     1 
  687   688     1 
  687   689     1 
  687   690     1 
  691   692     1 
  691   693     1 
  693   694     1 
  693   695     1 
  695   696     1 
  695   697     1 
  695   704     1 
  697   698     1 
  697   699     1 
  697   700     1 
  700   701     1 
  700   702     1 
  702   703     1 
  704   705     1 
  704   706     1 
  706   707     1 
  706   708     1 
  708   709     1 
  708   710     1 
  708   728     1 
  710   711     1 
  710   712     1 
  710   713     1 
  713   714     1 
  713   715     1 
  713   716     1 
  716   717     1 
  716   718     1 
  716   719     1 
  719   720     1 
  719   721     1 
  721   722     1 
  721   725     1 
  722   723     1 
  722   724     1 
  725   726     1 
  725   727     1 
  728   729     1 
  728   730     1 
  730   731     1 
  730   732     1 
  732   733     1 
  732   734     1 
  732   752     1 
  734   735     1 
  734   736     1 
  734   737     1 
  737   738     1 
  737   739     1 
  737   740     1 
  740   741     1 
  740   742     1 
  740   743     1 
  743   744     1 
  743   745     1 
  745   746     1 
  745   749     1 
  746   747     1 
  746   748     1 
  749   750     1 
  749   751     1 
  752   753     1 
  752   754     1 
  754   755     1 
  754   756     1 
  756   757     1 
  756   758     1 
  756   771     1 
  758   759     1 
  758   760     1 
  758   761     1 
  761   762     1 
  761   763     1 
  761   767     1 
  763   764     1 
  763   765     1 
  763   766     1 
  767   768     1 
  767   769     1 
  767   770     1 
  771   772     1 
  771   773     1 
  773   774     1 
  773   775     1 
  775   776     1 
  775   777     1 
  775   781     1 
  777   778     1 
  777   779     1 
  777   780     1 
  781   782     1 
  781   783     1 
  783   784     1 
  783   785     1 
  785   786     1 
  785   787     1 
  785   801     1 
  787   788     1 
  787   789     1 
  787   790     1 
  790   791     1 
  790   797     1 
  791   792     1 
  791   793     1 
  793   794     1 
  793   795     1 
  795   796     1 
  795   799     1 
  797   798     1 
  797   799     1 
  799   800     1 
  801   802     1 
  801   803     1 
  803   804     1 
  803   805     1 
  805   806     1 
  805   807     1 
  805   814     1 
  807   808     1 
  807   809     1 
  807   810     1 
  810   811     1 
  810   812     1 
  812   813     1 
  814   815     1 
  814   816     1 
  816   817     1 
  816   820     1 
  817   818     1 
  817   819     1 
  817   825     1 
  820   821     1 
  820   822     1 
  820   828     1 
  822   823     1 
  822   824     1 
  822   825     1 
  825   826     1 
  825   827     1 
  828   829     1 
  828   830     1 
  830   831     1 
  830   832     1 
  832   833     1 
  832   834     1 
  832   844     1 
  834   835     1 
  834   836     1 
  834   840     1 
  836   837     1 
  836   838     1 
  836   839     1 
  840   841     1 
  840   842     1 
  840   843     1 
  844   845     1 
  844   846     1 
  846   847     1 
  846   848     1 
  848   849     1 
  848   850     1 
  848   868     1 
  850   851     1 
  850   852     1 
  850   853     1 
  853   854     1 
  853   855     1 
  853   856     1 
  856   857     1 
  856   858     1 
  856   859     1 
  859   860     1 
  859   861     1 
  861   862     1 
  861   865     1 
  862   863     1 
  862   864     1 
  865   866     1 
  865   867     1 
  868   869     1 
  868   870     1 
  870   871     1 
  870   872     1 
  872   873     1 
  872   874     1 
  872   879     1 
  874   875     1 
  874   876     1 
  874   877     1 
  877   878     1 
  879   880     1 
  879   881     1 
  881   882     1 
  881   883     1 
  883   884     1 
  883   885     1 
  883   886     1 
  886   887     1 
  886   888     1 
  888   889     1 
  888   890     1 
  890   891     1 
  890   892     1 
  890   902     1 
  892   893     1 
  892   894     1 
  892   898     1 
  894   895     1 
  894   896     1 
  894   897     1 
  898   899     1 
  898   900     1 
  898   901     1 
  902   903     1 
  902   904     1 
  904   905     1 
  904   906     1 
  906   907     1 
  906   908     1 
  906   926     1 
  908   909     1 
  908   910     1 
  908   911     1 
  911   912     1 
  911   913     1 
  911   914     1 
  914   915     1 
  914   916     1 
  914   917     1 
  917   918     1 
  917   919     1 
  919   920     1 
  919   923     1 
  920   921     1 
  920   922     1 
  923   924     1 
  923   925     1 
  926   927     1 
  926   928     1 
  928   929     1 
  928   930     1 
  930   931     1 
  930   932     1 
  930   942     1 
  932   933     1 
  932   934     1 
  932   938     1 
  934   935     1 
  934   936     1 
  934   937     1 
  938   939     1 
  938   940     1 
  938   941     1 
  942   943     1 
  942   944     1 
  944   945     1 
  944   946     1 
  946   947     1 
  946   948     1 
  946   964     1 
  948   949     1 
  948   950     1 
  948   951     1 
  951   952     1 
  951   953     1 
  951   954     1 
  954   955     1 
  954   956     1 
  954   957     1 
  957   958     1 
  957   959     1 
  957   960     1 
  960   961     1 
  960   962     1 
  960   963     1 
  964   965     1 
  964   966     1 
  966   967     1 
  966   968     1 
  968   969     1 
  968   970     1 
  968   978     1 
  970   971     1 
  970   972     1 
  970   974     1 
  972   973     1 
  974   975     1 
  974   976     1 
  974   977     1 
  978   979     1 
  978   980     1 
  980   981     1 
  980   982     1 
  982   983     1 
  982   984     1 
  982   999     1 
  984   985     1 
  984   986     1 
  984   987     1 
  987   988     1 
  987   995     1 
  988   989     1 
  988   990     1 
  990   991     1 
  990   992     1 
  992   993     1 
  992   997     1 
  993   994     1 
  995   996     1 
  995   997     1 
  997   998     1 
  999  1000     1 
  999  1001     1 
 1001  1002     1 
 1001  1003     1 
 1003  1004     1 
 1003  1005     1 
 1003  1015     1 
 1005  1006     1 
 1005  1007     1 
 1005  1008     1 
 1008  1009     1 
 1008  1010     1 
 1008  1011     1 
 1011  1012     1 
 1011  1013     1 
 1013  1014     1 
 1015  1016     1 
 1015  1017     1 
 1017  1018     1 
 1017  1021     1 
 1018  1019     1 
 1018  1020     1 
 1018  1026     1 
 1021  1022     1 
 1021  1023     1 
 1021  1029     1 
 1023  1024     1 
 1023  1025     1 
 1023  1026     1 
 1026  1027     1 
 1026  1028     1 
 1029  1030     1 
 1029  1031     1 
 1031  1032     1 
 1031  1033     1 
 1033  1034     1 
 1033  1035     1 
 1033  1045     1 
 1035  1036     1 
 1035  1037     1 
 1035  1038     1 
 1038  1039     1 
 1038  1040     1 
 1038  1041     1 
 1041  1042     1 
 1041  1043     1 
 1043  1044     1 
 1045  1046     1 
 1045  1047     1 
 1047  1048     1 
 1047  1049     1 
 1049  1050     1 
 1049  1051     1 
 1049  1055     1 
 1051  1052     1 
 1051  1053     1 
 1051  1054     1 
 1055  1056     1 
 1055  1057     1 
 1057  1058     1 
 1057  1059     1 
 1059  1060     1 
 1059  1061     1 
 1059  1074     1 
 1061  1062     1 
 1061  1063     1 
 1061  1067     1 
 1063  1064     1 
 1063  1065     1 
 1063  1066     1 
 1067  1068     1 
 1067  1069     1 
 1067  1070     1 
 1070  1071     1 
 1070  1072     1 
 1070  1073     1 
 1074  1075     1 
 1074  1076     1 
 1076  1077     1 
 1076  1078     1 
 1078  1079     1 
 1078  1080     1 
 1078  1098     1 
 1080  1081     1 
 1080  1082     1 
 1080  1083     1 
 1083  1084     1 
 1083  1089     1 
 1084  1085     1 
 1084  1086     1 
 1086  1087     1 
 1086  1088     1 
 1088  1089     1 
 1088  1094     1 
 1089  1090     1 
 1090  1091     1 
 1090  1092     1 
 1092  1093     1 
 1092  1096     1 
 1094  1095     1 
 1094  1096     1 
 1096  1097     1 
 1098  1099     1 
 1098  1100     1 
 1100  1101     1 
 1100  1102     1 
 1102  1103     1 
 1102  1104     1 
 1102  1117     1 
 1104  1105     1 
 1104  1106     1 
 1104  1110     1 
 1106  1107     1 
 1106  1108     1 
 1106  1109     1 
 1110  1111     1 
 1110  1112     1 
 1110  1113     1 
 1113  1114     1 
 1113  1115     1 
 1113  1116     1 
 1117  1118     1 
 1117  1119     1 
 1119  1120     1 
 1119  1123     1 
 1120  1121     1 
 1120  1122     1 
 1120  1128     1 
 1123  1124     1 
 1123  1125     1 
 1123  1131     1 
 1125  1126     1 
 1125  1127     1 
 1125  1128     1 
 1128  1129     1 
 1128  1130     1 
 1131  1132     1 
 1131  1133     1 
 1133  1134     1 
 1133  1135     1 
 1135  1136     1 
 1135  1137     1 
 1135  1147     1 
 1137  1138     1 
 1137  1139     1 
 1137  1140     1 
 1140  1141     1 
 1140  1142     1 
 1140  1143     1 
 1143  1144     1 
 1143  1145     1 
 1145  1146     1 
 1147  1148     1 
 1147  1149     1 
 1149  1150     1 
 1149  1151     1 
 1151  1152     1 
 1151  1153     1 
 1151  1166     1 
 1153  1154     1 
 1153  1155     1 
 1153  1159     1 
 1155  1156     1 
 1155  1157     1 
 1155  1158     1 
 1159  1160     1 
 1159  1161     1 
 1159  1162     1 
 1162  1163     1 
 1162  1164     1 
 1162  1165     1 
 1166  1167     1 
 1166  1168     1 
 1168  1169     1 
 1168  1170     1 
 1170  1171     1 
 1170  1172     1 
 1170  1190     1 
 1172  1173     1 
 1172  1174     1 
 1172  1175     1 
 1175  1176     1 
 1175  1177     1 
 1175  1178     1 
 1178  1179     1 
 1178  1180     1 
 1178  1181     1 
 1181  1182     1 
 1181  1183     1 
 1183  1184     1 
 1183  1187     1 
 1184  1185     1 
 1184  1186     1 
 1187  1188     1 
 1187  1189     1 
 1190  1191     1 
 1190  1192     1 
 1192  1193     1 
 1192  1194     1 
 1194  1195     1 
 1194  1196     1 
 1194  1210     1 
 1196  1197     1 
 1196  1198     1 
 1196  1199     1 
 1199  1200     1 
 1199  1206     1 
 1200  1201     1 
 1200  1202     1 
 1202  1203     1 
 1202  1204     1 
 1204  1205     1 
 1204  1208     1 
 1206  1207     1 
 1206  1208     1 
 1208  1209     1 
 1210  1211     1 
 1210  1212     1 
 1212  1213     1 
 1212  1214     1 
 1214  1215     1 
 1214  1216     1 
 1214  1226     1 
 1216  1217     1 
 1216  1218     1 
 1216  1222     1 
 1218  1219     1 
 1218  1220     1 
 1218  1221     1 
 1222  1223     1 
 1222  1224     1 
 1222  1225     1 
 1226  1227     1 
 1226  1228     1 
 1228  1229     1 
 1228  1230     1 
 1230  1231     1 
 1230  1232     1 
 1230  1240     1 
 1232  1233     1 
 1232  1234     1 
 1232  1235     1 
 1235  1236     1 
 1235  1237     1 
 1237  1238     1 
 1237  1239     1 
 1240  1241     1 
 1240  1242     1 
 1242  1243     1 
 1242  1244     1 
 1244  1245     1 
 1244  1246     1 
 1244  1256     1 
 1246  1247     1 
 1246  1248     1 
 1246  1252     1 
 1248  1249     1 
 1248  1250     1 
 1248  1251     1 
 1252  1253     1 
 1252  1254     1 
 1252  1255     1 
 1256  1257     1 
 1256  1258     1 
 1258  1259     1 
 1258  1260     1 
 1260  1261     1 
 1260  1262     1 
 1260  1272     1 
 1262  1263     1 
 1262  1264     1 
 1262  1265     1 
 1265  1266     1 
 1265  1267     1 
 1265  1268     1 
 1268  1269     1 
 1268  1270     1 
 1270  1271     1 
 1272  1273     1 
 1272  1274     1 
 1274  1275     1 
 1274  1276     1 
 1276  1277     1 
 1276  1278     1 
 1276  1286     1 
 1278  1279     1 
 1278  1280     1 
 1278  1281     1 
 1281  1282     1 
 1281  1283     1 
 1283  1284     1 
 1283  1285     1 
 1286  1287     1 
 1286  1288     1 
 1288  1289     1 
 1288  1290     1 
 1290  1291     1 
 1290  1292     1 
 1290  1296     1 
 1292  1293     1 
 1292  1294     1 
 1292  1295     1 
 1296  1297     1 
 1296  1298     1 
 1298  1299     1 
 1298  1300     1 
 1300  1301     1 
 1300  1302     1 
 1300  1320     1 
 1302  1303     1 
 1302  1304     1 
 1302  1305     1 
 1305  1306     1 
 1305  1307     1 
 1305  1308     1 
 1308  1309     1 
 1308  1310     1 
 1308  1311     1 
 1311  1312     1 
 1311  1313     1 
 1313  1314     1 
 1313  1317     1 
 1314  1315     1 
 1314  1316     1 
 1317  1318     1 
 1317  1319     1 
 1320  1321     1 
 1320  1322     1 
 1322  1323     1 
 1322  1324     1 
 1324  1325     1 
 1324  1326     1 
 1324  1333     1 
 1326  1327     1 
 1326  1328     1 
 1326  1329     1 
 1329  1330     1 
 1329  1331     1 
 1331  1332     1 
 1333  1334     1 
 1333  1335     1 
 1335  1336     1 
 1335  1337     1 
 1337  1338     1 
 1337  1339     1 
 1337  1343     1 
 1339  1340     1 
 1339  1341     1 
 1339  1342     1 
 1343  1344     1 
 1343  1345     1 
 1345  1346     1 
 1345  1347     1 
 1347  1348     1 
 1347  1349     1 
 1347  1356     1 
 1349  1350     1 
 1349  1351     1 
 1349  1352     1 
 1352  1353     1 
 1352  1354     1 
 1354  1355     1 
 1356  1357     1 
 1356  1358     1 
 1358  1359     1 
 1358  1360     1 
 1360  1361     1 
 1360  1362     1 
 1360  1372     1 
 1362  1363     1 
 1362  1364     1 
 1362  1368     1 
 1364  1365     1 
 1364  1366     1 
 1364  1367     1 
 1368  1369     1 
 1368  1370     1 
 1368  1371     1 
 1372  1373     1 
 1372  1374     1 
 1374  1375     1 
 1374  1376     1 
 1376  1377     1 
 1376  1378     1 
 1376  1388     1 
 1378  1379     1 
 1378  1380     1 
 1378  1384     1 
 1380  1381     1 
 1380  1382     1 
 1380  1383     1 
 1384  1385     1 
 1384  1386     1 
 1384  1387     1 
 1388  1389     1 
 1388  1390     1 
 1390  1391     1 
 1390  1392     1 
 1392  1393     1 
 1392  1394     1 
 1392  1401     1 
 1394  1395     1 
 1394  1396     1 
 1394  1397     1 
 1397  1398     1 
 1397  1399     1 
 1399  1400     1 
 1401  1402     1 
 1401  1403     1 
 1403  1404     1 
 1403  1405     1 
 1405  1406     1 
 1405  1407     1 
 1405  1420     1 
 1407  1408     1 
 1407  1409     1 
 1407  1413     1 
 1409  1410     1 
 1409  1411     1 
 1409  1412     1 
 1413  1414     1 
 1413  1415     1 
 1413  1416     1 
 1416  1417     1 
 1416  1418     1 
 1416  1419     1 
 1420  1421     1 
 1420  1422     1 
 1422  1423     1 
 1422  1424     1 
 1424  1425     1 
 1424  1426     1 
 1424  1431     1 
 1426  1427     1 
 1426  1428     1 
 1426  1429     1 
 1429  1430     1 
 1431  1432     1 
 1431  1433     1 
 1433  1434     1 
 1433  1435     1 
 1435  1436     1 
 1435  1437     1 
 1435  1447     1 
 1437  1438     1 
 1437  1439     1 
 1437  1443     1 
 1439  1440     1 
 1439  1441     1 
 1439  1442     1 
 1443  1444     1 
 1443  1445     1 
 1443  1446     1 
 1447  1448     1 
 1447  1449     1 
 1449  1450     1 
 1449  1451     1 
 1451  1452     1 
 1451  1453     1 
 1451  1458     1 
 1453  1454     1 
 1453  1455     1 
 1453  1456     1 
 1456  1457     1 
 1458  1459     1 
 1458  1460     1 
 1460  1461     1 
 1460  1464     1 
 1461  1462     1 
 1461  1463     1 
 1461  1469     1 
 1464  1465     1 
 1464  1466     1 
 1464  1472     1 
 1466  1467     1 
 1466  1468     1 
 1466  1469     1 
 1469  1470     1 
 1469  1471     1 
 1472  1473     1 
 1472  1474     1 
 1474  1475     1 
 1474  1476     1 
 1476  1477     1 
 1476  1478     1 
 1476  1485     1 
 1478  1479     1 
 1478  1480     1 
 1478  1481     1 
 1481  1482     1 
 1481  1483     1 
 1483  1484     1 
 1485  1486     1 
 1485  1487     1 
 1487  1488     1 
 1487  1489     1 
 1489  1490     1 
 1489  1491     1 
 1489  1492     1 
 1492  1493     1 
 1492  1494     1 
 1494  1495     1 
 1494  1496     1 
 1496  1497     1 
 1496  1498     1 
 1496  1506     1 
 1498  1499     1 
 1498  1500     1 
 1498  1502     1 
 1500  1501     1 
 1502  1503     1 
 1502  1504     1 
 1502  1505     1 
 1506  1507     1 
 1506  1508     1 
 1508  1509     1 
 1508  1510     1 
 1510  1511     1 
 1510  1512     1 
 1510  1522     1 
 1512  1513     1 
 1512  1514     1 
 1512  1518     1 
 1514  1515     1 
 1514  1516     1 
 1514  1517     1 
 1518  1519     1 
 1518  1520     1 
 1518  1521     1 
 1522  1523     1 
 1522  1524     1 
 1524  1525     1 
 1524  1526     1 
 1526  1527     1 
 1526  1528     1 
 1526  1539     1 
 1528  1529     1 
 1528  1530     1 
 1528  1531     1 
 1531  1532     1 
 1531  1533     1 
 1531  1534     1 
 1534  1535     1 
 1534  1536     1 
 1536  1537     1 
 1536  1538     1 
 1539  1540     1 
 1539  1541     1 
 1541  1542     1 
 1541  1543     1 
 1543  1544     1 
 1543  1545     1 
 1543  1560     1 
 1545  1546     1 
 1545  1547     1 
 1545  1548     1 
 1548  1549     1 
 1548  1556     1 
 1549  1550     1 
 1549  1551     1 
 1551  1552     1 
 1551  1553     1 
 1553  1554     1 
 1553  1558     1 
 1554  1555     1 
 1556  1557     1 
 1556  1558     1 
 1558  1559     1 
 1560  1561     1 
 1560  1562     1 
 1562  1563     1 
 1562  1564     1 
 1564  1565     1 
 1564  1566     1 
 1564  1579     1 
 1566  1567     1 
 1566  1568     1 
 1566  1569     1 
 1569  1570     1 
 1569  1571     1 
 1569  1575     1 
 1571  1572     1 
 1571  1573     1 
 1571  1574     1 
 1575  1576     1 
 1575  1577     1 
 1575  1578     1 
 1579  1580     1 
 1579  1581     1 
 1581  1582     1 
 1581  1583     1 
 1583  1584     1 
 1583  1585     1 
 1583  1595     1 
 1585  1586     1 
 1585  1587     1 
 1585  1588     1 
 1588  1589     1 
 1588  1590     1 
 1588  1591     1 
 1591  1592     1 
 1591  1593     1 
 1593  1594     1 
 1595  1596     1 
 1595  1597     1 
 1597  1598     1 
 1597  1599     1 
 1599  1600     1 
 1599  1601     1 
 1599  1619     1 
 1601  1602     1 
 1601  1603     1 
 1601  1604     1 
 1604  1605     1 
 1604  1606     1 
 1604  1607     1 
 1607  1608     1 
 1607  1609     1 
 1607  1610     1 
 1610  1611     1 
 1610  1612     1 
 1612  1613     1 
 1612  1616     1 
 1613  1614     1 
 1613  1615     1 
 1616  1617     1 
 1616  1618     1 
 1619  1620     1 
 1619  1621     1 
 1621  1622     1 
 1621  1623     1 
 1623  1624     1 
 1623  1625     1 
 1623  1639     1 
 1625  1626     1 
 1625  1627     1 
 1625  1628     1 
 1628  1629     1 
 1628  1635     1 
 1629  1630     1 
 1629  1631     1 
 1631  1632     1 
 1631  1633     1 
 1633  1634     1 
 1633  1637     1 
 1635  1636     1 
 1635  1637     1 
 1637  1638     1 
 1639  1640     1 
 1639  1641     1 
 1641  1642     1 
 1641  1643     1 
 1643  1644     1 
 1643  1645     1 
 1643  1650     1 
 1645  1646     1 
 1645  1647     1 
 1645  1648     1 
 1648  1649     1 
 1650  1651     1 
 1650  1652     1 
 1652  1653     1 
 1652  1654     1 
 1654  1655     1 
 1654  1656     1 
 1654  1660     1 
 1656  1657     1 
 1656  1658     1 
 1656  1659     1 
 1660  1661     1 
 1660  1662     1 
 1662  1663     1 
 1662  1664     1 
 1664  1665     1 
 1664  1666     1 
 1664  1684     1 
 1666  1667     1 
 1666  1668     1 
 1666  1669     1 
 1669  1670     1 
 1669  1671     1 
 1669  1672     1 
 1672  1673     1 
 1672  1674     1 
 1672  1675     1 
 1675  1676     1 
 1675  1677     1 
 1677  1678     1 
 1677  1681     1 
 1678  1679     1 
 1678  1680     1 
 1681  1682     1 
 1681  1683     1 
 1684  1685     1 
 1684  1686     1 
 1686  1687     1 
 1686  1688     1 
 1688  1689     1 
 1688  1690     1 
 1688  1700     1 
 1690  1691     1 
 1690  1692     1 
 1690  1696     1 
 1692  1693     1 
 1692  1694     1 
 1692  1695     1 
 1696  1697     1 
 1696  1698     1 
 1696  1699     1 
 1700  1701     1 
 1700  1702     1 
 1702  1703     1 
 1702  1704     1 
 1704  1705     1 
 1704  1706     1 
 1704  1719     1 
 1706  1707     1 
 1706  1708     1 
 1706  1709     1 
 1709  1710     1 
 1709  1711     1 
 1709  1715     1 
 1711  1712     1 
 1711  1713     1 
 1711  1714     1 
 1715  1716     1 
 1715  1717     1 
 1715  1718     1 
 1719  1720     1 
 1719  1721     1 
 1721  1722     1 
 1721  1723     1 
 1723  1724     1 
 1723  1725     1 
 1723  1730     1 
 1725  1726     1 
 1725  1727     1 
 1725  1728     1 
 1728  1729     1 
 1730  1731     1 
 1730  1732     1 
 1732  1733     1 
 1732  1736     1 
 1733  1734     1 
 1733  1735     1 
 1733  1741     1 
 1736  1737     1 
 1736  1738     1 
 1736  1744     1 
 1738  1739     1 
 1738  1740     1 
 1738  1741     1 
 1741  1742     1 
 1741  1743     1 
 1744  1745     1 
 1744  1746     1 
 1746  1747     1 
 1746  1748     1 
 1748  1749     1 
 1748  1750     1 
 1748  1763     1 
 1750  1751     1 
 1750  1752     1 
 1750  1753     1 
 1753  1754     1 
 1753  1755     1 
 1753  1759     1 
 1755  1756     1 
 1755  1757     1 
 1755  1758     1 
 1759  1760     1 
 1759  1761     1 
 1759  1762     1 
 1763  1764     1 
 1763  1765     1 
 1765  1766     1 
 1765  1767     1 
 1767  1768     1 
 1767  1769     1 
 1767  1776     1 
 1769  1770     1 
 1769  1771     1 
 1769  1772     1 
 1772  1773     1 
 1772  1774     1 
 1774  1775     1 
 1776  1777     1 
 1776  1778     1 
 1778  1779     1 
 1778  1780     1 
 1780  1781     1 
 1780  1782     1 
 1780  1796     1 
 1782  1783     1 
 1782  1784     1 
 1782  1785     1 
 1785  1786     1 
 1785  1792     1 
 1786  1787     1 
 1786  1788     1 
 1788  1789     1 
 1788  1790     1 
 1790  1791     1 
 1790  1794     1 
 1792  1793     1 
 1792  1794     1 
 1794  1795     1 
 1796  1797     1 
 1796  1798     1 
 1798  1799     1 
 1798  1800     1 
 1800  1801     1 
 1800  1802     1 
 1800  1820     1 
 1802  1803     1 
 1802  1804     1 
 1802  1805     1 
 1805  1806     1 
 1805  1807     1 
 1805  1808     1 
 1808  1809     1 
 1808  1810     1 
 1808  1811     1 
 1811  1812     1 
 1811  1813     1 
 1813  1814     1 
 1813  1817     1 
 1814  1815     1 
 1814  1816     1 
 1817  1818     1 
 1817  1819     1 
 1820  1821     1 
 1820  1822     1 
 1822  1823     1 
 1822  1824     1 
 1824  1825     1 
 1824  1826     1 
 1824  1844     1 
 1826  1827     1 
 1826  1828     1 
 1826  1829     1 
 1829  1830     1 
 1829  1831     1 
 1829  1832     1 
 1832  1833     1 
 1832  1834     1 
 1832  1835     1 
 1835  1836     1 
 1835  1837     1 
 1837  1838     1 
 1837  1841     1 
 1838  1839     1 
 1838  1840     1 
 1841  1842     1 
 1841  1843     1 
 1844  1845     1 
 1844  1846     1 
 1846  1847     1 
 1846  1848     1 
 1848  1849     1 
 1848  1850     1 
 1848  1865     1 
 1850  1851     1 
 1850  1852     1 
 1850  1853     1 
 1853  1854     1 
 1853  1861     1 
 1854  1855     1 
 1854  1856     1 
 1856  1857     1 
 1856  1858     1 
 1858  1859     1 
 1858  1863     1 
 1859  1860     1 
 1861  1862     1 
 1861  1863     1 
 1863  1864     1 
 1865  1866     1 
 1865  1867     1 
 1867  1868     1 
 1867  1871     1 
 1868  1869     1 
 1868  1870     1 
 1868  1876     1 
 1871  1872     1 
 1871  1873     1 
 1871  1879     1 
 1873  1874     1 
 1873  1875     1 
 1873  1876     1 
 1876  1877     1 
 1876  1878     1 
 1879  1880     1 
 1879  1881     1 
 1881  1882     1 
 1881  1883     1 
 1883  1884     1 
 1883  1885     1 
 1883  1899     1 
 1885  1886     1 
 1885  1887     1 
 1885  1888     1 
 1888  1889     1 
 1888  1895     1 
 1889  1890     1 
 1889  1891     1 
 1891  1892     1 
 1891  1893     1 
 1893  1894     1 
 1893  1897     1 
 1895  1896     1 
 1895  1897     1 
 1897  1898     1 
 1899  1900     1 
 1899  1901     1 
 1901  1902     1 
 1901  1903     1 
 1903  1904     1 
 1903  1905     1 
 1903  1912     1 
 1905  1906     1 
 1905  1907     1 
 1905  1908     1 
 1908  1909     1 
 1908  1910     1 
 1910  1911     1 
 1912  1913     1 
 1912  1914     1 
 1914  1915     1 
 1914  1916     1 
 1916  1917     1 
 1916  1918     1 
 1916  1923     1 
 1918  1919     1 
 1918  1920     1 
 1918  1921     1 
 1921  1922     1 
 1923  1924     1 
 1923  1925     1 
 1925  1926     1 
 1925  1927     1 
 1927  1928     1 
 1927  1929     1 
 1927  1940     1 
 1929  1930     1 
 1929  1931     1 
 1929  1932     1 
 1932  1933     1 
 1932  1934     1 
 1932  1935     1 
 1935  1936     1 
 1935  1937     1
[truncated: 1,016,303 more chars]
