# Supplementary material for: Scalable Constant pH Molecular Dynamics in GROMACS
Source: J Chem Theory Comput. 2022 Sep 21;18(10):6148–60. doi: 10.1021/acs.jctc.2c00516 (PMC9558312; doi:10.1021/acs.jctc.2c00516)
Supplement: Supplementary file 1 — ct2c00516_si_001.zip [file ct2c00516_si_001.zip › SI_constant_ph_gromacs/benchmark/GLIC_gromacs2021_cpu_gpu/NPT.pdb]

TITLE     4HFI_FROM_CHARMMGUI
REMARK    THIS IS A SIMULATION BOX
CRYST1  135.454  135.454  154.327  90.00  90.00  90.00 P 1           1
MODEL        1
ATOM      1  N   VAL     5      93.410  54.520   3.260  1.00  0.00            
ATOM      2  H1  VAL     5      93.240  55.500   3.150  1.00  0.00            
ATOM      3  H2  VAL     5      93.200  54.010   2.430  1.00  0.00            
ATOM      4  CA  VAL     5      92.520  53.890   4.370  1.00  0.00            
ATOM      5  HA  VAL     5      92.700  54.490   5.250  1.00  0.00            
ATOM      6  CB  VAL     5      90.980  53.980   3.990  1.00  0.00            
ATOM      7  HB  VAL     5      90.530  53.470   4.870  1.00  0.00            
ATOM      8  CG1 VAL     5      90.470  55.390   3.890  1.00  0.00            
ATOM      9 HG11 VAL     5      89.420  55.540   4.190  1.00  0.00            
ATOM     10 HG12 VAL     5      91.090  56.080   4.510  1.00  0.00            
ATOM     11 HG13 VAL     5      90.530  55.800   2.860  1.00  0.00            
ATOM     12  CG2 VAL     5      90.530  53.230   2.730  1.00  0.00            
ATOM     13 HG21 VAL     5      89.480  53.420   2.430  1.00  0.00            
ATOM     14 HG22 VAL     5      91.130  53.560   1.860  1.00  0.00            
ATOM     15 HG23 VAL     5      90.740  52.140   2.760  1.00  0.00            
ATOM     16  C   VAL     5      92.980  52.480   4.730  1.00  0.00            
ATOM     17  O   VAL     5      92.510  51.860   5.640  1.00  0.00            
ATOM     18  N   SER     6      93.960  51.850   4.010  1.00  0.00            
ATOM     19  HN  SER     6      94.390  52.370   3.280  1.00  0.00            
ATOM     20  CA  SER     6      94.510  50.470   4.310  1.00  0.00            
ATOM     21  HA  SER     6      93.660  49.860   4.570  1.00  0.00            
ATOM     22  CB  SER     6      95.150  49.870   3.100  1.00  0.00            
ATOM     23  HB1 SER     6      95.420  48.850   3.440  1.00  0.00            
ATOM     24  HB2 SER     6      94.480  49.880   2.210  1.00  0.00            
ATOM     25  OG  SER     6      96.380  50.510   2.700  1.00  0.00            
ATOM     26  HG1 SER     6      96.130  51.220   2.100  1.00  0.00            
ATOM     27  C   SER     6      95.350  50.330   5.590  1.00  0.00            
ATOM     28  O   SER     6      96.210  51.200   5.920  1.00  0.00            
ATOM     29  N   PRO     7      95.180  49.350   6.510  1.00  0.00            
ATOM     30  CD  PRO     7      93.910  48.520   6.520  1.00  0.00            
ATOM     31  HD1 PRO     7      93.880  47.960   5.560  1.00  0.00            
ATOM     32  HD2 PRO     7      92.960  49.090   6.660  1.00  0.00            
ATOM     33  CA  PRO     7      96.060  48.900   7.590  1.00  0.00            
ATOM     34  HA  PRO     7      95.920  49.690   8.320  1.00  0.00            
ATOM     35  CB  PRO     7      95.530  47.570   8.020  1.00  0.00            
ATOM     36  HB1 PRO     7      96.000  46.700   7.510  1.00  0.00            
ATOM     37  HB2 PRO     7      95.680  47.300   9.090  1.00  0.00            
ATOM     38  CG  PRO     7      94.050  47.590   7.710  1.00  0.00            
ATOM     39  HG1 PRO     7      93.750  46.530   7.520  1.00  0.00            
ATOM     40  HG2 PRO     7      93.440  48.030   8.520  1.00  0.00            
ATOM     41  C   PRO     7      97.500  48.900   7.140  1.00  0.00            
ATOM     42  O   PRO     7      97.770  48.410   6.010  1.00  0.00            
ATOM     43  N   PRO     8      98.510  49.290   7.930  1.00  0.00            
ATOM     44  CD  PRO     8      98.290  49.810   9.290  1.00  0.00            
ATOM     45  HD1 PRO     8      98.230  48.930   9.970  1.00  0.00            
ATOM     46  HD2 PRO     8      97.380  50.410   9.500  1.00  0.00            
ATOM     47  CA  PRO     8      99.920  49.200   7.520  1.00  0.00            
ATOM     48  HA  PRO     8      99.970  50.020   6.820  1.00  0.00            
ATOM     49  CB  PRO     8     100.530  49.650   8.870  1.00  0.00            
ATOM     50  HB1 PRO     8     100.830  48.730   9.400  1.00  0.00            
ATOM     51  HB2 PRO     8     101.440  50.250   8.630  1.00  0.00            
ATOM     52  CG  PRO     8      99.560  50.590   9.610  1.00  0.00            
ATOM     53  HG1 PRO     8      99.800  50.730  10.690  1.00  0.00            
ATOM     54  HG2 PRO     8      99.510  51.600   9.160  1.00  0.00            
ATOM     55  C   PRO     8     100.420  47.800   7.040  1.00  0.00            
ATOM     56  O   PRO     8     100.020  46.830   7.700  1.00  0.00            
ATOM     57  N   PRO     9     101.250  47.570   6.070  1.00  0.00            
ATOM     58  CD  PRO     9     101.860  48.660   5.310  1.00  0.00            
ATOM     59  HD1 PRO     9     102.390  49.330   6.030  1.00  0.00            
ATOM     60  HD2 PRO     9     101.050  49.260   4.850  1.00  0.00            
ATOM     61  CA  PRO     9     101.800  46.260   5.710  1.00  0.00            
ATOM     62  HA  PRO     9     100.990  45.830   5.130  1.00  0.00            
ATOM     63  CB  PRO     9     103.090  46.640   4.940  1.00  0.00            
ATOM     64  HB1 PRO     9     103.930  46.800   5.650  1.00  0.00            
ATOM     65  HB2 PRO     9     103.500  45.990   4.140  1.00  0.00            
ATOM     66  CG  PRO     9     102.810  47.990   4.310  1.00  0.00            
ATOM     67  HG1 PRO     9     103.630  48.670   3.990  1.00  0.00            
ATOM     68  HG2 PRO     9     102.230  47.760   3.380  1.00  0.00            
ATOM     69  C   PRO     9     102.270  45.320   6.880  1.00  0.00            
ATOM     70  O   PRO     9     103.050  45.760   7.760  1.00  0.00            
ATOM     71  N   PRO    10     101.900  44.090   7.040  1.00  0.00            
ATOM     72  CD  PRO    10     100.750  43.530   6.400  1.00  0.00            
ATOM     73  HD1 PRO    10     100.810  43.620   5.290  1.00  0.00            
ATOM     74  HD2 PRO    10      99.840  43.980   6.830  1.00  0.00            
ATOM     75  CA  PRO    10     102.350  43.330   8.230  1.00  0.00            
ATOM     76  HA  PRO    10     102.330  43.960   9.110  1.00  0.00            
ATOM     77  CB  PRO    10     101.250  42.190   8.310  1.00  0.00            
ATOM     78  HB1 PRO    10     101.720  41.250   8.670  1.00  0.00            
ATOM     79  HB2 PRO    10     100.480  42.570   9.020  1.00  0.00            
ATOM     80  CG  PRO    10     100.730  42.090   6.830  1.00  0.00            
ATOM     81  HG1 PRO    10     101.350  41.380   6.230  1.00  0.00            
ATOM     82  HG2 PRO    10      99.730  41.600   6.770  1.00  0.00            
ATOM     83  C   PRO    10     103.700  42.680   7.900  1.00  0.00            
ATOM     84  O   PRO    10     103.850  41.530   7.540  1.00  0.00            
ATOM     85  N   ILE    11     104.750  43.440   8.020  1.00  0.00            
ATOM     86  HN  ILE    11     104.650  44.420   8.160  1.00  0.00            
ATOM     87  CA  ILE    11     106.130  43.080   7.880  1.00  0.00            
ATOM     88  HA  ILE    11     106.120  42.530   6.950  1.00  0.00            
ATOM     89  CB  ILE    11     107.080  44.260   7.670  1.00  0.00            
ATOM     90  HB  ILE    11     108.020  43.770   7.360  1.00  0.00            
ATOM     91  CG2 ILE    11     106.470  44.970   6.520  1.00  0.00            
ATOM     92 HG21 ILE    11     105.450  45.370   6.720  1.00  0.00            
ATOM     93 HG22 ILE    11     107.090  45.850   6.270  1.00  0.00            
ATOM     94 HG23 ILE    11     106.390  44.330   5.610  1.00  0.00            
ATOM     95  CG1 ILE    11     107.210  45.150   8.910  1.00  0.00            
ATOM     96 HG11 ILE    11     107.000  46.190   8.570  1.00  0.00            
ATOM     97 HG12 ILE    11     106.550  44.980   9.780  1.00  0.00            
ATOM     98  CD  ILE    11     108.670  45.060   9.350  1.00  0.00            
ATOM     99  HD1 ILE    11     108.840  44.190  10.020  1.00  0.00            
ATOM    100  HD2 ILE    11     109.340  45.030   8.470  1.00  0.00            
ATOM    101  HD3 ILE    11     108.980  45.950   9.940  1.00  0.00            
ATOM    102  C   ILE    11     106.750  42.210   8.940  1.00  0.00            
ATOM    103  O   ILE    11     107.890  41.720   8.810  1.00  0.00            
ATOM    104  N   ALA    12     106.130  42.140  10.050  1.00  0.00            
ATOM    105  HN  ALA    12     105.340  42.730  10.250  1.00  0.00            
ATOM    106  CA  ALA    12     106.560  41.300  11.150  1.00  0.00            
ATOM    107  HA  ALA    12     107.250  40.560  10.770  1.00  0.00            
ATOM    108  CB  ALA    12     107.440  42.160  12.160  1.00  0.00            
ATOM    109  HB1 ALA    12     107.730  41.570  13.060  1.00  0.00            
ATOM    110  HB2 ALA    12     108.430  42.420  11.730  1.00  0.00            
ATOM    111  HB3 ALA    12     106.800  43.030  12.390  1.00  0.00            
ATOM    112  C   ALA    12     105.430  40.450  11.860  1.00  0.00            
ATOM    113  O   ALA    12     104.290  40.860  11.940  1.00  0.00            
ATOM    114  N   ASPT   13     105.840  39.260  12.390  1.00  0.00            
ATOM    115  HN  ASPT   13     106.780  38.990  12.220  1.00  0.00            
ATOM    116  CA  ASPT   13     104.950  38.370  13.140  1.00  0.00            
ATOM    117  HA  ASPT   13     104.150  38.030  12.490  1.00  0.00            
ATOM    118  CB  ASPT   13     105.720  37.120  13.700  1.00  0.00            
ATOM    119  HB1 ASPT   13     106.500  37.450  14.410  1.00  0.00            
ATOM    120  HB2 ASPT   13     105.110  36.430  14.320  1.00  0.00            
ATOM    121  CG  ASPT   13     106.200  36.230  12.610  1.00  0.00            
ATOM    122  OD1 ASPT   13     105.540  35.550  11.800  1.00  0.00            
ATOM    123  OD2 ASPT   13     107.560  36.240  12.580  1.00  0.00            
ATOM    124  HD2 ASPT   13     107.860  35.790  11.790  1.00  0.00            
ATOM    125  C   ASPT   13     104.200  38.950  14.270  1.00  0.00            
ATOM    126  O   ASPT   13     103.000  38.760  14.440  1.00  0.00            
ATOM    127  N   GLUT   14     104.960  39.630  15.150  1.00  0.00            
ATOM    128  HN  GLUT   14     105.920  39.600  14.870  1.00  0.00            
ATOM    129  CA  GLUT   14     104.560  40.370  16.310  1.00  0.00            
ATOM    130  HA  GLUT   14     104.440  39.630  17.080  1.00  0.00            
ATOM    131  CB  GLUT   14     105.720  41.360  16.790  1.00  0.00            
ATOM    132  HB1 GLUT   14     105.370  41.780  17.750  1.00  0.00            
ATOM    133  HB2 GLUT   14     106.640  40.730  16.850  1.00  0.00            
ATOM    134  CG  GLUT   14     106.030  42.570  15.860  1.00  0.00            
ATOM    135  HG1 GLUT   14     106.460  42.150  14.930  1.00  0.00            
ATOM    136  HG2 GLUT   14     105.130  43.150  15.590  1.00  0.00            
ATOM    137  CD  GLUT   14     106.990  43.550  16.390  1.00  0.00            
ATOM    138  OE1 GLUT   14     107.320  43.730  17.570  1.00  0.00            
ATOM    139  OE2 GLUT   14     107.480  44.370  15.370  1.00  0.00            
ATOM    140  HE2 GLUT   14     108.050  45.070  15.710  1.00  0.00            
ATOM    141  C   GLUT   14     103.240  41.260  16.200  1.00  0.00            
ATOM    142  O   GLUT   14     102.860  41.810  15.150  1.00  0.00            
ATOM    143  N   PRO    15     102.480  41.530  17.300  1.00  0.00            
ATOM    144  CD  PRO    15     102.660  40.970  18.640  1.00  0.00            
ATOM    145  HD1 PRO    15     103.450  41.530  19.190  1.00  0.00            
ATOM    146  HD2 PRO    15     103.100  39.940  18.640  1.00  0.00            
ATOM    147  CA  PRO    15     101.390  42.470  17.310  1.00  0.00            
ATOM    148  HA  PRO    15     100.780  42.060  16.520  1.00  0.00            
ATOM    149  CB  PRO    15     100.880  42.490  18.820  1.00  0.00            
ATOM    150  HB1 PRO    15     101.410  43.210  19.480  1.00  0.00            
ATOM    151  HB2 PRO    15      99.810  42.810  18.820  1.00  0.00            
ATOM    152  CG  PRO    15     101.300  41.100  19.310  1.00  0.00            
ATOM    153  HG1 PRO    15     101.290  40.830  20.390  1.00  0.00            
ATOM    154  HG2 PRO    15     100.600  40.430  18.760  1.00  0.00            
ATOM    155  C   PRO    15     101.750  43.850  16.800  1.00  0.00            
ATOM    156  O   PRO    15     102.870  44.330  17.030  1.00  0.00            
ATOM    157  N   LEU    16     100.780  44.570  16.160  1.00  0.00            
ATOM    158  HN  LEU    16      99.870  44.200  16.000  1.00  0.00            
ATOM    159  CA  LEU    16     101.010  45.980  15.690  1.00  0.00            
ATOM    160  HA  LEU    16     102.070  46.050  15.490  1.00  0.00            
ATOM    161  CB  LEU    16     100.050  46.330  14.550  1.00  0.00            
ATOM    162  HB1 LEU    16     100.190  45.690  13.650  1.00  0.00            
ATOM    163  HB2 LEU    16      99.010  46.160  14.900  1.00  0.00            
ATOM    164  CG  LEU    16     100.030  47.800  14.110  1.00  0.00            
ATOM    165  HG  LEU    16      99.660  48.310  15.020  1.00  0.00            
ATOM    166  CD1 LEU    16     101.390  48.440  13.840  1.00  0.00            
ATOM    167 HD11 LEU    16     101.400  49.550  13.790  1.00  0.00            
ATOM    168 HD12 LEU    16     102.150  48.220  14.610  1.00  0.00            
ATOM    169 HD13 LEU    16     101.700  47.950  12.890  1.00  0.00            
ATOM    170  CD2 LEU    16      98.980  47.980  12.940  1.00  0.00            
ATOM    171 HD21 LEU    16      98.660  49.030  12.750  1.00  0.00            
ATOM    172 HD22 LEU    16      99.380  47.650  11.960  1.00  0.00            
ATOM    173 HD23 LEU    16      98.100  47.340  13.150  1.00  0.00            
ATOM    174  C   LEU    16     100.990  46.870  16.870  1.00  0.00            
ATOM    175  O   LEU    16      99.980  47.060  17.470  1.00  0.00            
ATOM    176  N   THR    17     102.110  47.440  17.080  1.00  0.00            
ATOM    177  HN  THR    17     102.910  47.320  16.510  1.00  0.00            
ATOM    178  CA  THR    17     102.330  48.230  18.270  1.00  0.00            
ATOM    179  HA  THR    17     101.610  47.910  19.010  1.00  0.00            
ATOM    180  CB  THR    17     103.600  47.800  18.920  1.00  0.00            
ATOM    181  HB  THR    17     104.540  48.130  18.420  1.00  0.00            
ATOM    182  OG1 THR    17     103.710  46.380  18.990  1.00  0.00            
ATOM    183  HG1 THR    17     103.320  45.990  18.210  1.00  0.00            
ATOM    184  CG2 THR    17     103.570  48.260  20.410  1.00  0.00            
ATOM    185 HG21 THR    17     102.850  47.680  21.020  1.00  0.00            
ATOM    186 HG22 THR    17     104.590  47.930  20.690  1.00  0.00            
ATOM    187 HG23 THR    17     103.480  49.360  20.550  1.00  0.00            
ATOM    188  C   THR    17     102.180  49.670  18.030  1.00  0.00            
ATOM    189  O   THR    17     102.680  50.300  17.130  1.00  0.00            
ATOM    190  N   VAL    18     101.380  50.310  18.880  1.00  0.00            
ATOM    191  HN  VAL    18     100.860  49.810  19.570  1.00  0.00            
ATOM    192  CA  VAL    18     101.110  51.700  18.890  1.00  0.00            
ATOM    193  HA  VAL    18     101.630  52.080  18.020  1.00  0.00            
ATOM    194  CB  VAL    18      99.600  51.990  18.750  1.00  0.00            
ATOM    195  HB  VAL    18      99.080  51.510  19.610  1.00  0.00            
ATOM    196  CG1 VAL    18      99.350  53.460  18.900  1.00  0.00            
ATOM    197 HG11 VAL    18     100.020  54.070  18.260  1.00  0.00            
ATOM    198 HG12 VAL    18      98.350  53.720  18.490  1.00  0.00            
ATOM    199 HG13 VAL    18      99.350  53.810  19.950  1.00  0.00            
ATOM    200  CG2 VAL    18      99.030  51.480  17.460  1.00  0.00            
ATOM    201 HG21 VAL    18      99.360  50.430  17.290  1.00  0.00            
ATOM    202 HG22 VAL    18      97.970  51.670  17.170  1.00  0.00            
ATOM    203 HG23 VAL    18      99.570  51.930  16.600  1.00  0.00            
ATOM    204  C   VAL    18     101.690  52.330  20.120  1.00  0.00            
ATOM    205  O   VAL    18     101.360  52.070  21.270  1.00  0.00            
ATOM    206  N   ASN    19     102.610  53.350  20.060  1.00  0.00            
ATOM    207  HN  ASN    19     103.000  53.510  19.160  1.00  0.00            
ATOM    208  CA  ASN    19     103.260  54.060  21.120  1.00  0.00            
ATOM    209  HA  ASN    19     103.360  53.360  21.940  1.00  0.00            
ATOM    210  CB  ASN    19     104.560  54.630  20.500  1.00  0.00            
ATOM    211  HB1 ASN    19     104.380  55.530  19.860  1.00  0.00            
ATOM    212  HB2 ASN    19     105.300  54.840  21.300  1.00  0.00            
ATOM    213  CG  ASN    19     105.210  53.580  19.500  1.00  0.00            
ATOM    214  OD1 ASN    19     105.380  53.880  18.360  1.00  0.00            
ATOM    215  ND2 ASN    19     105.620  52.360  20.030  1.00  0.00            
ATOM    216 HD21 ASN    19     105.640  52.240  21.030  1.00  0.00            
ATOM    217 HD22 ASN    19     105.910  51.610  19.440  1.00  0.00            
ATOM    218  C   ASN    19     102.340  55.200  21.580  1.00  0.00            
ATOM    219  O   ASN    19     101.870  55.950  20.720  1.00  0.00            
ATOM    220  N   THR    20     102.140  55.390  22.900  1.00  0.00            
ATOM    221  HN  THR    20     102.660  54.900  23.590  1.00  0.00            
ATOM    222  CA  THR    20     101.030  56.240  23.410  1.00  0.00            
ATOM    223  HA  THR    20     100.630  56.860  22.630  1.00  0.00            
ATOM    224  CB  THR    20      99.790  55.510  23.930  1.00  0.00            
ATOM    225  HB  THR    20      98.960  56.250  24.000  1.00  0.00            
ATOM    226  OG1 THR    20      99.910  54.730  25.150  1.00  0.00            
ATOM    227  HG1 THR    20     100.580  54.080  24.940  1.00  0.00            
ATOM    228  CG2 THR    20      99.410  54.510  22.880  1.00  0.00            
ATOM    229 HG21 THR    20      98.420  54.060  23.060  1.00  0.00            
ATOM    230 HG22 THR    20      99.550  54.990  21.890  1.00  0.00            
ATOM    231 HG23 THR    20     100.140  53.670  22.820  1.00  0.00            
ATOM    232  C   THR    20     101.480  57.190  24.550  1.00  0.00            
ATOM    233  O   THR    20     102.440  56.980  25.260  1.00  0.00            
ATOM    234  N   GLY    21     100.740  58.320  24.700  1.00  0.00            
ATOM    235  HN  GLY    21     100.010  58.530  24.060  1.00  0.00            
ATOM    236  CA  GLY    21     100.890  59.230  25.810  1.00  0.00            
ATOM    237  HA1 GLY    21     101.230  58.700  26.690  1.00  0.00            
ATOM    238  HA2 GLY    21     101.630  60.000  25.640  1.00  0.00            
ATOM    239  C   GLY    21      99.570  59.810  26.150  1.00  0.00            
ATOM    240  O   GLY    21      98.790  60.250  25.340  1.00  0.00            
ATOM    241  N   ILE    22      99.450  60.120  27.460  1.00  0.00            
ATOM    242  HN  ILE    22     100.060  59.760  28.170  1.00  0.00            
ATOM    243  CA  ILE    22      98.410  61.030  28.020  1.00  0.00            
ATOM    244  HA  ILE    22      97.820  61.380  27.170  1.00  0.00            
ATOM    245  CB  ILE    22      97.520  60.320  29.040  1.00  0.00            
ATOM    246  HB  ILE    22      98.150  59.840  29.820  1.00  0.00            
ATOM    247  CG2 ILE    22      96.470  61.270  29.560  1.00  0.00            
ATOM    248 HG21 ILE    22      95.630  60.770  30.070  1.00  0.00            
ATOM    249 HG22 ILE    22      96.970  61.930  30.300  1.00  0.00            
ATOM    250 HG23 ILE    22      96.080  61.900  28.730  1.00  0.00            
ATOM    251  CG1 ILE    22      96.840  59.120  28.410  1.00  0.00            
ATOM    252 HG11 ILE    22      97.630  58.360  28.220  1.00  0.00            
ATOM    253 HG12 ILE    22      96.210  58.710  29.230  1.00  0.00            
ATOM    254  CD  ILE    22      96.020  59.450  27.120  1.00  0.00            
ATOM    255  HD1 ILE    22      95.320  58.600  26.920  1.00  0.00            
ATOM    256  HD2 ILE    22      95.440  60.390  27.140  1.00  0.00            
ATOM    257  HD3 ILE    22      96.680  59.450  26.230  1.00  0.00            
ATOM    258  C   ILE    22      99.110  62.170  28.640  1.00  0.00            
ATOM    259  O   ILE    22      99.920  62.000  29.530  1.00  0.00            
ATOM    260  N   TYR    23      98.720  63.420  28.260  1.00  0.00            
ATOM    261  HN  TYR    23      98.040  63.460  27.530  1.00  0.00            
ATOM    262  CA  TYR    23      99.190  64.580  28.970  1.00  0.00            
ATOM    263  HA  TYR    23      99.800  64.310  29.820  1.00  0.00            
ATOM    264  CB  TYR    23     100.010  65.400  28.000  1.00  0.00            
ATOM    265  HB1 TYR    23     100.790  64.760  27.530  1.00  0.00            
ATOM    266  HB2 TYR    23      99.380  65.710  27.130  1.00  0.00            
ATOM    267  CG  TYR    23     100.560  66.700  28.560  1.00  0.00            
ATOM    268  CD1 TYR    23     101.920  66.850  28.890  1.00  0.00            
ATOM    269  HD1 TYR    23     102.690  66.130  28.660  1.00  0.00            
ATOM    270  CE1 TYR    23     102.350  68.040  29.500  1.00  0.00            
ATOM    271  HE1 TYR    23     103.400  68.220  29.630  1.00  0.00            
ATOM    272  CZ  TYR    23     101.410  69.080  29.610  1.00  0.00            
ATOM    273  OH  TYR    23     101.880  70.350  30.190  1.00  0.00            
ATOM    274  HH  TYR    23     102.840  70.270  30.160  1.00  0.00            
ATOM    275  CD2 TYR    23      99.650  67.710  28.830  1.00  0.00            
ATOM    276  HD2 TYR    23      98.600  67.620  28.610  1.00  0.00            
ATOM    277  CE2 TYR    23     100.090  68.970  29.330  1.00  0.00            
ATOM    278  HE2 TYR    23      99.400  69.750  29.610  1.00  0.00            
ATOM    279  C   TYR    23      97.830  65.230  29.480  1.00  0.00            
ATOM    280  O   TYR    23      96.920  65.600  28.690  1.00  0.00            
ATOM    281  N   LEU    24      97.800  65.350  30.770  1.00  0.00            
ATOM    282  HN  LEU    24      98.570  65.050  31.330  1.00  0.00            
ATOM    283  CA  LEU    24      96.680  65.920  31.590  1.00  0.00            
ATOM    284  HA  LEU    24      95.700  65.640  31.240  1.00  0.00            
ATOM    285  CB  LEU    24      96.870  65.170  32.890  1.00  0.00            
ATOM    286  HB1 LEU    24      96.600  64.090  32.790  1.00  0.00            
ATOM    287  HB2 LEU    24      97.860  65.330  33.370  1.00  0.00            
ATOM    288  CG  LEU    24      95.940  65.590  33.980  1.00  0.00            
ATOM    289  HG  LEU    24      96.200  66.590  34.400  1.00  0.00            
ATOM    290  CD1 LEU    24      94.550  65.480  33.510  1.00  0.00            
ATOM    291 HD11 LEU    24      94.300  64.500  33.050  1.00  0.00            
ATOM    292 HD12 LEU    24      93.910  65.740  34.390  1.00  0.00            
ATOM    293 HD13 LEU    24      94.240  66.140  32.680  1.00  0.00            
ATOM    294  CD2 LEU    24      96.160  64.520  35.130  1.00  0.00            
ATOM    295 HD21 LEU    24      95.460  64.840  35.930  1.00  0.00            
ATOM    296 HD22 LEU    24      95.990  63.480  34.760  1.00  0.00            
ATOM    297 HD23 LEU    24      97.190  64.660  35.520  1.00  0.00            
ATOM    298  C   LEU    24      96.560  67.450  31.640  1.00  0.00            
ATOM    299  O   LEU    24      97.410  68.160  32.160  1.00  0.00            
ATOM    300  N   ILE    25      95.490  68.090  31.080  1.00  0.00            
ATOM    301  HN  ILE    25      94.870  67.540  30.530  1.00  0.00            
ATOM    302  CA  ILE    25      95.340  69.530  30.960  1.00  0.00            
ATOM    303  HA  ILE    25      96.310  70.010  30.940  1.00  0.00            
ATOM    304  CB  ILE    25      94.600  69.940  29.620  1.00  0.00            
ATOM    305  HB  ILE    25      93.520  69.720  29.730  1.00  0.00            
ATOM    306  CG2 ILE    25      94.750  71.440  29.400  1.00  0.00            
ATOM    307 HG21 ILE    25      94.350  71.840  28.440  1.00  0.00            
ATOM    308 HG22 ILE    25      94.400  72.050  30.260  1.00  0.00            
ATOM    309 HG23 ILE    25      95.840  71.680  29.390  1.00  0.00            
ATOM    310  CG1 ILE    25      95.130  69.250  28.350  1.00  0.00            
ATOM    311 HG11 ILE    25      95.970  69.910  28.050  1.00  0.00            
ATOM    312 HG12 ILE    25      95.460  68.200  28.510  1.00  0.00            
ATOM    313  CD  ILE    25      94.060  69.170  27.310  1.00  0.00            
ATOM    314  HD1 ILE    25      93.660  70.190  27.150  1.00  0.00            
ATOM    315  HD2 ILE    25      94.480  68.840  26.330  1.00  0.00            
ATOM    316  HD3 ILE    25      93.190  68.580  27.650  1.00  0.00            
ATOM    317  C   ILE    25      94.700  69.980  32.280  1.00  0.00            
ATOM    318  O   ILE    25      95.050  70.960  32.960  1.00  0.00            
ATOM    319  N   GLUT   26      93.600  69.290  32.670  1.00  0.00            
ATOM    320  HN  GLUT   26      93.160  68.600  32.110  1.00  0.00            
ATOM    321  CA  GLUT   26      92.940  69.560  33.960  1.00  0.00            
ATOM    322  HA  GLUT   26      93.670  69.810  34.710  1.00  0.00            
ATOM    323  CB  GLUT   26      91.860  70.700  33.720  1.00  0.00            
ATOM    324  HB1 GLUT   26      92.340  71.500  33.120  1.00  0.00            
ATOM    325  HB2 GLUT   26      91.180  70.270  32.950  1.00  0.00            
ATOM    326  CG  GLUT   26      91.300  71.290  34.990  1.00  0.00            
ATOM    327  HG1 GLUT   26      90.930  70.580  35.770  1.00  0.00            
ATOM    328  HG2 GLUT   26      92.150  71.830  35.450  1.00  0.00            
ATOM    329  CD  GLUT   26      90.270  72.380  34.790  1.00  0.00            
ATOM    330  OE1 GLUT   26      89.540  72.540  33.800  1.00  0.00            
ATOM    331  OE2 GLUT   26      90.260  73.310  35.790  1.00  0.00            
ATOM    332  HE2 GLUT   26      89.480  73.850  35.670  1.00  0.00            
ATOM    333  C   GLUT   26      92.290  68.290  34.450  1.00  0.00            
ATOM    334  O   GLUT   26      91.660  67.630  33.640  1.00  0.00            
ATOM    335  N   CYS    27      92.430  67.940  35.730  1.00  0.00            
ATOM    336  HN  CYS    27      93.080  68.300  36.400  1.00  0.00            
ATOM    337  CA  CYS    27      91.630  67.050  36.440  1.00  0.00            
ATOM    338  HA  CYS    27      90.900  66.550  35.810  1.00  0.00            
ATOM    339  CB  CYS    27      92.290  65.830  37.180  1.00  0.00            
ATOM    340  HB1 CYS    27      92.820  65.100  36.540  1.00  0.00            
ATOM    341  HB2 CYS    27      93.100  66.280  37.800  1.00  0.00            
ATOM    342  SG  CYS    27      91.340  64.830  38.350  1.00  0.00            
ATOM    343  HG1 CYS    27      90.940  65.790  39.180  1.00  0.00            
ATOM    344  C   CYS    27      90.720  67.810  37.410  1.00  0.00            
ATOM    345  O   CYS    27      91.250  68.450  38.300  1.00  0.00            
ATOM    346  N   TYR    28      89.350  67.670  37.320  1.00  0.00            
ATOM    347  HN  TYR    28      88.910  67.050  36.670  1.00  0.00            
ATOM    348  CA  TYR    28      88.500  68.440  38.250  1.00  0.00            
ATOM    349  HA  TYR    28      88.940  68.660  39.210  1.00  0.00            
ATOM    350  CB  TYR    28      88.100  69.930  37.790  1.00  0.00            
ATOM    351  HB1 TYR    28      87.600  70.440  38.650  1.00  0.00            
ATOM    352  HB2 TYR    28      89.000  70.530  37.520  1.00  0.00            
ATOM    353  CG  TYR    28      87.230  69.980  36.640  1.00  0.00            
ATOM    354  CD1 TYR    28      87.550  69.480  35.370  1.00  0.00            
ATOM    355  HD1 TYR    28      88.460  68.940  35.140  1.00  0.00            
ATOM    356  CE1 TYR    28      86.680  69.660  34.260  1.00  0.00            
ATOM    357  HE1 TYR    28      86.990  69.350  33.270  1.00  0.00            
ATOM    358  CZ  TYR    28      85.470  70.330  34.430  1.00  0.00            
ATOM    359  OH  TYR    28      84.680  70.590  33.330  1.00  0.00            
ATOM    360  HH  TYR    28      83.990  71.170  33.680  1.00  0.00            
ATOM    361  CD2 TYR    28      86.010  70.680  36.780  1.00  0.00            
ATOM    362  HD2 TYR    28      85.690  71.050  37.740  1.00  0.00            
ATOM    363  CE2 TYR    28      85.110  70.790  35.700  1.00  0.00            
ATOM    364  HE2 TYR    28      84.150  71.230  35.890  1.00  0.00            
ATOM    365  C   TYR    28      87.300  67.600  38.580  1.00  0.00            
ATOM    366  O   TYR    28      87.030  66.470  38.080  1.00  0.00            
ATOM    367  N   SER    29      86.460  68.040  39.580  1.00  0.00            
ATOM    368  HN  SER    29      86.760  68.800  40.160  1.00  0.00            
ATOM    369  CA  SER    29      85.140  67.540  39.980  1.00  0.00            
ATOM    370  HA  SER    29      84.730  68.290  40.640  1.00  0.00            
ATOM    371  CB  SER    29      84.060  67.440  38.910  1.00  0.00            
ATOM    372  HB1 SER    29      84.130  68.390  38.330  1.00  0.00            
ATOM    373  HB2 SER    29      84.280  66.650  38.170  1.00  0.00            
ATOM    374  OG  SER    29      82.700  67.320  39.370  1.00  0.00            
ATOM    375  HG1 SER    29      82.640  66.430  39.720  1.00  0.00            
ATOM    376  C   SER    29      85.230  66.260  40.750  1.00  0.00            
ATOM    377  O   SER    29      84.330  65.440  40.660  1.00  0.00            
ATOM    378  N   LEU    30      86.370  66.150  41.450  1.00  0.00            
ATOM    379  HN  LEU    30      87.030  66.890  41.420  1.00  0.00            
ATOM    380  CA  LEU    30      86.510  64.940  42.290  1.00  0.00            
ATOM    381  HA  LEU    30      86.280  64.090  41.670  1.00  0.00            
ATOM    382  CB  LEU    30      88.000  64.690  42.640  1.00  0.00            
ATOM    383  HB1 LEU    30      88.530  64.550  41.670  1.00  0.00            
ATOM    384  HB2 LEU    30      88.460  65.660  42.940  1.00  0.00            
ATOM    385  CG  LEU    30      88.460  63.550  43.650  1.00  0.00            
ATOM    386  HG  LEU    30      87.990  63.730  44.640  1.00  0.00            
ATOM    387  CD1 LEU    30      88.040  62.140  43.280  1.00  0.00            
ATOM    388 HD11 LEU    30      88.480  61.910  42.280  1.00  0.00            
ATOM    389 HD12 LEU    30      88.540  61.520  44.050  1.00  0.00            
ATOM    390 HD13 LEU    30      86.960  61.920  43.440  1.00  0.00            
ATOM    391  CD2 LEU    30      89.970  63.670  43.980  1.00  0.00            
ATOM    392 HD21 LEU    30      90.550  63.340  43.090  1.00  0.00            
ATOM    393 HD22 LEU    30      90.130  64.730  44.270  1.00  0.00            
ATOM    394 HD23 LEU    30      90.150  63.020  44.860  1.00  0.00            
ATOM    395  C   LEU    30      85.540  64.790  43.550  1.00  0.00            
ATOM    396  O   LEU    30      85.690  65.520  44.540  1.00  0.00            
ATOM    397  N   ASPT   31      84.600  63.800  43.410  1.00  0.00            
ATOM    398  HN  ASPT   31      84.680  63.330  42.530  1.00  0.00            
ATOM    399  CA  ASPT   31      83.580  63.540  44.370  1.00  0.00            
ATOM    400  HA  ASPT   31      83.540  64.310  45.130  1.00  0.00            
ATOM    401  CB  ASPT   31      82.240  63.520  43.680  1.00  0.00            
ATOM    402  HB1 ASPT   31      82.100  64.530  43.220  1.00  0.00            
ATOM    403  HB2 ASPT   31      82.310  62.700  42.930  1.00  0.00            
ATOM    404  CG  ASPT   31      81.010  63.200  44.520  1.00  0.00            
ATOM    405  OD1 ASPT   31      80.730  62.050  44.790  1.00  0.00            
ATOM    406  OD2 ASPT   31      80.390  64.340  44.940  1.00  0.00            
ATOM    407  HD2 ASPT   31      79.610  64.100  45.440  1.00  0.00            
ATOM    408  C   ASPT   31      83.800  62.230  45.230  1.00  0.00            
ATOM    409  O   ASPT   31      83.790  61.110  44.690  1.00  0.00            
ATOM    410  N   ASPT   32      83.980  62.270  46.510  1.00  0.00            
ATOM    411  HN  ASPT   32      83.990  63.110  47.030  1.00  0.00            
ATOM    412  CA  ASPT   32      84.310  61.170  47.260  1.00  0.00            
ATOM    413  HA  ASPT   32      85.200  60.660  46.910  1.00  0.00            
ATOM    414  CB  ASPT   32      84.480  61.740  48.660  1.00  0.00            
ATOM    415  HB1 ASPT   32      83.850  62.650  48.750  1.00  0.00            
ATOM    416  HB2 ASPT   32      84.100  61.010  49.410  1.00  0.00            
ATOM    417  CG  ASPT   32      85.910  62.070  48.980  1.00  0.00            
ATOM    418  OD1 ASPT   32      86.850  61.340  48.980  1.00  0.00            
ATOM    419  OD2 ASPT   32      86.050  63.410  49.330  1.00  0.00            
ATOM    420  HD2 ASPT   32      85.230  63.870  49.540  1.00  0.00            
ATOM    421  C   ASPT   32      83.230  60.120  47.270  1.00  0.00            
ATOM    422  O   ASPT   32      83.500  58.950  47.140  1.00  0.00            
ATOM    423  N   LYS    33      81.950  60.520  47.410  1.00  0.00            
ATOM    424  HN  LYS    33      81.740  61.490  47.400  1.00  0.00            
ATOM    425  CA  LYS    33      80.780  59.610  47.510  1.00  0.00            
ATOM    426  HA  LYS    33      80.940  58.920  48.330  1.00  0.00            
ATOM    427  CB  LYS    33      79.470  60.470  47.730  1.00  0.00            
ATOM    428  HB1 LYS    33      79.610  61.380  47.110  1.00  0.00            
ATOM    429  HB2 LYS    33      78.570  59.930  47.390  1.00  0.00            
ATOM    430  CG  LYS    33      79.290  60.890  49.160  1.00  0.00            
ATOM    431  HG1 LYS    33      80.250  61.270  49.560  1.00  0.00            
ATOM    432  HG2 LYS    33      78.560  61.730  49.160  1.00  0.00            
ATOM    433  CD  LYS    33      78.860  59.730  50.060  1.00  0.00            
ATOM    434  HD1 LYS    33      77.810  59.490  49.790  1.00  0.00            
ATOM    435  HD2 LYS    33      79.580  58.950  49.720  1.00  0.00            
ATOM    436  CE  LYS    33      78.980  60.010  51.550  1.00  0.00            
ATOM    437  HE1 LYS    33      78.900  59.030  52.070  1.00  0.00            
ATOM    438  HE2 LYS    33      79.920  60.550  51.780  1.00  0.00            
ATOM    439  NZ  LYS    33      77.760  60.800  51.960  1.00  0.00            
ATOM    440  HZ1 LYS    33      77.740  61.020  52.980  1.00  0.00            
ATOM    441  HZ2 LYS    33      77.960  61.670  51.420  1.00  0.00            
ATOM    442  HZ3 LYS    33      76.880  60.320  51.690  1.00  0.00            
ATOM    443  C   LYS    33      80.540  58.590  46.420  1.00  0.00            
ATOM    444  O   LYS    33      80.460  57.440  46.660  1.00  0.00            
ATOM    445  N   ALA    34      80.520  59.130  45.220  1.00  0.00            
ATOM    446  HN  ALA    34      80.500  60.120  45.090  1.00  0.00            
ATOM    447  CA  ALA    34      80.310  58.430  44.000  1.00  0.00            
ATOM    448  HA  ALA    34      79.840  57.470  44.100  1.00  0.00            
ATOM    449  CB  ALA    34      79.520  59.280  42.970  1.00  0.00            
ATOM    450  HB1 ALA    34      79.330  58.660  42.080  1.00  0.00            
ATOM    451  HB2 ALA    34      78.500  59.620  43.280  1.00  0.00            
ATOM    452  HB3 ALA    34      80.010  60.220  42.630  1.00  0.00            
ATOM    453  C   ALA    34      81.620  58.060  43.400  1.00  0.00            
ATOM    454  O   ALA    34      81.620  57.320  42.460  1.00  0.00            
ATOM    455  N   GLUT   35      82.760  58.510  43.940  1.00  0.00            
ATOM    456  HN  GLUT   35      82.800  59.160  44.690  1.00  0.00            
ATOM    457  CA  GLUT   35      84.130  58.070  43.600  1.00  0.00            
ATOM    458  HA  GLUT   35      84.740  58.660  44.270  1.00  0.00            
ATOM    459  CB  GLUT   35      84.450  56.620  43.980  1.00  0.00            
ATOM    460  HB1 GLUT   35      83.790  55.970  43.380  1.00  0.00            
ATOM    461  HB2 GLUT   35      85.470  56.300  43.650  1.00  0.00            
ATOM    462  CG  GLUT   35      84.320  56.390  45.500  1.00  0.00            
ATOM    463  HG1 GLUT   35      84.880  57.190  46.030  1.00  0.00            
ATOM    464  HG2 GLUT   35      83.280  56.410  45.880  1.00  0.00            
ATOM    465  CD  GLUT   35      84.970  55.080  45.930  1.00  0.00            
ATOM    466  OE1 GLUT   35      84.690  53.950  45.490  1.00  0.00            
ATOM    467  OE2 GLUT   35      85.690  55.230  47.010  1.00  0.00            
ATOM    468  HE2 GLUT   35      85.950  54.340  47.250  1.00  0.00            
ATOM    469  C   GLUT   35      84.510  58.430  42.200  1.00  0.00            
ATOM    470  O   GLUT   35      84.800  57.520  41.450  1.00  0.00            
ATOM    471  N   THR    36      84.420  59.740  41.860  1.00  0.00            
ATOM    472  HN  THR    36      84.110  60.380  42.560  1.00  0.00            
ATOM    473  CA  THR    36      84.350  60.160  40.530  1.00  0.00            
ATOM    474  HA  THR    36      85.000  59.520  39.940  1.00  0.00            
ATOM    475  CB  THR    36      82.940  59.990  39.860  1.00  0.00            
ATOM    476  HB  THR    36      82.590  58.940  39.930  1.00  0.00            
ATOM    477  OG1 THR    36      82.900  60.300  38.470  1.00  0.00            
ATOM    478  HG1 THR    36      83.360  59.610  37.980  1.00  0.00            
ATOM    479  CG2 THR    36      81.830  60.850  40.570  1.00  0.00            
ATOM    480 HG21 THR    36      81.800  60.570  41.650  1.00  0.00            
ATOM    481 HG22 THR    36      81.740  61.930  40.330  1.00  0.00            
ATOM    482 HG23 THR    36      80.920  60.410  40.120  1.00  0.00            
ATOM    483  C   THR    36      84.940  61.510  40.250  1.00  0.00            
ATOM    484  O   THR    36      84.880  62.480  40.980  1.00  0.00            
ATOM    485  N   PHE    37      85.520  61.690  39.060  1.00  0.00            
ATOM    486  HN  PHE    37      85.550  61.030  38.320  1.00  0.00            
ATOM    487  CA  PHE    37      86.370  62.810  38.650  1.00  0.00            
ATOM    488  HA  PHE    37      86.010  63.680  39.190  1.00  0.00            
ATOM    489  CB  PHE    37      87.970  62.780  38.930  1.00  0.00            
ATOM    490  HB1 PHE    37      88.430  63.730  38.570  1.00  0.00            
ATOM    491  HB2 PHE    37      88.060  62.850  40.030  1.00  0.00            
ATOM    492  CG  PHE    37      88.780  61.550  38.390  1.00  0.00            
ATOM    493  CD1 PHE    37      88.500  60.280  38.950  1.00  0.00            
ATOM    494  HD1 PHE    37      87.810  60.140  39.780  1.00  0.00            
ATOM    495  CE1 PHE    37      89.330  59.160  38.550  1.00  0.00            
ATOM    496  HE1 PHE    37      89.260  58.160  38.950  1.00  0.00            
ATOM    497  CZ  PHE    37      90.220  59.270  37.510  1.00  0.00            
ATOM    498  HZ  PHE    37      90.720  58.340  37.250  1.00  0.00            
ATOM    499  CD2 PHE    37      89.790  61.660  37.420  1.00  0.00            
ATOM    500  HD2 PHE    37      89.950  62.640  36.990  1.00  0.00            
ATOM    501  CE2 PHE    37      90.490  60.560  36.980  1.00  0.00            
ATOM    502  HE2 PHE    37      91.220  60.630  36.200  1.00  0.00            
ATOM    503  C   PHE    37      86.180  62.970  37.110  1.00  0.00            
ATOM    504  O   PHE    37      85.680  62.050  36.410  1.00  0.00            
ATOM    505  N   LYS    38      86.500  64.200  36.640  1.00  0.00            
ATOM    506  HN  LYS    38      86.850  64.870  37.300  1.00  0.00            
ATOM    507  CA  LYS    38      86.630  64.560  35.270  1.00  0.00            
ATOM    508  HA  LYS    38      86.250  63.710  34.730  1.00  0.00            
ATOM    509  CB  LYS    38      85.750  65.680  34.740  1.00  0.00            
ATOM    510  HB1 LYS    38      86.050  66.670  35.170  1.00  0.00            
ATOM    511  HB2 LYS    38      85.770  65.760  33.640  1.00  0.00            
ATOM    512  CG  LYS    38      84.270  65.510  35.060  1.00  0.00            
ATOM    513  HG1 LYS    38      83.980  64.600  34.500  1.00  0.00            
ATOM    514  HG2 LYS    38      84.090  65.270  36.130  1.00  0.00            
ATOM    515  CD  LYS    38      83.410  66.720  34.630  1.00  0.00            
ATOM    516  HD1 LYS    38      82.350  66.540  34.890  1.00  0.00            
ATOM    517  HD2 LYS    38      83.730  67.630  35.180  1.00  0.00            
ATOM    518  CE  LYS    38      83.450  67.130  33.130  1.00  0.00            
ATOM    519  HE1 LYS    38      84.360  67.740  32.920  1.00  0.00            
ATOM    520  HE2 LYS    38      83.370  66.210  32.520  1.00  0.00            
ATOM    521  NZ  LYS    38      82.330  68.070  32.770  1.00  0.00            
ATOM    522  HZ1 LYS    38      82.380  68.860  33.450  1.00  0.00            
ATOM    523  HZ2 LYS    38      82.430  68.350  31.770  1.00  0.00            
ATOM    524  HZ3 LYS    38      81.410  67.610  32.900  1.00  0.00            
ATOM    525  C   LYS    38      88.060  64.830  34.930  1.00  0.00            
ATOM    526  O   LYS    38      88.890  65.370  35.700  1.00  0.00            
ATOM    527  N   VAL    39      88.420  64.460  33.690  1.00  0.00            
ATOM    528  HN  VAL    39      87.760  64.130  33.020  1.00  0.00            
ATOM    529  CA  VAL    39      89.760  64.670  33.150  1.00  0.00            
ATOM    530  HA  VAL    39      90.310  65.300  33.840  1.00  0.00            
ATOM    531  CB  VAL    39      90.550  63.360  32.890  1.00  0.00            
ATOM    532  HB  VAL    39      89.960  62.620  32.310  1.00  0.00            
ATOM    533  CG1 VAL    39      91.840  63.480  32.110  1.00  0.00            
ATOM    534 HG11 VAL    39      91.560  63.670  31.050  1.00  0.00            
ATOM    535 HG12 VAL    39      92.490  64.290  32.500  1.00  0.00            
ATOM    536 HG13 VAL    39      92.450  62.560  32.120  1.00  0.00            
ATOM    537  CG2 VAL    39      90.820  62.710  34.220  1.00  0.00            
ATOM    538 HG21 VAL    39      91.390  63.380  34.890  1.00  0.00            
ATOM    539 HG22 VAL    39      89.860  62.420  34.710  1.00  0.00            
ATOM    540 HG23 VAL    39      91.410  61.770  34.150  1.00  0.00            
ATOM    541  C   VAL    39      89.560  65.410  31.860  1.00  0.00            
ATOM    542  O   VAL    39      88.720  65.050  31.060  1.00  0.00            
ATOM    543  N   ASN    40      90.360  66.430  31.610  1.00  0.00            
ATOM    544  HN  ASN    40      90.980  66.760  32.320  1.00  0.00            
ATOM    545  CA  ASN    40      90.460  67.000  30.260  1.00  0.00            
ATOM    546  HA  ASN    40      89.980  66.410  29.490  1.00  0.00            
ATOM    547  CB  ASN    40      89.780  68.410  30.230  1.00  0.00            
ATOM    548  HB1 ASN    40      88.700  68.320  30.460  1.00  0.00            
ATOM    549  HB2 ASN    40      90.400  69.080  30.870  1.00  0.00            
ATOM    550  CG  ASN    40      89.700  69.040  28.820  1.00  0.00            
ATOM    551  OD1 ASN    40      90.580  68.940  28.020  1.00  0.00            
ATOM    552  ND2 ASN    40      88.570  69.590  28.460  1.00  0.00            
ATOM    553 HD21 ASN    40      87.910  69.870  29.160  1.00  0.00            
ATOM    554 HD22 ASN    40      88.540  69.760  27.480  1.00  0.00            
ATOM    555  C   ASN    40      91.910  66.930  29.760  1.00  0.00            
ATOM    556  O   ASN    40      92.810  67.330  30.470  1.00  0.00            
ATOM    557  N   ALA    41      92.270  66.240  28.700  1.00  0.00            
ATOM    558  HN  ALA    41      91.540  65.960  28.080  1.00  0.00            
ATOM    559  CA  ALA    41      93.590  65.760  28.460  1.00  0.00            
ATOM    560  HA  ALA    41      94.340  66.410  28.900  1.00  0.00            
ATOM    561  CB  ALA    41      93.810  64.360  29.140  1.00  0.00            
ATOM    562  HB1 ALA    41      94.640  63.850  28.600  1.00  0.00            
ATOM    563  HB2 ALA    41      93.780  64.330  30.250  1.00  0.00            
ATOM    564  HB3 ALA    41      92.890  63.830  28.820  1.00  0.00            
ATOM    565  C   ALA    41      93.910  65.640  26.930  1.00  0.00            
ATOM    566  O   ALA    41      93.020  65.400  26.140  1.00  0.00            
ATOM    567  N   PHE    42      95.200  65.680  26.590  1.00  0.00            
ATOM    568  HN  PHE    42      95.830  66.090  27.250  1.00  0.00            
ATOM    569  CA  PHE    42      95.580  65.120  25.270  1.00  0.00            
ATOM    570  HA  PHE    42      94.820  65.320  24.520  1.00  0.00            
ATOM    571  CB  PHE    42      96.870  65.720  24.690  1.00  0.00            
ATOM    572  HB1 PHE    42      97.720  65.440  25.350  1.00  0.00            
ATOM    573  HB2 PHE    42      97.040  65.320  23.670  1.00  0.00            
ATOM    574  CG  PHE    42      96.970  67.190  24.420  1.00  0.00            
ATOM    575  CD1 PHE    42      96.280  67.740  23.320  1.00  0.00            
ATOM    576  HD1 PHE    42      95.880  67.150  22.510  1.00  0.00            
ATOM    577  CE1 PHE    42      96.300  69.170  23.220  1.00  0.00            
ATOM    578  HE1 PHE    42      95.850  69.740  22.430  1.00  0.00            
ATOM    579  CZ  PHE    42      96.850  69.900  24.220  1.00  0.00            
ATOM    580  HZ  PHE    42      96.870  70.980  24.150  1.00  0.00            
ATOM    581  CD2 PHE    42      97.620  67.960  25.430  1.00  0.00            
ATOM    582  HD2 PHE    42      98.020  67.450  26.290  1.00  0.00            
ATOM    583  CE2 PHE    42      97.500  69.330  25.360  1.00  0.00            
ATOM    584  HE2 PHE    42      97.920  69.960  26.130  1.00  0.00            
ATOM    585  C   PHE    42      95.840  63.600  25.230  1.00  0.00            
ATOM    586  O   PHE    42      96.580  63.040  26.020  1.00  0.00            
ATOM    587  N   LEU    43      95.410  62.880  24.150  1.00  0.00            
ATOM    588  HN  LEU    43      94.880  63.340  23.440  1.00  0.00            
ATOM    589  CA  LEU    43      95.750  61.560  23.700  1.00  0.00            
ATOM    590  HA  LEU    43      96.180  61.010  24.520  1.00  0.00            
ATOM    591  CB  LEU    43      94.580  60.790  23.210  1.00  0.00            
ATOM    592  HB1 LEU    43      94.020  60.600  24.150  1.00  0.00            
ATOM    593  HB2 LEU    43      93.990  61.340  22.440  1.00  0.00            
ATOM    594  CG  LEU    43      94.770  59.340  22.560  1.00  0.00            
ATOM    595  HG  LEU    43      95.450  59.450  21.690  1.00  0.00            
ATOM    596  CD1 LEU    43      95.450  58.390  23.570  1.00  0.00            
ATOM    597 HD11 LEU    43      96.490  58.800  23.600  1.00  0.00            
ATOM    598 HD12 LEU    43      94.990  58.390  24.580  1.00  0.00            
ATOM    599 HD13 LEU    43      95.390  57.320  23.280  1.00  0.00            
ATOM    600  CD2 LEU    43      93.440  58.750  22.190  1.00  0.00            
ATOM    601 HD21 LEU    43      92.800  59.450  21.610  1.00  0.00            
ATOM    602 HD22 LEU    43      93.510  57.900  21.480  1.00  0.00            
ATOM    603 HD23 LEU    43      92.880  58.430  23.100  1.00  0.00            
ATOM    604  C   LEU    43      96.810  61.610  22.610  1.00  0.00            
ATOM    605  O   LEU    43      96.600  62.170  21.540  1.00  0.00            
ATOM    606  N   SER    44      98.060  61.100  22.850  1.00  0.00            
ATOM    607  HN  SER    44      98.240  60.770  23.780  1.00  0.00            
ATOM    608  CA  SER    44      99.090  61.140  21.850  1.00  0.00            
ATOM    609  HA  SER    44      98.810  61.800  21.040  1.00  0.00            
ATOM    610  CB  SER    44     100.510  61.540  22.520  1.00  0.00            
ATOM    611  HB1 SER    44     100.360  62.600  22.820  1.00  0.00            
ATOM    612  HB2 SER    44     100.760  60.880  23.380  1.00  0.00            
ATOM    613  OG  SER    44     101.620  61.480  21.630  1.00  0.00            
ATOM    614  HG1 SER    44     101.640  62.300  21.130  1.00  0.00            
ATOM    615  C   SER    44      99.390  59.770  21.360  1.00  0.00            
ATOM    616  O   SER    44      99.780  58.850  22.060  1.00  0.00            
ATOM    617  N   LEU    45      99.390  59.490  20.090  1.00  0.00            
ATOM    618  HN  LEU    45      99.440  60.270  19.470  1.00  0.00            
ATOM    619  CA  LEU    45      99.760  58.150  19.540  1.00  0.00            
ATOM    620  HA  LEU    45     100.150  57.490  20.300  1.00  0.00            
ATOM    621  CB  LEU    45      98.470  57.560  18.910  1.00  0.00            
ATOM    622  HB1 LEU    45      98.180  58.170  18.030  1.00  0.00            
ATOM    623  HB2 LEU    45      98.600  56.500  18.600  1.00  0.00            
ATOM    624  CG  LEU    45      97.150  57.580  19.700  1.00  0.00            
ATOM    625  HG  LEU    45      96.860  58.590  20.060  1.00  0.00            
ATOM    626  CD1 LEU    45      95.940  57.070  18.900  1.00  0.00            
ATOM    627 HD11 LEU    45      96.020  56.010  18.580  1.00  0.00            
ATOM    628 HD12 LEU    45      94.990  57.150  19.480  1.00  0.00            
ATOM    629 HD13 LEU    45      95.850  57.620  17.940  1.00  0.00            
ATOM    630  CD2 LEU    45      97.360  56.630  20.930  1.00  0.00            
ATOM    631 HD21 LEU    45      97.660  55.570  20.870  1.00  0.00            
ATOM    632 HD22 LEU    45      98.190  57.060  21.540  1.00  0.00            
ATOM    633 HD23 LEU    45      96.540  56.590  21.680  1.00  0.00            
ATOM    634  C   LEU    45     100.800  58.330  18.430  1.00  0.00            
ATOM    635  O   LEU    45     100.890  59.390  17.820  1.00  0.00            
ATOM    636  N   SER    46     101.610  57.240  18.240  1.00  0.00            
ATOM    637  HN  SER    46     101.410  56.430  18.780  1.00  0.00            
ATOM    638  CA  SER    46     102.520  57.160  17.140  1.00  0.00            
ATOM    639  HA  SER    46     102.000  57.680  16.350  1.00  0.00            
ATOM    640  CB  SER    46     103.870  57.850  17.540  1.00  0.00            
ATOM    641  HB1 SER    46     103.630  58.900  17.800  1.00  0.00            
ATOM    642  HB2 SER    46     104.200  57.370  18.490  1.00  0.00            
ATOM    643  OG  SER    46     104.930  57.770  16.590  1.00  0.00            
ATOM    644  HG1 SER    46     105.660  58.330  16.870  1.00  0.00            
ATOM    645  C   SER    46     102.720  55.760  16.670  1.00  0.00            
ATOM    646  O   SER    46     102.630  54.870  17.560  1.00  0.00            
ATOM    647  N   TRP    47     102.810  55.570  15.310  1.00  0.00            
ATOM    648  HN  TRP    47     102.770  56.360  14.710  1.00  0.00            
ATOM    649  CA  TRP    47     103.070  54.220  14.660  1.00  0.00            
ATOM    650  HA  TRP    47     103.790  53.740  15.310  1.00  0.00            
ATOM    651  CB  TRP    47     101.720  53.350  14.610  1.00  0.00            
ATOM    652  HB1 TRP    47     101.940  52.290  14.360  1.00  0.00            
ATOM    653  HB2 TRP    47     101.230  53.260  15.600  1.00  0.00            
ATOM    654  CG  TRP    47     100.700  53.840  13.670  1.00  0.00            
ATOM    655  CD1 TRP    47     100.610  53.470  12.380  1.00  0.00            
ATOM    656  HD1 TRP    47     101.390  52.920  11.880  1.00  0.00            
ATOM    657  NE1 TRP    47      99.590  54.200  11.830  1.00  0.00            
ATOM    658  HE1 TRP    47      99.260  54.210  10.910  1.00  0.00            
ATOM    659  CE2 TRP    47      99.110  55.100  12.720  1.00  0.00            
ATOM    660  CD2 TRP    47      99.780  54.880  13.930  1.00  0.00            
ATOM    661  CE3 TRP    47      99.470  55.690  15.070  1.00  0.00            
ATOM    662  HE3 TRP    47      99.930  55.430  16.010  1.00  0.00            
ATOM    663  CZ3 TRP    47      98.400  56.590  14.970  1.00  0.00            
ATOM    664  HZ3 TRP    47      98.020  57.080  15.850  1.00  0.00            
ATOM    665  CZ2 TRP    47      98.130  56.020  12.630  1.00  0.00            
ATOM    666  HZ2 TRP    47      97.580  56.060  11.700  1.00  0.00            
ATOM    667  CH2 TRP    47      97.760  56.750  13.760  1.00  0.00            
ATOM    668  HH2 TRP    47      96.820  57.280  13.650  1.00  0.00            
ATOM    669  C   TRP    47     103.730  54.400  13.290  1.00  0.00            
ATOM    670  O   TRP    47     103.840  55.450  12.650  1.00  0.00            
ATOM    671  N   LYS    48     104.390  53.270  12.810  1.00  0.00            
ATOM    672  HN  LYS    48     104.440  52.370  13.240  1.00  0.00            
ATOM    673  CA  LYS    48     105.000  53.290  11.490  1.00  0.00            
ATOM    674  HA  LYS    48     105.250  54.320  11.280  1.00  0.00            
ATOM    675  CB  LYS    48     106.300  52.430  11.290  1.00  0.00            
ATOM    676  HB1 LYS    48     106.030  51.370  11.480  1.00  0.00            
ATOM    677  HB2 LYS    48     106.770  52.570  10.280  1.00  0.00            
ATOM    678  CG  LYS    48     107.400  52.720  12.280  1.00  0.00            
ATOM    679  HG1 LYS    48     107.040  52.240  13.210  1.00  0.00            
ATOM    680  HG2 LYS    48     108.300  52.210  11.890  1.00  0.00            
ATOM    681  CD  LYS    48     107.690  54.220  12.710  1.00  0.00            
ATOM    682  HD1 LYS    48     107.770  54.840  11.790  1.00  0.00            
ATOM    683  HD2 LYS    48     106.770  54.480  13.280  1.00  0.00            
ATOM    684  CE  LYS    48     108.950  54.320  13.520  1.00  0.00            
ATOM    685  HE1 LYS    48     108.870  53.620  14.380  1.00  0.00            
ATOM    686  HE2 LYS    48     109.870  54.100  12.930  1.00  0.00            
ATOM    687  NZ  LYS    48     109.180  55.640  14.160  1.00  0.00            
ATOM    688  HZ1 LYS    48     109.440  56.330  13.430  1.00  0.00            
ATOM    689  HZ2 LYS    48     108.450  56.060  14.770  1.00  0.00            
ATOM    690  HZ3 LYS    48     110.010  55.520  14.780  1.00  0.00            
ATOM    691  C   LYS    48     103.980  52.910  10.440  1.00  0.00            
ATOM    692  O   LYS    48     103.310  51.900  10.510  1.00  0.00            
ATOM    693  N   ASPT   49     103.910  53.740   9.350  1.00  0.00            
ATOM    694  HN  ASPT   49     104.320  54.640   9.470  1.00  0.00            
ATOM    695  CA  ASPT   49     103.480  53.240   8.010  1.00  0.00            
ATOM    696  HA  ASPT   49     103.540  52.170   7.870  1.00  0.00            
ATOM    697  CB  ASPT   49     102.050  53.700   7.670  1.00  0.00            
ATOM    698  HB1 ASPT   49     101.410  53.470   8.550  1.00  0.00            
ATOM    699  HB2 ASPT   49     101.990  54.790   7.490  1.00  0.00            
ATOM    700  CG  ASPT   49     101.450  53.050   6.430  1.00  0.00            
ATOM    701  OD1 ASPT   49     102.130  52.480   5.570  1.00  0.00            
ATOM    702  OD2 ASPT   49     100.110  52.830   6.510  1.00  0.00            
ATOM    703  HD2 ASPT   49      99.850  52.240   5.800  1.00  0.00            
ATOM    704  C   ASPT   49     104.500  53.850   7.060  1.00  0.00            
ATOM    705  O   ASPT   49     104.380  55.050   6.710  1.00  0.00            
ATOM    706  N   ARG    50     105.280  52.870   6.520  1.00  0.00            
ATOM    707  HN  ARG    50     105.220  51.920   6.830  1.00  0.00            
ATOM    708  CA  ARG    50     106.400  53.190   5.620  1.00  0.00            
ATOM    709  HA  ARG    50     106.900  54.080   5.960  1.00  0.00            
ATOM    710  CB  ARG    50     107.550  52.100   5.550  1.00  0.00            
ATOM    711  HB1 ARG    50     107.110  51.160   5.140  1.00  0.00            
ATOM    712  HB2 ARG    50     108.280  52.530   4.830  1.00  0.00            
ATOM    713  CG  ARG    50     108.360  51.920   6.820  1.00  0.00            
ATOM    714  HG1 ARG    50     107.730  51.280   7.470  1.00  0.00            
ATOM    715  HG2 ARG    50     109.290  51.360   6.600  1.00  0.00            
ATOM    716  CD  ARG    50     108.890  53.110   7.600  1.00  0.00            
ATOM    717  HD1 ARG    50     109.620  53.650   6.950  1.00  0.00            
ATOM    718  HD2 ARG    50     108.040  53.710   7.980  1.00  0.00            
ATOM    719  NE  ARG    50     109.560  52.620   8.880  1.00  0.00            
ATOM    720  HE  ARG    50     109.600  51.670   9.160  1.00  0.00            
ATOM    721  CZ  ARG    50     110.150  53.480   9.670  1.00  0.00            
ATOM    722  NH1 ARG    50     110.150  54.760   9.380  1.00  0.00            
ATOM    723 HH11 ARG    50     109.980  54.950   8.410  1.00  0.00            
ATOM    724 HH12 ARG    50     110.610  55.360  10.040  1.00  0.00            
ATOM    725  NH2 ARG    50     110.780  53.000  10.710  1.00  0.00            
ATOM    726 HH21 ARG    50     110.930  52.010  10.710  1.00  0.00            
ATOM    727 HH22 ARG    50     111.480  53.670  10.960  1.00  0.00            
ATOM    728  C   ARG    50     105.870  53.580   4.280  1.00  0.00            
ATOM    729  O   ARG    50     106.550  54.120   3.380  1.00  0.00            
ATOM    730  N   ARG    51     104.550  53.260   3.990  1.00  0.00            
ATOM    731  HN  ARG    51     104.060  52.710   4.660  1.00  0.00            
ATOM    732  CA  ARG    51     103.970  53.600   2.690  1.00  0.00            
ATOM    733  HA  ARG    51     104.740  53.480   1.940  1.00  0.00            
ATOM    734  CB  ARG    51     102.820  52.700   2.260  1.00  0.00            
ATOM    735  HB1 ARG    51     101.960  52.870   2.940  1.00  0.00            
ATOM    736  HB2 ARG    51     102.410  53.050   1.290  1.00  0.00            
ATOM    737  CG  ARG    51     103.210  51.160   2.160  1.00  0.00            
ATOM    738  HG1 ARG    51     103.500  50.850   3.180  1.00  0.00            
ATOM    739  HG2 ARG    51     102.310  50.630   1.770  1.00  0.00            
ATOM    740  CD  ARG    51     104.320  50.660   1.160  1.00  0.00            
ATOM    741  HD1 ARG    51     104.190  51.020   0.110  1.00  0.00            
ATOM    742  HD2 ARG    51     105.250  51.110   1.570  1.00  0.00            
ATOM    743  NE  ARG    51     104.220  49.190   1.130  1.00  0.00            
ATOM    744  HE  ARG    51     103.310  48.780   1.030  1.00  0.00            
ATOM    745  CZ  ARG    51     105.090  48.340   0.690  1.00  0.00            
ATOM    746  NH1 ARG    51     106.340  48.510   0.540  1.00  0.00            
ATOM    747 HH11 ARG    51     106.620  49.420   0.860  1.00  0.00            
ATOM    748 HH12 ARG    51     106.940  47.710   0.600  1.00  0.00            
ATOM    749  NH2 ARG    51     104.700  47.070   0.660  1.00  0.00            
ATOM    750 HH21 ARG    51     105.370  46.330   0.550  1.00  0.00            
ATOM    751 HH22 ARG    51     103.730  46.860   0.750  1.00  0.00            
ATOM    752  C   ARG    51     103.560  55.050   2.630  1.00  0.00            
ATOM    753  O   ARG    51     103.190  55.590   1.610  1.00  0.00            
ATOM    754  N   LEU    52     103.500  55.700   3.780  1.00  0.00            
ATOM    755  HN  LEU    52     103.600  55.250   4.660  1.00  0.00            
ATOM    756  CA  LEU    52     103.210  57.090   3.910  1.00  0.00            
ATOM    757  HA  LEU    52     102.710  57.480   3.030  1.00  0.00            
ATOM    758  CB  LEU    52     102.300  57.360   5.140  1.00  0.00            
ATOM    759  HB1 LEU    52     102.900  57.260   6.070  1.00  0.00            
ATOM    760  HB2 LEU    52     101.960  58.420   5.130  1.00  0.00            
ATOM    761  CG  LEU    52     100.970  56.570   5.170  1.00  0.00            
ATOM    762  HG  LEU    52     101.240  55.500   5.260  1.00  0.00            
ATOM    763  CD1 LEU    52     100.200  56.760   6.430  1.00  0.00            
ATOM    764 HD11 LEU    52      99.810  57.790   6.560  1.00  0.00            
ATOM    765 HD12 LEU    52      99.310  56.140   6.650  1.00  0.00            
ATOM    766 HD13 LEU    52     100.910  56.610   7.270  1.00  0.00            
ATOM    767  CD2 LEU    52     100.080  56.810   3.970  1.00  0.00            
ATOM    768 HD21 LEU    52     100.680  56.630   3.050  1.00  0.00            
ATOM    769 HD22 LEU    52      99.180  56.150   3.920  1.00  0.00            
ATOM    770 HD23 LEU    52      99.730  57.860   3.960  1.00  0.00            
ATOM    771  C   LEU    52     104.510  57.930   4.000  1.00  0.00            
ATOM    772  O   LEU    52     104.360  59.090   4.220  1.00  0.00            
ATOM    773  N   ALA    53     105.780  57.290   3.840  1.00  0.00            
ATOM    774  HN  ALA    53     105.810  56.310   3.650  1.00  0.00            
ATOM    775  CA  ALA    53     107.080  57.970   3.740  1.00  0.00            
ATOM    776  HA  ALA    53     107.280  58.610   4.590  1.00  0.00            
ATOM    777  CB  ALA    53     108.170  56.940   3.780  1.00  0.00            
ATOM    778  HB1 ALA    53     108.010  56.270   4.650  1.00  0.00            
ATOM    779  HB2 ALA    53     108.200  56.370   2.830  1.00  0.00            
ATOM    780  HB3 ALA    53     109.130  57.460   3.970  1.00  0.00            
ATOM    781  C   ALA    53     107.140  58.780   2.440  1.00  0.00            
ATOM    782  O   ALA    53     106.430  58.500   1.460  1.00  0.00            
ATOM    783  N   PHE    54     108.030  59.840   2.370  1.00  0.00            
ATOM    784  HN  PHE    54     108.730  59.990   3.070  1.00  0.00            
ATOM    785  CA  PHE    54     108.200  60.620   1.150  1.00  0.00            
ATOM    786  HA  PHE    54     108.240  59.970   0.290  1.00  0.00            
ATOM    787  CB  PHE    54     107.110  61.630   1.020  1.00  0.00            
ATOM    788  HB1 PHE    54     107.250  62.270   0.120  1.00  0.00            
ATOM    789  HB2 PHE    54     106.110  61.180   0.870  1.00  0.00            
ATOM    790  CG  PHE    54     107.020  62.580   2.190  1.00  0.00            
ATOM    791  CD1 PHE    54     107.900  63.650   2.240  1.00  0.00            
ATOM    792  HD1 PHE    54     108.670  63.820   1.500  1.00  0.00            
ATOM    793  CE1 PHE    54     107.890  64.450   3.330  1.00  0.00            
ATOM    794  HE1 PHE    54     108.590  65.280   3.340  1.00  0.00            
ATOM    795  CZ  PHE    54     106.870  64.340   4.340  1.00  0.00            
ATOM    796  HZ  PHE    54     106.820  65.020   5.180  1.00  0.00            
ATOM    797  CD2 PHE    54     106.100  62.330   3.200  1.00  0.00            
ATOM    798  HD2 PHE    54     105.500  61.430   3.150  1.00  0.00            
ATOM    799  CE2 PHE    54     106.010  63.280   4.260  1.00  0.00            
ATOM    800  HE2 PHE    54     105.250  63.060   5.000  1.00  0.00            
ATOM    801  C   PHE    54     109.580  61.280   1.190  1.00  0.00            
ATOM    802  O   PHE    54     110.060  61.590   2.260  1.00  0.00            
ATOM    803  N   ASPT   55     110.310  61.530   0.100  1.00  0.00            
ATOM    804  HN  ASPT   55     109.880  61.260  -0.760  1.00  0.00            
ATOM    805  CA  ASPT   55     111.570  62.160   0.060  1.00  0.00            
ATOM    806  HA  ASPT   55     112.080  61.900   0.970  1.00  0.00            
ATOM    807  CB  ASPT   55     112.410  61.800  -1.170  1.00  0.00            
ATOM    808  HB1 ASPT   55     112.420  60.700  -1.360  1.00  0.00            
ATOM    809  HB2 ASPT   55     112.060  62.310  -2.100  1.00  0.00            
ATOM    810  CG  ASPT   55     113.920  62.100  -0.990  1.00  0.00            
ATOM    811  OD1 ASPT   55     114.810  61.350  -0.720  1.00  0.00            
ATOM    812  OD2 ASPT   55     114.130  63.490  -1.070  1.00  0.00            
ATOM    813  HD2 ASPT   55     114.900  63.820  -0.600  1.00  0.00            
ATOM    814  C   ASPT   55     111.440  63.720   0.090  1.00  0.00            
ATOM    815  O   ASPT   55     110.810  64.220  -0.850  1.00  0.00            
ATOM    816  N   PRO    56     111.930  64.520   1.030  1.00  0.00            
ATOM    817  CD  PRO    56     112.740  63.990   2.170  1.00  0.00            
ATOM    818  HD1 PRO    56     113.680  63.490   1.850  1.00  0.00            
ATOM    819  HD2 PRO    56     112.120  63.290   2.780  1.00  0.00            
ATOM    820  CA  PRO    56     111.450  65.830   1.350  1.00  0.00            
ATOM    821  HA  PRO    56     110.370  65.810   1.310  1.00  0.00            
ATOM    822  CB  PRO    56     112.010  66.140   2.790  1.00  0.00            
ATOM    823  HB1 PRO    56     112.250  67.220   2.880  1.00  0.00            
ATOM    824  HB2 PRO    56     111.250  65.850   3.540  1.00  0.00            
ATOM    825  CG  PRO    56     113.270  65.230   2.870  1.00  0.00            
ATOM    826  HG1 PRO    56     114.030  65.690   2.200  1.00  0.00            
ATOM    827  HG2 PRO    56     113.680  64.940   3.860  1.00  0.00            
ATOM    828  C   PRO    56     111.920  66.870   0.440  1.00  0.00            
ATOM    829  O   PRO    56     111.050  67.710   0.040  1.00  0.00            
ATOM    830  N   VAL    57     113.150  66.830  -0.030  1.00  0.00            
ATOM    831  HN  VAL    57     113.930  66.440   0.460  1.00  0.00            
ATOM    832  CA  VAL    57     113.520  67.570  -1.170  1.00  0.00            
ATOM    833  HA  VAL    57     113.310  68.630  -1.150  1.00  0.00            
ATOM    834  CB  VAL    57     115.120  67.530  -1.230  1.00  0.00            
ATOM    835  HB  VAL    57     115.430  66.470  -1.330  1.00  0.00            
ATOM    836  CG1 VAL    57     115.560  68.330  -2.520  1.00  0.00            
ATOM    837 HG11 VAL    57     115.100  69.330  -2.640  1.00  0.00            
ATOM    838 HG12 VAL    57     116.640  68.510  -2.690  1.00  0.00            
ATOM    839 HG13 VAL    57     115.290  67.670  -3.370  1.00  0.00            
ATOM    840  CG2 VAL    57     115.650  68.020   0.130  1.00  0.00            
ATOM    841 HG21 VAL    57     115.080  68.870   0.570  1.00  0.00            
ATOM    842 HG22 VAL    57     115.740  67.200   0.880  1.00  0.00            
ATOM    843 HG23 VAL    57     116.710  68.340  -0.010  1.00  0.00            
ATOM    844  C   VAL    57     112.800  67.190  -2.450  1.00  0.00            
ATOM    845  O   VAL    57     112.360  68.030  -3.210  1.00  0.00            
ATOM    846  N   ARG    58     112.590  65.910  -2.700  1.00  0.00            
ATOM    847  HN  ARG    58     112.750  65.190  -2.020  1.00  0.00            
ATOM    848  CA  ARG    58     112.180  65.510  -4.090  1.00  0.00            
ATOM    849  HA  ARG    58     112.470  66.300  -4.760  1.00  0.00            
ATOM    850  CB  ARG    58     112.990  64.280  -4.410  1.00  0.00            
ATOM    851  HB1 ARG    58     112.930  63.530  -3.590  1.00  0.00            
ATOM    852  HB2 ARG    58     112.540  63.800  -5.300  1.00  0.00            
ATOM    853  CG  ARG    58     114.460  64.750  -4.660  1.00  0.00            
ATOM    854  HG1 ARG    58     114.590  65.570  -5.400  1.00  0.00            
ATOM    855  HG2 ARG    58     114.880  65.100  -3.700  1.00  0.00            
ATOM    856  CD  ARG    58     115.350  63.560  -5.050  1.00  0.00            
ATOM    857  HD1 ARG    58     115.320  62.880  -4.170  1.00  0.00            
ATOM    858  HD2 ARG    58     115.100  63.130  -6.040  1.00  0.00            
ATOM    859  NE  ARG    58     116.720  64.070  -5.070  1.00  0.00            
ATOM    860  HE  ARG    58     116.900  65.020  -5.320  1.00  0.00            
ATOM    861  CZ  ARG    58     117.790  63.340  -5.250  1.00  0.00            
ATOM    862  NH1 ARG    58     117.760  62.060  -5.510  1.00  0.00            
ATOM    863 HH11 ARG    58     116.920  61.560  -5.740  1.00  0.00            
ATOM    864 HH12 ARG    58     118.680  61.700  -5.680  1.00  0.00            
ATOM    865  NH2 ARG    58     118.950  63.910  -5.120  1.00  0.00            
ATOM    866 HH21 ARG    58     119.020  64.900  -5.000  1.00  0.00            
ATOM    867 HH22 ARG    58     119.740  63.380  -4.820  1.00  0.00            
ATOM    868  C   ARG    58     110.650  65.390  -4.290  1.00  0.00            
ATOM    869  O   ARG    58     110.170  65.350  -5.450  1.00  0.00            
ATOM    870  N   SER    59     109.870  65.510  -3.180  1.00  0.00            
ATOM    871  HN  SER    59     110.330  65.420  -2.300  1.00  0.00            
ATOM    872  CA  SER    59     108.430  65.670  -3.330  1.00  0.00            
ATOM    873  HA  SER    59     108.210  65.680  -4.380  1.00  0.00            
ATOM    874  CB  SER    59     107.850  64.450  -2.470  1.00  0.00            
ATOM    875  HB1 SER    59     106.830  64.400  -2.900  1.00  0.00            
ATOM    876  HB2 SER    59     108.400  63.560  -2.830  1.00  0.00            
ATOM    877  OG  SER    59     107.970  64.510  -1.090  1.00  0.00            
ATOM    878  HG1 SER    59     108.920  64.480  -0.930  1.00  0.00            
ATOM    879  C   SER    59     108.020  67.030  -2.780  1.00  0.00            
ATOM    880  O   SER    59     106.840  67.340  -2.650  1.00  0.00            
ATOM    881  N   GLY    60     109.000  67.800  -2.340  1.00  0.00            
ATOM    882  HN  GLY    60     109.970  67.560  -2.310  1.00  0.00            
ATOM    883  CA  GLY    60     108.900  69.200  -2.150  1.00  0.00            
ATOM    884  HA1 GLY    60     109.890  69.600  -1.990  1.00  0.00            
ATOM    885  HA2 GLY    60     108.420  69.620  -3.020  1.00  0.00            
ATOM    886  C   GLY    60     108.060  69.580  -0.910  1.00  0.00            
ATOM    887  O   GLY    60     107.420  70.600  -0.880  1.00  0.00            
ATOM    888  N   VAL    61     108.070  68.810   0.200  1.00  0.00            
ATOM    889  HN  VAL    61     108.690  68.020   0.210  1.00  0.00            
ATOM    890  CA  VAL    61     107.160  69.070   1.270  1.00  0.00            
ATOM    891  HA  VAL    61     106.930  70.130   1.350  1.00  0.00            
ATOM    892  CB  VAL    61     105.830  68.280   1.280  1.00  0.00            
ATOM    893  HB  VAL    61     105.240  68.370   2.220  1.00  0.00            
ATOM    894  CG1 VAL    61     104.790  68.850   0.280  1.00  0.00            
ATOM    895 HG11 VAL    61     103.780  68.470   0.550  1.00  0.00            
ATOM    896 HG12 VAL    61     104.770  69.960   0.270  1.00  0.00            
ATOM    897 HG13 VAL    61     105.130  68.600  -0.750  1.00  0.00            
ATOM    898  CG2 VAL    61     106.110  66.730   0.930  1.00  0.00            
ATOM    899 HG21 VAL    61     106.140  66.660  -0.180  1.00  0.00            
ATOM    900 HG22 VAL    61     107.070  66.320   1.310  1.00  0.00            
ATOM    901 HG23 VAL    61     105.340  66.040   1.320  1.00  0.00            
ATOM    902  C   VAL    61     107.960  68.870   2.580  1.00  0.00            
ATOM    903  O   VAL    61     108.750  67.920   2.710  1.00  0.00            
ATOM    904  N   ARG    62     107.720  69.720   3.610  1.00  0.00            
ATOM    905  HN  ARG    62     107.210  70.570   3.550  1.00  0.00            
ATOM    906  CA  ARG    62     108.400  69.420   4.840  1.00  0.00            
ATOM    907  HA  ARG    62     109.450  69.140   4.770  1.00  0.00            
ATOM    908  CB  ARG    62     108.420  70.650   5.780  1.00  0.00            
ATOM    909  HB1 ARG    62     107.380  71.030   5.920  1.00  0.00            
ATOM    910  HB2 ARG    62     108.800  70.410   6.800  1.00  0.00            
ATOM    911  CG  ARG    62     109.330  71.800   5.240  1.00  0.00            
ATOM    912  HG1 ARG    62     108.920  72.100   4.250  1.00  0.00            
ATOM    913  HG2 ARG    62     109.060  72.620   5.940  1.00  0.00            
ATOM    914  CD  ARG    62     110.800  71.520   5.200  1.00  0.00            
ATOM    915  HD1 ARG    62     111.230  71.420   6.230  1.00  0.00            
ATOM    916  HD2 ARG    62     110.940  70.650   4.520  1.00  0.00            
ATOM    917  NE  ARG    62     111.480  72.700   4.550  1.00  0.00            
ATOM    918  HE  ARG    62     111.010  73.580   4.480  1.00  0.00            
ATOM    919  CZ  ARG    62     112.720  72.820   4.150  1.00  0.00            
ATOM    920  NH1 ARG    62     113.550  71.860   4.370  1.00  0.00            
ATOM    921 HH11 ARG    62     113.250  71.060   4.880  1.00  0.00            
ATOM    922 HH12 ARG    62     114.160  71.720   3.590  1.00  0.00            
ATOM    923  NH2 ARG    62     113.060  73.920   3.530  1.00  0.00            
ATOM    924 HH21 ARG    62     112.300  74.530   3.280  1.00  0.00            
ATOM    925 HH22 ARG    62     113.920  73.960   3.040  1.00  0.00            
ATOM    926  C   ARG    62     107.760  68.240   5.620  1.00  0.00            
ATOM    927  O   ARG    62     108.300  67.380   6.320  1.00  0.00            
ATOM    928  N   VAL    63     106.400  68.120   5.450  1.00  0.00            
ATOM    929  HN  VAL    63     105.840  68.780   4.970  1.00  0.00            
ATOM    930  CA  VAL    63     105.520  67.340   6.310  1.00  0.00            
ATOM    931  HA  VAL    63     105.990  66.380   6.430  1.00  0.00            
ATOM    932  CB  VAL    63     105.350  68.000   7.730  1.00  0.00            
ATOM    933  HB  VAL    63     106.310  68.320   8.190  1.00  0.00            
ATOM    934  CG1 VAL    63     104.450  69.260   7.640  1.00  0.00            
ATOM    935 HG11 VAL    63     104.560  69.860   8.570  1.00  0.00            
ATOM    936 HG12 VAL    63     104.660  69.890   6.740  1.00  0.00            
ATOM    937 HG13 VAL    63     103.400  68.920   7.500  1.00  0.00            
ATOM    938  CG2 VAL    63     104.800  66.870   8.630  1.00  0.00            
ATOM    939 HG21 VAL    63     105.600  66.100   8.670  1.00  0.00            
ATOM    940 HG22 VAL    63     104.650  67.210   9.680  1.00  0.00            
ATOM    941 HG23 VAL    63     103.820  66.460   8.310  1.00  0.00            
ATOM    942  C   VAL    63     104.240  67.110   5.570  1.00  0.00            
ATOM    943  O   VAL    63     103.860  67.910   4.720  1.00  0.00            
ATOM    944  N   LYS    64     103.530  65.990   5.950  1.00  0.00            
ATOM    945  HN  LYS    64     103.970  65.360   6.580  1.00  0.00            
ATOM    946  CA  LYS    64     102.220  65.670   5.420  1.00  0.00            
ATOM    947  HA  LYS    64     101.930  66.500   4.790  1.00  0.00            
ATOM    948  CB  LYS    64     102.380  64.400   4.570  1.00  0.00            
ATOM    949  HB1 LYS    64     103.200  63.820   5.050  1.00  0.00            
ATOM    950  HB2 LYS    64     101.420  63.850   4.420  1.00  0.00            
ATOM    951  CG  LYS    64     102.940  64.750   3.160  1.00  0.00            
ATOM    952  HG1 LYS    64     103.820  65.410   3.320  1.00  0.00            
ATOM    953  HG2 LYS    64     103.120  63.800   2.620  1.00  0.00            
ATOM    954  CD  LYS    64     101.870  65.400   2.240  1.00  0.00            
ATOM    955  HD1 LYS    64     101.760  66.470   2.520  1.00  0.00            
ATOM    956  HD2 LYS    64     102.210  65.300   1.180  1.00  0.00            
ATOM    957  CE  LYS    64     100.460  64.800   2.300  1.00  0.00            
ATOM    958  HE1 LYS    64     100.570  63.690   2.390  1.00  0.00            
ATOM    959  HE2 LYS    64      99.910  65.030   3.230  1.00  0.00            
ATOM    960  NZ  LYS    64      99.660  65.100   1.110  1.00  0.00            
ATOM    961  HZ1 LYS    64      99.660  64.280   0.460  1.00  0.00            
ATOM    962  HZ2 LYS    64      98.650  65.280   1.280  1.00  0.00            
ATOM    963  HZ3 LYS    64     100.030  65.830   0.470  1.00  0.00            
ATOM    964  C   LYS    64     101.220  65.480   6.420  1.00  0.00            
ATOM    965  O   LYS    64     101.450  64.980   7.520  1.00  0.00            
ATOM    966  N   THR    65      99.910  65.830   6.130  1.00  0.00            
ATOM    967  HN  THR    65      99.820  66.330   5.270  1.00  0.00            
ATOM    968  CA  THR    65      98.750  65.770   7.000  1.00  0.00            
ATOM    969  HA  THR    65      98.910  65.120   7.850  1.00  0.00            
ATOM    970  CB  THR    65      98.390  67.130   7.560  1.00  0.00            
ATOM    971  HB  THR    65      98.520  67.920   6.790  1.00  0.00            
ATOM    972  OG1 THR    65      99.160  67.580   8.730  1.00  0.00            
ATOM    973  HG1 THR    65      98.990  66.960   9.450  1.00  0.00            
ATOM    974  CG2 THR    65      96.870  67.180   8.080  1.00  0.00            
ATOM    975 HG21 THR    65      96.160  67.110   7.230  1.00  0.00            
ATOM    976 HG22 THR    65      96.770  66.350   8.820  1.00  0.00            
ATOM    977 HG23 THR    65      96.610  68.060   8.710  1.00  0.00            
ATOM    978  C   THR    65      97.550  65.200   6.260  1.00  0.00            
ATOM    979  O   THR    65      97.170  65.590   5.150  1.00  0.00            
ATOM    980  N   TYR    66      96.770  64.290   6.940  1.00  0.00            
ATOM    981  HN  TYR    66      97.040  63.960   7.840  1.00  0.00            
ATOM    982  CA  TYR    66      95.680  63.690   6.310  1.00  0.00            
ATOM    983  HA  TYR    66      95.380  64.000   5.320  1.00  0.00            
ATOM    984  CB  TYR    66      96.070  62.170   6.030  1.00  0.00            
ATOM    985  HB1 TYR    66      96.480  61.710   6.950  1.00  0.00            
ATOM    986  HB2 TYR    66      95.170  61.550   5.810  1.00  0.00            
ATOM    987  CG  TYR    66      97.080  62.110   4.850  1.00  0.00            
ATOM    988  CD1 TYR    66      98.380  61.600   5.270  1.00  0.00            
ATOM    989  HD1 TYR    66      98.640  61.520   6.310  1.00  0.00            
ATOM    990  CE1 TYR    66      99.400  61.510   4.290  1.00  0.00            
ATOM    991  HE1 TYR    66     100.400  61.320   4.650  1.00  0.00            
ATOM    992  CZ  TYR    66      99.040  61.590   2.980  1.00  0.00            
ATOM    993  OH  TYR    66     100.050  61.280   2.000  1.00  0.00            
ATOM    994  HH  TYR    66     100.910  61.130   2.400  1.00  0.00            
ATOM    995  CD2 TYR    66      96.780  62.280   3.460  1.00  0.00            
ATOM    996  HD2 TYR    66      95.750  62.510   3.240  1.00  0.00            
ATOM    997  CE2 TYR    66      97.840  62.040   2.490  1.00  0.00            
ATOM    998  HE2 TYR    66      97.730  62.170   1.420  1.00  0.00            
ATOM    999  C   TYR    66      94.480  63.730   7.300  1.00  0.00            
ATOM   1000  O   TYR    66      94.730  63.660   8.500  1.00  0.00            
ATOM   1001  N   GLUT   67      93.190  63.670   6.750  1.00  0.00            
ATOM   1002  HN  GLUT   67      93.020  63.620   5.770  1.00  0.00            
ATOM   1003  CA  GLUT   67      92.020  63.460   7.550  1.00  0.00            
ATOM   1004  HA  GLUT   67      92.070  64.220   8.320  1.00  0.00            
ATOM   1005  CB  GLUT   67      90.840  63.770   6.620  1.00  0.00            
ATOM   1006  HB1 GLUT   67      90.710  63.150   5.710  1.00  0.00            
ATOM   1007  HB2 GLUT   67      89.980  63.690   7.310  1.00  0.00            
ATOM   1008  CG  GLUT   67      90.760  65.320   6.210  1.00  0.00            
ATOM   1009  HG1 GLUT   67      91.540  65.540   5.450  1.00  0.00            
ATOM   1010  HG2 GLUT   67      89.790  65.340   5.670  1.00  0.00            
ATOM   1011  CD  GLUT   67      90.620  66.370   7.290  1.00  0.00            
ATOM   1012  OE1 GLUT   67      91.330  67.340   7.430  1.00  0.00            
ATOM   1013  OE2 GLUT   67      89.610  66.050   8.130  1.00  0.00            
ATOM   1014  HE2 GLUT   67      89.470  66.840   8.660  1.00  0.00            
ATOM   1015  C   GLUT   67      91.980  62.100   8.310  1.00  0.00            
ATOM   1016  O   GLUT   67      92.650  61.160   7.860  1.00  0.00            
ATOM   1017  N   PRO    68      91.320  62.030   9.430  1.00  0.00            
ATOM   1018  CD  PRO    68      90.620  63.170  10.080  1.00  0.00            
ATOM   1019  HD1 PRO    68      89.860  63.660   9.440  1.00  0.00            
ATOM   1020  HD2 PRO    68      91.380  63.850  10.510  1.00  0.00            
ATOM   1021  CA  PRO    68      91.210  60.810  10.200  1.00  0.00            
ATOM   1022  HA  PRO    68      92.230  60.470  10.340  1.00  0.00            
ATOM   1023  CB  PRO    68      90.750  61.360  11.600  1.00  0.00            
ATOM   1024  HB1 PRO    68      90.230  60.600  12.230  1.00  0.00            
ATOM   1025  HB2 PRO    68      91.640  61.790  12.110  1.00  0.00            
ATOM   1026  CG  PRO    68      89.850  62.540  11.260  1.00  0.00            
ATOM   1027  HG1 PRO    68      88.860  62.240  10.870  1.00  0.00            
ATOM   1028  HG2 PRO    68      89.730  63.250  12.110  1.00  0.00            
ATOM   1029  C   PRO    68      90.400  59.710   9.600  1.00  0.00            
ATOM   1030  O   PRO    68      90.210  58.670  10.260  1.00  0.00            
ATOM   1031  N   GLUT   69      89.810  59.860   8.400  1.00  0.00            
ATOM   1032  HN  GLUT   69      89.790  60.780   8.010  1.00  0.00            
ATOM   1033  CA  GLUT   69      89.180  58.880   7.520  1.00  0.00            
ATOM   1034  HA  GLUT   69      89.460  57.890   7.850  1.00  0.00            
ATOM   1035  CB  GLUT   69      87.730  59.190   7.330  1.00  0.00            
ATOM   1036  HB1 GLUT   69      87.050  58.350   7.060  1.00  0.00            
ATOM   1037  HB2 GLUT   69      87.360  59.370   8.360  1.00  0.00            
ATOM   1038  CG  GLUT   69      87.270  60.380   6.450  1.00  0.00            
ATOM   1039  HG1 GLUT   69      87.600  60.100   5.420  1.00  0.00            
ATOM   1040  HG2 GLUT   69      86.160  60.450   6.460  1.00  0.00            
ATOM   1041  CD  GLUT   69      87.730  61.760   6.770  1.00  0.00            
ATOM   1042  OE1 GLUT   69      88.220  62.140   7.800  1.00  0.00            
ATOM   1043  OE2 GLUT   69      87.490  62.640   5.750  1.00  0.00            
ATOM   1044  HE2 GLUT   69      87.610  63.550   6.040  1.00  0.00            
ATOM   1045  C   GLUT   69      89.830  58.770   6.150  1.00  0.00            
ATOM   1046  O   GLUT   69      89.270  58.050   5.360  1.00  0.00            
ATOM   1047  N   ALA    70      91.040  59.390   5.970  1.00  0.00            
ATOM   1048  HN  ALA    70      91.390  59.960   6.710  1.00  0.00            
ATOM   1049  CA  ALA    70      91.820  59.150   4.740  1.00  0.00            
ATOM   1050  HA  ALA    70      91.200  58.870   3.900  1.00  0.00            
ATOM   1051  CB  ALA    70      92.400  60.500   4.290  1.00  0.00            
ATOM   1052  HB1 ALA    70      91.610  61.250   4.030  1.00  0.00            
ATOM   1053  HB2 ALA    70      93.050  61.150   4.910  1.00  0.00            
ATOM   1054  HB3 ALA    70      92.800  60.380   3.260  1.00  0.00            
ATOM   1055  C   ALA    70      92.990  58.200   4.890  1.00  0.00            
ATOM   1056  O   ALA    70      93.480  57.530   3.950  1.00  0.00            
ATOM   1057  N   ILE    71      93.480  58.080   6.100  1.00  0.00            
ATOM   1058  HN  ILE    71      93.110  58.690   6.800  1.00  0.00            
ATOM   1059  CA  ILE    71      94.490  57.050   6.470  1.00  0.00            
ATOM   1060  HA  ILE    71      94.620  56.410   5.620  1.00  0.00            
ATOM   1061  CB  ILE    71      95.840  57.560   6.880  1.00  0.00            
ATOM   1062  HB  ILE    71      96.360  56.660   7.290  1.00  0.00            
ATOM   1063  CG2 ILE    71      96.530  58.110   5.600  1.00  0.00            
ATOM   1064 HG21 ILE    71      95.920  58.860   5.050  1.00  0.00            
ATOM   1065 HG22 ILE    71      97.530  58.500   5.890  1.00  0.00            
ATOM   1066 HG23 ILE    71      96.840  57.270   4.950  1.00  0.00            
ATOM   1067  CG1 ILE    71      95.810  58.610   7.950  1.00  0.00            
ATOM   1068 HG11 ILE    71      95.440  59.520   7.430  1.00  0.00            
ATOM   1069 HG12 ILE    71      95.050  58.300   8.710  1.00  0.00            
ATOM   1070  CD  ILE    71      97.030  58.910   8.670  1.00  0.00            
ATOM   1071  HD1 ILE    71      97.400  58.010   9.210  1.00  0.00            
ATOM   1072  HD2 ILE    71      97.780  59.230   7.920  1.00  0.00            
ATOM   1073  HD3 ILE    71      97.020  59.780   9.370  1.00  0.00            
ATOM   1074  C   ILE    71      93.800  56.190   7.600  1.00  0.00            
ATOM   1075  O   ILE    71      92.970  56.660   8.370  1.00  0.00            
ATOM   1076  N   TRP    72      94.290  54.940   7.810  1.00  0.00            
ATOM   1077  HN  TRP    72      94.950  54.460   7.230  1.00  0.00            
ATOM   1078  CA  TRP    72      94.010  54.110   8.950  1.00  0.00            
ATOM   1079  HA  TRP    72      92.940  54.020   9.050  1.00  0.00            
ATOM   1080  CB  TRP    72      94.590  52.740   8.750  1.00  0.00            
ATOM   1081  HB1 TRP    72      94.280  52.270   7.790  1.00  0.00            
ATOM   1082  HB2 TRP    72      95.690  52.850   8.810  1.00  0.00            
ATOM   1083  CG  TRP    72      94.260  51.760   9.820  1.00  0.00            
ATOM   1084  CD1 TRP    72      93.210  50.930   9.770  1.00  0.00            
ATOM   1085  HD1 TRP    72      92.480  50.790   8.990  1.00  0.00            
ATOM   1086  NE1 TRP    72      93.280  50.080  10.900  1.00  0.00            
ATOM   1087  HE1 TRP    72      92.510  49.570  11.210  1.00  0.00            
ATOM   1088  CE2 TRP    72      94.440  50.400  11.630  1.00  0.00            
ATOM   1089  CD2 TRP    72      95.060  51.450  10.980  1.00  0.00            
ATOM   1090  CE3 TRP    72      96.280  52.000  11.520  1.00  0.00            
ATOM   1091  HE3 TRP    72      96.840  52.780  11.030  1.00  0.00            
ATOM   1092  CZ3 TRP    72      96.740  51.560  12.750  1.00  0.00            
ATOM   1093  HZ3 TRP    72      97.670  51.970  13.130  1.00  0.00            
ATOM   1094  CZ2 TRP    72      94.990  49.870  12.840  1.00  0.00            
ATOM   1095  HZ2 TRP    72      94.510  49.060  13.350  1.00  0.00            
ATOM   1096  CH2 TRP    72      96.100  50.490  13.380  1.00  0.00            
ATOM   1097  HH2 TRP    72      96.460  50.150  14.340  1.00  0.00            
ATOM   1098  C   TRP    72      94.500  54.750  10.250  1.00  0.00            
ATOM   1099  O   TRP    72      95.630  55.280  10.380  1.00  0.00            
ATOM   1100  N   ILE    73      93.620  54.730  11.280  1.00  0.00            
ATOM   1101  HN  ILE    73      92.790  54.200  11.130  1.00  0.00            
ATOM   1102  CA  ILE    73      93.790  55.400  12.560  1.00  0.00            
ATOM   1103  HA  ILE    73      94.790  55.780  12.750  1.00  0.00            
ATOM   1104  CB  ILE    73      92.970  56.680  12.650  1.00  0.00            
ATOM   1105  HB  ILE    73      91.960  56.450  12.250  1.00  0.00            
ATOM   1106  CG2 ILE    73      92.800  57.150  14.100  1.00  0.00            
ATOM   1107 HG21 ILE    73      92.250  58.110  14.130  1.00  0.00            
ATOM   1108 HG22 ILE    73      92.160  56.490  14.730  1.00  0.00            
ATOM   1109 HG23 ILE    73      93.740  57.370  14.640  1.00  0.00            
ATOM   1110  CG1 ILE    73      93.550  57.800  11.730  1.00  0.00            
ATOM   1111 HG11 ILE    73      93.550  57.500  10.660  1.00  0.00            
ATOM   1112 HG12 ILE    73      92.870  58.670  11.900  1.00  0.00            
ATOM   1113  CD  ILE    73      94.940  58.300  12.100  1.00  0.00            
ATOM   1114  HD1 ILE    73      95.040  58.500  13.180  1.00  0.00            
ATOM   1115  HD2 ILE    73      95.630  57.480  11.810  1.00  0.00            
ATOM   1116  HD3 ILE    73      95.130  59.190  11.470  1.00  0.00            
ATOM   1117  C   ILE    73      93.280  54.540  13.730  1.00  0.00            
ATOM   1118  O   ILE    73      92.100  54.200  13.700  1.00  0.00            
ATOM   1119  N   PRO    74      94.050  54.210  14.810  1.00  0.00            
ATOM   1120  CD  PRO    74      95.380  54.770  15.110  1.00  0.00            
ATOM   1121  HD1 PRO    74      95.380  55.740  15.650  1.00  0.00            
ATOM   1122  HD2 PRO    74      96.000  54.740  14.190  1.00  0.00            
ATOM   1123  CA  PRO    74      93.610  53.470  15.970  1.00  0.00            
ATOM   1124  HA  PRO    74      93.250  52.520  15.600  1.00  0.00            
ATOM   1125  CB  PRO    74      94.810  53.510  16.900  1.00  0.00            
ATOM   1126  HB1 PRO    74      94.770  54.310  17.660  1.00  0.00            
ATOM   1127  HB2 PRO    74      94.970  52.600  17.510  1.00  0.00            
ATOM   1128  CG  PRO    74      95.970  53.690  16.030  1.00  0.00            
ATOM   1129  HG1 PRO    74      96.890  54.100  16.490  1.00  0.00            
ATOM   1130  HG2 PRO    74      96.150  52.730  15.490  1.00  0.00            
ATOM   1131  C   PRO    74      92.410  54.000  16.770  1.00  0.00            
ATOM   1132  O   PRO    74      92.460  55.120  17.220  1.00  0.00            
ATOM   1133  N   GLUT   75      91.430  53.150  17.010  1.00  0.00            
ATOM   1134  HN  GLUT   75      91.470  52.250  16.570  1.00  0.00            
ATOM   1135  CA  GLUT   75      90.200  53.460  17.730  1.00  0.00            
ATOM   1136  HA  GLUT   75      89.950  54.490  17.520  1.00  0.00            
ATOM   1137  CB  GLUT   75      89.040  52.570  17.330  1.00  0.00            
ATOM   1138  HB1 GLUT   75      89.440  51.550  17.490  1.00  0.00            
ATOM   1139  HB2 GLUT   75      88.090  52.720  17.890  1.00  0.00            
ATOM   1140  CG  GLUT   75      88.500  52.810  15.860  1.00  0.00            
ATOM   1141  HG1 GLUT   75      89.330  52.500  15.190  1.00  0.00            
ATOM   1142  HG2 GLUT   75      87.650  52.090  15.750  1.00  0.00            
ATOM   1143  CD  GLUT   75      88.050  54.240  15.610  1.00  0.00            
ATOM   1144  OE1 GLUT   75      88.770  55.190  15.340  1.00  0.00            
ATOM   1145  OE2 GLUT   75      86.730  54.360  15.900  1.00  0.00            
ATOM   1146  HE2 GLUT   75      86.460  55.290  15.910  1.00  0.00            
ATOM   1147  C   GLUT   75      90.350  53.340  19.200  1.00  0.00            
ATOM   1148  O   GLUT   75      89.910  52.360  19.800  1.00  0.00            
ATOM   1149  N   ILE    76      91.000  54.340  19.870  1.00  0.00            
ATOM   1150  HN  ILE    76      91.290  55.160  19.370  1.00  0.00            
ATOM   1151  CA  ILE    76      91.160  54.430  21.360  1.00  0.00            
ATOM   1152  HA  ILE    76      91.530  53.460  21.660  1.00  0.00            
ATOM   1153  CB  ILE    76      92.220  55.390  21.740  1.00  0.00            
ATOM   1154  HB  ILE    76      91.830  56.320  21.280  1.00  0.00            
ATOM   1155  CG2 ILE    76      92.370  55.640  23.280  1.00  0.00            
ATOM   1156 HG21 ILE    76      93.220  56.280  23.580  1.00  0.00            
ATOM   1157 HG22 ILE    76      91.430  56.050  23.700  1.00  0.00            
ATOM   1158 HG23 ILE    76      92.530  54.620  23.680  1.00  0.00            
ATOM   1159  CG1 ILE    76      93.640  55.110  21.090  1.00  0.00            
ATOM   1160 HG11 ILE    76      93.700  55.410  20.020  1.00  0.00            
ATOM   1161 HG12 ILE    76      94.240  55.860  21.640  1.00  0.00            
ATOM   1162  CD  ILE    76      94.250  53.760  21.390  1.00  0.00            
ATOM   1163  HD1 ILE    76      95.050  53.560  20.650  1.00  0.00            
ATOM   1164  HD2 ILE    76      94.570  53.780  22.450  1.00  0.00            
ATOM   1165  HD3 ILE    76      93.560  52.890  21.290  1.00  0.00            
ATOM   1166  C   ILE    76      89.920  54.630  22.160  1.00  0.00            
ATOM   1167  O   ILE    76      89.050  55.510  21.870  1.00  0.00            
ATOM   1168  N   ARG    77      89.710  53.790  23.160  1.00  0.00            
ATOM   1169  HN  ARG    77      90.450  53.140  23.320  1.00  0.00            
ATOM   1170  CA  ARG    77      88.520  53.730  23.970  1.00  0.00            
ATOM   1171  HA  ARG    77      87.860  54.550  23.720  1.00  0.00            
ATOM   1172  CB  ARG    77      87.740  52.380  23.780  1.00  0.00            
ATOM   1173  HB1 ARG    77      88.450  51.540  23.870  1.00  0.00            
ATOM   1174  HB2 ARG    77      86.970  52.370  24.580  1.00  0.00            
ATOM   1175  CG  ARG    77      87.060  52.310  22.400  1.00  0.00            
ATOM   1176  HG1 ARG    77      87.870  52.290  21.650  1.00  0.00            
ATOM   1177  HG2 ARG    77      86.480  51.360  22.350  1.00  0.00            
ATOM   1178  CD  ARG    77      85.980  53.370  22.040  1.00  0.00            
ATOM   1179  HD1 ARG    77      85.170  52.900  21.440  1.00  0.00            
ATOM   1180  HD2 ARG    77      85.500  53.750  22.960  1.00  0.00            
ATOM   1181  NE  ARG    77      86.620  54.490  21.110  1.00  0.00            
ATOM   1182  HE  ARG    77      87.570  54.710  21.340  1.00  0.00            
ATOM   1183  CZ  ARG    77      86.010  55.150  20.170  1.00  0.00            
ATOM   1184  NH1 ARG    77      84.730  55.100  19.910  1.00  0.00            
ATOM   1185 HH11 ARG    77      84.170  54.350  20.280  1.00  0.00            
ATOM   1186 HH12 ARG    77      84.340  55.720  19.230  1.00  0.00            
ATOM   1187  NH2 ARG    77      86.600  56.220  19.620  1.00  0.00            
ATOM   1188 HH21 ARG    77      87.600  56.220  19.600  1.00  0.00            
ATOM   1189 HH22 ARG    77      86.060  56.740  18.970  1.00  0.00            
ATOM   1190  C   ARG    77      88.920  53.860  25.500  1.00  0.00            
ATOM   1191  O   ARG    77      90.160  53.770  25.760  1.00  0.00            
ATOM   1192  N   PHE    78      87.980  54.140  26.430  1.00  0.00            
ATOM   1193  HN  PHE    78      87.040  54.260  26.110  1.00  0.00            
ATOM   1194  CA  PHE    78      88.200  54.270  27.890  1.00  0.00            
ATOM   1195  HA  PHE    78      89.180  53.970  28.220  1.00  0.00            
ATOM   1196  CB  PHE    78      88.020  55.770  28.290  1.00  0.00            
ATOM   1197  HB1 PHE    78      87.030  56.160  27.990  1.00  0.00            
ATOM   1198  HB2 PHE    78      88.220  55.890  29.380  1.00  0.00            
ATOM   1199  CG  PHE    78      89.050  56.620  27.630  1.00  0.00            
ATOM   1200  CD1 PHE    78      90.360  56.780  28.140  1.00  0.00            
ATOM   1201  HD1 PHE    78      90.690  56.230  29.010  1.00  0.00            
ATOM   1202  CE1 PHE    78      91.210  57.680  27.520  1.00  0.00            
ATOM   1203  HE1 PHE    78      92.200  57.910  27.890  1.00  0.00            
ATOM   1204  CZ  PHE    78      90.820  58.470  26.380  1.00  0.00            
ATOM   1205  HZ  PHE    78      91.470  59.220  25.960  1.00  0.00            
ATOM   1206  CD2 PHE    78      88.640  57.430  26.540  1.00  0.00            
ATOM   1207  HD2 PHE    78      87.660  57.360  26.080  1.00  0.00            
ATOM   1208  CE2 PHE    78      89.530  58.320  25.880  1.00  0.00            
ATOM   1209  HE2 PHE    78      89.180  58.910  25.040  1.00  0.00            
ATOM   1210  C   PHE    78      87.240  53.400  28.650  1.00  0.00            
ATOM   1211  O   PHE    78      86.050  53.660  28.600  1.00  0.00            
ATOM   1212  N   VAL    79      87.700  52.500  29.440  1.00  0.00            
ATOM   1213  HN  VAL    79      88.690  52.360  29.430  1.00  0.00            
ATOM   1214  CA  VAL    79      86.970  51.580  30.310  1.00  0.00            
ATOM   1215  HA  VAL    79      86.350  51.010  29.630  1.00  0.00            
ATOM   1216  CB  VAL    79      87.950  50.510  30.960  1.00  0.00            
ATOM   1217  HB  VAL    79      88.750  51.120  31.450  1.00  0.00            
ATOM   1218  CG1 VAL    79      87.160  49.580  31.880  1.00  0.00            
ATOM   1219 HG11 VAL    79      86.130  49.380  31.510  1.00  0.00            
ATOM   1220 HG12 VAL    79      87.590  48.570  32.040  1.00  0.00            
ATOM   1221 HG13 VAL    79      87.020  50.040  32.890  1.00  0.00            
ATOM   1222  CG2 VAL    79      88.710  49.740  29.830  1.00  0.00            
ATOM   1223 HG21 VAL    79      89.210  50.400  29.090  1.00  0.00            
ATOM   1224 HG22 VAL    79      89.410  49.040  30.340  1.00  0.00            
ATOM   1225 HG23 VAL    79      87.910  49.180  29.310  1.00  0.00            
ATOM   1226  C   VAL    79      86.110  52.250  31.380  1.00  0.00            
ATOM   1227  O   VAL    79      84.910  51.990  31.440  1.00  0.00            
ATOM   1228  N   ASN    80      86.700  53.150  32.200  1.00  0.00            
ATOM   1229  HN  ASN    80      87.630  53.420  31.980  1.00  0.00            
ATOM   1230  CA  ASN    80      86.020  53.740  33.360  1.00  0.00            
ATOM   1231  HA  ASN    80      85.210  53.040  33.540  1.00  0.00            
ATOM   1232  CB  ASN    80      86.940  53.760  34.610  1.00  0.00            
ATOM   1233  HB1 ASN    80      86.410  54.020  35.550  1.00  0.00            
ATOM   1234  HB2 ASN    80      87.150  52.680  34.730  1.00  0.00            
ATOM   1235  CG  ASN    80      88.310  54.490  34.400  1.00  0.00            
ATOM   1236  OD1 ASN    80      89.240  54.240  33.620  1.00  0.00            
ATOM   1237  ND2 ASN    80      88.510  55.450  35.340  1.00  0.00            
ATOM   1238 HD21 ASN    80      87.870  55.580  36.090  1.00  0.00            
ATOM   1239 HD22 ASN    80      89.360  55.980  35.310  1.00  0.00            
ATOM   1240  C   ASN    80      85.310  55.010  33.140  1.00  0.00            
ATOM   1241  O   ASN    80      85.210  55.820  34.050  1.00  0.00            
ATOM   1242  N   VAL    81      84.780  55.330  31.970  1.00  0.00            
ATOM   1243  HN  VAL    81      85.040  54.880  31.110  1.00  0.00            
ATOM   1244  CA  VAL    81      83.820  56.360  31.770  1.00  0.00            
ATOM   1245  HA  VAL    81      84.070  57.260  32.310  1.00  0.00            
ATOM   1246  CB  VAL    81      83.680  56.800  30.300  1.00  0.00            
ATOM   1247  HB  VAL    81      82.860  57.540  30.400  1.00  0.00            
ATOM   1248  CG1 VAL    81      84.940  57.430  29.860  1.00  0.00            
ATOM   1249 HG11 VAL    81      85.220  58.220  30.580  1.00  0.00            
ATOM   1250 HG12 VAL    81      85.760  56.680  29.960  1.00  0.00            
ATOM   1251 HG13 VAL    81      84.980  57.810  28.810  1.00  0.00            
ATOM   1252  CG2 VAL    81      83.280  55.670  29.350  1.00  0.00            
ATOM   1253 HG21 VAL    81      82.250  55.280  29.550  1.00  0.00            
ATOM   1254 HG22 VAL    81      83.140  56.100  28.340  1.00  0.00            
ATOM   1255 HG23 VAL    81      83.980  54.810  29.370  1.00  0.00            
ATOM   1256  C   VAL    81      82.380  55.980  32.290  1.00  0.00            
ATOM   1257  O   VAL    81      81.890  54.880  32.070  1.00  0.00            
ATOM   1258  N   GLUT   82      81.710  56.910  32.990  1.00  0.00            
ATOM   1259  HN  GLUT   82      82.100  57.710  33.440  1.00  0.00            
ATOM   1260  CA  GLUT   82      80.270  56.710  33.340  1.00  0.00            
ATOM   1261  HA  GLUT   82      80.230  55.780  33.900  1.00  0.00            
ATOM   1262  CB  GLUT   82      79.790  57.890  34.200  1.00  0.00            
ATOM   1263  HB1 GLUT   82      80.120  58.880  33.830  1.00  0.00            
ATOM   1264  HB2 GLUT   82      78.680  57.850  34.260  1.00  0.00            
ATOM   1265  CG  GLUT   82      80.280  58.020  35.670  1.00  0.00            
ATOM   1266  HG1 GLUT   82      80.080  57.010  36.100  1.00  0.00            
ATOM   1267  HG2 GLUT   82      81.380  58.180  35.680  1.00  0.00            
ATOM   1268  CD  GLUT   82      79.560  59.150  36.490  1.00  0.00            
ATOM   1269  OE1 GLUT   82      78.840  60.030  36.060  1.00  0.00            
ATOM   1270  OE2 GLUT   82      79.750  59.000  37.860  1.00  0.00            
ATOM   1271  HE2 GLUT   82      79.240  59.680  38.320  1.00  0.00            
ATOM   1272  C   GLUT   82      79.350  56.620  32.130  1.00  0.00            
ATOM   1273  O   GLUT   82      78.570  55.710  32.020  1.00  0.00            
ATOM   1274  N   ASN    83      79.520  57.600  31.230  1.00  0.00            
ATOM   1275  HN  ASN    83      80.310  58.210  31.160  1.00  0.00            
ATOM   1276  CA  ASN    83      78.660  57.940  30.200  1.00  0.00            
ATOM   1277  HA  ASN    83      77.740  57.370  30.280  1.00  0.00            
ATOM   1278  CB  ASN    83      78.290  59.450  30.210  1.00  0.00            
ATOM   1279  HB1 ASN    83      79.220  60.050  30.350  1.00  0.00            
ATOM   1280  HB2 ASN    83      77.690  59.800  29.350  1.00  0.00            
ATOM   1281  CG  ASN    83      77.510  59.790  31.490  1.00  0.00            
ATOM   1282  OD1 ASN    83      77.850  60.630  32.370  1.00  0.00            
ATOM   1283  ND2 ASN    83      76.460  58.970  31.830  1.00  0.00            
ATOM   1284 HD21 ASN    83      76.090  58.330  31.160  1.00  0.00            
ATOM   1285 HD22 ASN    83      76.160  59.080  32.780  1.00  0.00            
ATOM   1286  C   ASN    83      79.360  57.560  28.870  1.00  0.00            
ATOM   1287  O   ASN    83      79.050  56.530  28.250  1.00  0.00            
ATOM   1288  N   ALA    84      80.230  58.440  28.360  1.00  0.00            
ATOM   1289  HN  ALA    84      80.590  59.280  28.770  1.00  0.00            
ATOM   1290  CA  ALA    84      80.840  58.170  27.130  1.00  0.00            
ATOM   1291  HA  ALA    84      81.270  57.180  27.140  1.00  0.00            
ATOM   1292  CB  ALA    84      79.960  58.430  25.920  1.00  0.00            
ATOM   1293  HB1 ALA    84      79.740  59.510  25.810  1.00  0.00            
ATOM   1294  HB2 ALA    84      80.370  57.980  24.990  1.00  0.00            
ATOM   1295  HB3 ALA    84      78.950  58.040  26.210  1.00  0.00            
ATOM   1296  C   ALA    84      82.080  59.130  27.200  1.00  0.00            
ATOM   1297  O   ALA    84      82.150  60.000  28.030  1.00  0.00            
ATOM   1298  N   ARG    85      83.050  58.940  26.260  1.00  0.00            
ATOM   1299  HN  ARG    85      82.850  58.260  25.560  1.00  0.00            
ATOM   1300  CA  ARG    85      84.130  59.850  26.110  1.00  0.00            
ATOM   1301  HA  ARG    85      84.310  60.330  27.060  1.00  0.00            
ATOM   1302  CB  ARG    85      85.420  59.190  25.540  1.00  0.00            
ATOM   1303  HB1 ARG    85      86.180  59.900  25.130  1.00  0.00            
ATOM   1304  HB2 ARG    85      85.980  58.820  26.430  1.00  0.00            
ATOM   1305  CG  ARG    85      85.270  58.020  24.530  1.00  0.00            
ATOM   1306  HG1 ARG    85      86.270  57.530  24.480  1.00  0.00            
ATOM   1307  HG2 ARG    85      84.650  57.260  25.050  1.00  0.00            
ATOM   1308  CD  ARG    85      84.630  58.310  23.090  1.00  0.00            
ATOM   1309  HD1 ARG    85      84.150  59.310  22.990  1.00  0.00            
ATOM   1310  HD2 ARG    85      85.490  58.290  22.390  1.00  0.00            
ATOM   1311  NE  ARG    85      83.620  57.250  22.730  1.00  0.00            
ATOM   1312  HE  ARG    85      83.450  56.460  23.310  1.00  0.00            
ATOM   1313  CZ  ARG    85      82.760  57.400  21.740  1.00  0.00            
ATOM   1314  NH1 ARG    85      82.550  58.520  21.110  1.00  0.00            
ATOM   1315 HH11 ARG    85      83.280  59.200  21.200  1.00  0.00            
ATOM   1316 HH12 ARG    85      82.020  58.560  20.260  1.00  0.00            
ATOM   1317  NH2 ARG    85      81.820  56.500  21.500  1.00  0.00            
ATOM   1318 HH21 ARG    85      81.790  55.710  22.100  1.00  0.00            
ATOM   1319 HH22 ARG    85      81.120  56.710  20.810  1.00  0.00            
ATOM   1320  C   ARG    85      83.770  61.010  25.240  1.00  0.00            
ATOM   1321  O   ARG    85      83.000  60.880  24.290  1.00  0.00            
ATOM   1322  N   ASPT   86      84.210  62.200  25.470  1.00  0.00            
ATOM   1323  HN  ASPT   86      84.610  62.450  26.350  1.00  0.00            
ATOM   1324  CA  ASPT   86      84.070  63.320  24.640  1.00  0.00            
ATOM   1325  HA  ASPT   86      83.490  63.100  23.760  1.00  0.00            
ATOM   1326  CB  ASPT   86      83.600  64.560  25.340  1.00  0.00            
ATOM   1327  HB1 ASPT   86      84.130  64.780  26.290  1.00  0.00            
ATOM   1328  HB2 ASPT   86      83.690  65.450  24.670  1.00  0.00            
ATOM   1329  CG  ASPT   86      82.090  64.320  25.630  1.00  0.00            
ATOM   1330  OD1 ASPT   86      81.180  64.690  24.920  1.00  0.00            
ATOM   1331  OD2 ASPT   86      81.720  63.640  26.730  1.00  0.00            
ATOM   1332  HD2 ASPT   86      80.830  63.400  26.480  1.00  0.00            
ATOM   1333  C   ASPT   86      85.490  63.560  24.190  1.00  0.00            
ATOM   1334  O   ASPT   86      86.460  63.600  25.000  1.00  0.00            
ATOM   1335  N   ALA    87      85.640  63.770  22.830  1.00  0.00            
ATOM   1336  HN  ALA    87      84.830  63.670  22.250  1.00  0.00            
ATOM   1337  CA  ALA    87      86.940  64.040  22.240  1.00  0.00            
ATOM   1338  HA  ALA    87      87.400  64.780  22.880  1.00  0.00            
ATOM   1339  CB  ALA    87      87.800  62.720  22.090  1.00  0.00            
ATOM   1340  HB1 ALA    87      87.270  61.940  21.500  1.00  0.00            
ATOM   1341  HB2 ALA    87      88.840  62.910  21.750  1.00  0.00            
ATOM   1342  HB3 ALA    87      87.890  62.210  23.070  1.00  0.00            
ATOM   1343  C   ALA    87      86.870  64.580  20.820  1.00  0.00            
ATOM   1344  O   ALA    87      85.780  64.540  20.210  1.00  0.00            
ATOM   1345  N   ASPT   88      87.950  65.110  20.330  1.00  0.00            
ATOM   1346  HN  ASPT   88      88.790  65.180  20.860  1.00  0.00            
ATOM   1347  CA  ASPT   88      88.080  65.630  18.970  1.00  0.00            
ATOM   1348  HA  ASPT   88      87.440  65.120  18.270  1.00  0.00            
ATOM   1349  CB  ASPT   88      87.790  67.160  18.930  1.00  0.00            
ATOM   1350  HB1 ASPT   88      88.170  67.620  19.870  1.00  0.00            
ATOM   1351  HB2 ASPT   88      88.240  67.730  18.090  1.00  0.00            
ATOM   1352  CG  ASPT   88      86.280  67.350  18.850  1.00  0.00            
ATOM   1353  OD1 ASPT   88      85.500  67.020  17.980  1.00  0.00            
ATOM   1354  OD2 ASPT   88      85.880  68.020  19.950  1.00  0.00            
ATOM   1355  HD2 ASPT   88      84.920  68.030  19.880  1.00  0.00            
ATOM   1356  C   ASPT   88      89.570  65.470  18.560  1.00  0.00            
ATOM   1357  O   ASPT   88      90.460  65.500  19.420  1.00  0.00            
ATOM   1358  N   VAL    89      89.790  65.220  17.230  1.00  0.00            
ATOM   1359  HN  VAL    89      89.050  65.160  16.570  1.00  0.00            
ATOM   1360  CA  VAL    89      91.110  65.090  16.630  1.00  0.00            
ATOM   1361  HA  VAL    89      91.790  64.670  17.360  1.00  0.00            
ATOM   1362  CB  VAL    89      91.080  64.140  15.400  1.00  0.00            
ATOM   1363  HB  VAL    89      90.360  64.450  14.620  1.00  0.00            
ATOM   1364  CG1 VAL    89      92.500  64.180  14.830  1.00  0.00            
ATOM   1365 HG11 VAL    89      93.330  64.080  15.550  1.00  0.00            
ATOM   1366 HG12 VAL    89      92.670  63.350  14.100  1.00  0.00            
ATOM   1367 HG13 VAL    89      92.650  65.120  14.260  1.00  0.00            
ATOM   1368  CG2 VAL    89      90.690  62.730  15.800  1.00  0.00            
ATOM   1369 HG21 VAL    89      89.600  62.580  15.980  1.00  0.00            
ATOM   1370 HG22 VAL    89      91.050  61.960  15.090  1.00  0.00            
ATOM   1371 HG23 VAL    89      91.330  62.430  16.660  1.00  0.00            
ATOM   1372  C   VAL    89      91.760  66.480  16.340  1.00  0.00            
ATOM   1373  O   VAL    89      91.220  67.380  15.660  1.00  0.00            
ATOM   1374  N   VAL    90      93.010  66.730  16.900  1.00  0.00            
ATOM   1375  HN  VAL    90      93.430  66.080  17.530  1.00  0.00            
ATOM   1376  CA  VAL    90      93.600  68.050  16.870  1.00  0.00            
ATOM   1377  HA  VAL    90      92.840  68.810  16.880  1.00  0.00            
ATOM   1378  CB  VAL    90      94.610  68.320  18.070  1.00  0.00            
ATOM   1379  HB  VAL    90      95.450  67.590  18.000  1.00  0.00            
ATOM   1380  CG1 VAL    90      95.350  69.670  17.930  1.00  0.00            
ATOM   1381 HG11 VAL    90      96.040  69.650  18.790  1.00  0.00            
ATOM   1382 HG12 VAL    90      96.100  69.740  17.110  1.00  0.00            
ATOM   1383 HG13 VAL    90      94.680  70.560  17.940  1.00  0.00            
ATOM   1384  CG2 VAL    90      93.920  68.200  19.480  1.00  0.00            
ATOM   1385 HG21 VAL    90      92.840  68.470  19.540  1.00  0.00            
ATOM   1386 HG22 VAL    90      94.010  67.140  19.780  1.00  0.00            
ATOM   1387 HG23 VAL    90      94.450  68.820  20.240  1.00  0.00            
ATOM   1388  C   VAL    90      94.360  68.180  15.550  1.00  0.00            
ATOM   1389  O   VAL    90      94.010  68.990  14.700  1.00  0.00            
ATOM   1390  N   ASPT   91      95.390  67.320  15.280  1.00  0.00            
ATOM   1391  HN  ASPT   91      95.480  66.600  15.960  1.00  0.00            
ATOM   1392  CA  ASPT   91      96.090  67.270  14.000  1.00  0.00            
ATOM   1393  HA  ASPT   91      95.320  67.410  13.260  1.00  0.00            
ATOM   1394  CB  ASPT   91      97.190  68.340  13.890  1.00  0.00            
ATOM   1395  HB1 ASPT   91      96.740  69.270  14.290  1.00  0.00            
ATOM   1396  HB2 ASPT   91      98.100  68.150  14.500  1.00  0.00            
ATOM   1397  CG  ASPT   91      97.580  68.620  12.440  1.00  0.00            
ATOM   1398  OD1 ASPT   91      96.870  68.310  11.460  1.00  0.00            
ATOM   1399  OD2 ASPT   91      98.870  68.990  12.170  1.00  0.00            
ATOM   1400  HD2 ASPT   91      98.940  69.360  11.280  1.00  0.00            
ATOM   1401  C   ASPT   91      96.730  65.960  13.800  1.00  0.00            
ATOM   1402  O   ASPT   91      96.880  65.190  14.770  1.00  0.00            
ATOM   1403  N   ILE    92      97.000  65.650  12.560  1.00  0.00            
ATOM   1404  HN  ILE    92      96.760  66.310  11.850  1.00  0.00            
ATOM   1405  CA  ILE    92      97.650  64.380  12.130  1.00  0.00            
ATOM   1406  HA  ILE    92      97.990  63.870  13.020  1.00  0.00            
ATOM   1407  CB  ILE    92      96.720  63.440  11.330  1.00  0.00            
ATOM   1408  HB  ILE    92      96.270  63.990  10.470  1.00  0.00            
ATOM   1409  CG2 ILE    92      97.480  62.200  10.740  1.00  0.00            
ATOM   1410 HG21 ILE    92      96.770  61.600  10.140  1.00  0.00            
ATOM   1411 HG22 ILE    92      98.400  62.400  10.140  1.00  0.00            
ATOM   1412 HG23 ILE    92      97.730  61.590  11.630  1.00  0.00            
ATOM   1413  CG1 ILE    92      95.580  62.930  12.230  1.00  0.00            
ATOM   1414 HG11 ILE    92      96.170  62.440  13.040  1.00  0.00            
ATOM   1415 HG12 ILE    92      95.170  63.890  12.600  1.00  0.00            
ATOM   1416  CD  ILE    92      94.540  62.140  11.530  1.00  0.00            
ATOM   1417  HD1 ILE    92      94.080  62.790  10.760  1.00  0.00            
ATOM   1418  HD2 ILE    92      94.950  61.290  10.930  1.00  0.00            
ATOM   1419  HD3 ILE    92      93.710  61.860  12.210  1.00  0.00            
ATOM   1420  C   ILE    92      98.900  64.800  11.350  1.00  0.00            
ATOM   1421  O   ILE    92      98.890  65.820  10.640  1.00  0.00            
ATOM   1422  N   SER    93     100.030  64.110  11.550  1.00  0.00            
ATOM   1423  HN  SER    93     100.050  63.290  12.100  1.00  0.00            
ATOM   1424  CA  SER    93     101.310  64.580  10.970  1.00  0.00            
ATOM   1425  HA  SER    93     101.130  65.270  10.160  1.00  0.00            
ATOM   1426  CB  SER    93     102.150  65.240  12.080  1.00  0.00            
ATOM   1427  HB1 SER    93     101.490  65.960  12.610  1.00  0.00            
ATOM   1428  HB2 SER    93     102.510  64.490  12.820  1.00  0.00            
ATOM   1429  OG  SER    93     103.230  65.980  11.570  1.00  0.00            
ATOM   1430  HG1 SER    93     102.830  66.450  10.830  1.00  0.00            
ATOM   1431  C   SER    93     102.090  63.300  10.520  1.00  0.00            
ATOM   1432  O   SER    93     102.120  62.360  11.250  1.00  0.00            
ATOM   1433  N   VAL    94     102.550  63.270   9.250  1.00  0.00            
ATOM   1434  HN  VAL    94     102.400  64.110   8.730  1.00  0.00            
ATOM   1435  CA  VAL    94     103.320  62.110   8.790  1.00  0.00            
ATOM   1436  HA  VAL    94     103.490  61.440   9.630  1.00  0.00            
ATOM   1437  CB  VAL    94     102.650  61.350   7.580  1.00  0.00            
ATOM   1438  HB  VAL    94     102.640  62.080   6.740  1.00  0.00            
ATOM   1439  CG1 VAL    94     103.340  60.030   7.190  1.00  0.00            
ATOM   1440 HG11 VAL    94     102.850  59.650   6.260  1.00  0.00            
ATOM   1441 HG12 VAL    94     104.360  60.280   6.840  1.00  0.00            
ATOM   1442 HG13 VAL    94     103.230  59.270   7.990  1.00  0.00            
ATOM   1443  CG2 VAL    94     101.130  61.220   7.910  1.00  0.00            
ATOM   1444 HG21 VAL    94     100.930  60.610   8.810  1.00  0.00            
ATOM   1445 HG22 VAL    94     100.590  62.180   8.050  1.00  0.00            
ATOM   1446 HG23 VAL    94     100.680  60.820   6.980  1.00  0.00            
ATOM   1447  C   VAL    94     104.650  62.720   8.320  1.00  0.00            
ATOM   1448  O   VAL    94     104.690  63.520   7.410  1.00  0.00            
ATOM   1449  N   SER    95     105.780  62.370   8.980  1.00  0.00            
ATOM   1450  HN  SER    95     105.710  61.680   9.700  1.00  0.00            
ATOM   1451  CA  SER    95     107.110  62.760   8.620  1.00  0.00            
ATOM   1452  HA  SER    95     107.130  63.790   8.300  1.00  0.00            
ATOM   1453  CB  SER    95     108.000  62.730   9.910  1.00  0.00            
ATOM   1454  HB1 SER    95     109.070  62.980   9.720  1.00  0.00            
ATOM   1455  HB2 SER    95     107.480  63.330  10.680  1.00  0.00            
ATOM   1456  OG  SER    95     107.970  61.420  10.440  1.00  0.00            
ATOM   1457  HG1 SER    95     108.430  61.500  11.280  1.00  0.00            
ATOM   1458  C   SER    95     107.670  61.950   7.400  1.00  0.00            
ATOM   1459  O   SER    95     107.080  60.930   6.880  1.00  0.00            
ATOM   1460  N   PRO    96     108.850  62.360   6.830  1.00  0.00            
ATOM   1461  CD  PRO    96     109.460  63.680   6.980  1.00  0.00            
ATOM   1462  HD1 PRO    96     109.850  63.880   8.000  1.00  0.00            
ATOM   1463  HD2 PRO    96     108.740  64.460   6.680  1.00  0.00            
ATOM   1464  CA  PRO    96     109.300  61.780   5.540  1.00  0.00            
ATOM   1465  HA  PRO    96     108.490  61.850   4.830  1.00  0.00            
ATOM   1466  CB  PRO    96     110.500  62.560   5.080  1.00  0.00            
ATOM   1467  HB1 PRO    96     111.490  62.050   5.050  1.00  0.00            
ATOM   1468  HB2 PRO    96     110.340  63.000   4.080  1.00  0.00            
ATOM   1469  CG  PRO    96     110.670  63.710   6.080  1.00  0.00            
ATOM   1470  HG1 PRO    96     111.610  63.540   6.650  1.00  0.00            
ATOM   1471  HG2 PRO    96     110.780  64.720   5.640  1.00  0.00            
ATOM   1472  C   PRO    96     109.570  60.300   5.600  1.00  0.00            
ATOM   1473  O   PRO    96     109.760  59.780   4.490  1.00  0.00            
ATOM   1474  N   ASPT   97     109.700  59.590   6.750  1.00  0.00            
ATOM   1475  HN  ASPT   97     109.670  60.130   7.590  1.00  0.00            
ATOM   1476  CA  ASPT   97     110.030  58.170   6.900  1.00  0.00            
ATOM   1477  HA  ASPT   97     110.460  57.810   5.980  1.00  0.00            
ATOM   1478  CB  ASPT   97     111.090  57.960   7.980  1.00  0.00            
ATOM   1479  HB1 ASPT   97     111.290  56.870   7.960  1.00  0.00            
ATOM   1480  HB2 ASPT   97     112.060  58.400   7.660  1.00  0.00            
ATOM   1481  CG  ASPT   97     110.620  58.310   9.420  1.00  0.00            
ATOM   1482  OD1 ASPT   97     109.600  57.930   9.950  1.00  0.00            
ATOM   1483  OD2 ASPT   97     111.250  59.430   9.910  1.00  0.00            
ATOM   1484  HD2 ASPT   97     110.920  59.660  10.770  1.00  0.00            
ATOM   1485  C   ASPT   97     108.830  57.280   7.140  1.00  0.00            
ATOM   1486  O   ASPT   97     108.890  56.060   7.060  1.00  0.00            
ATOM   1487  N   GLY    98     107.610  57.830   7.320  1.00  0.00            
ATOM   1488  HN  GLY    98     107.500  58.810   7.200  1.00  0.00            
ATOM   1489  CA  GLY    98     106.370  57.170   7.560  1.00  0.00            
ATOM   1490  HA1 GLY    98     105.590  57.780   7.140  1.00  0.00            
ATOM   1491  HA2 GLY    98     106.340  56.150   7.200  1.00  0.00            
ATOM   1492  C   GLY    98     105.970  57.130   8.980  1.00  0.00            
ATOM   1493  O   GLY    98     105.100  56.350   9.300  1.00  0.00            
ATOM   1494  N   THR    99     106.560  57.810   9.950  1.00  0.00            
ATOM   1495  HN  THR    99     107.290  58.430   9.650  1.00  0.00            
ATOM   1496  CA  THR    99     105.960  57.920  11.250  1.00  0.00            
ATOM   1497  HA  THR    99     105.710  56.950  11.650  1.00  0.00            
ATOM   1498  CB  THR    99     106.950  58.350  12.280  1.00  0.00            
ATOM   1499  HB  THR    99     107.290  59.410  12.200  1.00  0.00            
ATOM   1500  OG1 THR    99     108.110  57.580  12.320  1.00  0.00            
ATOM   1501  HG1 THR    99     108.530  57.620  11.460  1.00  0.00            
ATOM   1502  CG2 THR    99     106.220  58.210  13.660  1.00  0.00            
ATOM   1503 HG21 THR    99     106.940  58.450  14.470  1.00  0.00            
ATOM   1504 HG22 THR    99     105.310  58.850  13.740  1.00  0.00            
ATOM   1505 HG23 THR    99     106.010  57.150  13.900  1.00  0.00            
ATOM   1506  C   THR    99     104.790  58.830  11.340  1.00  0.00            
ATOM   1507  O   THR    99     104.900  60.060  11.200  1.00  0.00            
ATOM   1508  N   VAL   100     103.610  58.250  11.570  1.00  0.00            
ATOM   1509  HN  VAL   100     103.590  57.250  11.580  1.00  0.00            
ATOM   1510  CA  VAL   100     102.300  58.870  11.720  1.00  0.00            
ATOM   1511  HA  VAL   100     102.220  59.760  11.100  1.00  0.00            
ATOM   1512  CB  VAL   100     101.050  58.030  11.280  1.00  0.00            
ATOM   1513  HB  VAL   100     100.880  57.200  12.000  1.00  0.00            
ATOM   1514  CG1 VAL   100      99.730  58.940  11.380  1.00  0.00            
ATOM   1515 HG11 VAL   100      98.820  58.370  11.070  1.00  0.00            
ATOM   1516 HG12 VAL   100      99.570  59.210  12.440  1.00  0.00            
ATOM   1517 HG13 VAL   100      99.820  59.880  10.790  1.00  0.00            
ATOM   1518  CG2 VAL   100     101.150  57.550   9.850  1.00  0.00            
ATOM   1519 HG21 VAL   100     101.910  56.750   9.750  1.00  0.00            
ATOM   1520 HG22 VAL   100     100.220  57.130   9.410  1.00  0.00            
ATOM   1521 HG23 VAL   100     101.460  58.390   9.180  1.00  0.00            
ATOM   1522  C   VAL   100     102.140  59.200  13.130  1.00  0.00            
ATOM   1523  O   VAL   100     102.350  58.360  14.030  1.00  0.00            
ATOM   1524  N   GLN   101     102.010  60.480  13.470  1.00  0.00            
ATOM   1525  HN  GLN   101     101.950  61.150  12.740  1.00  0.00            
ATOM   1526  CA  GLN   101     101.910  60.970  14.800  1.00  0.00            
ATOM   1527  HA  GLN   101     101.940  60.180  15.540  1.00  0.00            
ATOM   1528  CB  GLN   101     102.900  62.090  15.090  1.00  0.00            
ATOM   1529  HB1 GLN   101     102.890  62.920  14.350  1.00  0.00            
ATOM   1530  HB2 GLN   101     102.690  62.520  16.090  1.00  0.00            
ATOM   1531  CG  GLN   101     104.330  61.450  15.150  1.00  0.00            
ATOM   1532  HG1 GLN   101     104.310  60.640  15.910  1.00  0.00            
ATOM   1533  HG2 GLN   101     104.700  60.940  14.240  1.00  0.00            
ATOM   1534  CD  GLN   101     105.400  62.390  15.740  1.00  0.00            
ATOM   1535  OE1 GLN   101     106.070  62.070  16.700  1.00  0.00            
ATOM   1536  NE2 GLN   101     105.700  63.510  15.080  1.00  0.00            
ATOM   1537 HE21 GLN   101     105.400  63.640  14.140  1.00  0.00            
ATOM   1538 HE22 GLN   101     106.390  64.110  15.480  1.00  0.00            
ATOM   1539  C   GLN   101     100.520  61.610  14.950  1.00  0.00            
ATOM   1540  O   GLN   101     100.160  62.450  14.170  1.00  0.00            
ATOM   1541  N   TYR   102      99.700  61.230  15.910  1.00  0.00            
ATOM   1542  HN  TYR   102      99.930  60.500  16.540  1.00  0.00            
ATOM   1543  CA  TYR   102      98.290  61.630  15.980  1.00  0.00            
ATOM   1544  HA  TYR   102      98.060  62.310  15.170  1.00  0.00            
ATOM   1545  CB  TYR   102      97.380  60.400  15.780  1.00  0.00            
ATOM   1546  HB1 TYR   102      97.390  60.030  14.730  1.00  0.00            
ATOM   1547  HB2 TYR   102      97.790  59.570  16.400  1.00  0.00            
ATOM   1548  CG  TYR   102      95.930  60.500  16.190  1.00  0.00            
ATOM   1549  CD1 TYR   102      95.530  60.120  17.490  1.00  0.00            
ATOM   1550  HD1 TYR   102      96.310  59.880  18.190  1.00  0.00            
ATOM   1551  CE1 TYR   102      94.210  60.060  17.810  1.00  0.00            
ATOM   1552  HE1 TYR   102      94.030  59.950  18.870  1.00  0.00            
ATOM   1553  CZ  TYR   102      93.230  60.180  16.790  1.00  0.00            
ATOM   1554  OH  TYR   102      91.950  59.880  17.210  1.00  0.00            
ATOM   1555  HH  TYR   102      91.760  60.070  18.130  1.00  0.00            
ATOM   1556  CD2 TYR   102      94.930  60.680  15.220  1.00  0.00            
ATOM   1557  HD2 TYR   102      95.240  60.850  14.200  1.00  0.00            
ATOM   1558  CE2 TYR   102      93.580  60.450  15.490  1.00  0.00            
ATOM   1559  HE2 TYR   102      92.880  60.530  14.680  1.00  0.00            
ATOM   1560  C   TYR   102      98.050  62.350  17.350  1.00  0.00            
ATOM   1561  O   TYR   102      98.530  61.870  18.370  1.00  0.00            
ATOM   1562  N   LEU   103      97.350  63.450  17.340  1.00  0.00            
ATOM   1563  HN  LEU   103      97.230  64.010  16.530  1.00  0.00            
ATOM   1564  CA  LEU   103      97.190  64.270  18.530  1.00  0.00            
ATOM   1565  HA  LEU   103      97.610  63.810  19.420  1.00  0.00            
ATOM   1566  CB  LEU   103      97.860  65.690  18.350  1.00  0.00            
ATOM   1567  HB1 LEU   103      98.900  65.500  18.030  1.00  0.00            
ATOM   1568  HB2 LEU   103      97.320  66.250  17.550  1.00  0.00            
ATOM   1569  CG  LEU   103      97.890  66.600  19.580  1.00  0.00            
ATOM   1570  HG  LEU   103      96.820  66.710  19.850  1.00  0.00            
ATOM   1571  CD1 LEU   103      98.770  66.030  20.710  1.00  0.00            
ATOM   1572 HD11 LEU   103      98.670  66.800  21.510  1.00  0.00            
ATOM   1573 HD12 LEU   103      98.380  65.090  21.140  1.00  0.00            
ATOM   1574 HD13 LEU   103      99.800  65.880  20.310  1.00  0.00            
ATOM   1575  CD2 LEU   103      98.380  67.980  19.030  1.00  0.00            
ATOM   1576 HD21 LEU   103      97.930  68.160  18.030  1.00  0.00            
ATOM   1577 HD22 LEU   103      98.120  68.780  19.760  1.00  0.00            
ATOM   1578 HD23 LEU   103      99.470  67.940  18.820  1.00  0.00            
ATOM   1579  C   LEU   103      95.630  64.410  18.660  1.00  0.00            
ATOM   1580  O   LEU   103      94.910  64.680  17.660  1.00  0.00            
ATOM   1581  N   GLUT  104      95.000  64.210  19.800  1.00  0.00            
ATOM   1582  HN  GLUT  104      95.580  63.940  20.570  1.00  0.00            
ATOM   1583  CA  GLUT  104      93.600  64.110  20.110  1.00  0.00            
ATOM   1584  HA  GLUT  104      93.110  64.780  19.420  1.00  0.00            
ATOM   1585  CB  GLUT  104      93.040  62.720  19.930  1.00  0.00            
ATOM   1586  HB1 GLUT  104      92.880  62.620  18.830  1.00  0.00            
ATOM   1587  HB2 GLUT  104      93.820  61.960  20.160  1.00  0.00            
ATOM   1588  CG  GLUT  104      91.810  62.470  20.820  1.00  0.00            
ATOM   1589  HG1 GLUT  104      92.040  62.530  21.910  1.00  0.00            
ATOM   1590  HG2 GLUT  104      91.150  63.350  20.610  1.00  0.00            
ATOM   1591  CD  GLUT  104      90.960  61.170  20.600  1.00  0.00            
ATOM   1592  OE1 GLUT  104      90.750  60.490  19.630  1.00  0.00            
ATOM   1593  OE2 GLUT  104      90.510  60.640  21.860  1.00  0.00            
ATOM   1594  HE2 GLUT  104      90.120  59.780  21.720  1.00  0.00            
ATOM   1595  C   GLUT  104      93.470  64.700  21.480  1.00  0.00            
ATOM   1596  O   GLUT  104      94.360  64.590  22.290  1.00  0.00            
ATOM   1597  N   ARG   105      92.370  65.470  21.710  1.00  0.00            
ATOM   1598  HN  ARG   105      91.670  65.620  21.010  1.00  0.00            
ATOM   1599  CA  ARG   105      92.090  66.170  22.960  1.00  0.00            
ATOM   1600  HA  ARG   105      92.810  65.830  23.690  1.00  0.00            
ATOM   1601  CB  ARG   105      92.030  67.710  22.780  1.00  0.00            
ATOM   1602  HB1 ARG   105      93.110  67.930  22.630  1.00  0.00            
ATOM   1603  HB2 ARG   105      91.550  67.820  21.790  1.00  0.00            
ATOM   1604  CG  ARG   105      91.340  68.540  23.850  1.00  0.00            
ATOM   1605  HG1 ARG   105      90.290  68.740  23.540  1.00  0.00            
ATOM   1606  HG2 ARG   105      91.190  67.950  24.770  1.00  0.00            
ATOM   1607  CD  ARG   105      92.090  69.810  24.280  1.00  0.00            
ATOM   1608  HD1 ARG   105      91.540  70.490  24.950  1.00  0.00            
ATOM   1609  HD2 ARG   105      93.110  69.560  24.670  1.00  0.00            
ATOM   1610  NE  ARG   105      92.260  70.480  23.020  1.00  0.00            
ATOM   1611  HE  ARG   105      91.700  70.250  22.220  1.00  0.00            
ATOM   1612  CZ  ARG   105      93.210  71.360  22.690  1.00  0.00            
ATOM   1613  NH1 ARG   105      93.840  71.910  23.670  1.00  0.00            
ATOM   1614 HH11 ARG   105      93.260  71.980  24.490  1.00  0.00            
ATOM   1615 HH12 ARG   105      94.250  72.740  23.310  1.00  0.00            
ATOM   1616  NH2 ARG   105      93.270  71.750  21.450  1.00  0.00            
ATOM   1617 HH21 ARG   105      92.650  71.440  20.730  1.00  0.00            
ATOM   1618 HH22 ARG   105      93.960  72.430  21.180  1.00  0.00            
ATOM   1619  C   ARG   105      90.800  65.610  23.400  1.00  0.00            
ATOM   1620  O   ARG   105      89.840  65.540  22.660  1.00  0.00            
ATOM   1621  N   PHE   106      90.680  65.080  24.620  1.00  0.00            
ATOM   1622  HN  PHE   106      91.310  65.210  25.380  1.00  0.00            
ATOM   1623  CA  PHE   106      89.520  64.400  25.120  1.00  0.00            
ATOM   1624  HA  PHE   106      88.730  64.620  24.420  1.00  0.00            
ATOM   1625  CB  PHE   106      89.760  62.910  25.320  1.00  0.00            
ATOM   1626  HB1 PHE   106      88.770  62.470  25.580  1.00  0.00            
ATOM   1627  HB2 PHE   106      90.040  62.400  24.370  1.00  0.00            
ATOM   1628  CG  PHE   106      90.780  62.330  26.340  1.00  0.00            
ATOM   1629  CD1 PHE   106      90.330  61.890  27.600  1.00  0.00            
ATOM   1630  HD1 PHE   106      89.300  61.950  27.900  1.00  0.00            
ATOM   1631  CE1 PHE   106      91.260  61.370  28.520  1.00  0.00            
ATOM   1632  HE1 PHE   106      91.060  61.090  29.550  1.00  0.00            
ATOM   1633  CZ  PHE   106      92.610  61.380  28.180  1.00  0.00            
ATOM   1634  HZ  PHE   106      93.330  61.070  28.930  1.00  0.00            
ATOM   1635  CD2 PHE   106      92.140  62.330  26.040  1.00  0.00            
ATOM   1636  HD2 PHE   106      92.390  62.670  25.050  1.00  0.00            
ATOM   1637  CE2 PHE   106      93.040  61.740  26.880  1.00  0.00            
ATOM   1638  HE2 PHE   106      94.040  61.770  26.500  1.00  0.00            
ATOM   1639  C   PHE   106      89.080  65.110  26.440  1.00  0.00            
ATOM   1640  O   PHE   106      89.910  65.680  27.130  1.00  0.00            
ATOM   1641  N   SER   107      87.830  64.950  26.810  1.00  0.00            
ATOM   1642  HN  SER   107      87.260  64.360  26.250  1.00  0.00            
ATOM   1643  CA  SER   107      87.350  65.260  28.130  1.00  0.00            
ATOM   1644  HA  SER   107      88.140  65.080  28.840  1.00  0.00            
ATOM   1645  CB  SER   107      86.940  66.780  28.350  1.00  0.00            
ATOM   1646  HB1 SER   107      86.940  66.910  29.450  1.00  0.00            
ATOM   1647  HB2 SER   107      87.680  67.330  27.740  1.00  0.00            
ATOM   1648  OG  SER   107      85.610  67.080  27.850  1.00  0.00            
ATOM   1649  HG1 SER   107      85.620  66.960  26.900  1.00  0.00            
ATOM   1650  C   SER   107      86.280  64.210  28.580  1.00  0.00            
ATOM   1651  O   SER   107      85.590  63.640  27.750  1.00  0.00            
ATOM   1652  N   ALA   108      86.260  63.800  29.850  1.00  0.00            
ATOM   1653  HN  ALA   108      86.810  64.230  30.560  1.00  0.00            
ATOM   1654  CA  ALA   108      85.300  62.750  30.250  1.00  0.00            
ATOM   1655  HA  ALA   108      84.310  63.000  29.910  1.00  0.00            
ATOM   1656  CB  ALA   108      85.690  61.330  29.760  1.00  0.00            
ATOM   1657  HB1 ALA   108      84.950  60.540  30.000  1.00  0.00            
ATOM   1658  HB2 ALA   108      86.060  61.360  28.710  1.00  0.00            
ATOM   1659  HB3 ALA   108      86.500  61.010  30.450  1.00  0.00            
ATOM   1660  C   ALA   108      85.110  62.700  31.760  1.00  0.00            
ATOM   1661  O   ALA   108      85.980  63.160  32.480  1.00  0.00            
ATOM   1662  N   ARG   109      84.000  62.120  32.270  1.00  0.00            
ATOM   1663  HN  ARG   109      83.320  61.950  31.570  1.00  0.00            
ATOM   1664  CA  ARG   109      83.810  61.810  33.680  1.00  0.00            
ATOM   1665  HA  ARG   109      84.480  62.410  34.280  1.00  0.00            
ATOM   1666  CB  ARG   109      82.330  62.080  34.130  1.00  0.00            
ATOM   1667  HB1 ARG   109      82.150  63.160  33.970  1.00  0.00            
ATOM   1668  HB2 ARG   109      81.640  61.470  33.490  1.00  0.00            
ATOM   1669  CG  ARG   109      82.110  61.720  35.610  1.00  0.00            
ATOM   1670  HG1 ARG   109      82.130  60.610  35.620  1.00  0.00            
ATOM   1671  HG2 ARG   109      82.920  62.130  36.240  1.00  0.00            
ATOM   1672  CD  ARG   109      80.720  62.220  36.210  1.00  0.00            
ATOM   1673  HD1 ARG   109      79.990  62.240  35.380  1.00  0.00            
ATOM   1674  HD2 ARG   109      80.330  61.600  37.050  1.00  0.00            
ATOM   1675  NE  ARG   109      80.950  63.600  36.770  1.00  0.00            
ATOM   1676  HE  ARG   109      81.730  63.730  37.370  1.00  0.00            
ATOM   1677  CZ  ARG   109      80.220  64.670  36.450  1.00  0.00            
ATOM   1678  NH1 ARG   109      79.340  64.820  35.520  1.00  0.00            
ATOM   1679 HH11 ARG   109      79.090  64.090  34.890  1.00  0.00            
ATOM   1680 HH12 ARG   109      78.630  65.520  35.620  1.00  0.00            
ATOM   1681  NH2 ARG   109      80.610  65.770  37.060  1.00  0.00            
ATOM   1682 HH21 ARG   109      80.970  65.710  37.990  1.00  0.00            
ATOM   1683 HH22 ARG   109      80.170  66.630  36.790  1.00  0.00            
ATOM   1684  C   ARG   109      84.050  60.300  33.770  1.00  0.00            
ATOM   1685  O   ARG   109      83.610  59.530  32.900  1.00  0.00            
ATOM   1686  N   VAL   110      84.850  60.050  34.790  1.00  0.00            
ATOM   1687  HN  VAL   110      85.190  60.790  35.360  1.00  0.00            
ATOM   1688  CA  VAL   110      85.510  58.750  35.000  1.00  0.00            
ATOM   1689  HA  VAL   110      85.030  58.020  34.370  1.00  0.00            
ATOM   1690  CB  VAL   110      87.030  58.700  34.620  1.00  0.00            
ATOM   1691  HB  VAL   110      87.390  57.700  34.950  1.00  0.00            
ATOM   1692  CG1 VAL   110      87.130  58.760  33.050  1.00  0.00            
ATOM   1693 HG11 VAL   110      87.240  59.800  32.670  1.00  0.00            
ATOM   1694 HG12 VAL   110      87.990  58.110  32.800  1.00  0.00            
ATOM   1695 HG13 VAL   110      86.210  58.360  32.580  1.00  0.00            
ATOM   1696  CG2 VAL   110      87.820  59.930  35.080  1.00  0.00            
ATOM   1697 HG21 VAL   110      88.890  59.870  34.770  1.00  0.00            
ATOM   1698 HG22 VAL   110      87.220  60.770  34.660  1.00  0.00            
ATOM   1699 HG23 VAL   110      87.710  60.170  36.160  1.00  0.00            
ATOM   1700  C   VAL   110      85.190  58.290  36.470  1.00  0.00            
ATOM   1701  O   VAL   110      84.850  59.130  37.310  1.00  0.00            
ATOM   1702  N   LEU   111      85.340  57.050  36.860  1.00  0.00            
ATOM   1703  HN  LEU   111      85.420  56.340  36.160  1.00  0.00            
ATOM   1704  CA  LEU   111      85.250  56.570  38.260  1.00  0.00            
ATOM   1705  HA  LEU   111      85.140  57.460  38.870  1.00  0.00            
ATOM   1706  CB  LEU   111      84.110  55.530  38.500  1.00  0.00            
ATOM   1707  HB1 LEU   111      84.440  54.540  38.130  1.00  0.00            
ATOM   1708  HB2 LEU   111      84.090  55.440  39.610  1.00  0.00            
ATOM   1709  CG  LEU   111      82.680  55.940  38.110  1.00  0.00            
ATOM   1710  HG  LEU   111      82.720  56.990  37.750  1.00  0.00            
ATOM   1711  CD1 LEU   111      82.170  55.060  36.960  1.00  0.00            
ATOM   1712 HD11 LEU   111      81.110  55.330  36.770  1.00  0.00            
ATOM   1713 HD12 LEU   111      82.640  55.420  36.020  1.00  0.00            
ATOM   1714 HD13 LEU   111      82.100  53.950  37.050  1.00  0.00            
ATOM   1715  CD2 LEU   111      81.780  55.930  39.380  1.00  0.00            
ATOM   1716 HD21 LEU   111      81.520  54.930  39.780  1.00  0.00            
ATOM   1717 HD22 LEU   111      82.120  56.520  40.260  1.00  0.00            
ATOM   1718 HD23 LEU   111      80.890  56.550  39.150  1.00  0.00            
ATOM   1719  C   LEU   111      86.540  55.860  38.580  1.00  0.00            
ATOM   1720  O   LEU   111      87.090  55.180  37.740  1.00  0.00            
ATOM   1721  N   SER   112      87.090  56.050  39.830  1.00  0.00            
ATOM   1722  HN  SER   112      86.650  56.720  40.430  1.00  0.00            
ATOM   1723  CA  SER   112      88.130  55.180  40.410  1.00  0.00            
ATOM   1724  HA  SER   112      88.220  54.260  39.860  1.00  0.00            
ATOM   1725  CB  SER   112      89.530  55.760  40.260  1.00  0.00            
ATOM   1726  HB1 SER   112      89.520  56.060  39.190  1.00  0.00            
ATOM   1727  HB2 SER   112      89.750  56.680  40.850  1.00  0.00            
ATOM   1728  OG  SER   112      90.550  54.810  40.280  1.00  0.00            
ATOM   1729  HG1 SER   112      90.810  54.690  41.200  1.00  0.00            
ATOM   1730  C   SER   112      87.850  54.930  41.930  1.00  0.00            
ATOM   1731  O   SER   112      87.600  55.880  42.660  1.00  0.00            
ATOM   1732  N   PRO   113      87.900  53.700  42.450  1.00  0.00            
ATOM   1733  CD  PRO   113      88.380  52.560  41.680  1.00  0.00            
ATOM   1734  HD1 PRO   113      89.250  52.730  41.000  1.00  0.00            
ATOM   1735  HD2 PRO   113      87.540  52.390  40.970  1.00  0.00            
ATOM   1736  CA  PRO   113      87.650  53.380  43.850  1.00  0.00            
ATOM   1737  HA  PRO   113      86.710  53.840  44.120  1.00  0.00            
ATOM   1738  CB  PRO   113      87.700  51.850  43.860  1.00  0.00            
ATOM   1739  HB1 PRO   113      87.980  51.430  44.840  1.00  0.00            
ATOM   1740  HB2 PRO   113      86.670  51.440  43.710  1.00  0.00            
ATOM   1741  CG  PRO   113      88.590  51.480  42.720  1.00  0.00            
ATOM   1742  HG1 PRO   113      89.680  51.550  42.930  1.00  0.00            
ATOM   1743  HG2 PRO   113      88.380  50.430  42.410  1.00  0.00            
ATOM   1744  C   PRO   113      88.710  53.970  44.780  1.00  0.00            
ATOM   1745  O   PRO   113      89.750  53.390  44.950  1.00  0.00            
ATOM   1746  N   LEU   114      88.510  55.140  45.380  1.00  0.00            
ATOM   1747  HN  LEU   114      87.710  55.710  45.200  1.00  0.00            
ATOM   1748  CA  LEU   114      89.360  55.690  46.440  1.00  0.00            
ATOM   1749  HA  LEU   114      90.360  55.640  46.040  1.00  0.00            
ATOM   1750  CB  LEU   114      88.950  57.180  46.900  1.00  0.00            
ATOM   1751  HB1 LEU   114      87.850  57.270  46.990  1.00  0.00            
ATOM   1752  HB2 LEU   114      89.390  57.510  47.870  1.00  0.00            
ATOM   1753  CG  LEU   114      89.380  58.300  45.930  1.00  0.00            
ATOM   1754  HG  LEU   114      90.480  58.240  45.840  1.00  0.00            
ATOM   1755  CD1 LEU   114      88.720  58.260  44.600  1.00  0.00            
ATOM   1756 HD11 LEU   114      88.860  57.270  44.110  1.00  0.00            
ATOM   1757 HD12 LEU   114      87.620  58.290  44.700  1.00  0.00            
ATOM   1758 HD13 LEU   114      89.040  59.140  44.010  1.00  0.00            
ATOM   1759  CD2 LEU   114      89.050  59.620  46.560  1.00  0.00            
ATOM   1760 HD21 LEU   114      89.340  60.470  45.910  1.00  0.00            
ATOM   1761 HD22 LEU   114      87.990  59.630  46.880  1.00  0.00            
ATOM   1762 HD23 LEU   114      89.600  59.720  47.520  1.00  0.00            
ATOM   1763  C   LEU   114      89.390  54.840  47.740  1.00  0.00            
ATOM   1764  O   LEU   114      88.520  53.990  48.050  1.00  0.00            
ATOM   1765  N   ASPT  115      90.410  55.060  48.590  1.00  0.00            
ATOM   1766  HN  ASPT  115      91.040  55.820  48.410  1.00  0.00            
ATOM   1767  CA  ASPT  115      90.740  54.300  49.820  1.00  0.00            
ATOM   1768  HA  ASPT  115      90.120  53.420  49.860  1.00  0.00            
ATOM   1769  CB  ASPT  115      92.170  53.780  49.840  1.00  0.00            
ATOM   1770  HB1 ASPT  115      92.560  53.530  48.830  1.00  0.00            
ATOM   1771  HB2 ASPT  115      92.950  54.510  50.150  1.00  0.00            
ATOM   1772  CG  ASPT  115      92.260  52.410  50.630  1.00  0.00            
ATOM   1773  OD1 ASPT  115      91.720  52.270  51.710  1.00  0.00            
ATOM   1774  OD2 ASPT  115      93.010  51.510  49.970  1.00  0.00            
ATOM   1775  HD2 ASPT  115      92.860  50.710  50.480  1.00  0.00            
ATOM   1776  C   ASPT  115      90.510  55.040  51.140  1.00  0.00            
ATOM   1777  O   ASPT  115      90.960  56.160  51.210  1.00  0.00            
ATOM   1778  N   PHE   116      89.730  54.480  52.060  1.00  0.00            
ATOM   1779  HN  PHE   116      89.410  53.540  51.980  1.00  0.00            
ATOM   1780  CA  PHE   116      89.350  55.180  53.270  1.00  0.00            
ATOM   1781  HA  PHE   116      89.830  56.140  53.400  1.00  0.00            
ATOM   1782  CB  PHE   116      87.760  55.280  53.360  1.00  0.00            
ATOM   1783  HB1 PHE   116      87.330  54.330  52.990  1.00  0.00            
ATOM   1784  HB2 PHE   116      87.410  55.410  54.410  1.00  0.00            
ATOM   1785  CG  PHE   116      87.320  56.410  52.490  1.00  0.00            
ATOM   1786  CD1 PHE   116      86.800  56.110  51.190  1.00  0.00            
ATOM   1787  HD1 PHE   116      86.630  55.130  50.770  1.00  0.00            
ATOM   1788  CE1 PHE   116      86.620  57.150  50.270  1.00  0.00            
ATOM   1789  HE1 PHE   116      86.180  56.880  49.330  1.00  0.00            
ATOM   1790  CZ  PHE   116      86.650  58.440  50.720  1.00  0.00            
ATOM   1791  HZ  PHE   116      86.400  59.300  50.120  1.00  0.00            
ATOM   1792  CD2 PHE   116      87.580  57.710  52.870  1.00  0.00            
ATOM   1793  HD2 PHE   116      88.030  57.860  53.840  1.00  0.00            
ATOM   1794  CE2 PHE   116      87.170  58.780  52.000  1.00  0.00            
ATOM   1795  HE2 PHE   116      87.160  59.820  52.290  1.00  0.00            
ATOM   1796  C   PHE   116      89.830  54.520  54.440  1.00  0.00            
ATOM   1797  O   PHE   116      89.460  54.860  55.580  1.00  0.00            
ATOM   1798  N   ARG   117      90.740  53.590  54.260  1.00  0.00            
ATOM   1799  HN  ARG   117      90.890  53.320  53.310  1.00  0.00            
ATOM   1800  CA  ARG   117      91.430  52.810  55.260  1.00  0.00            
ATOM   1801  HA  ARG   117      90.680  52.310  55.850  1.00  0.00            
ATOM   1802  CB  ARG   117      92.370  51.710  54.630  1.00  0.00            
ATOM   1803  HB1 ARG   117      91.630  51.050  54.110  1.00  0.00            
ATOM   1804  HB2 ARG   117      93.000  52.150  53.820  1.00  0.00            
ATOM   1805  CG  ARG   117      93.200  50.780  55.560  1.00  0.00            
ATOM   1806  HG1 ARG   117      93.960  51.380  56.110  1.00  0.00            
ATOM   1807  HG2 ARG   117      92.500  50.500  56.380  1.00  0.00            
ATOM   1808  CD  ARG   117      93.890  49.620  54.860  1.00  0.00            
ATOM   1809  HD1 ARG   117      93.380  49.480  53.880  1.00  0.00            
ATOM   1810  HD2 ARG   117      94.880  50.010  54.540  1.00  0.00            
ATOM   1811  NE  ARG   117      94.090  48.380  55.660  1.00  0.00            
ATOM   1812  HE  ARG   117      94.980  48.060  56.010  1.00  0.00            
ATOM   1813  CZ  ARG   117      93.280  47.330  55.560  1.00  0.00            
ATOM   1814  NH1 ARG   117      92.140  47.390  54.900  1.00  0.00            
ATOM   1815 HH11 ARG   117      91.730  48.200  54.480  1.00  0.00            
ATOM   1816 HH12 ARG   117      91.660  46.510  54.920  1.00  0.00            
ATOM   1817  NH2 ARG   117      93.630  46.250  56.200  1.00  0.00            
ATOM   1818 HH21 ARG   117      94.530  46.070  56.600  1.00  0.00            
ATOM   1819 HH22 ARG   117      93.250  45.400  55.840  1.00  0.00            
ATOM   1820  C   ARG   117      92.220  53.650  56.220  1.00  0.00            
ATOM   1821  O   ARG   117      92.120  53.440  57.470  1.00  0.00            
ATOM   1822  N   ARG   118      92.890  54.720  55.750  1.00  0.00            
ATOM   1823  HN  ARG   118      92.810  55.060  54.810  1.00  0.00            
ATOM   1824  CA  ARG   118      93.820  55.510  56.570  1.00  0.00            
ATOM   1825  HA  ARG   118      93.900  55.160  57.580  1.00  0.00            
ATOM   1826  CB  ARG   118      95.200  55.550  55.880  1.00  0.00            
ATOM   1827  HB1 ARG   118      95.120  55.980  54.860  1.00  0.00            
ATOM   1828  HB2 ARG   118      95.810  56.230  56.510  1.00  0.00            
ATOM   1829  CG  ARG   118      95.870  54.160  55.730  1.00  0.00            
ATOM   1830  HG1 ARG   118      95.990  53.710  56.740  1.00  0.00            
ATOM   1831  HG2 ARG   118      95.220  53.380  55.270  1.00  0.00            
ATOM   1832  CD  ARG   118      97.230  54.260  54.970  1.00  0.00            
ATOM   1833  HD1 ARG   118      97.080  54.520  53.900  1.00  0.00            
ATOM   1834  HD2 ARG   118      97.860  55.010  55.500  1.00  0.00            
ATOM   1835  NE  ARG   118      97.860  52.920  55.160  1.00  0.00            
ATOM   1836  HE  ARG   118      97.350  52.190  55.620  1.00  0.00            
ATOM   1837  CZ  ARG   118      98.980  52.470  54.570  1.00  0.00            
ATOM   1838  NH1 ARG   118      99.800  53.310  53.970  1.00  0.00            
ATOM   1839 HH11 ARG   118      99.780  54.250  54.290  1.00  0.00            
ATOM   1840 HH12 ARG   118     100.620  52.950  53.520  1.00  0.00            
ATOM   1841  NH2 ARG   118      99.180  51.240  54.550  1.00  0.00            
ATOM   1842 HH21 ARG   118      98.470  50.650  54.930  1.00  0.00            
ATOM   1843 HH22 ARG   118      99.910  50.770  54.050  1.00  0.00            
ATOM   1844  C   ARG   118      93.340  56.940  56.760  1.00  0.00            
ATOM   1845  O   ARG   118      94.010  57.720  57.430  1.00  0.00            
ATOM   1846  N   TYR   119      92.190  57.340  56.170  1.00  0.00            
ATOM   1847  HN  TYR   119      91.730  56.670  55.600  1.00  0.00            
ATOM   1848  CA  TYR   119      91.420  58.520  56.400  1.00  0.00            
ATOM   1849  HA  TYR   119      91.850  59.230  55.700  1.00  0.00            
ATOM   1850  CB  TYR   119      90.000  58.380  55.750  1.00  0.00            
ATOM   1851  HB1 TYR   119      90.110  58.570  54.660  1.00  0.00            
ATOM   1852  HB2 TYR   119      89.580  57.360  55.870  1.00  0.00            
ATOM   1853  CG  TYR   119      88.980  59.340  56.360  1.00  0.00            
ATOM   1854  CD1 TYR   119      88.280  58.930  57.440  1.00  0.00            
ATOM   1855  HD1 TYR   119      88.430  58.010  57.980  1.00  0.00            
ATOM   1856  CE1 TYR   119      87.290  59.770  57.950  1.00  0.00            
ATOM   1857  HE1 TYR   119      86.740  59.490  58.840  1.00  0.00            
ATOM   1858  CZ  TYR   119      86.960  60.990  57.300  1.00  0.00            
ATOM   1859  OH  TYR   119      85.740  61.680  57.710  1.00  0.00            
ATOM   1860  HH  TYR   119      85.530  62.350  57.060  1.00  0.00            
ATOM   1861  CD2 TYR   119      88.700  60.520  55.700  1.00  0.00            
ATOM   1862  HD2 TYR   119      89.380  60.720  54.880  1.00  0.00            
ATOM   1863  CE2 TYR   119      87.730  61.410  56.240  1.00  0.00            
ATOM   1864  HE2 TYR   119      87.590  62.310  55.660  1.00  0.00            
ATOM   1865  C   TYR   119      91.470  59.080  57.820  1.00  0.00            
ATOM   1866  O   TYR   119      91.250  58.290  58.740  1.00  0.00            
ATOM   1867  N   PRO   120      91.790  60.390  58.050  1.00  0.00            
ATOM   1868  CD  PRO   120      91.870  60.860  59.470  1.00  0.00            
ATOM   1869  HD1 PRO   120      92.570  60.230  60.060  1.00  0.00            
ATOM   1870  HD2 PRO   120      90.950  60.690  60.080  1.00  0.00            
ATOM   1871  CA  PRO   120      91.920  61.510  57.100  1.00  0.00            
ATOM   1872  HA  PRO   120      91.180  61.510  56.320  1.00  0.00            
ATOM   1873  CB  PRO   120      91.810  62.820  58.030  1.00  0.00            
ATOM   1874  HB1 PRO   120      92.220  63.800  57.710  1.00  0.00            
ATOM   1875  HB2 PRO   120      90.720  62.940  58.250  1.00  0.00            
ATOM   1876  CG  PRO   120      92.310  62.350  59.420  1.00  0.00            
ATOM   1877  HG1 PRO   120      93.400  62.440  59.260  1.00  0.00            
ATOM   1878  HG2 PRO   120      91.880  62.980  60.220  1.00  0.00            
ATOM   1879  C   PRO   120      93.250  61.550  56.430  1.00  0.00            
ATOM   1880  O   PRO   120      93.460  62.410  55.610  1.00  0.00            
ATOM   1881  N   PHE   121      94.170  60.660  56.800  1.00  0.00            
ATOM   1882  HN  PHE   121      94.020  59.960  57.500  1.00  0.00            
ATOM   1883  CA  PHE   121      95.510  60.610  56.220  1.00  0.00            
ATOM   1884  HA  PHE   121      95.830  61.600  55.950  1.00  0.00            
ATOM   1885  CB  PHE   121      96.460  60.020  57.280  1.00  0.00            
ATOM   1886  HB1 PHE   121      96.250  58.960  57.510  1.00  0.00            
ATOM   1887  HB2 PHE   121      97.520  60.230  56.990  1.00  0.00            
ATOM   1888  CG  PHE   121      96.150  60.780  58.560  1.00  0.00            
ATOM   1889  CD1 PHE   121      95.640  60.240  59.700  1.00  0.00            
ATOM   1890  HD1 PHE   121      95.380  59.190  59.700  1.00  0.00            
ATOM   1891  CE1 PHE   121      95.360  60.970  60.890  1.00  0.00            
ATOM   1892  HE1 PHE   121      94.870  60.360  61.630  1.00  0.00            
ATOM   1893  CZ  PHE   121      95.650  62.350  60.830  1.00  0.00            
ATOM   1894  HZ  PHE   121      95.390  62.980  61.670  1.00  0.00            
ATOM   1895  CD2 PHE   121      96.460  62.110  58.530  1.00  0.00            
ATOM   1896  HD2 PHE   121      96.790  62.670  57.660  1.00  0.00            
ATOM   1897  CE2 PHE   121      96.230  62.910  59.690  1.00  0.00            
ATOM   1898  HE2 PHE   121      96.540  63.950  59.690  1.00  0.00            
ATOM   1899  C   PHE   121      95.630  59.690  54.980  1.00  0.00            
ATOM   1900  O   PHE   121      94.870  58.800  54.610  1.00  0.00            
ATOM   1901  N   ASPT  122      96.760  59.950  54.220  1.00  0.00            
ATOM   1902  HN  ASPT  122      97.430  60.610  54.540  1.00  0.00            
ATOM   1903  CA  ASPT  122      97.420  59.140  53.140  1.00  0.00            
ATOM   1904  HA  ASPT  122      98.470  59.290  53.350  1.00  0.00            
ATOM   1905  CB  ASPT  122      97.150  57.580  53.240  1.00  0.00            
ATOM   1906  HB1 ASPT  122      97.490  57.200  54.230  1.00  0.00            
ATOM   1907  HB2 ASPT  122      96.070  57.320  53.210  1.00  0.00            
ATOM   1908  CG  ASPT  122      97.880  56.700  52.130  1.00  0.00            
ATOM   1909  OD1 ASPT  122      97.320  55.790  51.530  1.00  0.00            
ATOM   1910  OD2 ASPT  122      99.200  56.930  51.990  1.00  0.00            
ATOM   1911  HD2 ASPT  122      99.520  56.320  51.320  1.00  0.00            
ATOM   1912  C   ASPT  122      97.010  59.590  51.750  1.00  0.00            
ATOM   1913  O   ASPT  122      95.880  59.880  51.390  1.00  0.00            
ATOM   1914  N   SER   123      98.080  59.670  50.940  1.00  0.00            
ATOM   1915  HN  SER   123      98.970  59.390  51.290  1.00  0.00            
ATOM   1916  CA  SER   123      98.040  59.970  49.570  1.00  0.00            
ATOM   1917  HA  SER   123      97.420  60.840  49.420  1.00  0.00            
ATOM   1918  CB  SER   123      99.380  60.350  48.860  1.00  0.00            
ATOM   1919  HB1 SER   123      99.810  61.270  49.310  1.00  0.00            
ATOM   1920  HB2 SER   123     100.070  59.490  49.000  1.00  0.00            
ATOM   1921  OG  SER   123      99.210  60.270  47.450  1.00  0.00            
ATOM   1922  HG1 SER   123     100.090  60.400  47.100  1.00  0.00            
ATOM   1923  C   SER   123      97.160  58.940  48.860  1.00  0.00            
ATOM   1924  O   SER   123      97.090  57.730  49.100  1.00  0.00            
ATOM   1925  N   GLN   124      96.370  59.350  47.810  1.00  0.00            
ATOM   1926  HN  GLN   124      96.470  60.260  47.410  1.00  0.00            
ATOM   1927  CA  GLN   124      95.370  58.470  47.130  1.00  0.00            
ATOM   1928  HA  GLN   124      95.320  57.440  47.430  1.00  0.00            
ATOM   1929  CB  GLN   124      94.000  59.180  47.320  1.00  0.00            
ATOM   1930  HB1 GLN   124      93.910  60.230  46.990  1.00  0.00            
ATOM   1931  HB2 GLN   124      93.360  58.590  46.630  1.00  0.00            
ATOM   1932  CG  GLN   124      93.380  59.060  48.750  1.00  0.00            
ATOM   1933  HG1 GLN   124      93.930  59.760  49.420  1.00  0.00            
ATOM   1934  HG2 GLN   124      92.340  59.440  48.750  1.00  0.00            
ATOM   1935  CD  GLN   124      93.350  57.670  49.240  1.00  0.00            
ATOM   1936  OE1 GLN   124      92.340  57.030  48.900  1.00  0.00            
ATOM   1937  NE2 GLN   124      94.300  57.120  50.010  1.00  0.00            
ATOM   1938 HE21 GLN   124      94.910  57.790  50.430  1.00  0.00            
ATOM   1939 HE22 GLN   124      94.010  56.330  50.560  1.00  0.00            
ATOM   1940  C   GLN   124      95.750  58.370  45.650  1.00  0.00            
ATOM   1941  O   GLN   124      96.270  59.360  45.100  1.00  0.00            
ATOM   1942  N   THR   125      95.550  57.150  45.010  1.00  0.00            
ATOM   1943  HN  THR   125      95.280  56.330  45.490  1.00  0.00            
ATOM   1944  CA  THR   125      95.930  56.920  43.530  1.00  0.00            
ATOM   1945  HA  THR   125      96.430  57.800  43.150  1.00  0.00            
ATOM   1946  CB  THR   125      96.900  55.810  43.330  1.00  0.00            
ATOM   1947  HB  THR   125      96.530  54.780  43.510  1.00  0.00            
ATOM   1948  OG1 THR   125      97.880  55.970  44.290  1.00  0.00            
ATOM   1949  HG1 THR   125      97.560  56.690  44.850  1.00  0.00            
ATOM   1950  CG2 THR   125      97.560  55.840  41.920  1.00  0.00            
ATOM   1951 HG21 THR   125      98.140  54.890  41.830  1.00  0.00            
ATOM   1952 HG22 THR   125      96.820  55.930  41.100  1.00  0.00            
ATOM   1953 HG23 THR   125      98.290  56.670  41.830  1.00  0.00            
ATOM   1954  C   THR   125      94.740  56.740  42.720  1.00  0.00            
ATOM   1955  O   THR   125      93.950  55.840  43.000  1.00  0.00            
ATOM   1956  N   LEU   126      94.550  57.600  41.680  1.00  0.00            
ATOM   1957  HN  LEU   126      95.110  58.430  41.710  1.00  0.00            
ATOM   1958  CA  LEU   126      93.470  57.470  40.820  1.00  0.00            
ATOM   1959  HA  LEU   126      92.620  56.970  41.260  1.00  0.00            
ATOM   1960  CB  LEU   126      92.820  58.850  40.440  1.00  0.00            
ATOM   1961  HB1 LEU   126      93.500  59.490  39.840  1.00  0.00            
ATOM   1962  HB2 LEU   126      91.940  58.670  39.790  1.00  0.00            
ATOM   1963  CG  LEU   126      92.340  59.710  41.660  1.00  0.00            
ATOM   1964  HG  LEU   126      93.180  60.090  42.280  1.00  0.00            
ATOM   1965  CD1 LEU   126      91.670  60.970  41.060  1.00  0.00            
ATOM   1966 HD11 LEU   126      90.900  60.720  40.300  1.00  0.00            
ATOM   1967 HD12 LEU   126      91.150  61.490  41.890  1.00  0.00            
ATOM   1968 HD13 LEU   126      92.400  61.710  40.670  1.00  0.00            
ATOM   1969  CD2 LEU   126      91.360  58.960  42.580  1.00  0.00            
ATOM   1970 HD21 LEU   126      91.900  58.110  43.050  1.00  0.00            
ATOM   1971 HD22 LEU   126      90.960  59.630  43.370  1.00  0.00            
ATOM   1972 HD23 LEU   126      90.510  58.570  41.990  1.00  0.00            
ATOM   1973  C   LEU   126      93.970  56.780  39.460  1.00  0.00            
ATOM   1974  O   LEU   126      95.100  56.830  39.070  1.00  0.00            
ATOM   1975  N   HSPT  127      93.070  56.040  38.720  1.00  0.00            
ATOM   1976  HN  HSPT  127      92.210  55.680  39.070  1.00  0.00            
ATOM   1977  CA  HSPT  127      93.370  55.290  37.520  1.00  0.00            
ATOM   1978  HA  HSPT  127      94.420  55.420  37.300  1.00  0.00            
ATOM   1979  CB  HSPT  127      93.040  53.760  37.660  1.00  0.00            
ATOM   1980  HB1 HSPT  127      91.950  53.650  37.830  1.00  0.00            
ATOM   1981  HB2 HSPT  127      93.380  53.280  36.720  1.00  0.00            
ATOM   1982  CD2 HSPT  127      93.520  53.110  40.110  1.00  0.00            
ATOM   1983  HD2 HSPT  127      92.580  53.310  40.610  1.00  0.00            
ATOM   1984  CG  HSPT  127      93.880  53.280  38.820  1.00  0.00            
ATOM   1985  NE2 HSPT  127      94.530  52.550  40.740  1.00  0.00            
ATOM   1986  HE2 HSPT  127      94.610  52.340  41.710  1.00  0.00            
ATOM   1987  ND1 HSPT  127      95.140  52.820  38.690  1.00  0.00            
ATOM   1988  HD1 HSPT  127      95.640  52.830  37.830  1.00  0.00            
ATOM   1989  CE1 HSPT  127      95.560  52.410  39.870  1.00  0.00            
ATOM   1990  HE1 HSPT  127      96.550  52.040  40.020  1.00  0.00            
ATOM   1991  C   HSPT  127      92.560  55.710  36.320  1.00  0.00            
ATOM   1992  O   HSPT  127      91.320  55.610  36.210  1.00  0.00            
ATOM   1993  N   ILE   128      93.260  56.110  35.260  1.00  0.00            
ATOM   1994  HN  ILE   128      94.260  56.090  35.240  1.00  0.00            
ATOM   1995  CA  ILE   128      92.670  56.270  33.880  1.00  0.00            
ATOM   1996  HA  ILE   128      91.590  56.220  33.850  1.00  0.00            
ATOM   1997  CB  ILE   128      93.000  57.520  33.090  1.00  0.00            
ATOM   1998  HB  ILE   128      94.100  57.510  32.910  1.00  0.00            
ATOM   1999  CG2 ILE   128      92.410  57.490  31.690  1.00  0.00            
ATOM   2000 HG21 ILE   128      91.330  57.730  31.700  1.00  0.00            
ATOM   2001 HG22 ILE   128      92.930  58.220  31.030  1.00  0.00            
ATOM   2002 HG23 ILE   128      92.620  56.540  31.150  1.00  0.00            
ATOM   2003  CG1 ILE   128      92.850  58.860  33.840  1.00  0.00            
ATOM   2004 HG11 ILE   128      91.770  59.110  33.820  1.00  0.00            
ATOM   2005 HG12 ILE   128      93.090  58.710  34.920  1.00  0.00            
ATOM   2006  CD  ILE   128      93.570  60.020  33.200  1.00  0.00            
ATOM   2007  HD1 ILE   128      93.210  60.270  32.180  1.00  0.00            
ATOM   2008  HD2 ILE   128      93.390  60.900  33.860  1.00  0.00            
ATOM   2009  HD3 ILE   128      94.680  59.980  33.160  1.00  0.00            
ATOM   2010  C   ILE   128      93.190  55.040  33.120  1.00  0.00            
ATOM   2011  O   ILE   128      94.370  54.870  32.860  1.00  0.00            
ATOM   2012  N   TYR   129      92.200  54.110  32.850  1.00  0.00            
ATOM   2013  HN  TYR   129      91.270  54.300  33.140  1.00  0.00            
ATOM   2014  CA  TYR   129      92.450  52.920  32.090  1.00  0.00            
ATOM   2015  HA  TYR   129      93.520  52.810  32.070  1.00  0.00            
ATOM   2016  CB  TYR   129      91.660  51.690  32.720  1.00  0.00            
ATOM   2017  HB1 TYR   129      90.560  51.790  32.700  1.00  0.00            
ATOM   2018  HB2 TYR   129      91.900  50.820  32.070  1.00  0.00            
ATOM   2019  CG  TYR   129      92.000  51.340  34.140  1.00  0.00            
ATOM   2020  CD1 TYR   129      93.290  51.060  34.400  1.00  0.00            
ATOM   2021  HD1 TYR   129      93.990  51.120  33.580  1.00  0.00            
ATOM   2022  CE1 TYR   129      93.690  50.720  35.680  1.00  0.00            
ATOM   2023  HE1 TYR   129      94.730  50.480  35.860  1.00  0.00            
ATOM   2024  CZ  TYR   129      92.760  50.510  36.710  1.00  0.00            
ATOM   2025  OH  TYR   129      93.220  50.130  37.980  1.00  0.00            
ATOM   2026  HH  TYR   129      94.010  49.600  37.890  1.00  0.00            
ATOM   2027  CD2 TYR   129      90.930  51.110  35.100  1.00  0.00            
ATOM   2028  HD2 TYR   129      89.880  51.100  34.860  1.00  0.00            
ATOM   2029  CE2 TYR   129      91.380  50.640  36.330  1.00  0.00            
ATOM   2030  HE2 TYR   129      90.710  50.220  37.060  1.00  0.00            
ATOM   2031  C   TYR   129      92.000  53.090  30.590  1.00  0.00            
ATOM   2032  O   TYR   129      90.770  53.310  30.370  1.00  0.00            
ATOM   2033  N   LEU   130      92.870  53.020  29.620  1.00  0.00            
ATOM   2034  HN  LEU   130      93.830  52.780  29.710  1.00  0.00            
ATOM   2035  CA  LEU   130      92.540  53.270  28.210  1.00  0.00            
ATOM   2036  HA  LEU   130      91.490  53.450  28.090  1.00  0.00            
ATOM   2037  CB  LEU   130      93.190  54.490  27.490  1.00  0.00            
ATOM   2038  HB1 LEU   130      92.600  54.670  26.570  1.00  0.00            
ATOM   2039  HB2 LEU   130      93.080  55.300  28.240  1.00  0.00            
ATOM   2040  CG  LEU   130      94.670  54.510  27.220  1.00  0.00            
ATOM   2041  HG  LEU   130      95.160  54.100  28.130  1.00  0.00            
ATOM   2042  CD1 LEU   130      95.050  53.640  26.000  1.00  0.00            
ATOM   2043 HD11 LEU   130      94.420  53.980  25.150  1.00  0.00            
ATOM   2044 HD12 LEU   130      96.140  53.690  25.800  1.00  0.00            
ATOM   2045 HD13 LEU   130      94.770  52.560  26.020  1.00  0.00            
ATOM   2046  CD2 LEU   130      95.100  55.910  27.000  1.00  0.00            
ATOM   2047 HD21 LEU   130      94.510  56.410  26.200  1.00  0.00            
ATOM   2048 HD22 LEU   130      95.090  56.610  27.860  1.00  0.00            
ATOM   2049 HD23 LEU   130      96.150  55.950  26.630  1.00  0.00            
ATOM   2050  C   LEU   130      92.780  51.960  27.580  1.00  0.00            
ATOM   2051  O   LEU   130      93.500  51.160  28.110  1.00  0.00            
ATOM   2052  N   ILE   131      92.130  51.620  26.500  1.00  0.00            
ATOM   2053  HN  ILE   131      91.590  52.320  26.040  1.00  0.00            
ATOM   2054  CA  ILE   131      92.180  50.330  25.810  1.00  0.00            
ATOM   2055  HA  ILE   131      93.170  49.900  25.900  1.00  0.00            
ATOM   2056  CB  ILE   131      91.040  49.560  26.560  1.00  0.00            
ATOM   2057  HB  ILE   131      91.220  49.730  27.640  1.00  0.00            
ATOM   2058  CG2 ILE   131      89.640  50.160  26.220  1.00  0.00            
ATOM   2059 HG21 ILE   131      88.780  49.750  26.800  1.00  0.00            
ATOM   2060 HG22 ILE   131      89.560  51.180  26.650  1.00  0.00            
ATOM   2061 HG23 ILE   131      89.400  50.000  25.150  1.00  0.00            
ATOM   2062  CG1 ILE   131      91.050  48.030  26.370  1.00  0.00            
ATOM   2063 HG11 ILE   131      90.720  47.700  25.360  1.00  0.00            
ATOM   2064 HG12 ILE   131      92.100  47.660  26.420  1.00  0.00            
ATOM   2065  CD  ILE   131      90.210  47.220  27.380  1.00  0.00            
ATOM   2066  HD1 ILE   131      90.570  47.440  28.410  1.00  0.00            
ATOM   2067  HD2 ILE   131      89.140  47.510  27.340  1.00  0.00            
ATOM   2068  HD3 ILE   131      90.220  46.110  27.270  1.00  0.00            
ATOM   2069  C   ILE   131      91.940  50.500  24.280  1.00  0.00            
ATOM   2070  O   ILE   131      91.330  51.440  23.720  1.00  0.00            
ATOM   2071  N   VAL   132      92.480  49.490  23.520  1.00  0.00            
ATOM   2072  HN  VAL   132      92.960  48.720  23.940  1.00  0.00            
ATOM   2073  CA  VAL   132      92.160  49.190  22.140  1.00  0.00            
ATOM   2074  HA  VAL   132      91.250  49.750  21.990  1.00  0.00            
ATOM   2075  CB  VAL   132      93.310  49.540  21.200  1.00  0.00            
ATOM   2076  HB  VAL   132      93.530  50.590  21.510  1.00  0.00            
ATOM   2077  CG1 VAL   132      94.480  48.600  21.330  1.00  0.00            
ATOM   2078 HG11 VAL   132      94.230  47.680  20.750  1.00  0.00            
ATOM   2079 HG12 VAL   132      95.440  48.980  20.920  1.00  0.00            
ATOM   2080 HG13 VAL   132      94.660  48.310  22.390  1.00  0.00            
ATOM   2081  CG2 VAL   132      92.870  49.630  19.700  1.00  0.00            
ATOM   2082 HG21 VAL   132      91.910  50.180  19.590  1.00  0.00            
ATOM   2083 HG22 VAL   132      93.640  50.140  19.090  1.00  0.00            
ATOM   2084 HG23 VAL   132      92.780  48.610  19.270  1.00  0.00            
ATOM   2085  C   VAL   132      91.700  47.760  22.080  1.00  0.00            
ATOM   2086  O   VAL   132      92.050  46.970  22.960  1.00  0.00            
ATOM   2087  N   ARG   133      90.910  47.450  21.080  1.00  0.00            
ATOM   2088  HN  ARG   133      90.600  48.240  20.560  1.00  0.00            
ATOM   2089  CA  ARG   133      90.410  46.110  20.670  1.00  0.00            
ATOM   2090  HA  ARG   133      90.660  45.400  21.440  1.00  0.00            
ATOM   2091  CB  ARG   133      88.930  46.050  20.490  1.00  0.00            
ATOM   2092  HB1 ARG   133      88.520  46.260  21.500  1.00  0.00            
ATOM   2093  HB2 ARG   133      88.730  46.800  19.690  1.00  0.00            
ATOM   2094  CG  ARG   133      88.340  44.650  20.050  1.00  0.00            
ATOM   2095  HG1 ARG   133      88.760  44.310  19.080  1.00  0.00            
ATOM   2096  HG2 ARG   133      88.700  43.870  20.760  1.00  0.00            
ATOM   2097  CD  ARG   133      86.800  44.600  19.780  1.00  0.00            
ATOM   2098  HD1 ARG   133      86.250  45.180  20.550  1.00  0.00            
ATOM   2099  HD2 ARG   133      86.730  45.200  18.840  1.00  0.00            
ATOM   2100  NE  ARG   133      86.130  43.290  19.450  1.00  0.00            
ATOM   2101  HE  ARG   133      85.980  42.920  18.540  1.00  0.00            
ATOM   2102  CZ  ARG   133      85.790  42.430  20.390  1.00  0.00            
ATOM   2103  NH1 ARG   133      85.920  42.550  21.660  1.00  0.00            
ATOM   2104 HH11 ARG   133      86.340  43.370  22.060  1.00  0.00            
ATOM   2105 HH12 ARG   133      85.790  41.690  22.160  1.00  0.00            
ATOM   2106  NH2 ARG   133      85.390  41.260  19.970  1.00  0.00            
ATOM   2107 HH21 ARG   133      85.290  41.230  18.980  1.00  0.00            
ATOM   2108 HH22 ARG   133      85.140  40.450  20.500  1.00  0.00            
ATOM   2109  C   ARG   133      91.180  45.720  19.420  1.00  0.00            
ATOM   2110  O   ARG   133      91.270  46.560  18.550  1.00  0.00            
ATOM   2111  N   SER   134      91.550  44.460  19.180  1.00  0.00            
ATOM   2112  HN  SER   134      91.320  43.670  19.750  1.00  0.00            
ATOM   2113  CA  SER   134      92.370  44.150  17.980  1.00  0.00            
ATOM   2114  HA  SER   134      93.110  44.920  17.850  1.00  0.00            
ATOM   2115  CB  SER   134      93.120  42.820  18.140  1.00  0.00            
ATOM   2116  HB1 SER   134      92.360  42.000  18.110  1.00  0.00            
ATOM   2117  HB2 SER   134      93.800  42.700  17.270  1.00  0.00            
ATOM   2118  OG  SER   134      93.890  42.880  19.310  1.00  0.00            
ATOM   2119  HG1 SER   134      93.330  42.840  20.090  1.00  0.00            
ATOM   2120  C   SER   134      91.570  44.030  16.750  1.00  0.00            
ATOM   2121  O   SER   134      90.440  43.540  16.720  1.00  0.00            
ATOM   2122  N   VAL   135      92.140  44.470  15.670  1.00  0.00            
ATOM   2123  HN  VAL   135      93.040  44.910  15.650  1.00  0.00            
ATOM   2124  CA  VAL   135      91.690  44.310  14.250  1.00  0.00            
ATOM   2125  HA  VAL   135      90.800  44.910  14.250  1.00  0.00            
ATOM   2126  CB  VAL   135      92.610  44.970  13.260  1.00  0.00            
ATOM   2127  HB  VAL   135      92.260  44.880  12.210  1.00  0.00            
ATOM   2128  CG1 VAL   135      92.860  46.490  13.520  1.00  0.00            
ATOM   2129 HG11 VAL   135      91.900  47.030  13.380  1.00  0.00            
ATOM   2130 HG12 VAL   135      93.290  46.590  14.540  1.00  0.00            
ATOM   2131 HG13 VAL   135      93.630  46.960  12.880  1.00  0.00            
ATOM   2132  CG2 VAL   135      94.020  44.330  13.290  1.00  0.00            
ATOM   2133 HG21 VAL   135      94.080  43.280  12.920  1.00  0.00            
ATOM   2134 HG22 VAL   135      94.610  44.950  12.590  1.00  0.00            
ATOM   2135 HG23 VAL   135      94.400  44.200  14.330  1.00  0.00            
ATOM   2136  C   VAL   135      91.570  42.830  13.900  1.00  0.00            
ATOM   2137  O   VAL   135      92.070  41.950  14.570  1.00  0.00            
ATOM   2138  N   ASPT  136      90.850  42.510  12.840  1.00  0.00            
ATOM   2139  HN  ASPT  136      90.440  43.190  12.230  1.00  0.00            
ATOM   2140  CA  ASPT  136      90.550  41.190  12.460  1.00  0.00            
ATOM   2141  HA  ASPT  136      90.160  40.780  13.380  1.00  0.00            
ATOM   2142  CB  ASPT  136      89.450  41.240  11.440  1.00  0.00            
ATOM   2143  HB1 ASPT  136      88.710  41.980  11.810  1.00  0.00            
ATOM   2144  HB2 ASPT  136      89.760  41.720  10.480  1.00  0.00            
ATOM   2145  CG  ASPT  136      88.800  39.870  11.170  1.00  0.00            
ATOM   2146  OD1 ASPT  136      89.180  39.130  10.320  1.00  0.00            
ATOM   2147  OD2 ASPT  136      87.950  39.480  12.150  1.00  0.00            
ATOM   2148  HD2 ASPT  136      87.920  38.520  12.110  1.00  0.00            
ATOM   2149  C   ASPT  136      91.800  40.380  12.050  1.00  0.00            
ATOM   2150  O   ASPT  136      91.940  39.200  12.430  1.00  0.00            
ATOM   2151  N   THR   137      92.690  41.010  11.280  1.00  0.00            
ATOM   2152  HN  THR   137      92.510  41.950  11.010  1.00  0.00            
ATOM   2153  CA  THR   137      93.780  40.320  10.730  1.00  0.00            
ATOM   2154  HA  THR   137      93.400  39.440  10.220  1.00  0.00            
ATOM   2155  CB  THR   137      94.520  40.920   9.600  1.00  0.00            
ATOM   2156  HB  THR   137      95.530  40.460   9.560  1.00  0.00            
ATOM   2157  OG1 THR   137      94.680  42.300   9.890  1.00  0.00            
ATOM   2158  HG1 THR   137      93.800  42.660   9.770  1.00  0.00            
ATOM   2159  CG2 THR   137      93.760  40.760   8.270  1.00  0.00            
ATOM   2160 HG21 THR   137      94.290  41.260   7.440  1.00  0.00            
ATOM   2161 HG22 THR   137      93.620  39.690   8.010  1.00  0.00            
ATOM   2162 HG23 THR   137      92.730  41.150   8.450  1.00  0.00            
ATOM   2163  C   THR   137      94.810  39.840  11.820  1.00  0.00            
ATOM   2164  O   THR   137      95.330  38.750  11.830  1.00  0.00            
ATOM   2165  N   ARG   138      95.110  40.630  12.830  1.00  0.00            
ATOM   2166  HN  ARG   138      94.660  41.520  12.900  1.00  0.00            
ATOM   2167  CA  ARG   138      96.250  40.420  13.700  1.00  0.00            
ATOM   2168  HA  ARG   138      96.390  39.380  13.940  1.00  0.00            
ATOM   2169  CB  ARG   138      97.510  41.080  13.130  1.00  0.00            
ATOM   2170  HB1 ARG   138      98.420  40.900  13.750  1.00  0.00            
ATOM   2171  HB2 ARG   138      97.760  40.650  12.140  1.00  0.00            
ATOM   2172  CG  ARG   138      97.420  42.650  12.990  1.00  0.00            
ATOM   2173  HG1 ARG   138      96.460  42.930  12.510  1.00  0.00            
ATOM   2174  HG2 ARG   138      97.470  43.110  14.000  1.00  0.00            
ATOM   2175  CD  ARG   138      98.610  43.280  12.210  1.00  0.00            
ATOM   2176  HD1 ARG   138      98.520  42.980  11.150  1.00  0.00            
ATOM   2177  HD2 ARG   138      98.470  44.380  12.240  1.00  0.00            
ATOM   2178  NE  ARG   138      99.970  42.870  12.780  1.00  0.00            
ATOM   2179  HE  ARG   138     100.180  41.960  13.130  1.00  0.00            
ATOM   2180  CZ  ARG   138     101.070  43.430  12.280  1.00  0.00            
ATOM   2181  NH1 ARG   138     101.090  44.390  11.410  1.00  0.00            
ATOM   2182 HH11 ARG   138     100.350  44.520  10.750  1.00  0.00            
ATOM   2183 HH12 ARG   138     101.980  44.760  11.120  1.00  0.00            
ATOM   2184  NH2 ARG   138     102.220  42.900  12.660  1.00  0.00            
ATOM   2185 HH21 ARG   138     102.210  42.290  13.460  1.00  0.00            
ATOM   2186 HH22 ARG   138     103.010  43.330  12.220  1.00  0.00            
ATOM   2187  C   ARG   138      95.840  41.040  15.020  1.00  0.00            
ATOM   2188  O   ARG   138      94.810  41.750  15.180  1.00  0.00            
ATOM   2189  N   ASN   139      96.600  40.790  16.050  1.00  0.00            
ATOM   2190  HN  ASN   139      97.440  40.270  15.910  1.00  0.00            
ATOM   2191  CA  ASN   139      96.480  41.370  17.410  1.00  0.00            
ATOM   2192  HA  ASN   139      95.430  41.370  17.650  1.00  0.00            
ATOM   2193  CB  ASN   139      97.160  40.350  18.380  1.00  0.00            
ATOM   2194  HB1 ASN   139      98.170  40.110  18.010  1.00  0.00            
ATOM   2195  HB2 ASN   139      97.190  40.870  19.370  1.00  0.00            
ATOM   2196  CG  ASN   139      96.270  39.120  18.560  1.00  0.00            
ATOM   2197  OD1 ASN   139      95.100  39.050  18.170  1.00  0.00            
ATOM   2198  ND2 ASN   139      96.890  38.050  19.060  1.00  0.00            
ATOM   2199 HD21 ASN   139      97.880  38.110  19.220  1.00  0.00            
ATOM   2200 HD22 ASN   139      96.410  37.190  19.240  1.00  0.00            
ATOM   2201  C   ASN   139      96.950  42.880  17.460  1.00  0.00            
ATOM   2202  O   ASN   139      97.880  43.260  16.790  1.00  0.00            
ATOM   2203  N   ILE   140      96.440  43.770  18.340  1.00  0.00            
ATOM   2204  HN  ILE   140      95.570  43.610  18.810  1.00  0.00            
ATOM   2205  CA  ILE   140      96.810  45.180  18.420  1.00  0.00            
ATOM   2206  HA  ILE   140      97.600  45.330  17.700  1.00  0.00            
ATOM   2207  CB  ILE   140      95.670  46.130  18.070  1.00  0.00            
ATOM   2208  HB  ILE   140      94.820  45.860  18.730  1.00  0.00            
ATOM   2209  CG2 ILE   140      96.270  47.550  18.180  1.00  0.00            
ATOM   2210 HG21 ILE   140      96.550  47.700  19.240  1.00  0.00            
ATOM   2211 HG22 ILE   140      97.100  47.710  17.460  1.00  0.00            
ATOM   2212 HG23 ILE   140      95.510  48.280  17.830  1.00  0.00            
ATOM   2213  CG1 ILE   140      95.240  45.860  16.630  1.00  0.00            
ATOM   2214 HG11 ILE   140      94.860  44.820  16.500  1.00  0.00            
ATOM   2215 HG12 ILE   140      94.430  46.570  16.340  1.00  0.00            
ATOM   2216  CD  ILE   140      96.320  46.070  15.520  1.00  0.00            
ATOM   2217  HD1 ILE   140      95.790  45.960  14.550  1.00  0.00            
ATOM   2218  HD2 ILE   140      96.630  47.140  15.490  1.00  0.00            
ATOM   2219  HD3 ILE   140      97.120  45.310  15.590  1.00  0.00            
ATOM   2220  C   ILE   140      97.270  45.340  19.840  1.00  0.00            
ATOM   2221  O   ILE   140      96.480  45.180  20.790  1.00  0.00            
ATOM   2222  N   VAL   141      98.500  45.790  20.090  1.00  0.00            
ATOM   2223  HN  VAL   141      99.080  46.260  19.430  1.00  0.00            
ATOM   2224  CA  VAL   141      98.980  45.890  21.480  1.00  0.00            
ATOM   2225  HA  VAL   141      98.140  45.900  22.160  1.00  0.00            
ATOM   2226  CB  VAL   141     100.130  44.970  21.730  1.00  0.00            
ATOM   2227  HB  VAL   141     100.900  44.780  20.950  1.00  0.00            
ATOM   2228  CG1 VAL   141     100.940  45.360  23.030  1.00  0.00            
ATOM   2229 HG11 VAL   141     101.530  46.260  22.740  1.00  0.00            
ATOM   2230 HG12 VAL   141     100.260  45.770  23.800  1.00  0.00            
ATOM   2231 HG13 VAL   141     101.630  44.620  23.480  1.00  0.00            
ATOM   2232  CG2 VAL   141      99.510  43.530  22.010  1.00  0.00            
ATOM   2233 HG21 VAL   141      98.870  43.470  22.920  1.00  0.00            
ATOM   2234 HG22 VAL   141      98.780  43.160  21.250  1.00  0.00            
ATOM   2235 HG23 VAL   141     100.390  42.870  22.150  1.00  0.00            
ATOM   2236  C   VAL   141      99.360  47.320  21.550  1.00  0.00            
ATOM   2237  O   VAL   141      99.770  47.930  20.550  1.00  0.00            
ATOM   2238  N   LEU   142      99.210  48.050  22.690  1.00  0.00            
ATOM   2239  HN  LEU   142      98.760  47.630  23.470  1.00  0.00            
ATOM   2240  CA  LEU   142      99.650  49.470  22.930  1.00  0.00            
ATOM   2241  HA  LEU   142      99.720  50.000  21.990  1.00  0.00            
ATOM   2242  CB  LEU   142      98.650  50.270  23.800  1.00  0.00            
ATOM   2243  HB1 LEU   142      98.630  49.780  24.790  1.00  0.00            
ATOM   2244  HB2 LEU   142      99.010  51.300  23.960  1.00  0.00            
ATOM   2245  CG  LEU   142      97.160  50.250  23.300  1.00  0.00            
ATOM   2246  HG  LEU   142      96.860  49.190  23.140  1.00  0.00            
ATOM   2247  CD1 LEU   142      96.210  50.620  24.480  1.00  0.00            
ATOM   2248 HD11 LEU   142      95.170  50.330  24.220  1.00  0.00            
ATOM   2249 HD12 LEU   142      96.630  49.950  25.260  1.00  0.00            
ATOM   2250 HD13 LEU   142      96.360  51.640  24.900  1.00  0.00            
ATOM   2251  CD2 LEU   142      96.930  51.140  22.080  1.00  0.00            
ATOM   2252 HD21 LEU   142      97.240  52.190  22.290  1.00  0.00            
ATOM   2253 HD22 LEU   142      97.450  50.700  21.200  1.00  0.00            
ATOM   2254 HD23 LEU   142      95.850  51.080  21.840  1.00  0.00            
ATOM   2255  C   LEU   142     100.940  49.460  23.550  1.00  0.00            
ATOM   2256  O   LEU   142     101.550  48.420  23.890  1.00  0.00            
ATOM   2257  N   ALA   143     101.500  50.720  23.650  1.00  0.00            
ATOM   2258  HN  ALA   143     101.080  51.510  23.200  1.00  0.00            
ATOM   2259  CA  ALA   143     102.790  50.930  24.290  1.00  0.00            
ATOM   2260  HA  ALA   143     102.720  50.320  25.170  1.00  0.00            
ATOM   2261  CB  ALA   143     104.060  50.670  23.490  1.00  0.00            
ATOM   2262  HB1 ALA   143     104.940  51.060  24.060  1.00  0.00            
ATOM   2263  HB2 ALA   143     104.140  49.580  23.260  1.00  0.00            
ATOM   2264  HB3 ALA   143     104.000  51.110  22.480  1.00  0.00            
ATOM   2265  C   ALA   143     102.850  52.280  24.890  1.00  0.00            
ATOM   2266  O   ALA   143     101.890  53.090  24.680  1.00  0.00            
ATOM   2267  N   VAL   144     103.860  52.550  25.790  1.00  0.00            
ATOM   2268  HN  VAL   144     104.380  51.760  26.110  1.00  0.00            
ATOM   2269  CA  VAL   144     104.040  53.810  26.450  1.00  0.00            
ATOM   2270  HA  VAL   144     103.180  54.450  26.300  1.00  0.00            
ATOM   2271  CB  VAL   144     104.270  53.720  28.000  1.00  0.00            
ATOM   2272  HB  VAL   144     104.930  52.880  28.280  1.00  0.00            
ATOM   2273  CG1 VAL   144     104.640  55.030  28.780  1.00  0.00            
ATOM   2274 HG11 VAL   144     105.640  55.440  28.530  1.00  0.00            
ATOM   2275 HG12 VAL   144     103.940  55.810  28.400  1.00  0.00            
ATOM   2276 HG13 VAL   144     104.600  54.940  29.890  1.00  0.00            
ATOM   2277  CG2 VAL   144     102.840  53.240  28.590  1.00  0.00            
ATOM   2278 HG21 VAL   144     102.040  53.950  28.310  1.00  0.00            
ATOM   2279 HG22 VAL   144     102.520  52.280  28.130  1.00  0.00            
ATOM   2280 HG23 VAL   144     102.950  53.360  29.690  1.00  0.00            
ATOM   2281  C   VAL   144     105.230  54.620  25.950  1.00  0.00            
ATOM   2282  O   VAL   144     106.290  54.040  25.840  1.00  0.00            
ATOM   2283  N   ASPT  145     105.080  55.950  25.610  1.00  0.00            
ATOM   2284  HN  ASPT  145     104.170  56.350  25.700  1.00  0.00            
ATOM   2285  CA  ASPT  145     106.180  56.820  25.410  1.00  0.00            
ATOM   2286  HA  ASPT  145     107.080  56.270  25.630  1.00  0.00            
ATOM   2287  CB  ASPT  145     106.320  57.420  23.990  1.00  0.00            
ATOM   2288  HB1 ASPT  145     105.860  56.620  23.370  1.00  0.00            
ATOM   2289  HB2 ASPT  145     105.630  58.290  23.940  1.00  0.00            
ATOM   2290  CG  ASPT  145     107.790  57.700  23.570  1.00  0.00            
ATOM   2291  OD1 ASPT  145     108.430  57.240  22.630  1.00  0.00            
ATOM   2292  OD2 ASPT  145     108.230  58.740  24.280  1.00  0.00            
ATOM   2293  HD2 ASPT  145     109.120  58.940  23.980  1.00  0.00            
ATOM   2294  C   ASPT  145     106.140  57.840  26.460  1.00  0.00            
ATOM   2295  O   ASPT  145     105.300  58.750  26.430  1.00  0.00            
ATOM   2296  N   LEU   146     107.040  57.700  27.460  1.00  0.00            
ATOM   2297  HN  LEU   146     107.790  57.050  27.420  1.00  0.00            
ATOM   2298  CA  LEU   146     107.000  58.510  28.670  1.00  0.00            
ATOM   2299  HA  LEU   146     105.990  58.380  29.050  1.00  0.00            
ATOM   2300  CB  LEU   146     108.200  58.180  29.630  1.00  0.00            
ATOM   2301  HB1 LEU   146     109.130  58.060  29.050  1.00  0.00            
ATOM   2302  HB2 LEU   146     108.210  58.820  30.540  1.00  0.00            
ATOM   2303  CG  LEU   146     108.020  56.840  30.470  1.00  0.00            
ATOM   2304  HG  LEU   146     108.070  55.980  29.780  1.00  0.00            
ATOM   2305  CD1 LEU   146     109.340  56.570  31.350  1.00  0.00            
ATOM   2306 HD11 LEU   146     110.280  56.550  30.760  1.00  0.00            
ATOM   2307 HD12 LEU   146     109.510  57.360  32.120  1.00  0.00            
ATOM   2308 HD13 LEU   146     109.120  55.590  31.830  1.00  0.00            
ATOM   2309  CD2 LEU   146     106.840  56.930  31.350  1.00  0.00            
ATOM   2310 HD21 LEU   146     105.960  57.060  30.690  1.00  0.00            
ATOM   2311 HD22 LEU   146     106.750  55.960  31.890  1.00  0.00            
ATOM   2312 HD23 LEU   146     106.910  57.790  32.050  1.00  0.00            
ATOM   2313  C   LEU   146     107.210  60.030  28.440  1.00  0.00            
ATOM   2314  O   LEU   146     106.800  60.870  29.210  1.00  0.00            
ATOM   2315  N   GLUT  147     107.990  60.400  27.400  1.00  0.00            
ATOM   2316  HN  GLUT  147     108.300  59.800  26.680  1.00  0.00            
ATOM   2317  CA  GLUT  147     108.190  61.740  27.040  1.00  0.00            
ATOM   2318  HA  GLUT  147     108.540  62.330  27.870  1.00  0.00            
ATOM   2319  CB  GLUT  147     109.160  61.720  25.840  1.00  0.00            
ATOM   2320  HB1 GLUT  147     108.690  61.430  24.870  1.00  0.00            
ATOM   2321  HB2 GLUT  147     109.460  62.790  25.810  1.00  0.00            
ATOM   2322  CG  GLUT  147     110.450  60.960  25.990  1.00  0.00            
ATOM   2323  HG1 GLUT  147     111.050  61.320  26.850  1.00  0.00            
ATOM   2324  HG2 GLUT  147     110.170  59.910  26.210  1.00  0.00            
ATOM   2325  CD  GLUT  147     111.340  60.990  24.790  1.00  0.00            
ATOM   2326  OE1 GLUT  147     112.460  61.460  24.680  1.00  0.00            
ATOM   2327  OE2 GLUT  147     110.710  60.450  23.740  1.00  0.00            
ATOM   2328  HE2 GLUT  147     111.370  60.450  23.040  1.00  0.00            
ATOM   2329  C   GLUT  147     107.020  62.570  26.560  1.00  0.00            
ATOM   2330  O   GLUT  147     107.110  63.790  26.470  1.00  0.00            
ATOM   2331  N   LYS   148     105.940  61.770  26.190  1.00  0.00            
ATOM   2332  HN  LYS   148     106.020  60.780  26.250  1.00  0.00            
ATOM   2333  CA  LYS   148     104.620  62.230  25.830  1.00  0.00            
ATOM   2334  HA  LYS   148     104.730  63.300  25.720  1.00  0.00            
ATOM   2335  CB  LYS   148     104.110  61.470  24.600  1.00  0.00            
ATOM   2336  HB1 LYS   148     104.070  60.390  24.840  1.00  0.00            
ATOM   2337  HB2 LYS   148     103.150  61.860  24.190  1.00  0.00            
ATOM   2338  CG  LYS   148     105.060  61.590  23.340  1.00  0.00            
ATOM   2339  HG1 LYS   148     105.990  61.010  23.500  1.00  0.00            
ATOM   2340  HG2 LYS   148     104.540  61.150  22.460  1.00  0.00            
ATOM   2341  CD  LYS   148     105.490  63.020  22.990  1.00  0.00            
ATOM   2342  HD1 LYS   148     104.520  63.490  22.730  1.00  0.00            
ATOM   2343  HD2 LYS   148     105.920  63.540  23.870  1.00  0.00            
ATOM   2344  CE  LYS   148     106.410  63.140  21.760  1.00  0.00            
ATOM   2345  HE1 LYS   148     107.430  62.850  22.070  1.00  0.00            
ATOM   2346  HE2 LYS   148     106.040  62.690  20.810  1.00  0.00            
ATOM   2347  NZ  LYS   148     106.530  64.550  21.420  1.00  0.00            
ATOM   2348  HZ1 LYS   148     106.950  65.190  22.120  1.00  0.00            
ATOM   2349  HZ2 LYS   148     107.250  64.740  20.690  1.00  0.00            
ATOM   2350  HZ3 LYS   148     105.630  64.900  21.030  1.00  0.00            
ATOM   2351  C   LYS   148     103.570  62.050  26.970  1.00  0.00            
ATOM   2352  O   LYS   148     102.370  62.080  26.730  1.00  0.00            
ATOM   2353  N   VAL   149     104.060  61.840  28.200  1.00  0.00            
ATOM   2354  HN  VAL   149     105.050  61.890  28.310  1.00  0.00            
ATOM   2355  CA  VAL   149     103.270  61.800  29.400  1.00  0.00            
ATOM   2356  HA  VAL   149     102.220  61.740  29.120  1.00  0.00            
ATOM   2357  CB  VAL   149     103.560  60.510  30.160  1.00  0.00            
ATOM   2358  HB  VAL   149     104.650  60.560  30.350  1.00  0.00            
ATOM   2359  CG1 VAL   149     102.850  60.350  31.550  1.00  0.00            
ATOM   2360 HG11 VAL   149     103.240  60.940  32.410  1.00  0.00            
ATOM   2361 HG12 VAL   149     101.780  60.550  31.320  1.00  0.00            
ATOM   2362 HG13 VAL   149     103.020  59.280  31.800  1.00  0.00            
ATOM   2363  CG2 VAL   149     103.380  59.190  29.330  1.00  0.00            
ATOM   2364 HG21 VAL   149     103.890  59.320  28.350  1.00  0.00            
ATOM   2365 HG22 VAL   149     103.770  58.320  29.900  1.00  0.00            
ATOM   2366 HG23 VAL   149     102.290  59.040  29.160  1.00  0.00            
ATOM   2367  C   VAL   149     103.510  63.050  30.250  1.00  0.00            
ATOM   2368  O   VAL   149     104.700  63.350  30.490  1.00  0.00            
ATOM   2369  N   GLY   150     102.550  63.830  30.800  1.00  0.00            
ATOM   2370  HN  GLY   150     101.600  63.600  30.560  1.00  0.00            
ATOM   2371  CA  GLY   150     102.810  64.930  31.750  1.00  0.00            
ATOM   2372  HA1 GLY   150     103.430  64.510  32.520  1.00  0.00            
ATOM   2373  HA2 GLY   150     103.370  65.700  31.240  1.00  0.00            
ATOM   2374  C   GLY   150     101.540  65.410  32.300  1.00  0.00            
ATOM   2375  O   GLY   150     100.440  64.950  32.070  1.00  0.00            
ATOM   2376  N   LYS   151     101.660  66.530  33.060  1.00  0.00            
ATOM   2377  HN  LYS   151     102.530  66.990  33.250  1.00  0.00            
ATOM   2378  CA  LYS   151     100.550  67.250  33.710  1.00  0.00            
ATOM   2379  HA  LYS   151      99.680  67.260  33.060  1.00  0.00            
ATOM   2380  CB  LYS   151     100.040  66.700  35.050  1.00  0.00            
ATOM   2381  HB1 LYS   151      99.210  67.380  35.330  1.00  0.00            
ATOM   2382  HB2 LYS   151      99.710  65.680  34.770  1.00  0.00            
ATOM   2383  CG  LYS   151     101.070  66.460  36.110  1.00  0.00            
ATOM   2384  HG1 LYS   151     100.720  65.650  36.790  1.00  0.00            
ATOM   2385  HG2 LYS   151     101.950  66.020  35.600  1.00  0.00            
ATOM   2386  CD  LYS   151     101.470  67.650  37.100  1.00  0.00            
ATOM   2387  HD1 LYS   151     101.670  68.490  36.400  1.00  0.00            
ATOM   2388  HD2 LYS   151     100.620  68.020  37.710  1.00  0.00            
ATOM   2389  CE  LYS   151     102.660  67.410  38.020  1.00  0.00            
ATOM   2390  HE1 LYS   151     102.530  66.680  38.850  1.00  0.00            
ATOM   2391  HE2 LYS   151     103.530  67.160  37.370  1.00  0.00            
ATOM   2392  NZ  LYS   151     103.040  68.640  38.710  1.00  0.00            
ATOM   2393  HZ1 LYS   151     102.220  69.230  38.940  1.00  0.00            
ATOM   2394  HZ2 LYS   151     103.590  68.340  39.540  1.00  0.00            
ATOM   2395  HZ3 LYS   151     103.730  69.210  38.180  1.00  0.00            
ATOM   2396  C   LYS   151     100.870  68.720  33.790  1.00  0.00            
ATOM   2397  O   LYS   151     101.990  69.130  33.960  1.00  0.00            
ATOM   2398  N   ASN   152      99.810  69.520  33.660  1.00  0.00            
ATOM   2399  HN  ASN   152      98.920  69.130  33.450  1.00  0.00            
ATOM   2400  CA  ASN   152      99.800  70.960  33.860  1.00  0.00            
ATOM   2401  HA  ASN   152     100.600  71.320  33.230  1.00  0.00            
ATOM   2402  CB  ASN   152      98.410  71.310  33.460  1.00  0.00            
ATOM   2403  HB1 ASN   152      98.200  70.840  32.470  1.00  0.00            
ATOM   2404  HB2 ASN   152      97.570  71.060  34.150  1.00  0.00            
ATOM   2405  CG  ASN   152      98.080  72.820  33.160  1.00  0.00            
ATOM   2406  OD1 ASN   152      98.920  73.690  33.260  1.00  0.00            
ATOM   2407  ND2 ASN   152      96.810  73.020  32.670  1.00  0.00            
ATOM   2408 HD21 ASN   152      96.230  72.210  32.600  1.00  0.00            
ATOM   2409 HD22 ASN   152      96.410  73.940  32.660  1.00  0.00            
ATOM   2410  C   ASN   152     100.050  71.410  35.300  1.00  0.00            
ATOM   2411  O   ASN   152      99.280  71.000  36.160  1.00  0.00            
ATOM   2412  N   ASPT  153     101.050  72.260  35.630  1.00  0.00            
ATOM   2413  HN  ASPT  153     101.610  72.490  34.840  1.00  0.00            
ATOM   2414  CA  ASPT  153     101.330  72.840  36.890  1.00  0.00            
ATOM   2415  HA  ASPT  153     101.140  72.170  37.720  1.00  0.00            
ATOM   2416  CB  ASPT  153     102.730  73.350  37.020  1.00  0.00            
ATOM   2417  HB1 ASPT  153     102.940  74.050  36.180  1.00  0.00            
ATOM   2418  HB2 ASPT  153     102.980  73.900  37.960  1.00  0.00            
ATOM   2419  CG  ASPT  153     103.650  72.090  36.920  1.00  0.00            
ATOM   2420  OD1 ASPT  153     103.530  70.990  37.430  1.00  0.00            
ATOM   2421  OD2 ASPT  153     104.770  72.400  36.210  1.00  0.00            
ATOM   2422  HD2 ASPT  153     105.340  71.660  35.990  1.00  0.00            
ATOM   2423  C   ASPT  153     100.470  74.150  37.100  1.00  0.00            
ATOM   2424  O   ASPT  153     100.710  74.800  38.120  1.00  0.00            
ATOM   2425  N   ASPT  154      99.580  74.550  36.170  1.00  0.00            
ATOM   2426  HN  ASPT  154      99.550  74.070  35.300  1.00  0.00            
ATOM   2427  CA  ASPT  154      98.870  75.830  36.370  1.00  0.00            
ATOM   2428  HA  ASPT  154      99.350  76.480  37.090  1.00  0.00            
ATOM   2429  CB  ASPT  154      98.760  76.520  34.950  1.00  0.00            
ATOM   2430  HB1 ASPT  154      98.240  75.880  34.210  1.00  0.00            
ATOM   2431  HB2 ASPT  154      98.210  77.470  35.140  1.00  0.00            
ATOM   2432  CG  ASPT  154     100.120  76.870  34.550  1.00  0.00            
ATOM   2433  OD1 ASPT  154     101.150  76.780  35.150  1.00  0.00            
ATOM   2434  OD2 ASPT  154     100.150  77.400  33.240  1.00  0.00            
ATOM   2435  HD2 ASPT  154     101.040  77.570  32.930  1.00  0.00            
ATOM   2436  C   ASPT  154      97.490  75.680  37.010  1.00  0.00            
ATOM   2437  O   ASPT  154      96.770  76.630  37.280  1.00  0.00            
ATOM   2438  N   VAL   155      97.050  74.390  37.270  1.00  0.00            
ATOM   2439  HN  VAL   155      97.660  73.700  36.900  1.00  0.00            
ATOM   2440  CA  VAL   155      95.680  74.030  37.560  1.00  0.00            
ATOM   2441  HA  VAL   155      95.040  74.870  37.800  1.00  0.00            
ATOM   2442  CB  VAL   155      94.950  73.270  36.470  1.00  0.00            
ATOM   2443  HB  VAL   155      93.960  72.980  36.890  1.00  0.00            
ATOM   2444  CG1 VAL   155      94.740  74.110  35.240  1.00  0.00            
ATOM   2445 HG11 VAL   155      95.650  74.430  34.700  1.00  0.00            
ATOM   2446 HG12 VAL   155      94.000  73.570  34.600  1.00  0.00            
ATOM   2447 HG13 VAL   155      94.110  74.990  35.480  1.00  0.00            
ATOM   2448  CG2 VAL   155      95.720  72.000  36.190  1.00  0.00            
ATOM   2449 HG21 VAL   155      96.820  72.160  36.100  1.00  0.00            
ATOM   2450 HG22 VAL   155      95.570  71.280  37.020  1.00  0.00            
ATOM   2451 HG23 VAL   155      95.330  71.500  35.280  1.00  0.00            
ATOM   2452  C   VAL   155      95.680  73.200  38.830  1.00  0.00            
ATOM   2453  O   VAL   155      96.600  72.530  39.130  1.00  0.00            
ATOM   2454  N   PHE   156      94.630  73.240  39.750  1.00  0.00            
ATOM   2455  HN  PHE   156      93.840  73.780  39.480  1.00  0.00            
ATOM   2456  CA  PHE   156      94.570  72.600  41.020  1.00  0.00            
ATOM   2457  HA  PHE   156      95.330  71.830  41.000  1.00  0.00            
ATOM   2458  CB  PHE   156      94.880  73.610  42.220  1.00  0.00            
ATOM   2459  HB1 PHE   156      95.030  73.130  43.210  1.00  0.00            
ATOM   2460  HB2 PHE   156      95.800  74.150  41.920  1.00  0.00            
ATOM   2461  CG  PHE   156      93.750  74.670  42.350  1.00  0.00            
ATOM   2462  CD1 PHE   156      93.750  75.750  41.440  1.00  0.00            
ATOM   2463  HD1 PHE   156      94.520  75.790  40.680  1.00  0.00            
ATOM   2464  CE1 PHE   156      92.790  76.790  41.540  1.00  0.00            
ATOM   2465  HE1 PHE   156      92.770  77.630  40.860  1.00  0.00            
ATOM   2466  CZ  PHE   156      91.790  76.720  42.570  1.00  0.00            
ATOM   2467  HZ  PHE   156      91.020  77.460  42.690  1.00  0.00            
ATOM   2468  CD2 PHE   156      92.850  74.600  43.380  1.00  0.00            
ATOM   2469  HD2 PHE   156      92.900  73.740  44.040  1.00  0.00            
ATOM   2470  CE2 PHE   156      91.830  75.620  43.470  1.00  0.00            
ATOM   2471  HE2 PHE   156      91.060  75.590  44.220  1.00  0.00            
ATOM   2472  C   PHE   156      93.140  71.990  41.140  1.00  0.00            
ATOM   2473  O   PHE   156      92.280  72.400  40.370  1.00  0.00            
ATOM   2474  N   LEU   157      92.920  71.020  41.980  1.00  0.00            
ATOM   2475  HN  LEU   157      93.810  70.780  42.360  1.00  0.00            
ATOM   2476  CA  LEU   157      91.700  70.180  42.010  1.00  0.00            
ATOM   2477  HA  LEU   157      91.110  70.000  41.130  1.00  0.00            
ATOM   2478  CB  LEU   157      92.280  68.820  42.290  1.00  0.00            
ATOM   2479  HB1 LEU   157      92.890  68.610  41.380  1.00  0.00            
ATOM   2480  HB2 LEU   157      92.990  68.800  43.140  1.00  0.00            
ATOM   2481  CG  LEU   157      91.360  67.570  42.400  1.00  0.00            
ATOM   2482  HG  LEU   157      90.880  67.540  43.400  1.00  0.00            
ATOM   2483  CD1 LEU   157      90.340  67.370  41.270  1.00  0.00            
ATOM   2484 HD11 LEU   157      89.700  68.270  41.170  1.00  0.00            
ATOM   2485 HD12 LEU   157      90.790  67.290  40.260  1.00  0.00            
ATOM   2486 HD13 LEU   157      89.720  66.470  41.490  1.00  0.00            
ATOM   2487  CD2 LEU   157      92.270  66.280  42.480  1.00  0.00            
ATOM   2488 HD21 LEU   157      92.780  66.160  43.460  1.00  0.00            
ATOM   2489 HD22 LEU   157      91.590  65.420  42.290  1.00  0.00            
ATOM   2490 HD23 LEU   157      92.980  66.280  41.620  1.00  0.00            
ATOM   2491  C   LEU   157      90.700  70.530  43.060  1.00  0.00            
ATOM   2492  O   LEU   157      89.540  70.160  42.990  1.00  0.00            
ATOM   2493  N   THR   158      90.940  71.400  44.000  1.00  0.00            
ATOM   2494  HN  THR   158      91.870  71.760  43.920  1.00  0.00            
ATOM   2495  CA  THR   158      90.100  71.910  45.120  1.00  0.00            
ATOM   2496  HA  THR   158      90.640  72.700  45.620  1.00  0.00            
ATOM   2497  CB  THR   158      88.660  72.500  44.960  1.00  0.00            
ATOM   2498  HB  THR   158      87.920  71.710  44.710  1.00  0.00            
ATOM   2499  OG1 THR   158      88.760  73.520  44.000  1.00  0.00            
ATOM   2500  HG1 THR   158      88.520  73.090  43.180  1.00  0.00            
ATOM   2501  CG2 THR   158      88.160  73.130  46.230  1.00  0.00            
ATOM   2502 HG21 THR   158      88.760  74.040  46.470  1.00  0.00            
ATOM   2503 HG22 THR   158      87.090  73.380  46.350  1.00  0.00            
ATOM   2504 HG23 THR   158      88.240  72.440  47.090  1.00  0.00            
ATOM   2505  C   THR   158      89.920  70.790  46.180  1.00  0.00            
ATOM   2506  O   THR   158      89.180  69.840  45.960  1.00  0.00            
ATOM   2507  N   GLY   159      90.540  70.930  47.370  1.00  0.00            
ATOM   2508  HN  GLY   159      91.210  71.650  47.550  1.00  0.00            
ATOM   2509  CA  GLY   159      90.510  70.000  48.550  1.00  0.00            
ATOM   2510  HA1 GLY   159      90.490  70.530  49.490  1.00  0.00            
ATOM   2511  HA2 GLY   159      89.660  69.360  48.410  1.00  0.00            
ATOM   2512  C   GLY   159      91.570  68.970  48.640  1.00  0.00            
ATOM   2513  O   GLY   159      91.510  68.030  49.450  1.00  0.00            
ATOM   2514  N   TRP   160      92.530  69.180  47.730  1.00  0.00            
ATOM   2515  HN  TRP   160      92.470  69.950  47.100  1.00  0.00            
ATOM   2516  CA  TRP   160      93.550  68.200  47.420  1.00  0.00            
ATOM   2517  HA  TRP   160      93.830  67.580  48.260  1.00  0.00            
ATOM   2518  CB  TRP   160      93.100  67.310  46.280  1.00  0.00            
ATOM   2519  HB1 TRP   160      92.670  67.970  45.500  1.00  0.00            
ATOM   2520  HB2 TRP   160      93.900  66.600  45.970  1.00  0.00            
ATOM   2521  CG  TRP   160      91.960  66.390  46.660  1.00  0.00            
ATOM   2522  CD1 TRP   160      90.640  66.540  46.500  1.00  0.00            
ATOM   2523  HD1 TRP   160      90.330  67.380  45.890  1.00  0.00            
ATOM   2524  NE1 TRP   160      89.950  65.460  46.920  1.00  0.00            
ATOM   2525  HE1 TRP   160      88.980  65.340  46.880  1.00  0.00            
ATOM   2526  CE2 TRP   160      90.820  64.540  47.400  1.00  0.00            
ATOM   2527  CD2 TRP   160      92.070  65.070  47.280  1.00  0.00            
ATOM   2528  CE3 TRP   160      93.120  64.290  47.640  1.00  0.00            
ATOM   2529  HE3 TRP   160      94.110  64.660  47.420  1.00  0.00            
ATOM   2530  CZ3 TRP   160      92.890  63.060  48.320  1.00  0.00            
ATOM   2531  HZ3 TRP   160      93.780  62.480  48.540  1.00  0.00            
ATOM   2532  CZ2 TRP   160      90.520  63.260  47.950  1.00  0.00            
ATOM   2533  HZ2 TRP   160      89.520  62.840  48.000  1.00  0.00            
ATOM   2534  CH2 TRP   160      91.600  62.510  48.390  1.00  0.00            
ATOM   2535  HH2 TRP   160      91.470  61.500  48.740  1.00  0.00            
ATOM   2536  C   TRP   160      94.840  68.830  47.000  1.00  0.00            
ATOM   2537  O   TRP   160      95.060  69.990  46.640  1.00  0.00            
ATOM   2538  N   ASPT  161      95.890  68.020  47.030  1.00  0.00            
ATOM   2539  HN  ASPT  161      95.890  67.070  47.310  1.00  0.00            
ATOM   2540  CA  ASPT  161      97.190  68.500  46.580  1.00  0.00            
ATOM   2541  HA  ASPT  161      97.070  69.310  45.890  1.00  0.00            
ATOM   2542  CB  ASPT  161      98.150  68.830  47.760  1.00  0.00            
ATOM   2543  HB1 ASPT  161      98.290  67.920  48.380  1.00  0.00            
ATOM   2544  HB2 ASPT  161      99.140  69.160  47.380  1.00  0.00            
ATOM   2545  CG  ASPT  161      97.580  70.020  48.490  1.00  0.00            
ATOM   2546  OD1 ASPT  161      96.890  70.040  49.500  1.00  0.00            
ATOM   2547  OD2 ASPT  161      97.920  71.210  47.860  1.00  0.00            
ATOM   2548  HD2 ASPT  161      97.520  71.880  48.420  1.00  0.00            
ATOM   2549  C   ASPT  161      97.830  67.500  45.580  1.00  0.00            
ATOM   2550  O   ASPT  161      97.790  66.300  45.840  1.00  0.00            
ATOM   2551  N   ILE   162      98.250  67.890  44.330  1.00  0.00            
ATOM   2552  HN  ILE   162      98.280  68.870  44.130  1.00  0.00            
ATOM   2553  CA  ILE   162      98.870  67.010  43.350  1.00  0.00            
ATOM   2554  HA  ILE   162      98.230  66.170  43.130  1.00  0.00            
ATOM   2555  CB  ILE   162      99.030  67.750  42.060  1.00  0.00            
ATOM   2556  HB  ILE   162      99.790  68.560  42.210  1.00  0.00            
ATOM   2557  CG2 ILE   162      99.640  66.720  41.070  1.00  0.00            
ATOM   2558 HG21 ILE   162     100.640  66.360  41.380  1.00  0.00            
ATOM   2559 HG22 ILE   162      98.910  65.900  40.890  1.00  0.00            
ATOM   2560 HG23 ILE   162      99.760  67.190  40.080  1.00  0.00            
ATOM   2561  CG1 ILE   162      97.770  68.470  41.510  1.00  0.00            
ATOM   2562 HG11 ILE   162      97.460  69.290  42.190  1.00  0.00            
ATOM   2563 HG12 ILE   162      97.870  68.920  40.500  1.00  0.00            
ATOM   2564  CD  ILE   162      96.530  67.530  41.510  1.00  0.00            
ATOM   2565  HD1 ILE   162      96.170  67.240  42.520  1.00  0.00            
ATOM   2566  HD2 ILE   162      95.600  67.980  41.110  1.00  0.00            
ATOM   2567  HD3 ILE   162      96.630  66.530  41.030  1.00  0.00            
ATOM   2568  C   ILE   162     100.310  66.480  43.800  1.00  0.00            
ATOM   2569  O   ILE   162     101.210  67.280  44.110  1.00  0.00            
ATOM   2570  N   GLUT  163     100.460  65.090  43.880  1.00  0.00            
ATOM   2571  HN  GLUT  163      99.650  64.550  43.700  1.00  0.00            
ATOM   2572  CA  GLUT  163     101.770  64.480  43.950  1.00  0.00            
ATOM   2573  HA  GLUT  163     102.460  65.010  44.590  1.00  0.00            
ATOM   2574  CB  GLUT  163     101.590  63.180  44.700  1.00  0.00            
ATOM   2575  HB1 GLUT  163     100.930  62.530  44.090  1.00  0.00            
ATOM   2576  HB2 GLUT  163     102.620  62.790  44.890  1.00  0.00            
ATOM   2577  CG  GLUT  163     100.890  63.230  46.020  1.00  0.00            
ATOM   2578  HG1 GLUT  163      99.790  63.290  45.850  1.00  0.00            
ATOM   2579  HG2 GLUT  163     100.970  62.270  46.580  1.00  0.00            
ATOM   2580  CD  GLUT  163     101.210  64.350  46.970  1.00  0.00            
ATOM   2581  OE1 GLUT  163     100.700  65.500  47.010  1.00  0.00            
ATOM   2582  OE2 GLUT  163     102.040  63.990  47.930  1.00  0.00            
ATOM   2583  HE2 GLUT  163     102.310  64.770  48.420  1.00  0.00            
ATOM   2584  C   GLUT  163     102.430  64.300  42.550  1.00  0.00            
ATOM   2585  O   GLUT  163     103.460  64.880  42.180  1.00  0.00            
ATOM   2586  N   SER   164     101.750  63.500  41.680  1.00  0.00            
ATOM   2587  HN  SER   164     101.080  62.910  42.130  1.00  0.00            
ATOM   2588  CA  SER   164     102.300  63.150  40.360  1.00  0.00            
ATOM   2589  HA  SER   164     102.840  64.020  40.000  1.00  0.00            
ATOM   2590  CB  SER   164     103.430  62.110  40.430  1.00  0.00            
ATOM   2591  HB1 SER   164     103.810  61.720  39.470  1.00  0.00            
ATOM   2592  HB2 SER   164     104.370  62.450  40.930  1.00  0.00            
ATOM   2593  OG  SER   164     102.910  60.980  41.160  1.00  0.00            
ATOM   2594  HG1 SER   164     103.660  60.420  41.380  1.00  0.00            
ATOM   2595  C   SER   164     101.250  62.610  39.430  1.00  0.00            
ATOM   2596  O   SER   164     100.260  61.950  39.780  1.00  0.00            
ATOM   2597  N   PHE   165     101.530  62.700  38.100  1.00  0.00            
ATOM   2598  HN  PHE   165     102.260  63.280  37.750  1.00  0.00            
ATOM   2599  CA  PHE   165     100.780  61.980  37.070  1.00  0.00            
ATOM   2600  HA  PHE   165     100.160  61.190  37.460  1.00  0.00            
ATOM   2601  CB  PHE   165      99.950  63.000  36.190  1.00  0.00            
ATOM   2602  HB1 PHE   165      99.350  63.550  36.940  1.00  0.00            
ATOM   2603  HB2 PHE   165     100.700  63.670  35.730  1.00  0.00            
ATOM   2604  CG  PHE   165      99.040  62.220  35.200  1.00  0.00            
ATOM   2605  CD1 PHE   165      98.010  61.370  35.670  1.00  0.00            
ATOM   2606  HD1 PHE   165      97.930  61.300  36.740  1.00  0.00            
ATOM   2607  CE1 PHE   165      97.200  60.680  34.810  1.00  0.00            
ATOM   2608  HE1 PHE   165      96.390  60.060  35.140  1.00  0.00            
ATOM   2609  CZ  PHE   165      97.380  60.890  33.380  1.00  0.00            
ATOM   2610  HZ  PHE   165      96.770  60.280  32.730  1.00  0.00            
ATOM   2611  CD2 PHE   165      99.190  62.350  33.820  1.00  0.00            
ATOM   2612  HD2 PHE   165     100.020  62.880  33.380  1.00  0.00            
ATOM   2613  CE2 PHE   165      98.490  61.560  32.970  1.00  0.00            
ATOM   2614  HE2 PHE   165      98.680  61.650  31.910  1.00  0.00            
ATOM   2615  C   PHE   165     101.660  61.170  36.070  1.00  0.00            
ATOM   2616  O   PHE   165     102.430  61.740  35.290  1.00  0.00            
ATOM   2617  N   THR   166     101.560  59.850  36.110  1.00  0.00            
ATOM   2618  HN  THR   166     100.740  59.490  36.540  1.00  0.00            
ATOM   2619  CA  THR   166     102.600  59.010  35.580  1.00  0.00            
ATOM   2620  HA  THR   166     103.190  59.540  34.850  1.00  0.00            
ATOM   2621  CB  THR   166     103.590  58.490  36.580  1.00  0.00            
ATOM   2622  HB  THR   166     104.310  57.800  36.080  1.00  0.00            
ATOM   2623  OG1 THR   166     103.000  57.740  37.630  1.00  0.00            
ATOM   2624  HG1 THR   166     102.430  58.320  38.140  1.00  0.00            
ATOM   2625  CG2 THR   166     104.320  59.660  37.300  1.00  0.00            
ATOM   2626 HG21 THR   166     105.050  60.060  36.560  1.00  0.00            
ATOM   2627 HG22 THR   166     103.590  60.440  37.600  1.00  0.00            
ATOM   2628 HG23 THR   166     104.840  59.240  38.180  1.00  0.00            
ATOM   2629  C   THR   166     101.920  57.880  34.930  1.00  0.00            
ATOM   2630  O   THR   166     100.870  57.350  35.380  1.00  0.00            
ATOM   2631  N   ALA   167     102.640  57.280  33.950  1.00  0.00            
ATOM   2632  HN  ALA   167     103.370  57.770  33.480  1.00  0.00            
ATOM   2633  CA  ALA   167     102.140  56.210  33.130  1.00  0.00            
ATOM   2634  HA  ALA   167     101.090  56.040  33.330  1.00  0.00            
ATOM   2635  CB  ALA   167     102.510  56.500  31.650  1.00  0.00            
ATOM   2636  HB1 ALA   167     103.600  56.690  31.600  1.00  0.00            
ATOM   2637  HB2 ALA   167     102.240  55.630  31.000  1.00  0.00            
ATOM   2638  HB3 ALA   167     102.030  57.440  31.310  1.00  0.00            
ATOM   2639  C   ALA   167     102.830  54.870  33.670  1.00  0.00            
ATOM   2640  O   ALA   167     103.960  54.800  34.110  1.00  0.00            
ATOM   2641  N   VAL   168     102.020  53.800  33.680  1.00  0.00            
ATOM   2642  HN  VAL   168     101.040  53.900  33.540  1.00  0.00            
ATOM   2643  CA  VAL   168     102.510  52.480  33.960  1.00  0.00            
ATOM   2644  HA  VAL   168     103.430  52.570  34.510  1.00  0.00            
ATOM   2645  CB  VAL   168     101.480  51.640  34.670  1.00  0.00            
ATOM   2646  HB  VAL   168     100.500  51.720  34.140  1.00  0.00            
ATOM   2647  CG1 VAL   168     101.900  50.210  34.800  1.00  0.00            
ATOM   2648 HG11 VAL   168     102.780  50.160  35.480  1.00  0.00            
ATOM   2649 HG12 VAL   168     101.050  49.650  35.260  1.00  0.00            
ATOM   2650 HG13 VAL   168     102.150  49.750  33.820  1.00  0.00            
ATOM   2651  CG2 VAL   168     101.300  52.140  36.100  1.00  0.00            
ATOM   2652 HG21 VAL   168     102.250  52.220  36.670  1.00  0.00            
ATOM   2653 HG22 VAL   168     100.850  53.150  36.020  1.00  0.00            
ATOM   2654 HG23 VAL   168     100.530  51.500  36.570  1.00  0.00            
ATOM   2655  C   VAL   168     102.940  51.900  32.620  1.00  0.00            
ATOM   2656  O   VAL   168     102.180  51.890  31.600  1.00  0.00            
ATOM   2657  N   VAL   169     104.230  51.480  32.550  1.00  0.00            
ATOM   2658  HN  VAL   169     104.860  51.710  33.290  1.00  0.00            
ATOM   2659  CA  VAL   169     104.790  51.130  31.220  1.00  0.00            
ATOM   2660  HA  VAL   169     104.420  51.810  30.460  1.00  0.00            
ATOM   2661  CB  VAL   169     106.340  51.420  31.140  1.00  0.00            
ATOM   2662  HB  VAL   169     106.700  51.180  30.110  1.00  0.00            
ATOM   2663  CG1 VAL   169     106.580  52.880  31.470  1.00  0.00            
ATOM   2664 HG11 VAL   169     107.650  53.100  31.300  1.00  0.00            
ATOM   2665 HG12 VAL   169     106.020  53.500  30.730  1.00  0.00            
ATOM   2666 HG13 VAL   169     106.220  53.080  32.500  1.00  0.00            
ATOM   2667  CG2 VAL   169     107.010  50.500  32.180  1.00  0.00            
ATOM   2668 HG21 VAL   169     107.040  49.440  31.850  1.00  0.00            
ATOM   2669 HG22 VAL   169     108.070  50.820  32.160  1.00  0.00            
ATOM   2670 HG23 VAL   169     106.700  50.800  33.200  1.00  0.00            
ATOM   2671  C   VAL   169     104.330  49.800  30.640  1.00  0.00            
ATOM   2672  O   VAL   169     104.160  49.710  29.430  1.00  0.00            
ATOM   2673  N   LYS   170     104.210  48.690  31.430  1.00  0.00            
ATOM   2674  HN  LYS   170     104.500  48.670  32.390  1.00  0.00            
ATOM   2675  CA  LYS   170     103.880  47.370  30.940  1.00  0.00            
ATOM   2676  HA  LYS   170     104.720  47.190  30.290  1.00  0.00            
ATOM   2677  CB  LYS   170     103.990  46.230  31.990  1.00  0.00            
ATOM   2678  HB1 LYS   170     103.240  46.430  32.790  1.00  0.00            
ATOM   2679  HB2 LYS   170     103.760  45.250  31.520  1.00  0.00            
ATOM   2680  CG  LYS   170     105.480  46.160  32.480  1.00  0.00            
ATOM   2681  HG1 LYS   170     106.180  45.880  31.660  1.00  0.00            
ATOM   2682  HG2 LYS   170     105.770  47.200  32.710  1.00  0.00            
ATOM   2683  CD  LYS   170     105.610  45.260  33.750  1.00  0.00            
ATOM   2684  HD1 LYS   170     104.750  45.520  34.400  1.00  0.00            
ATOM   2685  HD2 LYS   170     105.520  44.190  33.440  1.00  0.00            
ATOM   2686  CE  LYS   170     106.970  45.520  34.440  1.00  0.00            
ATOM   2687  HE1 LYS   170     107.150  46.610  34.580  1.00  0.00            
ATOM   2688  HE2 LYS   170     107.060  45.020  35.430  1.00  0.00            
ATOM   2689  NZ  LYS   170     108.080  45.100  33.610  1.00  0.00            
ATOM   2690  HZ1 LYS   170     108.290  45.810  32.890  1.00  0.00            
ATOM   2691  HZ2 LYS   170     108.920  44.960  34.210  1.00  0.00            
ATOM   2692  HZ3 LYS   170     107.870  44.180  33.180  1.00  0.00            
ATOM   2693  C   LYS   170     102.460  47.280  30.340  1.00  0.00            
ATOM   2694  O   LYS   170     101.560  47.970  30.860  1.00  0.00            
ATOM   2695  N   PRO   171     102.210  46.600  29.240  1.00  0.00            
ATOM   2696  CD  PRO   171     103.350  46.350  28.270  1.00  0.00            
ATOM   2697  HD1 PRO   171     104.100  45.600  28.600  1.00  0.00            
ATOM   2698  HD2 PRO   171     103.810  47.290  27.890  1.00  0.00            
ATOM   2699  CA  PRO   171     100.840  46.530  28.620  1.00  0.00            
ATOM   2700  HA  PRO   171     100.150  47.320  28.880  1.00  0.00            
ATOM   2701  CB  PRO   171     101.190  46.390  27.160  1.00  0.00            
ATOM   2702  HB1 PRO   171     100.370  45.900  26.590  1.00  0.00            
ATOM   2703  HB2 PRO   171     101.310  47.420  26.770  1.00  0.00            
ATOM   2704  CG  PRO   171     102.540  45.690  27.120  1.00  0.00            
ATOM   2705  HG1 PRO   171     102.430  44.620  27.390  1.00  0.00            
ATOM   2706  HG2 PRO   171     103.170  45.760  26.210  1.00  0.00            
ATOM   2707  C   PRO   171     100.080  45.300  29.180  1.00  0.00            
ATOM   2708  O   PRO   171     100.690  44.310  29.630  1.00  0.00            
ATOM   2709  N   ALA   172      98.740  45.430  29.340  1.00  0.00            
ATOM   2710  HN  ALA   172      98.350  46.340  29.230  1.00  0.00            
ATOM   2711  CA  ALA   172      97.930  44.400  29.890  1.00  0.00            
ATOM   2712  HA  ALA   172      98.460  43.660  30.480  1.00  0.00            
ATOM   2713  CB  ALA   172      97.030  44.960  30.980  1.00  0.00            
ATOM   2714  HB1 ALA   172      96.430  44.120  31.390  1.00  0.00            
ATOM   2715  HB2 ALA   172      97.520  45.460  31.840  1.00  0.00            
ATOM   2716  HB3 ALA   172      96.390  45.770  30.570  1.00  0.00            
ATOM   2717  C   ALA   172      96.990  43.820  28.830  1.00  0.00            
ATOM   2718  O   ALA   172      96.060  44.500  28.350  1.00  0.00            
ATOM   2719  N   ASN   173      97.110  42.500  28.500  1.00  0.00            
ATOM   2720  HN  ASN   173      97.770  41.960  29.030  1.00  0.00            
ATOM   2721  CA  ASN   173      96.760  41.990  27.190  1.00  0.00            
ATOM   2722  HA  ASN   173      96.170  42.670  26.600  1.00  0.00            
ATOM   2723  CB  ASN   173      97.950  41.550  26.370  1.00  0.00            
ATOM   2724  HB1 ASN   173      98.610  40.850  26.930  1.00  0.00            
ATOM   2725  HB2 ASN   173      97.600  41.060  25.430  1.00  0.00            
ATOM   2726  CG  ASN   173      98.930  42.760  26.060  1.00  0.00            
ATOM   2727  OD1 ASN   173      98.510  43.920  26.030  1.00  0.00            
ATOM   2728  ND2 ASN   173     100.250  42.490  25.820  1.00  0.00            
ATOM   2729 HD21 ASN   173     100.580  41.620  25.470  1.00  0.00            
ATOM   2730 HD22 ASN   173     100.990  43.120  26.070  1.00  0.00            
ATOM   2731  C   ASN   173      95.810  40.800  27.500  1.00  0.00            
ATOM   2732  O   ASN   173      96.100  39.850  28.220  1.00  0.00            
ATOM   2733  N   PHE   174      94.590  40.820  26.980  1.00  0.00            
ATOM   2734  HN  PHE   174      94.210  41.480  26.340  1.00  0.00            
ATOM   2735  CA  PHE   174      93.570  39.890  27.460  1.00  0.00            
ATOM   2736  HA  PHE   174      94.120  38.970  27.590  1.00  0.00            
ATOM   2737  CB  PHE   174      92.970  40.260  28.790  1.00  0.00            
ATOM   2738  HB1 PHE   174      92.240  39.470  29.040  1.00  0.00            
ATOM   2739  HB2 PHE   174      93.750  40.240  29.580  1.00  0.00            
ATOM   2740  CG  PHE   174      92.160  41.480  28.700  1.00  0.00            
ATOM   2741  CD1 PHE   174      90.750  41.430  28.520  1.00  0.00            
ATOM   2742  HD1 PHE   174      90.200  40.520  28.340  1.00  0.00            
ATOM   2743  CE1 PHE   174      90.000  42.640  28.480  1.00  0.00            
ATOM   2744  HE1 PHE   174      88.950  42.500  28.260  1.00  0.00            
ATOM   2745  CZ  PHE   174      90.580  43.950  28.670  1.00  0.00            
ATOM   2746  HZ  PHE   174      90.120  44.910  28.800  1.00  0.00            
ATOM   2747  CD2 PHE   174      92.750  42.770  28.870  1.00  0.00            
ATOM   2748  HD2 PHE   174      93.830  42.780  28.920  1.00  0.00            
ATOM   2749  CE2 PHE   174      92.000  43.990  28.870  1.00  0.00            
ATOM   2750  HE2 PHE   174      92.500  44.950  28.870  1.00  0.00            
ATOM   2751  C   PHE   174      92.580  39.610  26.390  1.00  0.00            
ATOM   2752  O   PHE   174      92.420  40.420  25.520  1.00  0.00            
ATOM   2753  N   ALA   175      92.010  38.380  26.260  1.00  0.00            
ATOM   2754  HN  ALA   175      92.170  37.650  26.910  1.00  0.00            
ATOM   2755  CA  ALA   175      90.930  38.250  25.300  1.00  0.00            
ATOM   2756  HA  ALA   175      91.220  38.780  24.400  1.00  0.00            
ATOM   2757  CB  ALA   175      90.950  36.810  24.880  1.00  0.00            
ATOM   2758  HB1 ALA   175      92.000  36.470  24.770  1.00  0.00            
ATOM   2759  HB2 ALA   175      90.520  36.270  25.760  1.00  0.00            
ATOM   2760  HB3 ALA   175      90.310  36.490  24.030  1.00  0.00            
ATOM   2761  C   ALA   175      89.550  38.670  25.840  1.00  0.00            
ATOM   2762  O   ALA   175      89.210  38.400  26.950  1.00  0.00            
ATOM   2763  N   LEU   176      88.750  39.340  24.950  1.00  0.00            
ATOM   2764  HN  LEU   176      89.140  39.640  24.080  1.00  0.00            
ATOM   2765  CA  LEU   176      87.370  39.680  25.180  1.00  0.00            
ATOM   2766  HA  LEU   176      87.080  39.020  25.990  1.00  0.00            
ATOM   2767  CB  LEU   176      87.270  41.180  25.670  1.00  0.00            
ATOM   2768  HB1 LEU   176      87.850  41.400  26.590  1.00  0.00            
ATOM   2769  HB2 LEU   176      87.580  41.890  24.880  1.00  0.00            
ATOM   2770  CG  LEU   176      85.850  41.690  26.060  1.00  0.00            
ATOM   2771  HG  LEU   176      85.090  41.400  25.300  1.00  0.00            
ATOM   2772  CD1 LEU   176      85.530  41.080  27.380  1.00  0.00            
ATOM   2773 HD11 LEU   176      85.490  39.980  27.450  1.00  0.00            
ATOM   2774 HD12 LEU   176      86.240  41.470  28.140  1.00  0.00            
ATOM   2775 HD13 LEU   176      84.580  41.490  27.790  1.00  0.00            
ATOM   2776  CD2 LEU   176      85.580  43.210  26.350  1.00  0.00            
ATOM   2777 HD21 LEU   176      84.600  43.460  26.810  1.00  0.00            
ATOM   2778 HD22 LEU   176      86.370  43.580  27.040  1.00  0.00            
ATOM   2779 HD23 LEU   176      85.720  43.700  25.360  1.00  0.00            
ATOM   2780  C   LEU   176      86.450  39.420  23.930  1.00  0.00            
ATOM   2781  O   LEU   176      86.660  40.070  22.920  1.00  0.00            
ATOM   2782  N   GLUT  177      85.410  38.570  24.050  1.00  0.00            
ATOM   2783  HN  GLUT  177      85.320  38.000  24.860  1.00  0.00            
ATOM   2784  CA  GLUT  177      84.440  38.410  23.110  1.00  0.00            
ATOM   2785  HA  GLUT  177      84.090  37.420  23.330  1.00  0.00            
ATOM   2786  CB  GLUT  177      83.300  39.370  23.320  1.00  0.00            
ATOM   2787  HB1 GLUT  177      83.650  40.410  23.130  1.00  0.00            
ATOM   2788  HB2 GLUT  177      82.400  39.150  22.710  1.00  0.00            
ATOM   2789  CG  GLUT  177      82.830  39.250  24.790  1.00  0.00            
ATOM   2790  HG1 GLUT  177      82.490  38.200  24.900  1.00  0.00            
ATOM   2791  HG2 GLUT  177      83.660  39.350  25.530  1.00  0.00            
ATOM   2792  CD  GLUT  177      81.740  40.260  25.320  1.00  0.00            
ATOM   2793  OE1 GLUT  177      81.870  41.400  25.640  1.00  0.00            
ATOM   2794  OE2 GLUT  177      80.420  39.800  25.310  1.00  0.00            
ATOM   2795  HE2 GLUT  177      79.880  40.590  25.410  1.00  0.00            
ATOM   2796  C   GLUT  177      84.790  38.200  21.600  1.00  0.00            
ATOM   2797  O   GLUT  177      84.260  38.820  20.700  1.00  0.00            
ATOM   2798  N   ASPT  178      85.800  37.380  21.330  1.00  0.00            
ATOM   2799  HN  ASPT  178      86.160  36.960  22.150  1.00  0.00            
ATOM   2800  CA  ASPT  178      86.380  37.000  20.090  1.00  0.00            
ATOM   2801  HA  ASPT  178      86.830  36.030  20.230  1.00  0.00            
ATOM   2802  CB  ASPT  178      85.310  36.710  18.950  1.00  0.00            
ATOM   2803  HB1 ASPT  178      84.540  37.470  18.710  1.00  0.00            
ATOM   2804  HB2 ASPT  178      85.940  36.400  18.090  1.00  0.00            
ATOM   2805  CG  ASPT  178      84.380  35.470  19.340  1.00  0.00            
ATOM   2806  OD1 ASPT  178      83.220  35.490  19.350  1.00  0.00            
ATOM   2807  OD2 ASPT  178      85.090  34.270  19.510  1.00  0.00            
ATOM   2808  HD2 ASPT  178      84.420  33.590  19.610  1.00  0.00            
ATOM   2809  C   ASPT  178      87.470  37.910  19.570  1.00  0.00            
ATOM   2810  O   ASPT  178      87.950  37.610  18.470  1.00  0.00            
ATOM   2811  N   ARG   179      88.030  38.890  20.350  1.00  0.00            
ATOM   2812  HN  ARG   179      87.750  39.190  21.260  1.00  0.00            
ATOM   2813  CA  ARG   179      89.200  39.550  19.960  1.00  0.00            
ATOM   2814  HA  ARG   179      89.810  38.980  19.270  1.00  0.00            
ATOM   2815  CB  ARG   179      88.970  40.900  19.200  1.00  0.00            
ATOM   2816  HB1 ARG   179      88.380  41.430  19.980  1.00  0.00            
ATOM   2817  HB2 ARG   179      89.950  41.380  18.990  1.00  0.00            
ATOM   2818  CG  ARG   179      88.190  40.890  17.900  1.00  0.00            
ATOM   2819  HG1 ARG   179      87.430  40.100  18.040  1.00  0.00            
ATOM   2820  HG2 ARG   179      87.670  41.860  17.760  1.00  0.00            
ATOM   2821  CD  ARG   179      88.980  40.520  16.650  1.00  0.00            
ATOM   2822  HD1 ARG   179      89.880  41.130  16.450  1.00  0.00            
ATOM   2823  HD2 ARG   179      89.370  39.480  16.590  1.00  0.00            
ATOM   2824  NE  ARG   179      87.930  40.620  15.580  1.00  0.00            
ATOM   2825  HE  ARG   179      87.290  39.860  15.440  1.00  0.00            
ATOM   2826  CZ  ARG   179      87.810  41.700  14.820  1.00  0.00            
ATOM   2827  NH1 ARG   179      88.450  42.790  15.000  1.00  0.00            
ATOM   2828 HH11 ARG   179      88.990  42.860  15.840  1.00  0.00            
ATOM   2829 HH12 ARG   179      88.330  43.580  14.390  1.00  0.00            
ATOM   2830  NH2 ARG   179      86.930  41.660  13.870  1.00  0.00            
ATOM   2831 HH21 ARG   179      86.350  40.870  13.680  1.00  0.00            
ATOM   2832 HH22 ARG   179      86.930  42.310  13.100  1.00  0.00            
ATOM   2833  C   ARG   179      90.060  39.860  21.170  1.00  0.00            
ATOM   2834  O   ARG   179      89.590  40.240  22.280  1.00  0.00            
ATOM   2835  N   LEU   180      91.370  39.800  21.010  1.00  0.00            
ATOM   2836  HN  LEU   180      91.690  39.450  20.140  1.00  0.00            
ATOM   2837  CA  LEU   180      92.310  40.350  22.000  1.00  0.00            
ATOM   2838  HA  LEU   180      92.020  39.950  22.960  1.00  0.00            
ATOM   2839  CB  LEU   180      93.760  40.040  21.580  1.00  0.00            
ATOM   2840  HB1 LEU   180      93.950  39.060  21.090  1.00  0.00            
ATOM   2841  HB2 LEU   180      93.970  40.850  20.840  1.00  0.00            
ATOM   2842  CG  LEU   180      94.740  40.100  22.770  1.00  0.00            
ATOM   2843  HG  LEU   180      94.420  40.700  23.650  1.00  0.00            
ATOM   2844  CD1 LEU   180      95.040  38.700  23.370  1.00  0.00            
ATOM   2845 HD11 LEU   180      95.940  38.720  24.020  1.00  0.00            
ATOM   2846 HD12 LEU   180      94.120  38.210  23.770  1.00  0.00            
ATOM   2847 HD13 LEU   180      95.320  37.910  22.630  1.00  0.00            
ATOM   2848  CD2 LEU   180      96.120  40.720  22.350  1.00  0.00            
ATOM   2849 HD21 LEU   180      95.930  41.570  21.660  1.00  0.00            
ATOM   2850 HD22 LEU   180      96.690  40.970  23.270  1.00  0.00            
ATOM   2851 HD23 LEU   180      96.760  39.910  21.950  1.00  0.00            
ATOM   2852  C   LEU   180      92.170  41.840  22.330  1.00  0.00            
ATOM   2853  O   LEU   180      92.040  42.620  21.380  1.00  0.00            
ATOM   2854  N   GLUT  181      92.160  42.280  23.610  1.00  0.00            
ATOM   2855  HN  GLUT  181      92.090  41.590  24.330  1.00  0.00            
ATOM   2856  CA  GLUT  181      92.260  43.680  23.990  1.00  0.00            
ATOM   2857  HA  GLUT  181      92.170  44.310  23.120  1.00  0.00            
ATOM   2858  CB  GLUT  181      91.080  44.110  25.030  1.00  0.00            
ATOM   2859  HB1 GLUT  181      91.320  43.690  26.030  1.00  0.00            
ATOM   2860  HB2 GLUT  181      91.070  45.220  24.990  1.00  0.00            
ATOM   2861  CG  GLUT  181      89.680  43.440  24.760  1.00  0.00            
ATOM   2862  HG1 GLUT  181      89.670  42.650  23.990  1.00  0.00            
ATOM   2863  HG2 GLUT  181      89.430  43.060  25.780  1.00  0.00            
ATOM   2864  CD  GLUT  181      88.580  44.350  24.360  1.00  0.00            
ATOM   2865  OE1 GLUT  181      87.780  44.180  23.480  1.00  0.00            
ATOM   2866  OE2 GLUT  181      88.590  45.530  25.040  1.00  0.00            
ATOM   2867  HE2 GLUT  181      87.790  46.030  24.870  1.00  0.00            
ATOM   2868  C   GLUT  181      93.580  43.990  24.690  1.00  0.00            
ATOM   2869  O   GLUT  181      94.220  43.050  25.150  1.00  0.00            
ATOM   2870  N   SER   182      94.010  45.270  24.740  1.00  0.00            
ATOM   2871  HN  SER   182      93.580  45.980  24.190  1.00  0.00            
ATOM   2872  CA  SER   182      95.270  45.670  25.310  1.00  0.00            
ATOM   2873  HA  SER   182      95.490  44.920  26.060  1.00  0.00            
ATOM   2874  CB  SER   182      96.390  45.880  24.300  1.00  0.00            
ATOM   2875  HB1 SER   182      96.580  44.940  23.730  1.00  0.00            
ATOM   2876  HB2 SER   182      96.120  46.720  23.630  1.00  0.00            
ATOM   2877  OG  SER   182      97.660  46.250  24.850  1.00  0.00            
ATOM   2878  HG1 SER   182      97.930  45.440  25.300  1.00  0.00            
ATOM   2879  C   SER   182      94.910  46.900  26.070  1.00  0.00            
ATOM   2880  O   SER   182      94.500  47.850  25.410  1.00  0.00            
ATOM   2881  N   LYS   183      95.190  46.980  27.360  1.00  0.00            
ATOM   2882  HN  LYS   183      95.760  46.300  27.800  1.00  0.00            
ATOM   2883  CA  LYS   183      94.950  48.210  28.160  1.00  0.00            
ATOM   2884  HA  LYS   183      94.680  48.980  27.450  1.00  0.00            
ATOM   2885  CB  LYS   183      93.860  48.010  29.220  1.00  0.00            
ATOM   2886  HB1 LYS   183      93.570  48.920  29.780  1.00  0.00            
ATOM   2887  HB2 LYS   183      92.940  47.710  28.670  1.00  0.00            
ATOM   2888  CG  LYS   183      94.030  46.860  30.250  1.00  0.00            
ATOM   2889  HG1 LYS   183      94.300  45.910  29.730  1.00  0.00            
ATOM   2890  HG2 LYS   183      94.750  47.100  31.060  1.00  0.00            
ATOM   2891  CD  LYS   183      92.770  46.570  31.080  1.00  0.00            
ATOM   2892  HD1 LYS   183      92.410  47.440  31.670  1.00  0.00            
ATOM   2893  HD2 LYS   183      91.990  46.160  30.410  1.00  0.00            
ATOM   2894  CE  LYS   183      92.990  45.470  32.150  1.00  0.00            
ATOM   2895  HE1 LYS   183      93.120  44.470  31.700  1.00  0.00            
ATOM   2896  HE2 LYS   183      93.810  45.810  32.820  1.00  0.00            
ATOM   2897  NZ  LYS   183      91.740  45.410  32.990  1.00  0.00            
ATOM   2898  HZ1 LYS   183      91.140  46.260  33.090  1.00  0.00            
ATOM   2899  HZ2 LYS   183      91.180  44.640  32.560  1.00  0.00            
ATOM   2900  HZ3 LYS   183      92.070  45.120  33.930  1.00  0.00            
ATOM   2901  C   LYS   183      96.170  48.680  28.910  1.00  0.00            
ATOM   2902  O   LYS   183      97.100  47.990  29.220  1.00  0.00            
ATOM   2903  N   LEU   184      96.140  49.960  29.140  1.00  0.00            
ATOM   2904  HN  LEU   184      95.310  50.440  28.880  1.00  0.00            
ATOM   2905  CA  LEU   184      97.230  50.660  29.890  1.00  0.00            
ATOM   2906  HA  LEU   184      97.860  49.970  30.440  1.00  0.00            
ATOM   2907  CB  LEU   184      98.020  51.570  28.910  1.00  0.00            
ATOM   2908  HB1 LEU   184      97.230  52.180  28.430  1.00  0.00            
ATOM   2909  HB2 LEU   184      98.700  52.230  29.490  1.00  0.00            
ATOM   2910  CG  LEU   184      98.980  50.930  27.850  1.00  0.00            
ATOM   2911  HG  LEU   184      98.460  50.120  27.300  1.00  0.00            
ATOM   2912  CD1 LEU   184      99.500  52.040  26.950  1.00  0.00            
ATOM   2913 HD11 LEU   184     100.210  52.610  27.580  1.00  0.00            
ATOM   2914 HD12 LEU   184     100.070  51.580  26.120  1.00  0.00            
ATOM   2915 HD13 LEU   184      98.720  52.710  26.520  1.00  0.00            
ATOM   2916  CD2 LEU   184     100.180  50.250  28.490  1.00  0.00            
ATOM   2917 HD21 LEU   184     100.860  49.950  27.660  1.00  0.00            
ATOM   2918 HD22 LEU   184     100.750  50.860  29.230  1.00  0.00            
ATOM   2919 HD23 LEU   184      99.770  49.370  29.020  1.00  0.00            
ATOM   2920  C   LEU   184      96.510  51.560  30.980  1.00  0.00            
ATOM   2921  O   LEU   184      95.330  51.830  30.890  1.00  0.00            
ATOM   2922  N   ASPT  185      97.350  51.900  31.930  1.00  0.00            
ATOM   2923  HN  ASPT  185      98.300  51.590  31.860  1.00  0.00            
ATOM   2924  CA  ASPT  185      97.000  52.500  33.180  1.00  0.00            
ATOM   2925  HA  ASPT  185      95.960  52.780  33.300  1.00  0.00            
ATOM   2926  CB  ASPT  185      97.340  51.420  34.290  1.00  0.00            
ATOM   2927  HB1 ASPT  185      96.740  50.530  34.010  1.00  0.00            
ATOM   2928  HB2 ASPT  185      98.420  51.180  34.190  1.00  0.00            
ATOM   2929  CG  ASPT  185      96.990  51.920  35.650  1.00  0.00            
ATOM   2930  OD1 ASPT  185      96.210  52.850  35.910  1.00  0.00            
ATOM   2931  OD2 ASPT  185      97.590  51.240  36.620  1.00  0.00            
ATOM   2932  HD2 ASPT  185      97.980  50.460  36.220  1.00  0.00            
ATOM   2933  C   ASPT  185      97.860  53.820  33.400  1.00  0.00            
ATOM   2934  O   ASPT  185      99.080  53.880  33.570  1.00  0.00            
ATOM   2935  N   TYR   186      97.140  54.980  33.330  1.00  0.00            
ATOM   2936  HN  TYR   186      96.150  54.920  33.290  1.00  0.00            
ATOM   2937  CA  TYR   186      97.690  56.240  33.720  1.00  0.00            
ATOM   2938  HA  TYR   186      98.770  56.260  33.810  1.00  0.00            
ATOM   2939  CB  TYR   186      97.180  57.290  32.730  1.00  0.00            
ATOM   2940  HB1 TYR   186      96.080  57.380  32.620  1.00  0.00            
ATOM   2941  HB2 TYR   186      97.540  58.290  33.060  1.00  0.00            
ATOM   2942  CG  TYR   186      97.810  57.010  31.390  1.00  0.00            
ATOM   2943  CD1 TYR   186      99.010  57.660  31.180  1.00  0.00            
ATOM   2944  HD1 TYR   186      99.460  58.390  31.830  1.00  0.00            
ATOM   2945  CE1 TYR   186      99.760  57.400  29.990  1.00  0.00            
ATOM   2946  HE1 TYR   186     100.660  57.960  29.770  1.00  0.00            
ATOM   2947  CZ  TYR   186      99.330  56.410  29.070  1.00  0.00            
ATOM   2948  OH  TYR   186     100.070  56.300  27.920  1.00  0.00            
ATOM   2949  HH  TYR   186      99.670  55.560  27.460  1.00  0.00            
ATOM   2950  CD2 TYR   186      97.450  56.000  30.530  1.00  0.00            
ATOM   2951  HD2 TYR   186      96.540  55.460  30.740  1.00  0.00            
ATOM   2952  CE2 TYR   186      98.160  55.700  29.340  1.00  0.00            
ATOM   2953  HE2 TYR   186      97.780  54.960  28.640  1.00  0.00            
ATOM   2954  C   TYR   186      97.180  56.590  35.190  1.00  0.00            
ATOM   2955  O   TYR   186      96.000  56.580  35.500  1.00  0.00            
ATOM   2956  N   GLN   187      98.180  56.820  36.160  1.00  0.00            
ATOM   2957  HN  GLN   187      99.130  57.000  35.950  1.00  0.00            
ATOM   2958  CA  GLN   187      97.860  57.020  37.520  1.00  0.00            
ATOM   2959  HA  GLN   187      96.800  56.880  37.670  1.00  0.00            
ATOM   2960  CB  GLN   187      98.720  56.060  38.340  1.00  0.00            
ATOM   2961  HB1 GLN   187      99.740  56.310  37.980  1.00  0.00            
ATOM   2962  HB2 GLN   187      98.690  56.260  39.440  1.00  0.00            
ATOM   2963  CG  GLN   187      98.430  54.560  38.010  1.00  0.00            
ATOM   2964  HG1 GLN   187      97.330  54.410  38.060  1.00  0.00            
ATOM   2965  HG2 GLN   187      98.810  54.310  37.000  1.00  0.00            
ATOM   2966  CD  GLN   187      99.050  53.520  38.950  1.00  0.00            
ATOM   2967  OE1 GLN   187      98.420  52.640  39.570  1.00  0.00            
ATOM   2968  NE2 GLN   187     100.340  53.590  39.190  1.00  0.00            
ATOM   2969 HE21 GLN   187     100.980  54.140  38.650  1.00  0.00            
ATOM   2970 HE22 GLN   187     100.650  52.930  39.870  1.00  0.00            
ATOM   2971  C   GLN   187      98.190  58.460  38.040  1.00  0.00            
ATOM   2972  O   GLN   187      99.110  59.170  37.630  1.00  0.00            
ATOM   2973  N   LEU   188      97.300  58.890  38.920  1.00  0.00            
ATOM   2974  HN  LEU   188      96.590  58.250  39.200  1.00  0.00            
ATOM   2975  CA  LEU   188      97.280  60.280  39.400  1.00  0.00            
ATOM   2976  HA  LEU   188      98.090  60.880  39.030  1.00  0.00            
ATOM   2977  CB  LEU   188      96.080  61.050  38.950  1.00  0.00            
ATOM   2978  HB1 LEU   188      96.150  61.140  37.850  1.00  0.00            
ATOM   2979  HB2 LEU   188      95.170  60.420  39.040  1.00  0.00            
ATOM   2980  CG  LEU   188      95.880  62.520  39.550  1.00  0.00            
ATOM   2981  HG  LEU   188      95.740  62.460  40.650  1.00  0.00            
ATOM   2982  CD1 LEU   188      97.150  63.420  39.250  1.00  0.00            
ATOM   2983 HD11 LEU   188      97.140  64.400  39.790  1.00  0.00            
ATOM   2984 HD12 LEU   188      98.020  62.840  39.610  1.00  0.00            
ATOM   2985 HD13 LEU   188      97.370  63.410  38.160  1.00  0.00            
ATOM   2986  CD2 LEU   188      94.580  63.170  38.960  1.00  0.00            
ATOM   2987 HD21 LEU   188      94.390  64.190  39.370  1.00  0.00            
ATOM   2988 HD22 LEU   188      94.800  63.320  37.880  1.00  0.00            
ATOM   2989 HD23 LEU   188      93.730  62.480  39.100  1.00  0.00            
ATOM   2990  C   LEU   188      97.340  60.280  40.940  1.00  0.00            
ATOM   2991  O   LEU   188      96.450  59.730  41.590  1.00  0.00            
ATOM   2992  N   ARG   189      98.380  60.850  41.560  1.00  0.00            
ATOM   2993  HN  ARG   189      99.010  61.440  41.070  1.00  0.00            
ATOM   2994  CA  ARG   189      98.590  60.640  42.920  1.00  0.00            
ATOM   2995  HA  ARG   189      97.790  60.050  43.340  1.00  0.00            
ATOM   2996  CB  ARG   189     100.050  60.230  43.120  1.00  0.00            
ATOM   2997  HB1 ARG   189     100.840  60.750  42.540  1.00  0.00            
ATOM   2998  HB2 ARG   189     100.380  60.450  44.160  1.00  0.00            
ATOM   2999  CG  ARG   189     100.310  58.700  42.990  1.00  0.00            
ATOM   3000  HG1 ARG   189      99.690  58.160  43.730  1.00  0.00            
ATOM   3001  HG2 ARG   189      99.890  58.260  42.070  1.00  0.00            
ATOM   3002  CD  ARG   189     101.750  58.330  43.410  1.00  0.00            
ATOM   3003  HD1 ARG   189     102.510  58.740  42.710  1.00  0.00            
ATOM   3004  HD2 ARG   189     102.090  58.780  44.360  1.00  0.00            
ATOM   3005  NE  ARG   189     101.840  56.860  43.480  1.00  0.00            
ATOM   3006  HE  ARG   189     101.590  56.410  44.340  1.00  0.00            
ATOM   3007  CZ  ARG   189     101.930  56.040  42.410  1.00  0.00            
ATOM   3008  NH1 ARG   189     102.210  56.550  41.220  1.00  0.00            
ATOM   3009 HH11 ARG   189     102.090  57.510  40.960  1.00  0.00            
ATOM   3010 HH12 ARG   189     102.510  55.880  40.540  1.00  0.00            
ATOM   3011  NH2 ARG   189     101.870  54.730  42.500  1.00  0.00            
ATOM   3012 HH21 ARG   189     101.920  54.290  43.400  1.00  0.00            
ATOM   3013 HH22 ARG   189     101.940  54.180  41.670  1.00  0.00            
ATOM   3014  C   ARG   189      98.350  62.050  43.620  1.00  0.00            
ATOM   3015  O   ARG   189      98.780  63.110  43.170  1.00  0.00            
ATOM   3016  N   ILE   190      97.420  62.010  44.640  1.00  0.00            
ATOM   3017  HN  ILE   190      97.260  61.140  45.110  1.00  0.00            
ATOM   3018  CA  ILE   190      96.840  63.240  45.280  1.00  0.00            
ATOM   3019  HA  ILE   190      97.490  64.070  45.060  1.00  0.00            
ATOM   3020  CB  ILE   190      95.420  63.590  44.790  1.00  0.00            
ATOM   3021  HB  ILE   190      94.800  64.220  45.460  1.00  0.00            
ATOM   3022  CG2 ILE   190      95.520  64.400  43.480  1.00  0.00            
ATOM   3023 HG21 ILE   190      95.930  63.830  42.610  1.00  0.00            
ATOM   3024 HG22 ILE   190      94.570  64.890  43.190  1.00  0.00            
ATOM   3025 HG23 ILE   190      96.270  65.210  43.570  1.00  0.00            
ATOM   3026  CG1 ILE   190      94.590  62.350  44.380  1.00  0.00            
ATOM   3027 HG11 ILE   190      95.040  61.700  43.600  1.00  0.00            
ATOM   3028 HG12 ILE   190      94.720  61.620  45.210  1.00  0.00            
ATOM   3029  CD  ILE   190      93.100  62.490  44.110  1.00  0.00            
ATOM   3030  HD1 ILE   190      92.500  62.340  45.030  1.00  0.00            
ATOM   3031  HD2 ILE   190      92.910  63.440  43.550  1.00  0.00            
ATOM   3032  HD3 ILE   190      92.850  61.580  43.520  1.00  0.00            
ATOM   3033  C   ILE   190      96.740  62.990  46.710  1.00  0.00            
ATOM   3034  O   ILE   190      96.220  62.060  47.290  1.00  0.00            
ATOM   3035  N   SER   191      97.490  63.910  47.490  1.00  0.00            
ATOM   3036  HN  SER   191      97.810  64.760  47.080  1.00  0.00            
ATOM   3037  CA  SER   191      97.580  63.920  48.950  1.00  0.00            
ATOM   3038  HA  SER   191      97.410  62.930  49.350  1.00  0.00            
ATOM   3039  CB  SER   191      98.930  64.380  49.580  1.00  0.00            
ATOM   3040  HB1 SER   191      98.790  64.400  50.690  1.00  0.00            
ATOM   3041  HB2 SER   191      99.640  63.580  49.300  1.00  0.00            
ATOM   3042  OG  SER   191      99.190  65.780  49.230  1.00  0.00            
ATOM   3043  HG1 SER   191      99.630  65.710  48.380  1.00  0.00            
ATOM   3044  C   SER   191      96.350  64.720  49.510  1.00  0.00            
ATOM   3045  O   SER   191      96.000  65.750  48.970  1.00  0.00            
ATOM   3046  N   ARG   192      95.730  64.210  50.610  1.00  0.00            
ATOM   3047  HN  ARG   192      96.150  63.430  51.060  1.00  0.00            
ATOM   3048  CA  ARG   192      94.530  64.780  51.260  1.00  0.00            
ATOM   3049  HA  ARG   192      93.820  64.930  50.470  1.00  0.00            
ATOM   3050  CB  ARG   192      93.920  63.810  52.320  1.00  0.00            
ATOM   3051  HB1 ARG   192      94.690  63.490  53.050  1.00  0.00            
ATOM   3052  HB2 ARG   192      93.250  64.320  53.050  1.00  0.00            
ATOM   3053  CG  ARG   192      93.090  62.630  51.780  1.00  0.00            
ATOM   3054  HG1 ARG   192      92.270  62.920  51.090  1.00  0.00            
ATOM   3055  HG2 ARG   192      93.790  62.100  51.090  1.00  0.00            
ATOM   3056  CD  ARG   192      92.580  61.630  52.830  1.00  0.00            
ATOM   3057  HD1 ARG   192      93.400  61.150  53.400  1.00  0.00            
ATOM   3058  HD2 ARG   192      91.970  62.210  53.550  1.00  0.00            
ATOM   3059  NE  ARG   192      91.620  60.710  52.200  1.00  0.00            
ATOM   3060  HE  ARG   192      90.730  61.130  52.070  1.00  0.00            
ATOM   3061  CZ  ARG   192      91.550  59.360  52.230  1.00  0.00            
ATOM   3062  NH1 ARG   192      92.530  58.750  52.810  1.00  0.00            
ATOM   3063 HH11 ARG   192      93.150  59.400  53.260  1.00  0.00            
ATOM   3064 HH12 ARG   192      92.490  57.800  53.110  1.00  0.00            
ATOM   3065  NH2 ARG   192      90.510  58.810  51.680  1.00  0.00            
ATOM   3066 HH21 ARG   192      90.050  59.490  51.120  1.00  0.00            
ATOM   3067 HH22 ARG   192      90.490  57.840  51.430  1.00  0.00            
ATOM   3068  C   ARG   192      94.750  66.160  51.930  1.00  0.00            
ATOM   3069  O   ARG   192      95.750  66.440  52.510  1.00  0.00            
ATOM   3070  N   GLN   193      93.640  66.920  51.990  1.00  0.00            
ATOM   3071  HN  GLN   193      92.820  66.730  51.450  1.00  0.00            
ATOM   3072  CA  GLN   193      93.560  68.070  52.870  1.00  0.00            
ATOM   3073  HA  GLN   193      94.500  68.210  53.400  1.00  0.00            
ATOM   3074  CB  GLN   193      93.010  69.400  52.190  1.00  0.00            
ATOM   3075  HB1 GLN   193      92.000  69.150  51.820  1.00  0.00            
ATOM   3076  HB2 GLN   193      92.870  70.260  52.870  1.00  0.00            
ATOM   3077  CG  GLN   193      94.020  69.890  51.120  1.00  0.00            
ATOM   3078  HG1 GLN   193      94.960  70.190  51.620  1.00  0.00            
ATOM   3079  HG2 GLN   193      94.300  69.070  50.420  1.00  0.00            
ATOM   3080  CD  GLN   193      93.380  71.080  50.400  1.00  0.00            
ATOM   3081  OE1 GLN   193      92.340  71.710  50.710  1.00  0.00            
ATOM   3082  NE2 GLN   193      94.180  71.500  49.400  1.00  0.00            
ATOM   3083 HE21 GLN   193      94.970  70.940  49.140  1.00  0.00            
ATOM   3084 HE22 GLN   193      94.060  72.410  49.010  1.00  0.00            
ATOM   3085  C   GLN   193      92.580  67.730  54.020  1.00  0.00            
ATOM   3086  O   GLN   193      91.810  66.780  53.920  1.00  0.00            
ATOM   3087  N   TYR   194      92.660  68.490  55.120  1.00  0.00            
ATOM   3088  HN  TYR   194      93.290  69.250  55.200  1.00  0.00            
ATOM   3089  CA  TYR   194      91.940  68.000  56.250  1.00  0.00            
ATOM   3090  HA  TYR   194      90.950  67.620  56.090  1.00  0.00            
ATOM   3091  CB  TYR   194      92.640  66.730  56.850  1.00  0.00            
ATOM   3092  HB1 TYR   194      92.090  66.300  57.720  1.00  0.00            
ATOM   3093  HB2 TYR   194      92.620  65.920  56.080  1.00  0.00            
ATOM   3094  CG  TYR   194      94.140  67.090  57.220  1.00  0.00            
ATOM   3095  CD1 TYR   194      94.380  67.350  58.570  1.00  0.00            
ATOM   3096  HD1 TYR   194      93.600  67.320  59.320  1.00  0.00            
ATOM   3097  CE1 TYR   194      95.680  67.680  58.920  1.00  0.00            
ATOM   3098  HE1 TYR   194      96.070  67.750  59.930  1.00  0.00            
ATOM   3099  CZ  TYR   194      96.710  67.770  57.950  1.00  0.00            
ATOM   3100  OH  TYR   194      97.990  68.120  58.310  1.00  0.00            
ATOM   3101  HH  TYR   194      98.360  68.580  57.550  1.00  0.00            
ATOM   3102  CD2 TYR   194      95.150  67.340  56.240  1.00  0.00            
ATOM   3103  HD2 TYR   194      94.980  67.320  55.170  1.00  0.00            
ATOM   3104  CE2 TYR   194      96.440  67.670  56.640  1.00  0.00            
ATOM   3105  HE2 TYR   194      97.220  67.870  55.920  1.00  0.00            
ATOM   3106  C   TYR   194      91.690  69.000  57.390  1.00  0.00            
ATOM   3107  O   TYR   194      91.140  68.650  58.440  1.00  0.00            
ATOM   3108  N   PHE   195      92.120  70.270  57.240  1.00  0.00            
ATOM   3109  HN  PHE   195      92.230  70.700  56.350  1.00  0.00            
ATOM   3110  CA  PHE   195      92.480  71.000  58.430  1.00  0.00            
ATOM   3111  HA  PHE   195      92.940  70.310  59.120  1.00  0.00            
ATOM   3112  CB  PHE   195      93.650  71.950  58.080  1.00  0.00            
ATOM   3113  HB1 PHE   195      94.550  71.350  57.810  1.00  0.00            
ATOM   3114  HB2 PHE   195      93.260  72.630  57.280  1.00  0.00            
ATOM   3115  CG  PHE   195      94.120  72.800  59.210  1.00  0.00            
ATOM   3116  CD1 PHE   195      94.780  74.020  58.850  1.00  0.00            
ATOM   3117  HD1 PHE   195      94.890  74.430  57.850  1.00  0.00            
ATOM   3118  CE1 PHE   195      95.310  74.860  59.790  1.00  0.00            
ATOM   3119  HE1 PHE   195      95.820  75.770  59.510  1.00  0.00            
ATOM   3120  CZ  PHE   195      95.160  74.490  61.150  1.00  0.00            
ATOM   3121  HZ  PHE   195      95.470  75.160  61.940  1.00  0.00            
ATOM   3122  CD2 PHE   195      94.220  72.310  60.470  1.00  0.00            
ATOM   3123  HD2 PHE   195      93.750  71.420  60.850  1.00  0.00            
ATOM   3124  CE2 PHE   195      94.590  73.250  61.480  1.00  0.00            
ATOM   3125  HE2 PHE   195      94.550  72.810  62.470  1.00  0.00            
ATOM   3126  C   PHE   195      91.270  71.620  59.190  1.00  0.00            
ATOM   3127  O   PHE   195      91.230  71.820  60.400  1.00  0.00            
ATOM   3128  N   SER   196      90.160  71.800  58.480  1.00  0.00            
ATOM   3129  HN  SER   196      90.100  71.520  57.520  1.00  0.00            
ATOM   3130  CA  SER   196      88.940  72.360  59.090  1.00  0.00            
ATOM   3131  HA  SER   196      89.080  73.340  59.520  1.00  0.00            
ATOM   3132  CB  SER   196      87.900  72.650  57.960  1.00  0.00            
ATOM   3133  HB1 SER   196      86.950  72.820  58.500  1.00  0.00            
ATOM   3134  HB2 SER   196      87.980  73.600  57.400  1.00  0.00            
ATOM   3135  OG  SER   196      87.780  71.620  56.950  1.00  0.00            
ATOM   3136  HG1 SER   196      87.140  71.920  56.310  1.00  0.00            
ATOM   3137  C   SER   196      88.410  71.500  60.150  1.00  0.00            
ATOM   3138  O   SER   196      87.900  71.990  61.170  1.00  0.00            
ATOM   3139  N   TYR   197      88.560  70.130  60.020  1.00  0.00            
ATOM   3140  HN  TYR   197      89.050  69.670  59.280  1.00  0.00            
ATOM   3141  CA  TYR   197      87.950  69.220  60.990  1.00  0.00            
ATOM   3142  HA  TYR   197      86.940  69.550  61.190  1.00  0.00            
ATOM   3143  CB  TYR   197      87.810  67.810  60.400  1.00  0.00            
ATOM   3144  HB1 TYR   197      88.870  67.580  60.170  1.00  0.00            
ATOM   3145  HB2 TYR   197      87.360  67.220  61.230  1.00  0.00            
ATOM   3146  CG  TYR   197      86.920  67.590  59.150  1.00  0.00            
ATOM   3147  CD1 TYR   197      87.580  66.940  58.110  1.00  0.00            
ATOM   3148  HD1 TYR   197      88.520  66.460  58.310  1.00  0.00            
ATOM   3149  CE1 TYR   197      86.840  66.710  56.900  1.00  0.00            
ATOM   3150  HE1 TYR   197      87.280  66.100  56.120  1.00  0.00            
ATOM   3151  CZ  TYR   197      85.500  67.090  56.770  1.00  0.00            
ATOM   3152  OH  TYR   197      84.800  66.720  55.580  1.00  0.00            
ATOM   3153  HH  TYR   197      83.960  67.190  55.580  1.00  0.00            
ATOM   3154  CD2 TYR   197      85.600  68.080  58.990  1.00  0.00            
ATOM   3155  HD2 TYR   197      85.050  68.610  59.760  1.00  0.00            
ATOM   3156  CE2 TYR   197      84.900  67.810  57.800  1.00  0.00            
ATOM   3157  HE2 TYR   197      83.870  68.100  57.680  1.00  0.00            
ATOM   3158  C   TYR   197      88.710  69.160  62.310  1.00  0.00            
ATOM   3159  O   TYR   197      88.160  68.700  63.310  1.00  0.00            
ATOM   3160  N   ILE   198      89.960  69.680  62.430  1.00  0.00            
ATOM   3161  HN  ILE   198      90.370  70.170  61.670  1.00  0.00            
ATOM   3162  CA  ILE   198      90.710  69.800  63.630  1.00  0.00            
ATOM   3163  HA  ILE   198      90.770  68.800  64.030  1.00  0.00            
ATOM   3164  CB  ILE   198      92.150  70.210  63.310  1.00  0.00            
ATOM   3165  HB  ILE   198      92.150  71.000  62.530  1.00  0.00            
ATOM   3166  CG2 ILE   198      92.970  70.640  64.550  1.00  0.00            
ATOM   3167 HG21 ILE   198      93.110  69.820  65.290  1.00  0.00            
ATOM   3168 HG22 ILE   198      93.970  71.040  64.310  1.00  0.00            
ATOM   3169 HG23 ILE   198      92.570  71.500  65.130  1.00  0.00            
ATOM   3170  CG1 ILE   198      92.860  69.060  62.590  1.00  0.00            
ATOM   3171 HG11 ILE   198      92.120  68.600  61.900  1.00  0.00            
ATOM   3172 HG12 ILE   198      93.690  69.450  61.970  1.00  0.00            
ATOM   3173  CD  ILE   198      93.340  67.980  63.530  1.00  0.00            
ATOM   3174  HD1 ILE   198      92.470  67.610  64.110  1.00  0.00            
ATOM   3175  HD2 ILE   198      93.700  67.140  62.900  1.00  0.00            
ATOM   3176  HD3 ILE   198      94.250  68.280  64.090  1.00  0.00            
ATOM   3177  C   ILE   198      89.910  70.680  64.680  1.00  0.00            
ATOM   3178  O   ILE   198      89.460  70.130  65.670  1.00  0.00            
ATOM   3179  N   PRO   199      89.700  72.030  64.510  1.00  0.00            
ATOM   3180  CD  PRO   199      90.180  72.800  63.390  1.00  0.00            
ATOM   3181  HD1 PRO   199      89.950  72.330  62.410  1.00  0.00            
ATOM   3182  HD2 PRO   199      91.280  72.920  63.520  1.00  0.00            
ATOM   3183  CA  PRO   199      88.970  72.840  65.450  1.00  0.00            
ATOM   3184  HA  PRO   199      89.400  72.780  66.440  1.00  0.00            
ATOM   3185  CB  PRO   199      89.190  74.260  64.960  1.00  0.00            
ATOM   3186  HB1 PRO   199      88.320  74.930  65.120  1.00  0.00            
ATOM   3187  HB2 PRO   199      90.090  74.680  65.470  1.00  0.00            
ATOM   3188  CG  PRO   199      89.460  74.110  63.460  1.00  0.00            
ATOM   3189  HG1 PRO   199      88.600  74.110  62.760  1.00  0.00            
ATOM   3190  HG2 PRO   199      90.120  74.970  63.180  1.00  0.00            
ATOM   3191  C   PRO   199      87.410  72.510  65.480  1.00  0.00            
ATOM   3192  O   PRO   199      86.820  72.790  66.500  1.00  0.00            
ATOM   3193  N   ASN   200      86.880  71.910  64.460  1.00  0.00            
ATOM   3194  HN  ASN   200      87.380  71.690  63.630  1.00  0.00            
ATOM   3195  CA  ASN   200      85.470  71.680  64.340  1.00  0.00            
ATOM   3196  HA  ASN   200      84.940  72.500  64.820  1.00  0.00            
ATOM   3197  CB  ASN   200      85.000  71.750  62.790  1.00  0.00            
ATOM   3198  HB1 ASN   200      85.560  70.910  62.320  1.00  0.00            
ATOM   3199  HB2 ASN   200      83.910  71.570  62.730  1.00  0.00            
ATOM   3200  CG  ASN   200      85.180  73.190  62.230  1.00  0.00            
ATOM   3201  OD1 ASN   200      85.490  74.170  62.910  1.00  0.00            
ATOM   3202  ND2 ASN   200      85.080  73.320  60.870  1.00  0.00            
ATOM   3203 HD21 ASN   200      84.720  72.470  60.480  1.00  0.00            
ATOM   3204 HD22 ASN   200      85.310  74.130  60.330  1.00  0.00            
ATOM   3205  C   ASN   200      85.090  70.350  65.030  1.00  0.00            
ATOM   3206  O   ASN   200      83.980  70.370  65.590  1.00  0.00            
ATOM   3207  N   ILE   201      85.850  69.230  64.950  1.00  0.00            
ATOM   3208  HN  ILE   201      86.730  69.190  64.490  1.00  0.00            
ATOM   3209  CA  ILE   201      85.250  67.950  65.360  1.00  0.00            
ATOM   3210  HA  ILE   201      84.440  68.040  66.070  1.00  0.00            
ATOM   3211  CB  ILE   201      84.800  67.110  64.070  1.00  0.00            
ATOM   3212  HB  ILE   201      85.670  66.860  63.430  1.00  0.00            
ATOM   3213  CG2 ILE   201      84.270  65.740  64.460  1.00  0.00            
ATOM   3214 HG21 ILE   201      83.570  65.750  65.330  1.00  0.00            
ATOM   3215 HG22 ILE   201      83.720  65.210  63.660  1.00  0.00            
ATOM   3216 HG23 ILE   201      85.120  65.070  64.710  1.00  0.00            
ATOM   3217  CG1 ILE   201      83.770  67.980  63.220  1.00  0.00            
ATOM   3218 HG11 ILE   201      82.920  68.320  63.860  1.00  0.00            
ATOM   3219 HG12 ILE   201      84.270  68.920  62.910  1.00  0.00            
ATOM   3220  CD  ILE   201      83.280  67.240  61.960  1.00  0.00            
ATOM   3221  HD1 ILE   201      84.090  66.790  61.360  1.00  0.00            
ATOM   3222  HD2 ILE   201      82.650  66.400  62.320  1.00  0.00            
ATOM   3223  HD3 ILE   201      82.710  67.910  61.280  1.00  0.00            
ATOM   3224  C   ILE   201      86.280  67.130  66.120  1.00  0.00            
ATOM   3225  O   ILE   201      86.080  66.830  67.280  1.00  0.00            
ATOM   3226  N   ILE   202      87.430  66.770  65.480  1.00  0.00            
ATOM   3227  HN  ILE   202      87.630  67.220  64.620  1.00  0.00            
ATOM   3228  CA  ILE   202      88.390  65.860  66.020  1.00  0.00            
ATOM   3229  HA  ILE   202      87.910  64.920  66.260  1.00  0.00            
ATOM   3230  CB  ILE   202      89.450  65.280  65.040  1.00  0.00            
ATOM   3231  HB  ILE   202      90.230  66.070  64.990  1.00  0.00            
ATOM   3232  CG2 ILE   202      89.920  63.900  65.600  1.00  0.00            
ATOM   3233 HG21 ILE   202      90.130  64.000  66.690  1.00  0.00            
ATOM   3234 HG22 ILE   202      89.060  63.230  65.380  1.00  0.00            
ATOM   3235 HG23 ILE   202      90.860  63.660  65.080  1.00  0.00            
ATOM   3236  CG1 ILE   202      88.890  65.070  63.640  1.00  0.00            
ATOM   3237 HG11 ILE   202      87.920  64.590  63.910  1.00  0.00            
ATOM   3238 HG12 ILE   202      88.590  65.970  63.070  1.00  0.00            
ATOM   3239  CD  ILE   202      89.630  64.030  62.810  1.00  0.00            
ATOM   3240  HD1 ILE   202      88.950  63.810  61.960  1.00  0.00            
ATOM   3241  HD2 ILE   202      90.600  64.350  62.370  1.00  0.00            
ATOM   3242  HD3 ILE   202      89.780  63.030  63.270  1.00  0.00            
ATOM   3243  C   ILE   202      89.050  66.360  67.290  1.00  0.00            
ATOM   3244  O   ILE   202      89.210  65.650  68.290  1.00  0.00            
ATOM   3245  N   LEU   203      89.570  67.580  67.340  1.00  0.00            
ATOM   3246  HN  LEU   203      89.720  68.170  66.550  1.00  0.00            
ATOM   3247  CA  LEU   203      90.140  68.060  68.570  1.00  0.00            
ATOM   3248  HA  LEU   203      90.730  67.200  68.840  1.00  0.00            
ATOM   3249  CB  LEU   203      91.290  69.110  68.360  1.00  0.00            
ATOM   3250  HB1 LEU   203      91.990  68.560  67.690  1.00  0.00            
ATOM   3251  HB2 LEU   203      90.740  69.830  67.720  1.00  0.00            
ATOM   3252  CG  LEU   203      92.070  69.760  69.500  1.00  0.00            
ATOM   3253  HG  LEU   203      91.320  70.350  70.060  1.00  0.00            
ATOM   3254  CD1 LEU   203      92.650  68.670  70.420  1.00  0.00            
ATOM   3255 HD11 LEU   203      93.390  69.130  71.120  1.00  0.00            
ATOM   3256 HD12 LEU   203      91.900  68.150  71.050  1.00  0.00            
ATOM   3257 HD13 LEU   203      93.180  67.880  69.840  1.00  0.00            
ATOM   3258  CD2 LEU   203      93.080  70.720  68.910  1.00  0.00            
ATOM   3259 HD21 LEU   203      93.630  71.210  69.750  1.00  0.00            
ATOM   3260 HD22 LEU   203      93.860  70.170  68.350  1.00  0.00            
ATOM   3261 HD23 LEU   203      92.620  71.450  68.210  1.00  0.00            
ATOM   3262  C   LEU   203      89.170  68.340  69.770  1.00  0.00            
ATOM   3263  O   LEU   203      89.390  67.850  70.870  1.00  0.00            
ATOM   3264  N   PRO   204      88.010  68.970  69.530  1.00  0.00            
ATOM   3265  CD  PRO   204      87.850  70.050  68.550  1.00  0.00            
ATOM   3266  HD1 PRO   204      87.520  69.560  67.610  1.00  0.00            
ATOM   3267  HD2 PRO   204      88.720  70.730  68.360  1.00  0.00            
ATOM   3268  CA  PRO   204      86.900  68.970  70.530  1.00  0.00            
ATOM   3269  HA  PRO   204      87.300  69.590  71.320  1.00  0.00            
ATOM   3270  CB  PRO   204      85.780  69.790  69.830  1.00  0.00            
ATOM   3271  HB1 PRO   204      85.100  69.240  69.140  1.00  0.00            
ATOM   3272  HB2 PRO   204      85.200  70.330  70.620  1.00  0.00            
ATOM   3273  CG  PRO   204      86.660  70.820  69.090  1.00  0.00            
ATOM   3274  HG1 PRO   204      86.080  71.320  68.290  1.00  0.00            
ATOM   3275  HG2 PRO   204      87.170  71.550  69.760  1.00  0.00            
ATOM   3276  C   PRO   204      86.360  67.610  70.980  1.00  0.00            
ATOM   3277  O   PRO   204      86.120  67.450  72.190  1.00  0.00            
ATOM   3278  N   MET   205      86.320  66.620  70.040  1.00  0.00            
ATOM   3279  HN  MET   205      86.430  66.920  69.100  1.00  0.00            
ATOM   3280  CA  MET   205      86.130  65.200  70.390  1.00  0.00            
ATOM   3281  HA  MET   205      85.190  65.220  70.920  1.00  0.00            
ATOM   3282  CB  MET   205      85.880  64.380  69.120  1.00  0.00            
ATOM   3283  HB1 MET   205      85.030  64.830  68.570  1.00  0.00            
ATOM   3284  HB2 MET   205      86.710  64.640  68.440  1.00  0.00            
ATOM   3285  CG  MET   205      85.600  62.850  69.260  1.00  0.00            
ATOM   3286  HG1 MET   205      85.610  62.350  68.270  1.00  0.00            
ATOM   3287  HG2 MET   205      86.290  62.380  70.000  1.00  0.00            
ATOM   3288  SD  MET   205      83.870  62.480  69.890  1.00  0.00            
ATOM   3289  CE  MET   205      83.260  61.870  68.260  1.00  0.00            
ATOM   3290  HE1 MET   205      83.390  62.600  67.440  1.00  0.00            
ATOM   3291  HE2 MET   205      83.840  60.980  67.930  1.00  0.00            
ATOM   3292  HE3 MET   205      82.200  61.530  68.330  1.00  0.00            
ATOM   3293  C   MET   205      87.140  64.650  71.380  1.00  0.00            
ATOM   3294  O   MET   205      86.740  63.940  72.270  1.00  0.00            
ATOM   3295  N   LEU   206      88.450  64.960  71.280  1.00  0.00            
ATOM   3296  HN  LEU   206      88.860  65.420  70.500  1.00  0.00            
ATOM   3297  CA  LEU   206      89.400  64.580  72.330  1.00  0.00            
ATOM   3298  HA  LEU   206      89.230  63.530  72.500  1.00  0.00            
ATOM   3299  CB  LEU   206      90.870  64.850  71.900  1.00  0.00            
ATOM   3300  HB1 LEU   206      91.140  65.920  71.760  1.00  0.00            
ATOM   3301  HB2 LEU   206      91.430  64.440  72.760  1.00  0.00            
ATOM   3302  CG  LEU   206      91.360  63.950  70.690  1.00  0.00            
ATOM   3303  HG  LEU   206      90.780  64.210  69.790  1.00  0.00            
ATOM   3304  CD1 LEU   206      92.800  64.270  70.380  1.00  0.00            
ATOM   3305 HD11 LEU   206      93.450  64.060  71.260  1.00  0.00            
ATOM   3306 HD12 LEU   206      93.190  63.600  69.580  1.00  0.00            
ATOM   3307 HD13 LEU   206      92.930  65.340  70.130  1.00  0.00            
ATOM   3308  CD2 LEU   206      91.120  62.460  70.890  1.00  0.00            
ATOM   3309 HD21 LEU   206      91.260  61.810  69.990  1.00  0.00            
ATOM   3310 HD22 LEU   206      91.760  62.120  71.730  1.00  0.00            
ATOM   3311 HD23 LEU   206      90.060  62.220  71.100  1.00  0.00            
ATOM   3312  C   LEU   206      89.140  65.220  73.650  1.00  0.00            
ATOM   3313  O   LEU   206      89.180  64.530  74.670  1.00  0.00            
ATOM   3314  N   PHE   207      88.860  66.570  73.650  1.00  0.00            
ATOM   3315  HN  PHE   207      88.630  66.970  72.760  1.00  0.00            
ATOM   3316  CA  PHE   207      88.460  67.300  74.870  1.00  0.00            
ATOM   3317  HA  PHE   207      89.270  67.090  75.540  1.00  0.00            
ATOM   3318  CB  PHE   207      88.470  68.860  74.570  1.00  0.00            
ATOM   3319  HB1 PHE   207      87.880  69.030  73.640  1.00  0.00            
ATOM   3320  HB2 PHE   207      87.850  69.390  75.330  1.00  0.00            
ATOM   3321  CG  PHE   207      89.800  69.500  74.310  1.00  0.00            
ATOM   3322  CD1 PHE   207      91.020  68.900  74.180  1.00  0.00            
ATOM   3323  HD1 PHE   207      91.090  67.820  74.180  1.00  0.00            
ATOM   3324  CE1 PHE   207      92.160  69.680  74.020  1.00  0.00            
ATOM   3325  HE1 PHE   207      93.120  69.190  73.970  1.00  0.00            
ATOM   3326  CZ  PHE   207      92.040  71.020  73.810  1.00  0.00            
ATOM   3327  HZ  PHE   207      92.900  71.640  73.570  1.00  0.00            
ATOM   3328  CD2 PHE   207      89.680  70.890  74.040  1.00  0.00            
ATOM   3329  HD2 PHE   207      88.770  71.470  74.010  1.00  0.00            
ATOM   3330  CE2 PHE   207      90.820  71.670  73.840  1.00  0.00            
ATOM   3331  HE2 PHE   207      90.780  72.750  73.830  1.00  0.00            
ATOM   3332  C   PHE   207      87.220  66.790  75.610  1.00  0.00            
ATOM   3333  O   PHE   207      87.220  66.600  76.790  1.00  0.00            
ATOM   3334  N   ILE   208      86.070  66.560  74.890  1.00  0.00            
ATOM   3335  HN  ILE   208      86.100  66.820  73.930  1.00  0.00            
ATOM   3336  CA  ILE   208      84.870  65.980  75.490  1.00  0.00            
ATOM   3337  HA  ILE   208      84.710  66.590  76.370  1.00  0.00            
ATOM   3338  CB  ILE   208      83.600  66.050  74.650  1.00  0.00            
ATOM   3339  HB  ILE   208      82.770  65.760  75.340  1.00  0.00            
ATOM   3340  CG2 ILE   208      83.520  67.530  74.280  1.00  0.00            
ATOM   3341 HG21 ILE   208      83.440  68.110  75.220  1.00  0.00            
ATOM   3342 HG22 ILE   208      84.360  68.010  73.730  1.00  0.00            
ATOM   3343 HG23 ILE   208      82.630  67.760  73.650  1.00  0.00            
ATOM   3344  CG1 ILE   208      83.570  64.950  73.560  1.00  0.00            
ATOM   3345 HG11 ILE   208      84.560  64.790  73.090  1.00  0.00            
ATOM   3346 HG12 ILE   208      83.430  63.990  74.110  1.00  0.00            
ATOM   3347  CD  ILE   208      82.500  65.110  72.490  1.00  0.00            
ATOM   3348  HD1 ILE   208      81.490  65.160  72.940  1.00  0.00            
ATOM   3349  HD2 ILE   208      82.660  66.070  71.940  1.00  0.00            
ATOM   3350  HD3 ILE   208      82.530  64.280  71.750  1.00  0.00            
ATOM   3351  C   ILE   208      85.170  64.630  76.120  1.00  0.00            
ATOM   3352  O   ILE   208      84.700  64.320  77.220  1.00  0.00            
ATOM   3353  N   LEU   209      86.070  63.760  75.610  1.00  0.00            
ATOM   3354  HN  LEU   209      86.570  63.990  74.770  1.00  0.00            
ATOM   3355  CA  LEU   209      86.580  62.530  76.310  1.00  0.00            
ATOM   3356  HA  LEU   209      85.730  61.880  76.470  1.00  0.00            
ATOM   3357  CB  LEU   209      87.640  61.810  75.460  1.00  0.00            
ATOM   3358  HB1 LEU   209      87.320  61.740  74.400  1.00  0.00            
ATOM   3359  HB2 LEU   209      88.610  62.350  75.420  1.00  0.00            
ATOM   3360  CG  LEU   209      87.910  60.340  75.970  1.00  0.00            
ATOM   3361  HG  LEU   209      88.140  60.260  77.060  1.00  0.00            
ATOM   3362  CD1 LEU   209      86.590  59.540  75.700  1.00  0.00            
ATOM   3363 HD11 LEU   209      86.010  59.570  76.650  1.00  0.00            
ATOM   3364 HD12 LEU   209      85.990  59.880  74.830  1.00  0.00            
ATOM   3365 HD13 LEU   209      86.930  58.490  75.570  1.00  0.00            
ATOM   3366  CD2 LEU   209      88.990  59.630  75.220  1.00  0.00            
ATOM   3367 HD21 LEU   209      89.000  58.530  75.320  1.00  0.00            
ATOM   3368 HD22 LEU   209      88.890  59.850  74.130  1.00  0.00            
ATOM   3369 HD23 LEU   209      89.910  60.170  75.510  1.00  0.00            
ATOM   3370  C   LEU   209      87.100  62.770  77.710  1.00  0.00            
ATOM   3371  O   LEU   209      86.720  62.040  78.650  1.00  0.00            
ATOM   3372  N   PHE   210      87.990  63.780  77.910  1.00  0.00            
ATOM   3373  HN  PHE   210      88.140  64.330  77.100  1.00  0.00            
ATOM   3374  CA  PHE   210      88.540  64.220  79.190  1.00  0.00            
ATOM   3375  HA  PHE   210      88.980  63.370  79.700  1.00  0.00            
ATOM   3376  CB  PHE   210      89.690  65.220  78.930  1.00  0.00            
ATOM   3377  HB1 PHE   210      89.320  66.190  78.540  1.00  0.00            
ATOM   3378  HB2 PHE   210      90.140  65.420  79.930  1.00  0.00            
ATOM   3379  CG  PHE   210      90.820  64.560  78.090  1.00  0.00            
ATOM   3380  CD1 PHE   210      91.300  63.240  78.300  1.00  0.00            
ATOM   3381  HD1 PHE   210      90.940  62.610  79.100  1.00  0.00            
ATOM   3382  CE1 PHE   210      92.240  62.630  77.390  1.00  0.00            
ATOM   3383  HE1 PHE   210      92.700  61.650  77.460  1.00  0.00            
ATOM   3384  CZ  PHE   210      92.690  63.450  76.380  1.00  0.00            
ATOM   3385  HZ  PHE   210      93.400  62.940  75.740  1.00  0.00            
ATOM   3386  CD2 PHE   210      91.410  65.370  77.120  1.00  0.00            
ATOM   3387  HD2 PHE   210      91.290  66.440  77.040  1.00  0.00            
ATOM   3388  CE2 PHE   210      92.310  64.750  76.220  1.00  0.00            
ATOM   3389  HE2 PHE   210      92.480  65.380  75.360  1.00  0.00            
ATOM   3390  C   PHE   210      87.470  64.840  80.120  1.00  0.00            
ATOM   3391  O   PHE   210      87.580  64.730  81.380  1.00  0.00            
ATOM   3392  N   ILE   211      86.410  65.540  79.570  1.00  0.00            
ATOM   3393  HN  ILE   211      86.280  65.660  78.590  1.00  0.00            
ATOM   3394  CA  ILE   211      85.250  65.860  80.420  1.00  0.00            
ATOM   3395  HA  ILE   211      85.570  66.380  81.310  1.00  0.00            
ATOM   3396  CB  ILE   211      84.250  66.800  79.690  1.00  0.00            
ATOM   3397  HB  ILE   211      83.820  66.270  78.810  1.00  0.00            
ATOM   3398  CG2 ILE   211      83.020  67.090  80.510  1.00  0.00            
ATOM   3399 HG21 ILE   211      82.440  66.160  80.680  1.00  0.00            
ATOM   3400 HG22 ILE   211      83.430  67.540  81.450  1.00  0.00            
ATOM   3401 HG23 ILE   211      82.360  67.830  80.020  1.00  0.00            
ATOM   3402  CG1 ILE   211      84.920  68.050  79.170  1.00  0.00            
ATOM   3403 HG11 ILE   211      85.240  68.770  79.960  1.00  0.00            
ATOM   3404 HG12 ILE   211      85.790  67.810  78.540  1.00  0.00            
ATOM   3405  CD  ILE   211      84.010  68.930  78.300  1.00  0.00            
ATOM   3406  HD1 ILE   211      84.550  69.760  77.790  1.00  0.00            
ATOM   3407  HD2 ILE   211      83.780  68.240  77.450  1.00  0.00            
ATOM   3408  HD3 ILE   211      83.020  69.190  78.730  1.00  0.00            
ATOM   3409  C   ILE   211      84.560  64.630  80.980  1.00  0.00            
ATOM   3410  O   ILE   211      84.300  64.580  82.170  1.00  0.00            
ATOM   3411  N   SER   212      84.270  63.610  80.140  1.00  0.00            
ATOM   3412  HN  SER   212      84.350  63.650  79.140  1.00  0.00            
ATOM   3413  CA  SER   212      83.880  62.290  80.700  1.00  0.00            
ATOM   3414  HA  SER   212      83.010  62.450  81.330  1.00  0.00            
ATOM   3415  CB  SER   212      83.510  61.270  79.610  1.00  0.00            
ATOM   3416  HB1 SER   212      82.820  60.500  80.040  1.00  0.00            
ATOM   3417  HB2 SER   212      82.890  61.850  78.890  1.00  0.00            
ATOM   3418  OG  SER   212      84.530  60.580  78.830  1.00  0.00            
ATOM   3419  HG1 SER   212      85.340  61.090  78.980  1.00  0.00            
ATOM   3420  C   SER   212      84.810  61.620  81.710  1.00  0.00            
ATOM   3421  O   SER   212      84.360  61.150  82.740  1.00  0.00            
ATOM   3422  N   TRP   213      86.100  61.600  81.470  1.00  0.00            
ATOM   3423  HN  TRP   213      86.400  61.930  80.570  1.00  0.00            
ATOM   3424  CA  TRP   213      87.090  60.930  82.330  1.00  0.00            
ATOM   3425  HA  TRP   213      86.560  60.070  82.710  1.00  0.00            
ATOM   3426  CB  TRP   213      88.350  60.650  81.520  1.00  0.00            
ATOM   3427  HB1 TRP   213      88.720  61.610  81.090  1.00  0.00            
ATOM   3428  HB2 TRP   213      89.140  60.370  82.240  1.00  0.00            
ATOM   3429  CG  TRP   213      88.230  59.680  80.370  1.00  0.00            
ATOM   3430  CD1 TRP   213      87.230  58.870  79.960  1.00  0.00            
ATOM   3431  HD1 TRP   213      86.200  59.000  80.250  1.00  0.00            
ATOM   3432  NE1 TRP   213      87.680  58.050  78.960  1.00  0.00            
ATOM   3433  HE1 TRP   213      87.110  57.560  78.340  1.00  0.00            
ATOM   3434  CE2 TRP   213      89.020  58.210  78.790  1.00  0.00            
ATOM   3435  CD2 TRP   213      89.380  59.260  79.590  1.00  0.00            
ATOM   3436  CE3 TRP   213      90.710  59.690  79.540  1.00  0.00            
ATOM   3437  HE3 TRP   213      91.020  60.520  80.160  1.00  0.00            
ATOM   3438  CZ3 TRP   213      91.580  59.080  78.680  1.00  0.00            
ATOM   3439  HZ3 TRP   213      92.630  59.330  78.800  1.00  0.00            
ATOM   3440  CZ2 TRP   213      89.910  57.520  78.010  1.00  0.00            
ATOM   3441  HZ2 TRP   213      89.640  56.690  77.370  1.00  0.00            
ATOM   3442  CH2 TRP   213      91.230  57.990  77.910  1.00  0.00            
ATOM   3443  HH2 TRP   213      91.920  57.400  77.330  1.00  0.00            
ATOM   3444  C   TRP   213      87.420  61.580  83.680  1.00  0.00            
ATOM   3445  O   TRP   213      87.830  60.990  84.680  1.00  0.00            
ATOM   3446  N   THR   214      87.040  62.950  83.720  1.00  0.00            
ATOM   3447  HN  THR   214      86.790  63.410  82.860  1.00  0.00            
ATOM   3448  CA  THR   214      87.250  63.790  84.900  1.00  0.00            
ATOM   3449  HA  THR   214      88.280  63.770  85.200  1.00  0.00            
ATOM   3450  CB  THR   214      86.920  65.250  84.680  1.00  0.00            
ATOM   3451  HB  THR   214      85.980  65.330  84.090  1.00  0.00            
ATOM   3452  OG1 THR   214      87.980  65.730  83.910  1.00  0.00            
ATOM   3453  HG1 THR   214      87.980  65.420  82.990  1.00  0.00            
ATOM   3454  CG2 THR   214      86.720  66.110  85.900  1.00  0.00            
ATOM   3455 HG21 THR   214      85.870  65.800  86.550  1.00  0.00            
ATOM   3456 HG22 THR   214      87.650  65.950  86.490  1.00  0.00            
ATOM   3457 HG23 THR   214      86.580  67.190  85.670  1.00  0.00            
ATOM   3458  C   THR   214      86.380  63.250  86.000  1.00  0.00            
ATOM   3459  O   THR   214      86.670  63.510  87.140  1.00  0.00            
ATOM   3460  N   ALA   215      85.330  62.460  85.700  1.00  0.00            
ATOM   3461  HN  ALA   215      85.010  62.460  84.760  1.00  0.00            
ATOM   3462  CA  ALA   215      84.470  61.770  86.680  1.00  0.00            
ATOM   3463  HA  ALA   215      84.040  62.500  87.350  1.00  0.00            
ATOM   3464  CB  ALA   215      83.370  60.990  85.970  1.00  0.00            
ATOM   3465  HB1 ALA   215      82.860  61.680  85.270  1.00  0.00            
ATOM   3466  HB2 ALA   215      83.860  60.210  85.340  1.00  0.00            
ATOM   3467  HB3 ALA   215      82.630  60.560  86.660  1.00  0.00            
ATOM   3468  C   ALA   215      85.250  60.850  87.650  1.00  0.00            
ATOM   3469  O   ALA   215      84.820  60.560  88.730  1.00  0.00            
ATOM   3470  N   PHE   216      86.390  60.270  87.250  1.00  0.00            
ATOM   3471  HN  PHE   216      86.730  60.360  86.310  1.00  0.00            
ATOM   3472  CA  PHE   216      87.190  59.390  88.020  1.00  0.00            
ATOM   3473  HA  PHE   216      86.470  58.770  88.530  1.00  0.00            
ATOM   3474  CB  PHE   216      88.250  58.600  87.260  1.00  0.00            
ATOM   3475  HB1 PHE   216      89.040  59.270  86.880  1.00  0.00            
ATOM   3476  HB2 PHE   216      88.820  57.920  87.940  1.00  0.00            
ATOM   3477  CG  PHE   216      87.630  57.820  86.090  1.00  0.00            
ATOM   3478  CD1 PHE   216      86.460  57.050  86.250  1.00  0.00            
ATOM   3479  HD1 PHE   216      85.940  57.000  87.200  1.00  0.00            
ATOM   3480  CE1 PHE   216      85.810  56.310  85.180  1.00  0.00            
ATOM   3481  HE1 PHE   216      84.840  55.880  85.360  1.00  0.00            
ATOM   3482  CZ  PHE   216      86.430  56.290  83.930  1.00  0.00            
ATOM   3483  HZ  PHE   216      86.110  55.820  83.010  1.00  0.00            
ATOM   3484  CD2 PHE   216      88.250  57.780  84.780  1.00  0.00            
ATOM   3485  HD2 PHE   216      89.160  58.320  84.620  1.00  0.00            
ATOM   3486  CE2 PHE   216      87.740  56.840  83.790  1.00  0.00            
ATOM   3487  HE2 PHE   216      88.240  56.790  82.840  1.00  0.00            
ATOM   3488  C   PHE   216      87.900  60.150  89.180  1.00  0.00            
ATOM   3489  O   PHE   216      88.310  59.520  90.110  1.00  0.00            
ATOM   3490  N   TRP   217      88.100  61.480  89.160  1.00  0.00            
ATOM   3491  HN  TRP   217      87.760  62.070  88.430  1.00  0.00            
ATOM   3492  CA  TRP   217      88.540  62.140  90.390  1.00  0.00            
ATOM   3493  HA  TRP   217      89.100  61.500  91.060  1.00  0.00            
ATOM   3494  CB  TRP   217      89.510  63.260  90.140  1.00  0.00            
ATOM   3495  HB1 TRP   217      89.030  64.030  89.500  1.00  0.00            
ATOM   3496  HB2 TRP   217      89.590  63.770  91.130  1.00  0.00            
ATOM   3497  CG  TRP   217      90.780  62.870  89.480  1.00  0.00            
ATOM   3498  CD1 TRP   217      92.020  63.190  90.110  1.00  0.00            
ATOM   3499  HD1 TRP   217      92.120  63.690  91.060  1.00  0.00            
ATOM   3500  NE1 TRP   217      92.990  62.680  89.290  1.00  0.00            
ATOM   3501  HE1 TRP   217      93.810  62.220  89.560  1.00  0.00            
ATOM   3502  CE2 TRP   217      92.480  62.140  88.150  1.00  0.00            
ATOM   3503  CD2 TRP   217      91.090  62.360  88.150  1.00  0.00            
ATOM   3504  CE3 TRP   217      90.290  61.950  87.030  1.00  0.00            
ATOM   3505  HE3 TRP   217      89.230  62.150  86.900  1.00  0.00            
ATOM   3506  CZ3 TRP   217      90.960  61.240  85.990  1.00  0.00            
ATOM   3507  HZ3 TRP   217      90.460  60.880  85.100  1.00  0.00            
ATOM   3508  CZ2 TRP   217      93.110  61.450  87.100  1.00  0.00            
ATOM   3509  HZ2 TRP   217      94.180  61.350  87.040  1.00  0.00            
ATOM   3510  CH2 TRP   217      92.350  61.060  86.040  1.00  0.00            
ATOM   3511  HH2 TRP   217      92.810  60.520  85.220  1.00  0.00            
ATOM   3512  C   TRP   217      87.410  62.630  91.370  1.00  0.00            
ATOM   3513  O   TRP   217      87.480  62.540  92.610  1.00  0.00            
ATOM   3514  N   SER   218      86.370  63.220  90.820  1.00  0.00            
ATOM   3515  HN  SER   218      86.400  63.480  89.850  1.00  0.00            
ATOM   3516  CA  SER   218      85.170  63.590  91.490  1.00  0.00            
ATOM   3517  HA  SER   218      85.480  64.240  92.290  1.00  0.00            
ATOM   3518  CB  SER   218      84.250  64.500  90.610  1.00  0.00            
ATOM   3519  HB1 SER   218      84.660  65.530  90.540  1.00  0.00            
ATOM   3520  HB2 SER   218      84.310  64.090  89.580  1.00  0.00            
ATOM   3521  OG  SER   218      82.890  64.540  91.050  1.00  0.00            
ATOM   3522  HG1 SER   218      82.290  64.270  90.350  1.00  0.00            
ATOM   3523  C   SER   218      84.430  62.360  92.160  1.00  0.00            
ATOM   3524  O   SER   218      84.430  61.190  91.690  1.00  0.00            
ATOM   3525  N   THR   219      83.810  62.570  93.330  1.00  0.00            
ATOM   3526  HN  THR   219      83.880  63.430  93.850  1.00  0.00            
ATOM   3527  CA  THR   219      83.100  61.690  94.250  1.00  0.00            
ATOM   3528  HA  THR   219      83.120  60.630  94.070  1.00  0.00            
ATOM   3529  CB  THR   219      83.700  61.820  95.650  1.00  0.00            
ATOM   3530  HB  THR   219      83.120  61.270  96.420  1.00  0.00            
ATOM   3531  OG1 THR   219      83.860  63.170  96.150  1.00  0.00            
ATOM   3532  HG1 THR   219      84.800  63.220  96.330  1.00  0.00            
ATOM   3533  CG2 THR   219      85.030  61.140  95.620  1.00  0.00            
ATOM   3534 HG21 THR   219      85.750  61.750  95.030  1.00  0.00            
ATOM   3535 HG22 THR   219      85.540  61.160  96.620  1.00  0.00            
ATOM   3536 HG23 THR   219      84.950  60.130  95.180  1.00  0.00            
ATOM   3537  C   THR   219      81.600  61.970  94.350  1.00  0.00            
ATOM   3538  O   THR   219      80.920  61.530  95.320  1.00  0.00            
ATOM   3539  N   SER   220      81.120  62.780  93.420  1.00  0.00            
ATOM   3540  HN  SER   220      81.550  62.980  92.540  1.00  0.00            
ATOM   3541  CA  SER   220      79.720  63.270  93.460  1.00  0.00            
ATOM   3542  HA  SER   220      79.160  63.080  94.360  1.00  0.00            
ATOM   3543  CB  SER   220      79.660  64.820  93.110  1.00  0.00            
ATOM   3544  HB1 SER   220      80.200  65.040  92.160  1.00  0.00            
ATOM   3545  HB2 SER   220      78.600  65.140  93.100  1.00  0.00            
ATOM   3546  OG  SER   220      80.310  65.600  94.170  1.00  0.00            
ATOM   3547  HG1 SER   220      79.850  65.300  94.960  1.00  0.00            
ATOM   3548  C   SER   220      79.010  62.690  92.280  1.00  0.00            
ATOM   3549  O   SER   220      79.240  62.910  91.090  1.00  0.00            
ATOM   3550  N   TYR   221      78.100  61.720  92.600  1.00  0.00            
ATOM   3551  HN  TYR   221      77.910  61.350  93.500  1.00  0.00            
ATOM   3552  CA  TYR   221      77.590  60.740  91.620  1.00  0.00            
ATOM   3553  HA  TYR   221      78.400  60.110  91.260  1.00  0.00            
ATOM   3554  CB  TYR   221      76.760  59.740  92.370  1.00  0.00            
ATOM   3555  HB1 TYR   221      77.420  59.240  93.110  1.00  0.00            
ATOM   3556  HB2 TYR   221      75.980  60.260  92.970  1.00  0.00            
ATOM   3557  CG  TYR   221      76.180  58.580  91.510  1.00  0.00            
ATOM   3558  CD1 TYR   221      77.150  57.740  90.900  1.00  0.00            
ATOM   3559  HD1 TYR   221      78.190  58.010  90.890  1.00  0.00            
ATOM   3560  CE1 TYR   221      76.750  56.630  90.220  1.00  0.00            
ATOM   3561  HE1 TYR   221      77.460  56.060  89.640  1.00  0.00            
ATOM   3562  CZ  TYR   221      75.410  56.290  90.090  1.00  0.00            
ATOM   3563  OH  TYR   221      75.040  55.170  89.270  1.00  0.00            
ATOM   3564  HH  TYR   221      74.100  55.240  89.070  1.00  0.00            
ATOM   3565  CD2 TYR   221      74.840  58.150  91.480  1.00  0.00            
ATOM   3566  HD2 TYR   221      74.070  58.640  92.060  1.00  0.00            
ATOM   3567  CE2 TYR   221      74.390  56.970  90.760  1.00  0.00            
ATOM   3568  HE2 TYR   221      73.350  56.730  90.630  1.00  0.00            
ATOM   3569  C   TYR   221      76.790  61.310  90.440  1.00  0.00            
ATOM   3570  O   TYR   221      76.940  61.020  89.260  1.00  0.00            
ATOM   3571  N   GLUT  222      75.850  62.180  90.780  1.00  0.00            
ATOM   3572  HN  GLUT  222      75.810  62.520  91.720  1.00  0.00            
ATOM   3573  CA  GLUT  222      74.920  62.800  89.720  1.00  0.00            
ATOM   3574  HA  GLUT  222      74.540  61.990  89.130  1.00  0.00            
ATOM   3575  CB  GLUT  222      73.660  63.490  90.280  1.00  0.00            
ATOM   3576  HB1 GLUT  222      73.950  64.140  91.130  1.00  0.00            
ATOM   3577  HB2 GLUT  222      73.180  64.220  89.580  1.00  0.00            
ATOM   3578  CG  GLUT  222      72.640  62.380  90.540  1.00  0.00            
ATOM   3579  HG1 GLUT  222      71.700  62.530  89.970  1.00  0.00            
ATOM   3580  HG2 GLUT  222      72.910  61.320  90.370  1.00  0.00            
ATOM   3581  CD  GLUT  222      72.180  62.540  92.000  1.00  0.00            
ATOM   3582  OE1 GLUT  222      71.290  63.300  92.380  1.00  0.00            
ATOM   3583  OE2 GLUT  222      72.750  61.730  92.960  1.00  0.00            
ATOM   3584  HE2 GLUT  222      72.340  61.760  93.830  1.00  0.00            
ATOM   3585  C   GLUT  222      75.650  63.720  88.730  1.00  0.00            
ATOM   3586  O   GLUT  222      75.330  63.820  87.540  1.00  0.00            
ATOM   3587  N   ALA   223      76.670  64.440  89.210  1.00  0.00            
ATOM   3588  HN  ALA   223      76.860  64.450  90.180  1.00  0.00            
ATOM   3589  CA  ALA   223      77.660  65.160  88.470  1.00  0.00            
ATOM   3590  HA  ALA   223      77.080  65.810  87.830  1.00  0.00            
ATOM   3591  CB  ALA   223      78.760  65.860  89.330  1.00  0.00            
ATOM   3592  HB1 ALA   223      79.240  65.060  89.920  1.00  0.00            
ATOM   3593  HB2 ALA   223      79.480  66.370  88.660  1.00  0.00            
ATOM   3594  HB3 ALA   223      78.290  66.470  90.140  1.00  0.00            
ATOM   3595  C   ALA   223      78.470  64.220  87.520  1.00  0.00            
ATOM   3596  O   ALA   223      78.520  64.360  86.280  1.00  0.00            
ATOM   3597  N   ASN   224      79.020  63.190  88.120  1.00  0.00            
ATOM   3598  HN  ASN   224      78.990  63.110  89.110  1.00  0.00            
ATOM   3599  CA  ASN   224      79.830  62.190  87.490  1.00  0.00            
ATOM   3600  HA  ASN   224      80.590  62.780  86.990  1.00  0.00            
ATOM   3601  CB  ASN   224      80.350  61.190  88.460  1.00  0.00            
ATOM   3602  HB1 ASN   224      79.520  60.950  89.160  1.00  0.00            
ATOM   3603  HB2 ASN   224      80.690  60.240  88.000  1.00  0.00            
ATOM   3604  CG  ASN   224      81.530  61.770  89.390  1.00  0.00            
ATOM   3605  OD1 ASN   224      82.000  62.890  89.140  1.00  0.00            
ATOM   3606  ND2 ASN   224      81.820  61.030  90.520  1.00  0.00            
ATOM   3607 HD21 ASN   224      81.410  60.120  90.500  1.00  0.00            
ATOM   3608 HD22 ASN   224      82.630  61.240  91.080  1.00  0.00            
ATOM   3609  C   ASN   224      79.100  61.520  86.300  1.00  0.00            
ATOM   3610  O   ASN   224      79.540  61.410  85.130  1.00  0.00            
ATOM   3611  N   VAL   225      77.870  61.120  86.660  1.00  0.00            
ATOM   3612  HN  VAL   225      77.520  61.270  87.590  1.00  0.00            
ATOM   3613  CA  VAL   225      76.890  60.670  85.680  1.00  0.00            
ATOM   3614  HA  VAL   225      77.280  59.750  85.280  1.00  0.00            
ATOM   3615  CB  VAL   225      75.660  60.280  86.420  1.00  0.00            
ATOM   3616  HB  VAL   225      75.480  60.960  87.280  1.00  0.00            
ATOM   3617  CG1 VAL   225      74.390  60.310  85.520  1.00  0.00            
ATOM   3618 HG11 VAL   225      73.510  59.940  86.090  1.00  0.00            
ATOM   3619 HG12 VAL   225      74.150  61.340  85.190  1.00  0.00            
ATOM   3620 HG13 VAL   225      74.460  59.670  84.610  1.00  0.00            
ATOM   3621  CG2 VAL   225      75.860  58.880  87.080  1.00  0.00            
ATOM   3622 HG21 VAL   225      76.030  58.020  86.390  1.00  0.00            
ATOM   3623 HG22 VAL   225      76.770  58.920  87.710  1.00  0.00            
ATOM   3624 HG23 VAL   225      75.000  58.610  87.730  1.00  0.00            
ATOM   3625  C   VAL   225      76.550  61.760  84.640  1.00  0.00            
ATOM   3626  O   VAL   225      76.540  61.470  83.430  1.00  0.00            
ATOM   3627  N   THR   226      76.300  63.050  85.010  1.00  0.00            
ATOM   3628  HN  THR   226      76.160  63.300  85.960  1.00  0.00            
ATOM   3629  CA  THR   226      76.050  64.080  84.020  1.00  0.00            
ATOM   3630  HA  THR   226      75.220  63.640  83.500  1.00  0.00            
ATOM   3631  CB  THR   226      75.840  65.450  84.690  1.00  0.00            
ATOM   3632  HB  THR   226      76.600  65.700  85.460  1.00  0.00            
ATOM   3633  OG1 THR   226      74.640  65.580  85.480  1.00  0.00            
ATOM   3634  HG1 THR   226      74.770  64.860  86.110  1.00  0.00            
ATOM   3635  CG2 THR   226      75.780  66.610  83.700  1.00  0.00            
ATOM   3636 HG21 THR   226      75.540  67.540  84.250  1.00  0.00            
ATOM   3637 HG22 THR   226      76.720  67.040  83.300  1.00  0.00            
ATOM   3638 HG23 THR   226      75.040  66.470  82.880  1.00  0.00            
ATOM   3639  C   THR   226      77.070  64.340  82.960  1.00  0.00            
ATOM   3640  O   THR   226      76.850  64.500  81.770  1.00  0.00            
ATOM   3641  N   LEU   227      78.350  64.330  83.420  1.00  0.00            
ATOM   3642  HN  LEU   227      78.380  64.180  84.410  1.00  0.00            
ATOM   3643  CA  LEU   227      79.600  64.480  82.740  1.00  0.00            
ATOM   3644  HA  LEU   227      79.570  65.420  82.200  1.00  0.00            
ATOM   3645  CB  LEU   227      80.970  64.380  83.600  1.00  0.00            
ATOM   3646  HB1 LEU   227      80.870  63.470  84.220  1.00  0.00            
ATOM   3647  HB2 LEU   227      81.820  64.120  82.940  1.00  0.00            
ATOM   3648  CG  LEU   227      81.300  65.410  84.680  1.00  0.00            
ATOM   3649  HG  LEU   227      80.420  65.480  85.360  1.00  0.00            
ATOM   3650  CD1 LEU   227      82.450  64.820  85.510  1.00  0.00            
ATOM   3651 HD11 LEU   227      82.180  64.200  86.390  1.00  0.00            
ATOM   3652 HD12 LEU   227      83.100  64.260  84.800  1.00  0.00            
ATOM   3653 HD13 LEU   227      83.030  65.600  86.050  1.00  0.00            
ATOM   3654  CD2 LEU   227      81.640  66.740  84.060  1.00  0.00            
ATOM   3655 HD21 LEU   227      82.540  66.680  83.410  1.00  0.00            
ATOM   3656 HD22 LEU   227      80.790  67.180  83.500  1.00  0.00            
ATOM   3657 HD23 LEU   227      81.980  67.470  84.820  1.00  0.00            
ATOM   3658  C   LEU   227      79.750  63.440  81.610  1.00  0.00            
ATOM   3659  O   LEU   227      79.970  63.730  80.450  1.00  0.00            
ATOM   3660  N   VAL   228      79.610  62.130  81.970  1.00  0.00            
ATOM   3661  HN  VAL   228      79.370  61.860  82.900  1.00  0.00            
ATOM   3662  CA  VAL   228      79.780  61.050  81.120  1.00  0.00            
ATOM   3663  HA  VAL   228      80.710  61.030  80.570  1.00  0.00            
ATOM   3664  CB  VAL   228      79.870  59.780  81.980  1.00  0.00            
ATOM   3665  HB  VAL   228      78.900  59.720  82.510  1.00  0.00            
ATOM   3666  CG1 VAL   228      79.930  58.500  81.030  1.00  0.00            
ATOM   3667 HG11 VAL   228      80.760  58.630  80.300  1.00  0.00            
ATOM   3668 HG12 VAL   228      80.080  57.610  81.690  1.00  0.00            
ATOM   3669 HG13 VAL   228      79.090  58.280  80.320  1.00  0.00            
ATOM   3670  CG2 VAL   228      81.120  59.890  82.860  1.00  0.00            
ATOM   3671 HG21 VAL   228      81.320  60.870  83.350  1.00  0.00            
ATOM   3672 HG22 VAL   228      80.850  59.240  83.720  1.00  0.00            
ATOM   3673 HG23 VAL   228      82.050  59.610  82.310  1.00  0.00            
ATOM   3674  C   VAL   228      78.630  60.930  80.090  1.00  0.00            
ATOM   3675  O   VAL   228      78.850  60.850  78.850  1.00  0.00            
ATOM   3676  N   VAL   229      77.420  60.910  80.570  1.00  0.00            
ATOM   3677  HN  VAL   229      77.180  61.060  81.530  1.00  0.00            
ATOM   3678  CA  VAL   229      76.280  60.740  79.650  1.00  0.00            
ATOM   3679  HA  VAL   229      76.550  60.040  78.870  1.00  0.00            
ATOM   3680  CB  VAL   229      75.110  60.110  80.410  1.00  0.00            
ATOM   3681  HB  VAL   229      75.540  59.550  81.270  1.00  0.00            
ATOM   3682  CG1 VAL   229      74.140  61.170  80.930  1.00  0.00            
ATOM   3683 HG11 VAL   229      74.740  61.850  81.570  1.00  0.00            
ATOM   3684 HG12 VAL   229      73.720  61.810  80.130  1.00  0.00            
ATOM   3685 HG13 VAL   229      73.390  60.680  81.590  1.00  0.00            
ATOM   3686  CG2 VAL   229      74.540  58.990  79.410  1.00  0.00            
ATOM   3687 HG21 VAL   229      74.330  59.570  78.480  1.00  0.00            
ATOM   3688 HG22 VAL   229      75.310  58.230  79.140  1.00  0.00            
ATOM   3689 HG23 VAL   229      73.600  58.570  79.810  1.00  0.00            
ATOM   3690  C   VAL   229      75.910  61.940  78.810  1.00  0.00            
ATOM   3691  O   VAL   229      75.520  61.810  77.600  1.00  0.00            
ATOM   3692  N   SER   230      76.090  63.230  79.310  1.00  0.00            
ATOM   3693  HN  SER   230      76.270  63.430  80.270  1.00  0.00            
ATOM   3694  CA  SER   230      75.680  64.380  78.510  1.00  0.00            
ATOM   3695  HA  SER   230      74.910  64.070  77.820  1.00  0.00            
ATOM   3696  CB  SER   230      75.080  65.620  79.350  1.00  0.00            
ATOM   3697  HB1 SER   230      75.880  65.950  80.040  1.00  0.00            
ATOM   3698  HB2 SER   230      74.710  66.430  78.690  1.00  0.00            
ATOM   3699  OG  SER   230      74.000  65.230  80.090  1.00  0.00            
ATOM   3700  HG1 SER   230      73.330  64.880  79.500  1.00  0.00            
ATOM   3701  C   SER   230      76.810  64.740  77.590  1.00  0.00            
ATOM   3702  O   SER   230      76.560  65.370  76.580  1.00  0.00            
ATOM   3703  N   THR   231      78.080  64.280  77.730  1.00  0.00            
ATOM   3704  HN  THR   231      78.320  63.780  78.560  1.00  0.00            
ATOM   3705  CA  THR   231      79.140  64.350  76.760  1.00  0.00            
ATOM   3706  HA  THR   231      78.950  65.260  76.210  1.00  0.00            
ATOM   3707  CB  THR   231      80.620  64.510  77.230  1.00  0.00            
ATOM   3708  HB  THR   231      81.230  64.470  76.300  1.00  0.00            
ATOM   3709  OG1 THR   231      81.060  63.520  78.100  1.00  0.00            
ATOM   3710  HG1 THR   231      80.550  63.610  78.910  1.00  0.00            
ATOM   3711  CG2 THR   231      80.680  65.940  77.800  1.00  0.00            
ATOM   3712 HG21 THR   231      79.850  66.150  78.510  1.00  0.00            
ATOM   3713 HG22 THR   231      81.640  66.290  78.230  1.00  0.00            
ATOM   3714 HG23 THR   231      80.540  66.630  76.950  1.00  0.00            
ATOM   3715  C   THR   231      78.980  63.260  75.700  1.00  0.00            
ATOM   3716  O   THR   231      79.410  63.460  74.540  1.00  0.00            
ATOM   3717  N   LEU   232      78.320  62.100  76.020  1.00  0.00            
ATOM   3718  HN  LEU   232      78.110  61.970  76.980  1.00  0.00            
ATOM   3719  CA  LEU   232      77.980  61.050  75.080  1.00  0.00            
ATOM   3720  HA  LEU   232      78.860  60.620  74.620  1.00  0.00            
ATOM   3721  CB  LEU   232      77.220  59.820  75.600  1.00  0.00            
ATOM   3722  HB1 LEU   232      77.870  59.480  76.440  1.00  0.00            
ATOM   3723  HB2 LEU   232      76.270  60.190  76.040  1.00  0.00            
ATOM   3724  CG  LEU   232      76.940  58.670  74.610  1.00  0.00            
ATOM   3725  HG  LEU   232      76.100  58.910  73.910  1.00  0.00            
ATOM   3726  CD1 LEU   232      78.130  58.070  73.940  1.00  0.00            
ATOM   3727 HD11 LEU   232      78.750  57.480  74.640  1.00  0.00            
ATOM   3728 HD12 LEU   232      77.930  57.360  73.100  1.00  0.00            
ATOM   3729 HD13 LEU   232      78.770  58.880  73.530  1.00  0.00            
ATOM   3730  CD2 LEU   232      76.330  57.570  75.380  1.00  0.00            
ATOM   3731 HD21 LEU   232      75.580  57.930  76.120  1.00  0.00            
ATOM   3732 HD22 LEU   232      75.730  56.920  74.700  1.00  0.00            
ATOM   3733 HD23 LEU   232      77.030  56.900  75.940  1.00  0.00            
ATOM   3734  C   LEU   232      77.130  61.610  73.960  1.00  0.00            
ATOM   3735  O   LEU   232      77.290  61.240  72.820  1.00  0.00            
ATOM   3736  N   ILE   233      76.150  62.510  74.270  1.00  0.00            
ATOM   3737  HN  ILE   233      76.030  62.490  75.260  1.00  0.00            
ATOM   3738  CA  ILE   233      75.260  63.180  73.390  1.00  0.00            
ATOM   3739  HA  ILE   233      74.740  62.430  72.810  1.00  0.00            
ATOM   3740  CB  ILE   233      74.200  64.010  74.190  1.00  0.00            
ATOM   3741  HB  ILE   233      74.740  64.790  74.760  1.00  0.00            
ATOM   3742  CG2 ILE   233      73.400  64.860  73.270  1.00  0.00            
ATOM   3743 HG21 ILE   233      74.010  65.690  72.860  1.00  0.00            
ATOM   3744 HG22 ILE   233      73.000  64.320  72.390  1.00  0.00            
ATOM   3745 HG23 ILE   233      72.540  65.400  73.720  1.00  0.00            
ATOM   3746  CG1 ILE   233      73.350  63.000  75.040  1.00  0.00            
ATOM   3747 HG11 ILE   233      73.970  62.470  75.800  1.00  0.00            
ATOM   3748 HG12 ILE   233      72.690  63.670  75.630  1.00  0.00            
ATOM   3749  CD  ILE   233      72.430  61.970  74.380  1.00  0.00            
ATOM   3750  HD1 ILE   233      73.030  61.260  73.760  1.00  0.00            
ATOM   3751  HD2 ILE   233      71.930  61.330  75.140  1.00  0.00            
ATOM   3752  HD3 ILE   233      71.710  62.590  73.820  1.00  0.00            
ATOM   3753  C   ILE   233      75.910  64.050  72.420  1.00  0.00            
ATOM   3754  O   ILE   233      75.600  64.010  71.200  1.00  0.00            
ATOM   3755  N   ALA   234      76.920  64.810  72.880  1.00  0.00            
ATOM   3756  HN  ALA   234      77.100  64.770  73.860  1.00  0.00            
ATOM   3757  CA  ALA   234      77.800  65.650  72.100  1.00  0.00            
ATOM   3758  HA  ALA   234      77.140  66.230  71.460  1.00  0.00            
ATOM   3759  CB  ALA   234      78.850  66.530  72.890  1.00  0.00            
ATOM   3760  HB1 ALA   234      79.340  66.030  73.740  1.00  0.00            
ATOM   3761  HB2 ALA   234      79.670  66.840  72.200  1.00  0.00            
ATOM   3762  HB3 ALA   234      78.360  67.420  73.350  1.00  0.00            
ATOM   3763  C   ALA   234      78.530  64.820  71.090  1.00  0.00            
ATOM   3764  O   ALA   234      78.640  64.980  69.910  1.00  0.00            
ATOM   3765  N   HSPT  235      79.000  63.660  71.600  1.00  0.00            
ATOM   3766  HN  HSPT  235      78.900  63.500  72.580  1.00  0.00            
ATOM   3767  CA  HSPT  235      79.690  62.640  70.940  1.00  0.00            
ATOM   3768  HA  HSPT  235      80.500  63.170  70.470  1.00  0.00            
ATOM   3769  CB  HSPT  235      80.440  61.740  72.030  1.00  0.00            
ATOM   3770  HB1 HSPT  235      81.280  62.330  72.470  1.00  0.00            
ATOM   3771  HB2 HSPT  235      79.830  61.640  72.950  1.00  0.00            
ATOM   3772  CD2 HSPT  235      80.980  59.290  72.640  1.00  0.00            
ATOM   3773  HD2 HSPT  235      80.880  59.250  73.720  1.00  0.00            
ATOM   3774  CG  HSPT  235      80.740  60.290  71.750  1.00  0.00            
ATOM   3775  NE2 HSPT  235      81.380  58.190  71.950  1.00  0.00            
ATOM   3776  HE2 HSPT  235      81.630  57.270  72.270  1.00  0.00            
ATOM   3777  ND1 HSPT  235      81.020  59.790  70.550  1.00  0.00            
ATOM   3778  HD1 HSPT  235      80.860  60.240  69.680  1.00  0.00            
ATOM   3779  CE1 HSPT  235      81.460  58.540  70.680  1.00  0.00            
ATOM   3780  HE1 HSPT  235      81.790  57.940  69.860  1.00  0.00            
ATOM   3781  C   HSPT  235      78.980  61.890  69.830  1.00  0.00            
ATOM   3782  O   HSPT  235      79.550  61.530  68.820  1.00  0.00            
ATOM   3783  N   ILE   236      77.620  61.710  69.970  1.00  0.00            
ATOM   3784  HN  ILE   236      77.150  61.870  70.830  1.00  0.00            
ATOM   3785  CA  ILE   236      76.810  60.990  69.020  1.00  0.00            
ATOM   3786  HA  ILE   236      77.390  60.150  68.660  1.00  0.00            
ATOM   3787  CB  ILE   236      75.510  60.440  69.640  1.00  0.00            
ATOM   3788  HB  ILE   236      74.940  61.210  70.200  1.00  0.00            
ATOM   3789  CG2 ILE   236      74.440  60.000  68.600  1.00  0.00            
ATOM   3790 HG21 ILE   236      73.850  60.890  68.280  1.00  0.00            
ATOM   3791 HG22 ILE   236      74.870  59.470  67.720  1.00  0.00            
ATOM   3792 HG23 ILE   236      73.590  59.340  68.880  1.00  0.00            
ATOM   3793  CG1 ILE   236      75.820  59.270  70.530  1.00  0.00            
ATOM   3794 HG11 ILE   236      76.080  58.360  69.940  1.00  0.00            
ATOM   3795 HG12 ILE   236      76.810  59.460  71.000  1.00  0.00            
ATOM   3796  CD  ILE   236      74.650  58.880  71.440  1.00  0.00            
ATOM   3797  HD1 ILE   236      74.560  59.640  72.250  1.00  0.00            
ATOM   3798  HD2 ILE   236      73.680  58.860  70.890  1.00  0.00            
ATOM   3799  HD3 ILE   236      74.760  57.930  72.000  1.00  0.00            
ATOM   3800  C   ILE   236      76.550  61.930  67.860  1.00  0.00            
ATOM   3801  O   ILE   236      76.800  61.480  66.760  1.00  0.00            
ATOM   3802  N   ALA   237      76.190  63.200  68.130  1.00  0.00            
ATOM   3803  HN  ALA   237      76.050  63.480  69.080  1.00  0.00            
ATOM   3804  CA  ALA   237      76.070  64.210  67.070  1.00  0.00            
ATOM   3805  HA  ALA   237      75.210  63.910  66.480  1.00  0.00            
ATOM   3806  CB  ALA   237      75.630  65.570  67.650  1.00  0.00            
ATOM   3807  HB1 ALA   237      75.300  66.290  66.880  1.00  0.00            
ATOM   3808  HB2 ALA   237      74.700  65.390  68.240  1.00  0.00            
ATOM   3809  HB3 ALA   237      76.340  66.030  68.370  1.00  0.00            
ATOM   3810  C   ALA   237      77.340  64.350  66.190  1.00  0.00            
ATOM   3811  O   ALA   237      77.340  64.150  64.990  1.00  0.00            
ATOM   3812  N   PHE   238      78.570  64.490  66.780  1.00  0.00            
ATOM   3813  HN  PHE   238      78.710  64.650  67.750  1.00  0.00            
ATOM   3814  CA  PHE   238      79.820  64.330  66.010  1.00  0.00            
ATOM   3815  HA  PHE   238      79.860  65.050  65.210  1.00  0.00            
ATOM   3816  CB  PHE   238      81.040  64.620  66.870  1.00  0.00            
ATOM   3817  HB1 PHE   238      80.860  63.930  67.720  1.00  0.00            
ATOM   3818  HB2 PHE   238      81.990  64.390  66.340  1.00  0.00            
ATOM   3819  CG  PHE   238      81.070  66.100  67.400  1.00  0.00            
ATOM   3820  CD1 PHE   238      80.660  67.240  66.640  1.00  0.00            
ATOM   3821  HD1 PHE   238      80.220  67.080  65.670  1.00  0.00            
ATOM   3822  CE1 PHE   238      80.680  68.520  67.200  1.00  0.00            
ATOM   3823  HE1 PHE   238      80.380  69.400  66.660  1.00  0.00            
ATOM   3824  CZ  PHE   238      81.280  68.770  68.460  1.00  0.00            
ATOM   3825  HZ  PHE   238      81.560  69.730  68.860  1.00  0.00            
ATOM   3826  CD2 PHE   238      81.510  66.320  68.740  1.00  0.00            
ATOM   3827  HD2 PHE   238      81.930  65.530  69.350  1.00  0.00            
ATOM   3828  CE2 PHE   238      81.650  67.610  69.190  1.00  0.00            
ATOM   3829  HE2 PHE   238      82.070  67.640  70.180  1.00  0.00            
ATOM   3830  C   PHE   238      80.080  63.040  65.240  1.00  0.00            
ATOM   3831  O   PHE   238      80.530  63.100  64.140  1.00  0.00            
ATOM   3832  N   ASN   239      79.780  61.860  65.730  1.00  0.00            
ATOM   3833  HN  ASN   239      79.470  61.850  66.680  1.00  0.00            
ATOM   3834  CA  ASN   239      79.910  60.610  64.990  1.00  0.00            
ATOM   3835  HA  ASN   239      80.860  60.590  64.490  1.00  0.00            
ATOM   3836  CB  ASN   239      79.820  59.240  65.870  1.00  0.00            
ATOM   3837  HB1 ASN   239      78.990  58.960  66.550  1.00  0.00            
ATOM   3838  HB2 ASN   239      79.840  58.360  65.200  1.00  0.00            
ATOM   3839  CG  ASN   239      81.160  59.020  66.660  1.00  0.00            
ATOM   3840  OD1 ASN   239      81.300  58.660  67.850  1.00  0.00            
ATOM   3841  ND2 ASN   239      82.240  59.050  65.820  1.00  0.00            
ATOM   3842 HD21 ASN   239      82.150  58.970  64.830  1.00  0.00            
ATOM   3843 HD22 ASN   239      83.110  58.910  66.300  1.00  0.00            
ATOM   3844  C   ASN   239      78.950  60.400  63.920  1.00  0.00            
ATOM   3845  O   ASN   239      79.260  59.780  62.910  1.00  0.00            
ATOM   3846  N   ILE   240      77.730  60.970  63.990  1.00  0.00            
ATOM   3847  HN  ILE   240      77.520  61.250  64.930  1.00  0.00            
ATOM   3848  CA  ILE   240      76.630  60.970  63.020  1.00  0.00            
ATOM   3849  HA  ILE   240      76.560  59.940  62.700  1.00  0.00            
ATOM   3850  CB  ILE   240      75.340  61.410  63.620  1.00  0.00            
ATOM   3851  HB  ILE   240      75.600  62.180  64.370  1.00  0.00            
ATOM   3852  CG2 ILE   240      74.430  62.050  62.590  1.00  0.00            
ATOM   3853 HG21 ILE   240      74.710  63.070  62.250  1.00  0.00            
ATOM   3854 HG22 ILE   240      74.290  61.480  61.650  1.00  0.00            
ATOM   3855 HG23 ILE   240      73.460  62.070  63.120  1.00  0.00            
ATOM   3856  CG1 ILE   240      74.710  60.290  64.430  1.00  0.00            
ATOM   3857 HG11 ILE   240      74.460  59.450  63.750  1.00  0.00            
ATOM   3858 HG12 ILE   240      75.510  59.860  65.080  1.00  0.00            
ATOM   3859  CD  ILE   240      73.510  60.630  65.290  1.00  0.00            
ATOM   3860  HD1 ILE   240      73.360  59.850  66.070  1.00  0.00            
ATOM   3861  HD2 ILE   240      73.680  61.560  65.870  1.00  0.00            
ATOM   3862  HD3 ILE   240      72.540  60.740  64.750  1.00  0.00            
ATOM   3863  C   ILE   240      77.100  61.760  61.780  1.00  0.00            
ATOM   3864  O   ILE   240      77.160  61.320  60.670  1.00  0.00            
ATOM   3865  N   LEU   241      77.620  62.980  62.100  1.00  0.00            
ATOM   3866  HN  LEU   241      77.520  63.270  63.050  1.00  0.00            
ATOM   3867  CA  LEU   241      78.210  63.900  61.180  1.00  0.00            
ATOM   3868  HA  LEU   241      77.430  64.060  60.460  1.00  0.00            
ATOM   3869  CB  LEU   241      78.760  65.210  61.840  1.00  0.00            
ATOM   3870  HB1 LEU   241      77.860  65.670  62.280  1.00  0.00            
ATOM   3871  HB2 LEU   241      79.440  65.050  62.700  1.00  0.00            
ATOM   3872  CG  LEU   241      79.400  66.260  60.890  1.00  0.00            
ATOM   3873  HG  LEU   241      80.170  65.700  60.320  1.00  0.00            
ATOM   3874  CD1 LEU   241      78.370  66.650  59.790  1.00  0.00            
ATOM   3875 HD11 LEU   241      77.450  67.060  60.250  1.00  0.00            
ATOM   3876 HD12 LEU   241      78.840  67.430  59.150  1.00  0.00            
ATOM   3877 HD13 LEU   241      78.200  65.760  59.150  1.00  0.00            
ATOM   3878  CD2 LEU   241      79.870  67.460  61.710  1.00  0.00            
ATOM   3879 HD21 LEU   241      80.330  68.260  61.090  1.00  0.00            
ATOM   3880 HD22 LEU   241      78.950  68.000  62.040  1.00  0.00            
ATOM   3881 HD23 LEU   241      80.440  67.110  62.600  1.00  0.00            
ATOM   3882  C   LEU   241      79.390  63.290  60.410  1.00  0.00            
ATOM   3883  O   LEU   241      79.400  63.340  59.180  1.00  0.00            
ATOM   3884  N   VAL   242      80.320  62.710  61.100  1.00  0.00            
ATOM   3885  HN  VAL   242      80.350  62.860  62.090  1.00  0.00            
ATOM   3886  CA  VAL   242      81.440  62.030  60.590  1.00  0.00            
ATOM   3887  HA  VAL   242      82.040  62.770  60.080  1.00  0.00            
ATOM   3888  CB  VAL   242      82.370  61.530  61.670  1.00  0.00            
ATOM   3889  HB  VAL   242      81.750  60.930  62.370  1.00  0.00            
ATOM   3890  CG1 VAL   242      83.470  60.570  61.060  1.00  0.00            
ATOM   3891 HG11 VAL   242      84.040  59.990  61.820  1.00  0.00            
ATOM   3892 HG12 VAL   242      83.050  59.650  60.600  1.00  0.00            
ATOM   3893 HG13 VAL   242      84.190  61.080  60.390  1.00  0.00            
ATOM   3894  CG2 VAL   242      83.110  62.670  62.400  1.00  0.00            
ATOM   3895 HG21 VAL   242      82.450  63.400  62.920  1.00  0.00            
ATOM   3896 HG22 VAL   242      83.820  62.140  63.060  1.00  0.00            
ATOM   3897 HG23 VAL   242      83.690  63.340  61.740  1.00  0.00            
ATOM   3898  C   VAL   242      81.140  61.000  59.550  1.00  0.00            
ATOM   3899  O   VAL   242      81.690  61.070  58.450  1.00  0.00            
ATOM   3900  N   GLUT  243      80.140  60.060  59.840  1.00  0.00            
ATOM   3901  HN  GLUT  243      79.810  59.890  60.770  1.00  0.00            
ATOM   3902  CA  GLUT  243      79.730  59.000  58.940  1.00  0.00            
ATOM   3903  HA  GLUT  243      80.630  58.660  58.450  1.00  0.00            
ATOM   3904  CB  GLUT  243      79.200  57.810  59.820  1.00  0.00            
ATOM   3905  HB1 GLUT  243      79.170  56.910  59.170  1.00  0.00            
ATOM   3906  HB2 GLUT  243      79.920  57.580  60.640  1.00  0.00            
ATOM   3907  CG  GLUT  243      77.810  58.020  60.550  1.00  0.00            
ATOM   3908  HG1 GLUT  243      77.940  58.930  61.160  1.00  0.00            
ATOM   3909  HG2 GLUT  243      76.920  58.190  59.900  1.00  0.00            
ATOM   3910  CD  GLUT  243      77.440  56.700  61.270  1.00  0.00            
ATOM   3911  OE1 GLUT  243      77.070  55.640  60.750  1.00  0.00            
ATOM   3912  OE2 GLUT  243      77.570  56.760  62.600  1.00  0.00            
ATOM   3913  HE2 GLUT  243      77.600  55.900  63.030  1.00  0.00            
ATOM   3914  C   GLUT  243      78.780  59.390  57.770  1.00  0.00            
ATOM   3915  O   GLUT  243      78.690  58.700  56.760  1.00  0.00            
ATOM   3916  N   THR   244      78.000  60.500  57.910  1.00  0.00            
ATOM   3917  HN  THR   244      77.930  60.920  58.810  1.00  0.00            
ATOM   3918  CA  THR   244      77.340  61.120  56.760  1.00  0.00            
ATOM   3919  HA  THR   244      76.840  60.360  56.170  1.00  0.00            
ATOM   3920  CB  THR   244      76.220  62.130  57.180  1.00  0.00            
ATOM   3921  HB  THR   244      75.740  62.600  56.290  1.00  0.00            
ATOM   3922  OG1 THR   244      76.700  63.110  58.060  1.00  0.00            
ATOM   3923  HG1 THR   244      77.240  62.640  58.700  1.00  0.00            
ATOM   3924  CG2 THR   244      75.060  61.370  57.840  1.00  0.00            
ATOM   3925 HG21 THR   244      74.130  61.920  58.100  1.00  0.00            
ATOM   3926 HG22 THR   244      74.680  60.690  57.050  1.00  0.00            
ATOM   3927 HG23 THR   244      75.570  60.660  58.530  1.00  0.00            
ATOM   3928  C   THR   244      78.320  61.740  55.750  1.00  0.00            
ATOM   3929  O   THR   244      78.050  61.640  54.540  1.00  0.00            
ATOM   3930  N   ASN   245      79.350  62.380  56.230  1.00  0.00            
ATOM   3931  HN  ASN   245      79.480  62.510  57.210  1.00  0.00            
ATOM   3932  CA  ASN   245      80.390  62.810  55.280  1.00  0.00            
ATOM   3933  HA  ASN   245      79.970  63.340  54.440  1.00  0.00            
ATOM   3934  CB  ASN   245      81.520  63.690  55.990  1.00  0.00            
ATOM   3935  HB1 ASN   245      82.210  63.210  56.720  1.00  0.00            
ATOM   3936  HB2 ASN   245      81.990  64.190  55.120  1.00  0.00            
ATOM   3937  CG  ASN   245      80.920  64.770  56.880  1.00  0.00            
ATOM   3938  OD1 ASN   245      79.850  65.260  56.500  1.00  0.00            
ATOM   3939  ND2 ASN   245      81.540  65.120  58.040  1.00  0.00            
ATOM   3940 HD21 ASN   245      82.460  64.770  58.220  1.00  0.00            
ATOM   3941 HD22 ASN   245      81.140  65.840  58.610  1.00  0.00            
ATOM   3942  C   ASN   245      81.190  61.620  54.610  1.00  0.00            
ATOM   3943  O   ASN   245      81.350  61.590  53.390  1.00  0.00            
ATOM   3944  N   LEU   246      81.600  60.590  55.350  1.00  0.00            
ATOM   3945  HN  LEU   246      81.330  60.460  56.300  1.00  0.00            
ATOM   3946  CA  LEU   246      82.610  59.640  54.940  1.00  0.00            
ATOM   3947  HA  LEU   246      83.370  60.210  54.440  1.00  0.00            
ATOM   3948  CB  LEU   246      83.190  58.990  56.260  1.00  0.00            
ATOM   3949  HB1 LEU   246      83.830  59.630  56.910  1.00  0.00            
ATOM   3950  HB2 LEU   246      82.320  58.820  56.910  1.00  0.00            
ATOM   3951  CG  LEU   246      84.160  57.700  56.080  1.00  0.00            
ATOM   3952  HG  LEU   246      83.560  56.870  55.650  1.00  0.00            
ATOM   3953  CD1 LEU   246      85.450  57.880  55.220  1.00  0.00            
ATOM   3954 HD11 LEU   246      86.000  58.820  55.410  1.00  0.00            
ATOM   3955 HD12 LEU   246      86.100  57.000  55.410  1.00  0.00            
ATOM   3956 HD13 LEU   246      85.110  57.940  54.160  1.00  0.00            
ATOM   3957  CD2 LEU   246      84.580  57.340  57.520  1.00  0.00            
ATOM   3958 HD21 LEU   246      85.170  58.180  57.960  1.00  0.00            
ATOM   3959 HD22 LEU   246      83.740  57.140  58.220  1.00  0.00            
ATOM   3960 HD23 LEU   246      85.270  56.470  57.440  1.00  0.00            
ATOM   3961  C   LEU   246      82.050  58.460  54.130  1.00  0.00            
ATOM   3962  O   LEU   246      81.090  57.810  54.630  1.00  0.00            
ATOM   3963  N   PRO   247      82.470  58.090  52.910  1.00  0.00            
ATOM   3964  CD  PRO   247      83.320  58.960  52.040  1.00  0.00            
ATOM   3965  HD1 PRO   247      84.390  58.750  52.260  1.00  0.00            
ATOM   3966  HD2 PRO   247      83.040  60.030  52.180  1.00  0.00            
ATOM   3967  CA  PRO   247      82.010  56.890  52.160  1.00  0.00            
ATOM   3968  HA  PRO   247      80.990  57.160  51.960  1.00  0.00            
ATOM   3969  CB  PRO   247      82.910  56.900  50.900  1.00  0.00            
ATOM   3970  HB1 PRO   247      83.940  56.560  51.140  1.00  0.00            
ATOM   3971  HB2 PRO   247      82.500  56.380  50.010  1.00  0.00            
ATOM   3972  CG  PRO   247      82.920  58.430  50.680  1.00  0.00            
ATOM   3973  HG1 PRO   247      83.600  58.790  49.880  1.00  0.00            
ATOM   3974  HG2 PRO   247      81.840  58.660  50.550  1.00  0.00            
ATOM   3975  C   PRO   247      81.880  55.560  52.810  1.00  0.00            
ATOM   3976  O   PRO   247      82.690  55.300  53.720  1.00  0.00            
ATOM   3977  N   LYS   248      80.870  54.720  52.420  1.00  0.00            
ATOM   3978  HN  LYS   248      80.120  54.920  51.790  1.00  0.00            
ATOM   3979  CA  LYS   248      80.630  53.430  52.920  1.00  0.00            
ATOM   3980  HA  LYS   248      80.560  53.460  54.000  1.00  0.00            
ATOM   3981  CB  LYS   248      79.210  53.080  52.420  1.00  0.00            
ATOM   3982  HB1 LYS   248      78.640  54.000  52.150  1.00  0.00            
ATOM   3983  HB2 LYS   248      79.260  52.540  51.460  1.00  0.00            
ATOM   3984  CG  LYS   248      78.390  52.190  53.430  1.00  0.00            
ATOM   3985  HG1 LYS   248      78.410  52.740  54.400  1.00  0.00            
ATOM   3986  HG2 LYS   248      77.330  52.200  53.090  1.00  0.00            
ATOM   3987  CD  LYS   248      79.080  50.900  53.770  1.00  0.00            
ATOM   3988  HD1 LYS   248      80.070  51.090  54.230  1.00  0.00            
ATOM   3989  HD2 LYS   248      78.440  50.390  54.520  1.00  0.00            
ATOM   3990  CE  LYS   248      79.250  49.960  52.570  1.00  0.00            
ATOM   3991  HE1 LYS   248      78.270  49.600  52.180  1.00  0.00            
ATOM   3992  HE2 LYS   248      79.870  50.430  51.780  1.00  0.00            
ATOM   3993  NZ  LYS   248      79.920  48.700  52.960  1.00  0.00            
ATOM   3994  HZ1 LYS   248      79.510  48.240  53.790  1.00  0.00            
ATOM   3995  HZ2 LYS   248      79.860  48.070  52.130  1.00  0.00            
ATOM   3996  HZ3 LYS   248      80.910  48.940  53.180  1.00  0.00            
ATOM   3997  C   LYS   248      81.700  52.420  52.430  1.00  0.00            
ATOM   3998  O   LYS   248      81.780  52.150  51.200  1.00  0.00            
ATOM   3999  N   THR   249      82.560  51.920  53.340  1.00  0.00            
ATOM   4000  HN  THR   249      82.450  52.100  54.310  1.00  0.00            
ATOM   4001  CA  THR   249      83.800  51.240  53.100  1.00  0.00            
ATOM   4002  HA  THR   249      84.230  51.720  52.230  1.00  0.00            
ATOM   4003  CB  THR   249      84.760  51.390  54.240  1.00  0.00            
ATOM   4004  HB  THR   249      85.750  51.000  53.960  1.00  0.00            
ATOM   4005  OG1 THR   249      84.390  50.730  55.460  1.00  0.00            
ATOM   4006  HG1 THR   249      85.050  50.050  55.590  1.00  0.00            
ATOM   4007  CG2 THR   249      84.980  52.850  54.700  1.00  0.00            
ATOM   4008 HG21 THR   249      84.000  53.370  54.800  1.00  0.00            
ATOM   4009 HG22 THR   249      85.550  52.890  55.660  1.00  0.00            
ATOM   4010 HG23 THR   249      85.550  53.430  53.950  1.00  0.00            
ATOM   4011  C   THR   249      83.560  49.710  52.950  1.00  0.00            
ATOM   4012  O   THR   249      82.600  49.190  53.500  1.00  0.00            
ATOM   4013  N   PRO   250      84.410  48.970  52.290  1.00  0.00            
ATOM   4014  CD  PRO   250      85.030  49.500  51.060  1.00  0.00            
ATOM   4015  HD1 PRO   250      85.770  50.260  51.390  1.00  0.00            
ATOM   4016  HD2 PRO   250      84.310  50.010  50.380  1.00  0.00            
ATOM   4017  CA  PRO   250      84.340  47.490  52.160  1.00  0.00            
ATOM   4018  HA  PRO   250      83.300  47.200  52.110  1.00  0.00            
ATOM   4019  CB  PRO   250      85.010  47.140  50.850  1.00  0.00            
ATOM   4020  HB1 PRO   250      85.530  46.160  50.850  1.00  0.00            
ATOM   4021  HB2 PRO   250      84.220  46.910  50.110  1.00  0.00            
ATOM   4022  CG  PRO   250      85.770  48.370  50.440  1.00  0.00            
ATOM   4023  HG1 PRO   250      86.820  48.240  50.790  1.00  0.00            
ATOM   4024  HG2 PRO   250      85.750  48.470  49.330  1.00  0.00            
ATOM   4025  C   PRO   250      84.930  46.780  53.310  1.00  0.00            
ATOM   4026  O   PRO   250      84.290  46.030  54.000  1.00  0.00            
ATOM   4027  N   TYR   251      86.180  47.110  53.660  1.00  0.00            
ATOM   4028  HN  TYR   251      86.710  47.620  52.980  1.00  0.00            
ATOM   4029  CA  TYR   251      86.940  46.770  54.810  1.00  0.00            
ATOM   4030  HA  TYR   251      86.520  45.870  55.220  1.00  0.00            
ATOM   4031  CB  TYR   251      88.340  46.590  54.310  1.00  0.00            
ATOM   4032  HB1 TYR   251      88.890  47.520  54.050  1.00  0.00            
ATOM   4033  HB2 TYR   251      89.050  46.030  54.960  1.00  0.00            
ATOM   4034  CG  TYR   251      88.490  45.650  53.120  1.00  0.00            
ATOM   4035  CD1 TYR   251      88.450  44.250  53.200  1.00  0.00            
ATOM   4036  HD1 TYR   251      88.240  43.760  54.140  1.00  0.00            
ATOM   4037  CE1 TYR   251      88.800  43.440  52.160  1.00  0.00            
ATOM   4038  HE1 TYR   251      88.700  42.370  52.140  1.00  0.00            
ATOM   4039  CZ  TYR   251      89.120  43.980  50.920  1.00  0.00            
ATOM   4040  OH  TYR   251      89.510  43.130  49.800  1.00  0.00            
ATOM   4041  HH  TYR   251      89.870  42.350  50.220  1.00  0.00            
ATOM   4042  CD2 TYR   251      88.680  46.190  51.830  1.00  0.00            
ATOM   4043  HD2 TYR   251      88.850  47.250  51.800  1.00  0.00            
ATOM   4044  CE2 TYR   251      88.990  45.390  50.740  1.00  0.00            
ATOM   4045  HE2 TYR   251      89.240  45.820  49.780  1.00  0.00            
ATOM   4046  C   TYR   251      86.950  47.720  55.890  1.00  0.00            
ATOM   4047  O   TYR   251      86.260  48.790  55.920  1.00  0.00            
ATOM   4048  N   MET   252      87.690  47.290  56.960  1.00  0.00            
ATOM   4049  HN  MET   252      88.030  46.360  56.940  1.00  0.00            
ATOM   4050  CA  MET   252      88.100  48.200  58.060  1.00  0.00            
ATOM   4051  HA  MET   252      87.240  48.580  58.580  1.00  0.00            
ATOM   4052  CB  MET   252      88.880  47.360  59.100  1.00  0.00            
ATOM   4053  HB1 MET   252      89.640  46.740  58.580  1.00  0.00            
ATOM   4054  HB2 MET   252      89.470  48.060  59.730  1.00  0.00            
ATOM   4055  CG  MET   252      88.010  46.440  60.020  1.00  0.00            
ATOM   4056  HG1 MET   252      87.110  46.260  59.410  1.00  0.00            
ATOM   4057  HG2 MET   252      88.640  45.530  60.000  1.00  0.00            
ATOM   4058  SD  MET   252      87.640  47.100  61.700  1.00  0.00            
ATOM   4059  CE  MET   252      86.210  48.130  61.290  1.00  0.00            
ATOM   4060  HE1 MET   252      85.350  47.570  60.860  1.00  0.00            
ATOM   4061  HE2 MET   252      85.790  48.610  62.200  1.00  0.00            
ATOM   4062  HE3 MET   252      86.420  48.920  60.540  1.00  0.00            
ATOM   4063  C   MET   252      88.750  49.550  57.730  1.00  0.00            
ATOM   4064  O   MET   252      89.290  49.850  56.660  1.00  0.00            
ATOM   4065  N   THR   253      88.750  50.480  58.770  1.00  0.00            
ATOM   4066  HN  THR   253      88.470  50.270  59.700  1.00  0.00            
ATOM   4067  CA  THR   253      89.190  51.840  58.580  1.00  0.00            
ATOM   4068  HA  THR   253      90.020  51.730  57.900  1.00  0.00            
ATOM   4069  CB  THR   253      88.200  52.740  57.960  1.00  0.00            
ATOM   4070  HB  THR   253      88.100  52.520  56.880  1.00  0.00            
ATOM   4071  OG1 THR   253      88.460  54.140  58.200  1.00  0.00            
ATOM   4072  HG1 THR   253      88.970  54.420  57.440  1.00  0.00            
ATOM   4073  CG2 THR   253      86.790  52.400  58.580  1.00  0.00            
ATOM   4074 HG21 THR   253      86.420  51.380  58.340  1.00  0.00            
ATOM   4075 HG22 THR   253      86.930  52.570  59.660  1.00  0.00            
ATOM   4076 HG23 THR   253      85.970  53.050  58.200  1.00  0.00            
ATOM   4077  C   THR   253      89.780  52.190  59.940  1.00  0.00            
ATOM   4078  O   THR   253      89.260  51.730  60.940  1.00  0.00            
ATOM   4079  N   TYR   254      90.810  53.060  59.930  1.00  0.00            
ATOM   4080  HN  TYR   254      91.210  53.380  59.070  1.00  0.00            
ATOM   4081  CA  TYR   254      91.610  53.530  61.100  1.00  0.00            
ATOM   4082  HA  TYR   254      91.870  52.620  61.630  1.00  0.00            
ATOM   4083  CB  TYR   254      92.940  54.350  60.660  1.00  0.00            
ATOM   4084  HB1 TYR   254      93.470  53.770  59.870  1.00  0.00            
ATOM   4085  HB2 TYR   254      92.540  55.300  60.240  1.00  0.00            
ATOM   4086  CG  TYR   254      93.910  54.850  61.710  1.00  0.00            
ATOM   4087  CD1 TYR   254      94.310  56.160  61.760  1.00  0.00            
ATOM   4088  HD1 TYR   254      93.940  56.890  61.060  1.00  0.00            
ATOM   4089  CE1 TYR   254      95.280  56.580  62.730  1.00  0.00            
ATOM   4090  HE1 TYR   254      95.580  57.620  62.740  1.00  0.00            
ATOM   4091  CZ  TYR   254      95.760  55.730  63.680  1.00  0.00            
ATOM   4092  OH  TYR   254      96.680  56.060  64.650  1.00  0.00            
ATOM   4093  HH  TYR   254      96.360  55.550  65.400  1.00  0.00            
ATOM   4094  CD2 TYR   254      94.390  53.960  62.720  1.00  0.00            
ATOM   4095  HD2 TYR   254      94.000  52.950  62.790  1.00  0.00            
ATOM   4096  CE2 TYR   254      95.240  54.380  63.720  1.00  0.00            
ATOM   4097  HE2 TYR   254      95.620  53.720  64.470  1.00  0.00            
ATOM   4098  C   TYR   254      90.840  54.430  62.020  1.00  0.00            
ATOM   4099  O   TYR   254      90.730  54.280  63.240  1.00  0.00            
ATOM   4100  N   THR   255      90.080  55.330  61.340  1.00  0.00            
ATOM   4101  HN  THR   255      90.140  55.330  60.350  1.00  0.00            
ATOM   4102  CA  THR   255      89.100  56.270  62.000  1.00  0.00            
ATOM   4103  HA  THR   255      89.700  56.830  62.700  1.00  0.00            
ATOM   4104  CB  THR   255      88.320  57.210  60.950  1.00  0.00            
ATOM   4105  HB  THR   255      88.130  56.580  60.060  1.00  0.00            
ATOM   4106  OG1 THR   255      89.190  58.220  60.570  1.00  0.00            
ATOM   4107  HG1 THR   255      89.930  57.840  60.090  1.00  0.00            
ATOM   4108  CG2 THR   255      87.050  57.880  61.550  1.00  0.00            
ATOM   4109 HG21 THR   255      86.900  58.760  60.890  1.00  0.00            
ATOM   4110 HG22 THR   255      86.190  57.180  61.460  1.00  0.00            
ATOM   4111 HG23 THR   255      87.130  58.100  62.630  1.00  0.00            
ATOM   4112  C   THR   255      87.990  55.530  62.750  1.00  0.00            
ATOM   4113  O   THR   255      87.760  55.720  63.940  1.00  0.00            
ATOM   4114  N   GLY   256      87.370  54.540  62.080  1.00  0.00            
ATOM   4115  HN  GLY   256      87.640  54.260  61.160  1.00  0.00            
ATOM   4116  CA  GLY   256      86.330  53.660  62.620  1.00  0.00            
ATOM   4117  HA1 GLY   256      85.630  54.400  62.960  1.00  0.00            
ATOM   4118  HA2 GLY   256      86.010  52.940  61.880  1.00  0.00            
ATOM   4119  C   GLY   256      86.800  52.780  63.720  1.00  0.00            
ATOM   4120  O   GLY   256      86.130  52.690  64.740  1.00  0.00            
ATOM   4121  N   ALA   257      88.070  52.220  63.640  1.00  0.00            
ATOM   4122  HN  ALA   257      88.600  52.290  62.790  1.00  0.00            
ATOM   4123  CA  ALA   257      88.690  51.540  64.730  1.00  0.00            
ATOM   4124  HA  ALA   257      87.870  50.930  65.080  1.00  0.00            
ATOM   4125  CB  ALA   257      89.790  50.630  64.170  1.00  0.00            
ATOM   4126  HB1 ALA   257      89.400  49.890  63.440  1.00  0.00            
ATOM   4127  HB2 ALA   257      90.590  51.210  63.660  1.00  0.00            
ATOM   4128  HB3 ALA   257      90.210  50.040  65.000  1.00  0.00            
ATOM   4129  C   ALA   257      89.120  52.410  65.880  1.00  0.00            
ATOM   4130  O   ALA   257      89.120  52.010  67.050  1.00  0.00            
ATOM   4131  N   ILE   258      89.560  53.640  65.590  1.00  0.00            
ATOM   4132  HN  ILE   258      89.830  53.850  64.650  1.00  0.00            
ATOM   4133  CA  ILE   258      89.670  54.720  66.620  1.00  0.00            
ATOM   4134  HA  ILE   258      90.280  54.290  67.400  1.00  0.00            
ATOM   4135  CB  ILE   258      90.540  55.960  66.170  1.00  0.00            
ATOM   4136  HB  ILE   258      90.240  56.380  65.180  1.00  0.00            
ATOM   4137  CG2 ILE   258      90.410  57.090  67.240  1.00  0.00            
ATOM   4138 HG21 ILE   258      91.100  57.900  66.940  1.00  0.00            
ATOM   4139 HG22 ILE   258      89.420  57.580  67.160  1.00  0.00            
ATOM   4140 HG23 ILE   258      90.580  56.650  68.250  1.00  0.00            
ATOM   4141  CG1 ILE   258      92.010  55.510  65.950  1.00  0.00            
ATOM   4142 HG11 ILE   258      92.590  54.970  66.730  1.00  0.00            
ATOM   4143 HG12 ILE   258      92.040  54.710  65.180  1.00  0.00            
ATOM   4144  CD  ILE   258      92.850  56.600  65.330  1.00  0.00            
ATOM   4145  HD1 ILE   258      92.160  57.070  64.590  1.00  0.00            
ATOM   4146  HD2 ILE   258      93.120  57.350  66.100  1.00  0.00            
ATOM   4147  HD3 ILE   258      93.660  56.160  64.700  1.00  0.00            
ATOM   4148  C   ILE   258      88.330  55.030  67.310  1.00  0.00            
ATOM   4149  O   ILE   258      88.300  55.230  68.510  1.00  0.00            
ATOM   4150  N   ILE   259      87.210  55.030  66.580  1.00  0.00            
ATOM   4151  HN  ILE   259      87.250  55.180  65.600  1.00  0.00            
ATOM   4152  CA  ILE   259      85.930  55.440  67.110  1.00  0.00            
ATOM   4153  HA  ILE   259      86.050  56.090  67.970  1.00  0.00            
ATOM   4154  CB  ILE   259      84.980  56.070  66.070  1.00  0.00            
ATOM   4155  HB  ILE   259      85.220  55.400  65.210  1.00  0.00            
ATOM   4156  CG2 ILE   259      83.460  55.870  66.400  1.00  0.00            
ATOM   4157 HG21 ILE   259      83.240  54.780  66.450  1.00  0.00            
ATOM   4158 HG22 ILE   259      83.240  56.300  67.400  1.00  0.00            
ATOM   4159 HG23 ILE   259      82.830  56.380  65.640  1.00  0.00            
ATOM   4160  CG1 ILE   259      85.390  57.570  65.710  1.00  0.00            
ATOM   4161 HG11 ILE   259      86.410  57.490  65.270  1.00  0.00            
ATOM   4162 HG12 ILE   259      84.670  57.800  64.890  1.00  0.00            
ATOM   4163  CD  ILE   259      85.330  58.510  66.930  1.00  0.00            
ATOM   4164  HD1 ILE   259      86.140  58.250  67.640  1.00  0.00            
ATOM   4165  HD2 ILE   259      85.570  59.530  66.560  1.00  0.00            
ATOM   4166  HD3 ILE   259      84.330  58.450  67.410  1.00  0.00            
ATOM   4167  C   ILE   259      85.270  54.270  67.800  1.00  0.00            
ATOM   4168  O   ILE   259      84.590  54.450  68.810  1.00  0.00            
ATOM   4169  N   PHE   260      85.570  53.020  67.470  1.00  0.00            
ATOM   4170  HN  PHE   260      86.120  52.820  66.670  1.00  0.00            
ATOM   4171  CA  PHE   260      85.070  51.820  68.100  1.00  0.00            
ATOM   4172  HA  PHE   260      83.990  51.850  68.150  1.00  0.00            
ATOM   4173  CB  PHE   260      85.310  50.480  67.260  1.00  0.00            
ATOM   4174  HB1 PHE   260      84.670  50.610  66.360  1.00  0.00            
ATOM   4175  HB2 PHE   260      86.400  50.450  67.040  1.00  0.00            
ATOM   4176  CG  PHE   260      85.040  49.190  67.920  1.00  0.00            
ATOM   4177  CD1 PHE   260      85.690  48.000  67.410  1.00  0.00            
ATOM   4178  HD1 PHE   260      86.320  47.920  66.530  1.00  0.00            
ATOM   4179  CE1 PHE   260      85.510  46.800  68.050  1.00  0.00            
ATOM   4180  HE1 PHE   260      86.090  45.940  67.740  1.00  0.00            
ATOM   4181  CZ  PHE   260      84.670  46.720  69.140  1.00  0.00            
ATOM   4182  HZ  PHE   260      84.580  45.740  69.580  1.00  0.00            
ATOM   4183  CD2 PHE   260      84.140  49.050  68.930  1.00  0.00            
ATOM   4184  HD2 PHE   260      83.560  49.910  69.220  1.00  0.00            
ATOM   4185  CE2 PHE   260      83.860  47.780  69.480  1.00  0.00            
ATOM   4186  HE2 PHE   260      83.130  47.650  70.260  1.00  0.00            
ATOM   4187  C   PHE   260      85.660  51.740  69.480  1.00  0.00            
ATOM   4188  O   PHE   260      84.940  51.660  70.450  1.00  0.00            
ATOM   4189  N   MET   261      86.980  51.900  69.580  1.00  0.00            
ATOM   4190  HN  MET   261      87.460  51.840  68.710  1.00  0.00            
ATOM   4191  CA  MET   261      87.740  52.040  70.790  1.00  0.00            
ATOM   4192  HA  MET   261      87.570  51.090  71.270  1.00  0.00            
ATOM   4193  CB  MET   261      89.220  52.280  70.410  1.00  0.00            
ATOM   4194  HB1 MET   261      89.590  51.460  69.760  1.00  0.00            
ATOM   4195  HB2 MET   261      89.330  53.180  69.760  1.00  0.00            
ATOM   4196  CG  MET   261      90.120  52.430  71.630  1.00  0.00            
ATOM   4197  HG1 MET   261      90.020  53.450  72.070  1.00  0.00            
ATOM   4198  HG2 MET   261      89.790  51.680  72.380  1.00  0.00            
ATOM   4199  SD  MET   261      91.930  52.260  71.340  1.00  0.00            
ATOM   4200  CE  MET   261      92.190  53.440  69.930  1.00  0.00            
ATOM   4201  HE1 MET   261      92.110  54.480  70.320  1.00  0.00            
ATOM   4202  HE2 MET   261      93.190  53.310  69.460  1.00  0.00            
ATOM   4203  HE3 MET   261      91.470  53.210  69.120  1.00  0.00            
ATOM   4204  C   MET   261      87.260  53.190  71.670  1.00  0.00            
ATOM   4205  O   MET   261      87.090  52.980  72.880  1.00  0.00            
ATOM   4206  N   ILE   262      86.890  54.370  71.110  1.00  0.00            
ATOM   4207  HN  ILE   262      87.070  54.480  70.140  1.00  0.00            
ATOM   4208  CA  ILE   262      86.300  55.460  71.880  1.00  0.00            
ATOM   4209  HA  ILE   262      86.760  55.500  72.860  1.00  0.00            
ATOM   4210  CB  ILE   262      86.480  56.770  71.230  1.00  0.00            
ATOM   4211  HB  ILE   262      86.480  56.640  70.120  1.00  0.00            
ATOM   4212  CG2 ILE   262      85.590  57.930  71.750  1.00  0.00            
ATOM   4213 HG21 ILE   262      85.960  58.270  72.740  1.00  0.00            
ATOM   4214 HG22 ILE   262      85.670  58.740  71.010  1.00  0.00            
ATOM   4215 HG23 ILE   262      84.490  57.760  71.720  1.00  0.00            
ATOM   4216  CG1 ILE   262      87.970  57.130  71.410  1.00  0.00            
ATOM   4217 HG11 ILE   262      88.200  57.290  72.480  1.00  0.00            
ATOM   4218 HG12 ILE   262      88.640  56.330  71.020  1.00  0.00            
ATOM   4219  CD  ILE   262      88.430  58.440  70.730  1.00  0.00            
ATOM   4220  HD1 ILE   262      87.600  59.150  70.520  1.00  0.00            
ATOM   4221  HD2 ILE   262      89.200  58.940  71.360  1.00  0.00            
ATOM   4222  HD3 ILE   262      88.930  58.240  69.760  1.00  0.00            
ATOM   4223  C   ILE   262      84.850  55.220  72.310  1.00  0.00            
ATOM   4224  O   ILE   262      84.530  55.550  73.440  1.00  0.00            
ATOM   4225  N   TYR   263      84.030  54.470  71.570  1.00  0.00            
ATOM   4226  HN  TYR   263      84.290  54.200  70.640  1.00  0.00            
ATOM   4227  CA  TYR   263      82.820  53.870  72.110  1.00  0.00            
ATOM   4228  HA  TYR   263      82.260  54.630  72.630  1.00  0.00            
ATOM   4229  CB  TYR   263      81.950  53.240  70.970  1.00  0.00            
ATOM   4230  HB1 TYR   263      82.620  52.860  70.170  1.00  0.00            
ATOM   4231  HB2 TYR   263      81.260  52.430  71.260  1.00  0.00            
ATOM   4232  CG  TYR   263      81.080  54.370  70.360  1.00  0.00            
ATOM   4233  CD1 TYR   263      80.120  54.950  71.220  1.00  0.00            
ATOM   4234  HD1 TYR   263      79.960  54.590  72.220  1.00  0.00            
ATOM   4235  CE1 TYR   263      79.270  55.910  70.720  1.00  0.00            
ATOM   4236  HE1 TYR   263      78.490  56.470  71.210  1.00  0.00            
ATOM   4237  CZ  TYR   263      79.390  56.340  69.370  1.00  0.00            
ATOM   4238  OH  TYR   263      78.410  57.180  68.840  1.00  0.00            
ATOM   4239  HH  TYR   263      78.570  56.970  67.920  1.00  0.00            
ATOM   4240  CD2 TYR   263      81.210  54.790  68.970  1.00  0.00            
ATOM   4241  HD2 TYR   263      81.830  54.240  68.280  1.00  0.00            
ATOM   4242  CE2 TYR   263      80.350  55.780  68.560  1.00  0.00            
ATOM   4243  HE2 TYR   263      80.420  56.180  67.550  1.00  0.00            
ATOM   4244  C   TYR   263      83.000  52.860  73.260  1.00  0.00            
ATOM   4245  O   TYR   263      82.250  52.900  74.240  1.00  0.00            
ATOM   4246  N   LEU   264      83.940  51.920  73.180  1.00  0.00            
ATOM   4247  HN  LEU   264      84.360  51.770  72.290  1.00  0.00            
ATOM   4248  CA  LEU   264      84.270  50.990  74.260  1.00  0.00            
ATOM   4249  HA  LEU   264      83.390  50.460  74.590  1.00  0.00            
ATOM   4250  CB  LEU   264      85.360  50.010  73.850  1.00  0.00            
ATOM   4251  HB1 LEU   264      86.240  50.670  73.660  1.00  0.00            
ATOM   4252  HB2 LEU   264      85.580  49.360  74.720  1.00  0.00            
ATOM   4253  CG  LEU   264      85.020  48.980  72.770  1.00  0.00            
ATOM   4254  HG  LEU   264      84.660  49.630  71.940  1.00  0.00            
ATOM   4255  CD1 LEU   264      86.270  48.160  72.140  1.00  0.00            
ATOM   4256 HD11 LEU   264      86.370  47.270  72.800  1.00  0.00            
ATOM   4257 HD12 LEU   264      86.120  47.820  71.090  1.00  0.00            
ATOM   4258 HD13 LEU   264      87.230  48.710  72.130  1.00  0.00            
ATOM   4259  CD2 LEU   264      83.830  48.060  73.240  1.00  0.00            
ATOM   4260 HD21 LEU   264      83.600  47.380  72.390  1.00  0.00            
ATOM   4261 HD22 LEU   264      84.310  47.330  73.930  1.00  0.00            
ATOM   4262 HD23 LEU   264      83.010  48.610  73.740  1.00  0.00            
ATOM   4263  C   LEU   264      84.770  51.790  75.490  1.00  0.00            
ATOM   4264  O   LEU   264      84.350  51.530  76.600  1.00  0.00            
ATOM   4265  N   PHE   265      85.620  52.790  75.370  1.00  0.00            
ATOM   4266  HN  PHE   265      86.200  52.820  74.560  1.00  0.00            
ATOM   4267  CA  PHE   265      86.060  53.600  76.500  1.00  0.00            
ATOM   4268  HA  PHE   265      86.390  52.960  77.300  1.00  0.00            
ATOM   4269  CB  PHE   265      87.210  54.700  76.170  1.00  0.00            
ATOM   4270  HB1 PHE   265      86.920  55.360  75.330  1.00  0.00            
ATOM   4271  HB2 PHE   265      87.410  55.420  77.000  1.00  0.00            
ATOM   4272  CG  PHE   265      88.530  54.020  75.870  1.00  0.00            
ATOM   4273  CD1 PHE   265      89.110  53.270  76.920  1.00  0.00            
ATOM   4274  HD1 PHE   265      88.580  53.230  77.860  1.00  0.00            
ATOM   4275  CE1 PHE   265      90.310  52.720  76.780  1.00  0.00            
ATOM   4276  HE1 PHE   265      90.740  52.170  77.610  1.00  0.00            
ATOM   4277  CZ  PHE   265      91.060  53.000  75.660  1.00  0.00            
ATOM   4278  HZ  PHE   265      92.040  52.550  75.580  1.00  0.00            
ATOM   4279  CD2 PHE   265      89.290  54.290  74.700  1.00  0.00            
ATOM   4280  HD2 PHE   265      88.910  55.000  73.990  1.00  0.00            
ATOM   4281  CE2 PHE   265      90.590  53.790  74.570  1.00  0.00            
ATOM   4282  HE2 PHE   265      91.240  54.090  73.770  1.00  0.00            
ATOM   4283  C   PHE   265      84.920  54.450  77.100  1.00  0.00            
ATOM   4284  O   PHE   265      84.840  54.700  78.310  1.00  0.00            
ATOM   4285  N   TYR   266      84.080  55.020  76.220  1.00  0.00            
ATOM   4286  HN  TYR   266      84.200  55.070  75.230  1.00  0.00            
ATOM   4287  CA  TYR   266      82.800  55.710  76.630  1.00  0.00            
ATOM   4288  HA  TYR   266      83.020  56.370  77.450  1.00  0.00            
ATOM   4289  CB  TYR   266      82.010  56.370  75.460  1.00  0.00            
ATOM   4290  HB1 TYR   266      82.380  56.050  74.460  1.00  0.00            
ATOM   4291  HB2 TYR   266      80.930  56.130  75.340  1.00  0.00            
ATOM   4292  CG  TYR   266      82.130  57.860  75.610  1.00  0.00            
ATOM   4293  CD1 TYR   266      81.380  58.540  76.570  1.00  0.00            
ATOM   4294  HD1 TYR   266      80.760  57.980  77.260  1.00  0.00            
ATOM   4295  CE1 TYR   266      81.410  59.990  76.680  1.00  0.00            
ATOM   4296  HE1 TYR   266      80.670  60.540  77.250  1.00  0.00            
ATOM   4297  CZ  TYR   266      82.330  60.730  75.930  1.00  0.00            
ATOM   4298  OH  TYR   266      82.400  62.160  76.000  1.00  0.00            
ATOM   4299  HH  TYR   266      81.960  62.460  76.810  1.00  0.00            
ATOM   4300  CD2 TYR   266      83.130  58.710  75.000  1.00  0.00            
ATOM   4301  HD2 TYR   266      83.890  58.260  74.370  1.00  0.00            
ATOM   4302  CE2 TYR   266      83.310  60.040  75.210  1.00  0.00            
ATOM   4303  HE2 TYR   266      84.070  60.660  74.760  1.00  0.00            
ATOM   4304  C   TYR   266      81.810  54.770  77.430  1.00  0.00            
ATOM   4305  O   TYR   266      81.260  55.170  78.420  1.00  0.00            
ATOM   4306  N   PHE   267      81.520  53.590  76.830  1.00  0.00            
ATOM   4307  HN  PHE   267      81.940  53.280  75.980  1.00  0.00            
ATOM   4308  CA  PHE   267      80.690  52.600  77.500  1.00  0.00            
ATOM   4309  HA  PHE   267      79.710  53.040  77.580  1.00  0.00            
ATOM   4310  CB  PHE   267      80.500  51.440  76.440  1.00  0.00            
ATOM   4311  HB1 PHE   267      79.930  51.900  75.610  1.00  0.00            
ATOM   4312  HB2 PHE   267      81.500  51.060  76.130  1.00  0.00            
ATOM   4313  CG  PHE   267      79.680  50.340  76.940  1.00  0.00            
ATOM   4314  CD1 PHE   267      78.370  50.560  77.480  1.00  0.00            
ATOM   4315  HD1 PHE   267      77.960  51.550  77.610  1.00  0.00            
ATOM   4316  CE1 PHE   267      77.570  49.470  77.850  1.00  0.00            
ATOM   4317  HE1 PHE   267      76.610  49.700  78.280  1.00  0.00            
ATOM   4318  CZ  PHE   267      78.060  48.180  77.730  1.00  0.00            
ATOM   4319  HZ  PHE   267      77.400  47.360  77.970  1.00  0.00            
ATOM   4320  CD2 PHE   267      80.040  49.050  76.690  1.00  0.00            
ATOM   4321  HD2 PHE   267      81.030  48.880  76.300  1.00  0.00            
ATOM   4322  CE2 PHE   267      79.310  47.930  77.150  1.00  0.00            
ATOM   4323  HE2 PHE   267      79.660  46.930  76.930  1.00  0.00            
ATOM   4324  C   PHE   267      81.100  52.050  78.830  1.00  0.00            
ATOM   4325  O   PHE   267      80.260  52.280  79.720  1.00  0.00            
ATOM   4326  N   VAL   268      82.290  51.540  78.850  1.00  0.00            
ATOM   4327  HN  VAL   268      82.880  51.540  78.040  1.00  0.00            
ATOM   4328  CA  VAL   268      82.840  51.100  80.090  1.00  0.00            
ATOM   4329  HA  VAL   268      82.120  50.460  80.570  1.00  0.00            
ATOM   4330  CB  VAL   268      84.110  50.360  79.890  1.00  0.00            
ATOM   4331  HB  VAL   268      84.880  51.000  79.400  1.00  0.00            
ATOM   4332  CG1 VAL   268      84.750  49.740  81.140  1.00  0.00            
ATOM   4333 HG11 VAL   268      84.190  48.860  81.520  1.00  0.00            
ATOM   4334 HG12 VAL   268      85.700  49.230  80.880  1.00  0.00            
ATOM   4335 HG13 VAL   268      84.860  50.540  81.910  1.00  0.00            
ATOM   4336  CG2 VAL   268      83.840  49.190  78.930  1.00  0.00            
ATOM   4337 HG21 VAL   268      84.750  48.610  78.670  1.00  0.00            
ATOM   4338 HG22 VAL   268      83.070  48.560  79.430  1.00  0.00            
ATOM   4339 HG23 VAL   268      83.530  49.530  77.920  1.00  0.00            
ATOM   4340  C   VAL   268      82.950  52.200  81.110  1.00  0.00            
ATOM   4341  O   VAL   268      82.810  51.840  82.290  1.00  0.00            
ATOM   4342  N   ALA   269      83.140  53.480  80.690  1.00  0.00            
ATOM   4343  HN  ALA   269      83.240  53.680  79.720  1.00  0.00            
ATOM   4344  CA  ALA   269      83.110  54.610  81.540  1.00  0.00            
ATOM   4345  HA  ALA   269      83.860  54.430  82.290  1.00  0.00            
ATOM   4346  CB  ALA   269      83.620  55.900  80.920  1.00  0.00            
ATOM   4347  HB1 ALA   269      83.750  56.670  81.710  1.00  0.00            
ATOM   4348  HB2 ALA   269      84.650  55.620  80.600  1.00  0.00            
ATOM   4349  HB3 ALA   269      82.990  56.240  80.080  1.00  0.00            
ATOM   4350  C   ALA   269      81.820  54.800  82.340  1.00  0.00            
ATOM   4351  O   ALA   269      81.870  55.070  83.520  1.00  0.00            
ATOM   4352  N   VAL   270      80.590  54.650  81.750  1.00  0.00            
ATOM   4353  HN  VAL   270      80.520  54.430  80.780  1.00  0.00            
ATOM   4354  CA  VAL   270      79.330  54.640  82.420  1.00  0.00            
ATOM   4355  HA  VAL   270      79.270  55.580  82.960  1.00  0.00            
ATOM   4356  CB  VAL   270      78.140  54.560  81.430  1.00  0.00            
ATOM   4357  HB  VAL   270      77.930  53.540  81.040  1.00  0.00            
ATOM   4358  CG1 VAL   270      76.830  55.070  82.160  1.00  0.00            
ATOM   4359 HG11 VAL   270      76.580  54.330  82.950  1.00  0.00            
ATOM   4360 HG12 VAL   270      76.970  56.080  82.600  1.00  0.00            
ATOM   4361 HG13 VAL   270      76.030  55.180  81.410  1.00  0.00            
ATOM   4362  CG2 VAL   270      78.400  55.320  80.130  1.00  0.00            
ATOM   4363 HG21 VAL   270      78.710  56.350  80.400  1.00  0.00            
ATOM   4364 HG22 VAL   270      79.170  54.740  79.590  1.00  0.00            
ATOM   4365 HG23 VAL   270      77.490  55.370  79.490  1.00  0.00            
ATOM   4366  C   VAL   270      79.180  53.530  83.420  1.00  0.00            
ATOM   4367  O   VAL   270      78.720  53.770  84.540  1.00  0.00            
ATOM   4368  N   ILE   271      79.670  52.340  83.050  1.00  0.00            
ATOM   4369  HN  ILE   271      79.900  52.260  82.090  1.00  0.00            
ATOM   4370  CA  ILE   271      79.680  51.140  83.930  1.00  0.00            
ATOM   4371  HA  ILE   271      78.670  50.940  84.240  1.00  0.00            
ATOM   4372  CB  ILE   271      80.220  49.870  83.220  1.00  0.00            
ATOM   4373  HB  ILE   271      81.230  50.080  82.800  1.00  0.00            
ATOM   4374  CG2 ILE   271      80.360  48.710  84.220  1.00  0.00            
ATOM   4375 HG21 ILE   271      80.710  47.790  83.710  1.00  0.00            
ATOM   4376 HG22 ILE   271      81.070  48.900  85.050  1.00  0.00            
ATOM   4377 HG23 ILE   271      79.340  48.390  84.530  1.00  0.00            
ATOM   4378  CG1 ILE   271      79.370  49.390  81.970  1.00  0.00            
ATOM   4379 HG11 ILE   271      79.590  50.100  81.140  1.00  0.00            
ATOM   4380 HG12 ILE   271      79.770  48.390  81.700  1.00  0.00            
ATOM   4381  CD  ILE   271      77.860  49.380  82.120  1.00  0.00            
ATOM   4382  HD1 ILE   271      77.740  48.890  83.110  1.00  0.00            
ATOM   4383  HD2 ILE   271      77.450  50.400  82.000  1.00  0.00            
ATOM   4384  HD3 ILE   271      77.380  48.720  81.360  1.00  0.00            
ATOM   4385  C   ILE   271      80.700  51.420  85.090  1.00  0.00            
ATOM   4386  O   ILE   271      80.270  51.250  86.250  1.00  0.00            
ATOM   4387  N   GLUT  272      81.920  51.950  84.840  1.00  0.00            
ATOM   4388  HN  GLUT  272      82.240  51.920  83.900  1.00  0.00            
ATOM   4389  CA  GLUT  272      82.910  52.180  85.930  1.00  0.00            
ATOM   4390  HA  GLUT  272      83.090  51.230  86.420  1.00  0.00            
ATOM   4391  CB  GLUT  272      84.310  52.630  85.390  1.00  0.00            
ATOM   4392  HB1 GLUT  272      84.700  51.850  84.700  1.00  0.00            
ATOM   4393  HB2 GLUT  272      84.260  53.590  84.830  1.00  0.00            
ATOM   4394  CG  GLUT  272      85.400  52.960  86.520  1.00  0.00            
ATOM   4395  HG1 GLUT  272      86.370  53.160  86.020  1.00  0.00            
ATOM   4396  HG2 GLUT  272      85.000  53.790  87.140  1.00  0.00            
ATOM   4397  CD  GLUT  272      85.700  51.800  87.600  1.00  0.00            
ATOM   4398  OE1 GLUT  272      85.830  52.010  88.780  1.00  0.00            
ATOM   4399  OE2 GLUT  272      85.580  50.480  87.120  1.00  0.00            
ATOM   4400  HE2 GLUT  272      85.920  49.920  87.820  1.00  0.00            
ATOM   4401  C   GLUT  272      82.350  53.190  86.900  1.00  0.00            
ATOM   4402  O   GLUT  272      82.410  52.960  88.100  1.00  0.00            
ATOM   4403  N   VAL   273      81.730  54.310  86.430  1.00  0.00            
ATOM   4404  HN  VAL   273      81.800  54.380  85.440  1.00  0.00            
ATOM   4405  CA  VAL   273      81.020  55.390  87.140  1.00  0.00            
ATOM   4406  HA  VAL   273      81.690  55.790  87.880  1.00  0.00            
ATOM   4407  CB  VAL   273      80.600  56.580  86.200  1.00  0.00            
ATOM   4408  HB  VAL   273      79.990  56.060  85.430  1.00  0.00            
ATOM   4409  CG1 VAL   273      79.650  57.490  86.970  1.00  0.00            
ATOM   4410 HG11 VAL   273      79.370  58.450  86.500  1.00  0.00            
ATOM   4411 HG12 VAL   273      78.710  56.940  87.180  1.00  0.00            
ATOM   4412 HG13 VAL   273      80.020  57.710  87.990  1.00  0.00            
ATOM   4413  CG2 VAL   273      81.840  57.390  85.790  1.00  0.00            
ATOM   4414 HG21 VAL   273      82.610  56.720  85.350  1.00  0.00            
ATOM   4415 HG22 VAL   273      81.480  58.140  85.050  1.00  0.00            
ATOM   4416 HG23 VAL   273      82.190  57.940  86.680  1.00  0.00            
ATOM   4417  C   VAL   273      79.840  54.840  87.900  1.00  0.00            
ATOM   4418  O   VAL   273      79.710  55.260  89.090  1.00  0.00            
ATOM   4419  N   THR   274      79.000  53.910  87.450  1.00  0.00            
ATOM   4420  HN  THR   274      78.920  53.680  86.490  1.00  0.00            
ATOM   4421  CA  THR   274      78.010  53.230  88.290  1.00  0.00            
ATOM   4422  HA  THR   274      77.570  53.940  88.980  1.00  0.00            
ATOM   4423  CB  THR   274      77.050  52.380  87.480  1.00  0.00            
ATOM   4424  HB  THR   274      77.640  51.580  86.990  1.00  0.00            
ATOM   4425  OG1 THR   274      76.290  53.090  86.520  1.00  0.00            
ATOM   4426  HG1 THR   274      76.820  53.390  85.780  1.00  0.00            
ATOM   4427  CG2 THR   274      75.940  51.780  88.500  1.00  0.00            
ATOM   4428 HG21 THR   274      75.180  51.110  88.030  1.00  0.00            
ATOM   4429 HG22 THR   274      76.420  51.210  89.320  1.00  0.00            
ATOM   4430 HG23 THR   274      75.400  52.660  88.910  1.00  0.00            
ATOM   4431  C   THR   274      78.650  52.270  89.280  1.00  0.00            
ATOM   4432  O   THR   274      78.440  52.450  90.510  1.00  0.00            
ATOM   4433  N   VAL   275      79.580  51.280  88.880  1.00  0.00            
ATOM   4434  HN  VAL   275      79.760  51.260  87.910  1.00  0.00            
ATOM   4435  CA  VAL   275      80.100  50.250  89.740  1.00  0.00            
ATOM   4436  HA  VAL   275      79.300  49.670  90.180  1.00  0.00            
ATOM   4437  CB  VAL   275      81.010  49.200  88.950  1.00  0.00            
ATOM   4438  HB  VAL   275      81.630  49.880  88.330  1.00  0.00            
ATOM   4439  CG1 VAL   275      81.740  48.330  90.020  1.00  0.00            
ATOM   4440 HG11 VAL   275      82.560  48.910  90.500  1.00  0.00            
ATOM   4441 HG12 VAL   275      81.070  48.070  90.860  1.00  0.00            
ATOM   4442 HG13 VAL   275      82.100  47.380  89.560  1.00  0.00            
ATOM   4443  CG2 VAL   275      80.020  48.350  88.140  1.00  0.00            
ATOM   4444 HG21 VAL   275      79.340  47.840  88.860  1.00  0.00            
ATOM   4445 HG22 VAL   275      79.450  48.900  87.360  1.00  0.00            
ATOM   4446 HG23 VAL   275      80.550  47.470  87.710  1.00  0.00            
ATOM   4447  C   VAL   275      80.830  50.940  90.900  1.00  0.00            
ATOM   4448  O   VAL   275      80.540  50.560  92.040  1.00  0.00            
ATOM   4449  N   GLN   276      81.630  51.960  90.740  1.00  0.00            
ATOM   4450  HN  GLN   276      81.760  52.320  89.820  1.00  0.00            
ATOM   4451  CA  GLN   276      82.390  52.580  91.890  1.00  0.00            
ATOM   4452  HA  GLN   276      82.990  51.810  92.350  1.00  0.00            
ATOM   4453  CB  GLN   276      83.410  53.670  91.490  1.00  0.00            
ATOM   4454  HB1 GLN   276      83.900  53.980  92.430  1.00  0.00            
ATOM   4455  HB2 GLN   276      84.160  53.280  90.770  1.00  0.00            
ATOM   4456  CG  GLN   276      82.690  54.950  90.890  1.00  0.00            
ATOM   4457  HG1 GLN   276      81.840  54.610  90.260  1.00  0.00            
ATOM   4458  HG2 GLN   276      82.250  55.640  91.640  1.00  0.00            
ATOM   4459  CD  GLN   276      83.550  55.940  90.040  1.00  0.00            
ATOM   4460  OE1 GLN   276      83.040  56.880  89.510  1.00  0.00            
ATOM   4461  NE2 GLN   276      84.910  55.770  89.920  1.00  0.00            
ATOM   4462 HE21 GLN   276      85.360  54.940  90.240  1.00  0.00            
ATOM   4463 HE22 GLN   276      85.370  56.450  89.360  1.00  0.00            
ATOM   4464  C   GLN   276      81.430  53.080  92.950  1.00  0.00            
ATOM   4465  O   GLN   276      81.600  52.970  94.200  1.00  0.00            
ATOM   4466  N   HSPT  277      80.330  53.770  92.480  1.00  0.00            
ATOM   4467  HN  HSPT  277      80.210  54.010  91.520  1.00  0.00            
ATOM   4468  CA  HSPT  277      79.310  54.170  93.410  1.00  0.00            
ATOM   4469  HA  HSPT  277      79.730  54.840  94.140  1.00  0.00            
ATOM   4470  CB  HSPT  277      78.250  55.070  92.650  1.00  0.00            
ATOM   4471  HB1 HSPT  277      78.690  56.080  92.510  1.00  0.00            
ATOM   4472  HB2 HSPT  277      78.100  54.760  91.590  1.00  0.00            
ATOM   4473  CD2 HSPT  277      75.630  55.130  92.890  1.00  0.00            
ATOM   4474  HD2 HSPT  277      75.350  54.630  91.970  1.00  0.00            
ATOM   4475  CG  HSPT  277      76.910  55.320  93.330  1.00  0.00            
ATOM   4476  NE2 HSPT  277      74.850  55.660  93.860  1.00  0.00            
ATOM   4477  HE2 HSPT  277      73.850  55.690  93.960  1.00  0.00            
ATOM   4478  ND1 HSPT  277      76.790  55.960  94.570  1.00  0.00            
ATOM   4479  HD1 HSPT  277      77.590  56.320  95.040  1.00  0.00            
ATOM   4480  CE1 HSPT  277      75.580  56.200  94.820  1.00  0.00            
ATOM   4481  HE1 HSPT  277      75.220  56.530  95.770  1.00  0.00            
ATOM   4482  C   HSPT  277      78.610  53.110  94.200  1.00  0.00            
ATOM   4483  O   HSPT  277      78.430  53.140  95.410  1.00  0.00            
ATOM   4484  N   TYR   278      78.290  52.060  93.430  1.00  0.00            
ATOM   4485  HN  TYR   278      78.470  52.220  92.460  1.00  0.00            
ATOM   4486  CA  TYR   278      77.620  50.800  93.770  1.00  0.00            
ATOM   4487  HA  TYR   278      76.670  51.000  94.240  1.00  0.00            
ATOM   4488  CB  TYR   278      77.400  49.970  92.490  1.00  0.00            
ATOM   4489  HB1 TYR   278      76.710  50.580  91.880  1.00  0.00            
ATOM   4490  HB2 TYR   278      78.360  49.760  91.960  1.00  0.00            
ATOM   4491  CG  TYR   278      76.910  48.540  92.760  1.00  0.00            
ATOM   4492  CD1 TYR   278      77.880  47.500  92.870  1.00  0.00            
ATOM   4493  HD1 TYR   278      78.960  47.610  92.820  1.00  0.00            
ATOM   4494  CE1 TYR   278      77.460  46.190  93.080  1.00  0.00            
ATOM   4495  HE1 TYR   278      78.150  45.400  93.350  1.00  0.00            
ATOM   4496  CZ  TYR   278      76.060  45.870  93.270  1.00  0.00            
ATOM   4497  OH  TYR   278      75.800  44.500  93.510  1.00  0.00            
ATOM   4498  HH  TYR   278      76.620  44.220  93.920  1.00  0.00            
ATOM   4499  CD2 TYR   278      75.550  48.200  93.040  1.00  0.00            
ATOM   4500  HD2 TYR   278      74.850  49.010  93.070  1.00  0.00            
ATOM   4501  CE2 TYR   278      75.090  46.880  93.180  1.00  0.00            
ATOM   4502  HE2 TYR   278      74.060  46.640  93.390  1.00  0.00            
ATOM   4503  C   TYR   278      78.370  50.000  94.820  1.00  0.00            
ATOM   4504  O   TYR   278      77.870  49.480  95.760  1.00  0.00            
ATOM   4505  N   LEU   279      79.710  49.840  94.690  1.00  0.00            
ATOM   4506  HN  LEU   279      80.100  50.280  93.880  1.00  0.00            
ATOM   4507  CA  LEU   279      80.620  49.270  95.710  1.00  0.00            
ATOM   4508  HA  LEU   279      80.220  48.300  95.950  1.00  0.00            
ATOM   4509  CB  LEU   279      82.020  48.950  95.090  1.00  0.00            
ATOM   4510  HB1 LEU   279      82.640  49.870  94.960  1.00  0.00            
ATOM   4511  HB2 LEU   279      82.650  48.390  95.810  1.00  0.00            
ATOM   4512  CG  LEU   279      82.020  48.020  93.880  1.00  0.00            
ATOM   4513  HG  LEU   279      81.400  48.580  93.150  1.00  0.00            
ATOM   4514  CD1 LEU   279      83.420  47.930  93.230  1.00  0.00            
ATOM   4515 HD11 LEU   279      83.450  47.250  92.350  1.00  0.00            
ATOM   4516 HD12 LEU   279      83.690  48.950  92.870  1.00  0.00            
ATOM   4517 HD13 LEU   279      84.260  47.760  93.940  1.00  0.00            
ATOM   4518  CD2 LEU   279      81.490  46.630  94.290  1.00  0.00            
ATOM   4519 HD21 LEU   279      81.590  45.900  93.460  1.00  0.00            
ATOM   4520 HD22 LEU   279      82.120  46.400  95.170  1.00  0.00            
ATOM   4521 HD23 LEU   279      80.410  46.540  94.530  1.00  0.00            
ATOM   4522  C   LEU   279      80.760  49.990  96.960  1.00  0.00            
ATOM   4523  O   LEU   279      80.680  49.340  98.000  1.00  0.00            
ATOM   4524  N   LYS   280      80.880  51.350  96.950  1.00  0.00            
ATOM   4525  HN  LYS   280      80.880  51.880  96.110  1.00  0.00            
ATOM   4526  CA  LYS   280      80.640  52.040  98.180  1.00  0.00            
ATOM   4527  HA  LYS   280      81.430  51.600  98.780  1.00  0.00            
ATOM   4528  CB  LYS   280      80.820  53.590  98.050  1.00  0.00            
ATOM   4529  HB1 LYS   280      80.150  53.980  97.250  1.00  0.00            
ATOM   4530  HB2 LYS   280      80.380  54.050  98.960  1.00  0.00            
ATOM   4531  CG  LYS   280      82.250  54.130  97.800  1.00  0.00            
ATOM   4532  HG1 LYS   280      82.940  53.940  98.650  1.00  0.00            
ATOM   4533  HG2 LYS   280      82.700  53.730  96.870  1.00  0.00            
ATOM   4534  CD  LYS   280      82.180  55.690  97.720  1.00  0.00            
ATOM   4535  HD1 LYS   280      81.760  55.870  96.710  1.00  0.00            
ATOM   4536  HD2 LYS   280      81.460  56.060  98.470  1.00  0.00            
ATOM   4537  CE  LYS   280      83.560  56.390  97.850  1.00  0.00            
ATOM   4538  HE1 LYS   280      83.980  56.220  98.860  1.00  0.00            
ATOM   4539  HE2 LYS   280      84.280  55.910  97.150  1.00  0.00            
ATOM   4540  NZ  LYS   280      83.410  57.890  97.610  1.00  0.00            
ATOM   4541  HZ1 LYS   280      83.060  58.030  96.640  1.00  0.00            
ATOM   4542  HZ2 LYS   280      82.800  58.360  98.300  1.00  0.00            
ATOM   4543  HZ3 LYS   280      84.340  58.320  97.780  1.00  0.00            
ATOM   4544  C   LYS   280      79.320  51.740  98.920  1.00  0.00            
ATOM   4545  O   LYS   280      79.380  51.520 100.070  1.00  0.00            
ATOM   4546  N   VAL   281      78.220  51.730  98.150  1.00  0.00            
ATOM   4547  HN  VAL   281      78.180  51.990  97.190  1.00  0.00            
ATOM   4548  CA  VAL   281      76.950  51.190  98.590  1.00  0.00            
ATOM   4549  HA  VAL   281      76.620  51.760  99.450  1.00  0.00            
ATOM   4550  CB  VAL   281      75.800  51.410  97.560  1.00  0.00            
ATOM   4551  HB  VAL   281      75.990  50.860  96.610  1.00  0.00            
ATOM   4552  CG1 VAL   281      74.450  50.900  98.050  1.00  0.00            
ATOM   4553 HG11 VAL   281      74.520  49.790  98.090  1.00  0.00            
ATOM   4554 HG12 VAL   281      74.210  51.220  99.090  1.00  0.00            
ATOM   4555 HG13 VAL   281      73.690  51.060  97.260  1.00  0.00            
ATOM   4556  CG2 VAL   281      75.540  52.900  97.280  1.00  0.00            
ATOM   4557 HG21 VAL   281      76.300  53.360  96.620  1.00  0.00            
ATOM   4558 HG22 VAL   281      74.600  52.920  96.700  1.00  0.00            
ATOM   4559 HG23 VAL   281      75.460  53.410  98.270  1.00  0.00            
ATOM   4560  C   VAL   281      77.040  49.770  99.140  1.00  0.00            
ATOM   4561  O   VAL   281      76.540  49.570 100.200  1.00  0.00            
ATOM   4562  N   GLUT  282      77.780  48.830  98.580  1.00  0.00            
ATOM   4563  HN  GLUT  282      78.130  49.040  97.670  1.00  0.00            
ATOM   4564  CA  GLUT  282      77.960  47.500  99.000  1.00  0.00            
ATOM   4565  HA  GLUT  282      77.020  47.200  99.420  1.00  0.00            
ATOM   4566  CB  GLUT  282      78.260  46.630  97.750  1.00  0.00            
ATOM   4567  HB1 GLUT  282      79.250  46.910  97.330  1.00  0.00            
ATOM   4568  HB2 GLUT  282      78.360  45.600  98.150  1.00  0.00            
ATOM   4569  CG  GLUT  282      77.170  46.470  96.660  1.00  0.00            
ATOM   4570  HG1 GLUT  282      77.180  47.360  96.010  1.00  0.00            
ATOM   4571  HG2 GLUT  282      77.360  45.680  95.890  1.00  0.00            
ATOM   4572  CD  GLUT  282      75.840  46.330  97.280  1.00  0.00            
ATOM   4573  OE1 GLUT  282      75.420  45.400  97.990  1.00  0.00            
ATOM   4574  OE2 GLUT  282      75.010  47.370  97.010  1.00  0.00            
ATOM   4575  HE2 GLUT  282      74.180  47.230  97.480  1.00  0.00            
ATOM   4576  C   GLUT  282      79.120  47.310 100.070  1.00  0.00            
ATOM   4577  O   GLUT  282      79.520  46.200 100.390  1.00  0.00            
ATOM   4578  N   SER   283      79.470  48.430 100.760  1.00  0.00            
ATOM   4579  HN  SER   283      79.100  49.340 100.610  1.00  0.00            
ATOM   4580  CA  SER   283      80.290  48.330 102.010  1.00  0.00            
ATOM   4581  HA  SER   283      80.210  49.310 102.460  1.00  0.00            
ATOM   4582  CB  SER   283      80.010  47.220 103.040  1.00  0.00            
ATOM   4583  HB1 SER   283      79.680  46.300 102.530  1.00  0.00            
ATOM   4584  HB2 SER   283      80.830  47.030 103.770  1.00  0.00            
ATOM   4585  OG  SER   283      78.900  47.620 103.840  1.00  0.00            
ATOM   4586  HG1 SER   283      78.080  47.230 103.520  1.00  0.00            
ATOM   4587  C   SER   283      81.780  48.440 101.660  1.00  0.00            
ATOM   4588  O   SER   283      82.670  48.320 102.510  1.00  0.00            
ATOM   4589  N   GLN   284      82.070  48.640 100.290  1.00  0.00            
ATOM   4590  HN  GLN   284      81.310  48.850  99.690  1.00  0.00            
ATOM   4591  CA  GLN   284      83.380  48.460  99.750  1.00  0.00            
ATOM   4592  HA  GLN   284      84.050  48.090 100.520  1.00  0.00            
ATOM   4593  CB  GLN   284      83.300  47.380  98.670  1.00  0.00            
ATOM   4594  HB1 GLN   284      82.610  47.690  97.860  1.00  0.00            
ATOM   4595  HB2 GLN   284      84.290  47.390  98.170  1.00  0.00            
ATOM   4596  CG  GLN   284      82.970  45.970  99.130  1.00  0.00            
ATOM   4597  HG1 GLN   284      83.700  45.650  99.910  1.00  0.00            
ATOM   4598  HG2 GLN   284      81.940  45.850  99.520  1.00  0.00            
ATOM   4599  CD  GLN   284      82.990  45.060  97.870  1.00  0.00            
ATOM   4600  OE1 GLN   284      84.040  44.830  97.280  1.00  0.00            
ATOM   4601  NE2 GLN   284      81.810  44.640  97.440  1.00  0.00            
ATOM   4602 HE21 GLN   284      81.040  44.650  98.080  1.00  0.00            
ATOM   4603 HE22 GLN   284      81.790  44.120  96.590  1.00  0.00            
ATOM   4604  C   GLN   284      84.050  49.740  99.300  1.00  0.00            
ATOM   4605  O   GLN   284      84.330  49.950  98.110  1.00  0.00            
ATOM   4606  N   PRO   285      84.450  50.720 100.160  1.00  0.00            
ATOM   4607  CD  PRO   285      84.280  50.730 101.610  1.00  0.00            
ATOM   4608  HD1 PRO   285      84.830  49.900 102.100  1.00  0.00            
ATOM   4609  HD2 PRO   285      83.180  50.690 101.760  1.00  0.00            
ATOM   4610  CA  PRO   285      84.890  52.040  99.680  1.00  0.00            
ATOM   4611  HA  PRO   285      84.350  52.380  98.810  1.00  0.00            
ATOM   4612  CB  PRO   285      84.550  52.980 100.910  1.00  0.00            
ATOM   4613  HB1 PRO   285      85.160  53.900 100.940  1.00  0.00            
ATOM   4614  HB2 PRO   285      83.470  53.180 101.080  1.00  0.00            
ATOM   4615  CG  PRO   285      84.850  52.060 102.120  1.00  0.00            
ATOM   4616  HG1 PRO   285      85.950  52.060 102.280  1.00  0.00            
ATOM   4617  HG2 PRO   285      84.210  52.310 103.000  1.00  0.00            
ATOM   4618  C   PRO   285      86.390  51.960  99.340  1.00  0.00            
ATOM   4619  O   PRO   285      86.760  52.800  98.460  1.00  0.00            
ATOM   4620  N   ALA   286      87.260  51.170 100.060  1.00  0.00            
ATOM   4621  HN  ALA   286      87.000  50.600 100.830  1.00  0.00            
ATOM   4622  CA  ALA   286      88.670  51.180  99.740  1.00  0.00            
ATOM   4623  HA  ALA   286      89.070  52.190  99.710  1.00  0.00            
ATOM   4624  CB  ALA   286      89.440  50.550 100.900  1.00  0.00            
ATOM   4625  HB1 ALA   286      89.150  51.120 101.810  1.00  0.00            
ATOM   4626  HB2 ALA   286      89.120  49.500 101.090  1.00  0.00            
ATOM   4627  HB3 ALA   286      90.530  50.670 100.760  1.00  0.00            
ATOM   4628  C   ALA   286      88.970  50.460  98.430  1.00  0.00            
ATOM   4629  O   ALA   286      89.790  50.840  97.630  1.00  0.00            
ATOM   4630  N   ARG   287      88.110  49.390  98.130  1.00  0.00            
ATOM   4631  HN  ARG   287      87.460  49.210  98.870  1.00  0.00            
ATOM   4632  CA  ARG   287      88.180  48.560  96.910  1.00  0.00            
ATOM   4633  HA  ARG   287      89.210  48.280  96.720  1.00  0.00            
ATOM   4634  CB  ARG   287      87.380  47.210  97.030  1.00  0.00            
ATOM   4635  HB1 ARG   287      86.400  47.400  97.520  1.00  0.00            
ATOM   4636  HB2 ARG   287      87.270  46.870  95.980  1.00  0.00            
ATOM   4637  CG  ARG   287      87.900  46.080  97.920  1.00  0.00            
ATOM   4638  HG1 ARG   287      88.720  45.530  97.410  1.00  0.00            
ATOM   4639  HG2 ARG   287      88.460  46.510  98.770  1.00  0.00            
ATOM   4640  CD  ARG   287      86.970  44.970  98.330  1.00  0.00            
ATOM   4641  HD1 ARG   287      87.430  44.320  99.120  1.00  0.00            
ATOM   4642  HD2 ARG   287      86.010  45.340  98.760  1.00  0.00            
ATOM   4643  NE  ARG   287      86.640  44.220  97.170  1.00  0.00            
ATOM   4644  HE  ARG   287      85.790  44.400  96.690  1.00  0.00            
ATOM   4645  CZ  ARG   287      87.210  43.070  96.840  1.00  0.00            
ATOM   4646  NH1 ARG   287      88.220  42.510  97.460  1.00  0.00            
ATOM   4647 HH11 ARG   287      88.530  42.790  98.370  1.00  0.00            
ATOM   4648 HH12 ARG   287      88.730  41.700  97.150  1.00  0.00            
ATOM   4649  NH2 ARG   287      86.840  42.420  95.780  1.00  0.00            
ATOM   4650 HH21 ARG   287      86.300  42.970  95.150  1.00  0.00            
ATOM   4651 HH22 ARG   287      87.460  41.720  95.430  1.00  0.00            
ATOM   4652  C   ARG   287      87.720  49.440  95.770  1.00  0.00            
ATOM   4653  O   ARG   287      88.350  49.510  94.720  1.00  0.00            
ATOM   4654  N   ALA   288      86.570  50.130  95.930  1.00  0.00            
ATOM   4655  HN  ALA   288      86.040  50.070  96.770  1.00  0.00            
ATOM   4656  CA  ALA   288      85.920  51.070  94.970  1.00  0.00            
ATOM   4657  HA  ALA   288      85.610  50.410  94.180  1.00  0.00            
ATOM   4658  CB  ALA   288      84.710  51.750  95.620  1.00  0.00            
ATOM   4659  HB1 ALA   288      83.930  51.000  95.850  1.00  0.00            
ATOM   4660  HB2 ALA   288      84.980  52.260  96.570  1.00  0.00            
ATOM   4661  HB3 ALA   288      84.190  52.480  94.970  1.00  0.00            
ATOM   4662  C   ALA   288      86.760  52.190  94.450  1.00  0.00            
ATOM   4663  O   ALA   288      87.010  52.370  93.240  1.00  0.00            
ATOM   4664  N   ALA   289      87.490  52.710  95.440  1.00  0.00            
ATOM   4665  HN  ALA   289      87.380  52.570  96.420  1.00  0.00            
ATOM   4666  CA  ALA   289      88.720  53.580  95.270  1.00  0.00            
ATOM   4667  HA  ALA   289      88.450  54.450  94.680  1.00  0.00            
ATOM   4668  CB  ALA   289      89.010  54.210  96.570  1.00  0.00            
ATOM   4669  HB1 ALA   289      88.140  54.850  96.810  1.00  0.00            
ATOM   4670  HB2 ALA   289      89.200  53.570  97.450  1.00  0.00            
ATOM   4671  HB3 ALA   289      89.880  54.900  96.480  1.00  0.00            
ATOM   4672  C   ALA   289      89.970  53.020  94.630  1.00  0.00            
ATOM   4673  O   ALA   289      90.550  53.520  93.660  1.00  0.00            
ATOM   4674  N   SER   290      90.300  51.820  95.010  1.00  0.00            
ATOM   4675  HN  SER   290      89.730  51.300  95.650  1.00  0.00            
ATOM   4676  CA  SER   290      91.410  51.060  94.340  1.00  0.00            
ATOM   4677  HA  SER   290      92.320  51.630  94.320  1.00  0.00            
ATOM   4678  CB  SER   290      91.620  49.680  95.090  1.00  0.00            
ATOM   4679  HB1 SER   290      90.620  49.200  95.170  1.00  0.00            
ATOM   4680  HB2 SER   290      92.230  49.000  94.460  1.00  0.00            
ATOM   4681  OG  SER   290      92.180  49.820  96.380  1.00  0.00            
ATOM   4682  HG1 SER   290      91.600  50.440  96.830  1.00  0.00            
ATOM   4683  C   SER   290      91.110  50.810  92.920  1.00  0.00            
ATOM   4684  O   SER   290      91.980  51.040  92.120  1.00  0.00            
ATOM   4685  N   ILE   291      89.880  50.430  92.550  1.00  0.00            
ATOM   4686  HN  ILE   291      89.240  50.300  93.300  1.00  0.00            
ATOM   4687  CA  ILE   291      89.500  50.220  91.130  1.00  0.00            
ATOM   4688  HA  ILE   291      90.180  49.570  90.600  1.00  0.00            
ATOM   4689  CB  ILE   291      88.100  49.470  91.070  1.00  0.00            
ATOM   4690  HB  ILE   291      87.270  50.130  91.390  1.00  0.00            
ATOM   4691  CG2 ILE   291      87.750  49.100  89.630  1.00  0.00            
ATOM   4692 HG21 ILE   291      86.720  48.710  89.510  1.00  0.00            
ATOM   4693 HG22 ILE   291      87.650  50.040  89.040  1.00  0.00            
ATOM   4694 HG23 ILE   291      88.510  48.390  89.240  1.00  0.00            
ATOM   4695  CG1 ILE   291      88.120  48.130  91.910  1.00  0.00            
ATOM   4696 HG11 ILE   291      88.780  47.360  91.450  1.00  0.00            
ATOM   4697 HG12 ILE   291      88.540  48.370  92.910  1.00  0.00            
ATOM   4698  CD  ILE   291      86.780  47.470  92.180  1.00  0.00            
ATOM   4699  HD1 ILE   291      86.400  47.100  91.210  1.00  0.00            
ATOM   4700  HD2 ILE   291      86.800  46.570  92.840  1.00  0.00            
ATOM   4701  HD3 ILE   291      86.120  48.230  92.660  1.00  0.00            
ATOM   4702  C   ILE   291      89.470  51.510  90.350  1.00  0.00            
ATOM   4703  O   ILE   291      89.820  51.560  89.130  1.00  0.00            
ATOM   4704  N   THR   292      88.940  52.580  91.000  1.00  0.00            
ATOM   4705  HN  THR   292      88.520  52.470  91.900  1.00  0.00            
ATOM   4706  CA  THR   292      88.800  53.930  90.550  1.00  0.00            
ATOM   4707  HA  THR   292      88.190  54.050  89.660  1.00  0.00            
ATOM   4708  CB  THR   292      88.130  54.880  91.530  1.00  0.00            
ATOM   4709  HB  THR   292      88.620  54.760  92.510  1.00  0.00            
ATOM   4710  OG1 THR   292      86.740  54.530  91.750  1.00  0.00            
ATOM   4711  HG1 THR   292      86.730  53.740  92.290  1.00  0.00            
ATOM   4712  CG2 THR   292      88.030  56.320  91.050  1.00  0.00            
ATOM   4713 HG21 THR   292      87.380  56.960  91.700  1.00  0.00            
ATOM   4714 HG22 THR   292      88.980  56.850  90.840  1.00  0.00            
ATOM   4715 HG23 THR   292      87.450  56.400  90.110  1.00  0.00            
ATOM   4716  C   THR   292      90.160  54.650  90.310  1.00  0.00            
ATOM   4717  O   THR   292      90.420  55.250  89.290  1.00  0.00            
ATOM   4718  N   ARG   293      91.130  54.560  91.240  1.00  0.00            
ATOM   4719  HN  ARG   293      90.930  54.290  92.180  1.00  0.00            
ATOM   4720  CA  ARG   293      92.440  55.090  91.090  1.00  0.00            
ATOM   4721  HA  ARG   293      92.280  56.110  90.770  1.00  0.00            
ATOM   4722  CB  ARG   293      93.260  55.110  92.410  1.00  0.00            
ATOM   4723  HB1 ARG   293      93.210  54.090  92.840  1.00  0.00            
ATOM   4724  HB2 ARG   293      94.310  55.400  92.160  1.00  0.00            
ATOM   4725  CG  ARG   293      92.760  56.090  93.520  1.00  0.00            
ATOM   4726  HG1 ARG   293      93.130  57.010  93.010  1.00  0.00            
ATOM   4727  HG2 ARG   293      91.650  56.050  93.570  1.00  0.00            
ATOM   4728  CD  ARG   293      93.540  56.030  94.880  1.00  0.00            
ATOM   4729  HD1 ARG   293      94.630  55.910  94.740  1.00  0.00            
ATOM   4730  HD2 ARG   293      93.390  57.020  95.370  1.00  0.00            
ATOM   4731  NE  ARG   293      93.100  54.890  95.700  1.00  0.00            
ATOM   4732  HE  ARG   293      92.530  55.090  96.490  1.00  0.00            
ATOM   4733  CZ  ARG   293      93.710  53.710  95.690  1.00  0.00            
ATOM   4734  NH1 ARG   293      94.730  53.290  94.930  1.00  0.00            
ATOM   4735 HH11 ARG   293      95.200  53.990  94.400  1.00  0.00            
ATOM   4736 HH12 ARG   293      95.090  52.470  95.370  1.00  0.00            
ATOM   4737  NH2 ARG   293      93.240  52.780  96.530  1.00  0.00            
ATOM   4738 HH21 ARG   293      92.510  53.150  97.100  1.00  0.00            
ATOM   4739 HH22 ARG   293      93.760  51.950  96.730  1.00  0.00            
ATOM   4740  C   ARG   293      93.200  54.430  89.990  1.00  0.00            
ATOM   4741  O   ARG   293      93.820  55.130  89.180  1.00  0.00            
ATOM   4742  N   ALA   294      93.110  53.130  89.910  1.00  0.00            
ATOM   4743  HN  ALA   294      92.610  52.660  90.640  1.00  0.00            
ATOM   4744  CA  ALA   294      93.560  52.260  88.850  1.00  0.00            
ATOM   4745  HA  ALA   294      94.640  52.280  88.800  1.00  0.00            
ATOM   4746  CB  ALA   294      93.140  50.850  89.280  1.00  0.00            
ATOM   4747  HB1 ALA   294      92.060  50.840  89.530  1.00  0.00            
ATOM   4748  HB2 ALA   294      93.470  50.030  88.610  1.00  0.00            
ATOM   4749  HB3 ALA   294      93.680  50.620  90.230  1.00  0.00            
ATOM   4750  C   ALA   294      92.950  52.720  87.500  1.00  0.00            
ATOM   4751  O   ALA   294      93.650  52.770  86.490  1.00  0.00            
ATOM   4752  N   SER   295      91.660  53.160  87.450  1.00  0.00            
ATOM   4753  HN  SER   295      91.000  52.970  88.170  1.00  0.00            
ATOM   4754  CA  SER   295      91.000  53.700  86.240  1.00  0.00            
ATOM   4755  HA  SER   295      91.150  52.960  85.470  1.00  0.00            
ATOM   4756  CB  SER   295      89.440  53.760  86.280  1.00  0.00            
ATOM   4757  HB1 SER   295      89.100  54.520  87.010  1.00  0.00            
ATOM   4758  HB2 SER   295      89.120  54.100  85.270  1.00  0.00            
ATOM   4759  OG  SER   295      88.840  52.490  86.610  1.00  0.00            
ATOM   4760  HG1 SER   295      89.140  52.240  87.490  1.00  0.00            
ATOM   4761  C   SER   295      91.610  54.980  85.750  1.00  0.00            
ATOM   4762  O   SER   295      91.660  55.240  84.590  1.00  0.00            
ATOM   4763  N   ARG   296      91.910  55.980  86.700  1.00  0.00            
ATOM   4764  HN  ARG   296      91.680  55.740  87.640  1.00  0.00            
ATOM   4765  CA  ARG   296      92.560  57.280  86.450  1.00  0.00            
ATOM   4766  HA  ARG   296      91.880  57.920  85.910  1.00  0.00            
ATOM   4767  CB  ARG   296      92.860  57.890  87.800  1.00  0.00            
ATOM   4768  HB1 ARG   296      93.550  57.240  88.390  1.00  0.00            
ATOM   4769  HB2 ARG   296      93.470  58.780  87.560  1.00  0.00            
ATOM   4770  CG  ARG   296      91.680  58.430  88.620  1.00  0.00            
ATOM   4771  HG1 ARG   296      91.070  59.220  88.140  1.00  0.00            
ATOM   4772  HG2 ARG   296      90.980  57.580  88.770  1.00  0.00            
ATOM   4773  CD  ARG   296      92.210  58.930  89.980  1.00  0.00            
ATOM   4774  HD1 ARG   296      92.780  58.050  90.360  1.00  0.00            
ATOM   4775  HD2 ARG   296      92.820  59.860  89.870  1.00  0.00            
ATOM   4776  NE  ARG   296      91.030  59.140  90.940  1.00  0.00            
ATOM   4777  HE  ARG   296      90.090  59.250  90.620  1.00  0.00            
ATOM   4778  CZ  ARG   296      91.230  59.760  92.020  1.00  0.00            
ATOM   4779  NH1 ARG   296      92.400  59.920  92.630  1.00  0.00            
ATOM   4780 HH11 ARG   296      93.210  59.500  92.200  1.00  0.00            
ATOM   4781 HH12 ARG   296      92.470  60.280  93.560  1.00  0.00            
ATOM   4782  NH2 ARG   296      90.160  60.130  92.710  1.00  0.00            
ATOM   4783 HH21 ARG   296      89.240  59.810  92.490  1.00  0.00            
ATOM   4784 HH22 ARG   296      90.260  60.530  93.620  1.00  0.00            
ATOM   4785  C   ARG   296      93.930  57.090  85.670  1.00  0.00            
ATOM   4786  O   ARG   296      94.300  57.940  84.870  1.00  0.00            
ATOM   4787  N   ILE   297      94.710  55.920  85.760  1.00  0.00            
ATOM   4788  HN  ILE   297      94.340  55.170  86.310  1.00  0.00            
ATOM   4789  CA  ILE   297      95.930  55.740  84.940  1.00  0.00            
ATOM   4790  HA  ILE   297      96.240  56.680  84.500  1.00  0.00            
ATOM   4791  CB  ILE   297      97.060  55.290  85.840  1.00  0.00            
ATOM   4792  HB  ILE   297      96.900  54.250  86.200  1.00  0.00            
ATOM   4793  CG2 ILE   297      98.310  55.180  84.970  1.00  0.00            
ATOM   4794 HG21 ILE   297      98.610  56.210  84.700  1.00  0.00            
ATOM   4795 HG22 ILE   297      99.100  54.750  85.630  1.00  0.00            
ATOM   4796 HG23 ILE   297      98.230  54.610  84.030  1.00  0.00            
ATOM   4797  CG1 ILE   297      97.250  56.290  86.940  1.00  0.00            
ATOM   4798 HG11 ILE   297      97.160  57.350  86.610  1.00  0.00            
ATOM   4799 HG12 ILE   297      96.360  56.250  87.590  1.00  0.00            
ATOM   4800  CD  ILE   297      98.600  56.070  87.660  1.00  0.00            
ATOM   4801  HD1 ILE   297      98.730  55.050  88.080  1.00  0.00            
ATOM   4802  HD2 ILE   297      99.440  56.450  87.050  1.00  0.00            
ATOM   4803  HD3 ILE   297      98.580  56.830  88.460  1.00  0.00            
ATOM   4804  C   ILE   297      95.740  54.770  83.800  1.00  0.00            
ATOM   4805  O   ILE   297      96.280  54.960  82.700  1.00  0.00            
ATOM   4806  N   ALA   298      95.000  53.720  84.000  1.00  0.00            
ATOM   4807  HN  ALA   298      94.520  53.560  84.860  1.00  0.00            
ATOM   4808  CA  ALA   298      94.700  52.660  83.030  1.00  0.00            
ATOM   4809  HA  ALA   298      95.590  52.120  82.750  1.00  0.00            
ATOM   4810  CB  ALA   298      93.700  51.710  83.640  1.00  0.00            
ATOM   4811  HB1 ALA   298      93.490  50.920  82.880  1.00  0.00            
ATOM   4812  HB2 ALA   298      94.070  51.260  84.580  1.00  0.00            
ATOM   4813  HB3 ALA   298      92.790  52.250  83.970  1.00  0.00            
ATOM   4814  C   ALA   298      94.060  53.150  81.750  1.00  0.00            
ATOM   4815  O   ALA   298      94.560  52.860  80.700  1.00  0.00            
ATOM   4816  N   PHE   299      93.020  54.010  81.810  1.00  0.00            
ATOM   4817  HN  PHE   299      92.620  54.240  82.700  1.00  0.00            
ATOM   4818  CA  PHE   299      92.500  54.580  80.610  1.00  0.00            
ATOM   4819  HA  PHE   299      92.220  53.710  80.050  1.00  0.00            
ATOM   4820  CB  PHE   299      91.250  55.430  80.950  1.00  0.00            
ATOM   4821  HB1 PHE   299      91.400  56.160  81.770  1.00  0.00            
ATOM   4822  HB2 PHE   299      90.960  56.110  80.120  1.00  0.00            
ATOM   4823  CG  PHE   299      89.980  54.580  81.150  1.00  0.00            
ATOM   4824  CD1 PHE   299      89.890  53.610  82.160  1.00  0.00            
ATOM   4825  HD1 PHE   299      90.590  53.660  82.980  1.00  0.00            
ATOM   4826  CE1 PHE   299      88.720  52.850  82.420  1.00  0.00            
ATOM   4827  HE1 PHE   299      88.650  52.140  83.230  1.00  0.00            
ATOM   4828  CZ  PHE   299      87.690  52.970  81.530  1.00  0.00            
ATOM   4829  HZ  PHE   299      86.790  52.390  81.660  1.00  0.00            
ATOM   4830  CD2 PHE   299      88.900  54.740  80.250  1.00  0.00            
ATOM   4831  HD2 PHE   299      89.020  55.470  79.460  1.00  0.00            
ATOM   4832  CE2 PHE   299      87.730  53.930  80.450  1.00  0.00            
ATOM   4833  HE2 PHE   299      86.790  54.180  79.970  1.00  0.00            
ATOM   4834  C   PHE   299      93.410  55.380  79.710  1.00  0.00            
ATOM   4835  O   PHE   299      93.460  55.120  78.560  1.00  0.00            
ATOM   4836  N   PRO   300      94.190  56.350  80.140  1.00  0.00            
ATOM   4837  CD  PRO   300      94.040  57.140  81.390  1.00  0.00            
ATOM   4838  HD1 PRO   300      94.100  56.480  82.280  1.00  0.00            
ATOM   4839  HD2 PRO   300      93.120  57.760  81.290  1.00  0.00            
ATOM   4840  CA  PRO   300      95.020  57.060  79.180  1.00  0.00            
ATOM   4841  HA  PRO   300      94.340  57.290  78.370  1.00  0.00            
ATOM   4842  CB  PRO   300      95.500  58.280  79.930  1.00  0.00            
ATOM   4843  HB1 PRO   300      96.530  58.570  79.640  1.00  0.00            
ATOM   4844  HB2 PRO   300      94.770  59.040  79.560  1.00  0.00            
ATOM   4845  CG  PRO   300      95.260  58.060  81.410  1.00  0.00            
ATOM   4846  HG1 PRO   300      96.170  57.610  81.870  1.00  0.00            
ATOM   4847  HG2 PRO   300      95.120  59.010  81.960  1.00  0.00            
ATOM   4848  C   PRO   300      96.170  56.340  78.580  1.00  0.00            
ATOM   4849  O   PRO   300      96.530  56.660  77.420  1.00  0.00            
ATOM   4850  N   VAL   301      96.780  55.490  79.440  1.00  0.00            
ATOM   4851  HN  VAL   301      96.350  55.320  80.330  1.00  0.00            
ATOM   4852  CA  VAL   301      97.950  54.680  79.020  1.00  0.00            
ATOM   4853  HA  VAL   301      98.620  55.330  78.480  1.00  0.00            
ATOM   4854  CB  VAL   301      98.570  54.060  80.290  1.00  0.00            
ATOM   4855  HB  VAL   301      97.850  53.500  80.930  1.00  0.00            
ATOM   4856  CG1 VAL   301      99.690  53.080  79.830  1.00  0.00            
ATOM   4857 HG11 VAL   301      99.310  52.090  79.490  1.00  0.00            
ATOM   4858 HG12 VAL   301     100.150  53.590  78.960  1.00  0.00            
ATOM   4859 HG13 VAL   301     100.420  52.950  80.650  1.00  0.00            
ATOM   4860  CG2 VAL   301      99.210  55.070  81.220  1.00  0.00            
ATOM   4861 HG21 VAL   301     100.100  55.370  80.630  1.00  0.00            
ATOM   4862 HG22 VAL   301      98.530  55.920  81.450  1.00  0.00            
ATOM   4863 HG23 VAL   301      99.560  54.630  82.170  1.00  0.00            
ATOM   4864  C   VAL   301      97.490  53.540  78.050  1.00  0.00            
ATOM   4865  O   VAL   301      98.190  53.490  77.030  1.00  0.00            
ATOM   4866  N   VAL   302      96.380  52.860  78.290  1.00  0.00            
ATOM   4867  HN  VAL   302      95.790  52.930  79.090  1.00  0.00            
ATOM   4868  CA  VAL   302      95.760  52.030  77.250  1.00  0.00            
ATOM   4869  HA  VAL   302      96.520  51.380  76.850  1.00  0.00            
ATOM   4870  CB  VAL   302      94.540  51.250  77.830  1.00  0.00            
ATOM   4871  HB  VAL   302      93.660  51.840  78.160  1.00  0.00            
ATOM   4872  CG1 VAL   302      94.000  50.260  76.710  1.00  0.00            
ATOM   4873 HG11 VAL   302      94.780  49.630  76.220  1.00  0.00            
ATOM   4874 HG12 VAL   302      93.190  49.630  77.150  1.00  0.00            
ATOM   4875 HG13 VAL   302      93.580  50.750  75.810  1.00  0.00            
ATOM   4876  CG2 VAL   302      94.960  50.340  79.000  1.00  0.00            
ATOM   4877 HG21 VAL   302      95.780  49.700  78.610  1.00  0.00            
ATOM   4878 HG22 VAL   302      95.340  50.860  79.910  1.00  0.00            
ATOM   4879 HG23 VAL   302      94.150  49.710  79.430  1.00  0.00            
ATOM   4880  C   VAL   302      95.360  52.810  75.920  1.00  0.00            
ATOM   4881  O   VAL   302      95.530  52.260  74.840  1.00  0.00            
ATOM   4882  N   PHE   303      94.820  54.040  76.010  1.00  0.00            
ATOM   4883  HN  PHE   303      94.700  54.420  76.920  1.00  0.00            
ATOM   4884  CA  PHE   303      94.270  54.810  74.910  1.00  0.00            
ATOM   4885  HA  PHE   303      93.620  54.140  74.370  1.00  0.00            
ATOM   4886  CB  PHE   303      93.370  55.930  75.470  1.00  0.00            
ATOM   4887  HB1 PHE   303      92.590  55.520  76.140  1.00  0.00            
ATOM   4888  HB2 PHE   303      94.080  56.450  76.150  1.00  0.00            
ATOM   4889  CG  PHE   303      92.860  56.980  74.460  1.00  0.00            
ATOM   4890  CD1 PHE   303      92.770  58.310  74.830  1.00  0.00            
ATOM   4891  HD1 PHE   303      93.040  58.690  75.800  1.00  0.00            
ATOM   4892  CE1 PHE   303      92.180  59.300  73.990  1.00  0.00            
ATOM   4893  HE1 PHE   303      92.290  60.290  74.410  1.00  0.00            
ATOM   4894  CZ  PHE   303      91.730  58.990  72.760  1.00  0.00            
ATOM   4895  HZ  PHE   303      91.310  59.730  72.100  1.00  0.00            
ATOM   4896  CD2 PHE   303      92.310  56.620  73.190  1.00  0.00            
ATOM   4897  HD2 PHE   303      92.470  55.610  72.830  1.00  0.00            
ATOM   4898  CE2 PHE   303      91.760  57.610  72.350  1.00  0.00            
ATOM   4899  HE2 PHE   303      91.360  57.420  71.360  1.00  0.00            
ATOM   4900  C   PHE   303      95.370  55.220  73.900  1.00  0.00            
ATOM   4901  O   PHE   303      95.190  55.240  72.690  1.00  0.00            
ATOM   4902  N   LEU   304      96.580  55.440  74.410  1.00  0.00            
ATOM   4903  HN  LEU   304      96.550  55.560  75.400  1.00  0.00            
ATOM   4904  CA  LEU   304      97.760  55.850  73.700  1.00  0.00            
ATOM   4905  HA  LEU   304      97.520  56.520  72.890  1.00  0.00            
ATOM   4906  CB  LEU   304      98.790  56.480  74.670  1.00  0.00            
ATOM   4907  HB1 LEU   304      98.290  57.390  75.070  1.00  0.00            
ATOM   4908  HB2 LEU   304      99.010  55.860  75.570  1.00  0.00            
ATOM   4909  CG  LEU   304     100.060  57.090  74.080  1.00  0.00            
ATOM   4910  HG  LEU   304     100.450  56.330  73.360  1.00  0.00            
ATOM   4911  CD1 LEU   304      99.800  58.390  73.280  1.00  0.00            
ATOM   4912 HD11 LEU   304      99.350  59.210  73.890  1.00  0.00            
ATOM   4913 HD12 LEU   304     100.720  58.750  72.770  1.00  0.00            
ATOM   4914 HD13 LEU   304      99.040  58.190  72.500  1.00  0.00            
ATOM   4915  CD2 LEU   304     101.080  57.300  75.150  1.00  0.00            
ATOM   4916 HD21 LEU   304     101.510  56.440  75.690  1.00  0.00            
ATOM   4917 HD22 LEU   304     101.980  57.790  74.720  1.00  0.00            
ATOM   4918 HD23 LEU   304     100.700  57.910  76.000  1.00  0.00            
ATOM   4919  C   LEU   304      98.440  54.690  73.100  1.00  0.00            
ATOM   4920  O   LEU   304      98.690  54.710  71.900  1.00  0.00            
ATOM   4921  N   LEU   305      98.770  53.600  73.870  1.00  0.00            
ATOM   4922  HN  LEU   305      98.690  53.570  74.860  1.00  0.00            
ATOM   4923  CA  LEU   305      99.430  52.430  73.370  1.00  0.00            
ATOM   4924  HA  LEU   305     100.360  52.660  72.870  1.00  0.00            
ATOM   4925  CB  LEU   305     100.000  51.600  74.580  1.00  0.00            
ATOM   4926  HB1 LEU   305      99.060  51.460  75.150  1.00  0.00            
ATOM   4927  HB2 LEU   305     100.380  50.600  74.260  1.00  0.00            
ATOM   4928  CG  LEU   305     101.050  52.320  75.410  1.00  0.00            
ATOM   4929  HG  LEU   305     100.530  53.200  75.850  1.00  0.00            
ATOM   4930  CD1 LEU   305     101.480  51.450  76.590  1.00  0.00            
ATOM   4931 HD11 LEU   305     102.060  51.990  77.380  1.00  0.00            
ATOM   4932 HD12 LEU   305     100.590  50.970  77.050  1.00  0.00            
ATOM   4933 HD13 LEU   305     102.150  50.700  76.120  1.00  0.00            
ATOM   4934  CD2 LEU   305     102.210  52.930  74.590  1.00  0.00            
ATOM   4935 HD21 LEU   305     103.050  53.160  75.280  1.00  0.00            
ATOM   4936 HD22 LEU   305     102.510  52.090  73.920  1.00  0.00            
ATOM   4937 HD23 LEU   305     101.920  53.850  74.030  1.00  0.00            
ATOM   4938  C   LEU   305      98.630  51.520  72.390  1.00  0.00            
ATOM   4939  O   LEU   305      99.090  51.070  71.340  1.00  0.00            
ATOM   4940  N   ALA   306      97.310  51.340  72.600  1.00  0.00            
ATOM   4941  HN  ALA   306      96.900  51.590  73.480  1.00  0.00            
ATOM   4942  CA  ALA   306      96.480  50.610  71.660  1.00  0.00            
ATOM   4943  HA  ALA   306      96.860  49.600  71.560  1.00  0.00            
ATOM   4944  CB  ALA   306      94.970  50.670  72.050  1.00  0.00            
ATOM   4945  HB1 ALA   306      94.340  50.100  71.340  1.00  0.00            
ATOM   4946  HB2 ALA   306      94.790  50.110  73.000  1.00  0.00            
ATOM   4947  HB3 ALA   306      94.660  51.730  72.150  1.00  0.00            
ATOM   4948  C   ALA   306      96.470  51.220  70.310  1.00  0.00            
ATOM   4949  O   ALA   306      96.410  50.530  69.250  1.00  0.00            
ATOM   4950  N   ASN   307      96.490  52.590  70.290  1.00  0.00            
ATOM   4951  HN  ASN   307      96.540  53.020  71.180  1.00  0.00            
ATOM   4952  CA  ASN   307      96.480  53.340  69.030  1.00  0.00            
ATOM   4953  HA  ASN   307      95.670  52.950  68.430  1.00  0.00            
ATOM   4954  CB  ASN   307      96.050  54.780  69.270  1.00  0.00            
ATOM   4955  HB1 ASN   307      95.120  54.980  69.850  1.00  0.00            
ATOM   4956  HB2 ASN   307      96.850  55.280  69.850  1.00  0.00            
ATOM   4957  CG  ASN   307      95.900  55.620  67.970  1.00  0.00            
ATOM   4958  OD1 ASN   307      95.670  55.140  66.890  1.00  0.00            
ATOM   4959  ND2 ASN   307      96.110  56.970  68.070  1.00  0.00            
ATOM   4960 HD21 ASN   307      96.020  57.270  69.020  1.00  0.00            
ATOM   4961 HD22 ASN   307      95.980  57.500  67.230  1.00  0.00            
ATOM   4962  C   ASN   307      97.730  53.100  68.230  1.00  0.00            
ATOM   4963  O   ASN   307      97.660  52.700  67.050  1.00  0.00            
ATOM   4964  N   ILE   308      98.890  53.080  68.880  1.00  0.00            
ATOM   4965  HN  ILE   308      98.900  53.460  69.800  1.00  0.00            
ATOM   4966  CA  ILE   308     100.140  52.840  68.240  1.00  0.00            
ATOM   4967  HA  ILE   308     100.320  53.480  67.400  1.00  0.00            
ATOM   4968  CB  ILE   308     101.270  53.170  69.200  1.00  0.00            
ATOM   4969  HB  ILE   308     101.110  52.710  70.200  1.00  0.00            
ATOM   4970  CG2 ILE   308     102.570  52.690  68.590  1.00  0.00            
ATOM   4971 HG21 ILE   308     102.770  51.590  68.530  1.00  0.00            
ATOM   4972 HG22 ILE   308     102.520  53.150  67.580  1.00  0.00            
ATOM   4973 HG23 ILE   308     103.480  53.180  68.990  1.00  0.00            
ATOM   4974  CG1 ILE   308     101.420  54.700  69.470  1.00  0.00            
ATOM   4975 HG11 ILE   308     101.870  55.140  68.550  1.00  0.00            
ATOM   4976 HG12 ILE   308     100.380  55.040  69.650  1.00  0.00            
ATOM   4977  CD  ILE   308     102.340  54.940  70.680  1.00  0.00            
ATOM   4978  HD1 ILE   308     103.440  54.990  70.530  1.00  0.00            
ATOM   4979  HD2 ILE   308     101.970  55.760  71.330  1.00  0.00            
ATOM   4980  HD3 ILE   308     102.260  54.020  71.290  1.00  0.00            
ATOM   4981  C   ILE   308     100.190  51.410  67.630  1.00  0.00            
ATOM   4982  O   ILE   308     100.570  51.250  66.470  1.00  0.00            
ATOM   4983  N   ILE   309      99.750  50.390  68.340  1.00  0.00            
ATOM   4984  HN  ILE   309      99.360  50.370  69.260  1.00  0.00            
ATOM   4985  CA  ILE   309      99.620  49.030  67.720  1.00  0.00            
ATOM   4986  HA  ILE   309     100.580  48.770  67.310  1.00  0.00            
ATOM   4987  CB  ILE   309      99.170  47.940  68.720  1.00  0.00            
ATOM   4988  HB  ILE   309      98.200  48.240  69.160  1.00  0.00            
ATOM   4989  CG2 ILE   309      98.920  46.640  67.950  1.00  0.00            
ATOM   4990 HG21 ILE   309      97.890  46.590  67.530  1.00  0.00            
ATOM   4991 HG22 ILE   309      99.700  46.500  67.170  1.00  0.00            
ATOM   4992 HG23 ILE   309      99.030  45.730  68.580  1.00  0.00            
ATOM   4993  CG1 ILE   309     100.240  47.730  69.810  1.00  0.00            
ATOM   4994 HG11 ILE   309     101.210  47.640  69.280  1.00  0.00            
ATOM   4995 HG12 ILE   309     100.270  48.700  70.340  1.00  0.00            
ATOM   4996  CD  ILE   309     100.100  46.540  70.770  1.00  0.00            
ATOM   4997  HD1 ILE   309      99.070  46.250  71.070  1.00  0.00            
ATOM   4998  HD2 ILE   309     100.620  45.640  70.380  1.00  0.00            
ATOM   4999  HD3 ILE   309     100.630  46.740  71.720  1.00  0.00            
ATOM   5000  C   ILE   309      98.680  48.990  66.490  1.00  0.00            
ATOM   5001  O   ILE   309      99.060  48.370  65.450  1.00  0.00            
ATOM   5002  N   LEU   310      97.530  49.670  66.550  1.00  0.00            
ATOM   5003  HN  LEU   310      97.350  50.290  67.310  1.00  0.00            
ATOM   5004  CA  LEU   310      96.610  49.830  65.390  1.00  0.00            
ATOM   5005  HA  LEU   310      96.380  48.880  64.940  1.00  0.00            
ATOM   5006  CB  LEU   310      95.370  50.640  65.860  1.00  0.00            
ATOM   5007  HB1 LEU   310      95.710  51.540  66.420  1.00  0.00            
ATOM   5008  HB2 LEU   310      94.660  50.910  65.050  1.00  0.00            
ATOM   5009  CG  LEU   310      94.470  49.890  66.940  1.00  0.00            
ATOM   5010  HG  LEU   310      95.090  49.490  67.770  1.00  0.00            
ATOM   5011  CD1 LEU   310      93.420  50.910  67.550  1.00  0.00            
ATOM   5012 HD11 LEU   310      93.960  51.700  68.100  1.00  0.00            
ATOM   5013 HD12 LEU   310      92.610  51.170  66.840  1.00  0.00            
ATOM   5014 HD13 LEU   310      92.950  50.380  68.410  1.00  0.00            
ATOM   5015  CD2 LEU   310      93.780  48.700  66.290  1.00  0.00            
ATOM   5016 HD21 LEU   310      94.570  47.980  65.990  1.00  0.00            
ATOM   5017 HD22 LEU   310      93.010  48.250  66.960  1.00  0.00            
ATOM   5018 HD23 LEU   310      93.140  48.910  65.400  1.00  0.00            
ATOM   5019  C   LEU   310      97.230  50.660  64.290  1.00  0.00            
ATOM   5020  O   LEU   310      96.920  50.410  63.170  1.00  0.00            
ATOM   5021  N   ALA   311      98.130  51.600  64.640  1.00  0.00            
ATOM   5022  HN  ALA   311      98.340  51.910  65.570  1.00  0.00            
ATOM   5023  CA  ALA   311      98.920  52.290  63.570  1.00  0.00            
ATOM   5024  HA  ALA   311      98.190  52.680  62.860  1.00  0.00            
ATOM   5025  CB  ALA   311      99.810  53.390  64.100  1.00  0.00            
ATOM   5026  HB1 ALA   311     100.520  53.760  63.330  1.00  0.00            
ATOM   5027  HB2 ALA   311      99.250  54.300  64.390  1.00  0.00            
ATOM   5028  HB3 ALA   311     100.560  53.090  64.870  1.00  0.00            
ATOM   5029  C   ALA   311      99.790  51.320  62.800  1.00  0.00            
ATOM   5030  O   ALA   311      99.760  51.250  61.570  1.00  0.00            
ATOM   5031  N   PHE   312     100.540  50.460  63.500  1.00  0.00            
ATOM   5032  HN  PHE   312     100.490  50.590  64.490  1.00  0.00            
ATOM   5033  CA  PHE   312     101.330  49.380  62.970  1.00  0.00            
ATOM   5034  HA  PHE   312     102.000  49.850  62.260  1.00  0.00            
ATOM   5035  CB  PHE   312     102.080  48.710  64.130  1.00  0.00            
ATOM   5036  HB1 PHE   312     101.460  48.810  65.050  1.00  0.00            
ATOM   5037  HB2 PHE   312     102.260  47.620  64.000  1.00  0.00            
ATOM   5038  CG  PHE   312     103.390  49.300  64.360  1.00  0.00            
ATOM   5039  CD1 PHE   312     104.480  49.020  63.500  1.00  0.00            
ATOM   5040  HD1 PHE   312     104.190  48.340  62.710  1.00  0.00            
ATOM   5041  CE1 PHE   312     105.680  49.710  63.700  1.00  0.00            
ATOM   5042  HE1 PHE   312     106.430  49.640  62.920  1.00  0.00            
ATOM   5043  CZ  PHE   312     105.990  50.350  64.890  1.00  0.00            
ATOM   5044  HZ  PHE   312     106.930  50.840  65.050  1.00  0.00            
ATOM   5045  CD2 PHE   312     103.690  50.140  65.540  1.00  0.00            
ATOM   5046  HD2 PHE   312     102.820  50.370  66.150  1.00  0.00            
ATOM   5047  CE2 PHE   312     104.980  50.590  65.790  1.00  0.00            
ATOM   5048  HE2 PHE   312     105.150  51.230  66.640  1.00  0.00            
ATOM   5049  C   PHE   312     100.530  48.520  62.010  1.00  0.00            
ATOM   5050  O   PHE   312     101.020  48.110  60.890  1.00  0.00            
ATOM   5051  N   LEU   313      99.270  48.160  62.360  1.00  0.00            
ATOM   5052  HN  LEU   313      98.950  48.610  63.190  1.00  0.00            
ATOM   5053  CA  LEU   313      98.260  47.350  61.710  1.00  0.00            
ATOM   5054  HA  LEU   313      98.790  46.480  61.370  1.00  0.00            
ATOM   5055  CB  LEU   313      97.220  46.880  62.740  1.00  0.00            
ATOM   5056  HB1 LEU   313      96.720  47.790  63.110  1.00  0.00            
ATOM   5057  HB2 LEU   313      96.490  46.280  62.150  1.00  0.00            
ATOM   5058  CG  LEU   313      97.670  45.900  63.870  1.00  0.00            
ATOM   5059  HG  LEU   313      98.480  46.400  64.450  1.00  0.00            
ATOM   5060  CD1 LEU   313      96.480  45.760  64.840  1.00  0.00            
ATOM   5061 HD11 LEU   313      95.620  45.260  64.350  1.00  0.00
[truncated: 22,678,858 more chars]
