# Supplementary material for: Scalable Constant pH Molecular Dynamics in GROMACS
Source: J Chem Theory Comput. 2022 Sep 21;18(10):6148–60. doi: 10.1021/acs.jctc.2c00516 (PMC9558312; doi:10.1021/acs.jctc.2c00516)
Supplement: Supplementary file 1 — ct2c00516_si_001.zip [file ct2c00516_si_001.zip › SI_constant_ph_gromacs/benchmark/GLIC_gromacs2021_cpu_gpu/MD_pH_on.mdp]

; RUN CONTROL
integrator           = md           
dt                   = 0.002         ; Time step (ps).
nsteps               = 100000        ; 0.2 ns.

; OUTPUT CONTROL
; Do not write output as this is a benchmark.

; NEIGHBOUR SEARCHING
cutoff-scheme        = Verlet        ; Related params are inferred by GROMACS.

; BOND PARAMETERS
constraints          = h-bonds       ; Constrain H-bond vibrations.
constraint_algorithm = lincs         ; Holonomic constraints.
lincs_iter           = 1             ; Related to accuracy of LINCS.
lincs_order          = 4             ; Related to accuracy of LINCS.

; ELECTROSTATICS
coulombtype          = PME           ; Particle Mesh Ewald electrostatics.
rcoulomb             = 1.2           ; CHARMM is calibrated for 1.2 nm.
fourierspacing       = 0.14          ; CHARMM is calibrated for 0.14.

; VAN DER WAALS
vdwtype              = cut-off       ; Twin range cut-off with nblist cut-off.
rvdw                 = 1.2           ; CHARMM is calibrated for 1.2 nm.
vdw-modifier         = force-switch  ; Specific for CHARMM.
rvdw-switch          = 1.0           ; Specific for CHARMM.

; TEMPERATURE COUPLING
tcoupl               = v-rescale    
tc-grps              = SYSTEM       
tau-t                = 0.5           ; Coupling strength.
ref-t                = 300           ; Reference temperature (K).

; PRESSURE COUPLING
pcoupl               = C-rescale     ; Use C-rescale barostat.
pcoupltype           = semiisotropic ; Different scaling in z-direction (for membranes).
tau_p                = 5.0           ; Coupling strength.
ref_p                = 1.0 1.0       ; Reference pressure (bar).
compressibility      = 4.5e-05 4.5e-05 ; Isothermal compressbility of water.

; PERIODIC BOUNDARY CONDITION
pbc                  = xyz           ; Apply periodic boundary conditions.

; RANDOM SEEDS
gen-seed             = 1             ; Seed for generating velocities.
ld-seed              = 1             ; Seed for the (lambda) thermostat.
lambda-dynamics-random-seed = 1      ; Seed for lambda-dynamics ??

; CONSTANT PH
lambda-dynamics                                        = yes          
lambda-dynamics-simulation-ph                          = 4.0          
lambda-dynamics-lambda-particle-mass                   = 5.0          
lambda-dynamics-tau                                    = 2.0          
lambda-dynamics-update-nst                             = 100000 ; putting 0 here results in a divide by zero at runtime.
lambda-dynamics-charge-constraints                     = yes          
lambda-dynamics-multistate-constraints                 = yes          
lambda-dynamics-number-lambda-group-types              = 4            
lambda-dynamics-number-atom-collections                = 186          

lambda-dynamics-group-type1-name                       = ASPT         
lambda-dynamics-group-type1-n-states                   = 1            
lambda-dynamics-group-type1-state-0-charges            = -0.21 0.75 -0.55 -0.61 0.44 
lambda-dynamics-group-type1-state-1-charges            = -0.28 0.62 -0.76 -0.76 0.00 
lambda-dynamics-group-type1-state-1-reference-pka      = 3.65         
lambda-dynamics-group-type1-state-1-dvdl-coefficients  = -54.078 -144.280 278.550 -146.030 -554.270 44.621 

lambda-dynamics-group-type2-name                       = GLUT         
lambda-dynamics-group-type2-n-states                   = 1            
lambda-dynamics-group-type2-state-0-charges            = -0.21 0.75 -0.55 -0.61 0.44 
lambda-dynamics-group-type2-state-1-charges            = -0.28 0.62 -0.76 -0.76 0.00 
lambda-dynamics-group-type2-state-1-reference-pka      = 4.25         
lambda-dynamics-group-type2-state-1-dvdl-coefficients  = 59.636 -429.770 514.370 -204.910 -558.210 27.157 

lambda-dynamics-group-type3-name                       = HSPT         
lambda-dynamics-group-type3-n-states                   = 3            
lambda-dynamics-group-type3-state-0-charges            = 0.00 0.00 0.00 0.00 0.00 0.00 0.00 0.00 0.00 0.00 
lambda-dynamics-group-type3-state-1-charges            = -0.05 0.19 0.13 0.19 -0.51 0.44 -0.51 0.44 0.32 0.18 
lambda-dynamics-group-type3-state-1-reference-pka      = 4.0          
lambda-dynamics-group-type3-state-1-dvdl-coefficients  = -3015.400 -13444.100 -34779.000 -44335.500 -31383.100 -13684.400 -4905.570 106.148 -484.107 11865.500 48985.400 104163.000 103612.000 59628.700 25794.900 3490.900 2180.340 -18552.600 -70083.600 -117174.000 -91492.500 -47959.200 -12542.400 -3968.740 14751.800 49997.800 63417.300 42048.300 16441.100 3929.980 -6193.440 -18113.500 -17591.700 -9832.740 -2246.330 934.809 2225.210 1887.540 594.263 402.485 604.077 158.757 -463.471 -193.458 82.630 
lambda-dynamics-group-type3-state-2-charges            = -0.08 -0.05 0.09 0.22 -0.36 0.32 -0.70 0.00 0.25 0.13 
lambda-dynamics-group-type3-state-2-reference-pka      = 6.53         
lambda-dynamics-group-type3-state-2-dvdl-coefficients  = -1695.490 -8107.680 -22614.300 -40090.600 -39319.400 -21686.800 -5816.320 -1663.430 -1231.350 7080.800 30409.500 75205.700 105063.000 78113.900 30391.700 8898.150 5178.600 -12000.800 -45996.400 -95996.200 -101472.000 -54848.100 -18185.200 -8896.930 10595.200 35922.000 59318.700 45645.000 18480.300 8030.770 -5015.370 -14771.900 -17941.800 -9642.210 -3996.010 894.376 2282.280 1905.970 857.662 264.085 372.239 128.992 -135.244 -299.418 -28.509 
lambda-dynamics-group-type3-state-3-charges            = -0.09 0.22 0.10 -0.05 -0.70 0.00 -0.36 0.32 0.25 0.13 
lambda-dynamics-group-type3-state-3-reference-pka      = 6.92         
lambda-dynamics-group-type3-state-3-dvdl-coefficients  = -111.044 -768.566 -9092.120 -17291.100 -2883.780 15464.200 13669.900 5673.640 433.027 873.492 5534.280 29537.700 27498.600 -17935.700 -31834.800 -17251.300 -1555.290 -2245.470 -11551.300 -31061.600 -4912.980 24459.900 19180.800 2258.940 2451.910 9281.430 10136.100 -7134.350 -9948.520 -1755.790 -986.264 -1997.060 1570.570 3175.520 958.098 -64.335 -650.924 -1045.660 -389.613 -6.332 63.244 4.259 286.277 228.063 -171.139 

lambda-dynamics-group-type4-name                       = BUF          
lambda-dynamics-group-type4-n-states                   = 1            
lambda-dynamics-group-type4-state-0-charges            = -0.50        
lambda-dynamics-group-type4-state-1-charges            = 0.50         
lambda-dynamics-group-type4-state-1-reference-pka      = 0            
lambda-dynamics-group-type4-state-1-dvdl-coefficients  = 823.850 -2457.800 2172.200 -144.050 -1289.000 576.740 

lambda-dynamics-atom-set1-name                         = ASPT         
lambda-dynamics-atom-set1-index-group-name             = LAMBDA1      
lambda-dynamics-atom-set1-initial-lambda               = 1.0          
lambda-dynamics-atom-set1-barrier                      = 7.5          
lambda-dynamics-atom-set1-charge-restraint-group-index = 1            

lambda-dynamics-atom-set2-name                         = GLUT         
lambda-dynamics-atom-set2-index-group-name             = LAMBDA2      
lambda-dynamics-atom-set2-initial-lambda               = 0.0          
lambda-dynamics-atom-set2-barrier                      = 7.5          
lambda-dynamics-atom-set2-charge-restraint-group-index = 1            

lambda-dynamics-atom-set3-name                         = GLUT         
lambda-dynamics-atom-set3-index-group-name             = LAMBDA3      
lambda-dynamics-atom-set3-initial-lambda               = 0.0          
lambda-dynamics-atom-set3-barrier                      = 7.5          
lambda-dynamics-atom-set3-charge-restraint-group-index = 1            

lambda-dynamics-atom-set4-name                         = ASPT         
lambda-dynamics-atom-set4-index-group-name             = LAMBDA4      
lambda-dynamics-atom-set4-initial-lambda               = 1.0          
lambda-dynamics-atom-set4-barrier                      = 7.5          
lambda-dynamics-atom-set4-charge-restraint-group-index = 1            

lambda-dynamics-atom-set5-name                         = ASPT         
lambda-dynamics-atom-set5-index-group-name             = LAMBDA5      
lambda-dynamics-atom-set5-initial-lambda               = 1.0          
lambda-dynamics-atom-set5-barrier                      = 7.5          
lambda-dynamics-atom-set5-charge-restraint-group-index = 1            

lambda-dynamics-atom-set6-name                         = GLUT         
lambda-dynamics-atom-set6-index-group-name             = LAMBDA6      
lambda-dynamics-atom-set6-initial-lambda               = 0.0          
lambda-dynamics-atom-set6-barrier                      = 7.5          
lambda-dynamics-atom-set6-charge-restraint-group-index = 1            

lambda-dynamics-atom-set7-name                         = ASPT         
lambda-dynamics-atom-set7-index-group-name             = LAMBDA7      
lambda-dynamics-atom-set7-initial-lambda               = 1.0          
lambda-dynamics-atom-set7-barrier                      = 7.5          
lambda-dynamics-atom-set7-charge-restraint-group-index = 1            

lambda-dynamics-atom-set8-name                         = ASPT         
lambda-dynamics-atom-set8-index-group-name             = LAMBDA8      
lambda-dynamics-atom-set8-initial-lambda               = 1.0          
lambda-dynamics-atom-set8-barrier                      = 7.5          
lambda-dynamics-atom-set8-charge-restraint-group-index = 1            

lambda-dynamics-atom-set9-name                         = GLUT         
lambda-dynamics-atom-set9-index-group-name             = LAMBDA9      
lambda-dynamics-atom-set9-initial-lambda               = 0.0          
lambda-dynamics-atom-set9-barrier                      = 7.5          
lambda-dynamics-atom-set9-charge-restraint-group-index = 1            

lambda-dynamics-atom-set10-name                        = GLUT         
lambda-dynamics-atom-set10-index-group-name            = LAMBDA10     
lambda-dynamics-atom-set10-initial-lambda              = 0.0          
lambda-dynamics-atom-set10-barrier                     = 7.5          
lambda-dynamics-atom-set10-charge-restraint-group-index = 1            

lambda-dynamics-atom-set11-name                        = GLUT         
lambda-dynamics-atom-set11-index-group-name            = LAMBDA11     
lambda-dynamics-atom-set11-initial-lambda              = 0.0          
lambda-dynamics-atom-set11-barrier                     = 7.5          
lambda-dynamics-atom-set11-charge-restraint-group-index = 1            

lambda-dynamics-atom-set12-name                        = GLUT         
lambda-dynamics-atom-set12-index-group-name            = LAMBDA12     
lambda-dynamics-atom-set12-initial-lambda              = 0.0          
lambda-dynamics-atom-set12-barrier                     = 7.5          
lambda-dynamics-atom-set12-charge-restraint-group-index = 1            

lambda-dynamics-atom-set13-name                        = ASPT         
lambda-dynamics-atom-set13-index-group-name            = LAMBDA13     
lambda-dynamics-atom-set13-initial-lambda              = 1.0          
lambda-dynamics-atom-set13-barrier                     = 7.5          
lambda-dynamics-atom-set13-charge-restraint-group-index = 1            

lambda-dynamics-atom-set14-name                        = ASPT         
lambda-dynamics-atom-set14-index-group-name            = LAMBDA14     
lambda-dynamics-atom-set14-initial-lambda              = 1.0          
lambda-dynamics-atom-set14-barrier                     = 7.5          
lambda-dynamics-atom-set14-charge-restraint-group-index = 1            

lambda-dynamics-atom-set15-name                        = ASPT         
lambda-dynamics-atom-set15-index-group-name            = LAMBDA15     
lambda-dynamics-atom-set15-initial-lambda              = 1.0          
lambda-dynamics-atom-set15-barrier                     = 7.5          
lambda-dynamics-atom-set15-charge-restraint-group-index = 1            

lambda-dynamics-atom-set16-name                        = ASPT         
lambda-dynamics-atom-set16-index-group-name            = LAMBDA16     
lambda-dynamics-atom-set16-initial-lambda              = 1.0          
lambda-dynamics-atom-set16-barrier                     = 7.5          
lambda-dynamics-atom-set16-charge-restraint-group-index = 1            

lambda-dynamics-atom-set17-name                        = GLUT         
lambda-dynamics-atom-set17-index-group-name            = LAMBDA17     
lambda-dynamics-atom-set17-initial-lambda              = 0.0          
lambda-dynamics-atom-set17-barrier                     = 17.5         
lambda-dynamics-atom-set17-charge-restraint-group-index = 1            

lambda-dynamics-atom-set18-name                        = ASPT         
lambda-dynamics-atom-set18-index-group-name            = LAMBDA18     
lambda-dynamics-atom-set18-initial-lambda              = 1.0          
lambda-dynamics-atom-set18-barrier                     = 7.5          
lambda-dynamics-atom-set18-charge-restraint-group-index = 1            

lambda-dynamics-atom-set19-name                        = ASPT         
lambda-dynamics-atom-set19-index-group-name            = LAMBDA19     
lambda-dynamics-atom-set19-initial-lambda              = 1.0          
lambda-dynamics-atom-set19-barrier                     = 17.5         
lambda-dynamics-atom-set19-charge-restraint-group-index = 1            

lambda-dynamics-atom-set20-name                        = HSPT         
lambda-dynamics-atom-set20-index-group-name            = LAMBDA20     
lambda-dynamics-atom-set20-initial-lambda              = 1.0 0.0 0.0  
lambda-dynamics-atom-set20-barrier                     = 7.5          
lambda-dynamics-atom-set20-charge-restraint-group-index = 1            

lambda-dynamics-atom-set21-name                        = ASPT         
lambda-dynamics-atom-set21-index-group-name            = LAMBDA21     
lambda-dynamics-atom-set21-initial-lambda              = 1.0          
lambda-dynamics-atom-set21-barrier                     = 7.5          
lambda-dynamics-atom-set21-charge-restraint-group-index = 1            

lambda-dynamics-atom-set22-name                        = ASPT         
lambda-dynamics-atom-set22-index-group-name            = LAMBDA22     
lambda-dynamics-atom-set22-initial-lambda              = 1.0          
lambda-dynamics-atom-set22-barrier                     = 7.5          
lambda-dynamics-atom-set22-charge-restraint-group-index = 1            

lambda-dynamics-atom-set23-name                        = GLUT         
lambda-dynamics-atom-set23-index-group-name            = LAMBDA23     
lambda-dynamics-atom-set23-initial-lambda              = 0.0          
lambda-dynamics-atom-set23-barrier                     = 7.5          
lambda-dynamics-atom-set23-charge-restraint-group-index = 1            

lambda-dynamics-atom-set24-name                        = ASPT         
lambda-dynamics-atom-set24-index-group-name            = LAMBDA24     
lambda-dynamics-atom-set24-initial-lambda              = 1.0          
lambda-dynamics-atom-set24-barrier                     = 7.5          
lambda-dynamics-atom-set24-charge-restraint-group-index = 1            

lambda-dynamics-atom-set25-name                        = ASPT         
lambda-dynamics-atom-set25-index-group-name            = LAMBDA25     
lambda-dynamics-atom-set25-initial-lambda              = 1.0          
lambda-dynamics-atom-set25-barrier                     = 7.5          
lambda-dynamics-atom-set25-charge-restraint-group-index = 1            

lambda-dynamics-atom-set26-name                        = ASPT         
lambda-dynamics-atom-set26-index-group-name            = LAMBDA26     
lambda-dynamics-atom-set26-initial-lambda              = 1.0          
lambda-dynamics-atom-set26-barrier                     = 7.5          
lambda-dynamics-atom-set26-charge-restraint-group-index = 1            

lambda-dynamics-atom-set27-name                        = GLUT         
lambda-dynamics-atom-set27-index-group-name            = LAMBDA27     
lambda-dynamics-atom-set27-initial-lambda              = 0.0          
lambda-dynamics-atom-set27-barrier                     = 7.5          
lambda-dynamics-atom-set27-charge-restraint-group-index = 1            

lambda-dynamics-atom-set28-name                        = GLUT         
lambda-dynamics-atom-set28-index-group-name            = LAMBDA28     
lambda-dynamics-atom-set28-initial-lambda              = 0.0          
lambda-dynamics-atom-set28-barrier                     = 7.5          
lambda-dynamics-atom-set28-charge-restraint-group-index = 1            

lambda-dynamics-atom-set29-name                        = ASPT         
lambda-dynamics-atom-set29-index-group-name            = LAMBDA29     
lambda-dynamics-atom-set29-initial-lambda              = 1.0          
lambda-dynamics-atom-set29-barrier                     = 7.5          
lambda-dynamics-atom-set29-charge-restraint-group-index = 1            

lambda-dynamics-atom-set30-name                        = GLUT         
lambda-dynamics-atom-set30-index-group-name            = LAMBDA30     
lambda-dynamics-atom-set30-initial-lambda              = 0.0          
lambda-dynamics-atom-set30-barrier                     = 17.5         
lambda-dynamics-atom-set30-charge-restraint-group-index = 1            

lambda-dynamics-atom-set31-name                        = ASPT         
lambda-dynamics-atom-set31-index-group-name            = LAMBDA31     
lambda-dynamics-atom-set31-initial-lambda              = 1.0          
lambda-dynamics-atom-set31-barrier                     = 15.0         
lambda-dynamics-atom-set31-charge-restraint-group-index = 1            

lambda-dynamics-atom-set32-name                        = GLUT         
lambda-dynamics-atom-set32-index-group-name            = LAMBDA32     
lambda-dynamics-atom-set32-initial-lambda              = 0.0          
lambda-dynamics-atom-set32-barrier                     = 7.5          
lambda-dynamics-atom-set32-charge-restraint-group-index = 1            

lambda-dynamics-atom-set33-name                        = HSPT         
lambda-dynamics-atom-set33-index-group-name            = LAMBDA33     
lambda-dynamics-atom-set33-initial-lambda              = 1.0 0.0 0.0  
lambda-dynamics-atom-set33-barrier                     = 7.5          
lambda-dynamics-atom-set33-charge-restraint-group-index = 1            

lambda-dynamics-atom-set34-name                        = GLUT         
lambda-dynamics-atom-set34-index-group-name            = LAMBDA34     
lambda-dynamics-atom-set34-initial-lambda              = 0.0          
lambda-dynamics-atom-set34-barrier                     = 12.5         
lambda-dynamics-atom-set34-charge-restraint-group-index = 1            

lambda-dynamics-atom-set35-name                        = GLUT         
lambda-dynamics-atom-set35-index-group-name            = LAMBDA35     
lambda-dynamics-atom-set35-initial-lambda              = 0.0          
lambda-dynamics-atom-set35-barrier                     = 7.5          
lambda-dynamics-atom-set35-charge-restraint-group-index = 1            

lambda-dynamics-atom-set36-name                        = HSPT         
lambda-dynamics-atom-set36-index-group-name            = LAMBDA36     
lambda-dynamics-atom-set36-initial-lambda              = 1.0 0.0 0.0  
lambda-dynamics-atom-set36-barrier                     = 7.5          
lambda-dynamics-atom-set36-charge-restraint-group-index = 1            

lambda-dynamics-atom-set37-name                        = GLUT         
lambda-dynamics-atom-set37-index-group-name            = LAMBDA37     
lambda-dynamics-atom-set37-initial-lambda              = 0.0          
lambda-dynamics-atom-set37-barrier                     = 7.5          
lambda-dynamics-atom-set37-charge-restraint-group-index = 1            

lambda-dynamics-atom-set38-name                        = ASPT         
lambda-dynamics-atom-set38-index-group-name            = LAMBDA38     
lambda-dynamics-atom-set38-initial-lambda              = 1.0          
lambda-dynamics-atom-set38-barrier                     = 7.5          
lambda-dynamics-atom-set38-charge-restraint-group-index = 1            

lambda-dynamics-atom-set39-name                        = GLUT         
lambda-dynamics-atom-set39-index-group-name            = LAMBDA39     
lambda-dynamics-atom-set39-initial-lambda              = 0.0          
lambda-dynamics-atom-set39-barrier                     = 7.5          
lambda-dynamics-atom-set39-charge-restraint-group-index = 1            

lambda-dynamics-atom-set40-name                        = GLUT         
lambda-dynamics-atom-set40-index-group-name            = LAMBDA40     
lambda-dynamics-atom-set40-initial-lambda              = 0.0          
lambda-dynamics-atom-set40-barrier                     = 7.5          
lambda-dynamics-atom-set40-charge-restraint-group-index = 1            

lambda-dynamics-atom-set41-name                        = ASPT         
lambda-dynamics-atom-set41-index-group-name            = LAMBDA41     
lambda-dynamics-atom-set41-initial-lambda              = 1.0          
lambda-dynamics-atom-set41-barrier                     = 7.5          
lambda-dynamics-atom-set41-charge-restraint-group-index = 1            

lambda-dynamics-atom-set42-name                        = ASPT         
lambda-dynamics-atom-set42-index-group-name            = LAMBDA42     
lambda-dynamics-atom-set42-initial-lambda              = 1.0          
lambda-dynamics-atom-set42-barrier                     = 7.5          
lambda-dynamics-atom-set42-charge-restraint-group-index = 1            

lambda-dynamics-atom-set43-name                        = GLUT         
lambda-dynamics-atom-set43-index-group-name            = LAMBDA43     
lambda-dynamics-atom-set43-initial-lambda              = 0.0          
lambda-dynamics-atom-set43-barrier                     = 7.5          
lambda-dynamics-atom-set43-charge-restraint-group-index = 1            

lambda-dynamics-atom-set44-name                        = ASPT         
lambda-dynamics-atom-set44-index-group-name            = LAMBDA44     
lambda-dynamics-atom-set44-initial-lambda              = 1.0          
lambda-dynamics-atom-set44-barrier                     = 7.5          
lambda-dynamics-atom-set44-charge-restraint-group-index = 1            

lambda-dynamics-atom-set45-name                        = ASPT         
lambda-dynamics-atom-set45-index-group-name            = LAMBDA45     
lambda-dynamics-atom-set45-initial-lambda              = 1.0          
lambda-dynamics-atom-set45-barrier                     = 7.5          
lambda-dynamics-atom-set45-charge-restraint-group-index = 1            

lambda-dynamics-atom-set46-name                        = GLUT         
lambda-dynamics-atom-set46-index-group-name            = LAMBDA46     
lambda-dynamics-atom-set46-initial-lambda              = 0.0          
lambda-dynamics-atom-set46-barrier                     = 7.5          
lambda-dynamics-atom-set46-charge-restraint-group-index = 1            

lambda-dynamics-atom-set47-name                        = GLUT         
lambda-dynamics-atom-set47-index-group-name            = LAMBDA47     
lambda-dynamics-atom-set47-initial-lambda              = 0.0          
lambda-dynamics-atom-set47-barrier                     = 7.5          
lambda-dynamics-atom-set47-charge-restraint-group-index = 1            

lambda-dynamics-atom-set48-name                        = GLUT         
lambda-dynamics-atom-set48-index-group-name            = LAMBDA48     
lambda-dynamics-atom-set48-initial-lambda              = 0.0          
lambda-dynamics-atom-set48-barrier                     = 7.5          
lambda-dynamics-atom-set48-charge-restraint-group-index = 1            

lambda-dynamics-atom-set49-name                        = GLUT         
lambda-dynamics-atom-set49-index-group-name            = LAMBDA49     
lambda-dynamics-atom-set49-initial-lambda              = 0.0          
lambda-dynamics-atom-set49-barrier                     = 7.5          
lambda-dynamics-atom-set49-charge-restraint-group-index = 1            

lambda-dynamics-atom-set50-name                        = ASPT         
lambda-dynamics-atom-set50-index-group-name            = LAMBDA50     
lambda-dynamics-atom-set50-initial-lambda              = 1.0          
lambda-dynamics-atom-set50-barrier                     = 7.5          
lambda-dynamics-atom-set50-charge-restraint-group-index = 1            

lambda-dynamics-atom-set51-name                        = ASPT         
lambda-dynamics-atom-set51-index-group-name            = LAMBDA51     
lambda-dynamics-atom-set51-initial-lambda              = 1.0          
lambda-dynamics-atom-set51-barrier                     = 7.5          
lambda-dynamics-atom-set51-charge-restraint-group-index = 1            

lambda-dynamics-atom-set52-name                        = ASPT         
lambda-dynamics-atom-set52-index-group-name            = LAMBDA52     
lambda-dynamics-atom-set52-initial-lambda              = 1.0          
lambda-dynamics-atom-set52-barrier                     = 7.5          
lambda-dynamics-atom-set52-charge-restraint-group-index = 1            

lambda-dynamics-atom-set53-name                        = ASPT         
lambda-dynamics-atom-set53-index-group-name            = LAMBDA53     
lambda-dynamics-atom-set53-initial-lambda              = 1.0          
lambda-dynamics-atom-set53-barrier                     = 7.5          
lambda-dynamics-atom-set53-charge-restraint-group-index = 1            

lambda-dynamics-atom-set54-name                        = GLUT         
lambda-dynamics-atom-set54-index-group-name            = LAMBDA54     
lambda-dynamics-atom-set54-initial-lambda              = 0.0          
lambda-dynamics-atom-set54-barrier                     = 17.5         
lambda-dynamics-atom-set54-charge-restraint-group-index = 1            

lambda-dynamics-atom-set55-name                        = ASPT         
lambda-dynamics-atom-set55-index-group-name            = LAMBDA55     
lambda-dynamics-atom-set55-initial-lambda              = 1.0          
lambda-dynamics-atom-set55-barrier                     = 7.5          
lambda-dynamics-atom-set55-charge-restraint-group-index = 1            

lambda-dynamics-atom-set56-name                        = ASPT         
lambda-dynamics-atom-set56-index-group-name            = LAMBDA56     
lambda-dynamics-atom-set56-initial-lambda              = 1.0          
lambda-dynamics-atom-set56-barrier                     = 17.5         
lambda-dynamics-atom-set56-charge-restraint-group-index = 1            

lambda-dynamics-atom-set57-name                        = HSPT         
lambda-dynamics-atom-set57-index-group-name            = LAMBDA57     
lambda-dynamics-atom-set57-initial-lambda              = 1.0 0.0 0.0  
lambda-dynamics-atom-set57-barrier                     = 7.5          
lambda-dynamics-atom-set57-charge-restraint-group-index = 1            

lambda-dynamics-atom-set58-name                        = ASPT         
lambda-dynamics-atom-set58-index-group-name            = LAMBDA58     
lambda-dynamics-atom-set58-initial-lambda              = 1.0          
lambda-dynamics-atom-set58-barrier                     = 7.5          
lambda-dynamics-atom-set58-charge-restraint-group-index = 1            

lambda-dynamics-atom-set59-name                        = ASPT         
lambda-dynamics-atom-set59-index-group-name            = LAMBDA59     
lambda-dynamics-atom-set59-initial-lambda              = 1.0          
lambda-dynamics-atom-set59-barrier                     = 7.5          
lambda-dynamics-atom-set59-charge-restraint-group-index = 1            

lambda-dynamics-atom-set60-name                        = GLUT         
lambda-dynamics-atom-set60-index-group-name            = LAMBDA60     
lambda-dynamics-atom-set60-initial-lambda              = 0.0          
lambda-dynamics-atom-set60-barrier                     = 7.5          
lambda-dynamics-atom-set60-charge-restraint-group-index = 1            

lambda-dynamics-atom-set61-name                        = ASPT         
lambda-dynamics-atom-set61-index-group-name            = LAMBDA61     
lambda-dynamics-atom-set61-initial-lambda              = 1.0          
lambda-dynamics-atom-set61-barrier                     = 7.5          
lambda-dynamics-atom-set61-charge-restraint-group-index = 1            

lambda-dynamics-atom-set62-name                        = ASPT         
lambda-dynamics-atom-set62-index-group-name            = LAMBDA62     
lambda-dynamics-atom-set62-initial-lambda              = 1.0          
lambda-dynamics-atom-set62-barrier                     = 7.5          
lambda-dynamics-atom-set62-charge-restraint-group-index = 1            

lambda-dynamics-atom-set63-name                        = ASPT         
lambda-dynamics-atom-set63-index-group-name            = LAMBDA63     
lambda-dynamics-atom-set63-initial-lambda              = 1.0          
lambda-dynamics-atom-set63-barrier                     = 7.5          
lambda-dynamics-atom-set63-charge-restraint-group-index = 1            

lambda-dynamics-atom-set64-name                        = GLUT         
lambda-dynamics-atom-set64-index-group-name            = LAMBDA64     
lambda-dynamics-atom-set64-initial-lambda              = 0.0          
lambda-dynamics-atom-set64-barrier                     = 7.5          
lambda-dynamics-atom-set64-charge-restraint-group-index = 1            

lambda-dynamics-atom-set65-name                        = GLUT         
lambda-dynamics-atom-set65-index-group-name            = LAMBDA65     
lambda-dynamics-atom-set65-initial-lambda              = 0.0          
lambda-dynamics-atom-set65-barrier                     = 7.5          
lambda-dynamics-atom-set65-charge-restraint-group-index = 1            

lambda-dynamics-atom-set66-name                        = ASPT         
lambda-dynamics-atom-set66-index-group-name            = LAMBDA66     
lambda-dynamics-atom-set66-initial-lambda              = 1.0          
lambda-dynamics-atom-set66-barrier                     = 7.5          
lambda-dynamics-atom-set66-charge-restraint-group-index = 1            

lambda-dynamics-atom-set67-name                        = GLUT         
lambda-dynamics-atom-set67-index-group-name            = LAMBDA67     
lambda-dynamics-atom-set67-initial-lambda              = 0.0          
lambda-dynamics-atom-set67-barrier                     = 17.5         
lambda-dynamics-atom-set67-charge-restraint-group-index = 1            

lambda-dynamics-atom-set68-name                        = ASPT         
lambda-dynamics-atom-set68-index-group-name            = LAMBDA68     
lambda-dynamics-atom-set68-initial-lambda              = 1.0          
lambda-dynamics-atom-set68-barrier                     = 15.0         
lambda-dynamics-atom-set68-charge-restraint-group-index = 1            

lambda-dynamics-atom-set69-name                        = GLUT         
lambda-dynamics-atom-set69-index-group-name            = LAMBDA69     
lambda-dynamics-atom-set69-initial-lambda              = 0.0          
lambda-dynamics-atom-set69-barrier                     = 7.5          
lambda-dynamics-atom-set69-charge-restraint-group-index = 1            

lambda-dynamics-atom-set70-name                        = HSPT         
lambda-dynamics-atom-set70-index-group-name            = LAMBDA70     
lambda-dynamics-atom-set70-initial-lambda              = 1.0 0.0 0.0  
lambda-dynamics-atom-set70-barrier                     = 7.5          
lambda-dynamics-atom-set70-charge-restraint-group-index = 1            

lambda-dynamics-atom-set71-name                        = GLUT         
lambda-dynamics-atom-set71-index-group-name            = LAMBDA71     
lambda-dynamics-atom-set71-initial-lambda              = 0.0          
lambda-dynamics-atom-set71-barrier                     = 12.5         
lambda-dynamics-atom-set71-charge-restraint-group-index = 1            

lambda-dynamics-atom-set72-name                        = GLUT         
lambda-dynamics-atom-set72-index-group-name            = LAMBDA72     
lambda-dynamics-atom-set72-initial-lambda              = 0.0          
lambda-dynamics-atom-set72-barrier                     = 7.5          
lambda-dynamics-atom-set72-charge-restraint-group-index = 1            

lambda-dynamics-atom-set73-name                        = HSPT         
lambda-dynamics-atom-set73-index-group-name            = LAMBDA73     
lambda-dynamics-atom-set73-initial-lambda              = 1.0 0.0 0.0  
lambda-dynamics-atom-set73-barrier                     = 7.5          
lambda-dynamics-atom-set73-charge-restraint-group-index = 1            

lambda-dynamics-atom-set74-name                        = GLUT         
lambda-dynamics-atom-set74-index-group-name            = LAMBDA74     
lambda-dynamics-atom-set74-initial-lambda              = 0.0          
lambda-dynamics-atom-set74-barrier                     = 7.5          
lambda-dynamics-atom-set74-charge-restraint-group-index = 1            

lambda-dynamics-atom-set75-name                        = ASPT         
lambda-dynamics-atom-set75-index-group-name            = LAMBDA75     
lambda-dynamics-atom-set75-initial-lambda              = 1.0          
lambda-dynamics-atom-set75-barrier                     = 7.5          
lambda-dynamics-atom-set75-charge-restraint-group-index = 1            

lambda-dynamics-atom-set76-name                        = GLUT         
lambda-dynamics-atom-set76-index-group-name            = LAMBDA76     
lambda-dynamics-atom-set76-initial-lambda              = 0.0          
lambda-dynamics-atom-set76-barrier                     = 7.5          
lambda-dynamics-atom-set76-charge-restraint-group-index = 1            

lambda-dynamics-atom-set77-name                        = GLUT         
lambda-dynamics-atom-set77-index-group-name            = LAMBDA77     
lambda-dynamics-atom-set77-initial-lambda              = 0.0          
lambda-dynamics-atom-set77-barrier                     = 7.5          
lambda-dynamics-atom-set77-charge-restraint-group-index = 1            

lambda-dynamics-atom-set78-name                        = ASPT         
lambda-dynamics-atom-set78-index-group-name            = LAMBDA78     
lambda-dynamics-atom-set78-initial-lambda              = 1.0          
lambda-dynamics-atom-set78-barrier                     = 7.5          
lambda-dynamics-atom-set78-charge-restraint-group-index = 1            

lambda-dynamics-atom-set79-name                        = ASPT         
lambda-dynamics-atom-set79-index-group-name            = LAMBDA79     
lambda-dynamics-atom-set79-initial-lambda              = 1.0          
lambda-dynamics-atom-set79-barrier                     = 7.5          
lambda-dynamics-atom-set79-charge-restraint-group-index = 1            

lambda-dynamics-atom-set80-name                        = GLUT         
lambda-dynamics-atom-set80-index-group-name            = LAMBDA80     
lambda-dynamics-atom-set80-initial-lambda              = 0.0          
lambda-dynamics-atom-set80-barrier                     = 7.5          
lambda-dynamics-atom-set80-charge-restraint-group-index = 1            

lambda-dynamics-atom-set81-name                        = ASPT         
lambda-dynamics-atom-set81-index-group-name            = LAMBDA81     
lambda-dynamics-atom-set81-initial-lambda              = 1.0          
lambda-dynamics-atom-set81-barrier                     = 7.5          
lambda-dynamics-atom-set81-charge-restraint-group-index = 1            

lambda-dynamics-atom-set82-name                        = ASPT         
lambda-dynamics-atom-set82-index-group-name            = LAMBDA82     
lambda-dynamics-atom-set82-initial-lambda              = 1.0          
lambda-dynamics-atom-set82-barrier                     = 7.5          
lambda-dynamics-atom-set82-charge-restraint-group-index = 1            

lambda-dynamics-atom-set83-name                        = GLUT         
lambda-dynamics-atom-set83-index-group-name            = LAMBDA83     
lambda-dynamics-atom-set83-initial-lambda              = 0.0          
lambda-dynamics-atom-set83-barrier                     = 7.5          
lambda-dynamics-atom-set83-charge-restraint-group-index = 1            

lambda-dynamics-atom-set84-name                        = GLUT         
lambda-dynamics-atom-set84-index-group-name            = LAMBDA84     
lambda-dynamics-atom-set84-initial-lambda              = 0.0          
lambda-dynamics-atom-set84-barrier                     = 7.5          
lambda-dynamics-atom-set84-charge-restraint-group-index = 1            

lambda-dynamics-atom-set85-name                        = GLUT         
lambda-dynamics-atom-set85-index-group-name            = LAMBDA85     
lambda-dynamics-atom-set85-initial-lambda              = 0.0          
lambda-dynamics-atom-set85-barrier                     = 7.5          
lambda-dynamics-atom-set85-charge-restraint-group-index = 1            

lambda-dynamics-atom-set86-name                        = GLUT         
lambda-dynamics-atom-set86-index-group-name            = LAMBDA86     
lambda-dynamics-atom-set86-initial-lambda              = 0.0          
lambda-dynamics-atom-set86-barrier                     = 7.5          
lambda-dynamics-atom-set86-charge-restraint-group-index = 1            

lambda-dynamics-atom-set87-name                        = ASPT         
lambda-dynamics-atom-set87-index-group-name            = LAMBDA87     
lambda-dynamics-atom-set87-initial-lambda              = 1.0          
lambda-dynamics-atom-set87-barrier                     = 7.5          
lambda-dynamics-atom-set87-charge-restraint-group-index = 1            

lambda-dynamics-atom-set88-name                        = ASPT         
lambda-dynamics-atom-set88-index-group-name            = LAMBDA88     
lambda-dynamics-atom-set88-initial-lambda              = 1.0          
lambda-dynamics-atom-set88-barrier                     = 7.5          
lambda-dynamics-atom-set88-charge-restraint-group-index = 1            

lambda-dynamics-atom-set89-name                        = ASPT         
lambda-dynamics-atom-set89-index-group-name            = LAMBDA89     
lambda-dynamics-atom-set89-initial-lambda              = 1.0          
lambda-dynamics-atom-set89-barrier                     = 7.5          
lambda-dynamics-atom-set89-charge-restraint-group-index = 1            

lambda-dynamics-atom-set90-name                        = ASPT         
lambda-dynamics-atom-set90-index-group-name            = LAMBDA90     
lambda-dynamics-atom-set90-initial-lambda              = 1.0          
lambda-dynamics-atom-set90-barrier                     = 7.5          
lambda-dynamics-atom-set90-charge-restraint-group-index = 1            

lambda-dynamics-atom-set91-name                        = GLUT         
lambda-dynamics-atom-set91-index-group-name            = LAMBDA91     
lambda-dynamics-atom-set91-initial-lambda              = 0.0          
lambda-dynamics-atom-set91-barrier                     = 17.5         
lambda-dynamics-atom-set91-charge-restraint-group-index = 1            

lambda-dynamics-atom-set92-name                        = ASPT         
lambda-dynamics-atom-set92-index-group-name            = LAMBDA92     
lambda-dynamics-atom-set92-initial-lambda              = 1.0          
lambda-dynamics-atom-set92-barrier                     = 7.5          
lambda-dynamics-atom-set92-charge-restraint-group-index = 1            

lambda-dynamics-atom-set93-name                        = ASPT         
lambda-dynamics-atom-set93-index-group-name            = LAMBDA93     
lambda-dynamics-atom-set93-initial-lambda              = 1.0          
lambda-dynamics-atom-set93-barrier                     = 17.5         
lambda-dynamics-atom-set93-charge-restraint-group-index = 1            

lambda-dynamics-atom-set94-name                        = HSPT         
lambda-dynamics-atom-set94-index-group-name            = LAMBDA94     
lambda-dynamics-atom-set94-initial-lambda              = 1.0 0.0 0.0  
lambda-dynamics-atom-set94-barrier                     = 7.5          
lambda-dynamics-atom-set94-charge-restraint-group-index = 1            

lambda-dynamics-atom-set95-name                        = ASPT         
lambda-dynamics-atom-set95-index-group-name            = LAMBDA95     
lambda-dynamics-atom-set95-initial-lambda              = 1.0          
lambda-dynamics-atom-set95-barrier                     = 7.5          
lambda-dynamics-atom-set95-charge-restraint-group-index = 1            

lambda-dynamics-atom-set96-name                        = ASPT         
lambda-dynamics-atom-set96-index-group-name            = LAMBDA96     
lambda-dynamics-atom-set96-initial-lambda              = 1.0          
lambda-dynamics-atom-set96-barrier                     = 7.5          
lambda-dynamics-atom-set96-charge-restraint-group-index = 1            

lambda-dynamics-atom-set97-name                        = GLUT         
lambda-dynamics-atom-set97-index-group-name            = LAMBDA97     
lambda-dynamics-atom-set97-initial-lambda              = 0.0          
lambda-dynamics-atom-set97-barrier                     = 7.5          
lambda-dynamics-atom-set97-charge-restraint-group-index = 1            

lambda-dynamics-atom-set98-name                        = ASPT         
lambda-dynamics-atom-set98-index-group-name            = LAMBDA98     
lambda-dynamics-atom-set98-initial-lambda              = 1.0          
lambda-dynamics-atom-set98-barrier                     = 7.5          
lambda-dynamics-atom-set98-charge-restraint-group-index = 1            

lambda-dynamics-atom-set99-name                        = ASPT         
lambda-dynamics-atom-set99-index-group-name            = LAMBDA99     
lambda-dynamics-atom-set99-initial-lambda              = 1.0          
lambda-dynamics-atom-set99-barrier                     = 7.5          
lambda-dynamics-atom-set99-charge-restraint-group-index = 1            

lambda-dynamics-atom-set100-name                       = ASPT         
lambda-dynamics-atom-set100-index-group-name           = LAMBDA100    
lambda-dynamics-atom-set100-initial-lambda             = 1.0          
lambda-dynamics-atom-set100-barrier                    = 7.5          
lambda-dynamics-atom-set100-charge-restraint-group-index = 1            

lambda-dynamics-atom-set101-name                       = GLUT         
lambda-dynamics-atom-set101-index-group-name           = LAMBDA101    
lambda-dynamics-atom-set101-initial-lambda             = 0.0          
lambda-dynamics-atom-set101-barrier                    = 7.5          
lambda-dynamics-atom-set101-charge-restraint-group-index = 1            

lambda-dynamics-atom-set102-name                       = GLUT         
lambda-dynamics-atom-set102-index-group-name           = LAMBDA102    
lambda-dynamics-atom-set102-initial-lambda             = 0.0          
lambda-dynamics-atom-set102-barrier                    = 7.5          
lambda-dynamics-atom-set102-charge-restraint-group-index = 1            

lambda-dynamics-atom-set103-name                       = ASPT         
lambda-dynamics-atom-set103-index-group-name           = LAMBDA103    
lambda-dynamics-atom-set103-initial-lambda             = 1.0          
lambda-dynamics-atom-set103-barrier                    = 7.5          
lambda-dynamics-atom-set103-charge-restraint-group-index = 1            

lambda-dynamics-atom-set104-name                       = GLUT         
lambda-dynamics-atom-set104-index-group-name           = LAMBDA104    
lambda-dynamics-atom-set104-initial-lambda             = 0.0          
lambda-dynamics-atom-set104-barrier                    = 17.5         
lambda-dynamics-atom-set104-charge-restraint-group-index = 1            

lambda-dynamics-atom-set105-name                       = ASPT         
lambda-dynamics-atom-set105-index-group-name           = LAMBDA105    
lambda-dynamics-atom-set105-initial-lambda             = 1.0          
lambda-dynamics-atom-set105-barrier                    = 15.0         
lambda-dynamics-atom-set105-charge-restraint-group-index = 1            

lambda-dynamics-atom-set106-name                       = GLUT         
lambda-dynamics-atom-set106-index-group-name           = LAMBDA106    
lambda-dynamics-atom-set106-initial-lambda             = 0.0          
lambda-dynamics-atom-set106-barrier                    = 7.5          
lambda-dynamics-atom-set106-charge-restraint-group-index = 1            

lambda-dynamics-atom-set107-name                       = HSPT         
lambda-dynamics-atom-set107-index-group-name           = LAMBDA107    
lambda-dynamics-atom-set107-initial-lambda             = 1.0 0.0 0.0  
lambda-dynamics-atom-set107-barrier                    = 7.5          
lambda-dynamics-atom-set107-charge-restraint-group-index = 1            

lambda-dynamics-atom-set108-name                       = GLUT         
lambda-dynamics-atom-set108-index-group-name           = LAMBDA108    
lambda-dynamics-atom-set108-initial-lambda             = 0.0          
lambda-dynamics-atom-set108-barrier                    = 12.5         
lambda-dynamics-atom-set108-charge-restraint-group-index = 1            

lambda-dynamics-atom-set109-name                       = GLUT         
lambda-dynamics-atom-set109-index-group-name           = LAMBDA109    
lambda-dynamics-atom-set109-initial-lambda             = 0.0          
lambda-dynamics-atom-set109-barrier                    = 7.5          
lambda-dynamics-atom-set109-charge-restraint-group-index = 1            

lambda-dynamics-atom-set110-name                       = HSPT         
lambda-dynamics-atom-set110-index-group-name           = LAMBDA110    
lambda-dynamics-atom-set110-initial-lambda             = 1.0 0.0 0.0  
lambda-dynamics-atom-set110-barrier                    = 7.5          
lambda-dynamics-atom-set110-charge-restraint-group-index = 1            

lambda-dynamics-atom-set111-name                       = GLUT         
lambda-dynamics-atom-set111-index-group-name           = LAMBDA111    
lambda-dynamics-atom-set111-initial-lambda             = 0.0          
lambda-dynamics-atom-set111-barrier                    = 7.5          
lambda-dynamics-atom-set111-charge-restraint-group-index = 1            

lambda-dynamics-atom-set112-name                       = ASPT         
lambda-dynamics-atom-set112-index-group-name           = LAMBDA112    
lambda-dynamics-atom-set112-initial-lambda             = 1.0          
lambda-dynamics-atom-set112-barrier                    = 7.5          
lambda-dynamics-atom-set112-charge-restraint-group-index = 1            

lambda-dynamics-atom-set113-name                       = GLUT         
lambda-dynamics-atom-set113-index-group-name           = LAMBDA113    
lambda-dynamics-atom-set113-initial-lambda             = 0.0          
lambda-dynamics-atom-set113-barrier                    = 7.5          
lambda-dynamics-atom-set113-charge-restraint-group-index = 1            

lambda-dynamics-atom-set114-name                       = GLUT         
lambda-dynamics-atom-set114-index-group-name           = LAMBDA114    
lambda-dynamics-atom-set114-initial-lambda             = 0.0          
lambda-dynamics-atom-set114-barrier                    = 7.5          
lambda-dynamics-atom-set114-charge-restraint-group-index = 1            

lambda-dynamics-atom-set115-name                       = ASPT         
lambda-dynamics-atom-set115-index-group-name           = LAMBDA115    
lambda-dynamics-atom-set115-initial-lambda             = 1.0          
lambda-dynamics-atom-set115-barrier                    = 7.5          
lambda-dynamics-atom-set115-charge-restraint-group-index = 1            

lambda-dynamics-atom-set116-name                       = ASPT         
lambda-dynamics-atom-set116-index-group-name           = LAMBDA116    
lambda-dynamics-atom-set116-initial-lambda             = 1.0          
lambda-dynamics-atom-set116-barrier                    = 7.5          
lambda-dynamics-atom-set116-charge-restraint-group-index = 1            

lambda-dynamics-atom-set117-name                       = GLUT         
lambda-dynamics-atom-set117-index-group-name           = LAMBDA117    
lambda-dynamics-atom-set117-initial-lambda             = 0.0          
lambda-dynamics-atom-set117-barrier                    = 7.5          
lambda-dynamics-atom-set117-charge-restraint-group-index = 1            

lambda-dynamics-atom-set118-name                       = ASPT         
lambda-dynamics-atom-set118-index-group-name           = LAMBDA118    
lambda-dynamics-atom-set118-initial-lambda             = 1.0          
lambda-dynamics-atom-set118-barrier                    = 7.5          
lambda-dynamics-atom-set118-charge-restraint-group-index = 1            

lambda-dynamics-atom-set119-name                       = ASPT         
lambda-dynamics-atom-set119-index-group-name           = LAMBDA119    
lambda-dynamics-atom-set119-initial-lambda             = 1.0          
lambda-dynamics-atom-set119-barrier                    = 7.5          
lambda-dynamics-atom-set119-charge-restraint-group-index = 1            

lambda-dynamics-atom-set120-name                       = GLUT         
lambda-dynamics-atom-set120-index-group-name           = LAMBDA120    
lambda-dynamics-atom-set120-initial-lambda             = 0.0          
lambda-dynamics-atom-set120-barrier                    = 7.5          
lambda-dynamics-atom-set120-charge-restraint-group-index = 1            

lambda-dynamics-atom-set121-name                       = GLUT         
lambda-dynamics-atom-set121-index-group-name           = LAMBDA121    
lambda-dynamics-atom-set121-initial-lambda             = 0.0          
lambda-dynamics-atom-set121-barrier                    = 7.5          
lambda-dynamics-atom-set121-charge-restraint-group-index = 1            

lambda-dynamics-atom-set122-name                       = GLUT         
lambda-dynamics-atom-set122-index-group-name           = LAMBDA122    
lambda-dynamics-atom-set122-initial-lambda             = 0.0          
lambda-dynamics-atom-set122-barrier                    = 7.5          
lambda-dynamics-atom-set122-charge-restraint-group-index = 1            

lambda-dynamics-atom-set123-name                       = GLUT         
lambda-dynamics-atom-set123-index-group-name           = LAMBDA123    
lambda-dynamics-atom-set123-initial-lambda             = 0.0          
lambda-dynamics-atom-set123-barrier                    = 7.5          
lambda-dynamics-atom-set123-charge-restraint-group-index = 1            

lambda-dynamics-atom-set124-name                       = ASPT         
lambda-dynamics-atom-set124-index-group-name           = LAMBDA124    
lambda-dynamics-atom-set124-initial-lambda             = 1.0          
lambda-dynamics-atom-set124-barrier                    = 7.5          
lambda-dynamics-atom-set124-charge-restraint-group-index = 1            

lambda-dynamics-atom-set125-name                       = ASPT         
lambda-dynamics-atom-set125-index-group-name           = LAMBDA125    
lambda-dynamics-atom-set125-initial-lambda             = 1.0          
lambda-dynamics-atom-set125-barrier                    = 7.5          
lambda-dynamics-atom-set125-charge-restraint-group-index = 1            

lambda-dynamics-atom-set126-name                       = ASPT         
lambda-dynamics-atom-set126-index-group-name           = LAMBDA126    
lambda-dynamics-atom-set126-initial-lambda             = 1.0          
lambda-dynamics-atom-set126-barrier                    = 7.5          
lambda-dynamics-atom-set126-charge-restraint-group-index = 1            

lambda-dynamics-atom-set127-name                       = ASPT         
lambda-dynamics-atom-set127-index-group-name           = LAMBDA127    
lambda-dynamics-atom-set127-initial-lambda             = 1.0          
lambda-dynamics-atom-set127-barrier                    = 7.5          
lambda-dynamics-atom-set127-charge-restraint-group-index = 1            

lambda-dynamics-atom-set128-name                       = GLUT         
lambda-dynamics-atom-set128-index-group-name           = LAMBDA128    
lambda-dynamics-atom-set128-initial-lambda             = 0.0          
lambda-dynamics-atom-set128-barrier                    = 17.5         
lambda-dynamics-atom-set128-charge-restraint-group-index = 1            

lambda-dynamics-atom-set129-name                       = ASPT         
lambda-dynamics-atom-set129-index-group-name           = LAMBDA129    
lambda-dynamics-atom-set129-initial-lambda             = 1.0          
lambda-dynamics-atom-set129-barrier                    = 7.5          
lambda-dynamics-atom-set129-charge-restraint-group-index = 1            

lambda-dynamics-atom-set130-name                       = ASPT         
lambda-dynamics-atom-set130-index-group-name           = LAMBDA130    
lambda-dynamics-atom-set130-initial-lambda             = 1.0          
lambda-dynamics-atom-set130-barrier                    = 17.5         
lambda-dynamics-atom-set130-charge-restraint-group-index = 1            

lambda-dynamics-atom-set131-name                       = HSPT         
lambda-dynamics-atom-set131-index-group-name           = LAMBDA131    
lambda-dynamics-atom-set131-initial-lambda             = 1.0 0.0 0.0  
lambda-dynamics-atom-set131-barrier                    = 7.5          
lambda-dynamics-atom-set131-charge-restraint-group-index = 1            

lambda-dynamics-atom-set132-name                       = ASPT         
lambda-dynamics-atom-set132-index-group-name           = LAMBDA132    
lambda-dynamics-atom-set132-initial-lambda             = 1.0          
lambda-dynamics-atom-set132-barrier                    = 7.5          
lambda-dynamics-atom-set132-charge-restraint-group-index = 1            

lambda-dynamics-atom-set133-name                       = ASPT         
lambda-dynamics-atom-set133-index-group-name           = LAMBDA133    
lambda-dynamics-atom-set133-initial-lambda             = 1.0          
lambda-dynamics-atom-set133-barrier                    = 7.5          
lambda-dynamics-atom-set133-charge-restraint-group-index = 1            

lambda-dynamics-atom-set134-name                       = GLUT         
lambda-dynamics-atom-set134-index-group-name           = LAMBDA134    
lambda-dynamics-atom-set134-initial-lambda             = 0.0          
lambda-dynamics-atom-set134-barrier                    = 7.5          
lambda-dynamics-atom-set134-charge-restraint-group-index = 1            

lambda-dynamics-atom-set135-name                       = ASPT         
lambda-dynamics-atom-set135-index-group-name           = LAMBDA135    
lambda-dynamics-atom-set135-initial-lambda             = 1.0          
lambda-dynamics-atom-set135-barrier                    = 7.5          
lambda-dynamics-atom-set135-charge-restraint-group-index = 1            

lambda-dynamics-atom-set136-name                       = ASPT         
lambda-dynamics-atom-set136-index-group-name           = LAMBDA136    
lambda-dynamics-atom-set136-initial-lambda             = 1.0          
lambda-dynamics-atom-set136-barrier                    = 7.5          
lambda-dynamics-atom-set136-charge-restraint-group-index = 1            

lambda-dynamics-atom-set137-name                       = ASPT         
lambda-dynamics-atom-set137-index-group-name           = LAMBDA137    
lambda-dynamics-atom-set137-initial-lambda             = 1.0          
lambda-dynamics-atom-set137-barrier                    = 7.5          
lambda-dynamics-atom-set137-charge-restraint-group-index = 1            

lambda-dynamics-atom-set138-name                       = GLUT         
lambda-dynamics-atom-set138-index-group-name           = LAMBDA138    
lambda-dynamics-atom-set138-initial-lambda             = 0.0          
lambda-dynamics-atom-set138-barrier                    = 7.5          
lambda-dynamics-atom-set138-charge-restraint-group-index = 1            

lambda-dynamics-atom-set139-name                       = GLUT         
lambda-dynamics-atom-set139-index-group-name           = LAMBDA139    
lambda-dynamics-atom-set139-initial-lambda             = 0.0          
lambda-dynamics-atom-set139-barrier                    = 7.5          
lambda-dynamics-atom-set139-charge-restraint-group-index = 1            

lambda-dynamics-atom-set140-name                       = ASPT         
lambda-dynamics-atom-set140-index-group-name           = LAMBDA140    
lambda-dynamics-atom-set140-initial-lambda             = 1.0          
lambda-dynamics-atom-set140-barrier                    = 7.5          
lambda-dynamics-atom-set140-charge-restraint-group-index = 1            

lambda-dynamics-atom-set141-name                       = GLUT         
lambda-dynamics-atom-set141-index-group-name           = LAMBDA141    
lambda-dynamics-atom-set141-initial-lambda             = 0.0          
lambda-dynamics-atom-set141-barrier                    = 17.5         
lambda-dynamics-atom-set141-charge-restraint-group-index = 1            

lambda-dynamics-atom-set142-name                       = ASPT         
lambda-dynamics-atom-set142-index-group-name           = LAMBDA142    
lambda-dynamics-atom-set142-initial-lambda             = 1.0          
lambda-dynamics-atom-set142-barrier                    = 15.0         
lambda-dynamics-atom-set142-charge-restraint-group-index = 1            

lambda-dynamics-atom-set143-name                       = GLUT         
lambda-dynamics-atom-set143-index-group-name           = LAMBDA143    
lambda-dynamics-atom-set143-initial-lambda             = 0.0          
lambda-dynamics-atom-set143-barrier                    = 7.5          
lambda-dynamics-atom-set143-charge-restraint-group-index = 1            

lambda-dynamics-atom-set144-name                       = HSPT         
lambda-dynamics-atom-set144-index-group-name           = LAMBDA144    
lambda-dynamics-atom-set144-initial-lambda             = 1.0 0.0 0.0  
lambda-dynamics-atom-set144-barrier                    = 7.5          
lambda-dynamics-atom-set144-charge-restraint-group-index = 1            

lambda-dynamics-atom-set145-name                       = GLUT         
lambda-dynamics-atom-set145-index-group-name           = LAMBDA145    
lambda-dynamics-atom-set145-initial-lambda             = 0.0          
lambda-dynamics-atom-set145-barrier                    = 12.5         
lambda-dynamics-atom-set145-charge-restraint-group-index = 1            

lambda-dynamics-atom-set146-name                       = GLUT         
lambda-dynamics-atom-set146-index-group-name           = LAMBDA146    
lambda-dynamics-atom-set146-initial-lambda             = 0.0          
lambda-dynamics-atom-set146-barrier                    = 7.5          
lambda-dynamics-atom-set146-charge-restraint-group-index = 1            

lambda-dynamics-atom-set147-name                       = HSPT         
lambda-dynamics-atom-set147-index-group-name           = LAMBDA147    
lambda-dynamics-atom-set147-initial-lambda             = 1.0 0.0 0.0  
lambda-dynamics-atom-set147-barrier                    = 7.5          
lambda-dynamics-atom-set147-charge-restraint-group-index = 1            

lambda-dynamics-atom-set148-name                       = GLUT         
lambda-dynamics-atom-set148-index-group-name           = LAMBDA148    
lambda-dynamics-atom-set148-initial-lambda             = 0.0          
lambda-dynamics-atom-set148-barrier                    = 7.5          
lambda-dynamics-atom-set148-charge-restraint-group-index = 1            

lambda-dynamics-atom-set149-name                       = ASPT         
lambda-dynamics-atom-set149-index-group-name           = LAMBDA149    
lambda-dynamics-atom-set149-initial-lambda             = 1.0          
lambda-dynamics-atom-set149-barrier                    = 7.5          
lambda-dynamics-atom-set149-charge-restraint-group-index = 1            

lambda-dynamics-atom-set150-name                       = GLUT         
lambda-dynamics-atom-set150-index-group-name           = LAMBDA150    
lambda-dynamics-atom-set150-initial-lambda             = 0.0          
lambda-dynamics-atom-set150-barrier                    = 7.5          
lambda-dynamics-atom-set150-charge-restraint-group-index = 1            

lambda-dynamics-atom-set151-name                       = GLUT         
lambda-dynamics-atom-set151-index-group-name           = LAMBDA151    
lambda-dynamics-atom-set151-initial-lambda             = 0.0          
lambda-dynamics-atom-set151-barrier                    = 7.5          
lambda-dynamics-atom-set151-charge-restraint-group-index = 1            

lambda-dynamics-atom-set152-name                       = ASPT         
lambda-dynamics-atom-set152-index-group-name           = LAMBDA152    
lambda-dynamics-atom-set152-initial-lambda             = 1.0          
lambda-dynamics-atom-set152-barrier                    = 7.5          
lambda-dynamics-atom-set152-charge-restraint-group-index = 1            

lambda-dynamics-atom-set153-name                       = ASPT         
lambda-dynamics-atom-set153-index-group-name           = LAMBDA153    
lambda-dynamics-atom-set153-initial-lambda             = 1.0          
lambda-dynamics-atom-set153-barrier                    = 7.5          
lambda-dynamics-atom-set153-charge-restraint-group-index = 1            

lambda-dynamics-atom-set154-name                       = GLUT         
lambda-dynamics-atom-set154-index-group-name           = LAMBDA154    
lambda-dynamics-atom-set154-initial-lambda             = 0.0          
lambda-dynamics-atom-set154-barrier                    = 7.5          
lambda-dynamics-atom-set154-charge-restraint-group-index = 1            

lambda-dynamics-atom-set155-name                       = ASPT         
lambda-dynamics-atom-set155-index-group-name           = LAMBDA155    
lambda-dynamics-atom-set155-initial-lambda             = 1.0          
lambda-dynamics-atom-set155-barrier                    = 7.5          
lambda-dynamics-atom-set155-charge-restraint-group-index = 1            

lambda-dynamics-atom-set156-name                       = ASPT         
lambda-dynamics-atom-set156-index-group-name           = LAMBDA156    
lambda-dynamics-atom-set156-initial-lambda             = 1.0          
lambda-dynamics-atom-set156-barrier                    = 7.5          
lambda-dynamics-atom-set156-charge-restraint-group-index = 1            

lambda-dynamics-atom-set157-name                       = GLUT         
lambda-dynamics-atom-set157-index-group-name           = LAMBDA157    
lambda-dynamics-atom-set157-initial-lambda             = 0.0          
lambda-dynamics-atom-set157-barrier                    = 7.5          
lambda-dynamics-atom-set157-charge-restraint-group-index = 1            

lambda-dynamics-atom-set158-name                       = GLUT         
lambda-dynamics-atom-set158-index-group-name           = LAMBDA158    
lambda-dynamics-atom-set158-initial-lambda             = 0.0          
lambda-dynamics-atom-set158-barrier                    = 7.5          
lambda-dynamics-atom-set158-charge-restraint-group-index = 1            

lambda-dynamics-atom-set159-name                       = GLUT         
lambda-dynamics-atom-set159-index-group-name           = LAMBDA159    
lambda-dynamics-atom-set159-initial-lambda             = 0.0          
lambda-dynamics-atom-set159-barrier                    = 7.5          
lambda-dynamics-atom-set159-charge-restraint-group-index = 1            

lambda-dynamics-atom-set160-name                       = GLUT         
lambda-dynamics-atom-set160-index-group-name           = LAMBDA160    
lambda-dynamics-atom-set160-initial-lambda             = 0.0          
lambda-dynamics-atom-set160-barrier                    = 7.5          
lambda-dynamics-atom-set160-charge-restraint-group-index = 1            

lambda-dynamics-atom-set161-name                       = ASPT         
lambda-dynamics-atom-set161-index-group-name           = LAMBDA161    
lambda-dynamics-atom-set161-initial-lambda             = 1.0          
lambda-dynamics-atom-set161-barrier                    = 7.5          
lambda-dynamics-atom-set161-charge-restraint-group-index = 1            

lambda-dynamics-atom-set162-name                       = ASPT         
lambda-dynamics-atom-set162-index-group-name           = LAMBDA162    
lambda-dynamics-atom-set162-initial-lambda             = 1.0          
lambda-dynamics-atom-set162-barrier                    = 7.5          
lambda-dynamics-atom-set162-charge-restraint-group-index = 1            

lambda-dynamics-atom-set163-name                       = ASPT         
lambda-dynamics-atom-set163-index-group-name           = LAMBDA163    
lambda-dynamics-atom-set163-initial-lambda             = 1.0          
lambda-dynamics-atom-set163-barrier                    = 7.5          
lambda-dynamics-atom-set163-charge-restraint-group-index = 1            

lambda-dynamics-atom-set164-name                       = ASPT         
lambda-dynamics-atom-set164-index-group-name           = LAMBDA164    
lambda-dynamics-atom-set164-initial-lambda             = 1.0          
lambda-dynamics-atom-set164-barrier                    = 7.5          
lambda-dynamics-atom-set164-charge-restraint-group-index = 1            

lambda-dynamics-atom-set165-name                       = GLUT         
lambda-dynamics-atom-set165-index-group-name           = LAMBDA165    
lambda-dynamics-atom-set165-initial-lambda             = 0.0          
lambda-dynamics-atom-set165-barrier                    = 17.5         
lambda-dynamics-atom-set165-charge-restraint-group-index = 1            

lambda-dynamics-atom-set166-name                       = ASPT         
lambda-dynamics-atom-set166-index-group-name           = LAMBDA166    
lambda-dynamics-atom-set166-initial-lambda             = 1.0          
lambda-dynamics-atom-set166-barrier                    = 7.5          
lambda-dynamics-atom-set166-charge-restraint-group-index = 1            

lambda-dynamics-atom-set167-name                       = ASPT         
lambda-dynamics-atom-set167-index-group-name           = LAMBDA167    
lambda-dynamics-atom-set167-initial-lambda             = 1.0          
lambda-dynamics-atom-set167-barrier                    = 17.5         
lambda-dynamics-atom-set167-charge-restraint-group-index = 1            

lambda-dynamics-atom-set168-name                       = HSPT         
lambda-dynamics-atom-set168-index-group-name           = LAMBDA168    
lambda-dynamics-atom-set168-initial-lambda             = 1.0 0.0 0.0  
lambda-dynamics-atom-set168-barrier                    = 7.5          
lambda-dynamics-atom-set168-charge-restraint-group-index = 1            

lambda-dynamics-atom-set169-name                       = ASPT         
lambda-dynamics-atom-set169-index-group-name           = LAMBDA169    
lambda-dynamics-atom-set169-initial-lambda             = 1.0          
lambda-dynamics-atom-set169-barrier                    = 7.5          
lambda-dynamics-atom-set169-charge-restraint-group-index = 1            

lambda-dynamics-atom-set170-name                       = ASPT         
lambda-dynamics-atom-set170-index-group-name           = LAMBDA170    
lambda-dynamics-atom-set170-initial-lambda             = 1.0          
lambda-dynamics-atom-set170-barrier                    = 7.5          
lambda-dynamics-atom-set170-charge-restraint-group-index = 1            

lambda-dynamics-atom-set171-name                       = GLUT         
lambda-dynamics-atom-set171-index-group-name           = LAMBDA171    
lambda-dynamics-atom-set171-initial-lambda             = 0.0          
lambda-dynamics-atom-set171-barrier                    = 7.5          
lambda-dynamics-atom-set171-charge-restraint-group-index = 1            

lambda-dynamics-atom-set172-name                       = ASPT         
lambda-dynamics-atom-set172-index-group-name           = LAMBDA172    
lambda-dynamics-atom-set172-initial-lambda             = 1.0          
lambda-dynamics-atom-set172-barrier                    = 7.5          
lambda-dynamics-atom-set172-charge-restraint-group-index = 1            

lambda-dynamics-atom-set173-name                       = ASPT         
lambda-dynamics-atom-set173-index-group-name           = LAMBDA173    
lambda-dynamics-atom-set173-initial-lambda             = 1.0          
lambda-dynamics-atom-set173-barrier                    = 7.5          
lambda-dynamics-atom-set173-charge-restraint-group-index = 1            

lambda-dynamics-atom-set174-name                       = ASPT         
lambda-dynamics-atom-set174-index-group-name           = LAMBDA174    
lambda-dynamics-atom-set174-initial-lambda             = 1.0          
lambda-dynamics-atom-set174-barrier                    = 7.5          
lambda-dynamics-atom-set174-charge-restraint-group-index = 1            

lambda-dynamics-atom-set175-name                       = GLUT         
lambda-dynamics-atom-set175-index-group-name           = LAMBDA175    
lambda-dynamics-atom-set175-initial-lambda             = 0.0          
lambda-dynamics-atom-set175-barrier                    = 7.5          
lambda-dynamics-atom-set175-charge-restraint-group-index = 1            

lambda-dynamics-atom-set176-name                       = GLUT         
lambda-dynamics-atom-set176-index-group-name           = LAMBDA176    
lambda-dynamics-atom-set176-initial-lambda             = 0.0          
lambda-dynamics-atom-set176-barrier                    = 7.5          
lambda-dynamics-atom-set176-charge-restraint-group-index = 1            

lambda-dynamics-atom-set177-name                       = ASPT         
lambda-dynamics-atom-set177-index-group-name           = LAMBDA177    
lambda-dynamics-atom-set177-initial-lambda             = 1.0          
lambda-dynamics-atom-set177-barrier                    = 7.5          
lambda-dynamics-atom-set177-charge-restraint-group-index = 1            

lambda-dynamics-atom-set178-name                       = GLUT         
lambda-dynamics-atom-set178-index-group-name           = LAMBDA178    
lambda-dynamics-atom-set178-initial-lambda             = 0.0          
lambda-dynamics-atom-set178-barrier                    = 17.5         
lambda-dynamics-atom-set178-charge-restraint-group-index = 1            

lambda-dynamics-atom-set179-name                       = ASPT         
lambda-dynamics-atom-set179-index-group-name           = LAMBDA179    
lambda-dynamics-atom-set179-initial-lambda             = 1.0          
lambda-dynamics-atom-set179-barrier                    = 15.0         
lambda-dynamics-atom-set179-charge-restraint-group-index = 1            

lambda-dynamics-atom-set180-name                       = GLUT         
lambda-dynamics-atom-set180-index-group-name           = LAMBDA180    
lambda-dynamics-atom-set180-initial-lambda             = 0.0          
lambda-dynamics-atom-set180-barrier                    = 7.5          
lambda-dynamics-atom-set180-charge-restraint-group-index = 1            

lambda-dynamics-atom-set181-name                       = HSPT         
lambda-dynamics-atom-set181-index-group-name           = LAMBDA181    
lambda-dynamics-atom-set181-initial-lambda             = 1.0 0.0 0.0  
lambda-dynamics-atom-set181-barrier                    = 7.5          
lambda-dynamics-atom-set181-charge-restraint-group-index = 1            

lambda-dynamics-atom-set182-name                       = GLUT         
lambda-dynamics-atom-set182-index-group-name           = LAMBDA182    
lambda-dynamics-atom-set182-initial-lambda             = 0.0          
lambda-dynamics-atom-set182-barrier                    = 12.5         
lambda-dynamics-atom-set182-charge-restraint-group-index = 1            

lambda-dynamics-atom-set183-name                       = GLUT         
lambda-dynamics-atom-set183-index-group-name           = LAMBDA183    
lambda-dynamics-atom-set183-initial-lambda             = 0.0          
lambda-dynamics-atom-set183-barrier                    = 7.5          
lambda-dynamics-atom-set183-charge-restraint-group-index = 1            

lambda-dynamics-atom-set184-name                       = HSPT         
lambda-dynamics-atom-set184-index-group-name           = LAMBDA184    
lambda-dynamics-atom-set184-initial-lambda             = 1.0 0.0 0.0  
lambda-dynamics-atom-set184-barrier                    = 7.5          
lambda-dynamics-atom-set184-charge-restraint-group-index = 1            

lambda-dynamics-atom-set185-name                       = GLUT         
lambda-dynamics-atom-set185-index-group-name           = LAMBDA185    
lambda-dynamics-atom-set185-initial-lambda             = 0.0          
lambda-dynamics-atom-set185-barrier                    = 7.5          
lambda-dynamics-atom-set185-charge-restraint-group-index = 1            

lambda-dynamics-atom-set186-name                       = BUF          
lambda-dynamics-atom-set186-index-group-name           = LAMBDA186    
lambda-dynamics-atom-set186-initial-lambda             = 0.5          
lambda-dynamics-atom-set186-barrier                    = 0.0          
lambda-dynamics-atom-set186-charge-restraint-group-index = 1            
lambda-dynamics-atom-set186-buffer-residue             = yes          
lambda-dynamics-atom-set186-buffer-residue-multiplier  = 185          
