# Supplementary material for: Scalable Constant pH Molecular Dynamics in GROMACS
Source: J Chem Theory Comput. 2022 Sep 21;18(10):6148–60. doi: 10.1021/acs.jctc.2c00516 (PMC9558312; doi:10.1021/acs.jctc.2c00516)
Supplement: Supplementary file 1 — ct2c00516_si_001.zip [file ct2c00516_si_001.zip › SI_constant_ph_gromacs/benchmark/turkey_ovomucoid_gromacs2021/topol.top]

;	This is your topology file
;	OVOMUCOID
;
; Include forcefield parameters
#include "oplsaa.ff/forcefield.itp"

[ moleculetype ]
; Name            nrexcl
Protein_I           3

[ atoms ]
;   nr       type  resnr residue  atom   cgnr     charge       mass  typeB    chargeB      massB
     1   opls_287      1    VAL      N      1       -0.3    14.0067     opls_287    -0.3    14.0067    ; qtot -0.3
     2   opls_290      1    VAL     H1      1       0.33      1.008     opls_290    0.33      1.008    ; qtot 0.03
     3   opls_290      1    VAL     H2      1       0.33      1.008     opls_290    0.33      1.008    ; qtot 0.36
     4   opls_290      1    VAL     H3      1       0.33      1.008     opls_290    0.33      1.008    ; qtot 0.69
     5  opls_293B      1    VAL     CA      1       0.25     12.011    opls_293B    0.25     12.011    ; qtot 0.94
     6   opls_140      1    VAL     HA      1       0.06      1.008     opls_140    0.06      1.008    ; qtot 1
     7   opls_137      1    VAL     CB      2      -0.06     12.011   ; qtot 0.94
     8   opls_140      1    VAL     HB      2       0.06      1.008   ; qtot 1
     9   opls_135      1    VAL    CG1      3      -0.18     12.011   ; qtot 0.82
    10   opls_140      1    VAL   HG11      3       0.06      1.008   ; qtot 0.88
    11   opls_140      1    VAL   HG12      3       0.06      1.008   ; qtot 0.94
    12   opls_140      1    VAL   HG13      3       0.06      1.008   ; qtot 1
    13   opls_135      1    VAL    CG2      4      -0.18     12.011   ; qtot 0.82
    14   opls_140      1    VAL   HG21      4       0.06      1.008   ; qtot 0.88
    15   opls_140      1    VAL   HG22      4       0.06      1.008   ; qtot 0.94
    16   opls_140      1    VAL   HG23      4       0.06      1.008   ; qtot 1
    17   opls_235      1    VAL      C      5        0.5     12.011   ; qtot 1.5
    18   opls_236      1    VAL      O      5       -0.5    15.9994   ; qtot 1
    19   opls_238      2   ASPH      N      6       -0.5    14.0067   ; qtot 0.5
    20   opls_241      2   ASPH      H      6        0.3      1.008   ; qtot 0.8
    21  opls_224B      2   ASPH     CA      7       0.14     12.011   ; qtot 0.94
    22   opls_140      2   ASPH     HA      7       0.06      1.008   ; qtot 1
    23   opls_136      2   ASPH     CB      8      -0.12     12.011    opls_136    -0.12     12.011 ; qtot 0.88
    24   opls_140      2   ASPH    HB1      8       0.06      1.008   ; qtot 0.94
    25   opls_140      2   ASPH    HB2      8       0.06      1.008   ; qtot 1
    26   opls_267      2   ASPH     CG      9       0.52     12.011    opls_267   0.52     12.011  ; qtot 1.52
    27   opls_269      2   ASPH    OD1      9      -0.53    15.9994    opls_269  -0.53    15.9994  ; qtot 0.99
    28   opls_268      2   ASPH    OD2     10      -0.44    15.9994    opls_268  -0.44    15.9994  ; qtot 0.55
    29   opls_270      2   ASPH    HD2     10       0.45      1.008    opls_270   0.45      1.008  ; qtot 1
    30   opls_235      2   ASPH      C     11        0.5     12.011   ; qtot 1.5
    31   opls_236      2   ASPH      O     11       -0.5    15.9994   ; qtot 1
    32   opls_238      3   CYS2      N     12       -0.5    14.0067   ; qtot 0.5
    33   opls_241      3   CYS2      H     12        0.3      1.008   ; qtot 0.8
    34  opls_224B      3   CYS2     CA     12       0.14     12.011   ; qtot 0.94
    35   opls_140      3   CYS2     HA     12       0.06      1.008   ; qtot 1
    36   opls_214      3   CYS2     CB     13     0.0975     12.011    opls_214    0.0975     12.011  ; qtot 1.098
    37   opls_140      3   CYS2    HB1     13       0.06      1.008    opls_140      0.06      1.008  ; qtot 1.158
    38   opls_140      3   CYS2    HB2     13       0.06      1.008    opls_140      0.06      1.008  ; qtot 1.218
    39   opls_203      3   CYS2     SG     13    -0.2175      32.06    opls_203   -0.2175      32.06  ; qtot 1
    40   opls_235      3   CYS2      C     14        0.5     12.011   ; qtot 1.5
    41   opls_236      3   CYS2      O     14       -0.5    15.9994   ; qtot 1
    42   opls_238      4    SER      N     15       -0.5    14.0067   ; qtot 0.5
    43   opls_241      4    SER      H     15        0.3      1.008   ; qtot 0.8
    44  opls_224B      4    SER     CA     15       0.14     12.011   ; qtot 0.94
    45   opls_140      4    SER     HA     15       0.06      1.008   ; qtot 1
    46   opls_157      4    SER     CB     16      0.145     12.011   ; qtot 1.145
    47   opls_140      4    SER    HB1     16       0.06      1.008   ; qtot 1.205
    48   opls_140      4    SER    HB2     16       0.06      1.008   ; qtot 1.265
    49   opls_154      4    SER     OG     17     -0.683    15.9994   ; qtot 0.582
    50   opls_155      4    SER     HG     17      0.418      1.008   ; qtot 1
    51   opls_235      4    SER      C     18        0.5     12.011   ; qtot 1.5
    52   opls_236      4    SER      O     18       -0.5    15.9994   ; qtot 1
    53   opls_238      5   GLUH      N     19       -0.5    14.0067   ; qtot 0.5
    54   opls_241      5   GLUH      H     19        0.3      1.008   ; qtot 0.8
    55  opls_224B      5   GLUH     CA     19       0.14     12.011   ; qtot 0.94
    56   opls_140      5   GLUH     HA     19       0.06      1.008   ; qtot 1
    57   opls_136      5   GLUH     CB     20      -0.12     12.011   ; qtot 0.88
    58   opls_140      5   GLUH    HB1     20       0.06      1.008   ; qtot 0.94
    59   opls_140      5   GLUH    HB2     20       0.06      1.008   ; qtot 1
    60   opls_136      5   GLUH     CG     21      -0.12     12.011    opls_136    -0.12     12.011 ; qtot 0.88
    61   opls_140      5   GLUH    HG1     21       0.06      1.008   ; qtot 0.94
    62   opls_140      5   GLUH    HG2     21       0.06      1.008   ; qtot 1
    63   opls_267      5   GLUH     CD     22       0.52     12.011    opls_267   0.52     12.011  ; qtot 1.52
    64   opls_269      5   GLUH    OE1     22      -0.44    15.9994    opls_269  -0.53    15.9994  ; qtot 0.99
    65   opls_268      5   GLUH    OE2     23      -0.53    15.9994    opls_268  -0.44    15.9994  ; qtot 0.55
    66   opls_270      5   GLUH    HE2     23       0.45      1.008    opls_270   0.45      1.008  ; qtot 1
    67   opls_235      5   GLUH      C     24        0.5     12.011   ; qtot 1.5
    68   opls_236      5   GLUH      O     24       -0.5    15.9994   ; qtot 1
    69   opls_238      6    TYR      N     25       -0.5    14.0067   ; qtot 0.5
    70   opls_241      6    TYR      H     25        0.3      1.008   ; qtot 0.8
    71  opls_224B      6    TYR     CA     25       0.14     12.011   ; qtot 0.94
    72   opls_140      6    TYR     HA     25       0.06      1.008   ; qtot 1
    73   opls_149      6    TYR     CB     26     -0.005     12.011   ; qtot 0.995
    74   opls_140      6    TYR    HB1     26       0.06      1.008   ; qtot 1.055
    75   opls_140      6    TYR    HB2     26       0.06      1.008   ; qtot 1.115
    76   opls_145      6    TYR     CG     26     -0.115     12.011   ; qtot 1
    77   opls_145      6    TYR    CD1     27     -0.115     12.011   ; qtot 0.885
    78   opls_146      6    TYR    HD1     27      0.115      1.008   ; qtot 1
    79   opls_145      6    TYR    CD2     28     -0.115     12.011   ; qtot 0.885
    80   opls_146      6    TYR    HD2     28      0.115      1.008   ; qtot 1
    81   opls_145      6    TYR    CE1     29     -0.115     12.011   ; qtot 0.885
    82   opls_146      6    TYR    HE1     29      0.115      1.008   ; qtot 1
    83   opls_145      6    TYR    CE2     30     -0.115     12.011   ; qtot 0.885
    84   opls_146      6    TYR    HE2     30      0.115      1.008   ; qtot 1
    85   opls_166      6    TYR     CZ     31       0.15     12.011   ; qtot 1.15
    86   opls_167      6    TYR     OH     31     -0.585    15.9994   ; qtot 0.565
    87   opls_168      6    TYR     HH     31      0.435      1.008   ; qtot 1
    88   opls_235      6    TYR      C     32        0.5     12.011   ; qtot 1.5
    89   opls_236      6    TYR      O     32       -0.5    15.9994   ; qtot 1
    90   opls_239      7    PRO      N     33      -0.14    14.0067   ; qtot 0.86
    91   opls_246      7    PRO     CA     33       0.01     12.011   ; qtot 0.87
    92   opls_140      7    PRO     HA     33       0.06      1.008   ; qtot 0.93
    93   opls_136      7    PRO     CB     34      -0.12     12.011   ; qtot 0.81
    94   opls_140      7    PRO    HB1     34       0.06      1.008   ; qtot 0.87
    95   opls_140      7    PRO    HB2     34       0.06      1.008   ; qtot 0.93
    96   opls_136      7    PRO     CG     35      -0.12     12.011   ; qtot 0.81
    97   opls_140      7    PRO    HG1     35       0.06      1.008   ; qtot 0.87
    98   opls_140      7    PRO    HG2     35       0.06      1.008   ; qtot 0.93
    99   opls_245      7    PRO     CD     36      -0.05     12.011   ; qtot 0.88
   100   opls_140      7    PRO    HD1     36       0.06      1.008   ; qtot 0.94
   101   opls_140      7    PRO    HD2     36       0.06      1.008   ; qtot 1
   102   opls_235      7    PRO      C     37        0.5     12.011   ; qtot 1.5
   103   opls_236      7    PRO      O     37       -0.5    15.9994   ; qtot 1
   104   opls_238      8   LYSH      N     38       -0.5    14.0067   ; qtot 0.5
   105   opls_241      8   LYSH      H     38        0.3      1.008   ; qtot 0.8
   106  opls_224B      8   LYSH     CA     38       0.14     12.011   ; qtot 0.94
   107   opls_140      8   LYSH     HA     38       0.06      1.008   ; qtot 1
   108   opls_136      8   LYSH     CB     39      -0.12     12.011   ; qtot 0.88
   109   opls_140      8   LYSH    HB1     39       0.06      1.008   ; qtot 0.94
   110   opls_140      8   LYSH    HB2     39       0.06      1.008   ; qtot 1
   111   opls_136      8   LYSH     CG     40      -0.12     12.011   ; qtot 0.88
   112   opls_140      8   LYSH    HG1     40       0.06      1.008   ; qtot 0.94
   113   opls_140      8   LYSH    HG2     40       0.06      1.008   ; qtot 1
   114   opls_136      8   LYSH     CD     41      -0.12     12.011   ; qtot 0.88
   115   opls_140      8   LYSH    HD1     41       0.06      1.008   ; qtot 0.94
   116   opls_140      8   LYSH    HD2     41       0.06      1.008   ; qtot 1
   117   opls_292      8   LYSH     CE     42       0.19     12.011   opls_292    0.19     12.011     ; qtot 1.19
   118   opls_140      8   LYSH    HE1     42       0.06      1.008   opls_140    0.06      1.008     ; qtot 1.25
   119   opls_140      8   LYSH    HE2     42       0.06      1.008   opls_140    0.06      1.008     ; qtot 1.31
   120   opls_287      8   LYSH     NZ     43       -0.3    14.0067   opls_287    -0.3    14.0067     ; qtot 1.01
   121   opls_290      8   LYSH    HZ1     43       0.33      1.008   opls_290    0.33      1.008     ; qtot 1.34
   122   opls_290      8   LYSH    HZ2     43       0.33      1.008   opls_290    0.33      1.008     ; qtot 1.67
   123   opls_290      8   LYSH    HZ3     43       0.33      1.008   opls_290    0.33      1.008     ; qtot 2
   124   opls_235      8   LYSH      C     44        0.5     12.011   ; qtot 2.5
   125   opls_236      8   LYSH      O     44       -0.5    15.9994   ; qtot 2
   126   opls_239      9    PRO      N     45      -0.14    14.0067   ; qtot 1.86
   127   opls_246      9    PRO     CA     45       0.01     12.011   ; qtot 1.87
   128   opls_140      9    PRO     HA     45       0.06      1.008   ; qtot 1.93
   129   opls_136      9    PRO     CB     46      -0.12     12.011   ; qtot 1.81
   130   opls_140      9    PRO    HB1     46       0.06      1.008   ; qtot 1.87
   131   opls_140      9    PRO    HB2     46       0.06      1.008   ; qtot 1.93
   132   opls_136      9    PRO     CG     47      -0.12     12.011   ; qtot 1.81
   133   opls_140      9    PRO    HG1     47       0.06      1.008   ; qtot 1.87
   134   opls_140      9    PRO    HG2     47       0.06      1.008   ; qtot 1.93
   135   opls_245      9    PRO     CD     48      -0.05     12.011   ; qtot 1.88
   136   opls_140      9    PRO    HD1     48       0.06      1.008   ; qtot 1.94
   137   opls_140      9    PRO    HD2     48       0.06      1.008   ; qtot 2
   138   opls_235      9    PRO      C     49        0.5     12.011   ; qtot 2.5
   139   opls_236      9    PRO      O     49       -0.5    15.9994   ; qtot 2
   140   opls_238     10    ALA      N     50       -0.5    14.0067   ; qtot 1.5
   141   opls_241     10    ALA      H     50        0.3      1.008   ; qtot 1.8
   142  opls_224B     10    ALA     CA     50       0.14     12.011   ; qtot 1.94
   143   opls_140     10    ALA     HA     50       0.06      1.008   ; qtot 2
   144   opls_135     10    ALA     CB     51      -0.18     12.011   ; qtot 1.82
   145   opls_140     10    ALA    HB1     51       0.06      1.008   ; qtot 1.88
   146   opls_140     10    ALA    HB2     51       0.06      1.008   ; qtot 1.94
   147   opls_140     10    ALA    HB3     51       0.06      1.008   ; qtot 2
   148   opls_235     10    ALA      C     52        0.5     12.011   ; qtot 2.5
   149   opls_236     10    ALA      O     52       -0.5    15.9994   ; qtot 2
   150   opls_238     11   CYS2      N     53       -0.5    14.0067   ; qtot 1.5
   151   opls_241     11   CYS2      H     53        0.3      1.008   ; qtot 1.8
   152  opls_224B     11   CYS2     CA     53       0.14     12.011   ; qtot 1.94
   153   opls_140     11   CYS2     HA     53       0.06      1.008   ; qtot 2
   154   opls_214     11   CYS2     CB     54     0.0975     12.011   ; qtot 2.098
   155   opls_140     11   CYS2    HB1     54       0.06      1.008   ; qtot 2.158
   156   opls_140     11   CYS2    HB2     54       0.06      1.008   ; qtot 2.218
   157   opls_203     11   CYS2     SG     54    -0.2175      32.06   ; qtot 2
   158   opls_235     11   CYS2      C     55        0.5     12.011   ; qtot 2.5
   159   opls_236     11   CYS2      O     55       -0.5    15.9994   ; qtot 2
   160   opls_238     12    THR      N     56       -0.5    14.0067   ; qtot 1.5
   161   opls_241     12    THR      H     56        0.3      1.008   ; qtot 1.8
   162  opls_224B     12    THR     CA     56       0.14     12.011   ; qtot 1.94
   163   opls_140     12    THR     HA     56       0.06      1.008   ; qtot 2
   164   opls_158     12    THR     CB     57      0.205     12.011   ; qtot 2.205
   165   opls_140     12    THR     HB     57       0.06      1.008   ; qtot 2.265
   166   opls_154     12    THR    OG1     57     -0.683    15.9994   ; qtot 1.582
   167   opls_155     12    THR    HG1     57      0.418      1.008   ; qtot 2
   168   opls_135     12    THR    CG2     58      -0.18     12.011   ; qtot 1.82
   169   opls_140     12    THR   HG21     58       0.06      1.008   ; qtot 1.88
   170   opls_140     12    THR   HG22     58       0.06      1.008   ; qtot 1.94
   171   opls_140     12    THR   HG23     58       0.06      1.008   ; qtot 2
   172   opls_235     12    THR      C     59        0.5     12.011   ; qtot 2.5
   173   opls_236     12    THR      O     59       -0.5    15.9994   ; qtot 2
   174   opls_238     13    LEU      N     60       -0.5    14.0067   ; qtot 1.5
   175   opls_241     13    LEU      H     60        0.3      1.008   ; qtot 1.8
   176  opls_224B     13    LEU     CA     60       0.14     12.011   ; qtot 1.94
   177   opls_140     13    LEU     HA     60       0.06      1.008   ; qtot 2
   178   opls_136     13    LEU     CB     61      -0.12     12.011   ; qtot 1.88
   179   opls_140     13    LEU    HB1     61       0.06      1.008   ; qtot 1.94
   180   opls_140     13    LEU    HB2     61       0.06      1.008   ; qtot 2
   181   opls_137     13    LEU     CG     62      -0.06     12.011   ; qtot 1.94
   182   opls_140     13    LEU     HG     62       0.06      1.008   ; qtot 2
   183   opls_135     13    LEU    CD1     63      -0.18     12.011   ; qtot 1.82
   184   opls_140     13    LEU   HD11     63       0.06      1.008   ; qtot 1.88
   185   opls_140     13    LEU   HD12     63       0.06      1.008   ; qtot 1.94
   186   opls_140     13    LEU   HD13     63       0.06      1.008   ; qtot 2
   187   opls_135     13    LEU    CD2     64      -0.18     12.011   ; qtot 1.82
   188   opls_140     13    LEU   HD21     64       0.06      1.008   ; qtot 1.88
   189   opls_140     13    LEU   HD22     64       0.06      1.008   ; qtot 1.94
   190   opls_140     13    LEU   HD23     64       0.06      1.008   ; qtot 2
   191   opls_235     13    LEU      C     65        0.5     12.011   ; qtot 2.5
   192   opls_236     13    LEU      O     65       -0.5    15.9994   ; qtot 2
   193   opls_238     14   GLUH      N     66       -0.5    14.0067   ; qtot 1.5
   194   opls_241     14   GLUH      H     66        0.3      1.008   ; qtot 1.8
   195  opls_224B     14   GLUH     CA     66       0.14     12.011   ; qtot 1.94
   196   opls_140     14   GLUH     HA     66       0.06      1.008   ; qtot 2
   197   opls_136     14   GLUH     CB     67      -0.12     12.011   ; qtot 1.88
   198   opls_140     14   GLUH    HB1     67       0.06      1.008   ; qtot 1.94
   199   opls_140     14   GLUH    HB2     67       0.06      1.008   ; qtot 2
   200   opls_136     14   GLUH     CG     68      -0.12     12.011   opls_136    -0.12     12.011 ; qtot 0.88 ; qtot 1.88
   201   opls_140     14   GLUH    HG1     68       0.06      1.008  ; qtot 0.94 ; qtot 1.94
   202   opls_140     14   GLUH    HG2     68       0.06      1.008  ; qtot 1 ; qtot 2
   203   opls_267     14   GLUH     CD     69       0.52     12.011   opls_267   0.52     12.011  ; qtot 1.52 ; qtot 2.52
   204   opls_269     14   GLUH    OE1     69      -0.44    15.9994   opls_269  -0.53    15.9994  ; qtot 0.99 ; qtot 2.08
   205   opls_268     14   GLUH    OE2     70      -0.53    15.9994   opls_268  -0.44    15.9994  ; qtot 0.55 ; qtot 1.55
   206   opls_270     14   GLUH    HE2     70       0.45      1.008   opls_270   0.45      1.008  ; qtot 1 ; qtot 2
   207   opls_235     14   GLUH      C     71        0.5     12.011   ; qtot 2.5
   208   opls_236     14   GLUH      O     71       -0.5    15.9994   ; qtot 2
   209   opls_238     15    TYR      N     72       -0.5    14.0067   ; qtot 1.5
   210   opls_241     15    TYR      H     72        0.3      1.008   ; qtot 1.8
   211  opls_224B     15    TYR     CA     72       0.14     12.011   ; qtot 1.94
   212   opls_140     15    TYR     HA     72       0.06      1.008   ; qtot 2
   213   opls_149     15    TYR     CB     73     -0.005     12.011   ; qtot 1.995
   214   opls_140     15    TYR    HB1     73       0.06      1.008   ; qtot 2.055
   215   opls_140     15    TYR    HB2     73       0.06      1.008   ; qtot 2.115
   216   opls_145     15    TYR     CG     73     -0.115     12.011   ; qtot 2
   217   opls_145     15    TYR    CD1     74     -0.115     12.011   ; qtot 1.885
   218   opls_146     15    TYR    HD1     74      0.115      1.008   ; qtot 2
   219   opls_145     15    TYR    CD2     75     -0.115     12.011   ; qtot 1.885
   220   opls_146     15    TYR    HD2     75      0.115      1.008   ; qtot 2
   221   opls_145     15    TYR    CE1     76     -0.115     12.011   ; qtot 1.885
   222   opls_146     15    TYR    HE1     76      0.115      1.008   ; qtot 2
   223   opls_145     15    TYR    CE2     77     -0.115     12.011   ; qtot 1.885
   224   opls_146     15    TYR    HE2     77      0.115      1.008   ; qtot 2
   225   opls_166     15    TYR     CZ     78       0.15     12.011   ; qtot 2.15
   226   opls_167     15    TYR     OH     78     -0.585    15.9994   ; qtot 1.565
   227   opls_168     15    TYR     HH     78      0.435      1.008   ; qtot 2
   228   opls_235     15    TYR      C     79        0.5     12.011   ; qtot 2.5
   229   opls_236     15    TYR      O     79       -0.5    15.9994   ; qtot 2
   230   opls_238     16    ARG      N     80       -0.5    14.0067   ; qtot 1.5
   231   opls_241     16    ARG      H     80        0.3      1.008   ; qtot 1.8
   232  opls_224B     16    ARG     CA     80       0.14     12.011   ; qtot 1.94
   233   opls_140     16    ARG     HA     80       0.06      1.008   ; qtot 2
   234   opls_136     16    ARG     CB     81      -0.12     12.011   ; qtot 1.88
   235   opls_140     16    ARG    HB1     81       0.06      1.008   ; qtot 1.94
   236   opls_140     16    ARG    HB2     81       0.06      1.008   ; qtot 2
   237   opls_308     16    ARG     CG     82      -0.05     12.011   ; qtot 1.95
   238   opls_140     16    ARG    HG1     82       0.06      1.008   ; qtot 2.01
   239   opls_140     16    ARG    HG2     82       0.06      1.008   ; qtot 2.07
   240   opls_307     16    ARG     CD     83       0.19     12.011   ; qtot 2.26
   241   opls_140     16    ARG    HD1     83       0.06      1.008   ; qtot 2.32
   242   opls_140     16    ARG    HD2     83       0.06      1.008   ; qtot 2.38
   243   opls_303     16    ARG     NE     84       -0.7    14.0067   ; qtot 1.68
   244   opls_304     16    ARG     HE     84       0.44      1.008   ; qtot 2.12
   245   opls_302     16    ARG     CZ     84       0.64     12.011   ; qtot 2.76
   246   opls_300     16    ARG    NH1     85       -0.8    14.0067   ; qtot 1.96
   247   opls_301     16    ARG   HH11     85       0.46      1.008   ; qtot 2.42
   248   opls_301     16    ARG   HH12     85       0.46      1.008   ; qtot 2.88
   249   opls_300     16    ARG    NH2     86       -0.8    14.0067   ; qtot 2.08
   250   opls_301     16    ARG   HH21     86       0.46      1.008   ; qtot 2.54
   251   opls_301     16    ARG   HH22     86       0.46      1.008   ; qtot 3
   252   opls_235     16    ARG      C     87        0.5     12.011   ; qtot 3.5
   253   opls_236     16    ARG      O     87       -0.5    15.9994   ; qtot 3
   254   opls_239     17    PRO      N     88      -0.14    14.0067   ; qtot 2.86
   255   opls_246     17    PRO     CA     88       0.01     12.011   ; qtot 2.87
   256   opls_140     17    PRO     HA     88       0.06      1.008   ; qtot 2.93
   257   opls_136     17    PRO     CB     89      -0.12     12.011   ; qtot 2.81
   258   opls_140     17    PRO    HB1     89       0.06      1.008   ; qtot 2.87
   259   opls_140     17    PRO    HB2     89       0.06      1.008   ; qtot 2.93
   260   opls_136     17    PRO     CG     90      -0.12     12.011   ; qtot 2.81
   261   opls_140     17    PRO    HG1     90       0.06      1.008   ; qtot 2.87
   262   opls_140     17    PRO    HG2     90       0.06      1.008   ; qtot 2.93
   263   opls_245     17    PRO     CD     91      -0.05     12.011   ; qtot 2.88
   264   opls_140     17    PRO    HD1     91       0.06      1.008   ; qtot 2.94
   265   opls_140     17    PRO    HD2     91       0.06      1.008   ; qtot 3
   266   opls_235     17    PRO      C     92        0.5     12.011   ; qtot 3.5
   267   opls_236     17    PRO      O     92       -0.5    15.9994   ; qtot 3
   268   opls_238     18    LEU      N     93       -0.5    14.0067   ; qtot 2.5
   269   opls_241     18    LEU      H     93        0.3      1.008   ; qtot 2.8
   270  opls_224B     18    LEU     CA     93       0.14     12.011   ; qtot 2.94
   271   opls_140     18    LEU     HA     93       0.06      1.008   ; qtot 3
   272   opls_136     18    LEU     CB     94      -0.12     12.011   ; qtot 2.88
   273   opls_140     18    LEU    HB1     94       0.06      1.008   ; qtot 2.94
   274   opls_140     18    LEU    HB2     94       0.06      1.008   ; qtot 3
   275   opls_137     18    LEU     CG     95      -0.06     12.011   ; qtot 2.94
   276   opls_140     18    LEU     HG     95       0.06      1.008   ; qtot 3
   277   opls_135     18    LEU    CD1     96      -0.18     12.011   ; qtot 2.82
   278   opls_140     18    LEU   HD11     96       0.06      1.008   ; qtot 2.88
   279   opls_140     18    LEU   HD12     96       0.06      1.008   ; qtot 2.94
   280   opls_140     18    LEU   HD13     96       0.06      1.008   ; qtot 3
   281   opls_135     18    LEU    CD2     97      -0.18     12.011   ; qtot 2.82
   282   opls_140     18    LEU   HD21     97       0.06      1.008   ; qtot 2.88
   283   opls_140     18    LEU   HD22     97       0.06      1.008   ; qtot 2.94
   284   opls_140     18    LEU   HD23     97       0.06      1.008   ; qtot 3
   285   opls_235     18    LEU      C     98        0.5     12.011   ; qtot 3.5
   286   opls_236     18    LEU      O     98       -0.5    15.9994   ; qtot 3
   287   opls_238     19   CYS2      N     99       -0.5    14.0067   ; qtot 2.5
   288   opls_241     19   CYS2      H     99        0.3      1.008   ; qtot 2.8
   289  opls_224B     19   CYS2     CA     99       0.14     12.011   ; qtot 2.94
   290   opls_140     19   CYS2     HA     99       0.06      1.008   ; qtot 3
   291   opls_214     19   CYS2     CB    100     0.0975     12.011    opls_214   0.0975     12.011  ; qtot 3.098
   292   opls_140     19   CYS2    HB1    100       0.06      1.008    opls_140     0.06      1.008  ; qtot 3.158
   293   opls_140     19   CYS2    HB2    100       0.06      1.008    opls_140     0.06      1.008  ; qtot 3.218
   294   opls_203     19   CYS2     SG    100    -0.2175      32.06    opls_203  -0.2175      32.06  ; qtot 3
   295   opls_235     19   CYS2      C    101        0.5     12.011   ; qtot 3.5
   296   opls_236     19   CYS2      O    101       -0.5    15.9994   ; qtot 3
   297   opls_238     20    GLY      N    102       -0.5    14.0067   ; qtot 2.5
   298   opls_241     20    GLY      H    102        0.3      1.008   ; qtot 2.8
   299  opls_223B     20    GLY     CA    102       0.08     12.011   ; qtot 2.88
   300   opls_140     20    GLY    HA1    102       0.06      1.008   ; qtot 2.94
   301   opls_140     20    GLY    HA2    102       0.06      1.008   ; qtot 3
   302   opls_235     20    GLY      C    103        0.5     12.011   ; qtot 3.5
   303   opls_236     20    GLY      O    103       -0.5    15.9994   ; qtot 3
   304   opls_238     21    SER      N    104       -0.5    14.0067   ; qtot 2.5
   305   opls_241     21    SER      H    104        0.3      1.008   ; qtot 2.8
   306  opls_224B     21    SER     CA    104       0.14     12.011   ; qtot 2.94
   307   opls_140     21    SER     HA    104       0.06      1.008   ; qtot 3
   308   opls_157     21    SER     CB    105      0.145     12.011   ; qtot 3.145
   309   opls_140     21    SER    HB1    105       0.06      1.008   ; qtot 3.205
   310   opls_140     21    SER    HB2    105       0.06      1.008   ; qtot 3.265
   311   opls_154     21    SER     OG    106     -0.683    15.9994   ; qtot 2.582
   312   opls_155     21    SER     HG    106      0.418      1.008   ; qtot 3
   313   opls_235     21    SER      C    107        0.5     12.011   ; qtot 3.5
   314   opls_236     21    SER      O    107       -0.5    15.9994   ; qtot 3
   315   opls_238     22   ASPH      N    108       -0.5    14.0067   ; qtot 2.5
   316   opls_241     22   ASPH      H    108        0.3      1.008   ; qtot 2.8
   317  opls_224B     22   ASPH     CA    109       0.14     12.011   ; qtot 2.94
   318   opls_140     22   ASPH     HA    109       0.06      1.008   ; qtot 3
   319   opls_136     22   ASPH     CB    110      -0.12     12.011     opls_136   -0.12     12.011 ; qtot 2.88
   320   opls_140     22   ASPH    HB1    110       0.06      1.008   ; qtot 2.94
   321   opls_140     22   ASPH    HB2    110       0.06      1.008   ; qtot 3
   322   opls_267     22   ASPH     CG    111       0.52     12.011    opls_267    0.52     12.011  ; qtot 3.52
   323   opls_269     22   ASPH    OD1    111      -0.53    15.9994    opls_269   -0.53    15.9994  ; qtot 2.99
   324   opls_268     22   ASPH    OD2    112      -0.44    15.9994    opls_268   -0.44    15.9994  ; qtot 2.55
   325   opls_270     22   ASPH    HD2    112       0.45      1.008    opls_270    0.45      1.008  ; qtot 3
   326   opls_235     22   ASPH      C    113        0.5     12.011   ; qtot 3.5
   327   opls_236     22   ASPH      O    113       -0.5    15.9994   ; qtot 3
   328   opls_238     23    ASN      N    114       -0.5    14.0067   ; qtot 2.5
   329   opls_241     23    ASN      H    114        0.3      1.008   ; qtot 2.8
   330  opls_224B     23    ASN     CA    115       0.14     12.011   ; qtot 2.94
   331   opls_140     23    ASN     HA    115       0.06      1.008   ; qtot 3
   332   opls_136     23    ASN     CB    116      -0.12     12.011   ; qtot 2.88
   333   opls_140     23    ASN    HB1    116       0.06      1.008   ; qtot 2.94
   334   opls_140     23    ASN    HB2    116       0.06      1.008   ; qtot 3
   335   opls_235     23    ASN     CG    117        0.5     12.011   ; qtot 3.5
   336   opls_236     23    ASN    OD1    117       -0.5    15.9994   ; qtot 3
   337   opls_237     23    ASN    ND2    118      -0.76    14.0067   ; qtot 2.24
   338   opls_240     23    ASN   HD21    118       0.38      1.008   ; qtot 2.62
   339   opls_240     23    ASN   HD22    118       0.38      1.008   ; qtot 3
   340   opls_235     23    ASN      C    119        0.5     12.011   ; qtot 3.5
   341   opls_236     23    ASN      O    119       -0.5    15.9994   ; qtot 3
   342   opls_238     24   LYSH      N    120       -0.5    14.0067   ; qtot 2.5
   343   opls_241     24   LYSH      H    120        0.3      1.008   ; qtot 2.8
   344  opls_224B     24   LYSH     CA    120       0.14     12.011   ; qtot 2.94
   345   opls_140     24   LYSH     HA    120       0.06      1.008   ; qtot 3
   346   opls_136     24   LYSH     CB    121      -0.12     12.011   ; qtot 2.88
   347   opls_140     24   LYSH    HB1    121       0.06      1.008   ; qtot 2.94
   348   opls_140     24   LYSH    HB2    121       0.06      1.008   ; qtot 3
   349   opls_136     24   LYSH     CG    122      -0.12     12.011   ; qtot 2.88
   350   opls_140     24   LYSH    HG1    122       0.06      1.008   ; qtot 2.94
   351   opls_140     24   LYSH    HG2    122       0.06      1.008   ; qtot 3
   352   opls_136     24   LYSH     CD    123      -0.12     12.011   ; qtot 2.88
   353   opls_140     24   LYSH    HD1    123       0.06      1.008   ; qtot 2.94
   354   opls_140     24   LYSH    HD2    123       0.06      1.008   ; qtot 3
   355   opls_292     24   LYSH     CE    124       0.19     12.011    opls_292   0.19     12.011 ; qtot 3.19
   356   opls_140     24   LYSH    HE1    124       0.06      1.008    opls_140   0.06      1.008 ; qtot 3.25
   357   opls_140     24   LYSH    HE2    124       0.06      1.008    opls_140   0.06      1.008 ; qtot 3.31
   358   opls_287     24   LYSH     NZ    125       -0.3    14.0067    opls_287   -0.3    14.0067 ; qtot 3.01
   359   opls_290     24   LYSH    HZ1    125       0.33      1.008    opls_290   0.33      1.008 ; qtot 3.34
   360   opls_290     24   LYSH    HZ2    125       0.33      1.008    opls_290   0.33      1.008 ; qtot 3.67
   361   opls_290     24   LYSH    HZ3    125       0.33      1.008    opls_290   0.33      1.008 ; qtot 4
   362   opls_235     24   LYSH      C    126        0.5     12.011   ; qtot 4.5
   363   opls_236     24   LYSH      O    126       -0.5    15.9994   ; qtot 4
   364   opls_238     25    THR      N    127       -0.5    14.0067   ; qtot 3.5
   365   opls_241     25    THR      H    127        0.3      1.008   ; qtot 3.8
   366  opls_224B     25    THR     CA    127       0.14     12.011   ; qtot 3.94
   367   opls_140     25    THR     HA    127       0.06      1.008   ; qtot 4
   368   opls_158     25    THR     CB    128      0.205     12.011   ; qtot 4.205
   369   opls_140     25    THR     HB    128       0.06      1.008   ; qtot 4.265
   370   opls_154     25    THR    OG1    128     -0.683    15.9994   ; qtot 3.582
   371   opls_155     25    THR    HG1    128      0.418      1.008   ; qtot 4
   372   opls_135     25    THR    CG2    129      -0.18     12.011   ; qtot 3.82
   373   opls_140     25    THR   HG21    129       0.06      1.008   ; qtot 3.88
   374   opls_140     25    THR   HG22    129       0.06      1.008   ; qtot 3.94
   375   opls_140     25    THR   HG23    129       0.06      1.008   ; qtot 4
   376   opls_235     25    THR      C    130        0.5     12.011   ; qtot 4.5
   377   opls_236     25    THR      O    130       -0.5    15.9994   ; qtot 4
   378   opls_238     26    TYR      N    131       -0.5    14.0067   ; qtot 3.5
   379   opls_241     26    TYR      H    131        0.3      1.008   ; qtot 3.8
   380  opls_224B     26    TYR     CA    131       0.14     12.011   ; qtot 3.94
   381   opls_140     26    TYR     HA    131       0.06      1.008   ; qtot 4
   382   opls_149     26    TYR     CB    132     -0.005     12.011   ; qtot 3.995
   383   opls_140     26    TYR    HB1    132       0.06      1.008   ; qtot 4.055
   384   opls_140     26    TYR    HB2    132       0.06      1.008   ; qtot 4.115
   385   opls_145     26    TYR     CG    132     -0.115     12.011   ; qtot 4
   386   opls_145     26    TYR    CD1    133     -0.115     12.011   ; qtot 3.885
   387   opls_146     26    TYR    HD1    133      0.115      1.008   ; qtot 4
   388   opls_145     26    TYR    CD2    134     -0.115     12.011   ; qtot 3.885
   389   opls_146     26    TYR    HD2    134      0.115      1.008   ; qtot 4
   390   opls_145     26    TYR    CE1    135     -0.115     12.011   ; qtot 3.885
   391   opls_146     26    TYR    HE1    135      0.115      1.008   ; qtot 4
   392   opls_145     26    TYR    CE2    136     -0.115     12.011   ; qtot 3.885
   393   opls_146     26    TYR    HE2    136      0.115      1.008   ; qtot 4
   394   opls_166     26    TYR     CZ    137       0.15     12.011   ; qtot 4.15
   395   opls_167     26    TYR     OH    137     -0.585    15.9994   ; qtot 3.565
   396   opls_168     26    TYR     HH    137      0.435      1.008   ; qtot 4
   397   opls_235     26    TYR      C    138        0.5     12.011   ; qtot 4.5
   398   opls_236     26    TYR      O    138       -0.5    15.9994   ; qtot 4
   399   opls_238     27    GLY      N    139       -0.5    14.0067   ; qtot 3.5
   400   opls_241     27    GLY      H    139        0.3      1.008   ; qtot 3.8
   401  opls_223B     27    GLY     CA    139       0.08     12.011   ; qtot 3.88
   402   opls_140     27    GLY    HA1    139       0.06      1.008   ; qtot 3.94
   403   opls_140     27    GLY    HA2    139       0.06      1.008   ; qtot 4
   404   opls_235     27    GLY      C    140        0.5     12.011   ; qtot 4.5
   405   opls_236     27    GLY      O    140       -0.5    15.9994   ; qtot 4
   406   opls_238     28    ASN      N    141       -0.5    14.0067   ; qtot 3.5
   407   opls_241     28    ASN      H    141        0.3      1.008   ; qtot 3.8
   408  opls_224B     28    ASN     CA    142       0.14     12.011   ; qtot 3.94
   409   opls_140     28    ASN     HA    142       0.06      1.008   ; qtot 4
   410   opls_136     28    ASN     CB    143      -0.12     12.011   ; qtot 3.88
   411   opls_140     28    ASN    HB1    143       0.06      1.008   ; qtot 3.94
   412   opls_140     28    ASN    HB2    143       0.06      1.008   ; qtot 4
   413   opls_235     28    ASN     CG    144        0.5     12.011   ; qtot 4.5
   414   opls_236     28    ASN    OD1    144       -0.5    15.9994   ; qtot 4
   415   opls_237     28    ASN    ND2    145      -0.76    14.0067   ; qtot 3.24
   416   opls_240     28    ASN   HD21    145       0.38      1.008   ; qtot 3.62
   417   opls_240     28    ASN   HD22    145       0.38      1.008   ; qtot 4
   418   opls_235     28    ASN      C    146        0.5     12.011   ; qtot 4.5
   419   opls_236     28    ASN      O    146       -0.5    15.9994   ; qtot 4
   420   opls_238     29   LYSH      N    147       -0.5    14.0067   ; qtot 3.5
   421   opls_241     29   LYSH      H    147        0.3      1.008   ; qtot 3.8
   422  opls_224B     29   LYSH     CA    147       0.14     12.011   ; qtot 3.94
   423   opls_140     29   LYSH     HA    147       0.06      1.008   ; qtot 4
   424   opls_136     29   LYSH     CB    148      -0.12     12.011   ; qtot 3.88
   425   opls_140     29   LYSH    HB1    148       0.06      1.008   ; qtot 3.94
   426   opls_140     29   LYSH    HB2    148       0.06      1.008   ; qtot 4
   427   opls_136     29   LYSH     CG    149      -0.12     12.011   ; qtot 3.88
   428   opls_140     29   LYSH    HG1    149       0.06      1.008   ; qtot 3.94
   429   opls_140     29   LYSH    HG2    149       0.06      1.008   ; qtot 4
   430   opls_136     29   LYSH     CD    150      -0.12     12.011   ; qtot 3.88
   431   opls_140     29   LYSH    HD1    150       0.06      1.008   ; qtot 3.94
   432   opls_140     29   LYSH    HD2    150       0.06      1.008   ; qtot 4
   433   opls_292     29   LYSH     CE    151       0.19     12.011     opls_292   0.19     12.011  ; qtot 4.19
   434   opls_140     29   LYSH    HE1    151       0.06      1.008     opls_140   0.06      1.008  ; qtot 4.25
   435   opls_140     29   LYSH    HE2    151       0.06      1.008     opls_140   0.06      1.008  ; qtot 4.31
   436   opls_287     29   LYSH     NZ    152       -0.3    14.0067     opls_287   -0.3    14.0067  ; qtot 4.01
   437   opls_290     29   LYSH    HZ1    152       0.33      1.008     opls_290   0.33      1.008  ; qtot 4.34
   438   opls_290     29   LYSH    HZ2    152       0.33      1.008     opls_290   0.33      1.008  ; qtot 4.67
   439   opls_290     29   LYSH    HZ3    152       0.33      1.008     opls_290   0.33      1.008  ; qtot 5
   440   opls_235     29   LYSH      C    153        0.5     12.011   ; qtot 5.5
   441   opls_236     29   LYSH      O    153       -0.5    15.9994   ; qtot 5
   442   opls_238     30   CYS2      N    154       -0.5    14.0067   ; qtot 4.5
   443   opls_241     30   CYS2      H    154        0.3      1.008   ; qtot 4.8
   444  opls_224B     30   CYS2     CA    154       0.14     12.011   ; qtot 4.94
   445   opls_140     30   CYS2     HA    154       0.06      1.008   ; qtot 5
   446   opls_214     30   CYS2     CB    155     0.0975     12.011   opls_214    0.0975     12.011 ; qtot 5.098
   447   opls_140     30   CYS2    HB1    155       0.06      1.008   opls_140      0.06      1.008 ; qtot 5.158
   448   opls_140     30   CYS2    HB2    155       0.06      1.008   opls_140      0.06      1.008 ; qtot 5.218
   449   opls_203     30   CYS2     SG    155    -0.2175      32.06   opls_203   -0.2175      32.06 ; qtot 5
   450   opls_235     30   CYS2      C    156        0.5     12.011   ; qtot 5.5
   451   opls_236     30   CYS2      O    156       -0.5    15.9994   ; qtot 5
   452   opls_238     31    ASN      N    157       -0.5    14.0067   ; qtot 4.5
   453   opls_241     31    ASN      H    157        0.3      1.008   ; qtot 4.8
   454  opls_224B     31    ASN     CA    158       0.14     12.011   ; qtot 4.94
   455   opls_140     31    ASN     HA    158       0.06      1.008   ; qtot 5
   456   opls_136     31    ASN     CB    159      -0.12     12.011   ; qtot 4.88
   457   opls_140     31    ASN    HB1    159       0.06      1.008   ; qtot 4.94
   458   opls_140     31    ASN    HB2    159       0.06      1.008   ; qtot 5
   459   opls_235     31    ASN     CG    160        0.5     12.011   ; qtot 5.5
   460   opls_236     31    ASN    OD1    160       -0.5    15.9994   ; qtot 5
   461   opls_237     31    ASN    ND2    161      -0.76    14.0067   ; qtot 4.24
   462   opls_240     31    ASN   HD21    161       0.38      1.008   ; qtot 4.62
   463   opls_240     31    ASN   HD22    161       0.38      1.008   ; qtot 5
   464   opls_235     31    ASN      C    162        0.5     12.011   ; qtot 5.5
   465   opls_236     31    ASN      O    162       -0.5    15.9994   ; qtot 5
   466   opls_238     32    PHE      N    163       -0.5    14.0067   ; qtot 4.5
   467   opls_241     32    PHE      H    163        0.3      1.008   ; qtot 4.8
   468  opls_224B     32    PHE     CA    163       0.14     12.011   ; qtot 4.94
   469   opls_140     32    PHE     HA    163       0.06      1.008   ; qtot 5
   470   opls_149     32    PHE     CB    164     -0.005     12.011   ; qtot 4.995
   471   opls_140     32    PHE    HB1    164       0.06      1.008   ; qtot 5.055
   472   opls_140     32    PHE    HB2    164       0.06      1.008   ; qtot 5.115
   473   opls_145     32    PHE     CG    164     -0.115     12.011   ; qtot 5
   474   opls_145     32    PHE    CD1    165     -0.115     12.011   ; qtot 4.885
   475   opls_146     32    PHE    HD1    165      0.115      1.008   ; qtot 5
   476   opls_145     32    PHE    CD2    166     -0.115     12.011   ; qtot 4.885
   477   opls_146     32    PHE    HD2    166      0.115      1.008   ; qtot 5
   478   opls_145     32    PHE    CE1    167     -0.115     12.011   ; qtot 4.885
   479   opls_146     32    PHE    HE1    167      0.115      1.008   ; qtot 5
   480   opls_145     32    PHE    CE2    168     -0.115     12.011   ; qtot 4.885
   481   opls_146     32    PHE    HE2    168      0.115      1.008   ; qtot 5
   482   opls_145     32    PHE     CZ    169     -0.115     12.011   ; qtot 4.885
   483   opls_146     32    PHE     HZ    169      0.115      1.008   ; qtot 5
   484   opls_235     32    PHE      C    170        0.5     12.011   ; qtot 5.5
   485   opls_236     32    PHE      O    170       -0.5    15.9994   ; qtot 5
   486   opls_238     33   CYS2      N    171       -0.5    14.0067   ; qtot 4.5
   487   opls_241     33   CYS2      H    171        0.3      1.008   ; qtot 4.8
   488  opls_224B     33   CYS2     CA    171       0.14     12.011   ; qtot 4.94
   489   opls_140     33   CYS2     HA    171       0.06      1.008   ; qtot 5
   490   opls_214     33   CYS2     CB    172     0.0975     12.011    opls_214    0.0975     12.011 ; qtot 5.098
   491   opls_140     33   CYS2    HB1    172       0.06      1.008    opls_140      0.06      1.008 ; qtot 5.158
   492   opls_140     33   CYS2    HB2    172       0.06      1.008    opls_140      0.06      1.008 ; qtot 5.218
   493   opls_203     33   CYS2     SG    172    -0.2175      32.06    opls_203   -0.2175      32.06 ; qtot 5
   494   opls_235     33   CYS2      C    173        0.5     12.011   ; qtot 5.5
   495   opls_236     33   CYS2      O    173       -0.5    15.9994   ; qtot 5
   496   opls_238     34    ASN      N    174       -0.5    14.0067   ; qtot 4.5
   497   opls_241     34    ASN      H    174        0.3      1.008   ; qtot 4.8
   498  opls_224B     34    ASN     CA    175       0.14     12.011   ; qtot 4.94
   499   opls_140     34    ASN     HA    175       0.06      1.008   ; qtot 5
   500   opls_136     34    ASN     CB    176      -0.12     12.011   ; qtot 4.88
   501   opls_140     34    ASN    HB1    176       0.06      1.008   ; qtot 4.94
   502   opls_140     34    ASN    HB2    176       0.06      1.008   ; qtot 5
   503   opls_235     34    ASN     CG    177        0.5     12.011   ; qtot 5.5
   504   opls_236     34    ASN    OD1    177       -0.5    15.9994   ; qtot 5
   505   opls_237     34    ASN    ND2    178      -0.76    14.0067   ; qtot 4.24
   506   opls_240     34    ASN   HD21    178       0.38      1.008   ; qtot 4.62
   507   opls_240     34    ASN   HD22    178       0.38      1.008   ; qtot 5
   508   opls_235     34    ASN      C    179        0.5     12.011   ; qtot 5.5
   509   opls_236     34    ASN      O    179       -0.5    15.9994   ; qtot 5
   510   opls_238     35    ALA      N    180       -0.5    14.0067   ; qtot 4.5
   511   opls_241     35    ALA      H    180        0.3      1.008   ; qtot 4.8
   512  opls_224B     35    ALA     CA    180       0.14     12.011   ; qtot 4.94
   513   opls_140     35    ALA     HA    180       0.06      1.008   ; qtot 5
   514   opls_135     35    ALA     CB    181      -0.18     12.011   ; qtot 4.82
   515   opls_140     35    ALA    HB1    181       0.06      1.008   ; qtot 4.88
   516   opls_140     35    ALA    HB2    181       0.06      1.008   ; qtot 4.94
   517   opls_140     35    ALA    HB3    181       0.06      1.008   ; qtot 5
   518   opls_235     35    ALA      C    182        0.5     12.011   ; qtot 5.5
   519   opls_236     35    ALA      O    182       -0.5    15.9994   ; qtot 5
   520   opls_238     36    VAL      N    183       -0.5    14.0067   ; qtot 4.5
   521   opls_241     36    VAL      H    183        0.3      1.008   ; qtot 4.8
   522  opls_224B     36    VAL     CA    183       0.14     12.011   ; qtot 4.94
   523   opls_140     36    VAL     HA    183       0.06      1.008   ; qtot 5
   524   opls_137     36    VAL     CB    184      -0.06     12.011   ; qtot 4.94
   525   opls_140     36    VAL     HB    184       0.06      1.008   ; qtot 5
   526   opls_135     36    VAL    CG1    185      -0.18     12.011   ; qtot 4.82
   527   opls_140     36    VAL   HG11    185       0.06      1.008   ; qtot 4.88
   528   opls_140     36    VAL   HG12    185       0.06      1.008   ; qtot 4.94
   529   opls_140     36    VAL   HG13    185       0.06      1.008   ; qtot 5
   530   opls_135     36    VAL    CG2    186      -0.18     12.011   ; qtot 4.82
   531   opls_140     36    VAL   HG21    186       0.06      1.008   ; qtot 4.88
   532   opls_140     36    VAL   HG22    186       0.06      1.008   ; qtot 4.94
   533   opls_140     36    VAL   HG23    186       0.06      1.008   ; qtot 5
   534   opls_235     36    VAL      C    187        0.5     12.011   ; qtot 5.5
   535   opls_236     36    VAL      O    187       -0.5    15.9994   ; qtot 5
   536   opls_238     37    VAL      N    188       -0.5    14.0067   ; qtot 4.5
   537   opls_241     37    VAL      H    188        0.3      1.008   ; qtot 4.8
   538  opls_224B     37    VAL     CA    188       0.14     12.011   ; qtot 4.94
   539   opls_140     37    VAL     HA    188       0.06      1.008   ; qtot 5
   540   opls_137     37    VAL     CB    189      -0.06     12.011   ; qtot 4.94
   541   opls_140     37    VAL     HB    189       0.06      1.008   ; qtot 5
   542   opls_135     37    VAL    CG1    190      -0.18     12.011   ; qtot 4.82
   543   opls_140     37    VAL   HG11    190       0.06      1.008   ; qtot 4.88
   544   opls_140     37    VAL   HG12    190       0.06      1.008   ; qtot 4.94
   545   opls_140     37    VAL   HG13    190       0.06      1.008   ; qtot 5
   546   opls_135     37    VAL    CG2    191      -0.18     12.011   ; qtot 4.82
   547   opls_140     37    VAL   HG21    191       0.06      1.008   ; qtot 4.88
   548   opls_140     37    VAL   HG22    191       0.06      1.008   ; qtot 4.94
   549   opls_140     37    VAL   HG23    191       0.06      1.008   ; qtot 5
   550   opls_235     37    VAL      C    192        0.5     12.011   ; qtot 5.5
   551   opls_236     37    VAL      O    192       -0.5    15.9994   ; qtot 5
   552   opls_238     38   GLUH      N    193       -0.5    14.0067   ; qtot 4.5
   553   opls_241     38   GLUH      H    193        0.3      1.008   ; qtot 4.8
   554  opls_224B     38   GLUH     CA    193       0.14     12.011   ; qtot 4.94
   555   opls_140     38   GLUH     HA    193       0.06      1.008   ; qtot 5
   556   opls_136     38   GLUH     CB    194      -0.12     12.011   ; qtot 4.88
   557   opls_140     38   GLUH    HB1    194       0.06      1.008   ; qtot 4.94
   558   opls_140     38   GLUH    HB2    194       0.06      1.008   ; qtot 5
   559   opls_136     38   GLUH     CG    195      -0.12     12.011    opls_136   -0.12     12.011 ; qtot 4.88
   560   opls_140     38   GLUH    HG1    195       0.06      1.008   ; qtot 4.94
   561   opls_140     38   GLUH    HG2    195       0.06      1.008   ; qtot 5
   562   opls_267     38   GLUH     CD    196       0.52     12.011    opls_267   0.52     12.011  ; qtot 5.52
   563   opls_269     38   GLUH    OE1    196      -0.44    15.9994    opls_269  -0.44    15.9994  ; qtot 5.08
   564   opls_268     38   GLUH    OE2    197      -0.53    15.9994    opls_268  -0.53    15.9994  ; qtot 4.55
   565   opls_270     38   GLUH    HE2    197       0.45      1.008    opls_270   0.45      1.008  ; qtot 5
   566   opls_235     38   GLUH      C    198        0.5     12.011   ; qtot 5.5
   567   opls_236     38   GLUH      O    198       -0.5    15.9994   ; qtot 5
   568   opls_238     39    SER      N    199       -0.5    14.0067   ; qtot 4.5
   569   opls_241     39    SER      H    199        0.3      1.008   ; qtot 4.8
   570  opls_224B     39    SER     CA    199       0.14     12.011   ; qtot 4.94
   571   opls_140     39    SER     HA    199       0.06      1.008   ; qtot 5
   572   opls_157     39    SER     CB    200      0.145     12.011   ; qtot 5.145
   573   opls_140     39    SER    HB1    200       0.06      1.008   ; qtot 5.205
   574   opls_140     39    SER    HB2    200       0.06      1.008   ; qtot 5.265
   575   opls_154     39    SER     OG    201     -0.683    15.9994   ; qtot 4.582
   576   opls_155     39    SER     HG    201      0.418      1.008   ; qtot 5
   577   opls_235     39    SER      C    202        0.5     12.011   ; qtot 5.5
   578   opls_236     39    SER      O    202       -0.5    15.9994   ; qtot 5
   579   opls_238     40    ASN      N    203       -0.5    14.0067   ; qtot 4.5
   580   opls_241     40    ASN      H    203        0.3      1.008   ; qtot 4.8
   581  opls_224B     40    ASN     CA    204       0.14     12.011   ; qtot 4.94
   582   opls_140     40    ASN     HA    204       0.06      1.008   ; qtot 5
   583   opls_136     40    ASN     CB    205      -0.12     12.011   ; qtot 4.88
   584   opls_140     40    ASN    HB1    205       0.06      1.008   ; qtot 4.94
   585   opls_140     40    ASN    HB2    205       0.06      1.008   ; qtot 5
   586   opls_235     40    ASN     CG    206        0.5     12.011   ; qtot 5.5
   587   opls_236     40    ASN    OD1    206       -0.5    15.9994   ; qtot 5
   588   opls_237     40    ASN    ND2    207      -0.76    14.0067   ; qtot 4.24
   589   opls_240     40    ASN   HD21    207       0.38      1.008   ; qtot 4.62
   590   opls_240     40    ASN   HD22    207       0.38      1.008   ; qtot 5
   591   opls_235     40    ASN      C    208        0.5     12.011   ; qtot 5.5
   592   opls_236     40    ASN      O    208       -0.5    15.9994   ; qtot 5
   593   opls_238     41    GLY      N    209       -0.5    14.0067   ; qtot 4.5
   594   opls_241     41    GLY      H    209        0.3      1.008   ; qtot 4.8
   595  opls_223B     41    GLY     CA    209       0.08     12.011   ; qtot 4.88
   596   opls_140     41    GLY    HA1    209       0.06      1.008   ; qtot 4.94
   597   opls_140     41    GLY    HA2    209       0.06      1.008   ; qtot 5
   598   opls_235     41    GLY      C    210        0.5     12.011   ; qtot 5.5
   599   opls_236     41    GLY      O    210       -0.5    15.9994   ; qtot 5
   600   opls_238     42    THR      N    211       -0.5    14.0067   ; qtot 4.5
   601   opls_241     42    THR      H    211        0.3      1.008   ; qtot 4.8
   602  opls_224B     42    THR     CA    211       0.14     12.011   ; qtot 4.94
   603   opls_140     42    THR     HA    211       0.06      1.008   ; qtot 5
   604   opls_158     42    THR     CB    212      0.205     12.011   ; qtot 5.205
   605   opls_140     42    THR     HB    212       0.06      1.008   ; qtot 5.265
   606   opls_154     42    THR    OG1    212     -0.683    15.9994   ; qtot 4.582
   607   opls_155     42    THR    HG1    212      0.418      1.008   ; qtot 5
   608   opls_135     42    THR    CG2    213      -0.18     12.011   ; qtot 4.82
   609   opls_140     42    THR   HG21    213       0.06      1.008   ; qtot 4.88
   610   opls_140     42    THR   HG22    213       0.06      1.008   ; qtot 4.94
   611   opls_140     42    THR   HG23    213       0.06      1.008   ; qtot 5
   612   opls_235     42    THR      C    214        0.5     12.011   ; qtot 5.5
   613   opls_236     42    THR      O    214       -0.5    15.9994   ; qtot 5
   614   opls_238     43    LEU      N    215       -0.5    14.0067   ; qtot 4.5
   615   opls_241     43    LEU      H    215        0.3      1.008   ; qtot 4.8
   616  opls_224B     43    LEU     CA    215       0.14     12.011   ; qtot 4.94
   617   opls_140     43    LEU     HA    215       0.06      1.008   ; qtot 5
   618   opls_136     43    LEU     CB    216      -0.12     12.011   ; qtot 4.88
   619   opls_140     43    LEU    HB1    216       0.06      1.008   ; qtot 4.94
   620   opls_140     43    LEU    HB2    216       0.06      1.008   ; qtot 5
   621   opls_137     43    LEU     CG    217      -0.06     12.011   ; qtot 4.94
   622   opls_140     43    LEU     HG    217       0.06      1.008   ; qtot 5
   623   opls_135     43    LEU    CD1    218      -0.18     12.011   ; qtot 4.82
   624   opls_140     43    LEU   HD11    218       0.06      1.008   ; qtot 4.88
   625   opls_140     43    LEU   HD12    218       0.06      1.008   ; qtot 4.94
   626   opls_140     43    LEU   HD13    218       0.06      1.008   ; qtot 5
   627   opls_135     43    LEU    CD2    219      -0.18     12.011   ; qtot 4.82
   628   opls_140     43    LEU   HD21    219       0.06      1.008   ; qtot 4.88
   629   opls_140     43    LEU   HD22    219       0.06      1.008   ; qtot 4.94
   630   opls_140     43    LEU   HD23    219       0.06      1.008   ; qtot 5
   631   opls_235     43    LEU      C    220        0.5     12.011   ; qtot 5.5
   632   opls_236     43    LEU      O    220       -0.5    15.9994   ; qtot 5
   633   opls_238     44    THR      N    221       -0.5    14.0067   ; qtot 4.5
   634   opls_241     44    THR      H    221        0.3      1.008   ; qtot 4.8
   635  opls_224B     44    THR     CA    221       0.14     12.011   ; qtot 4.94
   636   opls_140     44    THR     HA    221       0.06      1.008   ; qtot 5
   637   opls_158     44    THR     CB    222      0.205     12.011   ; qtot 5.205
   638   opls_140     44    THR     HB    222       0.06      1.008   ; qtot 5.265
   639   opls_154     44    THR    OG1    222     -0.683    15.9994   ; qtot 4.582
   640   opls_155     44    THR    HG1    222      0.418      1.008   ; qtot 5
   641   opls_135     44    THR    CG2    223      -0.18     12.011   ; qtot 4.82
   642   opls_140     44    THR   HG21    223       0.06      1.008   ; qtot 4.88
   643   opls_140     44    THR   HG22    223       0.06      1.008   ; qtot 4.94
   644   opls_140     44    THR   HG23    223       0.06      1.008   ; qtot 5
   645   opls_235     44    THR      C    224        0.5     12.011   ; qtot 5.5
   646   opls_236     44    THR      O    224       -0.5    15.9994   ; qtot 5
   647   opls_238     45    LEU      N    225       -0.5    14.0067   ; qtot 4.5
   648   opls_241     45    LEU      H    225        0.3      1.008   ; qtot 4.8
   649  opls_224B     45    LEU     CA    225       0.14     12.011   ; qtot 4.94
   650   opls_140     45    LEU     HA    225       0.06      1.008   ; qtot 5
   651   opls_136     45    LEU     CB    226      -0.12     12.011   ; qtot 4.88
   652   opls_140     45    LEU    HB1    226       0.06      1.008   ; qtot 4.94
   653   opls_140     45    LEU    HB2    226       0.06      1.008   ; qtot 5
   654   opls_137     45    LEU     CG    227      -0.06     12.011   ; qtot 4.94
   655   opls_140     45    LEU     HG    227       0.06      1.008   ; qtot 5
   656   opls_135     45    LEU    CD1    228      -0.18     12.011   ; qtot 4.82
   657   opls_140     45    LEU   HD11    228       0.06      1.008   ; qtot 4.88
   658   opls_140     45    LEU   HD12    228       0.06      1.008   ; qtot 4.94
   659   opls_140     45    LEU   HD13    228       0.06      1.008   ; qtot 5
   660   opls_135     45    LEU    CD2    229      -0.18     12.011   ; qtot 4.82
   661   opls_140     45    LEU   HD21    229       0.06      1.008   ; qtot 4.88
   662   opls_140     45    LEU   HD22    229       0.06      1.008   ; qtot 4.94
   663   opls_140     45    LEU   HD23    229       0.06      1.008   ; qtot 5
   664   opls_235     45    LEU      C    230        0.5     12.011   ; qtot 5.5
   665   opls_236     45    LEU      O    230       -0.5    15.9994   ; qtot 5
   666   opls_238     46    SER      N    231       -0.5    14.0067   ; qtot 4.5
   667   opls_241     46    SER      H    231        0.3      1.008   ; qtot 4.8
   668  opls_224B     46    SER     CA    231       0.14     12.011   ; qtot 4.94
   669   opls_140     46    SER     HA    231       0.06      1.008   ; qtot 5
   670   opls_157     46    SER     CB    232      0.145     12.011   ; qtot 5.145
   671   opls_140     46    SER    HB1    232       0.06      1.008   ; qtot 5.205
   672   opls_140     46    SER    HB2    232       0.06      1.008   ; qtot 5.265
   673   opls_154     46    SER     OG    233     -0.683    15.9994   ; qtot 4.582
   674   opls_155     46    SER     HG    233      0.418      1.008   ; qtot 5
   675   opls_235     46    SER      C    234        0.5     12.011   ; qtot 5.5
   676   opls_236     46    SER      O    234       -0.5    15.9994   ; qtot 5
   677   opls_238     47   HISB      N    235       -0.5    14.0067   ; qtot 4.5
   678   opls_241     47   HISB      H    235        0.3      1.008   ; qtot 4.8
   679  opls_224B     47   HISB     CA    235       0.14     12.011   ; qtot 4.94
   680   opls_140     47   HISB     HA    235       0.06      1.008   ; qtot 5
   681   opls_505     47   HISB     CB    236     -0.297     12.011   ; qtot 4.703
   682   opls_140     47   HISB    HB1    236       0.06      1.008   ; qtot 4.763
   683   opls_140     47   HISB    HB2    236       0.06      1.008   ; qtot 4.823
   684   opls_507     47   HISB     CG    237      0.504     12.011   ; qtot 5.327
   685   opls_511     47   HISB    ND1    237     -0.564    14.0067   ; qtot 4.763
   686   opls_508     47   HISB    CD2    238     -0.261     12.011   ; qtot 4.502
   687   opls_146     47   HISB    HD2    238      0.183      1.008   ; qtot 4.685
   688   opls_506     47   HISB    CE1    239      0.182     12.011   ; qtot 4.867
   689   opls_146     47   HISB    HE1    239      0.098      1.008   ; qtot 4.965
   690   opls_503     47   HISB    NE2    240     -0.291    14.0067   ; qtot 4.674
   691   opls_504     47   HISB    HE2    240      0.326      1.008   ; qtot 5
   692   opls_235     47   HISB      C    241        0.5     12.011   ; qtot 5.5
   693   opls_236     47   HISB      O    241       -0.5    15.9994   ; qtot 5
   694   opls_238     48    PHE      N    242       -0.5    14.0067   ; qtot 4.5
   695   opls_241     48    PHE      H    242        0.3      1.008   ; qtot 4.8
   696  opls_224B     48    PHE     CA    242       0.14     12.011   ; qtot 4.94
   697   opls_140     48    PHE     HA    242       0.06      1.008   ; qtot 5
   698   opls_149     48    PHE     CB    243     -0.005     12.011   ; qtot 4.995
   699   opls_140     48    PHE    HB1    243       0.06      1.008   ; qtot 5.055
   700   opls_140     48    PHE    HB2    243       0.06      1.008   ; qtot 5.115
   701   opls_145     48    PHE     CG    243     -0.115     12.011   ; qtot 5
   702   opls_145     48    PHE    CD1    244     -0.115     12.011   ; qtot 4.885
   703   opls_146     48    PHE    HD1    244      0.115      1.008   ; qtot 5
   704   opls_145     48    PHE    CD2    245     -0.115     12.011   ; qtot 4.885
   705   opls_146     48    PHE    HD2    245      0.115      1.008   ; qtot 5
   706   opls_145     48    PHE    CE1    246     -0.115     12.011   ; qtot 4.885
   707   opls_146     48    PHE    HE1    246      0.115      1.008   ; qtot 5
   708   opls_145     48    PHE    CE2    247     -0.115     12.011   ; qtot 4.885
   709   opls_146     48    PHE    HE2    247      0.115      1.008   ; qtot 5
   710   opls_145     48    PHE     CZ    248     -0.115     12.011   ; qtot 4.885
   711   opls_146     48    PHE     HZ    248      0.115      1.008   ; qtot 5
   712   opls_235     48    PHE      C    249        0.5     12.011   ; qtot 5.5
   713   opls_236     48    PHE      O    249       -0.5    15.9994   ; qtot 5
   714   opls_238     49    GLY      N    250       -0.5    14.0067   ; qtot 4.5
   715   opls_241     49    GLY      H    250        0.3      1.008   ; qtot 4.8
   716  opls_223B     49    GLY     CA    250       0.08     12.011   ; qtot 4.88
   717   opls_140     49    GLY    HA1    250       0.06      1.008   ; qtot 4.94
   718   opls_140     49    GLY    HA2    250       0.06      1.008   ; qtot 5
   719   opls_235     49    GLY      C    251        0.5     12.011   ; qtot 5.5
   720   opls_236     49    GLY      O    251       -0.5    15.9994   ; qtot 5
   721   opls_238     50   LYSH      N    252       -0.5    14.0067   ; qtot 4.5
   722   opls_241     50   LYSH      H    252        0.3      1.008   ; qtot 4.8
   723  opls_224B     50   LYSH     CA    252       0.14     12.011   ; qtot 4.94
   724   opls_140     50   LYSH     HA    252       0.06      1.008   ; qtot 5
   725   opls_136     50   LYSH     CB    253      -0.12     12.011   ; qtot 4.88
   726   opls_140     50   LYSH    HB1    253       0.06      1.008   ; qtot 4.94
   727   opls_140     50   LYSH    HB2    253       0.06      1.008   ; qtot 5
   728   opls_136     50   LYSH     CG    254      -0.12     12.011   ; qtot 4.88
   729   opls_140     50   LYSH    HG1    254       0.06      1.008   ; qtot 4.94
   730   opls_140     50   LYSH    HG2    254       0.06      1.008   ; qtot 5
   731   opls_136     50   LYSH     CD    255      -0.12     12.011   ; qtot 4.88
   732   opls_140     50   LYSH    HD1    255       0.06      1.008   ; qtot 4.94
   733   opls_140     50   LYSH    HD2    255       0.06      1.008   ; qtot 5
   734   opls_292     50   LYSH     CE    256       0.19     12.011    opls_292    0.19     12.011 ; qtot 5.19
   735   opls_140     50   LYSH    HE1    256       0.06      1.008    opls_140    0.06      1.008 ; qtot 5.25
   736   opls_140     50   LYSH    HE2    256       0.06      1.008    opls_140    0.06      1.008 ; qtot 5.31
   737   opls_287     50   LYSH     NZ    257       -0.3    14.0067    opls_287    -0.3    14.0067 ; qtot 5.01
   738   opls_290     50   LYSH    HZ1    257       0.33      1.008    opls_290    0.33      1.008 ; qtot 5.34
   739   opls_290     50   LYSH    HZ2    257       0.33      1.008    opls_290    0.33      1.008 ; qtot 5.67
   740   opls_290     50   LYSH    HZ3    257       0.33      1.008    opls_290    0.33      1.008 ; qtot 6
   741   opls_235     50   LYSH      C    258        0.5     12.011   ; qtot 6.5
   742   opls_236     50   LYSH      O    258       -0.5    15.9994   ; qtot 6
   743   opls_238     51   CYS2      N    259       -0.5    14.0067   ; qtot 5.5
   744   opls_241     51   CYS2      H    259        0.3      1.008   ; qtot 5.8
   745  opls_224B     51   CYS2     CA    259       0.14     12.011   ; qtot 5.94
   746   opls_140     51   CYS2     HA    259       0.06      1.008   ; qtot 6
   747   opls_214     51   CYS2     CB    260     0.0975     12.011   opls_214    0.0975     12.011  ; qtot 6.098
   748   opls_140     51   CYS2    HB1    260       0.06      1.008   opls_140      0.06      1.008  ; qtot 6.158
   749   opls_140     51   CYS2    HB2    260       0.06      1.008   opls_140      0.06      1.008  ; qtot 6.218
   750   opls_203     51   CYS2     SG    260    -0.2175      32.06   opls_203   -0.2175      32.06  ; qtot 6
   751   opls_267     51   CYS2      C    261       0.52     12.011   opls_267      0.52     12.011  ; qtot 6.52
   752   opls_269     51   CYS2     OT    261      -0.44    15.9994   opls_269     -0.44    15.9994  ; qtot 6.08
   753   opls_268     51   CYS2      O    261      -0.53    15.9994   opls_268     -0.53    15.9994  ; qtot 5.55
   754   opls_270     51   CYS2     HO    261       0.45      1.008   opls_270      0.45      1.008  ; qtot 6

[ bonds ]
;  ai    aj funct            c0            c1            c2            c3
    1     2     1 
    1     3     1 
    1     4     1 
    1     5     1 
    5     6     1 
    5     7     1 
    5    17     1 
    7     8     1 
    7     9     1 
    7    13     1 
    9    10     1 
    9    11     1 
    9    12     1 
   13    14     1 
   13    15     1 
   13    16     1 
   17    18     1 
   17    19     1 
   19    20     1 
   19    21     1 
   21    22     1 
   21    23     1 
   21    30     1 
   23    24     1 
   23    25     1 
   23    26     1 
   26    27     1 
   26    28     1 
   28    29     1 
   30    31     1 
   30    32     1 
   32    33     1 
   32    34     1 
   34    35     1 
   34    36     1 
   34    40     1 
   36    37     1 
   36    38     1 
   36    39     1 
   39   493     1 
   40    41     1 
   40    42     1 
   42    43     1 
   42    44     1 
   44    45     1 
   44    46     1 
   44    51     1 
   46    47     1 
   46    48     1 
   46    49     1 
   49    50     1 
   51    52     1 
   51    53     1 
   53    54     1 
   53    55     1 
   55    56     1 
   55    57     1 
   55    67     1 
   57    58     1 
   57    59     1 
   57    60     1 
   60    61     1 
   60    62     1 
   60    63     1 
   63    64     1 
   63    65     1 
   65    66     1 
   67    68     1 
   67    69     1 
   69    70     1 
   69    71     1 
   71    72     1 
   71    73     1 
   71    88     1 
   73    74     1 
   73    75     1 
   73    76     1 
   76    77     1 
   76    79     1 
   77    78     1 
   77    81     1 
   79    80     1 
   79    83     1 
   81    82     1 
   81    85     1 
   83    84     1 
   83    85     1 
   85    86     1 
   86    87     1 
   88    89     1 
   88    90     1 
   90    91     1 
   90    99     1 
   91    92     1 
   91    93     1 
   91   102     1 
   93    94     1 
   93    95     1 
   93    96     1 
   96    97     1 
   96    98     1 
   96    99     1 
   99   100     1 
   99   101     1 
  102   103     1 
  102   104     1 
  104   105     1 
  104   106     1 
  106   107     1 
  106   108     1 
  106   124     1 
  108   109     1 
  108   110     1 
  108   111     1 
  111   112     1 
  111   113     1 
  111   114     1 
  114   115     1 
  114   116     1 
  114   117     1 
  117   118     1 
  117   119     1 
  117   120     1 
  120   121     1 
  120   122     1 
  120   123     1 
  124   125     1 
  124   126     1 
  126   127     1 
  126   135     1 
  127   128     1 
  127   129     1 
  127   138     1 
  129   130     1 
  129   131     1 
  129   132     1 
  132   133     1 
  132   134     1 
  132   135     1 
  135   136     1 
  135   137     1 
  138   139     1 
  138   140     1 
  140   141     1 
  140   142     1 
  142   143     1 
  142   144     1 
  142   148     1 
  144   145     1 
  144   146     1 
  144   147     1 
  148   149     1 
  148   150     1 
  150   151     1 
  150   152     1 
  152   153     1 
  152   154     1 
  152   158     1 
  154   155     1 
  154   156     1 
  154   157     1 
  157   449     1 
  158   159     1 
  158   160     1 
  160   161     1 
  160   162     1 
  162   163     1 
  162   164     1 
  162   172     1 
  164   165     1 
  164   166     1 
  164   168     1 
  166   167     1 
  168   169     1 
  168   170     1 
  168   171     1 
  172   173     1 
  172   174     1 
  174   175     1 
  174   176     1 
  176   177     1 
  176   178     1 
  176   191     1 
  178   179     1 
  178   180     1 
  178   181     1 
  181   182     1 
  181   183     1 
  181   187     1 
  183   184     1 
  183   185     1 
  183   186     1 
  187   188     1 
  187   189     1 
  187   190     1 
  191   192     1 
  191   193     1 
  193   194     1 
  193   195     1 
  195   196     1 
  195   197     1 
  195   207     1 
  197   198     1 
  197   199     1 
  197   200     1 
  200   201     1 
  200   202     1 
  200   203     1 
  203   204     1 
  203   205     1 
  205   206     1 
  207   208     1 
  207   209     1 
  209   210     1 
  209   211     1 
  211   212     1 
  211   213     1 
  211   228     1 
  213   214     1 
  213   215     1 
  213   216     1 
  216   217     1 
  216   219     1 
  217   218     1 
  217   221     1 
  219   220     1 
  219   223     1 
  221   222     1 
  221   225     1 
  223   224     1 
  223   225     1 
  225   226     1 
  226   227     1 
  228   229     1 
  228   230     1 
  230   231     1 
  230   232     1 
  232   233     1 
  232   234     1 
  232   252     1 
  234   235     1 
  234   236     1 
  234   237     1 
  237   238     1 
  237   239     1 
  237   240     1 
  240   241     1 
  240   242     1 
  240   243     1 
  243   244     1 
  243   245     1 
  245   246     1 
  245   249     1 
  246   247     1 
  246   248     1 
  249   250     1 
  249   251     1 
  252   253     1 
  252   254     1 
  254   255     1 
  254   263     1 
  255   256     1 
  255   257     1 
  255   266     1 
  257   258     1 
  257   259     1 
  257   260     1 
  260   261     1 
  260   262     1 
  260   263     1 
  263   264     1 
  263   265     1 
  266   267     1 
  266   268     1 
  268   269     1 
  268   270     1 
  270   271     1 
  270   272     1 
  270   285     1 
  272   273     1 
  272   274     1 
  272   275     1 
  275   276     1 
  275   277     1 
  275   281     1 
  277   278     1 
  277   279     1 
  277   280     1 
  281   282     1 
  281   283     1 
  281   284     1 
  285   286     1 
  285   287     1 
  287   288     1 
  287   289     1 
  289   290     1 
  289   291     1 
  289   295     1 
  291   292     1 
  291   293     1 
  291   294     1 
  294   750     1 
  295   296     1 
  295   297     1 
  297   298     1 
  297   299     1 
  299   300     1 
  299   301     1 
  299   302     1 
  302   303     1 
  302   304     1 
  304   305     1 
  304   306     1 
  306   307     1 
  306   308     1 
  306   313     1 
  308   309     1 
  308   310     1 
  308   311     1 
  311   312     1 
  313   314     1 
  313   315     1 
  315   316     1 
  315   317     1 
  317   318     1 
  317   319     1 
  317   326     1 
  319   320     1 
  319   321     1 
  319   322     1 
  322   323     1 
  322   324     1 
  324   325     1 
  326   327     1 
  326   328     1 
  328   329     1 
  328   330     1 
  330   331     1 
  330   332     1 
  330   340     1 
  332   333     1 
  332   334     1 
  332   335     1 
  335   336     1 
  335   337     1 
  337   338     1 
  337   339     1 
  340   341     1 
  340   342     1 
  342   343     1 
  342   344     1 
  344   345     1 
  344   346     1 
  344   362     1 
  346   347     1 
  346   348     1 
  346   349     1 
  349   350     1 
  349   351     1 
  349   352     1 
  352   353     1 
  352   354     1 
  352   355     1 
  355   356     1 
  355   357     1 
  355   358     1 
  358   359     1 
  358   360     1 
  358   361     1 
  362   363     1 
  362   364     1 
  364   365     1 
  364   366     1 
  366   367     1 
  366   368     1 
  366   376     1 
  368   369     1 
  368   370     1 
  368   372     1 
  370   371     1 
  372   373     1 
  372   374     1 
  372   375     1 
  376   377     1 
  376   378     1 
  378   379     1 
  378   380     1 
  380   381     1 
  380   382     1 
  380   397     1 
  382   383     1 
  382   384     1 
  382   385     1 
  385   386     1 
  385   388     1 
  386   387     1 
  386   390     1 
  388   389     1 
  388   392     1 
  390   391     1 
  390   394     1 
  392   393     1 
  392   394     1 
  394   395     1 
  395   396     1 
  397   398     1 
  397   399     1 
  399   400     1 
  399   401     1 
  401   402     1 
  401   403     1 
  401   404     1 
  404   405     1 
  404   406     1 
  406   407     1 
  406   408     1 
  408   409     1 
  408   410     1 
  408   418     1 
  410   411     1 
  410   412     1 
  410   413     1 
  413   414     1 
  413   415     1 
  415   416     1 
  415   417     1 
  418   419     1 
  418   420     1 
  420   421     1 
  420   422     1 
  422   423     1 
  422   424     1 
  422   440     1 
  424   425     1 
  424   426     1 
  424   427     1 
  427   428     1 
  427   429     1 
  427   430     1 
  430   431     1 
  430   432     1 
  430   433     1 
  433   434     1 
  433   435     1 
  433   436     1 
  436   437     1 
  436   438     1 
  436   439     1 
  440   441     1 
  440   442     1 
  442   443     1 
  442   444     1 
  444   445     1 
  444   446     1 
  444   450     1 
  446   447     1 
  446   448     1 
  446   449     1 
  450   451     1 
  450   452     1 
  452   453     1 
  452   454     1 
  454   455     1 
  454   456     1 
  454   464     1 
  456   457     1 
  456   458     1 
  456   459     1 
  459   460     1 
  459   461     1 
  461   462     1 
  461   463     1 
  464   465     1 
  464   466     1 
  466   467     1 
  466   468     1 
  468   469     1 
  468   470     1 
  468   484     1 
  470   471     1 
  470   472     1 
  470   473     1 
  473   474     1 
  473   476     1 
  474   475     1 
  474   478     1 
  476   477     1 
  476   480     1 
  478   479     1 
  478   482     1 
  480   481     1 
  480   482     1 
  482   483     1 
  484   485     1 
  484   486     1 
  486   487     1 
  486   488     1 
  488   489     1 
  488   490     1 
  488   494     1 
  490   491     1 
  490   492     1 
  490   493     1 
  494   495     1 
  494   496     1 
  496   497     1 
  496   498     1 
  498   499     1 
  498   500     1 
  498   508     1 
  500   501     1 
  500   502     1 
  500   503     1 
  503   504     1 
  503   505     1 
  505   506     1 
  505   507     1 
  508   509     1 
  508   510     1 
  510   511     1 
  510   512     1 
  512   513     1 
  512   514     1 
  512   518     1 
  514   515     1 
  514   516     1 
  514   517     1 
  518   519     1 
  518   520     1 
  520   521     1 
  520   522     1 
  522   523     1 
  522   524     1 
  522   534     1 
  524   525     1 
  524   526     1 
  524   530     1 
  526   527     1 
  526   528     1 
  526   529     1 
  530   531     1 
  530   532     1 
  530   533     1 
  534   535     1 
  534   536     1 
  536   537     1 
  536   538     1 
  538   539     1 
  538   540     1 
  538   550     1 
  540   541     1 
  540   542     1 
  540   546     1 
  542   543     1 
  542   544     1 
  542   545     1 
  546   547     1 
  546   548     1 
  546   549     1 
  550   551     1 
  550   552     1 
  552   553     1 
  552   554     1 
  554   555     1 
  554   556     1 
  554   566     1 
  556   557     1 
  556   558     1 
  556   559     1 
  559   560     1 
  559   561     1 
  559   562     1 
  562   563     1 
  562   564     1 
  564   565     1 
  566   567     1 
  566   568     1 
  568   569     1 
  568   570     1 
  570   571     1 
  570   572     1 
  570   577     1 
  572   573     1 
  572   574     1 
  572   575     1 
  575   576     1 
  577   578     1 
  577   579     1 
  579   580     1 
  579   581     1 
  581   582     1 
  581   583     1 
  581   591     1 
  583   584     1 
  583   585     1 
  583   586     1 
  586   587     1 
  586   588     1 
  588   589     1 
  588   590     1 
  591   592     1 
  591   593     1 
  593   594     1 
  593   595     1 
  595   596     1 
  595   597     1 
  595   598     1 
  598   599     1 
  598   600     1 
  600   601     1 
  600   602     1 
  602   603     1 
  602   604     1 
  602   612     1 
  604   605     1 
  604   606     1 
  604   608     1 
  606   607     1 
  608   609     1 
  608   610     1 
  608   611     1 
  612   613     1 
  612   614     1 
  614   615     1 
  614   616     1 
  616   617     1 
  616   618     1 
  616   631     1 
  618   619     1 
  618   620     1 
  618   621     1 
  621   622     1 
  621   623     1 
  621   627     1 
  623   624     1 
  623   625     1 
  623   626     1 
  627   628     1 
  627   629     1 
  627   630     1 
  631   632     1 
  631   633     1 
  633   634     1 
  633   635     1 
  635   636     1 
  635   637     1 
  635   645     1 
  637   638     1 
  637   639     1 
  637   641     1 
  639   640     1 
  641   642     1 
  641   643     1 
  641   644     1 
  645   646     1 
  645   647     1 
  647   648     1 
  647   649     1 
  649   650     1 
  649   651     1 
  649   664     1 
  651   652     1 
  651   653     1 
  651   654     1 
  654   655     1 
  654   656     1 
  654   660     1 
  656   657     1 
  656   658     1 
  656   659     1 
  660   661     1 
  660   662     1 
  660   663     1 
  664   665     1 
  664   666     1 
  666   667     1 
  666   668     1 
  668   669     1 
  668   670     1 
  668   675     1 
  670   671     1 
  670   672     1 
  670   673     1 
  673   674     1 
  675   676     1 
  675   677     1 
  677   678     1 
  677   679     1 
  679   680     1 
  679   681     1 
  679   692     1 
  681   682     1 
  681   683     1 
  681   684     1 
  684   685     1 
  684   686     1 
  685   688     1 
  686   687     1 
  686   690     1 
  688   689     1 
  688   690     1 
  690   691     1 
  692   693     1 
  692   694     1 
  694   695     1 
  694   696     1 
  696   697     1 
  696   698     1 
  696   712     1 
  698   699     1 
  698   700     1 
  698   701     1 
  701   702     1 
  701   704     1 
  702   703     1 
  702   706     1 
  704   705     1 
  704   708     1 
  706   707     1 
  706   710     1 
  708   709     1 
  708   710     1 
  710   711     1 
  712   713     1 
  712   714     1 
  714   715     1 
  714   716     1 
  716   717     1 
  716   718     1 
  716   719     1 
  719   720     1 
  719   721     1 
  721   722     1 
  721   723     1 
  723   724     1 
  723   725     1 
  723   741     1 
  725   726     1 
  725   727     1 
  725   728     1 
  728   729     1 
  728   730     1 
  728   731     1 
  731   732     1 
  731   733     1 
  731   734     1 
  734   735     1 
  734   736     1 
  734   737     1 
  737   738     1 
  737   739     1 
  737   740     1 
  741   742     1 
  741   743     1 
  743   744     1 
  743   745     1 
  745   746     1 
  745   747     1 
  745   751     1 
  747   748     1 
  747   749     1 
  747   750     1 
  751   752     1 
  751   753     1 
  753   754     1 

[ pairs ]
;  ai    aj funct            c0            c1            c2            c3
    1     8     1 
    1     9     1 
    1    13     1 
    1    18     1 
    1    19     1 
    2     6     1 
    2     7     1 
    2    17     1 
    3     6     1 
    3     7     1 
    3    17     1 
    4     6     1 
    4     7     1 
    4    17     1 
    5    10     1 
    5    11     1 
    5    12     1 
    5    14     1 
    5    15     1 
    5    16     1 
    5    20     1 
    5    21     1 
    6     8     1 
    6     9     1 
    6    13     1 
    6    18     1 
    6    19     1 
    7    18     1 
    7    19     1 
    8    10     1 
    8    11     1 
    8    12     1 
    8    14     1 
    8    15     1 
    8    16     1 
    8    17     1 
    9    14     1 
    9    15     1 
    9    16     1 
    9    17     1 
   10    13     1 
   11    13     1 
   12    13     1 
   13    17     1 
   17    22     1 
   17    23     1 
   17    30     1 
   18    20     1 
   18    21     1 
   19    24     1 
   19    25     1 
   19    26     1 
   19    31     1 
   19    32     1 
   20    22     1 
   20    23     1 
   20    30     1 
   21    27     1 
   21    28     1 
   21    33     1 
   21    34     1 
   22    24     1 
   22    25     1 
   22    26     1 
   22    31     1 
   22    32     1 
   23    29     1 
   23    31     1 
   23    32     1 
   24    27     1 
   24    28     1 
   24    30     1 
   25    27     1 
   25    28     1 
   25    30     1 
   26    30     1 
   27    29     1 
   30    35     1 
   30    36     1 
   30    40     1 
   31    33     1 
   31    34     1 
   32    37     1 
   32    38     1 
   32    39     1 
   32    41     1 
   32    42     1 
   33    35     1 
   33    36     1 
   33    40     1 
   34    43     1 
   34    44     1 
   34   493     1 
   35    37     1 
   35    38     1 
   35    39     1 
   35    41     1 
   35    42     1 
   36    41     1 
   36    42     1 
   36   490     1 
   37    40     1 
   37   493     1 
   38    40     1 
   38   493     1 
   39    40     1 
   39   488     1 
   39   491     1 
   39   492     1 
   40    45     1 
   40    46     1 
   40    51     1 
   41    43     1 
   41    44     1 
   42    47     1 
   42    48     1 
   42    49     1 
   42    52     1 
   42    53     1 
   43    45     1 
   43    46     1 
   43    51     1 
   44    50     1 
   44    54     1 
   44    55     1 
   45    47     1 
   45    48     1 
   45    49     1 
   45    52     1 
   45    53     1 
   46    52     1 
   46    53     1 
   47    50     1 
   47    51     1 
   48    50     1 
   48    51     1 
   49    51     1 
   51    56     1 
   51    57     1 
   51    67     1 
   52    54     1 
   52    55     1 
   53    58     1 
   53    59     1 
   53    60     1 
   53    68     1 
   53    69     1 
   54    56     1 
   54    57     1 
   54    67     1 
   55    61     1 
   55    62     1 
   55    63     1 
   55    70     1 
   55    71     1 
   56    58     1 
   56    59     1 
   56    60     1 
   56    68     1 
   56    69     1 
   57    64     1 
   57    65     1 
   57    68     1 
   57    69     1 
   58    61     1 
   58    62     1 
   58    63     1 
   58    67     1 
   59    61     1 
   59    62     1 
   59    63     1 
   59    67     1 
   60    66     1 
   60    67     1 
   61    64     1 
   61    65     1 
   62    64     1 
   62    65     1 
   64    66     1 
   67    72     1 
   67    73     1 
   67    88     1 
   68    70     1 
   68    71     1 
   69    74     1 
   69    75     1 
   69    76     1 
   69    89     1 
   69    90     1 
   70    72     1 
   70    73     1 
   70    88     1 
   71    77     1 
   71    79     1 
   71    91     1 
   71    99     1 
   72    74     1 
   72    75     1 
   72    76     1 
   72    89     1 
   72    90     1 
   73    78     1 
   73    80     1 
   73    81     1 
   73    83     1 
   73    89     1 
   73    90     1 
   74    77     1 
   74    79     1 
   74    88     1 
   75    77     1 
   75    79     1 
   75    88     1 
   76    82     1 
   76    84     1 
   76    85     1 
   76    88     1 
   77    80     1 
   77    83     1 
   77    86     1 
   78    79     1 
   78    82     1 
   78    85     1 
   79    81     1 
   79    86     1 
   80    84     1 
   80    85     1 
   81    84     1 
   81    87     1 
   82    83     1 
   82    86     1 
   83    87     1 
   84    86     1 
   88    92     1 
   88    93     1 
   88    96     1 
   88   100     1 
   88   101     1 
   88   102     1 
   89    91     1 
   89    99     1 
   90    94     1 
   90    95     1 
   90    97     1 
   90    98     1 
   90   103     1 
   90   104     1 
   91    97     1 
   91    98     1 
   91   100     1 
   91   101     1 
   91   105     1 
   91   106     1 
   92    94     1 
   92    95     1 
   92    96     1 
   92    99     1 
   92   103     1 
   92   104     1 
   93   100     1 
   93   101     1 
   93   103     1 
   93   104     1 
   94    97     1 
   94    98     1 
   94    99     1 
   94   102     1 
   95    97     1 
   95    98     1 
   95    99     1 
   95   102     1 
   96   102     1 
   97   100     1 
   97   101     1 
   98   100     1 
   98   101     1 
   99   102     1 
  102   107     1 
  102   108     1 
  102   124     1 
  103   105     1 
  103   106     1 
  104   109     1 
  104   110     1 
  104   111     1 
  104   125     1 
  104   126     1 
  105   107     1 
  105   108     1 
  105   124     1 
  106   112     1 
  106   113     1 
  106   114     1 
  106   127     1 
  106   135     1 
  107   109     1 
  107   110     1 
  107   111     1 
  107   125     1 
  107   126     1 
  108   115     1 
  108   116     1 
  108   117     1 
  108   125     1 
  108   126     1 
  109   112     1 
  109   113     1 
  109   114     1 
  109   124     1 
  110   112     1 
  110   113     1 
  110   114     1 
  110   124     1 
  111   118     1 
  111   119     1 
  111   120     1 
  111   124     1 
  112   115     1 
  112   116     1 
  112   117     1 
  113   115     1 
  113   116     1 
  113   117     1 
  114   121     1 
  114   122     1 
  114   123     1 
  115   118     1 
  115   119     1 
  115   120     1 
  116   118     1 
  116   119     1 
  116   120     1 
  118   121     1 
  118   122     1 
  118   123     1 
  119   121     1 
  119   122     1 
  119   123     1 
  124   128     1 
  124   129     1 
  124   132     1 
  124   136     1 
  124   137     1 
  124   138     1 
  125   127     1 
  125   135     1 
  126   130     1 
  126   131     1 
  126   133     1 
  126   134     1 
  126   139     1 
  126   140     1 
  127   133     1 
  127   134     1 
  127   136     1 
  127   137     1 
  127   141     1 
  127   142     1 
  128   130     1 
  128   131     1 
  128   132     1 
  128   135     1 
  128   139     1 
  128   140     1 
  129   136     1 
  129   137     1 
  129   139     1 
  129   140     1 
  130   133     1 
  130   134     1 
  130   135     1 
  130   138     1 
  131   133     1 
  131   134     1 
  131   135     1 
  131   138     1 
  132   138     1 
  133   136     1 
  133   137     1 
  134   136     1 
  134   137     1 
  135   138     1 
  138   143     1 
  138   144     1 
  138   148     1 
  139   141     1 
  139   142     1 
  140   145     1 
  140   146     1 
  140   147     1 
  140   149     1 
  140   150     1 
  141   143     1 
  141   144     1 
  141   148     1 
  142   151     1 
  142   152     1 
  143   145     1 
  143   146     1 
  143   147     1 
  143   149     1 
  143   150     1 
  144   149     1 
  144   150     1 
  145   148     1 
  146   148     1 
  147   148     1 
  148   153     1 
  148   154     1 
  148   158     1 
  149   151     1 
  149   152     1 
  150   155     1 
  150   156     1 
  150   157     1 
  150   159     1 
  150   160     1 
  151   153     1 
  151   154     1 
  151   158     1 
  152   161     1 
  152   162     1 
  152   449     1 
  153   155     1 
  153   156     1 
  153   157     1 
  153   159     1 
  153   160     1 
  154   159     1 
  154   160     1 
  154   446     1 
  155   158     1 
  155   449     1 
  156   158     1 
  156   449     1 
  157   158     1 
  157   444     1 
  157   447     1 
  157   448     1 
  158   163     1 
  158   164     1 
  158   172     1 
  159   161     1 
  159   162     1 
  160   165     1 
  160   166     1 
  160   168     1 
  160   173     1 
  160   174     1 
  161   163     1 
  161   164     1 
  161   172     1 
  162   167     1 
  162   169     1 
  162   170     1 
  162   171     1 
  162   175     1 
  162   176     1 
  163   165     1 
  163   166     1 
  163   168     1 
  163   173     1 
  163   174     1 
  164   173     1 
  164   174     1 
  165   167     1 
  165   169     1 
  165   170     1 
  165   171     1 
  165   172     1 
  166   169     1 
  166   170     1 
  166   171     1 
  166   172     1 
  167   168     1 
  168   172     1 
  172   177     1 
  172   178     1 
  172   191     1 
  173   175     1 
  173   176     1 
  174   179     1 
  174   180     1 
  174   181     1 
  174   192     1 
  174   193     1 
  175   177     1 
  175   178     1 
  175   191     1 
  176   182     1 
  176   183     1 
  176   187     1 
  176   194     1 
  176   195     1 
  177   179     1 
  177   180     1 
  177   181     1 
  177   192     1 
  177   193     1 
  178   184     1 
  178   185     1 
  178   186     1 
  178   188     1 
  178   189     1 
  178   190     1 
  178   192     1 
  178   193     1 
  179   182     1 
  179   183     1 
  179   187     1 
  179   191     1 
  180   182     1 
  180   183     1 
  180   187     1 
  180   191     1 
  181   191     1 
  182   184     1 
  182   185     1 
  182   186     1 
  182   188     1 
  182   189     1 
  182   190     1 
  183   188     1 
  183   189     1 
  183   190     1 
  184   187     1 
  185   187     1 
  186   187     1 
  191   196     1 
  191   197     1 
  191   207     1 
  192   194     1 
  192   195     1 
  193   198     1 
  193   199     1 
  193   200     1 
  193   208     1 
  193   209     1 
  194   196     1 
  194   197     1 
  194   207     1 
  195   201     1 
  195   202     1 
  195   203     1 
  195   210     1 
  195   211     1 
  196   198     1 
  196   199     1 
  196   200     1 
  196   208     1 
  196   209     1 
  197   204     1 
  197   205     1 
  197   208     1 
  197   209     1 
  198   201     1 
  198   202     1 
  198   203     1 
  198   207     1 
  199   201     1 
  199   202     1 
  199   203     1 
  199   207     1 
  200   206     1 
  200   207     1 
  201   204     1 
  201   205     1 
  202   204     1 
  202   205     1 
  204   206     1 
  207   212     1 
  207   213     1 
  207   228     1 
  208   210     1 
  208   211     1 
  209   214     1 
  209   215     1 
  209   216     1 
  209   229     1 
  209   230     1 
  210   212     1 
  210   213     1 
  210   228     1 
  211   217     1 
  211   219     1 
  211   231     1 
  211   232     1 
  212   214     1 
  212   215     1 
  212   216     1 
  212   229     1 
  212   230     1 
  213   218     1 
  213   220     1 
  213   221     1 
  213   223     1 
  213   229     1 
  213   230     1 
  214   217     1 
  214   219     1 
  214   228     1 
  215   217     1 
  215   219     1 
  215   228     1 
  216   222     1 
  216   224     1 
  216   225     1 
  216   228     1 
  217   220     1 
  217   223     1 
  217   226     1 
  218   219     1 
  218   222     1 
  218   225     1 
  219   221     1 
  219   226     1 
  220   224     1 
  220   225     1 
  221   224     1 
  221   227     1 
  222   223     1 
  222   226     1 
  223   227     1 
  224   226     1 
  228   233     1 
  228   234     1 
  228   252     1 
  229   231     1 
  229   232     1 
  230   235     1 
  230   236     1 
  230   237     1 
  230   253     1 
  230   254     1 
  231   233     1 
  231   234     1 
  231   252     1 
  232   238     1 
  232   239     1 
  232   240     1 
  232   255     1 
  232   263     1 
  233   235     1 
  233   236     1 
  233   237     1 
  233   253     1 
  233   254     1 
  234   241     1 
  234   242     1 
  234   243     1 
  234   253     1 
  234   254     1 
  235   238     1 
  235   239     1 
  235   240     1 
  235   252     1 
  236   238     1 
  236   239     1 
  236   240     1 
  236   252     1 
  237   244     1 
  237   245     1 
  237   252     1 
  238   241     1 
  238   242     1 
  238   243     1 
  239   241     1 
  239   242     1 
  239   243     1 
  240   246     1 
  240   249     1 
  241   244     1 
  241   245     1 
  242   244     1 
  242   245     1 
  243   247     1 
  243   248     1 
  243   250     1 
  243   251     1 
  244   246     1 
  244   249     1 
  246   250     1 
  246   251     1 
  247   249     1 
  248   249     1 
  252   256     1 
  252   257     1 
  252   260     1 
  252   264     1 
  252   265     1 
  252   266     1 
  253   255     1 
  253   263     1 
  254   258     1 
  254   259     1 
  254   261     1 
  254   262     1 
  254   267     1 
  254   268     1 
  255   261     1 
  255   262     1 
  255   264     1 
  255   265     1 
  255   269     1 
  255   270     1 
  256   258     1 
  256   259     1 
  256   260     1 
  256   263     1 
  256   267     1 
  256   268     1 
  257   264     1 
  257   265     1 
  257   267     1 
  257   268     1 
  258   261     1 
  258   262     1 
  258   263     1 
  258   266     1 
  259   261     1 
  259   262     1 
  259   263     1 
  259   266     1 
  260   266     1 
  261   264     1 
  261   265     1 
  262   264     1 
  262   265     1 
  263   266     1 
  266   271     1 
  266   272     1 
  266   285     1 
  267   269     1 
  267   270     1 
  268   273     1 
  268   274     1 
  268   275     1 
  268   286     1 
  268   287     1 
  269   271     1 
  269   272     1 
  269   285     1 
  270   276     1 
  270   277     1 
  270   281     1 
  270   288     1 
  270   289     1 
  271   273     1 
  271   274     1 
  271   275     1 
  271   286     1 
  271   287     1 
  272   278     1 
  272   279     1 
  272   280     1 
  272   282     1 
  272   283     1 
  272   284     1 
  272   286     1 
  272   287     1 
  273   276     1 
  273   277     1 
  273   281     1 
  273   285     1 
  274   276     1 
  274   277     1 
  274   281     1 
  274   285     1 
  275   285     1 
  276   278     1 
  276   279     1 
  276   280     1 
  276   282     1 
  276   283     1 
  276   284     1 
  277   282     1 
  277   283     1 
  277   284     1 
  278   281     1 
  279   281     1 
  280   281     1 
  285   290     1 
  285   291     1 
  285   295     1 
  286   288     1 
  286   289     1 
  287   292     1 
  287   293     1 
  287   294     1 
  287   296     1 
  287   297     1 
  288   290     1 
  288   291     1 
  288   295     1 
  289   298     1 
  289   299     1 
  289   750     1 
  290   292     1 
  290   293     1 
  290   294     1 
  290   296     1 
  290   297     1 
  291   296     1 
  291   297     1 
  291   747     1 
  292   295     1 
  292   750     1 
  293   295     1 
  293   750     1 
  294   295     1 
  294   745     1 
  294   748     1 
  294   749     1 
  295   300     1 
  295   301     1 
  295   302     1 
  296   298     1 
  296   299     1 
  297   303     1 
  297   304     1 
  298   300     1 
  298   301     1 
  298   302     1 
  299   305     1 
  299   306     1 
  300   303     1 
  300   304     1 
  301   303     1 
  301   304     1 
  302   307     1 
  302   308     1 
  302   313     1 
  303   305     1 
  303   306     1 
  304   309     1 
  304   310     1 
  304   311     1 
  304   314     1 
  304   315     1 
  305   307     1 
  305   308     1 
  305   313     1 
  306   312     1 
  306   316     1 
  306   317     1 
  307   309     1 
  307   310     1 
  307   311     1 
  307   314     1 
  307   315     1 
  308   314     1 
  308   315     1 
  309   312     1 
  309   313     1 
  310   312     1 
  310   313     1 
  311   313     1 
  313   318     1 
  313   319     1 
  313   326     1 
  314   316     1 
  314   317     1 
  315   320     1 
  315   321     1 
  315   322     1 
  315   327     1 
  315   328     1 
  316   318     1 
  316   319     1 
  316   326     1 
  317   323     1 
  317   324     1 
  317   329     1 
  317   330     1 
  318   320     1 
  318   321     1 
  318   322     1 
  318   327     1 
  318   328     1 
  319   325     1 
  319   327     1 
  319   328     1 
  320   323     1 
  320   324     1 
  320   326     1 
  321   323     1 
  321   324     1 
  321   326     1 
  322   326     1 
  323   325     1 
  326   331     1 
  326   332     1 
  326   340     1 
  327   329     1 
  327   330     1 
  328   333     1 
  328   334     1 
  328   335     1 
  328   341     1 
  328   342     1 
  329   331     1 
  329   332     1 
  329   340     1 
  330   336     1 
  330   337     1 
  330   343     1 
  330   344     1 
  331   333     1 
  331   334     1 
  331   335     1 
  331   341     1 
  331   342     1 
  332   338     1 
  332   339     1 
  332   341     1 
  332   342     1 
  333   336     1 
  333   337     1 
  333   340     1 
  334   336     1 
  334   337     1 
  334   340     1 
  335   340     1 
  336   338     1 
  336   339     1 
  340   345     1 
  340   346     1 
  340   362     1 
  341   343     1 
  341   344     1 
  342   347     1 
  342   348     1 
  342   349     1 
  342   363     1 
  342   364     1 
  343   345     1 
  343   346     1 
  343   362     1 
  344   350     1 
  344   351     1 
  344   352     1 
  344   365     1 
  344   366     1 
  345   347     1 
  345   348     1 
  345   349     1 
  345   363     1 
  345   364     1 
  346   353     1 
  346   354     1 
  346   355     1 
  346   363     1 
  346   364     1 
  347   350     1 
  347   351     1 
  347   352     1 
  347   362     1 
  348   350     1 
  348   351     1 
  348   352     1 
  348   362     1 
  349   356     1 
  349   357     1 
  349   358     1 
  349   362     1 
  350   353     1 
  350   354     1 
  350   355     1 
  351   353     1 
  351   354     1 
  351   355     1 
  352   359     1 
  352   360     1 
  352   361     1 
  353   356     1 
  353   357     1 
  353   358     1 
  354   356     1 
  354   357     1 
  354   358     1 
  356   359     1 
  356   360     1 
  356   361     1 
  357   359     1 
  357   360     1 
  357   361     1 
  362   367     1 
  362   368     1 
  362   376     1 
  363   365     1 
  363   366     1 
  364   369     1 
  364   370     1 
  364   372     1 
  364   377     1 
  364   378     1 
  365   367     1 
  365   368     1 
  365   376     1 
  366   371     1 
  366   373     1 
  366   374     1 
  366   375     1 
  366   379     1 
  366   380     1 
  367   369     1 
  367   370     1 
  367   372     1 
  367   377     1 
  367   378     1 
  368   377     1 
  368   378     1 
  369   371     1 
  369   373     1 
  369   374     1 
  369   375     1 
  369   376     1 
  370   373     1 
  370   374     1 
  370   375     1 
  370   376     1 
  371   372     1 
  372   376     1 
  376   381     1 
  376   382     1 
  376   397     1 
  377   379     1 
  377   380     1 
  378   383     1 
  378   384     1 
  378   385     1 
  378   398     1 
  378   399     1 
  379   381     1 
  379   382     1 
  379   397     1 
  380   386     1 
  380   388     1 
  380   400     1 
  380   401     1 
  381   383     1 
  381   384     1 
  381   385     1 
  381   398     1 
  381   399     1 
  382   387     1 
  382   389     1 
  382   390     1 
  382   392     1 
  382   398     1 
  382   399     1 
  383   386     1 
  383   388     1 
  383   397     1 
  384   386     1 
  384   388     1 
  384   397     1 
  385   391     1 
  385   393     1 
  385   394     1 
  385   397     1 
  386   389     1 
  386   392     1 
  386   395     1 
  387   388     1 
  387   391     1 
  387   394     1 
  388   390     1 
  388   395     1 
  389   393     1 
  389   394     1 
  390   393     1 
  390   396     1 
  391   392     1 
  391   395     1 
  392   396     1 
  393   395     1 
  397   402     1 
  397   403     1 
  397   404     1 
  398   400     1 
  398   401     1 
  399   405     1 
  399   406     1 
  400   402     1 
  400   403     1 
  400   404     1 
  401   407     1 
  401   408     1 
  402   405     1 
  402   406     1 
  403   405     1 
  403   406     1 
  404   409     1 
  404   410     1 
  404   418     1 
  405   407     1 
  405   408     1 
  406   411     1 
  406   412     1 
  406   413     1 
  406   419     1 
  406   420     1 
  407   409     1 
  407   410     1 
  407   418     1 
  408   414     1 
  408   415     1 
  408   421     1 
  408   422     1 
  409   411     1 
  409   412     1 
  409   413     1 
  409   419     1 
  409   420     1 
  410   416     1 
  410   417     1 
  410   419     1 
  410   420     1 
  411   414     1 
  411   415     1 
  411   418     1 
  412   414     1 
  412   415     1 
  412   418     1 
  413   418     1 
  414   416     1 
  414   417     1 
  418   423     1 
  418   424     1 
  418   440     1 
  419   421     1 
  419   422     1 
  420   425     1 
  420   426     1 
  420   427     1 
  420   441     1 
  420   442     1 
  421   423     1 
  421   424     1 
  421   440     1 
  422   428     1 
  422   429     1 
  422   430     1 
  422   443     1 
  422   444     1 
  423   425     1 
  423   426     1 
  423   427     1 
  423   441     1 
  423   442     1 
  424   431     1 
  424   432     1 
  424   433     1 
  424   441     1 
  424   442     1 
  425   428     1 
  425   429     1 
  425   430     1 
  425   440     1 
  426   428     1 
  426   429     1 
  426   430     1 
  426   440     1 
  427   434     1 
  427   435     1 
  427   436     1 
  427   440     1 
  428   431     1 
  428   432     1 
  428   433     1 
  429   431     1 
  429   432     1 
  429   433     1 
  430   437     1 
  430   438     1 
  430   439     1 
  431   434     1 
  431   435     1 
  431   436     1 
  432   434     1 
  432   435     1 
  432   436     1 
  434   437     1 
  434   438     1 
  434   439     1 
  435   437     1 
  435   438     1 
  435   439     1 
  440   445     1 
  440   446     1 
  440   450     1 
  441   443     1 
  441   444     1 
  442   447     1 
  442   448     1 
  442   449     1 
  442   451     1 
  442   452     1 
  443   445     1 
  443   446     1 
  443   450     1 
  444   453     1 
  444   454     1 
  445   447     1 
  445   448     1 
  445   449     1 
  445   451     1 
  445   452     1 
  446   451     1 
  446   452     1 
  447   450     1 
  448   450     1 
  449   450     1 
  450   455     1 
  450   456     1 
  450   464     1 
  451   453     1 
  451   454     1 
  452   457     1 
  452   458     1 
  452   459     1 
  452   465     1 
  452   466     1 
  453   455     1 
  453   456     1 
  453   464     1 
  454   460     1 
  454   461     1 
  454   467     1 
  454   468     1 
  455   457     1 
  455   458     1 
  455   459     1 
  455   465     1 
  455   466     1 
  456   462     1 
  456   463     1 
  456   465     1 
  456   466     1 
  457   460     1 
  457   461     1 
  457   464     1 
  458   460     1 
  458   461     1 
  458   464     1 
  459   464     1 
  460   462     1 
  460   463     1 
  464   469     1 
  464   470     1 
  464   484     1 
  465   467     1 
  465   468     1 
  466   471     1 
  466   472     1 
  466   473     1 
  466   485     1 
  466   486     1 
  467   469     1 
  467   470     1 
  467   484     1 
  468   474     1 
  468   476     1 
  468   487     1 
  468   488     1 
  469   471     1 
  469   472     1 
  469   473     1 
  469   485     1 
  469   486     1 
  470   475     1 
  470   477     1 
  470   478     1 
  470   480     1 
  470   485     1 
  470   486     1 
  471   474     1 
  471   476     1 
  471   484     1 
  472   474     1 
  472   476     1 
  472   484     1 
  473   479     1 
  473   481     1 
  473   482     1 
  473   484     1 
  474   477     1 
  474   480     1 
  474   483     1 
  475   476     1 
  475   479     1 
  475   482     1 
  476   478     1 
  476   483     1 
  477   481     1 
  477   482     1 
  478   481     1 
  479   480     1 
  479   483     1 
  481   483     1 
  484   489     1 
  484   490     1 
  484   494     1 
  485   487     1 
  485   488     1 
  486   491     1 
  486   492     1 
  486   493     1 
  486   495     1 
  486   496     1 
  487   489     1 
  487   490     1 
  487   494     1 
  488   497     1 
  488   498     1 
  489   491     1 
  489   492     1 
  489   493     1 
  489   495     1 
  489   496     1 
  490   495     1 
  490   496     1 
  491   494     1 
  492   494     1 
  493   494     1 
  494   499     1 
  494   500     1 
  494   508     1 
  495   497     1 
  495   498     1 
  496   501     1 
  496   502     1 
  496   503     1 
  496   509     1 
  496   510     1 
  497   499     1 
  497   500     1 
  497   508     1 
  498   504     1 
  498   505     1 
  498   511     1 
  498   512     1 
  499   501     1 
  499   502     1 
  499   503     1 
  499   509     1 
  499   510     1 
  500   506     1 
  500   507     1 
  500   509     1 
  500   510     1 
  501   504     1 
  501   505     1 
  501   508     1 
  502   504     1 
  502   505     1 
  502   508     1 
  503   508     1 
  504   506     1 
  504   507     1 
  508   513     1 
  508   514     1 
  508   518     1 
  509   511     1 
  509   512     1 
  510   515     1 
  510   516     1 
  510   517     1 
  510   519     1 
  510   520     1 
  511   513     1 
  511   514     1 
  511   518     1 
  512   521     1 
  512   522     1 
  513   515     1 
  513   516     1 
  513   517     1 
  513   519     1 
  513   520     1 
  514   519     1 
  514   520     1 
  515   518     1 
  516   518     1 
  517   518     1 
  518   523     1 
  518   524     1 
  518   534     1 
  519   521     1 
  519   522     1 
  520   525     1 
  520   526     1 
  520   530     1 
  520   535     1 
  520   536     1 
  521   523     1 
  521   524     1 
  521   534     1 
  522   527     1 
  522   528     1 
  522   529     1 
  522   531     1 
  522   532     1 
  522   533     1 
  522   537     1 
  522   538     1 
  523   525     1 
  523   526     1 
  523   530     1 
  523   535     1 
  523   536     1 
  524   535     1 
  524   536     1 
  525   527     1 
  525   528     1 
  525   529     1 
  525   531     1 
  525   532     1 
  525   533     1 
  525   534     1 
  526   531     1 
  526   532     1 
  526   533     1 
  526   534     1 
  527   530     1 
  528   530     1 
  529   530     1 
  530   534     1 
  534   539     1 
  534   540     1 
  534   550     1 
  535   537     1 
  535   538     1 
  536   541     1 
  536   542     1 
  536   546     1 
  536   551     1 
  536   552     1 
  537   539     1 
  537   540     1 
  537   550     1 
  538   543     1 
  538   544     1 
  538   545     1 
  538   547     1 
  538   548     1 
  538   549     1 
  538   553     1 
  538   554     1 
  539   541     1 
  539   542     1 
  539   546     1 
  539   551     1 
  539   552     1 
  540   551     1 
  540   552     1 
  541   543     1 
  541   544     1 
  541   545     1 
  541   547     1 
  541   548     1 
  541   549     1 
  541   550     1 
  542   547     1 
  542   548     1 
  542   549     1 
  542   550     1 
  543   546     1 
  544   546     1 
  545   546     1 
  546   550     1 
  550   555     1 
  550   556     1 
  550   566     1 
  551   553     1 
  551   554     1 
  552   557     1 
  552   558     1 
  552   559     1 
  552   567     1 
  552   568     1 
  553   555     1 
  553   556     1 
  553   566     1 
  554   560     1 
  554   561     1 
  554   562     1 
  554   569     1 
  554   570     1 
  555   557     1 
  555   558     1 
  555   559     1 
  555   567     1 
  555   568     1 
  556   563     1 
  556   564     1 
  556   567     1 
  556   568     1 
  557   560     1 
  557   561     1 
  557   562     1 
  557   566     1 
  558   560     1 
  558   561     1 
  558   562     1 
  558   566     1 
  559   565     1 
  559   566     1 
  560   563     1 
  560   564     1 
  561   563     1 
  561   564     1 
  563   565     1 
  566   571     1 
  566   572     1 
  566   577     1 
  567   569     1 
  567   570     1 
  568   573     1 
  568   574     1 
  568   575     1 
  568   578     1 
  568   579     1 
  569   571     1 
  569   572     1 
  569   577     1 
  570   576     1 
  570   580     1 
  570   581     1 
  571   573     1 
  571   574     1 
  571   575     1 
  571   578     1 
  571   579     1 
  572   578     1 
  572   579     1 
  573   576     1 
  573   577     1 
  574   576     1 
  574   577     1 
  575   577     1 
  577   582     1 
  577   583     1 
  577   591     1 
  578   580     1 
  578   581     1 
  579   584     1 
  579   585     1 
  579   586     1 
  579   592     1 
  579   593     1 
  580   582     1 
  580   583     1 
  580   591     1 
  581   587     1 
  581   588     1 
  581   594     1 
  581   595     1 
  582   584     1 
  582   585     1 
  582   586     1 
  582   592     1 
  582   593     1 
  583   589     1 
  583   590     1 
  583   592     1 
  583   593     1 
  584   587     1 
  584   588     1 
  584   591     1 
  585   587     1 
  585   588     1 
  585   591     1 
  586   591     1 
  587   589     1 
  587   590     1 
  591   596     1 
  591   597     1 
  591   598     1 
  592   594     1 
  592   595     1 
  593   599     1 
  593   600     1 
  594   596     1 
  594   597     1 
  594   598     1 
  595   601     1 
  595   602     1 
  596   599     1 
  596   600     1 
  597   599     1 
  597   600     1 
  598   603     1 
  598   604     1 
  598   612     1 
  599   601     1 
  599   602     1 
  600   605     1 
  600   606     1 
  600   608     1 
  600   613     1 
  600   614     1 
  601   603     1 
  601   604     1 
  601   612     1 
  602   607     1 
  602   609     1 
  602   610     1 
  602   611     1 
  602   615     1 
  602   616     1 
  603   605     1 
  603   606     1 
  603   608     1 
  603   613     1 
  603   614     1 
  604   613     1 
  604   614     1 
  605   607     1 
  605   609     1 
  605   610     1 
  605   611     1 
  605   612     1 
  606   609     1 
  606   610     1 
  606   611     1 
  606   612     1 
  607   608     1 
  608   612     1 
  612   617     1 
  612   618     1 
  612   631     1 
  613   615     1 
  613   616     1 
  614   619     1 
  614   620     1 
  614   621     1 
  614   632     1 
  614   633     1 
  615   617     1 
  615   618     1 
  615   631     1 
  616   622     1 
  616   623     1 
  616   627     1 
  616   634     1 
  616   635     1 
  617   619     1 
  617   620     1 
  617   621     1 
  617   632     1 
  617   633     1 
  618   624     1 
  618   625     1 
  618   626     1 
  618   628     1 
  618   629     1 
  618   630     1 
  618   632     1 
  618   633     1 
  619   622     1 
  619   623     1 
  619   627     1 
  619   631     1 
  620   622     1 
  620   623     1 
  620   627     1 
  620   631     1 
  621   631     1 
  622   624     1 
  622   625     1 
  622   626     1 
  622   628     1 
  622   629     1 
  622   630     1 
  623   628     1 
  623   629     1 
  623   630     1 
  624   627     1 
  625   627     1 
  626   627     1 
  631   636     1 
  631   637     1 
  631   645     1 
  632   634     1 
  632   635     1 
  633   638     1 
  633   639     1 
  633   641     1 
  633   646     1 
  633   647     1 
  634   636     1 
  634   637     1 
  634   645     1 
  635   640     1 
  635   642     1 
  635   643     1 
  635   644     1 
  635   648     1 
  635   649     1 
  636   638     1 
  636   639     1 
  636   641     1 
  636   646     1 
  636   647     1 
  637   646     1 
  637   647     1 
  638   640     1 
  638   642     1 
  638   643     1 
  638   644     1 
  638   645     1 
  639   642     1 
  639   643     1 
  639   644     1 
  639   645     1 
  640   641     1 
  641   645     1 
  645   650     1 
  645   651     1 
  645   664     1 
  646   648     1 
  646   649     1 
  647   652     1 
  647   653     1 
  647   654     1 
  647   665     1 
  647   666     1 
  648   650     1 
  648   651     1 
  648   664     1 
  649   655     1 
  649   656     1 
  649   660     1 
  649   667     1 
  649   668     1 
  650   652     1 
  650   653     1 
  650   654     1 
  650   665     1 
  650   666     1 
  651   657     1 
  651   658     1 
  651   659     1 
  651   661     1 
  651   662     1 
  651   663     1 
  651   665     1 
  651   666     1 
  652   655     1 
  652   656     1 
  652   660     1 
  652   664     1 
  653   655     1 
  653   656     1 
  653   660     1 
  653   664     1 
  654   664     1 
  655   657     1 
  655   658     1 
  655   659     1 
  655   661     1 
  655   662     1 
  655   663     1 
  656   661     1 
  656   662     1 
  656   663     1 
  657   660     1 
  658   660     1 
  659   660     1 
  664   669     1 
  664   670     1 
  664   675     1 
  665   667     1 
  665   668     1 
  666   671     1 
  666   672     1 
  666   673     1 
  666   676     1 
  666   677     1 
  667   669     1 
  667   670     1 
  667   675     1 
  668   674     1 
  668   678     1 
  668   679     1 
  669   671     1 
  669   672     1 
  669   673     1 
  669   676     1 
  669   677     1 
  670   676     1 
  670   677     1 
  671   674     1 
  671   675     1 
  672   674     1 
  672   675     1 
  673   675     1 
  675   680     1 
  675   681     1 
  675   692     1 
  676   678     1 
  676   679     1 
  677   682     1 
  677   683     1 
  677   684     1 
  677   693     1 
  677   694     1 
  678   680     1 
  678   681     1 
  678   692     1 
  679   685     1 
  679   686     1 
  679   695     1 
  679   696     1 
  680   682     1 
  680   683     1 
  680   684     1 
  680   693     1 
  680   694     1 
  681   687     1 
  681   688     1 
  681   690     1 
  681   693     1 
  681   694     1 
  682   685     1 
  682   686     1 
  682   692     1 
  683   685     1 
  683   686     1 
  683   692     1 
  684   689     1 
  684   691     1 
  684   692     1 
  685   687     1 
  685   691     1 
  686   689     1 
  687   688     1 
  687   691     1 
  689   691     1 
  692   697     1 
  692   698     1 
  692   712     1 
  693   695     1 
  693   696     1 
  694   699     1 
  694   700     1 
  694   701     1 
  694   713     1 
  694   714     1 
  695   697     1 
  695   698     1 
  695   712     1 
  696   702     1 
  696   704     1 
  696   715     1 
  696   716     1 
  697   699     1 
  697   700     1 
  697   701     1 
  697   713     1 
  697   714     1 
  698   703     1 
  698   705     1 
  698   706     1 
  698   708     1 
  698   713     1 
  698   714     1 
  699   702     1 
  699   704     1 
  699   712     1 
  700   702     1 
  700   704     1 
  700   712     1 
  701   707     1 
  701   709     1 
  701   710     1 
  701   712     1 
  702   705     1 
  702   708     1 
  702   711     1 
  703   704     1 
  703   707     1 
  703   710     1 
  704   706     1 
  704   711     1 
  705   709     1 
  705   710     1 
  706   709     1 
  707   708     1 
  707   711     1 
  709   711     1 
  712   717     1 
  712   718     1 
  712   719     1 
  713   715     1 
  713   716     1 
  714   720     1 
  714   721     1 
  715   717     1 
  715   718     1 
  715   719     1 
  716   722     1 
  716   723     1 
  717   720     1 
  717   721     1 
  718   720     1 
  718   721     1 
  719   724     1 
  719   725     1 
  719   741     1 
  720   722     1 
  720   723     1 
  721   726     1 
  721   727     1 
  721   728     1 
  721   742     1 
  721   743     1 
  722   724     1 
  722   725     1 
  722   741     1 
  723   729     1 
  723   730     1 
  723   731     1 
  723   744     1 
  723   745     1 
  724   726     1 
  724   727     1 
  724   728     1 
  724   742     1 
  724   743     1 
  725   732     1 
  725   733     1 
  725   734     1 
  725   742     1 
  725   743     1 
  726   729     1 
  726   730     1 
  726   731     1 
  726   741     1 
  727   729     1 
  727   730     1 
  727   731     1 
  727   741     1 
  728   735     1 
  728   736     1 
  728   737     1 
  728   741     1 
  729   732     1 
  729   733     1 
  729   734     1 
  730   732     1 
  730   733     1 
  730   734     1 
  731   738     1 
  731   739     1 
  731   740     1 
  732   735     1 
  732   736     1 
  732   737     1 
  733   735     1 
  733   736     1 
  733   737     1 
  735   738     1 
  735   739     1 
  735   740     1 
  736   738     1 
  736   739     1 
  736   740     1 
  741   746     1 
  741   747     1 
  741   751     1 
  742   744     1 
  742   745     1 
  743   748     1 
  743   749     1 
  743   750     1 
  743   752     1 
  743   753     1 
  744   746     1 
  744   747     1 
  744   751     1 
  745   754     1 
  746   748     1 
  746   749     1 
  746   750     1 
  746   752     1 
  746   753     1 
  747   752     1 
  747   753     1 
  748   751     1 
  749   751     1 
  750   751     1 
  752   754     1 

[ angles ]
;  ai    aj    ak funct            c0            c1            c2            c3
    2     1     3     1 
    2     1     4     1 
    2     1     5     1 
    3     1     4     1 
    3     1     5     1 
    4     1     5     1 
    1     5     6     1 
    1     5     7     1 
    1     5    17     1 
    6     5     7     1 
    6     5    17     1 
    7     5    17     1 
    5     7     8     1 
    5     7     9     1 
    5     7    13     1 
    8     7     9     1 
    8     7    13     1 
    9     7    13     1 
    7     9    10     1 
    7     9    11     1 
    7     9    12     1 
   10     9    11     1 
   10     9    12     1 
   11     9    12     1 
    7    13    14     1 
    7    13    15     1 
    7    13    16     1 
   14    13    15     1 
   14    13    16     1 
   15    13    16     1 
    5    17    18     1 
    5    17    19     1 
   18    17    19     1 
   17    19    20     1 
   17    19    21     1 
   20    19    21     1 
   19    21    22     1 
   19    21    23     1 
   19    21    30     1 
   22    21    23     1 
   22    21    30     1 
   23    21    30     1 
   21    23    24     1 
   21    23    25     1 
   21    23    26     1 
   24    23    25     1 
   24    23    26     1 
   25    23    26     1 
   23    26    27     1 
   23    26    28     1 
   27    26    28     1 
   26    28    29     1 
   21    30    31     1 
   21    30    32     1 
   31    30    32     1 
   30    32    33     1 
   30    32    34     1 
   33    32    34     1 
   32    34    35     1 
   32    34    36     1 
   32    34    40     1 
   35    34    36     1 
   35    34    40     1 
   36    34    40     1 
   34    36    37     1 
   34    36    38     1 
   34    36    39     1 
   37    36    38     1 
   37    36    39     1 
   38    36    39     1 
   36    39   493     1 
   34    40    41     1 
   34    40    42     1 
   41    40    42     1 
   40    42    43     1 
   40    42    44     1 
   43    42    44     1 
   42    44    45     1 
   42    44    46     1 
   42    44    51     1 
   45    44    46     1 
   45    44    51     1 
   46    44    51     1 
   44    46    47     1 
   44    46    48     1 
   44    46    49     1 
   47    46    48     1 
   47    46    49     1 
   48    46    49     1 
   46    49    50     1 
   44    51    52     1 
   44    51    53     1 
   52    51    53     1 
   51    53    54     1 
   51    53    55     1 
   54    53    55     1 
   53    55    56     1 
   53    55    57     1 
   53    55    67     1 
   56    55    57     1 
   56    55    67     1 
   57    55    67     1 
   55    57    58     1 
   55    57    59     1 
   55    57    60     1 
   58    57    59     1 
   58    57    60     1 
   59    57    60     1 
   57    60    61     1 
   57    60    62     1 
   57    60    63     1 
   61    60    62     1 
   61    60    63     1 
   62    60    63     1 
   60    63    64     1 
   60    63    65     1 
   64    63    65     1 
   63    65    66     1 
   55    67    68     1 
   55    67    69     1 
   68    67    69     1 
   67    69    70     1 
   67    69    71     1 
   70    69    71     1 
   69    71    72     1 
   69    71    73     1 
   69    71    88     1 
   72    71    73     1 
   72    71    88     1 
   73    71    88     1 
   71    73    74     1 
   71    73    75     1 
   71    73    76     1 
   74    73    75     1 
   74    73    76     1 
   75    73    76     1 
   73    76    77     1 
   73    76    79     1 
   77    76    79     1 
   76    77    78     1 
   76    77    81     1 
   78    77    81     1 
   76    79    80     1 
   76    79    83     1 
   80    79    83     1 
   77    81    82     1 
   77    81    85     1 
   82    81    85     1 
   79    83    84     1 
   79    83    85     1 
   84    83    85     1 
   81    85    83     1 
   81    85    86     1 
   83    85    86     1 
   85    86    87     1 
   71    88    89     1 
   71    88    90     1 
   89    88    90     1 
   88    90    91     1 
   88    90    99     1 
   91    90    99     1 
   90    91    92     1 
   90    91    93     1 
   90    91   102     1 
   92    91    93     1 
   92    91   102     1 
   93    91   102     1 
   91    93    94     1 
   91    93    95     1 
   91    93    96     1 
   94    93    95     1 
   94    93    96     1 
   95    93    96     1 
   93    96    97     1 
   93    96    98     1 
   93    96    99     1 
   97    96    98     1 
   97    96    99     1 
   98    96    99     1 
   90    99    96     1 
   90    99   100     1 
   90    99   101     1 
   96    99   100     1 
   96    99   101     1 
  100    99   101     1 
   91   102   103     1 
   91   102   104     1 
  103   102   104     1 
  102   104   105     1 
  102   104   106     1 
  105   104   106     1 
  104   106   107     1 
  104   106   108     1 
  104   106   124     1 
  107   106   108     1 
  107   106   124     1 
  108   106   124     1 
  106   108   109     1 
  106   108   110     1 
  106   108   111     1 
  109   108   110     1 
  109   108   111     1 
  110   108   111     1 
  108   111   112     1 
  108   111   113     1 
  108   111   114     1 
  112   111   113     1 
  112   111   114     1 
  113   111   114     1 
  111   114   115     1 
  111   114   116     1 
  111   114   117     1 
  115   114   116     1 
  115   114   117     1 
  116   114   117     1 
  114   117   118     1 
  114   117   119     1 
  114   117   120     1 
  118   117   119     1 
  118   117   120     1 
  119   117   120     1 
  117   120   121     1 
  117   120   122     1 
  117   120   123     1 
  121   120   122     1 
  121   120   123     1 
  122   120   123     1 
  106   124   125     1 
  106   124   126     1 
  125   124   126     1 
  124   126   127     1 
  124   126   135     1 
  127   126   135     1 
  126   127   128     1 
  126   127   129     1 
  126   127   138     1 
  128   127   129     1 
  128   127   138     1 
  129   127   138     1 
  127   129   130     1 
  127   129   131     1 
  127   129   132     1 
  130   129   131     1 
  130   129   132     1 
  131   129   132     1 
  129   132   133     1 
  129   132   134     1 
  129   132   135     1 
  133   132   134     1 
  133   132   135     1 
  134   132   135     1 
  126   135   132     1 
  126   135   136     1 
  126   135   137     1 
  132   135   136     1 
  132   135   137     1 
  136   135   137     1 
  127   138   139     1 
  127   138   140     1 
  139   138   140     1 
  138   140   141     1 
  138   140   142     1 
  141   140   142     1 
  140   142   143     1 
  140   142   144     1 
  140   142   148     1 
  143   142   144     1 
  143   142   148     1 
  144   142   148     1 
  142   144   145     1 
  142   144   146     1 
  142   144   147     1 
  145   144   146     1 
  145   144   147     1 
  146   144   147     1 
  142   148   149     1 
  142   148   150     1 
  149   148   150     1 
  148   150   151     1 
  148   150   152     1 
  151   150   152     1 
  150   152   153     1 
  150   152   154     1 
  150   152   158     1 
  153   152   154     1 
  153   152   158     1 
  154   152   158     1 
  152   154   155     1 
  152   154   156     1 
  152   154   157     1 
  155   154   156     1 
  155   154   157     1 
  156   154   157     1 
  154   157   449     1 
  152   158   159     1 
  152   158   160     1 
  159   158   160     1 
  158   160   161     1 
  158   160   162     1 
  161   160   162     1 
  160   162   163     1 
  160   162   164     1 
  160   162   172     1 
  163   162   164     1 
  163   162   172     1 
  164   162   172     1 
  162   164   165     1 
  162   164   166     1 
  162   164   168     1 
  165   164   166     1 
  165   164   168     1 
  166   164   168     1 
  164   166   167     1 
  164   168   169     1 
  164   168   170     1 
  164   168   171     1 
  169   168   170     1 
  169   168   171     1 
  170   168   171     1 
  162   172   173     1 
  162   172   174     1 
  173   172   174     1 
  172   174   175     1 
  172   174   176     1 
  175   174   176     1 
  174   176   177     1 
  174   176   178     1 
  174   176   191     1 
  177   176   178     1 
  177   176   191     1 
  178   176   191     1 
  176   178   179     1 
  176   178   180     1 
  176   178   181     1 
  179   178   180     1 
  179   178   181     1 
  180   178   181     1 
  178   181   182     1 
  178   181   183     1 
  178   181   187     1 
  182   181   183     1 
  182   181   187     1 
  183   181   187     1 
  181   183   184     1 
  181   183   185     1 
  181   183   186     1 
  184   183   185     1 
  184   183   186     1 
  185   183   186     1 
  181   187   188     1 
  181   187   189     1 
  181   187   190     1 
  188   187   189     1 
  188   187   190     1 
  189   187   190     1 
  176   191   192     1 
  176   191   193     1 
  192   191   193     1 
  191   193   194     1 
  191   193   195     1 
  194   193   195     1 
  193   195   196     1 
  193   195   197     1 
  193   195   207     1 
  196   195   197     1 
  196   195   207     1 
  197   195   207     1 
  195   197   198     1 
  195   197   199     1 
  195   197   200     1 
  198   197   199     1 
  198   197   200     1 
  199   197   200     1 
  197   200   201     1 
  197   200   202     1 
  197   200   203     1 
  201   200   202     1 
  201   200   203     1 
  202   200   203     1 
  200   203   204     1 
  200   203   205     1 
  204   203   205     1 
  203   205   206     1 
  195   207   208     1 
  195   207   209     1 
  208   207   209     1 
  207   209   210     1 
  207   209   211     1 
  210   209   211     1 
  209   211   212     1 
  209   211   213     1 
  209   211   228     1 
  212   211   213     1 
  212   211   228     1 
  213   211   228     1 
  211   213   214     1 
  211   213   215     1 
  211   213   216     1 
  214   213   215     1 
  214   213   216     1 
  215   213   216     1 
  213   216   217     1 
  213   216   219     1 
  217   216   219     1 
  216   217   218     1 
  216   217   221     1 
  218   217   221     1 
  216   219   220     1 
  216   219   223     1 
  220   219   223     1 
  217   221   222     1 
  217   221   225     1 
  222   221   225     1 
  219   223   224     1 
  219   223   225     1 
  224   223   225     1 
  221   225   223     1 
  221   225   226     1 
  223   225   226     1 
  225   226   227     1 
  211   228   229     1 
  211   228   230     1 
  229   228   230     1 
  228   230   231     1 
  228   230   232     1 
  231   230   232     1 
  230   232   233     1 
  230   232   234     1 
  230   232   252     1 
  233   232   234     1 
  233   232   252     1 
  234   232   252     1 
  232   234   235     1 
  232   234   236     1 
  232   234   237     1 
  235   234   236     1 
  235   234   237     1 
  236   234   237     1 
  234   237   238     1 
  234   237   239     1 
  234   237   240     1 
  238   237   239     1 
  238   237   240     1 
  239   237   240     1 
  237   240   241     1 
  237   240   242     1 
  237   240   243     1 
  241   240   242     1 
  241   240   243     1 
  242   240   243     1 
  240   243   244     1 
  240   243   245     1 
  244   243   245     1 
  243   245   246     1 
  243   245   249     1 
  246   245   249     1 
  245   246   247     1 
  245   246   248     1 
  247   246   248     1 
  245   249   250     1 
  245   249   251     1 
  250   249   251     1 
  232   252   253     1 
  232   252   254     1 
  253   252   254     1 
  252   254   255     1 
  252   254   263     1 
  255   254   263     1 
  254   255   256     1 
  254   255   257     1 
  254   255   266     1 
  256   255   257     1 
  256   255   266     1 
  257   255   266     1 
  255   257   258     1 
  255   257   259     1 
  255   257   260     1 
  258   257   259     1 
  258   257   260     1 
  259   257   260     1 
  257   260   261     1 
  257   260   262     1 
  257   260   263     1 
  261   260   262     1 
  261   260   263     1 
  262   260   263     1 
  254   263   260     1 
  254   263   264     1 
  254   263   265     1 
  260   263   264     1 
  260   263   265     1 
  264   263   265     1 
  255   266   267     1 
  255   266   268     1 
  267   266   268     1 
  266   268   269     1 
  266   268   270     1 
  269   268   270     1 
  268   270   271     1 
  268   270   272     1 
  268   270   285     1 
  271   270   272     1 
  271   270   285     1 
  272   270   285     1 
  270   272   273     1 
  270   272   274     1 
  270   272   275     1 
  273   272   274     1 
  273   272   275     1 
  274   272   275     1 
  272   275   276     1 
  272   275   277     1 
  272   275   281     1 
  276   275   277     1 
  276   275   281     1 
  277   275   281     1 
  275   277   278     1 
  275   277   279     1 
  275   277   280     1 
  278   277   279     1 
  278   277   280     1 
  279   277   280     1 
  275   281   282     1 
  275   281   283     1 
  275   281   284     1 
  282   281   283     1 
  282   281   284     1 
  283   281   284     1 
  270   285   286     1 
  270   285   287     1 
  286   285   287     1 
  285   287   288     1 
  285   287   289     1 
  288   287   289     1 
  287   289   290     1 
  287   289   291     1 
  287   289   295     1 
  290   289   291     1 
  290   289   295     1 
  291   289   295     1 
  289   291   292     1 
  289   291   293     1 
  289   291   294     1 
  292   291   293     1 
  292   291   294     1 
  293   291   294     1 
  291   294   750     1 
  289   295   296     1 
  289   295   297     1 
  296   295   297     1 
  295   297   298     1 
  295   297   299     1 
  298   297   299     1 
  297   299   300     1 
  297   299   301     1 
  297   299   302     1 
  300   299   301     1 
  300   299   302     1 
  301   299   302     1 
  299   302   303     1 
  299   302   304     1 
  303   302   304     1 
  302   304   305     1 
  302   304   306     1 
  305   304   306     1 
  304   306   307     1 
  304   306   308     1 
  304   306   313     1 
  307   306   308     1 
  307   306   313     1 
  308   306   313     1 
  306   308   309     1 
  306   308   310     1 
  306   308   311     1 
  309   308   310     1 
  309   308   311     1 
  310   308   311     1 
  308   311   312     1 
  306   313   314     1 
  306   313   315     1 
  314   313   315     1 
  313   315   316     1 
  313   315   317     1 
  316   315   317     1 
  315   317   318     1 
  315   317   319     1 
  315   317   326     1 
  318   317   319     1 
  318   317   326     1 
  319   317   326     1 
  317   319   320     1 
  317   319   321     1 
  317   319   322     1 
  320   319   321     1 
  320   319   322     1 
  321   319   322     1 
  319   322   323     1 
  319   322   324     1 
  323   322   324     1 
  322   324   325     1 
  317   326   327     1 
  317   326   328     1 
  327   326   328     1 
  326   328   329     1 
  326   328   330     1 
  329   328   330     1 
  328   330   331     1 
  328   330   332     1 
  328   330   340     1 
  331   330   332     1 
  331   330   340     1 
  332   330   340     1 
  330   332   333     1 
  330   332   334     1 
  330   332   335     1 
  333   332   334     1 
  333   332   335     1 
  334   332   335     1 
  332   335   336     1 
  332   335   337     1 
  336   335   337     1 
  335   337   338     1 
  335   337   339     1 
  338   337   339     1 
  330   340   341     1 
  330   340   342     1 
  341   340   342     1 
  340   342   343     1 
  340   342   344     1 
  343   342   344     1 
  342   344   345     1 
  342   344   346     1 
  342   344   362     1 
  345   344   346     1 
  345   344   362     1 
  346   344   362     1 
  344   346   347     1 
  344   346   348     1 
  344   346   349     1 
  347   346   348     1 
  347   346   349     1 
  348   346   349     1 
  346   349   350     1 
  346   349   351     1 
  346   349   352     1 
  350   349   351     1 
  350   349   352     1 
  351   349   352     1 
  349   352   353     1 
  349   352   354     1 
  349   352   355     1 
  353   352   354     1 
  353   352   355     1 
  354   352   355     1 
  352   355   356     1 
  352   355   357     1 
  352   355   358     1 
  356   355   357     1 
  356   355   358     1 
  357   355   358     1 
  355   358   359     1 
  355   358   360     1 
  355   358   361     1 
  359   358   360     1 
  359   358   361     1 
  360   358   361     1 
  344   362   363     1 
  344   362   364     1 
  363   362   364     1 
  362   364   365     1 
  362   364   366     1 
  365   364   366     1 
  364   366   367     1 
  364   366   368     1 
  364   366   376     1 
  367   366   368     1 
  367   366   376     1 
  368   366   376     1 
  366   368   369     1 
  366   368   370     1 
  366   368   372     1 
  369   368   370     1 
  369   368   372     1 
  370   368   372     1 
  368   370   371     1 
  368   372   373     1 
  368   372   374     1 
  368   372   375     1 
  373   372   374     1 
  373   372   375     1 
  374   372   375     1 
  366   376   377     1 
  366   376   378     1 
  377   376   378     1 
  376   378   379     1 
  376   378   380     1 
  379   378   380     1 
  378   380   381     1 
  378   380   382     1 
  378   380   397     1 
  381   380   382     1 
  381   380   397     1 
  382   380   397     1 
  380   382   383     1 
  380   382   384     1 
  380   382   385     1 
  383   382   384     1 
  383   382   385     1 
  384   382   385     1 
  382   385   386     1 
  382   385   388     1 
  386   385   388     1 
  385   386   387     1 
  385   386   390     1 
  387   386   390     1 
  385   388   389     1 
  385   388   392     1 
  389   388   392     1 
  386   390   391     1 
  386   390   394     1 
  391   390   394     1 
  388   392   393     1 
  388   392   394     1 
  393   392   394     1 
  390   394   392     1 
  390   394   395     1 
  392   394   395     1 
  394   395   396     1 
  380   397   398     1 
  380   397   399     1 
  398   397   399     1 
  397   399   400     1 
  397   399   401     1 
  400   399   401     1 
  399   401   402     1 
  399   401   403     1 
  399   401   404     1 
  402   401   403     1 
  402   401   404     1 
  403   401   404     1 
  401   404   405     1 
  401   404   406     1 
  405   404   406     1 
  404   406   407     1 
  404   406   408     1 
  407   406   408     1 
  406   408   409     1 
  406   408   410     1 
  406   408   418     1 
  409   408   410     1 
  409   408   418     1 
  410   408   418     1 
  408   410   411     1 
  408   410   412     1 
  408   410   413     1 
  411   410   412     1 
  411   410   413     1 
  412   410   413     1 
  410   413   414     1 
  410   413   415     1 
  414   413   415     1 
  413   415   416     1 
  413   415   417     1 
  416   415   417     1 
  408   418   419     1 
  408   418   420     1 
  419   418   420     1 
  418   420   421     1 
  418   420   422     1 
  421   420   422     1 
  420   422   423     1 
  420   422   424     1 
  420   422   440     1 
  423   422   424     1 
  423   422   440     1 
  424   422   440     1 
  422   424   425     1 
  422   424   426     1 
  422   424   427     1 
  425   424   426     1 
  425   424   427     1 
  426   424   427     1 
  424   427   428     1 
  424   427   429     1 
  424   427   430     1 
  428   427   429     1 
  428   427   430     1 
  429   427   430     1 
  427   430   431     1 
  427   430   432     1 
  427   430   433     1 
  431   430   432     1 
  431   430   433     1 
  432   430   433     1 
  430   433   434     1 
  430   433   435     1 
  430   433   436     1 
  434   433   435     1 
  434   433   436     1 
  435   433   436     1 
  433   436   437     1 
  433   436   438     1 
  433   436   439     1 
  437   436   438     1 
  437   436   439     1 
  438   436   439     1 
  422   440   441     1 
  422   440   442     1 
  441   440   442     1 
  440   442   443     1 
  440   442   444     1 
  443   442   444     1 
  442   444   445     1 
  442   444   446     1 
  442   444   450     1 
  445   444   446     1 
  445   444   450     1 
  446   444   450     1 
  444   446   447     1 
  444   446   448     1 
  444   446   449     1 
  447   446   448     1 
  447   446   449     1 
  448   446   449     1 
  157   449   446     1 
  444   450   451     1 
  444   450   452     1 
  451   450   452     1 
  450   452   453     1 
  450   452   454     1 
  453   452   454     1 
  452   454   455     1 
  452   454   456     1 
  452   454   464     1 
  455   454   456     1 
  455   454   464     1 
  456   454   464     1 
  454   456   457     1 
  454   456   458     1 
  454   456   459     1 
  457   456   458     1 
  457   456   459     1 
  458   456   459     1 
  456   459   460     1 
  456   459   461     1 
  460   459   461     1 
  459   461   462     1 
  459   461   463     1 
  462   461   463     1 
  454   464   465     1 
  454   464   466     1 
  465   464   466     1 
  464   466   467     1 
  464   466   468     1 
  467   466   468     1 
  466   468   469     1 
  466   468   470     1 
  466   468   484     1 
  469   468   470     1 
  469   468   484     1 
  470   468   484     1 
  468   470   471     1 
  468   470   472     1 
  468   470   473     1 
  471   470   472     1 
  471   470   473     1 
  472   470   473     1 
  470   473   474     1 
  470   473   476     1 
  474   473   476     1 
  473   474   475     1 
  473   474   478     1 
  475   474   478     1 
  473   476   477     1 
  473   476   480     1 
  477   476   480     1 
  474   478   479     1 
  474   478   482     1 
  479   478   482     1 
  476   480   481     1 
  476   480   482     1 
  481   480   482     1 
  478   482   480     1 
  478   482   483     1 
  480   482   483     1 
  468   484   485     1 
  468   484   486     1 
  485   484   486     1 
  484   486   487     1 
  484   486   488     1 
  487   486   488     1 
  486   488   489     1 
  486   488   490     1 
  486   488   494     1 
  489   488   490     1 
  489   488   494     1 
  490   488   494     1 
  488   490   491     1 
  488   490   492     1 
  488   490   493     1 
  491   490   492     1 
  491   490   493     1 
  492   490   493     1 
   39   493   490     1 
  488   494   495     1 
  488   494   496     1 
  495   494   496     1 
  494   496   497     1 
  494   496   498     1 
  497   496   498     1 
  496   498   499     1 
  496   498   500     1 
  496   498   508     1 
  499   498   500     1 
  499   498   508     1 
  500   498   508     1 
  498   500   501     1 
  498   500   502     1 
  498   500   503     1 
  501   500   502     1 
  501   500   503     1 
  502   500   503     1 
  500   503   504     1 
  500   503   505     1 
  504   503   505     1 
  503   505   506     1 
  503   505   507     1 
  506   505   507     1 
  498   508   509     1 
  498   508   510     1 
  509   508   510     1 
  508   510   511     1 
  508   510   512     1 
  511   510   512     1 
  510   512   513     1 
  510   512   514     1 
  510   512   518     1 
  513   512   514     1 
  513   512   518     1 
  514   512   518     1 
  512   514   515     1 
  512   514   516     1 
  512   514   517     1 
  515   514   516     1 
  515   514   517     1 
  516   514   517     1 
  512   518   519     1 
  512   518   520     1 
  519   518   520     1 
  518   520   521     1 
  518   520   522     1 
  521   520   522     1 
  520   522   523     1 
  520   522   524     1 
  520   522   534     1 
  523   522   524     1 
  523   522   534     1 
  524   522   534     1 
  522   524   525     1 
  522   524   526     1 
  522   524   530     1 
  525   524   526     1 
  525   524   530     1 
  526   524   530     1 
  524   526   527     1 
  524   526   528     1 
  524   526   529     1 
  527   526   528     1 
  527   526   529     1 
  528   526   529     1 
  524   530   531     1 
  524   530   532     1 
  524   530   533     1 
  531   530   532     1 
  531   530   533     1 
  532   530   533     1 
  522   534   535     1 
  522   534   536     1 
  535   534   536     1 
  534   536   537     1 
  534   536   538     1 
  537   536   538     1 
  536   538   539     1 
  536   538   540     1 
  536   538   550     1 
  539   538   540     1 
  539   538   550     1 
  540   538   550     1 
  538   540   541     1 
  538   540   542     1 
  538   540   546     1 
  541   540   542     1 
  541   540   546     1 
  542   540   546     1 
  540   542   543     1 
  540   542   544     1 
  540   542   545     1 
  543   542   544     1 
  543   542   545     1 
  544   542   545     1 
  540   546   547     1 
  540   546   548     1 
  540   546   549     1 
  547   546   548     1 
  547   546   549     1 
  548   546   549     1 
  538   550   551     1 
  538   550   552     1 
  551   550   552     1 
  550   552   553     1 
  550   552   554     1 
  553   552   554     1 
  552   554   555     1 
  552   554   556     1 
  552   554   566     1 
  555   554   556     1 
  555   554   566     1 
  556   554   566     1 
  554   556   557     1 
  554   556   558     1 
  554   556   559     1 
  557   556   558     1 
  557   556   559     1 
  558   556   559     1 
  556   559   560     1 
  556   559   561     1 
  556   559   562     1 
  560   559   561     1 
  560   559   562     1 
  561   559   562     1 
  559   562   563     1 
  559   562   564     1 
  563   562   564     1 
  562   564   565     1 
  554   566   567     1 
  554   566   568     1 
  567   566   568     1 
  566   568   569     1 
  566   568   570     1 
  569   568   570     1 
  568   570   571     1 
  568   570   572     1 
  568   570   577     1 
  571   570   572     1 
  571   570   577     1 
  572   570   577     1 
  570   572   573     1 
  570   572   574     1 
  570   572   575     1 
  573   572   574     1 
  573   572   575     1 
  574   572   575     1 
  572   575   576     1 
  570   577   578     1 
  570   577   579     1 
  578   577   579     1 
  577   579   580     1 
  577   579   581     1 
  580   579   581     1 
  579   581   582     1 
  579   581   583     1 
  579   581   591     1 
  582   581   583     1 
  582   581   591     1 
  583   581   591     1 
  581   583   584     1 
  581   583   585     1 
  581   583   586     1 
  584   583   585     1 
  584   583   586     1 
  585   583   586     1 
  583   586   587     1 
  583   586   588     1 
  587   586   588     1 
  586   588   589     1 
  586   588   590     1 
  589   588   590     1 
  581   591   592     1 
  581   591   593     1 
  592   591   593     1 
  591   593   594     1 
  591   593   595     1 
  594   593   595     1 
  593   595   596     1 
  593   595   597     1 
  593   595   598     1 
  596   595   597     1 
  596   595   598     1 
  597   595   598     1 
  595   598   599     1 
  595   598   600     1 
  599   598   600     1 
  598   600   601     1 
  598   600   602     1 
  601   600   602     1 
  600   602   603     1 
  600   602   604     1 
  600   602   612     1 
  603   602   604     1 
  603   602   612     1 
  604   602   612     1 
  602   604   605     1 
  602   604   606     1 
  602   604   608     1 
  605   604   606     1 
  605   604   608     1 
  606   604   608     1 
  604   606   607     1 
  604   608   609     1 
  604   608   610     1 
  604   608   611     1 
  609   608   610     1 
  609   608   611     1 
  610   608   611     1 
  602   612   613     1 
  602   612   614     1 
  613   612   614     1 
  612   614   615     1 
  612   614   616     1 
  615   614   616     1 
  614   616   617     1 
  614   616   618     1 
  614   616   631     1 
  617   616   618     1 
  617   616   631     1 
  618   616   631     1 
  616   618   619     1 
  616   618   620     1 
  616   618   621     1 
  619   618   620     1 
  619   618   621     1 
  620   618   621     1 
  618   621   622     1 
  618   621   623     1 
  618   621   627     1 
  622   621   623     1 
  622   621   627     1 
  623   621   627     1 
  621   623   624     1 
  621   623   625     1 
  621   623   626     1 
  624   623   625     1 
  624   623   626     1 
  625   623   626     1 
  621   627   628     1 
  621   627   629     1 
  621   627   630     1 
  628   627   629     1 
  628   627   630     1 
  629   627   630     1 
  616   631   632     1 
  616   631   633     1 
  632   631   633     1 
  631   633   634     1 
  631   633   635     1 
  634   633   635     1 
  633   635   636     1 
  633   635   637     1 
  633   635   645     1 
  636   635   637     1 
  636   635   645     1 
  637   635   645     1 
  635   637   638     1 
  635   637   639     1 
  635   637   641     1 
  638   637   639     1 
  638   637   641     1 
  639   637   641     1 
  637   639   640     1 
  637   641   642     1 
  637   641   643     1 
  637   641   644     1 
  642   641   643     1 
  642   641   644     1 
  643   641   644     1 
  635   645   646     1 
  635   645   647     1 
  646   645   647     1 
  645   647   648     1 
  645   647   649     1 
  648   647   649     1 
  647   649   650     1 
  647   649   651     1 
  647   649   664     1 
  650   649   651     1 
  650   649   664     1 
  651   649   664     1 
  649   651   652     1 
  649   651   653     1 
  649   651   654     1 
  652   651   653     1 
  652   651   654     1 
  653   651   654     1 
  651   654   655     1 
  651   654   656     1 
  651   654   660     1 
  655   654   656     1 
  655   654   660     1 
  656   654   660     1 
  654   656   657     1 
  654   656   658     1 
  654   656   659     1 
  657   656   658     1 
  657   656   659     1 
  658   656   659     1 
  654   660   661     1 
  654   660   662     1 
  654   660   663     1 
  661   660   662     1 
  661   660   663     1 
  662   660   663     1 
  649   664   665     1 
  649   664   666     1 
  665   664   666     1 
  664   666   667     1 
  664   666   668     1 
  667   666   668     1 
  666   668   669     1 
  666   668   670     1 
  666   668   675     1 
  669   668   670     1 
  669   668   675     1 
  670   668   675     1 
  668   670   671     1 
  668   670   672     1 
  668   670   673     1 
  671   670   672     1 
  671   670   673     1 
  672   670   673     1 
  670   673   674     1 
  668   675   676     1 
  668   675   677     1 
  676   675   677     1 
  675   677   678     1 
  675   677   679     1 
  678   677   679     1 
  677   679   680     1 
  677   679   681     1 
  677   679   692     1 
  680   679   681     1 
  680   679   692     1 
  681   679   692     1 
  679   681   682     1 
  679   681   683     1 
  679   681   684     1 
  682   681   683     1 
  682   681   684     1 
  683   681   684     1 
  681   684   685     1 
  681   684   686     1 
  685   684   686     1 
  684   685   688     1 
  684   686   687     1 
  684   686   690     1 
  687   686   690     1 
  685   688   689     1 
  685   688   690     1 
  689   688   690     1 
  686   690   688     1 
  686   690   691     1 
  688   690   691     1 
  679   692   693     1 
  679   692   694     1 
  693   692   694     1 
  692   694   695     1 
  692   694   696     1 
  695   694   696     1 
  694   696   697     1 
  694   696   698     1 
  694   696   712     1 
  697   696   698     1 
  697   696   712     1 
  698   696   712     1 
  696   698   699     1 
  696   698   700     1 
  696   698   701     1 
  699   698   700     1 
  699   698   701     1 
  700   698   701     1 
  698   701   702     1 
  698   701   704     1 
  702   701   704     1 
  701   702   703     1 
  701   702   706     1 
  703   702   706     1 
  701   704   705     1 
  701   704   708     1 
  705   704   708     1 
  702   706   707     1 
  702   706   710     1 
  707   706   710     1 
  704   708   709     1 
  704   708   710     1 
  709   708   710     1 
  706   710   708     1 
  706   710   711     1 
  708   710   711     1 
  696   712   713     1 
  696   712   714     1 
  713   712   714     1 
  712   714   715     1 
  712   714   716     1 
  715   714   716     1 
  714   716   717     1 
  714   716   718     1 
  714   716   719     1 
  717   716   718     1 
  717   716   719     1 
  718   716   719     1 
  716   719   720     1 
  716   719   721     1 
  720   719   721     1 
  719   721   722     1 
  719   721   723     1 
  722   721   723     1 
  721   723   724     1 
  721   723   725     1 
  721   723   741     1 
  724   723   725     1 
  724   723   741     1 
  725   723   741     1 
  723   725   726     1 
  723   725   727     1 
  723   725   728     1 
  726   725   727     1 
  726   725   728     1 
  727   725   728     1 
  725   728   729     1 
  725   728   730     1 
  725   728   731     1 
  729   728   730     1 
  729   728   731     1 
  730   728   731     1 
  728   731   732     1 
  728   731   733     1 
  728   731   734     1 
  732   731   733     1 
  732   731   734     1 
  733   731   734     1 
  731   734   735     1 
  731   734   736     1 
  731   734   737     1 
  735   734   736     1 
  735   734   737     1 
  736   734   737     1 
  734   737   738     1 
  734   737   739     1 
  734   737   740     1 
  738   737   739     1 
  738   737   740     1 
  739   737   740     1 
  723   741   742     1 
  723   741   743     1 
  742   741   743     1 
  741   743   744     1 
  741   743   745     1 
  744   743   745     1 
  743   745   746     1 
  743   745   747     1 
  743   745   751     1 
  746   745   747     1 
  746   745   751     1 
  747   745   751     1 
  745   747   748     1 
  745   747   749     1 
  745   747   750     1 
  748   747   749     1 
  748   747   750     1 
  749   747   750     1 
  294   750   747     1 
  745   751   752     1 
  745   751   753     1 
  752   751   753     1 
  751   753   754     1 

[ dihedrals ]
;  ai    aj    ak    al funct            c0            c1            c2            c3            c4            c5
    2     1     5     6     3 
    2     1     5     7     3 
    2     1     5    17     3 
    3     1     5     6     3 
    3     1     5     7     3 
    3     1     5    17     3 
    4     1     5     6     3 
    4     1     5     7     3 
    4     1     5    17     3 
    1     5     7     9     3    dih_VAL_chi1_N_C_C_C
    1     5     7    13     3    dih_VAL_chi1_N_C_C_C
   17     5     7     9     3    dih_VAL_chi1_C_C_C_CO
   17     5     7    13     3    dih_VAL_chi1_C_C_C_CO
    1     5     7     8     3 
    6     5     7     8     3 
    6     5     7     9     3 
    6     5     7    13     3 
   17     5     7     8     3 
    1     5    17    18     3 
    1     5    17    19     3 
    6     5    17    18     3 
    6     5    17    19     3 
    7     5    17    18     3 
    7     5    17    19     3 
    5     7     9    10     3 
    5     7     9    11     3 
    5     7     9    12     3 
    8     7     9    10     3 
    8     7     9    11     3 
    8     7     9    12     3 
   13     7     9    10     3 
   13     7     9    11     3 
   13     7     9    12     3 
    5     7    13    14     3 
    5     7    13    15     3 
    5     7    13    16     3 
    8     7    13    14     3 
    8     7    13    15     3 
    8     7    13    16     3 
    9     7    13    14     3 
    9     7    13    15     3 
    9     7    13    16     3 
    5    17    19    20     3 
    5    17    19    21     3 
   18    17    19    20     3 
   18    17    19    21     3 
   17    19    21    22     3 
   17    19    21    23     3 
   17    19    21    30     3 
   20    19    21    22     3 
   20    19    21    23     3 
   20    19    21    30     3 
   19    21    23    26     3    dih_ASP_chi1_N_C_C_C
   30    21    23    26     3    dih_ASP_chi1_C_C_C_CO
   19    21    23    24     3 
   19    21    23    25     3 
   22    21    23    24     3 
   22    21    23    25     3 
   22    21    23    26     3 
   30    21    23    24     3 
   30    21    23    25     3 
   19    21    30    31     3 
   19    21    30    32     3 
   22    21    30    31     3 
   22    21    30    32     3 
   23    21    30    31     3 
   23    21    30    32     3 
   21    23    26    27     3 
   21    23    26    28     3 
   24    23    26    27     3 
   24    23    26    28     3 
   25    23    26    27     3 
   25    23    26    28     3 
   23    26    28    29     3    dih_sidechain_COOH_C_C_O_H
   27    26    28    29     3    dih_sidechain_COOH_O_C_O_H
   21    30    32    33     3 
   21    30    32    34     3 
   31    30    32    33     3 
   31    30    32    34     3 
   30    32    34    35     3 
   30    32    34    36     3 
   30    32    34    40     3 
   33    32    34    35     3 
   33    32    34    36     3 
   33    32    34    40     3 
   32    34    36    39     3    dih_CYS_chi1_N_C_C_S
   40    34    36    39     3    dih_CYS_chi1_CO_C_C_S
   32    34    36    37     3 
   32    34    36    38     3 
   35    34    36    37     3 
   35    34    36    38     3 
   35    34    36    39     3 
   40    34    36    37     3 
   40    34    36    38     3 
   32    34    40    41     3 
   32    34    40    42     3 
   35    34    40    41     3 
   35    34    40    42     3 
   36    34    40    41     3 
   36    34    40    42     3 
   34    36    39   493     3 
   37    36    39   493     3 
   38    36    39   493     3 
   36    39   493   490     3 
   34    40    42    43     3 
   34    40    42    44     3 
   41    40    42    43     3 
   41    40    42    44     3 
   40    42    44    45     3 
   40    42    44    46     3 
   40    42    44    51     3 
   43    42    44    45     3 
   43    42    44    46     3 
   43    42    44    51     3 
   42    44    46    49     3    dih_SER_THR_chi1_N_C_C_O
   51    44    46    49     3    dih_SER_THR_chi1_CO_C_C_O
   42    44    46    47     3 
   42    44    46    48     3 
   45    44    46    47     3 
   45    44    46    48     3 
   45    44    46    49     3 
   51    44    46    47     3 
   51    44    46    48     3 
   42    44    51    52     3 
   42    44    51    53     3 
   45    44    51    52     3 
   45    44    51    53     3 
   46    44    51    52     3 
   46    44    51    53     3 
   44    46    49    50     3    dih_SER_THR_chi2_C_C_OH_HO
   47    46    49    50     3 
   48    46    49    50     3 
   44    51    53    54     3 
   44    51    53    55     3 
   52    51    53    54     3 
   52    51    53    55     3 
   51    53    55    56     3 
   51    53    55    57     3 
   51    53    55    67     3 
   54    53    55    56     3 
   54    53    55    57     3 
   54    53    55    67     3 
   53    55    57    60     3    dih_GLU_chi1_N_C_C_C
   67    55    57    60     3    dih_GLU_chi1_C_C_C_CO
   53    55    57    58     3 
   53    55    57    59     3 
   56    55    57    58     3 
   56    55    57    59     3 
   56    55    57    60     3 
   67    55    57    58     3 
   67    55    57    59     3 
   53    55    67    68     3 
   53    55    67    69     3 
   56    55    67    68     3 
   56    55    67    69     3 
   57    55    67    68     3 
   57    55    67    69     3 
   55    57    60    61     3 
   55    57    60    62     3 
   55    57    60    63     3 
   58    57    60    61     3 
   58    57    60    62     3 
   58    57    60    63     3 
   59    57    60    61     3 
   59    57    60    62     3 
   59    57    60    63     3 
   57    60    63    64     3 
   57    60    63    65     3 
   61    60    63    64     3 
   61    60    63    65     3 
   62    60    63    64     3 
   62    60    63    65     3 
   60    63    65    66     3    dih_sidechain_COOH_C_C_O_H
   64    63    65    66     3    dih_sidechain_COOH_O_C_O_H
   55    67    69    70     3 
   55    67    69    71     3 
   68    67    69    70     3 
   68    67    69    71     3 
   67    69    71    72     3 
   67    69    71    73     3 
   67    69    71    88     3 
   70    69    71    72     3 
   70    69    71    73     3 
   70    69    71    88     3 
   69    71    73    74     3 
   69    71    73    75     3 
   69    71    73    76     3 
   72    71    73    74     3 
   72    71    73    75     3 
   72    71    73    76     3 
   88    71    73    74     3 
   88    71    73    75     3 
   88    71    73    76     3 
   69    71    88    89     3 
   69    71    88    90     3 
   72    71    88    89     3 
   72    71    88    90     3 
   73    71    88    89     3 
   73    71    88    90     3 
   71    73    76    77     3 
   71    73    76    79     3 
   74    73    76    77     3 
   74    73    76    79     3 
   75    73    76    77     3 
   75    73    76    79     3 
   73    76    77    78     3 
   73    76    77    81     3 
   79    76    77    78     3 
   79    76    77    81     3 
   73    76    79    80     3 
   73    76    79    83     3 
   77    76    79    80     3 
   77    76    79    83     3 
   76    77    81    82     3 
   76    77    81    85     3 
   78    77    81    82     3 
   78    77    81    85     3 
   76    79    83    84     3 
   76    79    83    85     3 
   80    79    83    84     3 
   80    79    83    85     3 
   77    81    85    83     3 
   77    81    85    86     3 
   82    81    85    83     3 
   82    81    85    86     3 
   79    83    85    81     3 
   79    83    85    86     3 
   84    83    85    81     3 
   84    83    85    86     3 
   81    85    86    87     3 
   83    85    86    87     3 
   71    88    90    91     3 
   71    88    90    99     3 
   89    88    90    91     3 
   89    88    90    99     3 
   88    90    91    92     3 
   88    90    91    93     3 
   88    90    91   102     3 
   99    90    91    92     3 
   99    90    91    93     3 
   99    90    91   102     3 
   88    90    99    96     3 
   88    90    99   100     3 
   88    90    99   101     3 
   91    90    99    96     3 
   91    90    99   100     3 
   91    90    99   101     3 
   90    91    93    94     3 
   90    91    93    95     3 
   90    91    93    96     3 
   92    91    93    94     3 
   92    91    93    95     3 
   92    91    93    96     3 
  102    91    93    94     3 
  102    91    93    95     3 
  102    91    93    96     3 
   90    91   102   103     3 
   90    91   102   104     3 
   92    91   102   103     3 
   92    91   102   104     3 
   93    91   102   103     3 
   93    91   102   104     3 
   91    93    96    97     3 
   91    93    96    98     3 
   91    93    96    99     3 
   94    93    96    97     3 
   94    93    96    98     3 
   94    93    96    99     3 
   95    93    96    97     3 
   95    93    96    98     3 
   95    93    96    99     3 
   93    96    99    90     3 
   93    96    99   100     3 
   93    96    99   101     3 
   97    96    99    90     3 
   97    96    99   100     3 
   97    96    99   101     3 
   98    96    99    90     3 
   98    96    99   100     3 
   98    96    99   101     3 
   91   102   104   105     3 
   91   102   104   106     3 
  103   102   104   105     3 
  103   102   104   106     3 
  102   104   106   107     3 
  102   104   106   108     3 
  102   104   106   124     3 
  105   104   106   107     3 
  105   104   106   108     3 
  105   104   106   124     3 
  104   106   108   111     3    dih_LYS_chi1_N_C_C_C
  124   106   108   111     3    dih_LYS_chi1_C_C_C_CO
  104   106   108   109     3 
  104   106   108   110     3 
  107   106   108   109     3 
  107   106   108   110     3 
  107   106   108   111     3 
  124   106   108   109     3 
  124   106   108   110     3 
  104   106   124   125     3 
  104   106   124   126     3 
  107   106   124   125     3 
  107   106   124   126     3 
  108   106   124   125     3 
  108   106   124   126     3 
  106   108   111   112     3 
  106   108   111   113     3 
  106   108   111   114     3 
  109   108   111   112     3 
  109   108   111   113     3 
  109   108   111   114     3 
  110   108   111   112     3 
  110   108   111   113     3 
  110   108   111   114     3 
  108   111   114   115     3 
  108   111   114   116     3 
  108   111   114   117     3 
  112   111   114   115     3 
  112   111   114   116     3 
  112   111   114   117     3 
  113   111   114   115     3 
  113   111   114   116     3 
  113   111   114   117     3 
  111   114   117   118     3 
  111   114   117   119     3 
  111   114   117   120     3 
  115   114   117   118     3 
  115   114   117   119     3 
  115   114   117   120     3 
  116   114   117   118     3 
  116   114   117   119     3 
  116   114   117   120     3 
  114   117   120   121     3    dih_LYS_chi5_C_C_N_H
  114   117   120   122     3    dih_LYS_chi5_C_C_N_H
  114   117   120   123     3    dih_LYS_chi5_C_C_N_H
  118   117   120   121     3 
  118   117   120   122     3 
  118   117   120   123     3 
  119   117   120   121     3 
  119   117   120   122     3 
  119   117   120   123     3 
  106   124   126   127     3 
  106   124   126   135     3 
  125   124   126   127     3 
  125   124   126   135     3 
  124   126   127   128     3 
  124   126   127   129     3 
  124   126   127   138     3 
  135   126   127   128     3 
  135   126   127   129     3 
  135   126   127   138     3 
  124   126   135   132     3 
  124   126   135   136     3 
  124   126   135   137     3 
  127   126   135   132     3 
  127   126   135   136     3 
  127   126   135   137     3 
  126   127   129   130     3 
  126   127   129   131     3 
  126   127   129   132     3 
  128   127   129   130     3 
  128   127   129   131     3 
  128   127   129   132     3 
  138   127   129   130     3 
  138   127   129   131     3 
  138   127   129   132     3 
  126   127   138   139     3 
  126   127   138   140     3 
  128   127   138   139     3 
  128   127   138   140     3 
  129   127   138   139     3 
  129   127   138   140     3 
  127   129   132   133     3 
  127   129   132   134     3 
  127   129   132   135     3 
  130   129   132   133     3 
  130   129   132   134     3 
  130   129   132   135     3 
  131   129   132   133     3 
  131   129   132   134     3 
  131   129   132   135     3 
  129   132   135   126     3 
  129   132   135   136     3 
  129   132   135   137     3 
  133   132   135   126     3 
  133   132   135   136     3 
  133   132   135   137     3 
  134   132   135   126     3 
  134   132   135   136     3 
  134   132   135   137     3 
  127   138   140   141     3 
  127   138   140   142     3 
  139   138   140   141     3 
  139   138   140   142     3 
  138   140   142   143     3 
  138   140   142   144     3 
  138   140   142   148     3 
  141   140   142   143     3 
  141   140   142   144     3 
  141   140   142   148     3 
  140   142   144   145     3 
  140   142   144   146     3 
  140   142   144   147     3 
  143   142   144   145     3 
  143   142   144   146     3 
  143   142   144   147     3 
  148   142   144   145     3 
  148   142   144   146     3 
  148   142   144   147     3 
  140   142   148   149     3 
  140   142   148   150     3 
  143   142   148   149     3 
  143   142   148   150     3 
  144   142   148   149     3 
  144   142   148   150     3 
  142   148   150   151     3 
  142   148   150   152     3 
  149   148   150   151     3 
  149   148   150   152     3 
  148   150   152   153     3 
  148   150   152   154     3 
  148   150   152   158     3 
  151   150   152   153     3 
  151   150   152   154     3 
  151   150   152   158     3 
  150   152   154   157     3    dih_CYS_chi1_N_C_C_S
  158   152   154   157     3    dih_CYS_chi1_CO_C_C_S
  150   152   154   155     3 
  150   152   154   156     3 
  153   152   154   155     3 
  153   152   154   156     3 
  153   152   154   157     3 
  158   152   154   155     3 
  158   152   154   156     3 
  150   152   158   159     3 
  150   152   158   160     3 
  153   152   158   159     3 
  153   152   158   160     3 
  154   152   158   159     3 
  154   152   158   160     3 
  152   154   157   449     3 
  155   154   157   449     3 
  156   154   157   449     3 
  154   157   449   446     3 
  152   158   160   161     3 
  152   158   160   162     3 
  159   158   160   161     3 
  159   158   160   162     3 
  158   160   162   163     3 
  158   160   162   164     3 
  158   160   162   172     3 
  161   160   162   163     3 
  161   160   162   164     3 
  161   160   162   172     3 
  160   162   164   166     3    dih_SER_THR_chi1_N_C_C_O
  172   162   164   166     3    dih_SER_THR_chi1_CO_C_C_O
  160   162   164   165     3 
  160   162   164   168     3 
  163   162   164   165     3 
  163   162   164   166     3 
  163   162   164   168     3 
  172   162   164   165     3 
  172   162   164   168     3 
  160   162   172   173     3 
  160   162   172   174     3 
  163   162   172   173     3 
  163   162   172   174     3 
  164   162   172   173     3 
  164   162   172   174     3 
  162   164   166   167     3    dih_SER_THR_chi2_C_C_OH_HO
  165   164   166   167     3 
  168   164   166   167     3 
  162   164   168   169     3 
  162   164   168   170     3 
  162   164   168   171     3 
  165   164   168   169     3 
  165   164   168   170     3 
  165   164   168   171     3 
  166   164   168   169     3 
  166   164   168   170     3 
  166   164   168   171     3 
  162   172   174   175     3 
  162   172   174   176     3 
  173   172   174   175     3 
  173   172   174   176     3 
  172   174   176   177     3 
  172   174   176   178     3 
  172   174   176   191     3 
  175   174   176   177     3 
  175   174   176   178     3 
  175   174   176   191     3 
  174   176   178   181     3    dih_LEU_chi1_N_C_C_C
  191   176   178   181     3    dih_LEU_chi1_C_C_C_CO
  174   176   178   179     3 
  174   176   178   180     3 
  177   176   178   179     3 
  177   176   178   180     3 
  177   176   178   181     3 
  191   176   178   179     3 
  191   176   178   180     3 
  174   176   191   192     3 
  174   176   191   193     3 
  177   176   191   192     3 
  177   176   191   193     3 
  178   176   191   192     3 
  178   176   191   193     3 
  176   178   181   182     3 
  176   178   181   183     3 
  176   178   181   187     3 
  179   178   181   182     3 
  179   178   181   183     3 
  179   178   181   187     3 
  180   178   181   182     3 
  180   178   181   183     3 
  180   178   181   187     3 
  178   181   183   184     3 
  178   181   183   185     3 
  178   181   183   186     3 
  182   181   183   184     3 
  182   181   183   185     3 
  182   181   183   186     3 
  187   181   183   184     3 
  187   181   183   185     3 
  187   181   183   186     3 
  178   181   187   188     3 
  178   181   187   189     3 
  178   181   187   190     3 
  182   181   187   188     3 
  182   181   187   189     3 
  182   181   187   190     3 
  183   181   187   188     3 
  183   181   187   189     3 
  183   181   187   190     3 
  176   191   193   194     3 
  176   191   193   195     3 
  192   191   193   194     3 
  192   191   193   195     3 
  191   193   195   196     3 
  191   193   195   197     3 
  191   193   195   207     3 
  194   193   195   196     3 
  194   193   195   197     3 
  194   193   195   207     3 
  193   195   197   200     3    dih_GLU_chi1_N_C_C_C
  207   195   197   200     3    dih_GLU_chi1_C_C_C_CO
  193   195   197   198     3 
  193   195   197   199     3 
  196   195   197   198     3 
  196   195   197   199     3 
  196   195   197   200     3 
  207   195   197   198     3 
  207   195   197   199     3 
  193   195   207   208     3 
  193   195   207   209     3 
  196   195   207   208     3 
  196   195   207   209     3 
  197   195   207   208     3 
  197   195   207   209     3 
  195   197   200   201     3 
  195   197   200   202     3 
  195   197   200   203     3 
  198   197   200   201     3 
  198   197   200   202     3 
  198   197   200   203     3 
  199   197   200   201     3 
  199   197   200   202     3 
  199   197   200   203     3 
  197   200   203   204     3 
  197   200   203   205     3 
  201   200   203   204     3 
  201   200   203   205     3 
  202   200   203   204     3 
  202   200   203   205     3 
  200   203   205   206     3    dih_sidechain_COOH_C_C_O_H
  204   203   205   206     3    dih_sidechain_COOH_O_C_O_H
  195   207   209   210     3 
  195   207   209   211     3 
  208   207   209   210     3 
  208   207   209   211     3 
  207   209   211   212     3 
  207   209   211   213     3 
  207   209   211   228     3 
  210   209   211   212     3 
  210   209   211   213     3 
  210   209   211   228     3 
  209   211   213   214     3 
  209   211   213   215     3 
  209   211   213   216     3 
  212   211   213   214     3 
  212   211   213   215     3 
  212   211   213   216     3 
  228   211   213   214     3 
  228   211   213   215     3 
  228   211   213   216     3 
  209   211   228   229     3 
  209   211   228   230     3 
  212   211   228   229     3 
  212   211   228   230     3 
  213   211   228   229     3 
  213   211   228   230     3 
  211   213   216   217     3 
  211   213   216   219     3 
  214   213   216   217     3 
  214   213   216   219     3 
  215   213   216   217     3 
  215   213   216   219     3 
  213   216   217   218     3 
  213   216   217   221     3 
  219   216   217   218     3 
  219   216   217   221     3 
  213   216   219   220     3 
  213   216   219   223     3 
  217   216   219   220     3 
  217   216   219   223     3 
  216   217   221   222     3 
  216   217   221   225     3 
  218   217   221   222     3 
  218   217   221   225     3 
  216   219   223   224     3 
  216   219   223   225     3 
  220   219   223   224     3 
  220   219   223   225     3 
  217   221   225   223     3 
  217   221   225   226     3 
  222   221   225   223     3 
  222   221   225   226     3 
  219   223   225   221     3 
  219   223   225   226     3 
  224   223   225   221     3 
  224   223   225   226     3 
  221   225   226   227     3 
  223   225   226   227     3 
  211   228   230   231     3 
  211   228   230   232     3 
  229   228   230   231     3 
  229   228   230   232     3 
  228   230   232   233     3 
  228   230   232   234     3 
  228   230   232   252     3 
  231   230   232   233     3 
  231   230   232   234     3 
  231   230   232   252     3 
  230   232   234   237     3    dih_ARG_chi1_N_C_C_C
  252   232   234   237     3    dih_ARG_chi1_C_C_C_CO
  230   232   234   235     3 
  230   232   234   236     3 
  233   232   234   235     3 
  233   232   234   236     3 
  233   232   234   237     3 
  252   232   234   235     3 
  252   232   234   236     3 
  230   232   252   253     3 
  230   232   252   254     3 
  233   232   252   253     3 
  233   232   252   254     3 
  234   232   252   253     3 
  234   232   252   254     3 
  232   234   237   238     3 
  232   234   237   239     3 
  232   234   237   240     3 
  235   234   237   238     3 
  235   234   237   239     3 
  235   234   237   240     3 
  236   234   237   238     3 
  236   234   237   239     3 
  236   234   237   240     3 
  234   237   240   241     3 
  234   237   240   242     3 
  234   237   240   243     3 
  238   237   240   241     3 
  238   237   240   242     3 
  238   237   240   243     3 
  239   237   240   241     3 
  239   237   240   242     3 
  239   237   240   243     3 
  237   240   243   244     3 
  237   240   243   245     3 
  241   240   243   244     3 
  241   240   243   245     3 
  242   240   243   244     3 
  242   240   243   245     3 
  240   243   245   246     3 
  240   243   245   249     3 
  244   243   245   246     3 
  244   243   245   249     3 
  243   245   246   247     3 
  243   245   246   248     3 
  249   245   246   247     3 
  249   245   246   248     3 
  243   245   249   250     3 
  243   245   249   251     3 
  246   245   249   250     3 
  246   245   249   251     3 
  232   252   254   255     3 
  232   252   254   263     3 
  253   252   254   255     3 
  253   252   254   263     3 
  252   254   255   256     3 
  252   254   255   257     3 
  252   254   255   266     3 
  263   254   255   256     3 
  263   254   255   257     3 
  263   254   255   266     3 
  252   254   263   260     3 
  252   254   263   264     3 
  252   254   263   265     3 
  255   254   263   260     3 
  255   254   263   264     3 
  255   254   263   265     3 
  254   255   257   258     3 
  254   255   257   259     3 
  254   255   257   260     3 
  256   255   257   258     3 
  256   255   257   259     3 
  256   255   257   260     3 
  266   255   257   258     3 
  266   255   257   259     3 
  266   255   257   260     3 
  254   255   266   267     3 
  254   255   266   268     3 
  256   255   266   267     3 
  256   255   266   268     3 
  257   255   266   267     3 
  257   255   266   268     3 
  255   257   260   261     3 
  255   257   260   262     3 
  255   257   260   263     3 
  258   257   260   261     3 
  258   257   260   262     3 
  258   257   260   263     3 
  259   257   260   261     3 
  259   257   260   262     3 
  259   257   260   263     3 
  257   260   263   254     3 
  257   260   263   264     3 
  257   260   263   265     3 
  261   260   263   254     3 
  261   260   263   264     3 
  261   260   263   265     3 
  262   260   263   254     3 
  262   260   263   264     3 
  262   260   263   265     3 
  255   266   268   269     3 
  255   266   268   270     3 
  267   266   268   269     3 
  267   266   268   270     3 
  266   268   270   271     3 
  266   268   270   272     3 
  266   268   270   285     3 
  269   268   270   271     3 
  269   268   270   272     3 
  269   268   270   285     3 
  268   270   272   275     3    dih_LEU_chi1_N_C_C_C
  285   270   272   275     3    dih_LEU_chi1_C_C_C_CO
  268   270   272   273     3 
  268   270   272   274     3 
  271   270   272   273     3 
  271   270   272   274     3 
  271   270   272   275     3 
  285   270   272   273     3 
  285   270   272   274     3 
  268   270   285   286     3 
  268   270   285   287     3 
  271   270   285   286     3 
  271   270   285   287     3 
  272   270   285   286     3 
  272   270   285   287     3 
  270   272   275   276     3 
  270   272   275   277     3 
  270   272   275   281     3 
  273   272   275   276     3 
  273   272   275   277     3 
  273   272   275   281     3 
  274   272   275   276     3 
  274   272   275   277     3 
  274   272   275   281     3 
  272   275   277   278     3 
  272   275   277   279     3 
  272   275   277   280     3 
  276   275   277   278     3 
  276   275   277   279     3 
  276   275   277   280     3 
  281   275   277   278     3 
  281   275   277   279     3 
  281   275   277   280     3 
  272   275   281   282     3 
  272   275   281   283     3 
  272   275   281   284     3 
  276   275   281   282     3 
  276   275   281   283     3 
  276   275   281   284     3 
  277   275   281   282     3 
  277   275   281   283     3 
  277   275   281   284     3 
  270   285   287   288     3 
  270   285   287   289     3 
  286   285   287   288     3 
  286   285   287   289     3 
  285   287   289   290     3 
  285   287   289   291     3 
  285   287   289   295     3 
  288   287   289   290     3 
  288   287   289   291     3 
  288   287   289   295     3 
  287   289   291   294     3    dih_CYS_chi1_N_C_C_S
  295   289   291   294     3    dih_CYS_chi1_CO_C_C_S
  287   289   291   292     3 
  287   289   291   293     3 
  290   289   291   292     3 
  290   289   291   293     3 
  290   289   291   294     3 
  295   289   291   292     3 
  295   289   291   293     3 
  287   289   295   296     3 
  287   289   295   297     3 
  290   289   295   296     3 
  290   289   295   297     3 
  291   289   295   296     3 
  291   289   295   297     3 
  289   291   294   750     3 
  292   291   294   750     3 
  293   291   294   750     3 
  291   294   750   747     3 
  289   295   297   298     3 
  289   295   297   299     3 
  296   295   297   298     3 
  296   295   297   299     3 
  295   297   299   300     3 
  295   297   299   301     3 
  295   297   299   302     3 
  298   297   299   300     3 
  298   297   299   301     3 
  298   297   299   302     3 
  297   299   302   303     3 
  297   299   302   304     3 
  300   299   302   303     3 
  300   299   302   304     3 
  301   299   302   303     3 
  301   299   302   304     3 
  299   302   304   305     3 
  299   302   304   306     3 
  303   302   304   305     3 
  303   302   304   306     3 
  302   304   306   307     3 
  302   304   306   308     3 
  302   304   306   313     3 
  305   304   306   307     3 
  305   304   306   308     3 
  305   304   306   313     3 
  304   306   308   311     3    dih_SER_THR_chi1_N_C_C_O
  313   306   308   311     3    dih_SER_THR_chi1_CO_C_C_O
  304   306   308   309     3 
  304   306   308   310     3 
  307   306   308   309     3 
  307   306   308   310     3 
  307   306   308   311     3 
  313   306   308   309     3 
  313   306   308   310     3 
  304   306   313   314     3 
  304   306   313   315     3 
  307   306   313   314     3 
  307   306   313   315     3 
  308   306   313   314     3 
  308   306   313   315     3 
  306   308   311   312     3    dih_SER_THR_chi2_C_C_OH_HO
  309   308   311   312     3 
  310   308   311   312     3 
  306   313   315   316     3 
  306   313   315   317     3 
  314   313   315   316     3 
  314   313   315   317     3 
  313   315   317   318     3 
  313   315   317   319     3 
  313   315   317   326     3 
  316   315   317   318     3 
  316   315   317   319     3 
  316   315   317   326     3 
  315   317   319   322     3    dih_ASP_chi1_N_C_C_C
  326   317   319   322     3    dih_ASP_chi1_C_C_C_CO
  315   317   319   320     3 
  315   317   319   321     3 
  318   317   319   320     3 
  318   317   319   321     3 
  318   317   319   322     3 
  326   317   319   320     3 
  326   317   319   321     3 
  315   317   326   327     3 
  315   317   326   328     3 
  318   317   326   327     3 
  318   317   326   328     3 
  319   317   326   327     3 
  319   317   326   328     3 
  317   319   322   323     3 
  317   319   322   324     3 
  320   319   322   323     3 
  320   319   322   324     3 
  321   319   322   323     3 
  321   319   322   324     3 
  319   322   324   325     3    dih_sidechain_COOH_C_C_O_H
  323   322   324   325     3    dih_sidechain_COOH_O_C_O_H
  317   326   328   329     3 
  317   326   328   330     3 
  327   326   328   329     3 
  327   326   328   330     3 
  326   328   330   331     3 
  326   328   330   332     3 
  326   328   330   340     3 
  329   328   330   331     3 
  329   328   330   332     3 
  329   328   330   340     3 
  328   330   332   335     3    dih_ASN_chi1_N_C_C_C
  340   330   332   335     3    dih_ASN_chi1_C_C_C_CO
  328   330   332   333     3 
  328   330   332   334     3 
  331   330   332   333     3 
  331   330   332   334     3 
  331   330   332   335     3 
  340   330   332   333     3 
  340   330   332   334     3 
  328   330   340   341     3 
  328   330   340   342     3 
  331   330   340   341     3 
  331   330   340   342     3 
  332   330   340   341     3 
  332   330   340   342     3 
  330   332   335   337     3    dih_ASN_chi2_C_C_CO_N
  330   332   335   336     3 
  333   332   335   336     3 
  333   332   335   337     3 
  334   332   335   336     3 
  334   332   335   337     3 
  332   335   337   338     3 
  332   335   337   339     3 
  336   335   337   338     3 
  336   335   337   339     3 
  330   340   342   343     3 
  330   340   342   344     3 
  341   340   342   343     3 
  341   340   342   344     3 
  340   342   344   345     3 
  340   342   344   346     3 
  340   342   344   362     3 
  343   342   344   345     3 
  343   342   344   346     3 
  343   342   344   362     3 
  342   344   346   349     3    dih_LYS_chi1_N_C_C_C
  362   344   346   349     3    dih_LYS_chi1_C_C_C_CO
  342   344   346   347     3 
  342   344   346   348     3 
  345   344   346   347     3 
  345   344   346   348     3 
  345   344   346   349     3 
  362   344   346   347     3 
  362   344   346   348     3 
  342   344   362   363     3 
  342   344   362   364     3 
  345   344   362   363     3 
  345   344   362   364     3 
  346   344   362   363     3 
  346   344   362   364     3 
  344   346   349   350     3 
  344   346   349   351     3 
  344   346   349   352     3 
  347   346   349   350     3 
  347   346   349   351     3 
  347   346   349   352     3 
  348   346   349   350     3 
  348   346   349   351     3 
  348   346   349   352     3 
  346   349   352   353     3 
  346   349   352   354     3 
  346   349   352   355     3 
  350   349   352   353     3 
  350   349   352   354     3 
  350   349   352   355     3 
  351   349   352   353     3 
  351   349   352   354     3 
  351   349   352   355     3 
  349   352   355   356     3 
  349   352   355   357     3 
  349   352   355   358     3 
  353   352   355   356     3 
  353   352   355   357     3 
  353   352   355   358     3 
  354   352   355   356     3 
  354   352   355   357     3 
  354   352   355   358     3 
  352   355   358   359     3    dih_LYS_chi5_C_C_N_H
  352   355   358   360     3    dih_LYS_chi5_C_C_N_H
  352   355   358   361     3    dih_LYS_chi5_C_C_N_H
  356   355   358   359     3 
  356   355   358   360     3 
  356   355   358   361     3 
  357   355   358   359     3 
  357   355   358   360     3 
  357   355   358   361     3 
  344   362   364   365     3 
  344   362   364   366     3 
  363   362   364   365     3 
  363   362   364   366     3 
  362   364   366   367     3 
  362   364   366   368     3 
  362   364   366   376     3 
  365   364   366   367     3 
  365   364   366   368     3 
  365   364   366   376     3 
  364   366   368   370     3    dih_SER_THR_chi1_N_C_C_O
  376   366   368   370     3    dih_SER_THR_chi1_CO_C_C_O
  364   366   368   369     3 
  364   366   368   372     3 
  367   366   368   369     3 
  367   366   368   370     3 
  367   366   368   372     3 
  376   366   368   369     3 
  376   366   368   372     3 
  364   366   376   377     3 
  364   366   376   378     3 
  367   366   376   377     3 
  367   366   376   378     3 
  368   366   376   377     3 
  368   366   376   378     3 
  366   368   370   371     3    dih_SER_THR_chi2_C_C_OH_HO
  369   368   370   371     3 
  372   368   370   371     3 
  366   368   372   373     3 
  366   368   372   374     3 
  366   368   372   375     3 
  369   368   372   373     3 
  369   368   372   374     3 
  369   368   372   375     3 
  370   368   372   373     3 
  370   368   372   374     3 
  370   368   372   375     3 
  366   376   378   379     3 
  366   376   378   380     3 
  377   376   378   379     3 
  377   376   378   380     3 
  376   378   380   381     3 
  376   378   380   382     3 
  376   378   380   397     3 
  379   378   380   381     3 
  379   378   380   382     3 
  379   378   380   397     3 
  378   380   382   383     3 
  378   380   382   384     3 
  378   380   382   385     3 
  381   380   382   383     3 
  381   380   382   384     3 
  381   380   382   385     3 
  397   380   382   383     3 
  397   380   382   384     3 
  397   380   382   385     3 
  378   380   397   398     3 
  378   380   397   399     3 
  381   380   397   398     3 
  381   380   397   399     3 
  382   380   397   398     3 
  382   380   397   399     3 
  380   382   385   386     3 
  380   382   385   388     3 
  383   382   385   386     3 
  383   382   385   388     3 
  384   382   385   386     3 
  384   382   385   388     3 
  382   385   386   387     3 
  382   385   386   390     3 
  388   385   386   387     3 
  388   385   386   390     3 
  382   385   388   389     3 
  382   385   388   392     3 
  386   385   388   389     3 
  386   385   388   392     3 
  385   386   390   391     3 
  385   386   390   394     3 
  387   386   390   391     3 
  387   386   390   394     3 
  385   388   392   393     3 
  385   388   392   394     3 
  389   388   392   393     3 
  389   388   392   394     3 
  386   390   394   392     3 
  386   390   394   395     3 
  391   390   394   392     3 
  391   390   394   395     3 
  388   392   394   390     3 
  388   392   394   395     3 
  393   392   394   390     3 
  393   392   394   395     3 
  390   394   395   396     3 
  392   394   395   396     3 
  380   397   399   400     3 
  380   397   399   401     3 
  398   397   399   400     3 
  398   397   399   401     3 
  397   399   401   402     3 
  397   399   401   403     3 
  397   399   401   404     3 
  400   399   401   402     3 
  400   399   401   403     3 
  400   399   401   404     3 
  399   401   404   405     3 
  399   401   404   406     3 
  402   401   404   405     3 
  402   401   404   406     3 
  403   401   404   405     3 
  403   401   404   406     3 
  401   404   406   407     3 
  401   404   406   408     3 
  405   404   406   407     3 
  405   404   406   408     3 
  404   406   408   409     3 
  404   406   408   410     3 
  404   406   408   418     3 
  407   406   408   409     3 
  407   406   408   410     3 
  407   406   408   418     3 
  406   408   410   413     3    dih_ASN_chi1_N_C_C_C
  418   408   410   413     3    dih_ASN_chi1_C_C_C_CO
  406   408   410   411     3 
  406   408   410   412     3 
  409   408   410   411     3 
  409   408   410   412     3 
  409   408   410   413     3 
  418   408   410   411     3 
  418   408   410   412     3 
  406   408   418   419     3 
  406   408   418   420     3 
  409   408   418   419     3 
  409   408   418   420     3 
  410   408   418   419     3 
  410   408   418   420     3 
  408   410   413   415     3    dih_ASN_chi2_C_C_CO_N
  408   410   413   414     3 
  411   410   413   414     3 
  411   410   413   415     3 
  412   410   413   414     3 
  412   410   413   415     3 
  410   413   415   416     3 
  410   413   415   417     3 
  414   413   415   416     3 
  414   413   415   417     3 
  408   418   420   421     3 
  408   418   420   422     3 
  419   418   420   421     3 
  419   418   420   422     3 
  418   420   422   423     3 
  418   420   422   424     3 
  418   420   422   440     3 
  421   420   422   423     3 
  421   420   422   424     3 
  421   420   422   440     3 
  420   422   424   427     3    dih_LYS_chi1_N_C_C_C
  440   422   424   427     3    dih_LYS_chi1_C_C_C_CO
  420   422   424   425     3 
  420   422   424   426     3 
  423   422   424   425     3 
  423   422   424   426     3 
  423   422   424   427     3 
  440   422   424   425     3 
  440   422   424   426     3 
  420   422   440   441     3 
  420   422   440   442     3 
  423   422   440   441     3 
  423   422   440   442     3 
  424   422   440   441     3 
  424   422   440   442     3 
  422   424   427   428     3 
  422   424   427   429     3 
  422   424   427   430     3 
  425   424   427   428     3 
  425   424   427   429     3 
  425   424   427   430     3 
  426   424   427   428     3 
  426   424   427   429     3 
  426   424   427   430     3 
  424   427   430   431     3 
  424   427   430   432     3 
  424   427   430   433     3 
  428   427   430   431     3 
  428   427   430   432     3 
  428   427   430   433     3 
  429   427   430   431     3 
  429   427   430   432     3 
  429   427   430   433     3 
  427   430   433   434     3 
  427   430   433   435     3 
  427   430   433   436     3 
  431   430   433   434     3 
  431   430   433   435     3 
  431   430   433   436     3 
  432   430   433   434     3 
  432   430   433   435     3 
  432   430   433   436     3 
  430   433   436   437     3    dih_LYS_chi5_C_C_N_H
  430   433   436   438     3    dih_LYS_chi5_C_C_N_H
  430   433   436   439     3    dih_LYS_chi5_C_C_N_H
  434   433   436   437     3 
  434   433   436   438     3 
  434   433   436   439     3 
  435   433   436   437     3 
  435   433   436   438     3 
  435   433   436   439     3 
  422   440   442   443     3 
  422   440   442   444     3 
  441   440   442   443     3 
  441   440   442   444     3 
  440   442   444   445     3 
  440   442   444   446     3 
  440   442   444   450     3 
  443   442   444   445     3 
  443   442   444   446     3 
  443   442   444   450     3 
  442   444   446   449     3    dih_CYS_chi1_N_C_C_S
  450   444   446   449     3    dih_CYS_chi1_CO_C_C_S
  442   444   446   447     3 
  442   444   446   448     3 
  445   444   446   447     3 
  445   444   446   448     3 
  445   444   446   449     3 
  450   444   446   447     3 
  450   444   446   448     3 
  442   444   450   451     3 
  442   444   450   452     3 
  445   444   450   451     3 
  445   444   450   452     3 
  446   444   450   451     3 
  446   444   450   452     3 
  444   446   449   157     3 
  447   446   449   157     3 
  448   446   449   157     3 
  444   450   452   453     3 
  444   450   452   454     3 
  451   450   452   453     3 
  451   450   452   454     3 
  450   452   454   455     3 
  450   452   454   456     3 
  450   452   454   464     3 
  453   452   454   455     3 
  453   452   454   456     3 
  453   452   454   464     3 
  452   454   456   459     3    dih_ASN_chi1_N_C_C_C
  464   454   456   459     3    dih_ASN_chi1_C_C_C_CO
  452   454   456   457     3 
  452   454   456   458     3 
  455   454   456   457     3 
  455   454   456   458     3 
  455   454   456   459     3 
  464   454   456   457     3 
  464   454   456   458     3 
  452   454   464   465     3 
  452   454   464   466     3 
  455   454   464   465     3 
  455   454   464   466     3 
  456   454   464   465     3 
  456   454   464   466     3 
  454   456   459   461     3    dih_ASN_chi2_C_C_CO_N
  454   456   459   460     3 
  457   456   459   460     3 
  457   456   459   461     3 
  458   456   459   460     3 
  458   456   459   461     3 
  456   459   461   462     3 
  456   459   461   463     3 
  460   459   461   462     3 
  460   459   461   463     3 
  454   464   466   467     3 
  454   464   466   468     3 
  465   464   466   467     3 
  465   464   466   468     3 
  464   466   468   469     3 
  464   466   468   470     3 
  464   466   468   484     3 
  467   466   468   469     3 
  467   466   468   470     3 
  467   466   468   484     3 
  466   468   470   471     3 
  466   468   470   472     3 
  466   468   470   473     3 
  469   468   470   471     3 
  469   468   470   472     3 
  469   468   470   473     3 
  484   468   470   471     3 
  484   468   470   472     3 
  484   468   470   473     3 
  466   468   484   485     3 
  466   468   484   486     3 
  469   468   484   485     3 
  469   468   484   486     3 
  470   468   484   485     3 
  470   468   484   486     3 
  468   470   473   474     3 
  468   470   473   476     3 
  471   470   473   474     3 
  471   470   473   476     3 
  472   470   473   474     3 
  472   470   473   476     3 
  470   473   474   475     3 
  470   473   474   478     3 
  476   473   474   475     3 
  476   473   474   478     3 
  470   473   476   477     3 
  470   473   476   480     3 
  474   473   476   477     3 
  474   473   476   480     3 
  473   474   478   479     3 
  473   474   478   482     3 
  475   474   478   479     3 
  475   474   478   482     3 
  473   476   480   481     3 
  473   476   480   482     3 
  477   476   480   481     3 
  477   476   480   482     3 
  474   478   482   480     3 
  474   478   482   483     3 
  479   478   482   480     3 
  479   478   482   483     3 
  476   480   482   478     3 
  476   480   482   483     3 
  481   480   482   478     3 
  481   480   482   483     3 
  468   484   486   487     3 
  468   484   486   488     3 
  485   484   486   487     3 
  485   484   486   488     3 
  484   486   488   489     3 
  484   486   488   490     3 
  484   486   488   494     3 
  487   486   488   489     3 
  487   486   488   490     3 
  487   486   488   494     3 
  486   488   490   493     3    dih_CYS_chi1_N_C_C_S
  494   488   490   493     3    dih_CYS_chi1_CO_C_C_S
  486   488   490   491     3 
  486   488   490   492     3 
  489   488   490   491     3 
  489   488   490   492     3 
  489   488   490   493     3 
  494   488   490   491     3 
  494   488   490   492     3 
  486   488   494   495     3 
  486   488   494   496     3 
  489   488   494   495     3 
  489   488   494   496     3 
  490   488   494   495     3 
  490   488   494   496     3 
  488   490   493    39     3 
  491   490   493    39     3 
  492   490   493    39     3 
  488   494   496   497     3 
  488   494   496   498     3 
  495   494   496   497     3 
  495   494   496   498     3 
  494   496   498   499     3 
  494   496   498   500     3 
  494   496   498   508     3 
  497   496   498   499     3 
  497   496   498   500     3 
  497   496   498   508     3 
  496   498   500   503     3    dih_ASN_chi1_N_C_C_C
  508   498   500   503     3    dih_ASN_chi1_C_C_C_CO
  496   498   500   501     3 
  496   498   500   502     3 
  499   498   500   501     3 
  499   498   500   502     3 
  499   498   500   503     3 
  508   498   500   501     3 
  508   498   500   502     3 
  496   498   508   509     3 
  496   498   508   510     3 
  499   498   508   509     3 
  499   498   508   510     3 
  500   498   508   509     3 
  500   498   508   510     3 
  498   500   503   505     3    dih_ASN_chi2_C_C_CO_N
  498   500   503   504     3 
  501   500   503   504     3 
  501   500   503   505     3 
  502   500   503   504     3 
  502   500   503   505     3 
  500   503   505   506     3 
  500   503   505   507     3 
  504   503   505   506     3 
  504   503   505   507     3 
  498   508   510   511     3 
  498   508   510   512     3 
  509   508   510   511     3 
  509   508   510   512     3 
  508   510   512   513     3 
  508   510   512   514     3 
  508   510   512   518     3 
  511   510   512   513     3 
  511   510   512   514     3 
  511   510   512   518     3 
  510   512   514   515     3 
  510   512   514   516     3 
  510   512   514   517     3 
  513   512   514   515     3 
  513   512   514   516     3 
  513   512   514   517     3 
  518   512   514   515     3 
  518   512   514   516     3 
  518   512   514   517     3 
  510   512   518   519     3 
  510   512   518   520     3 
  513   512   518   519     3 
  513   512   518   520     3 
  514   512   518   519     3 
  514   512   518   520     3 
  512   518   520   521     3 
  512   518   520   522     3 
  519   518   520   521     3 
  519   518   520   522     3 
  518   520   522   523     3 
  518   520   522   524     3 
  518   520   522   534     3 
  521   520   522   523     3 
  521   520   522   524     3 
  521   520   522   534     3 
  520   522   524   526     3    dih_VAL_chi1_N_C_C_C
  520   522   524   530     3    dih_VAL_chi1_N_C_C_C
  534   522   524   526     3    dih_VAL_chi1_C_C_C_CO
  534   522   524   530     3    dih_VAL_chi1_C_C_C_CO
  520   522   524   525     3 
  523   522   524   525     3 
  523   522   524   526     3 
  523   522   524   530     3 
  534   522   524   525     3 
  520   522   534   535     3 
  520   522   534   536     3 
  523   522   534   535     3 
  523   522   534   536     3 
  524   522   534   535     3 
  524   522   534   536     3 
  522   524   526   527     3 
  522   524   526   528     3 
  522   524   526   529     3 
  525   524   526   527     3 
  525   524   526   528     3 
  525   524   526   529     3 
  530   524   526   527     3 
  530   524   526   528     3 
  530   524   526   529     3 
  522   524   530   531     3 
  522   524   530   532     3 
  522   524   530   533     3 
  525   524   530   531     3 
  525   524   530   532     3 
  525   524   530   533     3 
  526   524   530   531     3 
  526   524   530   532     3 
  526   524   530   533     3 
  522   534   536   537     3 
  522   534   536   538     3 
  535   534   536   537     3 
  535   534   536   538     3 
  534   536   538   539     3 
  534   536   538   540     3 
  534   536   538   550     3 
  537   536   538   539     3 
  537   536   538   540     3 
  537   536   538   550     3 
  536   538   540   542     3    dih_VAL_chi1_N_C_C_C
  536   538   540   546     3    dih_VAL_chi1_N_C_C_C
  550   538   540   542     3    dih_VAL_chi1_C_C_C_CO
  550   538   540   546     3    dih_VAL_chi1_C_C_C_CO
  536   538   540   541     3 
  539   538   540   541     3 
  539   538   540   542     3 
  539   538   540   546     3 
  550   538   540   541     3 
  536   538   550   551     3 
  536   538   550   552     3 
  539   538   550   551     3 
  539   538   550   552     3 
  540   538   550   551     3 
  540   538   550   552     3 
  538   540   542   543     3 
  538   540   542   544     3 
  538   540   542   545     3 
  541   540   542   543     3 
  541   540   542   544     3 
  541   540   542   545     3 
  546   540   542   543     3 
  546   540   542   544     3 
  546   540   542   545     3 
  538   540   546   547     3 
  538   540   546   548     3 
  538   540   546   549     3 
  541   540   546   547     3 
  541   540   546   548     3 
  541   540   546   549     3 
  542   540   546   547     3 
  542   540   546   548     3 
  542   540   546   549     3 
  538   550   552   553     3 
  538   550   552   554     3 
  551   550   552   553     3 
  551   550   552   554     3 
  550   552   554   555     3 
  550   552   554   556     3 
  550   552   554   566     3 
  553   552   554   555     3 
  553   552   554   556     3 
  553   552   554   566     3 
  552   554   556   559     3    dih_GLU_chi1_N_C_C_C
  566   554   556   559     3    dih_GLU_chi1_C_C_C_CO
  552   554   556   557     3 
  552   554   556   558     3 
  555   554   556   557     3 
  555   554   556   558     3 
  555   554   556   559     3 
  566   554   556   557     3 
  566   554   556   558     3 
  552   554   566   567     3 
  552   554   566   568     3 
  555   554   566   567     3 
  555   554   566   568     3 
  556   554   566   567     3 
  556   554   566   568     3 
  554   556   559   560     3 
  554   556   559   561     3 
  554   556   559   562     3 
  557   556   559   560     3 
  557   556   559   561     3 
  557   556   559   562     3 
  558   556   559   560     3 
  558   556   559   561     3 
  558   556   559   562     3 
  556   559   562   563     3 
  556   559   562   564     3 
  560   559   562   563     3 
  560   559   562   564     3 
  561   559   562   563     3 
  561   559   562   564     3 
  559   562   564   565     3    dih_sidechain_COOH_C_C_O_H
  563   562   564   565     3    dih_sidechain_COOH_O_C_O_H
  554   566   568   569     3 
  554   566   568   570     3 
  567   566   568   569     3 
  567   566   568   570     3 
  566   568   570   571     3 
  566   568   570   572     3 
  566   568   570   577     3 
  569   568   570   571     3 
  569   568   570   572     3 
  569   568   570   577     3 
  568   570   572   575     3    dih_SER_THR_chi1_N_C_C_O
  577   570   572   575     3    dih_SER_THR_chi1_CO_C_C_O
  568   570   572   573     3 
  568   570   572   574     3 
  571   570   572   573     3 
  571   570   572   574     3 
  571   570   572   575     3 
  577   570   572   573     3 
  577   570   572   574     3 
  568   570   577   578     3 
  568   570   577   579     3 
  571   570   577   578     3 
  571   570   577   579     3 
  572   570   577   578     3 
  572   570   577   579     3 
  570   572   575   576     3    dih_SER_THR_chi2_C_C_OH_HO
  573   572   575   576     3 
  574   572   575   576     3 
  570   577   579   580     3 
  570   577   579   581     3 
  578   577   579   580     3 
  578   577   579   581     3 
  577   579   581   582     3 
  577   579   581   583     3 
  577   579   581   591     3 
  580   579   581   582     3 
  580   579   581   583     3 
  580   579   581   591     3 
  579   581   583   586     3    dih_ASN_chi1_N_C_C_C
  591   581   583   586     3    dih_ASN_chi1_C_C_C_CO
  579   581   583   584     3 
  579   581   583   585     3 
  582   581   583   584     3 
  582   581   583   585     3 
  582   581   583   586     3 
  591   581   583   584     3 
  591   581   583   585     3 
  579   581   591   592     3 
  579   581   591   593     3 
  582   581   591   592     3 
  582   581   591   593     3 
  583   581   591   592     3 
  583   581   591   593     3 
  581   583   586   588     3    dih_ASN_chi2_C_C_CO_N
  581   583   586   587     3 
  584   583   586   587     3 
  584   583   586   588     3 
  585   583   586   587     3 
  585   583   586   588     3 
  583   586   588   589     3 
  583   586   588   590     3 
  587   586   588   589     3 
  587   586   588   590     3 
  581   591   593   594     3 
  581   591   593   595     3 
  592   591   593   594     3 
  592   591   593   595     3 
  591   593   595   596     3 
  591   593   595   597     3 
  591   593   595   598     3 
  594   593   595   596     3 
  594   593   595   597     3 
  594   593   595   598     3 
  593   595   598   599     3 
  593   595   598   600     3 
  596   595   598   599     3 
  596   595   598   600     3 
  597   595   598   599     3 
  597   595   598   600     3 
  595   598   600   601     3 
  595   598   600   602     3 
  599   598   600   601     3 
  599   598   600   602     3 
  598   600   602   603     3 
  598   600   602   604     3 
  598   600   602   612     3 
  601   600   602   603     3 
  601   600   602   604     3 
  601   600   602   612     3 
  600   602   604   606     3    dih_SER_THR_chi1_N_C_C_O
  612   602   604   606     3    dih_SER_THR_chi1_CO_C_C_O
  600   602   604   605     3 
  600   602   604   608     3 
  603   602   604   605     3 
  603   602   604   606     3 
  603   602   604   608     3 
  612   602   604   605     3 
  612   602   604   608     3 
  600   602   612   613     3 
  600   602   612   614     3 
  603   602   612   613     3 
  603   602   612   614     3 
  604   602   612   613     3 
  604   602   612   614     3 
  602   604   606   607     3    dih_SER_THR_chi2_C_C_OH_HO
  605   604   606   607     3 
  608   604   606   607     3 
  602   604   608   609     3 
  602   604   608   610     3 
  602   604   608   611     3 
  605   604   608   609     3 
  605   604   608   610     3 
  605   604   608   611     3 
  606   604   608   609     3 
  606   604   608   610     3 
  606   604   608   611     3 
  602   612   614   615     3 
  602   612   614   616     3 
  613   612   614   615     3 
  613   612   614   616     3 
  612   614   616   617     3 
  612   614   616   618     3 
  612   614   616   631     3 
  615   614   616   617     3 
  615   614   616   618     3 
  615   614   616   631     3 
  614   616   618   621     3    dih_LEU_chi1_N_C_C_C
  631   616   618   621     3    dih_LEU_chi1_C_C_C_CO
  614   616   618   619     3 
  614   616   618   620     3 
  617   616   618   619     3 
  617   616   618   620     3 
  617   616   618   621     3 
  631   616   618   619     3 
  631   616   618   620     3 
  614   616   631   632     3 
  614   616   631   633     3 
  617   616   631   632     3 
  617   616   631   633     3 
  618   616   631   632     3 
  618   616   631   633     3 
  616   618   621   622     3 
  616   618   621   623     3 
  616   618   621   627     3 
  619   618   621   622     3 
  619   618   621   623     3 
  619   618   621   627     3 
  620   618   621   622     3 
  620   618   621   623     3 
  620   618   621   627     3 
  618   621   623   624     3 
  618   621   623   625     3 
  618   621   623   626     3 
  622   621   623   624     3 
  622   621   623   625     3 
  622   621   623   626     3 
  627   621   623   624     3 
  627   621   623   625     3 
  627   621   623   626     3 
  618   621   627   628     3 
  618   621   627   629     3 
  618   621   627   630     3 
  622   621   627   628     3 
  622   621   627   629     3 
  622   621   627   630     3 
  623   621   627   628     3 
  623   621   627   629     3 
  623   621   627   630     3 
  616   631   633   634     3 
  616   631   633   635     3 
  632   631   633   634     3 
  632   631   633   635     3 
  631   633   635   636     3 
  631   633   635   637     3 
  631   633   635   645     3 
  634   633   635   636     3 
  634   633   635   637     3 
  634   633   635   645     3 
  633   635   637   639     3    dih_SER_THR_chi1_N_C_C_O
  645   635   637   639     3    dih_SER_THR_chi1_CO_C_C_O
  633   635   637   638     3 
  633   635   637   641     3 
  636   635   637   638     3 
  636   635   637   639     3 
  636   635   637   641     3 
  645   635   637   638     3 
  645   635   637   641     3 
  633   635   645   646     3 
  633   635   645   647     3 
  636   635   645   646     3 
  636   635   645   647     3 
  637   635   645   646     3 
  637   635   645   647     3 
  635   637   639   640     3    dih_SER_THR_chi2_C_C_OH_HO
  638   637   639   640     3 
  641   637   639   640     3 
  635   637   641   642     3 
  635   637   641   643     3 
  635   637   641   644     3 
  638   637   641   642     3 
  638   637   641   643     3 
  638   637   641   644     3 
  639   637   641   642     3 
  639   637   641   643     3 
  639   637   641   644     3 
  635   645   647   648     3 
  635   645   647   649     3 
  646   645   647   648     3 
  646   645   647   649     3 
  645   647   649   650     3 
  645   647   649   651     3 
  645   647   649   664     3 
  648   647   649   650     3 
  648   647   649   651     3 
  648   647   649   664     3 
  647   649   651   654     3    dih_LEU_chi1_N_C_C_C
  664   649   651   654     3    dih_LEU_chi1_C_C_C_CO
  647   649   651   652     3 
  647   649   651   653     3 
  650   649   651   652     3 
  650   649   651   653     3 
  650   649   651   654     3 
  664   649   651   652     3 
  664   649   651   653     3 
  647   649   664   665     3 
  647   649   664   666     3 
  650   649   664   665     3 
  650   649   664   666     3 
  651   649   664   665     3 
  651   649   664   666     3 
  649   651   654   655     3 
  649   651   654   656     3 
  649   651   654   660     3 
  652   651   654   655     3 
  652   651   654   656     3 
  652   651   654   660     3 
  653   651   654   655     3 
  653   651   654   656     3 
  653   651   654   660     3 
  651   654   656   657     3 
  651   654   656   658     3 
  651   654   656   659     3 
  655   654   656   657     3 
  655   654   656   658     3 
  655   654   656   659     3 
  660   654   656   657     3 
  660   654   656   658     3 
  660   654   656   659     3 
  651   654   660   661     3 
  651   654   660   662     3 
  651   654   660   663     3 
  655   654   660   661     3 
  655   654   660   662     3 
  655   654   660   663     3 
  656   654   660   661     3 
  656   654   660   662     3 
  656   654   660   663     3 
  649   664   666   667     3 
  649   664   666   668     3 
  665   664   666   667     3 
  665   664   666   668     3 
  664   666   668   669     3 
  664   666   668   670     3 
  664   666   668   675     3 
  667   666   668   669     3 
  667   666   668   670     3 
  667   666   668   675     3 
  666   668   670   673     3    dih_SER_THR_chi1_N_C_C_O
  675   668   670   673     3    dih_SER_THR_chi1_CO_C_C_O
  666   668   670   671     3 
  666   668   670   672     3 
  669   668   670   671     3 
  669   668   670   672     3 
  669   668   670   673     3 
  675   668   670   671     3 
  675   668   670   672     3 
  666   668   675   676     3 
  666   668   675   677     3 
  669   668   675   676     3 
  669   668   675   677     3 
  670   668   675   676     3 
  670   668   675   677     3 
  668   670   673   674     3    dih_SER_THR_chi2_C_C_OH_HO
  671   670   673   674     3 
  672   670   673   674     3 
  668   675   677   678     3 
  668   675   677   679     3 
  676   675   677   678     3 
  676   675   677   679     3 
  675   677   679   680     3 
  675   677   679   681     3 
  675   677   679   692     3 
  678   677   679   680     3 
  678   677   679   681     3 
  678   677   679   692     3 
  677   679   681   684     3    dih_HIS_chi1_N_C_C_C
  692   679   681   684     3    dih_HIS_chi1_C_C_C_CO
  677   679   681   682     3 
  677   679   681   683     3 
  680   679   681   682     3 
  680   679   681   683     3 
  680   679   681   684     3 
  692   679   681   682     3 
  692   679   681   683     3 
  677   679   692   693     3 
  677   679   692   694     3 
  680   679   692   693     3 
  680   679   692   694     3 
  681   679   692   693     3 
  681   679   692   694     3 
  679   681   684   685     3    dih_HIS_chi2_C_C_C_N
  679   681   684   686     3 
  682   681   684   685     3 
  682   681   684   686     3 
  683   681   684   685     3 
  683   681   684   686     3 
  681   684   685   688     3 
  686   684   685   688     3 
  681   684   686   687     3 
  681   684   686   690     3 
  685   684   686   687     3 
  685   684   686   690     3 
  684   685   688   689     3 
  684   685   688   690     3 
  684   686   690   688     3 
  684   686   690   691     3 
  687   686   690   688     3 
  687   686   690   691     3 
  685   688   690   686     3 
  685   688   690   691     3 
  689   688   690   686     3 
  689   688   690   691     3 
  679   692   694   695     3 
  679   692   694   696     3 
  693   692   694   695     3 
  693   692   694   696     3 
  692   694   696   697     3 
  692   694   696   698     3 
  692   694   696   712     3 
  695   694   696   697     3 
  695   694   696   698     3 
  695   694   696   712     3 
  694   696   698   699     3 
  694   696   698   700     3 
  694   696   698   701     3 
  697   696   698   699     3 
  697   696   698   700     3 
  697   696   698   701     3 
  712   696   698   699     3 
  712   696   698   700     3 
  712   696   698   701     3 
  694   696   712   713     3 
  694   696   712   714     3 
  697   696   712   713     3 
  697   696   712   714     3 
  698   696   712   713     3 
  698   696   712   714     3 
  696   698   701   702     3 
  696   698   701   704     3 
  699   698   701   702     3 
  699   698   701   704     3 
  700   698   701   702     3 
  700   698   701   704     3 
  698   701   702   703     3 
  698   701   702   706     3 
  704   701   702   703     3 
  704   701   702   706     3 
  698   701   704   705     3 
  698   701   704   708     3 
  702   701   704   705     3 
  702   701   704   708     3 
  701   702   706   707     3 
  701   702   706   710     3 
  703   702   706   707     3 
  703   702   706   710     3 
  701   704   708   709     3 
  701   704   708   710     3 
  705   704   708   709     3 
  705   704   708   710     3 
  702   706   710   708     3 
  702   706   710   711     3 
  707   706   710   708     3 
  707   706   710   711     3 
  704   708   710   706     3 
  704   708   710   711     3 
  709   708   710   706     3 
  709   708   710   711     3 
  696   712   714   715     3 
  696   712   714   716     3 
  713   712   714   715     3 
  713   712   714   716     3 
  712   714   716   717     3 
  712   714   716   718     3 
  712   714   716   719     3 
  715   714   716   717     3 
  715   714   716   718     3 
  715   714   716   719     3 
  714   716   719   720     3 
  714   716   719   721     3 
  717   716   719   720     3 
  717   716   719   721     3 
  718   716   719   720     3 
  718   716   719   721     3 
  716   719   721   722     3 
  716   719   721   723     3 
  720   719   721   722     3 
  720   719   721   723     3 
  719   721   723   724     3 
  719   721   723   725     3 
  719   721   723   741     3 
  722   721   723   724     3 
  722   721   723   725     3 
  722   721   723   741     3 
  721   723   725   728     3    dih_LYS_chi1_N_C_C_C
  741   723   725   728     3    dih_LYS_chi1_C_C_C_CO
  721   723   725   726     3 
  721   723   725   727     3 
  724   723   725   726     3 
  724   723   725   727     3 
  724   723   725   728     3 
  741   723   725   726     3 
  741   723   725   727     3 
  721   723   741   742     3 
  721   723   741   743     3 
  724   723   741   742     3 
  724   723   741   743     3 
  725   723   741   742     3 
  725   723   741   743     3 
  723   725   728   729     3 
  723   725   728   730     3 
  723   725   728   731     3 
  726   725   728   729     3 
  726   725   728   730     3 
  726   725   728   731     3 
  727   725   728   729     3 
  727   725   728   730     3 
  727   725   728   731     3 
  725   728   731   732     3 
  725   728   731   733     3 
  725   728   731   734     3 
  729   728   731   732     3 
  729   728   731   733     3 
  729   728   731   734     3 
  730   728   731   732     3 
  730   728   731   733     3 
  730   728   731   734     3 
  728   731   734   735     3 
  728   731   734   736     3 
  728   731   734   737     3 
  732   731   734   735     3 
  732   731   734   736     3 
  732   731   734   737     3 
  733   731   734   735     3 
  733   731   734   736     3 
  733   731   734   737     3 
  731   734   737   738     3    dih_LYS_chi5_C_C_N_H
  731   734   737   739     3    dih_LYS_chi5_C_C_N_H
  731   734   737   740     3    dih_LYS_chi5_C_C_N_H
  735   734   737   738     3 
  735   734   737   739     3 
  735   734   737   740     3 
  736   734   737   738     3 
  736   734   737   739     3 
  736   734   737   740     3 
  723   741   743   744     3 
  723   741   743   745     3 
  742   741   743   744     3 
  742   741   743   745     3 
  741   743   745   746     3 
  741   743   745   747     3 
  741   743   745   751     3 
  744   743   745   746     3 
  744   743   745   747     3 
  744   743   745   751     3 
  743   745   747   750     3    dih_CYS_chi1_N_C_C_S
  751   745   747   750     3    dih_CYS_chi1_CO_C_C_S
  743   745   747   748     3 
  743   745   747   749     3 
  746   745   747   748     3 
  746   745   747   749     3 
  746   745   747   750     3 
  751   745   747   748     3 
  751   745   747   749     3 
  743   745   751   752     3 
  743   745   751   753     3 
  746   745   751   752     3 
  746   745   751   753     3 
  747   745   751   752     3 
  747   745   751   753     3 
  745   747   750   294     3 
  748   747   750   294     3 
  749   747   750   294     3 
  745   751   753   754     3 
  752   751   753   754     3 

[ dihedrals ]
;  ai    aj    ak    al funct            c0            c1            c2            c3
    5    19    17    18     1    improper_O_C_X_Y
   17    21    19    20     1    improper_Z_N_X_Y
   21    32    30    31     1    improper_O_C_X_Y
   23    27    26    28     1    improper_O_C_X_Y
   30    34    32    33     1    improper_Z_N_X_Y
   34    42    40    41     1    improper_O_C_X_Y
   40    44    42    43     1    improper_Z_N_X_Y
   44    53    51    52     1    improper_O_C_X_Y
   51    55    53    54     1    improper_Z_N_X_Y
   55    69    67    68     1    improper_O_C_X_Y
   60    64    63    65     1    improper_O_C_X_Y
   67    71    69    70     1    improper_Z_N_X_Y
   71    90    88    89     1    improper_O_C_X_Y
   73    76    79    77     1    improper_Z_CA_X_Y
   76    81    77    78     1    improper_Z_CA_X_Y
   76    83    79    80     1    improper_Z_CA_X_Y
   77    85    81    82     1    improper_Z_CA_X_Y
   79    85    83    84     1    improper_Z_CA_X_Y
   81    83    85    86     1    improper_Z_CA_X_Y
   88    91    90    99     1    improper_Z_N_X_Y
   91   104   102   103     1    improper_O_C_X_Y
  102   106   104   105     1    improper_Z_N_X_Y
  106   126   124   125     1    improper_O_C_X_Y
  124   127   126   135     1    improper_Z_N_X_Y
  127   140   138   139     1    improper_O_C_X_Y
  138   142   140   141     1    improper_Z_N_X_Y
  142   150   148   149     1    improper_O_C_X_Y
  148   152   150   151     1    improper_Z_N_X_Y
  152   160   158   159     1    improper_O_C_X_Y
  158   162   160   161     1    improper_Z_N_X_Y
  162   174   172   173     1    improper_O_C_X_Y
  172   176   174   175     1    improper_Z_N_X_Y
  176   193   191   192     1    improper_O_C_X_Y
  191   195   193   194     1    improper_Z_N_X_Y
  195   209   207   208     1    improper_O_C_X_Y
  200   204   203   205     1    improper_O_C_X_Y
  207   211   209   210     1    improper_Z_N_X_Y
  211   230   228   229     1    improper_O_C_X_Y
  213   216   219   217     1    improper_Z_CA_X_Y
  216   221   217   218     1    improper_Z_CA_X_Y
  216   223   219   220     1    improper_Z_CA_X_Y
  217   225   221   222     1    improper_Z_CA_X_Y
  219   225   223   224     1    improper_Z_CA_X_Y
  221   223   225   226     1    improper_Z_CA_X_Y
  228   232   230   231     1    improper_Z_N_X_Y
  232   254   252   253     1    improper_O_C_X_Y
  240   245   243   244     1    improper_Z_N_X_Y
  243   246   245   249     1    improper_O_C_X_Y
  245   247   246   248     1    improper_Z_N_X_Y
  245   250   249   251     1    improper_Z_N_X_Y
  252   255   254   263     1    improper_Z_N_X_Y
  255   268   266   267     1    improper_O_C_X_Y
  266   270   268   269     1    improper_Z_N_X_Y
  270   287   285   286     1    improper_O_C_X_Y
  285   289   287   288     1    improper_Z_N_X_Y
  289   297   295   296     1    improper_O_C_X_Y
  295   299   297   298     1    improper_Z_N_X_Y
  299   304   302   303     1    improper_O_C_X_Y
  302   306   304   305     1    improper_Z_N_X_Y
  306   315   313   314     1    improper_O_C_X_Y
  313   317   315   316     1    improper_Z_N_X_Y
  317   328   326   327     1    improper_O_C_X_Y
  319   323   322   324     1    improper_O_C_X_Y
  326   330   328   329     1    improper_Z_N_X_Y
  330   342   340   341     1    improper_O_C_X_Y
  332   337   335   336     1    improper_O_C_X_Y
  335   338   337   339     1    improper_Z_N_X_Y
  340   344   342   343     1    improper_Z_N_X_Y
  344   364   362   363     1    improper_O_C_X_Y
  362   366   364   365     1    improper_Z_N_X_Y
  366   378   376   377     1    improper_O_C_X_Y
  376   380   378   379     1    improper_Z_N_X_Y
  380   399   397   398     1    improper_O_C_X_Y
  382   385   388   386     1    improper_Z_CA_X_Y
  385   390   386   387     1    improper_Z_CA_X_Y
  385   392   388   389     1    improper_Z_CA_X_Y
  386   394   390   391     1    improper_Z_CA_X_Y
  388   394   392   393     1    improper_Z_CA_X_Y
  390   392   394   395     1    improper_Z_CA_X_Y
  397   401   399   400     1    improper_Z_N_X_Y
  401   406   404   405     1    improper_O_C_X_Y
  404   408   406   407     1    improper_Z_N_X_Y
  408   420   418   419     1    improper_O_C_X_Y
  410   415   413   414     1    improper_O_C_X_Y
  413   416   415   417     1    improper_Z_N_X_Y
  418   422   420   421     1    improper_Z_N_X_Y
  422   442   440   441     1    improper_O_C_X_Y
  440   444   442   443     1    improper_Z_N_X_Y
  444   452   450   451     1    improper_O_C_X_Y
  450   454   452   453     1    improper_Z_N_X_Y
  454   466   464   465     1    improper_O_C_X_Y
  456   461   459   460     1    improper_O_C_X_Y
  459   462   461   463     1    improper_Z_N_X_Y
  464   468   466   467     1    improper_Z_N_X_Y
  468   486   484   485     1    improper_O_C_X_Y
  470   473   476   474     1    improper_Z_CA_X_Y
  473   478   474   475     1    improper_Z_CA_X_Y
  473   480   476   477     1    improper_Z_CA_X_Y
  474   482   478   479     1    improper_Z_CA_X_Y
  476   482   480   481     1    improper_Z_CA_X_Y
  478   480   482   483     1    improper_Z_CA_X_Y
  484   488   486   487     1    improper_Z_N_X_Y
  488   496   494   495     1    improper_O_C_X_Y
  494   498   496   497     1    improper_Z_N_X_Y
  498   510   508   509     1    improper_O_C_X_Y
  500   505   503   504     1    improper_O_C_X_Y
  503   506   505   507     1    improper_Z_N_X_Y
  508   512   510   511     1    improper_Z_N_X_Y
  512   520   518   519     1    improper_O_C_X_Y
  518   522   520   521     1    improper_Z_N_X_Y
  522   536   534   535     1    improper_O_C_X_Y
  534   538   536   537     1    improper_Z_N_X_Y
  538   552   550   551     1    improper_O_C_X_Y
  550   554   552   553     1    improper_Z_N_X_Y
  554   568   566   567     1    improper_O_C_X_Y
  559   563   562   564     1    improper_O_C_X_Y
  566   570   568   569     1    improper_Z_N_X_Y
  570   579   577   578     1    improper_O_C_X_Y
  577   581   579   580     1    improper_Z_N_X_Y
  581   593   591   592     1    improper_O_C_X_Y
  583   588   586   587     1    improper_O_C_X_Y
  586   589   588   590     1    improper_Z_N_X_Y
  591   595   593   594     1    improper_Z_N_X_Y
  595   600   598   599     1    improper_O_C_X_Y
  598   602   600   601     1    improper_Z_N_X_Y
  602   614   612   613     1    improper_O_C_X_Y
  612   616   614   615     1    improper_Z_N_X_Y
  616   633   631   632     1    improper_O_C_X_Y
  631   635   633   634     1    improper_Z_N_X_Y
  635   647   645   646     1    improper_O_C_X_Y
  645   649   647   648     1    improper_Z_N_X_Y
  649   666   664   665     1    improper_O_C_X_Y
  664   668   666   667     1    improper_Z_N_X_Y
  668   677   675   676     1    improper_O_C_X_Y
  675   679   677   678     1    improper_Z_N_X_Y
  679   694   692   693     1    improper_O_C_X_Y
  681   684   686   685     1    improper_Z_CA_X_Y
  684   690   686   687     1    improper_Z_CA_X_Y
  685   690   688   689     1    improper_Z_CA_X_Y
  688   686   690   691     1    improper_Z_N_X_Y
  692   696   694   695     1    improper_Z_N_X_Y
  696   714   712   713     1    improper_O_C_X_Y
  698   701   704   702     1    improper_Z_CA_X_Y
  701   706   702   703     1    improper_Z_CA_X_Y
  701   708   704   705     1    improper_Z_CA_X_Y
  702   710   706   707     1    improper_Z_CA_X_Y
  704   710   708   709     1    improper_Z_CA_X_Y
  706   708   710   711     1    improper_Z_CA_X_Y
  712   716   714   715     1    improper_Z_N_X_Y
  716   721   719   720     1    improper_O_C_X_Y
  719   723   721   722     1    improper_Z_N_X_Y
  723   743   741   742     1    improper_O_C_X_Y
  741   745   743   744     1    improper_Z_N_X_Y
  745   752   751   753     1    improper_O_C_X_Y


; Include water topology
#include "oplsaa.ff/spc.itp"

[ moleculetype ]
; molname   nrexcl
BUF      1

[ atoms ]
; id    at type     res nr  residu name at name  cg nr  charge   mass
1       opls_401    1       BUF         BUF       1      -1       35.45300

[ system ]
; Name
OVOMUCOID in water

[ molecules ]
; Compound        #mols
Protein_I           1
SOL         3066
BUF               20
