# Supplementary material for: Scalable Constant pH Molecular Dynamics in GROMACS
Source: J Chem Theory Comput. 2022 Sep 21;18(10):6148–60. doi: 10.1021/acs.jctc.2c00516 (PMC9558312; doi:10.1021/acs.jctc.2c00516)
Supplement: Supplementary file 1 — ct2c00516_si_001.zip [file ct2c00516_si_001.zip › SI_constant_ph_gromacs/benchmark/turkey_ovomucoid_gromacs2021/npt_buf.gro]

OVOMUCOID in water
 9972
    1VAL      N    1   3.042   1.414   2.858
    1VAL     H1    2   2.971   1.342   2.859
    1VAL     H2    3   3.134   1.373   2.850
    1VAL     H3    4   3.038   1.467   2.944
    1VAL     CA    5   3.014   1.501   2.743
    1VAL     HA    6   3.030   1.424   2.667
    1VAL     CB    7   2.874   1.562   2.743
    1VAL     HB    8   2.805   1.487   2.706
    1VAL    CG1    9   2.836   1.597   2.887
    1VAL   HG11   10   2.730   1.623   2.886
    1VAL   HG12   11   2.834   1.517   2.962
    1VAL   HG13   12   2.896   1.681   2.923
    1VAL    CG2   13   2.852   1.682   2.650
    1VAL   HG21   14   2.868   1.652   2.547
    1VAL   HG22   15   2.746   1.708   2.644
    1VAL   HG23   16   2.912   1.767   2.681
    1VAL      C   17   3.130   1.598   2.734
    1VAL      O   18   3.169   1.658   2.834
    2ASPH     N   19   3.195   1.601   2.618
    2ASPH     H   20   3.144   1.550   2.547
    2ASPH    CA   21   3.319   1.666   2.580
    2ASPH    HA   22   3.374   1.708   2.665
    2ASPH    CB   23   3.411   1.561   2.517
    2ASPH   HB1   24   3.423   1.485   2.594
    2ASPH   HB2   25   3.362   1.506   2.437
    2ASPH    CG   26   3.549   1.610   2.478
    2ASPH   OD1   27   3.564   1.702   2.398
    2ASPH   OD2   28   3.649   1.544   2.544
    2ASPH   HD2   29   3.723   1.594   2.515
    2ASPH     C   30   3.283   1.767   2.472
    2ASPH     O   31   3.209   1.734   2.379
    3CYS2     N   32   3.332   1.889   2.499
    3CYS2     H   33   3.389   1.911   2.579
    3CYS2    CA   34   3.308   2.002   2.411
    3CYS2    HA   35   3.243   1.967   2.331
    3CYS2    CB   36   3.233   2.111   2.486
    3CYS2   HB1   37   3.274   2.136   2.584
    3CYS2   HB2   38   3.236   2.205   2.431
    3CYS2    SG   39   3.065   2.058   2.526
    3CYS2     C   40   3.434   2.051   2.340
    3CYS2     O   41   3.421   2.152   2.271
    4SER      N   42   3.553   1.992   2.343
    4SER      H   43   3.560   1.898   2.381
    4SER     CA   44   3.675   2.052   2.292
    4SER     HA   45   3.700   2.142   2.347
    4SER     CB   46   3.792   1.961   2.330
    4SER    HB1   47   3.882   2.014   2.300
    4SER    HB2   48   3.790   1.952   2.439
    4SER     OG   49   3.780   1.831   2.278
    4SER     HG   50   3.700   1.798   2.316
    4SER      C   51   3.676   2.102   2.148
    4SER      O   52   3.736   2.203   2.114
    5GLUH     N   53   3.608   2.034   2.055
    5GLUH     H   54   3.557   1.952   2.082
    5GLUH    CA   55   3.594   2.064   1.913
    5GLUH    HA   56   3.699   2.067   1.882
    5GLUH    CB   57   3.519   1.948   1.848
    5GLUH   HB1   58   3.551   1.858   1.901
    5GLUH   HB2   59   3.411   1.951   1.859
    5GLUH    CG   60   3.558   1.921   1.702
    5GLUH   HG1   61   3.555   2.020   1.656
    5GLUH   HG2   62   3.664   1.896   1.693
    5GLUH    CD   63   3.464   1.826   1.629
    5GLUH   OE1   64   3.366   1.856   1.562
    5GLUH   OE2   65   3.514   1.700   1.622
    5GLUH   HE2   66   3.458   1.661   1.557
    5GLUH     C   67   3.516   2.192   1.888
    5GLUH     O   68   3.505   2.228   1.771
    6TYR      N   69   3.453   2.255   1.987
    6TYR      H   70   3.461   2.207   2.075
    6TYR     CA   71   3.369   2.373   1.989
    6TYR     HA   72   3.333   2.403   1.891
    6TYR     CB   73   3.240   2.345   2.065
    6TYR    HB1   74   3.271   2.317   2.165
    6TYR    HB2   75   3.169   2.427   2.073
    6TYR     CG   76   3.152   2.245   1.992
    6TYR    CD1   77   3.190   2.110   1.988
    6TYR    HD1   78   3.275   2.078   2.046
    6TYR    CD2   79   3.052   2.288   1.905
    6TYR    HD2   80   3.027   2.393   1.902
    6TYR    CE1   81   3.120   2.015   1.913
    6TYR    HE1   82   3.147   1.910   1.918
    6TYR    CE2   83   2.991   2.194   1.822
    6TYR    HE2   84   2.915   2.238   1.758
    6TYR     CZ   85   3.025   2.058   1.820
    6TYR     OH   86   2.957   1.973   1.738
    6TYR     HH   87   2.878   2.013   1.703
    6TYR      C   88   3.448   2.487   2.051
    6TYR      O   89   3.526   2.468   2.145
    7PRO      N   90   3.427   2.616   2.021
    7PRO     CA   91   3.313   2.673   1.952
    7PRO     HA   92   3.224   2.626   1.994
    7PRO     CB   93   3.301   2.817   2.002
    7PRO    HB1   94   3.274   2.889   1.924
    7PRO    HB2   95   3.228   2.828   2.082
    7PRO     CG   96   3.447   2.851   2.033
    7PRO    HG1   97   3.499   2.889   1.945
    7PRO    HG2   98   3.458   2.913   2.122
    7PRO     CD   99   3.516   2.719   2.070
    7PRO    HD1  100   3.614   2.708   2.024
    7PRO    HD2  101   3.529   2.709   2.177
    7PRO      C  102   3.299   2.651   1.802
    7PRO      O  103   3.397   2.640   1.728
    8LYSH     N  104   3.174   2.653   1.755
    8LYSH     H  105   3.097   2.670   1.817
    8LYSH    CA  106   3.139   2.645   1.615
    8LYSH    HA  107   3.231   2.662   1.558
    8LYSH    CB  108   3.092   2.504   1.580
    8LYSH   HB1  109   3.001   2.471   1.631
    8LYSH   HB2  110   3.060   2.525   1.478
    8LYSH    CG  111   3.202   2.398   1.586
    8LYSH   HG1  112   3.298   2.441   1.559
    8LYSH   HG2  113   3.211   2.376   1.692
    8LYSH    CD  114   3.166   2.273   1.506
    8LYSH   HD1  115   3.077   2.222   1.542
    8LYSH   HD2  116   3.134   2.309   1.408
    8LYSH    CE  117   3.279   2.171   1.485
    8LYSH   HE1  118   3.371   2.219   1.454
    8LYSH   HE2  119   3.288   2.126   1.584
    8LYSH    NZ  120   3.234   2.066   1.393
    8LYSH   HZ1  121   3.195   2.106   1.309
    8LYSH   HZ2  122   3.308   2.003   1.363
    8LYSH   HZ3  123   3.166   2.005   1.436
    8LYSH     C  124   3.045   2.760   1.583
    8LYSH     O  125   2.952   2.772   1.663
    9PRO      N  126   3.066   2.840   1.479
    9PRO     CA  127   2.991   2.962   1.455
    9PRO     HA  128   2.990   3.015   1.551
    9PRO     CB  129   3.068   3.033   1.345
    9PRO    HB1  130   3.005   3.086   1.273
    9PRO    HB2  131   3.141   3.099   1.392
    9PRO     CG  132   3.138   2.920   1.268
    9PRO    HG1  133   3.082   2.875   1.186
    9PRO    HG2  134   3.233   2.960   1.233
    9PRO     CD  135   3.160   2.811   1.372
    9PRO    HD1  136   3.166   2.711   1.328
    9PRO    HD2  137   3.260   2.832   1.409
    9PRO      C  138   2.846   2.937   1.415
    9PRO      O  139   2.776   3.032   1.382
   10ALA      N  140   2.796   2.813   1.422
   10ALA      H  141   2.848   2.747   1.477
   10ALA     CA  142   2.665   2.770   1.376
   10ALA     HA  143   2.594   2.841   1.419
   10ALA     CB  144   2.649   2.770   1.224
   10ALA    HB1  145   2.703   2.849   1.173
   10ALA    HB2  146   2.683   2.675   1.182
   10ALA    HB3  147   2.544   2.773   1.194
   10ALA      C  148   2.631   2.632   1.429
   10ALA      O  149   2.727   2.563   1.463
   11CYS2     N  150   2.505   2.586   1.431
   11CYS2     H  151   2.433   2.651   1.402
   11CYS2    CA  152   2.464   2.450   1.456
   11CYS2    HA  153   2.550   2.383   1.464
   11CYS2    CB  154   2.412   2.443   1.600
   11CYS2   HB1  155   2.314   2.488   1.617
   11CYS2   HB2  156   2.386   2.339   1.620
   11CYS2    SG  157   2.521   2.499   1.733
   11CYS2     C  158   2.361   2.408   1.352
   11CYS2     O  159   2.285   2.494   1.307
   12THR      N  160   2.369   2.282   1.308
   12THR      H  161   2.433   2.222   1.357
   12THR     CA  162   2.274   2.205   1.230
   12THR     HA  163   2.231   2.261   1.147
   12THR     CB  164   2.347   2.084   1.172
   12THR     HB  165   2.276   2.035   1.105
   12THR    OG1  166   2.408   2.006   1.272
   12THR    HG1  167   2.342   1.948   1.307
   12THR    CG2  168   2.459   2.133   1.080
   12THR   HG21  169   2.452   2.068   0.992
   12THR   HG22  170   2.454   2.236   1.045
   12THR   HG23  171   2.555   2.133   1.131
   12THR      C  172   2.158   2.167   1.321
   12THR      O  173   2.177   2.135   1.438
   13LEU      N  174   2.034   2.167   1.272
   13LEU      H  175   2.024   2.195   1.175
   13LEU     CA  176   1.913   2.141   1.347
   13LEU     HA  177   1.905   2.208   1.433
   13LEU     CB  178   1.797   2.174   1.253
   13LEU    HB1  179   1.795   2.136   1.151
   13LEU    HB2  180   1.712   2.114   1.288
   13LEU     CG  181   1.747   2.317   1.272
   13LEU     HG  182   1.746   2.343   1.378
   13LEU    CD1  183   1.832   2.415   1.191
   13LEU   HD11  184   1.788   2.514   1.207
   13LEU   HD12  185   1.937   2.418   1.219
   13LEU   HD13  186   1.846   2.385   1.087
   13LEU    CD2  187   1.603   2.329   1.221
   13LEU   HD21  188   1.573   2.429   1.252
   13LEU   HD22  189   1.597   2.318   1.113
   13LEU   HD23  190   1.539   2.265   1.281
   13LEU      C  191   1.901   2.003   1.408
   13LEU      O  192   1.933   1.903   1.344
   14GLUH     N  193   1.855   1.993   1.533
   14GLUH     H  194   1.839   2.082   1.579
   14GLUH    CA  195   1.860   1.876   1.618
   14GLUH    HA  196   1.812   1.808   1.548
   14GLUH    CB  197   2.003   1.829   1.643
   14GLUH   HB1  198   2.069   1.816   1.557
   14GLUH   HB2  199   2.055   1.918   1.681
   14GLUH    CG  200   2.032   1.712   1.736
   14GLUH   HG1  201   2.141   1.710   1.746
   14GLUH   HG2  202   2.003   1.744   1.836
   14GLUH    CD  203   1.967   1.577   1.707
   14GLUH   OE1  204   1.852   1.548   1.738
   14GLUH   OE2  205   2.057   1.488   1.655
   14GLUH   HE2  206   2.007   1.422   1.609
   14GLUH     C  207   1.787   1.903   1.749
   14GLUH     O  208   1.817   2.004   1.812
   15TYR      N  209   1.697   1.816   1.795
   15TYR      H  210   1.694   1.724   1.753
   15TYR     CA  211   1.630   1.820   1.923
   15TYR     HA  212   1.677   1.897   1.984
   15TYR     CB  213   1.488   1.872   1.897
   15TYR    HB1  214   1.476   1.945   1.817
   15TYR    HB2  215   1.429   1.796   1.847
   15TYR     CG  216   1.418   1.921   2.021
   15TYR    CD1  217   1.449   2.054   2.052
   15TYR    HD1  218   1.514   2.117   1.994
   15TYR    CD2  219   1.326   1.843   2.092
   15TYR    HD2  220   1.311   1.739   2.068
   15TYR    CE1  221   1.397   2.098   2.175
   15TYR    HE1  222   1.438   2.195   2.201
   15TYR    CE2  223   1.266   1.899   2.206
   15TYR    HE2  224   1.196   1.841   2.264
   15TYR     CZ  225   1.319   2.018   2.259
   15TYR     OH  226   1.258   2.065   2.372
   15TYR     HH  227   1.260   2.157   2.392
   15TYR      C  228   1.634   1.688   1.999
   15TYR      O  229   1.545   1.604   1.981
   16ARG      N  230   1.732   1.671   2.088
   16ARG      H  231   1.796   1.747   2.106
   16ARG     CA  232   1.731   1.573   2.195
   16ARG     HA  233   1.636   1.527   2.220
   16ARG     CB  234   1.811   1.447   2.164
   16ARG    HB1  235   1.915   1.472   2.147
   16ARG    HB2  236   1.809   1.388   2.256
   16ARG     CG  237   1.762   1.365   2.044
   16ARG    HG1  238   1.654   1.364   2.054
   16ARG    HG2  239   1.780   1.426   1.956
   16ARG     CD  240   1.813   1.222   2.028
   16ARG    HD1  241   1.829   1.186   2.130
   16ARG    HD2  242   1.741   1.164   1.969
   16ARG     NE  243   1.939   1.222   1.953
   16ARG     HE  244   2.014   1.207   2.018
   16ARG     CZ  245   1.948   1.182   1.825
   16ARG    NH1  246   2.071   1.178   1.773
   16ARG   HH11  247   2.157   1.183   1.826
   16ARG   HH12  248   2.079   1.162   1.673
   16ARG    NH2  249   1.841   1.158   1.748
   16ARG   HH21  250   1.746   1.172   1.779
   16ARG   HH22  251   1.852   1.112   1.659
   16ARG      C  252   1.779   1.646   2.320
   16ARG      O  253   1.899   1.673   2.330
   17PRO      N  254   1.691   1.692   2.410
   17PRO     CA  255   1.721   1.792   2.510
   17PRO     HA  256   1.759   1.881   2.460
   17PRO     CB  257   1.592   1.829   2.582
   17PRO    HB1  258   1.590   1.819   2.691
   17PRO    HB2  259   1.569   1.932   2.553
   17PRO     CG  260   1.488   1.734   2.524
   17PRO    HG1  261   1.468   1.653   2.594
   17PRO    HG2  262   1.389   1.766   2.491
   17PRO     CD  263   1.551   1.656   2.409
   17PRO    HD1  264   1.533   1.548   2.415
   17PRO    HD2  265   1.502   1.691   2.318
   17PRO      C  266   1.826   1.743   2.609
   17PRO      O  267   1.841   1.623   2.627
   18LEU      N  268   1.891   1.840   2.675
   18LEU      H  269   1.882   1.935   2.642
   18LEU     CA  270   1.996   1.819   2.773
   18LEU     HA  271   1.960   1.731   2.827
   18LEU     CB  272   2.137   1.776   2.732
   18LEU    HB1  273   2.191   1.738   2.818
   18LEU    HB2  274   2.121   1.688   2.669
   18LEU     CG  275   2.218   1.871   2.644
   18LEU     HG  276   2.221   1.969   2.692
   18LEU    CD1  277   2.362   1.825   2.626
   18LEU   HD11  278   2.357   1.726   2.582
   18LEU   HD12  279   2.425   1.890   2.565
   18LEU   HD13  280   2.405   1.832   2.726
   18LEU    CD2  281   2.152   1.899   2.508
   18LEU   HD21  282   2.077   1.977   2.520
   18LEU   HD22  283   2.220   1.944   2.437
   18LEU   HD23  284   2.101   1.816   2.460
   18LEU      C  285   1.986   1.935   2.870
   18LEU      O  286   1.986   2.053   2.834
   19CYS2     N  287   1.964   1.903   2.998
   19CYS2     H  288   1.939   1.806   3.006
   19CYS2    CA  289   1.961   1.994   3.111
   19CYS2    HA  290   1.898   2.079   3.086
   19CYS2    CB  291   1.884   1.927   3.224
   19CYS2   HB1  292   1.789   1.903   3.177
   19CYS2   HB2  293   1.930   1.830   3.244
   19CYS2    SG  294   1.827   2.020   3.368
   19CYS2     C  295   2.102   2.029   3.156
   19CYS2     O  296   2.180   1.939   3.185
   20GLY      N  297   2.133   2.157   3.181
   20GLY      H  298   2.057   2.223   3.172
   20GLY     CA  299   2.265   2.194   3.229
   20GLY    HA1  300   2.339   2.116   3.210
   20GLY    HA2  301   2.293   2.284   3.174
   20GLY      C  302   2.254   2.237   3.374
   20GLY      O  303   2.144   2.243   3.429
   21SER      N  304   2.369   2.281   3.425
   21SER      H  305   2.458   2.266   3.379
   21SER     CA  306   2.378   2.311   3.566
   21SER     HA  307   2.316   2.233   3.611
   21SER     CB  308   2.526   2.311   3.604
   21SER    HB1  309   2.555   2.341   3.704
   21SER    HB2  310   2.565   2.210   3.589
   21SER     OG  311   2.607   2.391   3.522
   21SER     HG  312   2.607   2.482   3.547
   21SER      C  313   2.321   2.446   3.608
   21SER      O  314   2.302   2.475   3.726
   22ASPH     N  315   2.282   2.529   3.511
   22ASPH     H  316   2.314   2.506   3.418
   22ASPH    CA  317   2.214   2.656   3.525
   22ASPH    HA  318   2.236   2.704   3.620
   22ASPH    CB  319   2.246   2.752   3.410
   22ASPH   HB1  320   2.174   2.833   3.417
   22ASPH   HB2  321   2.334   2.805   3.448
   22ASPH    CG  322   2.235   2.705   3.266
   22ASPH   OD1  323   2.198   2.592   3.233
   22ASPH   OD2  324   2.273   2.804   3.180
   22ASPH   HD2  325   2.253   2.779   3.091
   22ASPH     C  326   2.064   2.632   3.518
   22ASPH     O  327   1.989   2.728   3.534
   23ASN      N  328   2.022   2.510   3.486
   23ASN      H  329   2.092   2.439   3.470
   23ASN     CA  330   1.887   2.457   3.488
   23ASN     HA  331   1.885   2.350   3.470
   23ASN     CB  332   1.812   2.481   3.618
   23ASN    HB1  333   1.884   2.464   3.698
   23ASN    HB2  334   1.770   2.579   3.642
   23ASN     CG  335   1.702   2.382   3.654
   23ASN    OD1  336   1.731   2.263   3.670
   23ASN    ND2  337   1.576   2.424   3.663
   23ASN   HD21  338   1.569   2.524   3.645
   23ASN   HD22  339   1.492   2.368   3.663
   23ASN      C  340   1.811   2.507   3.366
   23ASN      O  341   1.689   2.497   3.373
   24LYSH     N  342   1.874   2.562   3.262
   24LYSH     H  343   1.975   2.563   3.262
   24LYSH    CA  344   1.821   2.568   3.127
   24LYSH    HA  345   1.720   2.604   3.145
   24LYSH    CB  346   1.905   2.670   3.049
   24LYSH   HB1  347   1.895   2.770   3.089
   24LYSH   HB2  348   2.012   2.649   3.058
   24LYSH    CG  349   1.858   2.682   2.904
   24LYSH   HG1  350   1.931   2.619   2.854
   24LYSH   HG2  351   1.751   2.668   2.888
   24LYSH    CD  352   1.896   2.817   2.842
   24LYSH   HD1  353   1.859   2.896   2.907
   24LYSH   HD2  354   2.003   2.836   2.843
   24LYSH    CE  355   1.848   2.845   2.700
   24LYSH   HE1  356   1.913   2.785   2.637
   24LYSH   HE2  357   1.744   2.813   2.686
   24LYSH    NZ  358   1.873   2.986   2.667
   24LYSH   HZ1  359   1.804   3.016   2.600
   24LYSH   HZ2  360   1.856   3.057   2.737
   24LYSH   HZ3  361   1.964   2.994   2.623
   24LYSH     C  362   1.812   2.432   3.061
   24LYSH     O  363   1.899   2.345   3.065
   25THR      N  364   1.697   2.400   2.999
   25THR      H  365   1.621   2.465   3.012
   25THR     CA  366   1.688   2.286   2.911
   25THR     HA  367   1.752   2.202   2.940
   25THR     CB  368   1.540   2.250   2.897
   25THR     HB  369   1.487   2.334   2.852
   25THR    OG1  370   1.498   2.226   3.030
   25THR    HG1  371   1.528   2.306   3.070
   25THR    CG2  372   1.511   2.129   2.808
   25THR   HG21  373   1.411   2.095   2.831
   25THR   HG22  374   1.508   2.146   2.700
   25THR   HG23  375   1.584   2.053   2.835
   25THR      C  376   1.745   2.333   2.778
   25THR      O  377   1.683   2.424   2.722
   26TYR      N  378   1.850   2.277   2.719
   26TYR      H  379   1.892   2.192   2.755
   26TYR     CA  380   1.902   2.309   2.587
   26TYR     HA  381   1.863   2.400   2.541
   26TYR     CB  382   2.055   2.306   2.588
   26TYR    HB1  383   2.087   2.208   2.623
   26TYR    HB2  384   2.092   2.310   2.485
   26TYR     CG  385   2.107   2.411   2.682
   26TYR    CD1  386   2.137   2.392   2.818
   26TYR    HD1  387   2.118   2.294   2.860
   26TYR    CD2  388   2.139   2.538   2.632
   26TYR    HD2  389   2.116   2.563   2.530
   26TYR    CE1  390   2.184   2.493   2.902
   26TYR    HE1  391   2.203   2.479   3.008
   26TYR    CE2  392   2.190   2.643   2.710
   26TYR    HE2  393   2.206   2.741   2.668
   26TYR     CZ  394   2.210   2.619   2.847
   26TYR     OH  395   2.254   2.717   2.931
   26TYR     HH  396   2.310   2.779   2.886
   26TYR      C  397   1.858   2.197   2.494
   26TYR      O  398   1.826   2.091   2.547
   27GLY      N  399   1.857   2.214   2.361
   27GLY      H  400   1.884   2.303   2.322
   27GLY     CA  401   1.803   2.114   2.272
   27GLY    HA1  402   1.737   2.041   2.320
   27GLY    HA2  403   1.741   2.169   2.202
   27GLY      C  404   1.907   2.025   2.205
   27GLY      O  405   1.866   1.918   2.160
   28ASN      N  406   2.035   2.064   2.204
   28ASN      H  407   2.060   2.152   2.246
   28ASN     CA  408   2.134   1.988   2.130
   28ASN     HA  409   2.120   1.883   2.156
   28ASN     CB  410   2.123   2.003   1.979
   28ASN    HB1  411   2.202   1.941   1.936
   28ASN    HB2  412   2.026   1.957   1.959
   28ASN     CG  413   2.143   2.140   1.914
   28ASN    OD1  414   2.242   2.211   1.932
   28ASN    ND2  415   2.039   2.185   1.844
   28ASN   HD21  416   1.965   2.122   1.816
   28ASN   HD22  417   2.050   2.274   1.799
   28ASN      C  418   2.272   2.026   2.182
   28ASN      O  419   2.290   2.124   2.254
   29LYSH     N  420   2.363   1.932   2.156
   29LYSH     H  421   2.338   1.847   2.108
   29LYSH    CA  422   2.498   1.931   2.210
   29LYSH    HA  423   2.473   1.952   2.314
   29LYSH    CB  424   2.555   1.791   2.193
   29LYSH   HB1  425   2.482   1.725   2.239
   29LYSH   HB2  426   2.560   1.764   2.087
   29LYSH    CG  427   2.696   1.768   2.248
   29LYSH   HG1  428   2.750   1.863   2.248
   29LYSH   HG2  429   2.674   1.738   2.350
   29LYSH    CD  430   2.778   1.654   2.187
   29LYSH   HD1  431   2.733   1.557   2.210
   29LYSH   HD2  432   2.775   1.664   2.079
   29LYSH    CE  433   2.923   1.649   2.236
   29LYSH   HE1  434   2.974   1.745   2.227
   29LYSH   HE2  435   2.917   1.614   2.339
   29LYSH    NZ  436   2.999   1.559   2.149
   29LYSH   HZ1  437   2.987   1.585   2.052
   29LYSH   HZ2  438   3.099   1.559   2.163
   29LYSH   HZ3  439   2.956   1.467   2.158
   29LYSH     C  440   2.586   2.043   2.155
   29LYSH     O  441   2.667   2.088   2.236
   30CYS2     N  442   2.575   2.091   2.031
   30CYS2     H  443   2.513   2.042   1.969
   30CYS2    CA  444   2.632   2.211   1.972
   30CYS2    HA  445   2.739   2.203   1.991
   30CYS2    CB  446   2.597   2.217   1.824
   30CYS2   HB1  447   2.630   2.130   1.767
   30CYS2   HB2  448   2.488   2.217   1.821
   30CYS2    SG  449   2.667   2.357   1.732
   30CYS2     C  450   2.593   2.337   2.047
   30CYS2     O  451   2.682   2.410   2.090
   31ASN      N  452   2.464   2.358   2.078
   31ASN      H  453   2.400   2.288   2.043
   31ASN     CA  454   2.418   2.470   2.157
   31ASN     HA  455   2.474   2.557   2.124
   31ASN     CB  456   2.267   2.496   2.157
   31ASN    HB1  457   2.213   2.403   2.173
   31ASN    HB2  458   2.220   2.552   2.237
   31ASN     CG  459   2.220   2.555   2.025
   31ASN    OD1  460   2.233   2.676   2.006
   31ASN    ND2  461   2.164   2.472   1.937
   31ASN   HD21  462   2.170   2.375   1.963
   31ASN   HD22  463   2.123   2.497   1.848
   31ASN      C  464   2.453   2.458   2.305
   31ASN      O  465   2.495   2.560   2.359
   32PHE      N  466   2.458   2.335   2.356
   32PHE      H  467   2.416   2.261   2.303
   32PHE     CA  468   2.512   2.317   2.490
   32PHE     HA  469   2.467   2.394   2.553
   32PHE     CB  470   2.482   2.178   2.544
   32PHE    HB1  471   2.374   2.176   2.557
   32PHE    HB2  472   2.500   2.112   2.459
   32PHE     CG  473   2.537   2.135   2.678
   32PHE    CD1  474   2.482   2.180   2.799
   32PHE    HD1  475   2.408   2.260   2.799
   32PHE    CD2  476   2.638   2.038   2.677
   32PHE    HD2  477   2.680   1.995   2.588
   32PHE    CE1  478   2.539   2.138   2.919
   32PHE    HE1  479   2.514   2.186   3.012
   32PHE    CE2  480   2.692   1.987   2.796
   32PHE    HE2  481   2.770   1.915   2.814
   32PHE     CZ  482   2.642   2.043   2.914
   32PHE     HZ  483   2.690   2.008   3.004
   32PHE      C  484   2.663   2.341   2.490
   32PHE      O  485   2.712   2.419   2.571
   33CYS2     N  486   2.741   2.291   2.394
   33CYS2     H  487   2.703   2.231   2.321
   33CYS2    CA  488   2.885   2.305   2.384
   33CYS2    HA  489   2.940   2.289   2.477
   33CYS2    CB  490   2.945   2.206   2.285
   33CYS2   HB1  491   2.904   2.209   2.184
   33CYS2   HB2  492   3.049   2.231   2.264
   33CYS2    SG  493   2.969   2.038   2.347
   33CYS2     C  494   2.931   2.445   2.344
   33CYS2     O  495   3.035   2.495   2.387
   34ASN      N  496   2.850   2.526   2.275
   34ASN      H  497   2.770   2.479   2.234
   34ASN     CA  498   2.874   2.666   2.248
   34ASN     HA  499   2.981   2.688   2.243
   34ASN     CB  500   2.796   2.706   2.123
   34ASN    HB1  501   2.701   2.654   2.114
   34ASN    HB2  502   2.772   2.812   2.124
   34ASN     CG  503   2.878   2.697   1.995
   34ASN    OD1  504   3.000   2.708   1.982
   34ASN    ND2  505   2.810   2.669   1.883
   34ASN   HD21  506   2.712   2.647   1.895
   34ASN   HD22  507   2.847   2.686   1.791
   34ASN      C  508   2.826   2.750   2.365
   34ASN      O  509   2.881   2.859   2.383
   35ALA      N  510   2.730   2.708   2.448
   35ALA      H  511   2.695   2.616   2.425
   35ALA     CA  512   2.687   2.767   2.573
   35ALA     HA  513   2.677   2.876   2.563
   35ALA     CB  514   2.551   2.707   2.607
   35ALA    HB1  515   2.473   2.727   2.534
   35ALA    HB2  516   2.565   2.600   2.626
   35ALA    HB3  517   2.513   2.743   2.703
   35ALA      C  518   2.786   2.754   2.688
   35ALA      O  519   2.804   2.851   2.762
   36VAL      N  520   2.858   2.642   2.696
   36VAL      H  521   2.810   2.563   2.655
   36VAL     CA  522   2.976   2.616   2.776
   36VAL     HA  523   2.944   2.623   2.880
   36VAL     CB  524   3.028   2.476   2.743
   36VAL     HB  525   3.007   2.466   2.637
   36VAL    CG1  526   3.176   2.452   2.771
   36VAL   HG11  527   3.190   2.448   2.879
   36VAL   HG12  528   3.208   2.359   2.723
   36VAL   HG13  529   3.236   2.530   2.726
   36VAL    CG2  530   2.949   2.362   2.808
   36VAL   HG21  531   2.988   2.271   2.762
   36VAL   HG22  532   2.969   2.353   2.915
   36VAL   HG23  533   2.843   2.373   2.785
   36VAL      C  534   3.074   2.731   2.760
   36VAL      O  535   3.102   2.806   2.853
   37VAL      N  536   3.123   2.750   2.637
   37VAL      H  537   3.104   2.687   2.561
   37VAL     CA  538   3.221   2.852   2.604
   37VAL     HA  539   3.313   2.831   2.657
   37VAL     CB  540   3.249   2.819   2.458
   37VAL     HB  541   3.159   2.829   2.397
   37VAL    CG1  542   3.342   2.923   2.396
   37VAL   HG11  543   3.378   2.894   2.298
   37VAL   HG12  544   3.302   3.023   2.378
   37VAL   HG13  545   3.430   2.932   2.460
   37VAL    CG2  546   3.309   2.680   2.436
   37VAL   HG21  547   3.349   2.663   2.336
   37VAL   HG22  548   3.386   2.660   2.511
   37VAL   HG23  549   3.241   2.596   2.451
   37VAL      C  550   3.164   2.991   2.630
   37VAL      O  551   3.236   3.076   2.681
   38GLUH     N  552   3.036   3.018   2.602
   38GLUH     H  553   2.981   2.944   2.561
   38GLUH    CA  554   2.968   3.143   2.633
   38GLUH    HA  555   3.031   3.220   2.589
   38GLUH    CB  556   2.826   3.146   2.577
   38GLUH   HB1  557   2.794   3.077   2.499
   38GLUH   HB2  558   2.759   3.110   2.655
   38GLUH    CG  559   2.782   3.285   2.532
   38GLUH   HG1  560   2.674   3.276   2.522
   38GLUH   HG2  561   2.796   3.368   2.601
   38GLUH    CD  562   2.836   3.319   2.394
   38GLUH   OE1  563   2.954   3.327   2.361
   38GLUH   OE2  564   2.741   3.321   2.296
   38GLUH   HE2  565   2.758   3.331   2.204
   38GLUH     C  566   2.975   3.175   2.781
   38GLUH     O  567   2.989   3.294   2.808
   39SER      N  568   2.966   3.077   2.871
   39SER      H  569   2.967   2.980   2.843
   39SER     CA  570   2.974   3.100   3.014
   39SER     HA  571   2.981   3.208   3.028
   39SER     CB  572   2.863   3.021   3.084
   39SER    HB1  573   2.865   3.028   3.193
   39SER    HB2  574   2.767   3.062   3.054
   39SER     OG  575   2.868   2.883   3.056
   39SER     HG  576   2.873   2.876   2.962
   39SER      C  577   3.111   3.065   3.072
   39SER      O  578   3.124   3.026   3.188
   40ASN      N  579   3.222   3.070   2.998
   40ASN      H  580   3.204   3.089   2.900
   40ASN     CA  581   3.363   3.058   3.029
   40ASN     HA  582   3.417   3.075   2.935
   40ASN     CB  583   3.414   3.153   3.137
   40ASN    HB1  584   3.369   3.130   3.234
   40ASN    HB2  585   3.522   3.143   3.146
   40ASN     CG  586   3.390   3.300   3.104
   40ASN    OD1  587   3.407   3.349   2.993
   40ASN    ND2  588   3.350   3.377   3.205
   40ASN   HD21  589   3.322   3.329   3.290
   40ASN   HD22  590   3.323   3.473   3.191
   40ASN      C  591   3.392   2.916   3.075
   40ASN      O  592   3.496   2.890   3.135
   41GLY      N  593   3.303   2.819   3.050
   41GLY      H  594   3.236   2.856   2.984
   41GLY     CA  595   3.322   2.678   3.077
   41GLY    HA1  596   3.285   2.618   2.994
   41GLY    HA2  597   3.428   2.656   3.091
   41GLY      C  598   3.256   2.630   3.206
   41GLY      O  599   3.262   2.513   3.241
   42THR      N  600   3.188   2.723   3.273
   42THR      H  601   3.174   2.811   3.225
   42THR     CA  602   3.120   2.706   3.400
   42THR     HA  603   3.186   2.641   3.457
   42THR     CB  604   3.117   2.846   3.463
   42THR     HB  605   3.072   2.829   3.561
   42THR    OG1  606   3.021   2.933   3.408
   42THR    HG1  607   3.048   2.952   3.319
   42THR    CG2  608   3.257   2.904   3.486
   42THR   HG21  609   3.273   2.971   3.570
   42THR   HG22  610   3.334   2.827   3.495
   42THR   HG23  611   3.282   2.960   3.396
   42THR      C  612   2.983   2.640   3.394
   42THR      O  613   2.910   2.633   3.493
   43LEU      N  614   2.932   2.604   3.276
   43LEU      H  615   2.997   2.606   3.198
   43LEU     CA  616   2.819   2.515   3.263
   43LEU     HA  617   2.752   2.541   3.345
   43LEU     CB  618   2.746   2.550   3.134
   43LEU    HB1  619   2.722   2.655   3.149
   43LEU    HB2  620   2.819   2.559   3.053
   43LEU     CG  621   2.618   2.478   3.091
   43LEU     HG  622   2.629   2.371   3.109
   43LEU    CD1  623   2.509   2.508   3.194
   43LEU   HD11  624   2.414   2.481   3.148
   43LEU   HD12  625   2.527   2.456   3.288
   43LEU   HD13  626   2.485   2.612   3.219
   43LEU    CD2  627   2.579   2.513   2.948
   43LEU   HD21  628   2.494   2.461   2.904
   43LEU   HD22  629   2.560   2.621   2.943
   43LEU   HD23  630   2.664   2.501   2.881
   43LEU      C  631   2.871   2.372   3.262
   43LEU      O  632   2.962   2.343   3.183
   44THR      N  633   2.814   2.281   3.341
   44THR      H  634   2.751   2.317   3.411
   44THR     CA  635   2.826   2.137   3.335
   44THR     HA  636   2.887   2.108   3.249
   44THR     CB  637   2.892   2.075   3.458
   44THR     HB  638   2.875   1.968   3.469
   44THR    OG1  639   2.830   2.117   3.577
   44THR    HG1  640   2.842   2.211   3.578
   44THR    CG2  641   3.043   2.099   3.467
   44THR   HG21  642   3.084   2.046   3.554
   44THR   HG22  643   3.088   2.060   3.376
   44THR   HG23  644   3.074   2.204   3.467
   44THR      C  645   2.688   2.085   3.298
   44THR      O  646   2.587   2.154   3.305
   45LEU      N  647   2.680   1.958   3.257
   45LEU      H  648   2.765   1.905   3.244
   45LEU     CA  649   2.562   1.884   3.218
   45LEU     HA  650   2.499   1.956   3.166
   45LEU     CB  651   2.603   1.762   3.135
   45LEU    HB1  652   2.642   1.798   3.039
   45LEU    HB2  653   2.679   1.705   3.188
   45LEU     CG  654   2.497   1.656   3.104
   45LEU     HG  655   2.437   1.624   3.190
   45LEU    CD1  656   2.396   1.706   3.002
   45LEU   HD11  657   2.408   1.666   2.901
   45LEU   HD12  658   2.291   1.687   3.026
   45LEU   HD13  659   2.412   1.814   2.992
   45LEU    CD2  660   2.551   1.522   3.053
   45LEU   HD21  661   2.484   1.448   3.097
   45LEU   HD22  662   2.557   1.511   2.945
   45LEU   HD23  663   2.649   1.507   3.097
   45LEU      C  664   2.495   1.842   3.348
   45LEU      O  665   2.559   1.796   3.442
   46SER      N  666   2.362   1.839   3.350
   46SER      H  667   2.313   1.874   3.269
   46SER     CA  668   2.284   1.789   3.462
   46SER     HA  669   2.336   1.789   3.557
   46SER     CB  670   2.159   1.873   3.487
   46SER    HB1  671   2.182   1.980   3.480
   46SER    HB2  672   2.088   1.838   3.412
   46SER     OG  673   2.096   1.842   3.609
   46SER     HG  674   2.156   1.867   3.678
   46SER      C  675   2.261   1.640   3.437
   46SER      O  676   2.332   1.555   3.491
   47HISB     N  677   2.184   1.613   3.332
   47HISB     H  678   2.141   1.681   3.270
   47HISB    CA  679   2.139   1.483   3.286
   47HISB    HA  680   2.225   1.416   3.289
   47HISB    CB  681   2.033   1.419   3.375
   47HISB   HB1  682   2.009   1.323   3.328
   47HISB   HB2  683   2.076   1.392   3.472
   47HISB    CG  684   1.904   1.494   3.390
   47HISB   ND1  685   1.796   1.483   3.302
   47HISB   CD2  686   1.860   1.568   3.497
   47HISB   HD2  687   1.903   1.599   3.591
   47HISB   CE1  688   1.696   1.552   3.357
   47HISB   HE1  689   1.602   1.569   3.307
   47HISB   NE2  690   1.731   1.613   3.472
   47HISB   HE2  691   1.675   1.665   3.537
   47HISB     C  692   2.086   1.505   3.145
   47HISB     O  693   2.065   1.621   3.109
   48PHE      N  694   2.079   1.403   3.059
   48PHE      H  695   2.099   1.308   3.088
   48PHE     CA  696   2.029   1.410   2.924
   48PHE     HA  697   2.048   1.508   2.880
   48PHE     CB  698   2.091   1.301   2.836
   48PHE    HB1  699   2.080   1.207   2.891
   48PHE    HB2  700   2.035   1.286   2.744
   48PHE     CG  701   2.232   1.322   2.785
   48PHE    CD1  702   2.259   1.411   2.681
   48PHE    HD1  703   2.176   1.462   2.635
   48PHE    CD2  704   2.336   1.260   2.855
   48PHE    HD2  705   2.314   1.190   2.935
   48PHE    CE1  706   2.388   1.430   2.630
   48PHE    HE1  707   2.415   1.496   2.549
   48PHE    CE2  708   2.463   1.274   2.798
   48PHE    HE2  709   2.548   1.224   2.843
   48PHE     CZ  710   2.491   1.354   2.687
   48PHE     HZ  711   2.587   1.363   2.637
   48PHE      C  712   1.878   1.392   2.929
   48PHE      O  713   1.831   1.298   2.992
   49GLY      N  714   1.800   1.493   2.890
   49GLY      H  715   1.834   1.553   2.816
   49GLY     CA  716   1.661   1.518   2.921
   49GLY    HA1  717   1.610   1.497   2.826
   49GLY    HA2  718   1.626   1.447   2.997
   49GLY      C  719   1.637   1.664   2.956
   49GLY      O  720   1.728   1.746   2.948
   50LYSH     N  721   1.513   1.701   2.987
   50LYSH     H  722   1.441   1.629   2.984
   50LYSH    CA  723   1.476   1.839   3.012
   50LYSH    HA  724   1.542   1.903   2.955
   50LYSH    CB  725   1.329   1.871   2.987
   50LYSH   HB1  726   1.258   1.822   3.054
   50LYSH   HB2  727   1.311   1.978   2.995
   50LYSH    CG  728   1.284   1.827   2.847
   50LYSH   HG1  729   1.364   1.850   2.777
   50LYSH   HG2  730   1.267   1.719   2.847
   50LYSH    CD  731   1.151   1.879   2.793
   50LYSH   HD1  732   1.069   1.871   2.864
   50LYSH   HD2  733   1.163   1.986   2.776
   50LYSH    CE  734   1.108   1.823   2.658
   50LYSH   HE1  735   1.179   1.854   2.582
   50LYSH   HE2  736   1.112   1.714   2.650
   50LYSH    NZ  737   0.985   1.879   2.599
   50LYSH   HZ1  738   0.995   1.979   2.596
   50LYSH   HZ2  739   0.963   1.842   2.507
   50LYSH   HZ3  740   0.899   1.852   2.644
   50LYSH     C  741   1.491   1.853   3.163
   50LYSH     O  742   1.477   1.757   3.238
   51CYS2     N  743   1.508   1.978   3.206
   51CYS2     H  744   1.524   2.047   3.133
   51CYS2    CA  745   1.495   1.999   3.349
   51CYS2    HA  746   1.541   1.918   3.407
   51CYS2    CB  747   1.564   2.133   3.374
   51CYS2   HB1  748   1.495   2.217   3.360
   51CYS2   HB2  749   1.586   2.140   3.480
   51CYS2    SG  750   1.719   2.174   3.290
   51CYS2     C  751   1.349   2.004   3.389
   51CYS2    OT  752   1.255   2.024   3.312
   51CYS2     O  753   1.339   1.976   3.522
   51CYS2    HO  754   1.245   1.968   3.531
   52SOL     OW  755   1.533   0.760   1.502
   52SOL    HW1  756   1.487   0.672   1.512
   52SOL    HW2  757   1.467   0.829   1.475
   53SOL     OW  758   1.344   1.345   0.024
   53SOL    HW1  759   1.411   1.273   0.040
   53SOL    HW2  760   1.380   1.432   0.056
   54SOL     OW  761   1.407   1.734   0.497
   54SOL    HW1  762   1.344   1.807   0.471
   54SOL    HW2  763   1.380   1.649   0.453
   55SOL     OW  764   0.159   0.474   4.650
   55SOL    HW1  765   0.151   0.463   4.749
   55SOL    HW2  766   0.068   0.490   4.611
   56SOL     OW  767   1.692   0.496   4.670
   56SOL    HW1  768   1.731   0.508   4.579
   56SOL    HW2  769   1.593   0.513   4.666
   57SOL     OW  770   1.909   4.028   1.003
   57SOL    HW1  771   1.948   4.101   1.059
   57SOL    HW2  772   1.839   3.979   1.055
   58SOL     OW  773   0.635   0.204   1.434
   58SOL    HW1  774   0.721   0.154   1.437
   58SOL    HW2  775   0.560   0.141   1.412
   59SOL     OW  776   4.734   0.686   1.360
   59SOL    HW1  777   4.823   0.699   1.405
   59SOL    HW2  778   4.738   0.722   1.267
   60SOL     OW  779   4.734   1.117   2.252
   60SOL    HW1  780   4.761   1.040   2.310
   60SOL    HW2  781   4.634   1.124   2.251
   61SOL     OW  782   2.230   0.624   1.643
   61SOL    HW1  783   2.225   0.601   1.740
   61SOL    HW2  784   2.325   0.639   1.617
   62SOL     OW  785   1.125   0.435   0.607
   62SOL    HW1  786   1.067   0.387   0.673
   62SOL    HW2  787   1.074   0.511   0.567
   63SOL     OW  788   2.131   1.115   1.102
   63SOL    HW1  789   2.137   1.212   1.079
   63SOL    HW2  790   2.222   1.074   1.096
   64SOL     OW  791   1.768   1.479   1.329
   64SOL    HW1  792   1.707   1.544   1.375
   64SOL    HW2  793   1.756   1.487   1.230
   65SOL     OW  794   0.695   2.165   2.588
   65SOL    HW1  795   0.722   2.082   2.540
   65SOL    HW2  796   0.598   2.184   2.572
   66SOL     OW  797   4.684   0.362   0.326
   66SOL    HW1  798   4.647   0.338   0.236
   66SOL    HW2  799   4.765   0.420   0.314
   67SOL     OW  800   1.754   0.315   1.974
   67SOL    HW1  801   1.853   0.323   1.961
   67SOL    HW2  802   1.706   0.364   1.901
   68SOL     OW  803   0.806   0.573   1.310
   68SOL    HW1  804   0.733   0.509   1.285
   68SOL    HW2  805   0.778   0.666   1.286
   69SOL     OW  806   1.923   0.523   0.566
   69SOL    HW1  807   1.929   0.613   0.608
   69SOL    HW2  808   1.985   0.518   0.488
   70SOL     OW  809   2.486   1.318   1.104
   70SOL    HW1  810   2.448   1.379   1.174
   70SOL    HW2  811   2.427   1.321   1.023
   71SOL     OW  812   2.846   0.604   0.158
   71SOL    HW1  813   2.782   0.528   0.164
   71SOL    HW2  814   2.796   0.691   0.161
   72SOL     OW  815   0.786   1.062   1.645
   72SOL    HW1  816   0.762   1.062   1.548
   72SOL    HW2  817   0.703   1.072   1.700
   73SOL     OW  818   0.867   0.568   4.619
   73SOL    HW1  819   0.945   0.517   4.582
   73SOL    HW2  820   0.797   0.578   4.549
   74SOL     OW  821   1.511   1.930   1.371
   74SOL    HW1  822   1.562   1.912   1.287
   74SOL    HW2  823   1.463   2.018   1.363
   75SOL     OW  824   1.259   3.041   0.657
   75SOL    HW1  825   1.307   2.999   0.580
   75SOL    HW2  826   1.259   2.979   0.735
   76SOL     OW  827   1.720   0.953   0.589
   76SOL    HW1  828   1.739   1.049   0.608
   76SOL    HW2  829   1.673   0.945   0.502
   77SOL     OW  830   1.135   1.216   1.764
   77SOL    HW1  831   1.096   1.295   1.810
   77SOL    HW2  832   1.074   1.137   1.774
   78SOL     OW  833   4.496   0.908   1.147
   78SOL    HW1  834   4.571   0.921   1.211
   78SOL    HW2  835   4.435   0.836   1.180
   79SOL     OW  836   1.197   1.242   1.042
   79SOL    HW1  837   1.207   1.302   0.962
   79SOL    HW2  838   1.101   1.242   1.070
   80SOL     OW  839   2.201   0.442   0.140
   80SOL    HW1  840   2.272   0.406   0.200
   80SOL    HW2  841   2.121   0.382   0.142
   81SOL     OW  842   0.031   0.175   4.467
   81SOL    HW1  843   0.046   0.077   4.453
   81SOL    HW2  844   0.072   0.226   4.391
   82SOL     OW  845   1.225   0.191   1.443
   82SOL    HW1  846   1.267   0.186   1.352
   82SOL    HW2  847   1.132   0.155   1.438
   83SOL     OW  848   1.127   2.425   4.765
   83SOL    HW1  849   1.058   2.376   4.712
   83SOL    HW2  850   1.086   2.505   4.808
   84SOL     OW  851   4.898   0.563   0.814
   84SOL    HW1  852   4.894   0.468   0.783
   84SOL    HW2  853   4.874   0.624   0.738
   85SOL     OW  854   0.452   0.865   2.015
   85SOL    HW1  855   0.375   0.814   1.977
   85SOL    HW2  856   0.537   0.830   1.976
   86SOL     OW  857   1.760   0.786   1.780
   86SOL    HW1  858   1.731   0.705   1.728
   86SOL    HW2  859   1.796   0.855   1.717
   87SOL     OW  860   1.069   0.559   1.242
   87SOL    HW1  861   0.977   0.540   1.278
   87SOL    HW2  862   1.079   0.515   1.152
   88SOL     OW  863   1.778   0.108   0.291
   88SOL    HW1  864   1.766   0.020   0.244
   88SOL    HW2  865   1.732   0.104   0.380
   89SOL     OW  866   1.677   0.043   0.539
   89SOL    HW1  867   1.601  -0.002   0.491
   89SOL    HW2  868   1.651   0.059   0.634
   90SOL     OW  869   2.711   0.758   3.633
   90SOL    HW1  870   2.788   0.776   3.572
   90SOL    HW2  871   2.737   0.782   3.727
   91SOL     OW  872   1.202   1.409   0.826
   91SOL    HW1  873   1.207   1.405   0.726
   91SOL    HW2  874   1.116   1.451   0.853
   92SOL     OW  875   1.088   0.454   0.973
   92SOL    HW1  876   1.036   0.495   0.898
   92SOL    HW2  877   1.176   0.501   0.982
   93SOL     OW  878   0.966   0.606   0.789
   93SOL    HW1  879   1.028   0.669   0.741
   93SOL    HW2  880   0.872   0.624   0.760
   94SOL     OW  881   0.542   2.023   0.902
   94SOL    HW1  882   0.516   2.012   0.998
   94SOL    HW2  883   0.522   2.117   0.873
   95SOL     OW  884   1.644   0.897   0.835
   95SOL    HW1  885   1.554   0.939   0.840
   95SOL    HW2  886   1.680   0.904   0.742
   96SOL     OW  887   1.507   1.567   1.721
   96SOL    HW1  888   1.560   1.549   1.803
   96SOL    HW2  889   1.410   1.551   1.739
   97SOL     OW  890   0.375   3.996   0.155
   97SOL    HW1  891   0.420   4.073   0.201
   97SOL    HW2  892   0.386   4.005   0.056
   98SOL     OW  893   2.023   3.928   0.775
   98SOL    HW1  894   2.016   3.958   0.870
   98SOL    HW2  895   1.942   3.957   0.725
   99SOL     OW  896   0.659   1.541   1.780
   99SOL    HW1  897   0.755   1.560   1.760
   99SOL    HW2  898   0.624   1.610   1.844
  100SOL     OW  899   1.192   1.335   0.511
  100SOL    HW1  900   1.278   1.285   0.518
  100SOL    HW2  901   1.123   1.290   0.568
  101SOL     OW  902   2.280   0.024   0.626
  101SOL    HW1  903   2.348  -0.038   0.588
  101SOL    HW2  904   2.241   0.081   0.553
  102SOL     OW  905   0.474   1.850   0.216
  102SOL    HW1  906   0.530   1.802   0.284
  102SOL    HW2  907   0.464   1.793   0.135
  103SOL     OW  908   1.691   3.781   2.044
  103SOL    HW1  909   1.677   3.700   2.101
  103SOL    HW2  910   1.721   3.857   2.102
  104SOL     OW  911   4.652   1.730   1.804
  104SOL    HW1  912   4.693   1.819   1.783
  104SOL    HW2  913   4.703   1.686   1.878
  105SOL     OW  914   0.443   0.182   4.150
  105SOL    HW1  915   0.505   0.155   4.223
  105SOL    HW2  916   0.492   0.238   4.083
  106SOL     OW  917   0.772   4.057   0.360
  106SOL    HW1  918   0.846   4.052   0.427
  106SOL    HW2  919   0.809   4.087   0.272
  107SOL     OW  920   1.354   0.834   2.106
  107SOL    HW1  921   1.382   0.885   2.024
  107SOL    HW2  922   1.422   0.763   2.126
  108SOL     OW  923   0.773   3.493   4.578
  108SOL    HW1  924   0.810   3.555   4.647
  108SOL    HW2  925   0.739   3.546   4.500
  109SOL     OW  926   0.873   0.086   1.458
  109SOL    HW1  927   0.920   0.086   1.369
  109SOL    HW2  928   0.886  -0.002   1.503
  110SOL     OW  929   0.848   1.834   1.889
  110SOL    HW1  930   0.899   1.876   1.814
  110SOL    HW2  931   0.758   1.877   1.897
  111SOL     OW  932   2.202   0.653   1.168
  111SOL    HW1  933   2.151   0.579   1.211
  111SOL    HW2  934   2.190   0.737   1.222
  112SOL     OW  935   0.084   0.659   0.391
  112SOL    HW1  936   0.091   0.574   0.340
  112SOL    HW2  937   0.007   0.654   0.454
  113SOL     OW  938   0.697   0.234   1.144
  113SOL    HW1  939   0.758   0.243   1.223
  113SOL    HW2  940   0.630   0.308   1.144
  114SOL     OW  941   1.529   0.308   0.826
  114SOL    HW1  942   1.566   0.400   0.816
  114SOL    HW2  943   1.485   0.279   0.741
  115SOL     OW  944   1.988   1.188   0.689
  115SOL    HW1  945   1.952   1.258   0.627
  115SOL    HW2  946   1.934   1.187   0.774
  116SOL     OW  947   0.574   0.357   0.348
  116SOL    HW1  948   0.603   0.261   0.348
  116SOL    HW2  949   0.547   0.384   0.255
  117SOL     OW  950   0.983   0.271   1.610
  117SOL    HW1  951   0.925   0.352   1.607
  117SOL    HW2  952   0.929   0.191   1.583
  118SOL     OW  953   1.111   1.110   0.717
  118SOL    HW1  954   1.079   1.023   0.679
  118SOL    HW2  955   1.048   1.140   0.789
  119SOL     OW  956   1.554   0.628   1.107
  119SOL    HW1  957   1.570   0.536   1.141
  119SOL    HW2  958   1.457   0.639   1.085
  120SOL     OW  959   1.579   2.095   0.365
  120SOL    HW1  960   1.495   2.070   0.318
  120SOL    HW2  961   1.557   2.151   0.445
  121SOL     OW  962   1.729   0.083   0.801
  121SOL    HW1  963   1.670   0.164   0.803
  121SOL    HW2  964   1.821   0.108   0.832
  122SOL     OW  965   0.282   3.417   0.379
  122SOL    HW1  966   0.347   3.438   0.306
  122SOL    HW2  967   0.207   3.483   0.377
  123SOL     OW  968   0.881   3.404   1.231
  123SOL    HW1  969   0.796   3.456   1.227
  123SOL    HW2  970   0.949   3.447   1.173
  124SOL     OW  971   0.403   3.392   0.743
  124SOL    HW1  972   0.493   3.352   0.761
  124SOL    HW2  973   0.348   3.326   0.692
  125SOL     OW  974   1.618   0.387   1.325
  125SOL    HW1  975   1.548   0.393   1.395
  125SOL    HW2  976   1.705   0.362   1.367
  126SOL     OW  977   1.007   1.232   1.304
  126SOL    HW1  978   1.102   1.240   1.334
  126SOL    HW2  979   0.950   1.297   1.354
  127SOL     OW  980   2.603   0.165   0.642
  127SOL    HW1  981   2.592   0.201   0.735
  127SOL    HW2  982   2.690   0.196   0.604
  128SOL     OW  983   0.928   1.094   0.350
  128SOL    HW1  984   1.020   1.121   0.324
  128SOL    HW2  985   0.929   0.999   0.384
  129SOL     OW  986   2.683   1.725   1.574
  129SOL    HW1  987   2.720   1.633   1.557
  129SOL    HW2  988   2.669   1.772   1.488
  130SOL     OW  989   1.141   0.336   0.071
  130SOL    HW1  990   1.230   0.342   0.117
  130SOL    HW2  991   1.153   0.356  -0.026
  131SOL     OW  992   4.496   2.890   0.779
  131SOL    HW1  993   4.451   2.958   0.721
  131SOL    HW2  994   4.495   2.921   0.874
  132SOL     OW  995   1.879   0.939   2.451
  132SOL    HW1  996   1.864   0.847   2.489
  132SOL    HW2  997   1.977   0.959   2.452
  133SOL     OW  998   0.557   1.888   2.131
  133SOL    HW1  999   0.629   1.956   2.116
  133SOL    HW2 1000   0.479   1.931   2.175
  134SOL     OW 1001   0.349   1.353   0.541
  134SOL    HW1 1002   0.316   1.261   0.520
  134SOL    HW2 1003   0.270   1.415   0.547
  135SOL     OW 1004   1.731   0.664   1.354
  135SOL    HW1 1005   1.694   0.616   1.274
  135SOL    HW2 1006   1.656   0.701   1.409
  136SOL     OW 1007   0.172   0.273   1.533
  136SOL    HW1 1008   0.154   0.244   1.439
  136SOL    HW2 1009   0.269   0.259   1.554
  137SOL     OW 1010   1.443   1.022   2.936
  137SOL    HW1 1011   1.378   0.947   2.947
  137SOL    HW2 1012   1.413   1.082   2.862
  138SOL     OW 1013   0.781   3.786   1.062
  138SOL    HW1 1014   0.834   3.851   1.115
  138SOL    HW2 1015   0.798   3.799   0.964
  139SOL     OW 1016   4.954   1.469   1.631
  139SOL    HW1 1017   4.926   1.491   1.725
  139SOL    HW2 1018   4.925   1.376   1.609
  140SOL     OW 1019   2.279   3.942   0.988
  140SOL    HW1 1020   2.267   4.035   0.954
  140SOL    HW2 1021   2.352   3.941   1.056
  141SOL     OW 1022   0.949   0.247   0.717
  141SOL    HW1 1023   0.898   0.218   0.798
  141SOL    HW2 1024   0.889   0.245   0.637
  142SOL     OW 1025   0.293   0.609   0.604
  142SOL    HW1 1026   0.381   0.593   0.560
  142SOL    HW2 1027   0.227   0.642   0.536
  143SOL     OW 1028   1.862   0.961   1.570
  143SOL    HW1 1029   1.953   0.921   1.561
  143SOL    HW2 1030   1.811   0.950   1.485
  144SOL     OW 1031   1.429   1.189   0.480
  144SOL    HW1 1032   1.521   1.191   0.441
  144SOL    HW2 1033   1.373   1.125   0.428
  145SOL     OW 1034   0.873   1.220   0.845
  145SOL    HW1 1035   0.840   1.259   0.758
  145SOL    HW2 1036   0.823   1.262   0.921
  146SOL     OW 1037   2.100   0.079   1.023
  146SOL    HW1 1038   2.052   0.157   1.064
  146SOL    HW2 1039   2.063   0.062   0.932
  147SOL     OW 1040   1.429   0.406   1.543
  147SOL    HW1 1041   1.354   0.340   1.532
  147SOL    HW2 1042   1.498   0.367   1.604
  148SOL     OW 1043   1.070   3.350   3.041
  148SOL    HW1 1044   0.991   3.318   3.093
  148SOL    HW2 1045   1.061   3.323   2.945
  149SOL     OW 1046   1.346   1.263   1.921
  149SOL    HW1 1047   1.270   1.220   1.872
  149SOL    HW2 1048   1.432   1.234   1.880
  150SOL     OW 1049   2.736   1.549   1.253
  150SOL    HW1 1050   2.686   1.490   1.317
  150SOL    HW2 1051   2.719   1.518   1.159
  151SOL     OW 1052   1.636   0.602   0.835
  151SOL    HW1 1053   1.631   0.697   0.805
  151SOL    HW2 1054   1.619   0.596   0.933
  152SOL     OW 1055   0.712   0.828   4.309
  152SOL    HW1 1056   0.742   0.901   4.370
  152SOL    HW2 1057   0.635   0.859   4.254
  153SOL     OW 1058   2.583   0.311   1.482
  153SOL    HW1 1059   2.488   0.289   1.456
  153SOL    HW2 1060   2.596   0.290   1.579
  154SOL     OW 1061   4.764   3.490   0.381
  154SOL    HW1 1062   4.748   3.398   0.417
  154SOL    HW2 1063   4.745   3.492   0.283
  155SOL     OW 1064   2.312   3.516   0.627
  155SOL    HW1 1065   2.270   3.450   0.565
  155SOL    HW2 1066   2.243   3.580   0.660
  156SOL     OW 1067   1.294   3.907   0.737
  156SOL    HW1 1068   1.220   3.942   0.795
  156SOL    HW2 1069   1.305   3.966   0.658
  157SOL     OW 1070   1.244   2.075   1.708
  157SOL    HW1 1071   1.303   2.136   1.655
  157SOL    HW2 1072   1.232   2.111   1.800
  158SOL     OW 1073   1.344   0.721   0.961
  158SOL    HW1 1074   1.395   0.805   0.945
  158SOL    HW2 1075   1.288   0.730   1.043
  159SOL     OW 1076   1.670   3.886   4.841
  159SOL    HW1 1077   1.758   3.839   4.839
  159SOL    HW2 1078   1.602   3.828   4.886
  160SOL     OW 1079   1.370   1.102   4.302
  160SOL    HW1 1080   1.336   1.114   4.395
  160SOL    HW2 1081   1.311   1.038   4.253
  161SOL     OW 1082   1.478   0.900   1.844
  161SOL    HW1 1083   1.393   0.867   1.803
  161SOL    HW2 1084   1.551   0.834   1.828
  162SOL     OW 1085   0.681   4.099   0.877
  162SOL    HW1 1086   0.635   4.061   0.797
  162SOL    HW2 1087   0.636   4.067   0.961
  163SOL     OW 1088   0.231   0.626   1.659
  163SOL    HW1 1089   0.298   0.700   1.653
  163SOL    HW2 1090   0.274   0.546   1.701
  164SOL     OW 1091   1.702   4.186   2.014
  164SOL    HW1 1092   1.765   4.132   2.069
  164SOL    HW2 1093   1.723   4.283   2.023
  165SOL     OW 1094   1.063   3.637   1.204
  165SOL    HW1 1095   1.040   3.690   1.123
  165SOL    HW2 1096   1.055   3.695   1.285
  166SOL     OW 1097   0.425   2.246   1.511
  166SOL    HW1 1098   0.344   2.294   1.545
  166SOL    HW2 1099   0.424   2.246   1.411
  167SOL     OW 1100   4.898   1.746   0.926
  167SOL    HW1 1101   4.894   1.666   0.986
  167SOL    HW2 1102   4.819   1.805   0.944
  168SOL     OW 1103   1.166   0.086   1.734
  168SOL    HW1 1104   1.144   0.125   1.824
  168SOL    HW2 1105   1.097   0.114   1.668
  169SOL     OW 1106   4.658   1.341   0.489
  169SOL    HW1 1107   4.689   1.304   0.577
  169SOL    HW2 1108   4.735   1.349   0.427
  170SOL     OW 1109   0.978   3.723   1.937
  170SOL    HW1 1110   0.974   3.775   2.023
  170SOL    HW2 1111   1.007   3.630   1.957
  171SOL     OW 1112   0.506   0.073   4.921
  171SOL    HW1 1113   0.516  -0.019   4.885
  171SOL    HW2 1114   0.538   0.140   4.854
  172SOL     OW 1115   1.701   1.669   0.501
  172SOL    HW1 1116   1.617   1.717   0.525
  172SOL    HW2 1117   1.734   1.618   0.581
  173SOL     OW 1118   4.386   1.118   1.762
  173SOL    HW1 1119   4.414   1.047   1.698
  173SOL    HW2 1120   4.314   1.082   1.822
  174SOL     OW 1121   0.767   1.316   0.638
  174SOL    HW1 1122   0.686   1.372   0.653
  174SOL    HW2 1123   0.775   1.293   0.541
  175SOL     OW 1124   0.813   1.082   1.158
  175SOL    HW1 1125   0.884   1.129   1.209
  175SOL    HW2 1126   0.754   1.149   1.113
  176SOL     OW 1127   0.575   0.320   3.968
  176SOL    HW1 1128   0.638   0.358   3.900
  176SOL    HW2 1129   0.502   0.386   3.984
  177SOL     OW 1130   2.233   0.221   2.141
  177SOL    HW1 1131   2.251   0.260   2.231
  177SOL    HW2 1132   2.295   0.263   2.074
  178SOL     OW 1133   0.955   0.890   4.066
  178SOL    HW1 1134   0.924   0.795   4.076
  178SOL    HW2 1135   0.915   0.929   3.982
  179SOL     OW 1136   1.751   2.191   0.859
  179SOL    HW1 1137   1.837   2.196   0.911
  179SOL    HW2 1138   1.770   2.209   0.763
  180SOL     OW 1139   1.385   2.043   0.647
  180SOL    HW1 1140   1.327   2.122   0.666
  180SOL    HW2 1141   1.335   1.976   0.593
  181SOL     OW 1142   1.518   0.583   1.857
  181SOL    HW1 1143   1.532   0.486   1.837
  181SOL    HW2 1144   1.425   0.609   1.831
  182SOL     OW 1145   1.754   3.732   0.867
  182SOL    HW1 1146   1.688   3.672   0.823
  182SOL    HW2 1147   1.734   3.827   0.842
  183SOL     OW 1148   1.661   4.059   1.178
  183SOL    HW1 1149   1.714   3.978   1.205
  183SOL    HW2 1150   1.609   4.038   1.095
  184SOL     OW 1151   0.320   1.266   1.040
  184SOL    HW1 1152   0.403   1.314   1.068
  184SOL    HW2 1153   0.271   1.234   1.120
  185SOL     OW 1154   2.430   0.322   1.102
  185SOL    HW1 1155   2.352   0.351   1.047
  185SOL    HW2 1156   2.397   0.278   1.186
  186SOL     OW 1157   1.144   1.531   2.317
  186SOL    HW1 1158   1.190   1.473   2.385
  186SOL    HW2 1159   1.197   1.531   2.232
  187SOL     OW 1160   1.269   0.780   0.680
  187SOL    HW1 1161   1.304   0.758   0.771
  187SOL    HW2 1162   1.174   0.808   0.686
  188SOL     OW 1163   1.074   2.397   2.296
  188SOL    HW1 1164   1.082   2.487   2.252
  188SOL    HW2 1165   1.151   2.384   2.359
  189SOL     OW 1166   0.412   0.054   0.730
  189SOL    HW1 1167   0.457  -0.035   0.716
  189SOL    HW2 1168   0.397   0.069   0.827
  190SOL     OW 1169   0.069   0.802   4.600
  190SOL    HW1 1170   0.030   0.861   4.671
  190SOL    HW2 1171   0.052   0.707   4.624
  191SOL     OW 1172   0.625   1.536   4.433
  191SOL    HW1 1173   0.632   1.466   4.362
  191SOL    HW2 1174   0.663   1.500   4.518
  192SOL     OW 1175   0.317   1.073   0.388
  192SOL    HW1 1176   0.232   1.056   0.438
  192SOL    HW2 1177   0.297   1.091   0.292
  193SOL     OW 1178   0.676   1.296   1.918
  193SOL    HW1 1179   0.774   1.276   1.919
  193SOL    HW2 1180   0.660   1.384   1.872
  194SOL     OW 1181   1.002   1.509   1.142
  194SOL    HW1 1182   1.065   1.579   1.108
  194SOL    HW2 1183   1.036   1.473   1.228
  195SOL     OW 1184   0.562   0.395   1.616
  195SOL    HW1 1185   0.630   0.466   1.637
  195SOL    HW2 1186   0.602   0.329   1.552
  196SOL     OW 1187   4.762   0.710   4.011
  196SOL    HW1 1188   4.802   0.651   3.942
  196SOL    HW2 1189   4.747   0.659   4.095
  197SOL     OW 1190   1.403   0.263   1.979
  197SOL    HW1 1191   1.415   0.225   2.070
  197SOL    HW2 1192   1.462   0.215   1.914
  198SOL     OW 1193   0.514  -0.014   1.335
  198SOL    HW1 1194   0.588  -0.022   1.269
  198SOL    HW2 1195   0.443   0.047   1.299
  199SOL     OW 1196   2.368   1.175   0.355
  199SOL    HW1 1197   2.353   1.082   0.387
  199SOL    HW2 1198   2.395   1.174   0.259
  200SOL     OW 1199   1.146   1.024   4.761
  200SOL    HW1 1200   1.154   0.936   4.713
  200SOL    HW2 1201   1.088   1.013   4.841
  201SOL     OW 1202   0.234   1.165   1.312
  201SOL    HW1 1203   0.163   1.094   1.303
  201SOL    HW2 1204   0.191   1.255   1.311
  202SOL     OW 1205   1.907   1.808   1.079
  202SOL    HW1 1206   1.925   1.853   1.166
  202SOL    HW2 1207   1.994   1.786   1.034
  203SOL     OW 1208   1.277   0.763   1.760
  203SOL    HW1 1209   1.199   0.824   1.747
  203SOL    HW2 1210   1.285   0.702   1.681
  204SOL     OW 1211   1.994   0.086   1.771
  204SOL    HW1 1212   2.002  -0.012   1.793
  204SOL    HW2 1213   1.923   0.099   1.702
  205SOL     OW 1214   0.757   2.175   1.690
  205SOL    HW1 1215   0.742   2.114   1.768
  205SOL    HW2 1216   0.765   2.120   1.606
  206SOL     OW 1217   1.576   1.152   1.781
  206SOL    HW1 1218   1.572   1.161   1.681
  206SOL    HW2 1219   1.542   1.062   1.807
  207SOL     OW 1220   1.436   0.627  -0.005
  207SOL    HW1 1221   1.460   0.694   0.065
  207SOL    HW2 1222   1.483   0.541   0.013
  208SOL     OW 1223   0.736   0.980   0.795
  208SOL    HW1 1224   0.666   0.987   0.724
  208SOL    HW2 1225   0.781   1.069   0.806
  209SOL     OW 1226   1.877   0.535   1.573
  209SOL    HW1 1227   1.863   0.610   1.509
  209SOL    HW2 1228   1.973   0.533   1.601
  210SOL     OW 1229   2.028   0.540   2.345
  210SOL    HW1 1230   1.973   0.508   2.268
  210SOL    HW2 1231   1.973   0.600   2.403
  211SOL     OW 1232   0.351   0.680   4.831
  211SOL    HW1 1233   0.403   0.659   4.748
  211SOL    HW2 1234   0.264   0.631   4.829
  212SOL     OW 1235   0.003   1.523   1.082
  212SOL    HW1 1236   0.090   1.519   1.033
  212SOL    HW2 1237  -0.060   1.455   1.043
  213SOL     OW 1238   1.444   1.529   0.978
  213SOL    HW1 1239   1.471   1.448   0.926
  213SOL    HW2 1240   1.462   1.611   0.924
  214SOL     OW 1241   1.059   0.801   4.645
  214SOL    HW1 1242   0.980   0.850   4.608
  214SOL    HW2 1243   1.033   0.707   4.665
  215SOL     OW 1244   1.307   1.506   1.468
  215SOL    HW1 1245   1.291   1.604   1.460
  215SOL    HW2 1246   1.322   1.468   1.376
  216SOL     OW 1247   0.395   1.567   1.742
  216SOL    HW1 1248   0.494   1.552   1.733
  216SOL    HW2 1249   0.365   1.536   1.832
  217SOL     OW 1250   0.583   0.150   4.666
  217SOL    HW1 1251   0.636   0.216   4.719
  217SOL    HW2 1252   0.509   0.197   4.619
  218SOL     OW 1253   2.323   1.432   0.136
  218SOL    HW1 1254   2.348   1.496   0.209
  218SOL    HW2 1255   2.376   1.453   0.053
  219SOL     OW 1256   0.365   1.853   1.757
  219SOL    HW1 1257   0.309   1.882   1.835
  219SOL    HW2 1258   0.371   1.753   1.756
  220SOL     OW 1259   1.266   0.428   0.303
  220SOL    HW1 1260   1.209   0.500   0.344
  220SOL    HW2 1261   1.347   0.470   0.262
  221SOL     OW 1262   3.012  -0.014   1.237
  221SOL    HW1 1263   3.038   0.079   1.211
  221SOL    HW2 1264   2.916  -0.030   1.212
  222SOL     OW 1265   2.585   3.473   0.644
  222SOL    HW1 1266   2.585   3.450   0.741
  222SOL    HW2 1267   2.490   3.477   0.611
  223SOL     OW 1268   1.342   0.333   1.024
  223SOL    HW1 1269   1.256   0.299   0.987
  223SOL    HW2 1270   1.417   0.302   0.966
  224SOL     OW 1271   0.928   2.341   0.894
  224SOL    HW1 1272   0.918   2.245   0.918
  224SOL    HW2 1273   0.842   2.389   0.911
  225SOL     OW 1274   1.033   3.858   1.396
  225SOL    HW1 1275   0.938   3.845   1.366
  225SOL    HW2 1276   1.036   3.868   1.495
  226SOL     OW 1277   0.825   0.142   0.920
  226SOL    HW1 1278   0.776   0.178   1.000
  226SOL    HW2 1279   0.776   0.063   0.884
  227SOL     OW 1280   1.186   3.586   0.593
  227SOL    HW1 1281   1.250   3.617   0.664
  227SOL    HW2 1282   1.186   3.486   0.590
  228SOL     OW 1283   0.154   1.282   4.414
  228SOL    HW1 1284   0.068   1.320   4.447
  228SOL    HW2 1285   0.163   1.187   4.445
  229SOL     OW 1286   0.909   1.540   4.573
  229SOL    HW1 1287   0.921   1.625   4.521
  229SOL    HW2 1288   0.940   1.463   4.518
  230SOL     OW 1289   0.430   1.347   3.213
  230SOL    HW1 1290   0.349   1.366   3.157
  230SOL    HW2 1291   0.417   1.261   3.263
  231SOL     OW 1292   1.293   0.479   3.396
  231SOL    HW1 1293   1.391   0.483   3.375
  231SOL    HW2 1294   1.264   0.383   3.400
  232SOL     OW 1295  -0.014   0.870   2.846
  232SOL    HW1 1296   0.053   0.801   2.819
  232SOL    HW2 1297  -0.019   0.874   2.946
  233SOL     OW 1298   2.387   0.719   2.747
  233SOL    HW1 1299   2.292   0.731   2.717
  233SOL    HW2 1300   2.394   0.634   2.800
  234SOL     OW 1301   1.046   2.142   2.546
  234SOL    HW1 1302   1.094   2.225   2.572
  234SOL    HW2 1303   1.012   2.151   2.452
  235SOL     OW 1304   0.783   0.730   3.795
  235SOL    HW1 1305   0.861   0.768   3.744
  235SOL    HW2 1306   0.801   0.738   3.893
  236SOL     OW 1307   0.399   0.117   3.110
  236SOL    HW1 1308   0.433   0.160   3.193
  236SOL    HW2 1309   0.408   0.018   3.118
  237SOL     OW 1310   0.417   0.884   2.970
  237SOL    HW1 1311   0.356   0.819   3.014
  237SOL    HW2 1312   0.487   0.914   3.036
  238SOL     OW 1313   1.310   1.535   3.308
  238SOL    HW1 1314   1.352   1.626   3.299
  238SOL    HW2 1315   1.269   1.527   3.399
  239SOL     OW 1316   0.097   3.233   3.467
  239SOL    HW1 1317   0.004   3.212   3.439
  239SOL    HW2 1318   0.162   3.181   3.411
  240SOL     OW 1319   3.121   0.398   3.354
  240SOL    HW1 1320   3.095   0.439   3.442
  240SOL    HW2 1321   3.183   0.460   3.305
  241SOL     OW 1322   0.249   0.866   3.499
  241SOL    HW1 1323   0.170   0.924   3.518
  241SOL    HW2 1324   0.238   0.778   3.544
  242SOL     OW 1325   0.084   2.339   2.470
  242SOL    HW1 1326   0.092   2.261   2.409
  242SOL    HW2 1327   0.170   2.390   2.471
  243SOL     OW 1328   0.578   1.673   1.230
  243SOL    HW1 1329   0.652   1.674   1.163
  243SOL    HW2 1330   0.606   1.724   1.312
  244SOL     OW 1331   0.561   4.143   3.529
  244SOL    HW1 1332   0.621   4.161   3.451
  244SOL    HW2 1333   0.531   4.230   3.569
  245SOL     OW 1334   0.356   1.107   3.341
  245SOL    HW1 1335   0.386   1.014   3.321
  245SOL    HW2 1336   0.326   1.113   3.436
  246SOL     OW 1337   1.092   1.077   3.124
  246SOL    HW1 1338   1.057   1.168   3.145
  246SOL    HW2 1339   1.068   1.053   3.030
  247SOL     OW 1340   1.516   1.199   2.451
  247SOL    HW1 1341   1.472   1.115   2.419
  247SOL    HW2 1342   1.608   1.178   2.484
  248SOL     OW 1343   0.022   1.481   3.773
  248SOL    HW1 1344   0.022   1.515   3.868
  248SOL    HW2 1345   0.104   1.515   3.726
  249SOL     OW 1346   0.664   2.879   2.620
  249SOL    HW1 1347   0.676   2.823   2.538
  249SOL    HW2 1348   0.629   2.969   2.594
  250SOL     OW 1349   0.600   2.075   4.408
  250SOL    HW1 1350   0.615   1.976   4.396
  250SOL    HW2 1351   0.510   2.099   4.370
  251SOL     OW 1352   0.661   3.945   2.234
  251SOL    HW1 1353   0.602   3.945   2.153
  251SOL    HW2 1354   0.725   3.869   2.228
  252SOL     OW 1355   2.957   0.765   3.486
  252SOL    HW1 1356   3.043   0.816   3.478
  252SOL    HW2 1357   2.909   0.768   3.398
  253SOL     OW 1358   0.696   1.067   3.668
  253SOL    HW1 1359   0.665   0.973   3.650
  253SOL    HW2 1360   0.757   1.068   3.747
  254SOL     OW 1361   0.083   3.726   3.907
  254SOL    HW1 1362   0.108   3.823   3.910
  254SOL    HW2 1363  -0.003   3.715   3.858
  255SOL     OW 1364   1.347   0.949   1.410
  255SOL    HW1 1365   1.252   0.923   1.395
  255SOL    HW2 1366   1.354   1.048   1.420
  256SOL     OW 1367   1.885   0.773   3.403
  256SOL    HW1 1368   1.846   0.683   3.423
  256SOL    HW2 1369   1.817   0.829   3.357
  257SOL     OW 1370   0.969   3.970   3.984
  257SOL    HW1 1371   0.921   4.044   3.936
  257SOL    HW2 1372   1.011   4.006   4.067
  258SOL     OW 1373   0.888   0.952   2.595
  258SOL    HW1 1374   0.940   0.868   2.582
  258SOL    HW2 1375   0.802   0.932   2.642
  259SOL     OW 1376   2.450   0.770   3.703
  259SOL    HW1 1377   2.435   0.865   3.674
  259SOL    HW2 1378   2.531   0.734   3.657
  260SOL     OW 1379   1.005   0.053   2.253
  260SOL    HW1 1380   0.965   0.145   2.251
  260SOL    HW2 1381   0.967   0.002   2.330
  261SOL     OW 1382   0.588   1.675   2.310
  261SOL    HW1 1383   0.610   1.750   2.248
  261SOL    HW2 1384   0.515   1.620   2.270
  262SOL     OW 1385   1.502   3.773   1.866
  262SOL    HW1 1386   1.565   3.797   1.939
  262SOL    HW2 1387   1.515   3.835   1.789
  263SOL     OW 1388   2.044   0.498   3.919
  263SOL    HW1 1389   2.100   0.554   3.857
  263SOL    HW2 1390   2.104   0.437   3.970
  264SOL     OW 1391   1.793   1.163   2.594
  264SOL    HW1 1392   1.828   1.078   2.554
  264SOL    HW2 1393   1.740   1.142   2.675
  265SOL     OW 1394   0.982   0.271   2.923
  265SOL    HW1 1395   0.953   0.360   2.958
  265SOL    HW2 1396   0.906   0.207   2.926
  266SOL     OW 1397   0.833   1.907   2.985
  266SOL    HW1 1398   0.790   1.881   3.071
  266SOL    HW2 1399   0.925   1.942   3.002
  267SOL     OW 1400   0.302   1.617   1.493
  267SOL    HW1 1401   0.202   1.612   1.503
  267SOL    HW2 1402   0.345   1.604   1.582
  268SOL     OW 1403   1.075   1.191   2.575
  268SOL    HW1 1404   1.000   1.133   2.542
  268SOL    HW2 1405   1.128   1.224   2.497
  269SOL     OW 1406   0.607   1.421   3.389
  269SOL    HW1 1407   0.627   1.519   3.399
  269SOL    HW2 1408   0.531   1.409   3.326
  270SOL     OW 1409   2.065   1.576   1.247
  270SOL    HW1 1410   2.082   1.509   1.175
  270SOL    HW2 1411   1.966   1.586   1.260
  271SOL     OW 1412   1.695   0.892   2.269
  271SOL    HW1 1413   1.607   0.936   2.286
  271SOL    HW2 1414   1.764   0.931   2.330
  272SOL     OW 1415   0.630   0.952   3.161
  272SOL    HW1 1416   0.645   1.048   3.185
  272SOL    HW2 1417   0.571   0.909   3.229
  273SOL     OW 1418   4.873   2.000   1.983
  273SOL    HW1 1419   4.842   1.995   1.889
  273SOL    HW2 1420   4.799   2.034   2.041
  274SOL     OW 1421   4.331   1.809   1.442
  274SOL    HW1 1422   4.413   1.830   1.389
  274SOL    HW2 1423   4.344   1.838   1.537
  275SOL     OW 1424   0.648   1.661   3.007
  275SOL    HW1 1425   0.591   1.707   3.075
  275SOL    HW2 1426   0.606   1.574   2.980
  276SOL     OW 1427   0.455   0.163   1.678
  276SOL    HW1 1428   0.524   0.089   1.678
  276SOL    HW2 1429   0.481   0.232   1.610
  277SOL     OW 1430   2.438   3.484   3.231
  277SOL    HW1 1431   2.408   3.575   3.203
  277SOL    HW2 1432   2.404   3.415   3.167
  278SOL     OW 1433   0.885   4.085   1.647
  278SOL    HW1 1434   0.794   4.080   1.690
  278SOL    HW2 1435   0.953   4.104   1.718
  279SOL     OW 1436   0.963   3.206   3.945
  279SOL    HW1 1437   0.917   3.167   4.024
  279SOL    HW2 1438   0.974   3.136   3.874
  280SOL     OW 1439   4.589   1.957   3.555
  280SOL    HW1 1440   4.685   1.978   3.537
  280SOL    HW2 1441   4.579   1.861   3.581
  281SOL     OW 1442   1.168   1.135   3.422
  281SOL    HW1 1443   1.074   1.116   3.450
  281SOL    HW2 1444   1.218   1.050   3.413
  282SOL     OW 1445   0.738   2.428   2.491
  282SOL    HW1 1446   0.768   2.476   2.574
  282SOL    HW2 1447   0.706   2.337   2.515
  283SOL     OW 1448   4.423   1.522   3.240
  283SOL    HW1 1449   4.396   1.552   3.332
  283SOL    HW2 1450   4.399   1.593   3.174
  284SOL     OW 1451   1.000   4.048   2.526
  284SOL    HW1 1452   1.072   4.003   2.474
  284SOL    HW2 1453   1.040   4.105   2.598
  285SOL     OW 1454   1.923   0.713   1.971
  285SOL    HW1 1455   1.988   0.648   1.932
  285SOL    HW2 1456   1.862   0.746   1.900
  286SOL     OW 1457   0.984   1.046   1.919
  286SOL    HW1 1458   0.974   1.143   1.939
  286SOL    HW2 1459   0.908   0.996   1.960
  287SOL     OW 1460   1.119   1.458   2.787
  287SOL    HW1 1461   1.114   1.367   2.746
  287SOL    HW2 1462   1.030   1.502   2.780
  288SOL     OW 1463   2.153   1.525   2.371
  288SOL    HW1 1464   2.079   1.591   2.356
  288SOL    HW2 1465   2.116   1.443   2.416
  289SOL     OW 1466   0.994   1.829   4.056
  289SOL    HW1 1467   1.035   1.919   4.076
  289SOL    HW2 1468   1.067   1.763   4.039
  290SOL     OW 1469   1.270   1.227   1.512
  290SOL    HW1 1470   1.315   1.315   1.495
  290SOL    HW2 1471   1.206   1.237   1.588
  291SOL     OW 1472   0.230   0.220   2.920
  291SOL    HW1 1473   0.226   0.147   2.852
  291SOL    HW2 1474   0.287   0.191   2.996
  292SOL     OW 1475   1.000   1.936   1.712
  292SOL    HW1 1476   1.088   1.966   1.750
  292SOL    HW2 1477   1.014   1.857   1.653
  293SOL     OW 1478   0.196   1.058   1.956
  293SOL    HW1 1479   0.208   1.079   2.053
  293SOL    HW2 1480   0.220   0.963   1.939
  294SOL     OW 1481   1.334   0.539   3.666
  294SOL    HW1 1482   1.393   0.463   3.694
  294SOL    HW2 1483   1.311   0.529   3.569
  295SOL     OW 1484   2.060   1.181   2.403
  295SOL    HW1 1485   2.046   1.190   2.305
  295SOL    HW2 1486   2.019   1.259   2.450
  296SOL     OW 1487   2.243   4.064   1.959
  296SOL    HW1 1488   2.177   4.092   2.028
  296SOL    HW2 1489   2.286   3.978   1.987
  297SOL     OW 1490   0.048   1.401   1.314
  297SOL    HW1 1491   0.002   1.447   1.390
  297SOL    HW2 1492   0.038   1.456   1.231
  298SOL     OW 1493   2.382   1.506   2.191
  298SOL    HW1 1494   2.298   1.517   2.244
  298SOL    HW2 1495   2.381   1.569   2.113
  299SOL     OW 1496   2.582   0.097   2.346
  299SOL    HW1 1497   2.629   0.030   2.288
  299SOL    HW2 1498   2.593   0.071   2.442
  300SOL     OW 1499   0.757   0.958   2.055
  300SOL    HW1 1500   0.798   0.900   2.125
  300SOL    HW2 1501   0.699   1.027   2.099
  301SOL     OW 1502   1.038   0.990   2.866
  301SOL    HW1 1503   1.101   0.912   2.864
  301SOL    HW2 1504   1.003   1.006   2.774
  302SOL     OW 1505   0.643   0.613   3.197
  302SOL    HW1 1506   0.720   0.676   3.183
  302SOL    HW2 1507   0.626   0.563   3.112
  303SOL     OW 1508   2.252   0.631   2.234
  303SOL    HW1 1509   2.170   0.592   2.275
  303SOL    HW2 1510   2.326   0.630   2.302
  304SOL     OW 1511   1.940   1.393   2.548
  304SOL    HW1 1512   1.878   1.324   2.585
  304SOL    HW2 1513   1.903   1.484   2.566
  305SOL     OW 1514   0.771   0.293   3.187
  305SOL    HW1 1515   0.844   0.337   3.238
  305SOL    HW2 1516   0.810   0.221   3.129
  306SOL     OW 1517   0.294   0.568   3.574
  306SOL    HW1 1518   0.225   0.505   3.537
  306SOL    HW2 1519   0.364   0.584   3.505
  307SOL     OW 1520   1.306   1.502   2.095
  307SOL    HW1 1521   1.360   1.559   2.034
  307SOL    HW2 1522   1.291   1.412   2.052
  308SOL     OW 1523   0.853   1.135   3.452
  308SOL    HW1 1524   0.794   1.112   3.530
  308SOL    HW2 1525   0.796   1.153   3.372
  309SOL     OW 1526   0.925   4.174   3.768
  309SOL    HW1 1527   0.854   4.109   3.739
  309SOL    HW2 1528   1.005   4.165   3.710
  310SOL     OW 1529   0.732   1.838   1.458
  310SOL    HW1 1530   0.655   1.872   1.513
  310SOL    HW2 1531   0.806   1.905   1.459
  311SOL     OW 1532   0.877   1.402   2.271
  311SOL    HW1 1533   0.808   1.463   2.310
  311SOL    HW2 1534   0.968   1.431   2.301
  312SOL     OW 1535   1.095   0.703   2.051
  312SOL    HW1 1536   1.047   0.730   2.134
  312SOL    HW2 1537   1.182   0.751   2.046
  313SOL     OW 1538   0.809   0.036   2.511
  313SOL    HW1 1539   0.873  -0.039   2.528
  313SOL    HW2 1540   0.737   0.005   2.449
  314SOL     OW 1541   4.938   4.133   0.167
  314SOL    HW1 1542   5.004   4.120   0.092
  314SOL    HW2 1543   4.845   4.129   0.130
  315SOL     OW 1544   0.292   1.403   3.876
  315SOL    HW1 1545   0.241   1.325   3.840
  315SOL    HW2 1546   0.230   1.464   3.925
  316SOL     OW 1547   0.946   3.849   3.560
  316SOL    HW1 1548   0.941   3.750   3.544
  316SOL    HW2 1549   0.871   3.877   3.620
  317SOL     OW 1550   0.413   3.432   3.713
  317SOL    HW1 1551   0.344   3.472   3.653
  317SOL    HW2 1552   0.369   3.396   3.795
  318SOL     OW 1553   0.906   2.122   3.251
  318SOL    HW1 1554   0.932   2.051   3.316
  318SOL    HW2 1555   0.932   2.212   3.287
  319SOL     OW 1556   0.414   3.928   3.711
  319SOL    HW1 1557   0.441   4.023   3.692
  319SOL    HW2 1558   0.442   3.904   3.804
  320SOL     OW 1559   0.975   4.008   2.174
  320SOL    HW1 1560   0.881   3.978   2.186
  320SOL    HW2 1561   0.984   4.102   2.208
  321SOL     OW 1562   0.808   1.588   2.479
  321SOL    HW1 1563   0.869   1.660   2.445
  321SOL    HW2 1564   0.718   1.599   2.438
  322SOL     OW 1565   1.420   0.526   4.474
  322SOL    HW1 1566   1.351   0.596   4.493
  322SOL    HW2 1567   1.383   0.459   4.411
  323SOL     OW 1568   0.182   1.108   2.233
  323SOL    HW1 1569   0.114   1.181   2.220
  323SOL    HW2 1570   0.138   1.031   2.280
  324SOL     OW 1571   1.691   0.564   2.892
  324SOL    HW1 1572   1.763   0.621   2.932
  324SOL    HW2 1573   1.617   0.552   2.959
  325SOL     OW 1574   1.013   0.709   2.591
  325SOL    HW1 1575   0.945   0.645   2.627
  325SOL    HW2 1576   1.102   0.664   2.586
  326SOL     OW 1577   0.841   1.884   3.394
  326SOL    HW1 1578   0.780   1.808   3.413
  326SOL    HW2 1579   0.787   1.964   3.366
  327SOL     OW 1580   4.791   4.031   3.966
  327SOL    HW1 1581   4.804   4.124   4.000
  327SOL    HW2 1582   4.724   4.032   3.892
  328SOL     OW 1583   1.768   0.479   2.647
  328SOL    HW1 1584   1.867   0.483   2.664
  328SOL    HW2 1585   1.719   0.515   2.726
  329SOL     OW 1586   2.512   0.415   1.979
  329SOL    HW1 1587   2.532   0.511   1.996
  329SOL    HW2 1588   2.554   0.387   1.893
  330SOL     OW 1589   0.560   1.414   2.945
  330SOL    HW1 1590   0.533   1.337   2.886
  330SOL    HW2 1591   0.543   1.390   3.040
  331SOL     OW 1592   0.073   0.596   2.967
  331SOL    HW1 1593   0.136   0.540   2.914
  331SOL    HW2 1594  -0.020   0.582   2.934
  332SOL     OW 1595   4.914   0.210   3.702
  332SOL    HW1 1596   4.922   0.248   3.610
  332SOL    HW2 1597   4.992   0.150   3.721
  333SOL     OW 1598   0.191   0.060   3.416
  333SOL    HW1 1599   0.288   0.084   3.419
  333SOL    HW2 1600   0.179  -0.035   3.446
  334SOL     OW 1601   1.442   0.322   0.049
  334SOL    HW1 1602   1.443   0.285  -0.043
  334SOL    HW2 1603   1.536   0.333   0.082
  335SOL     OW 1604   0.572   1.954   3.597
  335SOL    HW1 1605   0.496   1.990   3.650
  335SOL    HW2 1606   0.593   2.017   3.522
  336SOL     OW 1607   1.295   1.524   3.014
  336SOL    HW1 1608   1.222   1.476   2.964
  336SOL    HW2 1609   1.280   1.513   3.112
  337SOL     OW 1610   1.774   0.353   2.288
  337SOL    HW1 1611   1.757   0.334   2.192
  337SOL    HW2 1612   1.735   0.441   2.313
  338SOL     OW 1613   4.852   1.971   2.425
  338SOL    HW1 1614   4.875   2.021   2.508
  338SOL    HW2 1615   4.754   1.953   2.423
  339SOL     OW 1616   0.941   1.429   3.490
  339SOL    HW1 1617   0.908   1.482   3.411
  339SOL    HW2 1618   0.922   1.332   3.475
  340SOL     OW 1619   0.265   0.914   1.627
  340SOL    HW1 1620   0.183   0.904   1.571
  340SOL    HW2 1621   0.294   1.009   1.627
  341SOL     OW 1622   2.171   0.614   3.348
  341SOL    HW1 1623   2.101   0.658   3.405
  341SOL    HW2 1624   2.249   0.676   3.337
  342SOL     OW 1625   4.794   0.550   3.533
  342SOL    HW1 1626   4.754   0.465   3.501
  342SOL    HW2 1627   4.816   0.609   3.455
  343SOL     OW 1628   0.014   1.342   3.481
  343SOL    HW1 1629   0.073   1.413   3.519
  343SOL    HW2 1630  -0.082   1.366   3.498
  344SOL     OW 1631   1.668   1.237   3.309
  344SOL    HW1 1632   1.573   1.236   3.342
  344SOL    HW2 1633   1.695   1.331   3.288
  345SOL     OW 1634   0.417   1.113   2.383
  345SOL    HW1 1635   0.420   1.023   2.428
  345SOL    HW2 1636   0.341   1.115   2.318
  346SOL     OW 1637   1.081   0.285   2.672
  346SOL    HW1 1638   1.012   0.323   2.610
  346SOL    HW2 1639   1.040   0.266   2.761
  347SOL     OW 1640   1.441   0.112   1.583
  347SOL    HW1 1641   1.373   0.146   1.518
  347SOL    HW2 1642   1.396   0.056   1.652
  348SOL     OW 1643   0.798   2.470   4.121
  348SOL    HW1 1644   0.841   2.523   4.195
  348SOL    HW2 1645   0.699   2.480   4.127
  349SOL     OW 1646   0.696   0.120   2.116
  349SOL    HW1 1647   0.779   0.157   2.158
  349SOL    HW2 1648   0.720   0.076   2.029
  350SOL     OW 1649   1.807   0.651   2.195
  350SOL    HW1 1650   1.766   0.736   2.227
  350SOL    HW2 1651   1.855   0.668   2.108
  351SOL     OW 1652   1.283   1.292   2.405
  351SOL    HW1 1653   1.262   1.266   2.310
  351SOL    HW2 1654   1.380   1.278   2.422
  352SOL     OW 1655   1.204   0.205   4.065
  352SOL    HW1 1656   1.208   0.294   4.020
  352SOL    HW2 1657   1.294   0.184   4.103
  353SOL     OW 1658   0.845   1.359   1.479
  353SOL    HW1 1659   0.858   1.456   1.500
  353SOL    HW2 1660   0.808   1.312   1.559
  354SOL     OW 1661   4.790   1.611   2.024
  354SOL    HW1 1662   4.812   1.600   2.121
  354SOL    HW2 1663   4.818   1.529   1.974
  355SOL     OW 1664   0.318   0.911   0.046
  355SOL    HW1 1665   0.261   0.967  -0.014
  355SOL    HW2 1666   0.321   0.817   0.010
  356SOL     OW 1667   0.856   0.819   3.073
  356SOL    HW1 1668   0.769   0.862   3.098
  356SOL    HW2 1669   0.911   0.882   3.019
  357SOL     OW 1670   0.704   4.086   3.112
  357SOL    HW1 1671   0.725   4.005   3.166
  357SOL    HW2 1672   0.611   4.078   3.076
  358SOL     OW 1673   0.523   0.892   4.096
  358SOL    HW1 1674   0.538   0.822   4.026
  358SOL    HW2 1675   0.455   0.958   4.062
  359SOL     OW 1676   0.936   1.326   3.092
  359SOL    HW1 1677   0.966   1.352   3.000
  359SOL    HW2 1678   0.912   1.408   3.143
  360SOL     OW 1679   1.146   0.112   3.083
  360SOL    HW1 1680   1.114   0.170   3.008
  360SOL    HW2 1681   1.088   0.126   3.163
  361SOL     OW 1682   0.224   1.596   1.981
  361SOL    HW1 1683   0.192   1.691   1.981
  361SOL    HW2 1684   0.153   1.537   1.943
  362SOL     OW 1685   1.253   0.415   2.910
  362SOL    HW1 1686   1.164   0.451   2.940
  362SOL    HW2 1687   1.241   0.363   2.825
  363SOL     OW 1688   0.764   1.962   2.393
  363SOL    HW1 1689   0.806   1.935   2.306
  363SOL    HW2 1690   0.668   1.932   2.395
  364SOL     OW 1691   0.003   3.752   3.334
  364SOL    HW1 1692  -0.030   3.846   3.324
  364SOL    HW2 1693   0.091   3.743   3.287
  365SOL     OW 1694   4.728   0.067   1.022
  365SOL    HW1 1695   4.752  -0.017   0.973
  365SOL    HW2 1696   4.810   0.123   1.034
  366SOL     OW 1697   0.531   1.320   2.541
  366SOL    HW1 1698   0.623   1.281   2.534
  366SOL    HW2 1699   0.470   1.275   2.475
  367SOL     OW 1700   1.325   1.150   2.696
  367SOL    HW1 1701   1.227   1.157   2.677
  367SOL    HW2 1702   1.377   1.186   2.619
  368SOL     OW 1703   0.537   1.449   3.981
  368SOL    HW1 1704   0.539   1.546   4.007
  368SOL    HW2 1705   0.444   1.425   3.954
  369SOL     OW 1706   0.362   0.986   2.727
  369SOL    HW1 1707   0.369   0.915   2.657
  369SOL    HW2 1708   0.377   0.945   2.817
  370SOL     OW 1709   1.044   1.172   4.188
  370SOL    HW1 1710   1.078   1.078   4.195
  370SOL    HW2 1711   1.066   1.209   4.097
  371SOL     OW 1712   4.895   2.193   3.130
  371SOL    HW1 1713   4.974   2.148   3.171
  371SOL    HW2 1714   4.829   2.218   3.201
  372SOL     OW 1715   1.700   1.108   2.833
  372SOL    HW1 1716   1.698   1.180   2.903
  372SOL    HW2 1717   1.621   1.048   2.845
  373SOL     OW 1718   1.474   0.661   2.695
  373SOL    HW1 1719   1.487   0.668   2.597
  373SOL    HW2 1720   1.548   0.606   2.735
  374SOL     OW 1721   0.942   1.331   2.007
  374SOL    HW1 1722   0.891   1.340   2.093
  374SOL    HW2 1723   0.975   1.421   1.978
  375SOL     OW 1724   1.018   0.387   3.275
  375SOL    HW1 1725   0.974   0.409   3.362
  375SOL    HW2 1726   1.110   0.352   3.292
  376SOL     OW 1727   1.197   1.518   3.558
  376SOL    HW1 1728   1.174   1.612   3.582
  376SOL    HW2 1729   1.114   1.469   3.531
  377SOL     OW 1730   0.137   2.623   2.148
  377SOL    HW1 1731   0.166   2.573   2.229
  377SOL    HW2 1732   0.190   2.594   2.069
  378SOL     OW 1733   0.647   2.944   1.821
  378SOL    HW1 1734   0.698   2.926   1.905
  378SOL    HW2 1735   0.658   2.867   1.758
  379SOL     OW 1736   1.222   1.196   2.136
  379SOL    HW1 1737   1.124   1.174   2.131
  379SOL    HW2 1738   1.257   1.213   2.044
  380SOL     OW 1739   2.507   0.920   2.582
  380SOL    HW1 1740   2.509   0.845   2.647
  380SOL    HW2 1741   2.412   0.951   2.569
  381SOL     OW 1742   0.227   4.206   2.744
  381SOL    HW1 1743   0.283   4.205   2.661
  381SOL    HW2 1744   0.180   4.118   2.754
  382SOL     OW 1745   0.822   0.312   2.512
  382SOL    HW1 1746   0.795   0.221   2.544
  382SOL    HW2 1747   0.853   0.307   2.417
  383SOL     OW 1748   0.527   3.844   3.922
  383SOL    HW1 1749   0.501   3.915   3.988
  383SOL    HW2 1750   0.530   3.755   3.968
  384SOL     OW 1751   0.877   2.388   1.992
  384SOL    HW1 1752   0.838   2.431   2.074
  384SOL    HW2 1753   0.918   2.300   2.016
  385SOL     OW 1754   1.561   0.861   3.345
  385SOL    HW1 1755   1.466   0.837   3.326
  385SOL    HW2 1756   1.595   0.926   3.277
  386SOL     OW 1757   0.447   0.840   3.325
  386SOL    HW1 1758   0.518   0.774   3.350
  386SOL    HW2 1759   0.375   0.839   3.395
  387SOL     OW 1760   1.244   1.513   1.777
  387SOL    HW1 1761   1.234   1.495   1.679
  387SOL    HW2 1762   1.287   1.435   1.821
  388SOL     OW 1763   1.244   2.733   3.810
  388SOL    HW1 1764   1.202   2.823   3.795
  388SOL    HW2 1765   1.180   2.661   3.782
  389SOL     OW 1766   1.514   3.867   2.316
  389SOL    HW1 1767   1.514   3.791   2.381
  389SOL    HW2 1768   1.447   3.850   2.244
  390SOL     OW 1769   1.465   0.082   2.694
  390SOL    HW1 1770   1.512  -0.006   2.682
  390SOL    HW2 1771   1.513   0.152   2.642
  391SOL     OW 1772   1.256   3.998   1.759
  391SOL    HW1 1773   1.163   4.031   1.780
  391SOL    HW2 1774   1.322   4.047   1.815
  392SOL     OW 1775   4.555   1.683   2.183
  392SOL    HW1 1776   4.482   1.744   2.154
  392SOL    HW2 1777   4.617   1.666   2.106
  393SOL     OW 1778   1.361   1.832   1.595
  393SOL    HW1 1779   1.391   1.841   1.500
  393SOL    HW2 1780   1.382   1.916   1.645
  394SOL     OW 1781   1.177   0.927   4.212
  394SOL    HW1 1782   1.198   0.846   4.267
  394SOL    HW2 1783   1.094   0.911   4.160
  395SOL     OW 1784   0.148   1.063   4.774
  395SOL    HW1 1785   0.152   1.041   4.677
  395SOL    HW2 1786   0.066   1.118   4.793
  396SOL     OW 1787   1.554   0.839   0.132
  396SOL    HW1 1788   1.586   0.815   0.223
  396SOL    HW2 1789   1.628   0.826   0.066
  397SOL     OW 1790   1.113   1.138   3.919
  397SOL    HW1 1791   1.144   1.229   3.893
  397SOL    HW2 1792   1.168   1.069   3.872
  398SOL     OW 1793   1.737   0.307   4.166
  398SOL    HW1 1794   1.789   0.314   4.081
  398SOL    HW2 1795   1.660   0.371   4.164
  399SOL     OW 1796   4.748   3.962   4.441
  399SOL    HW1 1797   4.802   4.042   4.467
  399SOL    HW2 1798   4.792   3.914   4.365
  400SOL     OW 1799   4.787   0.085   4.068
  400SOL    HW1 1800   4.738   0.066   4.153
  400SOL    HW2 1801   4.729   0.141   4.008
  401SOL     OW 1802   1.748   4.041   0.209
  401SOL    HW1 1803   1.846   4.026   0.213
  401SOL    HW2 1804   1.711   4.001   0.125
  402SOL     OW 1805   0.381   0.500   4.021
  402SOL    HW1 1806   0.436   0.574   3.982
  402SOL    HW2 1807   0.284   0.521   4.009
  403SOL     OW 1808   0.027   4.158   4.242
  403SOL    HW1 1809   0.119   4.161   4.202
  403SOL    HW2 1810  -0.037   4.200   4.178
  404SOL     OW 1811   2.158   0.792   0.066
  404SOL    HW1 1812   2.167   0.693   0.076
  404SOL    HW2 1813   2.096   0.827   0.137
  405SOL     OW 1814   0.213   1.542   3.590
  405SOL    HW1 1815   0.238   1.637   3.606
  405SOL    HW2 1816   0.282   1.483   3.633
  406SOL     OW 1817   0.845   1.107   3.898
  406SOL    HW1 1818   0.809   1.186   3.947
  406SOL    HW2 1819   0.944   1.117   3.887
  407SOL     OW 1820   4.164   0.965  -0.024
  407SOL    HW1 1821   4.109   0.923   0.049
  407SOL    HW2 1822   4.261   0.952  -0.004
  408SOL     OW 1823   1.555   3.679   3.367
  408SOL    HW1 1824   1.610   3.628   3.432
  408SOL    HW2 1825   1.609   3.754   3.327
  409SOL     OW 1826   1.356   0.728   4.048
  409SOL    HW1 1827   1.261   0.750   4.073
  409SOL    HW2 1828   1.381   0.779   3.965
  410SOL     OW 1829   1.932   0.785   0.685
  410SOL    HW1 1830   1.857   0.820   0.628
  410SOL    HW2 1831   1.931   0.833   0.773
  411SOL     OW 1832   1.828   1.846   3.728
  411SOL    HW1 1833   1.912   1.864   3.678
  411SOL    HW2 1834   1.843   1.772   3.794
  412SOL     OW 1835   1.660   0.742   3.934
  412SOL    HW1 1836   1.605   0.792   4.001
  412SOL    HW2 1837   1.690   0.805   3.863
  413SOL     OW 1838   1.107   0.459   4.537
  413SOL    HW1 1839   1.126   0.459   4.439
  413SOL    HW2 1840   1.058   0.376   4.562
  414SOL     OW 1841   0.530   1.803   4.011
  414SOL    HW1 1842   0.534   1.809   3.911
  414SOL    HW2 1843   0.618   1.769   4.046
  415SOL     OW 1844   0.129   0.904   0.235
  415SOL    HW1 1845   0.195   0.867   0.171
  415SOL    HW2 1846   0.109   0.836   0.306
  416SOL     OW 1847   1.014   0.843   3.662
  416SOL    HW1 1848   1.000   0.920   3.600
  416SOL    HW2 1849   1.107   0.848   3.700
  417SOL     OW 1850   0.127   2.642   4.448
  417SOL    HW1 1851   0.184   2.724   4.440
  417SOL    HW2 1852   0.133   2.590   4.363
  418SOL     OW 1853   0.910   3.697   3.899
  418SOL    HW1 1854   0.940   3.790   3.919
  418SOL    HW2 1855   0.829   3.700   3.841
  419SOL     OW 1856   0.819   0.928   4.568
  419SOL    HW1 1857   0.837   1.021   4.600
  419SOL    HW2 1858   0.757   0.882   4.631
  420SOL     OW 1859   4.338   2.105   0.163
  420SOL    HW1 1860   4.428   2.142   0.141
  420SOL    HW2 1861   4.270   2.178   0.156
  421SOL     OW 1862   1.279   1.181   4.556
  421SOL    HW1 1863   1.335   1.257   4.588
  421SOL    HW2 1864   1.245   1.128   4.634
  422SOL     OW 1865   4.658   0.370   4.259
  422SOL    HW1 1866   4.690   0.462   4.281
  422SOL    HW2 1867   4.597   0.374   4.180
  423SOL     OW 1868   0.846   2.130   3.870
  423SOL    HW1 1869   0.746   2.134   3.873
  423SOL    HW2 1870   0.883   2.222   3.880
  424SOL     OW 1871   0.931   1.471   3.787
  424SOL    HW1 1872   0.996   1.542   3.812
  424SOL    HW2 1873   0.923   1.467   3.687
  425SOL     OW 1874   1.997   1.355   3.782
  425SOL    HW1 1875   2.029   1.449   3.773
  425SOL    HW2 1876   1.899   1.356   3.804
  426SOL     OW 1877   0.559   1.302   0.026
  426SOL    HW1 1878   0.613   1.272   0.105
  426SOL    HW2 1879   0.514   1.388   0.047
  427SOL     OW 1880   2.027   3.998   0.172
  427SOL    HW1 1881   2.028   3.984   0.271
  427SOL    HW2 1882   2.084   4.077   0.149
  428SOL     OW 1883   0.310   0.274   4.546
  428SOL    HW1 1884   0.262   0.355   4.581
  428SOL    HW2 1885   0.287   0.260   4.450
  429SOL     OW 1886   1.308   3.216   3.721
  429SOL    HW1 1887   1.285   3.282   3.792
  429SOL    HW2 1888   1.353   3.262   3.645
  430SOL     OW 1889   0.709   0.727   0.251
  430SOL    HW1 1890   0.661   0.809   0.221
  430SOL    HW2 1891   0.759   0.687   0.174
  431SOL     OW 1892   0.454   3.678   4.631
  431SOL    HW1 1893   0.440   3.614   4.706
  431SOL    HW2 1894   0.546   3.718   4.638
  432SOL     OW 1895   0.499   0.476   4.266
  432SOL    HW1 1896   0.438   0.496   4.343
  432SOL    HW2 1897   0.457   0.509   4.181
  433SOL     OW 1898   1.757   1.645   3.893
  433SOL    HW1 1899   1.725   1.575   3.829
  433SOL    HW2 1900   1.831   1.608   3.950
  434SOL     OW 1901   4.174   1.021   4.153
  434SOL    HW1 1902   4.273   1.035   4.161
  434SOL    HW2 1903   4.146   1.036   4.058
  435SOL     OW 1904   0.404   1.162   4.722
  435SOL    HW1 1905   0.319   1.123   4.759
  435SOL    HW2 1906   0.443   1.224   4.790
  436SOL     OW 1907   4.665   0.971   3.964
  436SOL    HW1 1908   4.678   0.875   3.986
  436SOL    HW2 1909   4.741   1.003   3.907
  437SOL     OW 1910   0.760   2.578   4.617
  437SOL    HW1 1911   0.700   2.576   4.697
  437SOL    HW2 1912   0.813   2.662   4.617
  438SOL     OW 1913   1.814   1.212   4.334
  438SOL    HW1 1914   1.865   1.179   4.255
  438SOL    HW2 1915   1.727   1.165   4.340
  439SOL     OW 1916   4.907   3.380   4.631
  439SOL    HW1 1917   4.962   3.423   4.703
  439SOL    HW2 1918   4.862   3.451   4.577
  440SOL     OW 1919   1.485   3.797   0.162
  440SOL    HW1 1920   1.439   3.714   0.192
  440SOL    HW2 1921   1.498   3.858   0.240
  441SOL     OW 1922   0.970   1.036   0.061
  441SOL    HW1 1923   1.007   1.125   0.088
  441SOL    HW2 1924   0.871   1.036   0.074
  442SOL     OW 1925   0.546   0.952   0.177
  442SOL    HW1 1926   0.532   1.013   0.255
  442SOL    HW2 1927   0.462   0.949   0.122
  443SOL     OW 1928   1.845   0.095   3.933
  443SOL    HW1 1929   1.922   0.111   3.995
  443SOL    HW2 1930   1.876   0.099   3.839
  444SOL     OW 1931   1.258   0.898   3.270
  444SOL    HW1 1932   1.216   0.812   3.241
  444SOL    HW2 1933   1.214   0.974   3.222
  445SOL     OW 1934   1.763   1.534   4.683
  445SOL    HW1 1935   1.683   1.584   4.716
  445SOL    HW2 1936   1.753   1.517   4.585
  446SOL     OW 1937   1.215   3.871   4.446
  446SOL    HW1 1938   1.232   3.932   4.524
  446SOL    HW2 1939   1.177   3.785   4.479
  447SOL     OW 1940   2.115   0.118   4.115
  447SOL    HW1 1941   2.154   0.210   4.102
  447SOL    HW2 1942   2.184   0.050   4.091
  448SOL     OW 1943   1.457   0.887   4.573
  448SOL    HW1 1944   1.391   0.838   4.516
  448SOL    HW2 1945   1.463   0.843   4.662
  449SOL     OW 1946   0.630   0.829   4.768
  449SOL    HW1 1947   0.669   0.748   4.811
  449SOL    HW2 1948   0.549   0.859   4.818
  450SOL     OW 1949   1.247   0.974   3.757
  450SOL    HW1 1950   1.303   1.050   3.722
  450SOL    HW2 1951   1.294   0.888   3.740
  451SOL     OW 1952   1.053   0.639   0.436
  451SOL    HW1 1953   1.102   0.715   0.479
  451SOL    HW2 1954   0.995   0.675   0.363
  452SOL     OW 1955   1.402   3.299   0.165
  452SOL    HW1 1956   1.456   3.356   0.103
  452SOL    HW2 1957   1.462   3.257   0.233
  453SOL     OW 1958   1.373   0.331   0.605
  453SOL    HW1 1959   1.275   0.354   0.607
  453SOL    HW2 1960   1.424   0.408   0.567
  454SOL     OW 1961   1.185   1.650   4.117
  454SOL    HW1 1962   1.226   1.596   4.043
  454SOL    HW2 1963   1.113   1.596   4.161
  455SOL     OW 1964   1.764   0.381   3.127
  455SOL    HW1 1965   1.859   0.389   3.155
  455SOL    HW2 1966   1.745   0.446   3.054
  456SOL     OW 1967   4.712   1.624   4.006
  456SOL    HW1 1968   4.744   1.618   3.911
  456SOL    HW2 1969   4.625   1.672   4.008
  457SOL     OW 1970   0.776   4.178   4.795
  457SOL    HW1 1971   0.867   4.170   4.755
  457SOL    HW2 1972   0.713   4.218   4.729
  458SOL     OW 1973   1.678   1.167   3.930
  458SOL    HW1 1974   1.755   1.164   3.993
  458SOL    HW2 1975   1.693   1.101   3.856
  459SOL     OW 1976   0.034   2.999   4.313
  459SOL    HW1 1977   0.077   3.084   4.344
  459SOL    HW2 1978  -0.065   3.007   4.322
  460SOL     OW 1979   1.417   0.766   3.780
  460SOL    HW1 1980   1.485   0.820   3.731
  460SOL    HW2 1981   1.398   0.682   3.729
  461SOL     OW 1982   0.527   3.770   0.226
  461SOL    HW1 1983   0.531   3.755   0.325
  461SOL    HW2 1984   0.456   3.837   0.205
  462SOL     OW 1985   2.129   0.183   4.606
  462SOL    HW1 1986   2.099   0.157   4.515
  462SOL    HW2 1987   2.186   0.265   4.600
  463SOL     OW 1988   1.394   1.296   3.401
  463SOL    HW1 1989   1.307   1.250   3.413
  463SOL    HW2 1990   1.379   1.386   3.359
  464SOL     OW 1991   1.088   2.265   4.294
  464SOL    HW1 1992   0.996   2.295   4.317
  464SOL    HW2 1993   1.133   2.335   4.238
  465SOL     OW 1994   0.459   4.059   4.097
  465SOL    HW1 1995   0.477   4.037   4.193
  465SOL    HW2 1996   0.379   4.119   4.090
  466SOL     OW 1997   0.673   3.383   4.127
  466SOL    HW1 1998   0.576   3.360   4.126
  466SOL    HW2 1999   0.723   3.313   4.178
  467SOL     OW 2000   0.186   1.865   4.810
  467SOL    HW1 2001   0.155   1.783   4.857
  467SOL    HW2 2002   0.286   1.863   4.803
  468SOL     OW 2003   1.200   1.905   0.469
  468SOL    HW1 2004   1.157   1.974   0.410
  468SOL    HW2 2005   1.131   1.862   0.527
  469SOL     OW 2006   0.628   0.123   4.351
  469SOL    HW1 2007   0.672   0.201   4.395
  469SOL    HW2 2008   0.697   0.069   4.303
  470SOL     OW 2009   0.842   0.312   4.388
  470SOL    HW1 2010   0.803   0.404   4.389
  470SOL    HW2 2011   0.862   0.283   4.481
  471SOL     OW 2012   4.456   0.435   3.557
  471SOL    HW1 2013   4.404   0.520   3.569
  471SOL    HW2 2014   4.516   0.422   3.636
  472SOL     OW 2015   0.878   0.464   3.480
  472SOL    HW1 2016   0.832   0.551   3.461
  472SOL    HW2 2017   0.951   0.478   3.546
  473SOL     OW 2018   1.342   1.756   4.841
  473SOL    HW1 2019   1.268   1.732   4.778
  473SOL    HW2 2020   1.429   1.724   4.805
  474SOL     OW 2021   0.200   4.016   3.534
  474SOL    HW1 2022   0.129   3.956   3.573
  474SOL    HW2 2023   0.290   3.987   3.568
  475SOL     OW 2024   1.643   0.111   4.655
  475SOL    HW1 2025   1.586   0.037   4.620
  475SOL    HW2 2026   1.686   0.082   4.741
  476SOL     OW 2027   2.374   1.945   0.405
  476SOL    HW1 2028   2.417   2.011   0.344
  476SOL    HW2 2029   2.276   1.963   0.411
  477SOL     OW 2030   1.857   1.530   0.068
  477SOL    HW1 2031   1.832   1.496  -0.022
  477SOL    HW2 2032   1.941   1.583   0.061
  478SOL     OW 2033   4.908   1.975   3.484
  478SOL    HW1 2034   4.942   2.028   3.406
  478SOL    HW2 2035   4.881   1.884   3.453
  479SOL     OW 2036   0.514   0.096   3.747
  479SOL    HW1 2037   0.586   0.087   3.816
  479SOL    HW2 2038   0.432   0.135   3.788
  480SOL     OW 2039   0.951   0.253   4.621
  480SOL    HW1 2040   1.006   0.170   4.637
  480SOL    HW2 2041   0.896   0.273   4.701
  481SOL     OW 2042   0.789   1.344   4.001
  481SOL    HW1 2043   0.699   1.382   3.980
  481SOL    HW2 2044   0.853   1.365   3.927
  482SOL     OW 2045   0.736   1.253   4.473
  482SOL    HW1 2046   0.739   1.217   4.379
  482SOL    HW2 2047   0.817   1.222   4.522
  483SOL     OW 2048   2.417   3.475   4.445
  483SOL    HW1 2049   2.421   3.555   4.504
  483SOL    HW2 2050   2.337   3.481   4.386
  484SOL     OW 2051   0.150   2.182   4.522
  484SOL    HW1 2052   0.058   2.203   4.489
  484SOL    HW2 2053   0.155   2.086   4.550
  485SOL     OW 2054   0.157   0.323   3.457
  485SOL    HW1 2055   0.104   0.383   3.397
  485SOL    HW2 2056   0.153   0.229   3.423
  486SOL     OW 2057   0.733   3.665   4.367
  486SOL    HW1 2058   0.635   3.651   4.354
  486SOL    HW2 2059   0.781   3.654   4.280
  487SOL     OW 2060   1.232   0.731   4.434
  487SOL    HW1 2061   1.159   0.756   4.497
  487SOL    HW2 2062   1.193   0.679   4.358
  488SOL     OW 2063   0.320   2.494   3.775
  488SOL    HW1 2064   0.405   2.534   3.809
  488SOL    HW2 2065   0.258   2.478   3.852
  489SOL     OW 2066   1.122   3.974   3.387
  489SOL    HW1 2067   1.046   3.935   3.440
  489SOL    HW2 2068   1.207   3.929   3.412
  490SOL     OW 2069   1.724   1.471   4.438
  490SOL    HW1 2070   1.669   1.524   4.374
  490SOL    HW2 2071   1.771   1.397   4.389
  491SOL     OW 2072   4.922   0.794   4.329
  491SOL    HW1 2073   4.965   0.857   4.265
  491SOL    HW2 2074   4.923   0.834   4.420
  492SOL     OW 2075   0.000   1.240   4.129
  492SOL    HW1 2076  -0.051   1.320   4.158
  492SOL    HW2 2077   0.083   1.231   4.185
  493SOL     OW 2078   0.733   0.427   3.754
  493SOL    HW1 2079   0.816   0.372   3.764
  493SOL    HW2 2080   0.758   0.523   3.745
  494SOL     OW 2081   0.086   0.967   4.171
  494SOL    HW1 2082   0.168   0.971   4.113
  494SOL    HW2 2083   0.024   1.042   4.146
  495SOL     OW 2084   0.942   1.506   0.739
  495SOL    HW1 2085   0.935   1.589   0.684
  495SOL    HW2 2086   0.855   1.457   0.737
  496SOL     OW 2087   1.237   3.895   3.935
  496SOL    HW1 2088   1.244   3.991   3.911
  496SOL    HW2 2089   1.145   3.875   3.969
  497SOL     OW 2090   0.938   0.888   0.943
  497SOL    HW1 2091   0.859   0.934   0.903
  497SOL    HW2 2092   0.918   0.862   1.038
  498SOL     OW 2093   1.024   4.040   0.473
  498SOL    HW1 2094   1.030   4.125   0.527
  498SOL    HW2 2095   1.108   4.028   0.421
  499SOL     OW 2096   4.745   1.736   4.544
  499SOL    HW1 2097   4.844   1.724   4.540
  499SOL    HW2 2098   4.702   1.688   4.467
  500SOL     OW 2099   1.172   0.175   0.397
  500SOL    HW1 2100   1.208   0.268   0.393
  500SOL    HW2 2101   1.077   0.174   0.365
  501SOL     OW 2102   0.668   0.232   3.547
  501SOL    HW1 2103   0.739   0.294   3.514
  501SOL    HW2 2104   0.679   0.219   3.646
  502SOL     OW 2105   1.433   0.127   4.199
  502SOL    HW1 2106   1.396   0.038   4.224
  502SOL    HW2 2107   1.509   0.150   4.260
  503SOL     OW 2108   3.741   0.294   4.482
  503SOL    HW1 2109   3.742   0.290   4.382
  503SOL    HW2 2110   3.647   0.307   4.514
  504SOL     OW 2111   0.349   1.526   4.348
  504SOL    HW1 2112   0.295   1.456   4.396
  504SOL    HW2 2113   0.443   1.524   4.380
  505SOL     OW 2114   0.470   1.982   1.163
  505SOL    HW1 2115   0.453   2.075   1.196
  505SOL    HW2 2116   0.403   1.920   1.206
  506SOL     OW 2117   0.609   2.921   0.323
  506SOL    HW1 2118   0.596   3.002   0.266
  506SOL    HW2 2119   0.706   2.911   0.346
  507SOL     OW 2120   1.847   2.616   4.580
  507SOL    HW1 2121   1.764   2.560   4.576
  507SOL    HW2 2122   1.908   2.580   4.651
  508SOL     OW 2123   1.408   2.558   2.077
  508SOL    HW1 2124   1.378   2.554   1.982
  508SOL    HW2 2125   1.501   2.594   2.080
  509SOL     OW 2126   0.466   1.849   4.783
  509SOL    HW1 2127   0.562   1.823   4.776
  509SOL    HW2 2128   0.422   1.838   4.694
  510SOL     OW 2129   0.885   2.926   1.443
  510SOL    HW1 2130   0.838   2.838   1.436
  510SOL    HW2 2131   0.980   2.915   1.417
  511SOL     OW 2132   1.490   3.162   2.085
  511SOL    HW1 2133   1.456   3.068   2.088
  511SOL    HW2 2134   1.586   3.163   2.113
  512SOL     OW 2135   1.537   2.399   0.826
  512SOL    HW1 2136   1.583   2.479   0.865
  512SOL    HW2 2137   1.584   2.316   0.853
  513SOL     OW 2138   1.556   0.220   3.217
  513SOL    HW1 2139   1.498   0.194   3.139
  513SOL    HW2 2140   1.643   0.256   3.183
  514SOL     OW 2141   1.181   0.058   2.041
  514SOL    HW1 2142   1.275   0.023   2.045
  514SOL    HW2 2143   1.135   0.041   2.128
  515SOL     OW 2144   0.410   2.126   1.904
  515SOL    HW1 2145   0.346   2.106   1.978
  515SOL    HW2 2146   0.361   2.124   1.816
  516SOL     OW 2147   1.773   0.866   4.873
  516SOL    HW1 2148   1.766   0.894   4.777
  516SOL    HW2 2149   1.833   0.787   4.880
  517SOL     OW 2150   1.049   2.804   2.393
  517SOL    HW1 2151   1.104   2.753   2.326
  517SOL    HW2 2152   1.078   2.900   2.394
  518SOL     OW 2153   1.664   3.983   0.795
  518SOL    HW1 2154   1.572   3.976   0.831
  518SOL    HW2 2155   1.689   4.080   0.786
  519SOL     OW 2156   4.049   3.410   3.717
  519SOL    HW1 2157   4.044   3.494   3.662
  519SOL    HW2 2158   4.112   3.423   3.793
  520SOL     OW 2159   4.118   2.042   1.516
  520SOL    HW1 2160   4.177   1.971   1.476
  520SOL    HW2 2161   4.149   2.063   1.608
  521SOL     OW 2162   2.160   3.898   4.434
  521SOL    HW1 2163   2.087   3.959   4.463
  521SOL    HW2 2164   2.129   3.843   4.357
  522SOL     OW 2165   1.802   2.677   0.287
  522SOL    HW1 2166   1.739   2.625   0.229
  522SOL    HW2 2167   1.801   2.640   0.380
  523SOL     OW 2168   2.377   2.078   4.814
  523SOL    HW1 2169   2.287   2.122   4.818
  523SOL    HW2 2170   2.419   2.095   4.724
  524SOL     OW 2171   4.443   2.825   2.490
  524SOL    HW1 2172   4.419   2.790   2.399
  524SOL    HW2 2173   4.365   2.876   2.527
  525SOL     OW 2174   0.194   2.689   0.996
  525SOL    HW1 2175   0.274   2.718   1.048
  525SOL    HW2 2176   0.150   2.768   0.955
  526SOL     OW 2177   1.600   2.383   2.183
  526SOL    HW1 2178   1.618   2.407   2.278
  526SOL    HW2 2179   1.504   2.402   2.161
  527SOL     OW 2180   0.302   2.485   0.221
  527SOL    HW1 2181   0.268   2.501   0.128
  527SOL    HW2 2182   0.373   2.552   0.242
  528SOL     OW 2183   2.028   0.040   4.360
  528SOL    HW1 2184   2.050   0.080   4.271
  528SOL    HW2 2185   1.961  -0.033   4.347
  529SOL     OW 2186   1.719   2.951   2.046
  529SOL    HW1 2187   1.744   2.981   1.954
  529SOL    HW2 2188   1.799   2.956   2.106
  530SOL     OW 2189   0.090   2.219   2.040
  530SOL    HW1 2190   0.127   2.311   2.029
  530SOL    HW2 2191   0.062   2.183   1.951
  531SOL     OW 2192   1.358   3.398   0.442
  531SOL    HW1 2193   1.403   3.487   0.441
  531SOL    HW2 2194   1.314   3.382   0.354
  532SOL     OW 2195   0.774   0.278   4.829
  532SOL    HW1 2196   0.802   0.215   4.902
  532SOL    HW2 2197   0.720   0.353   4.867
  533SOL     OW 2198   1.350   2.018   0.251
  533SOL    HW1 2199   1.269   2.076   0.263
  533SOL    HW2 2200   1.321   1.923   0.244
  534SOL     OW 2201   1.929   1.336   1.483
  534SOL    HW1 2202   1.889   1.404   1.421
  534SOL    HW2 2203   1.956   1.255   1.430
  535SOL     OW 2204   2.387   3.338   4.803
  535SOL    HW1 2205   2.361   3.257   4.749
  535SOL    HW2 2206   2.455   3.311   4.871
  536SOL     OW 2207   1.138   2.599   1.020
  536SOL    HW1 2208   1.234   2.629   1.016
  536SOL    HW2 2209   1.106   2.580   0.927
  537SOL     OW 2210   0.560   3.370   1.649
  537SOL    HW1 2211   0.582   3.454   1.599
  537SOL    HW2 2212   0.615   3.294   1.612
  538SOL     OW 2213   1.736   1.877   0.340
  538SOL    HW1 2214   1.679   1.950   0.377
  538SOL    HW2 2215   1.733   1.798   0.402
  539SOL     OW 2216   1.447   2.723   0.616
  539SOL    HW1 2217   1.403   2.776   0.544
  539SOL    HW2 2218   1.535   2.765   0.639
  540SOL     OW 2219   1.742   2.641   0.545
  540SOL    HW1 2220   1.653   2.598   0.531
  540SOL    HW2 2221   1.787   2.598   0.623
  541SOL     OW 2222   1.962   2.707   1.524
  541SOL    HW1 2223   2.021   2.768   1.578
  541SOL    HW2 2224   1.895   2.762   1.475
  542SOL     OW 2225   3.099   3.456   0.716
  542SOL    HW1 2226   3.056   3.424   0.801
  542SOL    HW2 2227   3.139   3.547   0.732
  543SOL     OW 2228   0.886   2.326   4.578
  543SOL    HW1 2229   0.889   2.296   4.482
  543SOL    HW2 2230   0.825   2.404   4.587
  544SOL     OW 2231   1.543   3.618   0.413
  544SOL    HW1 2232   1.560   3.700   0.468
  544SOL    HW2 2233   1.629   3.587   0.372
  545SOL     OW 2234   0.608   0.093   0.374
  545SOL    HW1 2235   0.533   0.088   0.309
  545SOL    HW2 2236   0.658   0.006   0.374
  546SOL     OW 2237   1.461   3.936   0.992
  546SOL    HW1 2238   1.391   4.003   1.014
  546SOL    HW2 2239   1.425   3.844   1.005
  547SOL     OW 2240   1.357   3.000   0.243
  547SOL    HW1 2241   1.435   3.049   0.282
  547SOL    HW2 2242   1.286   3.066   0.219
  548SOL     OW 2243   0.994   3.357   0.914
  548SOL    HW1 2244   1.057   3.354   0.836
  548SOL    HW2 2245   0.923   3.424   0.896
  549SOL     OW 2246   0.655   3.852   4.676
  549SOL    HW1 2247   0.653   3.945   4.638
  549SOL    HW2 2248   0.700   3.854   4.765
  550SOL     OW 2249   1.224   3.343   2.375
  550SOL    HW1 2250   1.248   3.320   2.281
  550SOL    HW2 2251   1.184   3.434   2.377
  551SOL     OW 2252   0.568   4.015   0.632
  551SOL    HW1 2253   0.533   3.923   0.615
  551SOL    HW2 2254   0.622   4.046   0.553
  552SOL     OW 2255   0.685   3.267   0.774
  552SOL    HW1 2256   0.737   3.182   0.780
  552SOL    HW2 2257   0.745   3.345   0.789
  553SOL     OW 2258   1.525   2.900   4.761
  553SOL    HW1 2259   1.437   2.873   4.802
  553SOL    HW2 2260   1.593   2.911   4.833
  554SOL     OW 2261   1.726   1.553   1.058
  554SOL    HW1 2262   1.639   1.585   1.020
  554SOL    HW2 2263   1.800   1.607   1.020
  555SOL     OW 2264   0.873   2.850   0.366
  555SOL    HW1 2265   0.894   2.833   0.463
  555SOL    HW2 2266   0.871   2.763   0.317
  556SOL     OW 2267   1.298   3.956   0.434
  556SOL    HW1 2268   1.383   3.999   0.402
  556SOL    HW2 2269   1.301   3.858   0.415
  557SOL     OW 2270   4.885   2.549   1.081
  557SOL    HW1 2271   4.888   2.450   1.094
  557SOL    HW2 2272   4.975   2.583   1.056
  558SOL     OW 2273   0.828   2.152   0.296
  558SOL    HW1 2274   0.857   2.094   0.372
  558SOL    HW2 2275   0.809   2.094   0.216
  559SOL     OW 2276   0.045   3.007   1.750
  559SOL    HW1 2277  -0.010   3.084   1.781
  559SOL    HW2 2278   0.011   2.974   1.662
  560SOL     OW 2279   0.750   2.232   1.255
  560SOL    HW1 2280   0.774   2.260   1.348
  560SOL    HW2 2281   0.780   2.139   1.239
  561SOL     OW 2282   1.504   3.115   1.601
  561SOL    HW1 2283   1.425   3.090   1.545
  561SOL    HW2 2284   1.473   3.170   1.678
  562SOL     OW 2285   0.478   2.257   1.231
  562SOL    HW1 2286   0.574   2.237   1.250
  562SOL    HW2 2287   0.469   2.350   1.198
  563SOL     OW 2288   0.429   2.257   0.208
  563SOL    HW1 2289   0.384   2.346   0.200
  563SOL    HW2 2290   0.437   2.232   0.304
  564SOL     OW 2291   1.127   3.284   0.657
  564SOL    HW1 2292   1.049   3.274   0.595
  564SOL    HW2 2293   1.182   3.201   0.654
  565SOL     OW 2294   1.235   1.008   0.264
  565SOL    HW1 2295   1.246   1.081   0.197
  565SOL    HW2 2296   1.218   0.921   0.217
  566SOL     OW 2297   1.313   2.136   1.320
  566SOL    HW1 2298   1.280   2.124   1.226
  566SOL    HW2 2299   1.241   2.178   1.375
  567SOL     OW 2300   0.743   3.810   1.431
  567SOL    HW1 2301   0.682   3.878   1.389
  567SOL    HW2 2302   0.712   3.791   1.524
  568SOL     OW 2303   1.503   2.857   1.251
  568SOL    HW1 2304   1.536   2.892   1.163
  568SOL    HW2 2305   1.448   2.928   1.296
  569SOL     OW 2306   1.756   3.305   0.995
  569SOL    HW1 2307   1.693   3.297   1.072
  569SOL    HW2 2308   1.778   3.401   0.979
  570SOL     OW 2309   0.191   1.161   0.146
  570SOL    HW1 2310   0.195   1.141   0.048
  570SOL    HW2 2311   0.124   1.101   0.190
  571SOL     OW 2312   0.095   2.362   0.392
  571SOL    HW1 2313   0.087   2.440   0.330
  571SOL    HW2 2314   0.112   2.279   0.340
  572SOL     OW 2315   4.914   1.928   1.399
  572SOL    HW1 2316   4.963   1.936   1.485
  572SOL    HW2 2317   4.943   1.844   1.352
  573SOL     OW 2318   0.997   0.854   0.668
  573SOL    HW1 2319   0.969   0.852   0.764
  573SOL    HW2 2320   0.915   0.849   0.610
  574SOL     OW 2321   1.323   2.519   0.752
  574SOL    HW1 2322   1.358   2.600   0.704
  574SOL    HW2 2323   1.398   2.454   0.767
  575SOL     OW 2324   1.715   1.059   1.300
  575SOL    HW1 2325   1.648   0.998   1.258
  575SOL    HW2 2326   1.670   1.113   1.372
  576SOL     OW 2327   1.557   3.153   0.371
  576SOL    HW1 2328   1.564   3.199   0.459
  576SOL    HW2 2329   1.600   3.063   0.377
  577SOL     OW 2330   0.062   2.901   0.890
  577SOL    HW1 2331   0.102   2.980   0.844
  577SOL    HW2 2332  -0.017   2.930   0.944
  578SOL     OW 2333   1.475   3.309   0.656
  578SOL    HW1 2334   1.408   3.247   0.696
  578SOL    HW2 2335   1.441   3.345   0.570
  579SOL     OW 2336   1.444   2.380   3.961
  579SOL    HW1 2337   1.460   2.472   3.998
  579SOL    HW2 2338   1.528   2.326   3.971
  580SOL     OW 2339   1.073   2.337   1.437
  580SOL    HW1 2340   1.015   2.325   1.518
  580SOL    HW2 2341   1.016   2.365   1.359
  581SOL     OW 2342   1.899   2.873   1.753
  581SOL    HW1 2343   1.886   2.971   1.737
  581SOL    HW2 2344   1.832   2.821   1.701
  582SOL     OW 2345   1.116   1.708   1.580
  582SOL    HW1 2346   1.144   1.732   1.487
  582SOL    HW2 2347   1.191   1.728   1.644
  583SOL     OW 2348   1.701   0.095   1.628
  583SOL    HW1 2349   1.736   0.029   1.562
  583SOL    HW2 2350   1.601   0.089   1.633
  584SOL     OW 2351   2.107   3.169   1.742
  584SOL    HW1 2352   2.206   3.180   1.746
  584SOL    HW2 2353   2.068   3.239   1.683
  585SOL     OW 2354   0.597   0.268   0.655
  585SOL    HW1 2355   0.628   0.278   0.561
  585SOL    HW2 2356   0.524   0.200   0.660
  586SOL     OW 2357   4.774   1.972   1.709
  586SOL    HW1 2358   4.718   1.999   1.630
  586SOL    HW2 2359   4.852   1.918   1.677
  587SOL     OW 2360   4.803   4.229   0.686
  587SOL    HW1 2361   4.831   4.172   0.763
  587SOL    HW2 2362   4.852   4.201   0.603
  588SOL     OW 2363   2.129   2.035   0.505
  588SOL    HW1 2364   2.112   2.076   0.415
  588SOL    HW2 2365   2.170   2.104   0.565
  589SOL     OW 2366   0.622   2.466   1.602
  589SOL    HW1 2367   0.627   2.367   1.589
  589SOL    HW2 2368   0.544   2.503   1.552
  590SOL     OW 2369   0.745   1.966   1.174
  590SOL    HW1 2370   0.785   1.876   1.192
  590SOL    HW2 2371   0.648   1.956   1.151
  591SOL     OW 2372   0.124   3.110   1.449
  591SOL    HW1 2373   0.223   3.093   1.453
  591SOL    HW2 2374   0.083   3.049   1.382
  592SOL     OW 2375   1.668   3.160   0.772
  592SOL    HW1 2376   1.594   3.216   0.735
  592SOL    HW2 2377   1.703   3.204   0.855
  593SOL     OW 2378   1.267   3.566   1.509
  593SOL    HW1 2379   1.356   3.606   1.486
  593SOL    HW2 2380   1.210   3.635   1.554
  594SOL     OW 2381   2.251   2.453   0.401
  594SOL    HW1 2382   2.190   2.418   0.330
  594SOL    HW2 2383   2.284   2.544   0.375
  595SOL     OW 2384   1.143   2.848   1.249
  595SOL    HW1 2385   1.058   2.874   1.202
  595SOL    HW2 2386   1.168   2.755   1.222
  596SOL     OW 2387   1.619   1.661   1.476
  596SOL    HW1 2388   1.563   1.635   1.554
  596SOL    HW2 2389   1.602   1.758   1.454
  597SOL     OW 2390   1.355   1.409   1.214
  597SOL    HW1 2391   1.376   1.464   1.133
  597SOL    HW2 2392   1.334   1.315   1.186
  598SOL     OW 2393   1.454   2.621   1.407
  598SOL    HW1 2394   1.362   2.584   1.394
  598SOL    HW2 2395   1.473   2.689   1.337
  599SOL     OW 2396   1.403   2.696   1.018
  599SOL    HW1 2397   1.487   2.699   0.964
  599SOL    HW2 2398   1.415   2.753   1.100
  600SOL     OW 2399   0.767   1.883   0.823
  600SOL    HW1 2400   0.683   1.920   0.861
  600SOL    HW2 2401   0.834   1.957   0.813
  601SOL     OW 2402   1.011   2.630   1.975
  601SOL    HW1 2403   1.012   2.643   1.876
  601SOL    HW2 2404   0.994   2.534   1.996
  602SOL     OW 2405   1.301   3.196   3.029
  602SOL    HW1 2406   1.213   3.236   3.054
  602SOL    HW2 2407   1.338   3.243   2.948
  603SOL     OW 2408   0.636   2.349   0.057
  603SOL    HW1 2409   0.573   2.305   0.121
  603SOL    HW2 2410   0.624   2.311  -0.034
  604SOL     OW 2411   1.309   2.747   0.012
  604SOL    HW1 2412   1.336   2.683  -0.060
  604SOL    HW2 2413   1.251   2.699   0.078
  605SOL     OW 2414   1.331   3.559   1.809
  605SOL    HW1 2415   1.374   3.632   1.862
  605SOL    HW2 2416   1.295   3.596   1.723
  606SOL     OW 2417   2.195   0.070   2.634
  606SOL    HW1 2418   2.177   0.161   2.594
  606SOL    HW2 2419   2.163   0.069   2.729
  607SOL     OW 2420   2.353   2.906   1.637
  607SOL    HW1 2421   2.328   2.883   1.731
  607SOL    HW2 2422   2.271   2.903   1.579
  608SOL     OW 2423   0.293   2.541   1.915
  608SOL    HW1 2424   0.283   2.582   1.824
  608SOL    HW2 2425   0.363   2.469   1.911
  609SOL     OW 2426   1.403   2.454   4.382
  609SOL    HW1 2427   1.330   2.413   4.437
  609SOL    HW2 2428   1.368   2.476   4.291
  610SOL     OW 2429   0.964   3.269   0.203
  610SOL    HW1 2430   0.900   3.345   0.190
  610SOL    HW2 2431   1.058   3.303   0.197
  611SOL     OW 2432   1.123   3.360   1.567
  611SOL    HW1 2433   1.087   3.299   1.496
  611SOL    HW2 2434   1.185   3.426   1.526
  612SOL     OW 2435   4.672   2.167   2.132
  612SOL    HW1 2436   4.649   2.175   2.229
  612SOL    HW2 2437   4.725   2.247   2.104
  613SOL     OW 2438   1.145   2.121   1.944
  613SOL    HW1 2439   1.162   2.023   1.956
  613SOL    HW2 2440   1.121   2.162   2.031
  614SOL     OW 2441   1.195   2.567   1.289
  614SOL    HW1 2442   1.169   2.539   1.196
  614SOL    HW2 2443   1.179   2.491   1.352
  615SOL     OW 2444   1.892   1.366   0.946
  615SOL    HW1 2445   1.851   1.276   0.931
  615SOL    HW2 2446   1.828   1.423   0.998
  616SOL     OW 2447   0.212  -0.001   4.627
  616SOL    HW1 2448   0.149   0.025   4.700
  616SOL    HW2 2449   0.258   0.081   4.592
  617SOL     OW 2450   3.862   3.609   0.621
  617SOL    HW1 2451   3.959   3.588   0.627
  617SOL    HW2 2452   3.841   3.642   0.528
  618SOL     OW 2453   1.556   2.803   1.636
  618SOL    HW1 2454   1.530   2.743   1.561
  618SOL    HW2 2455   1.545   2.898   1.608
  619SOL     OW 2456   0.446   2.279   0.847
  619SOL    HW1 2457   0.487   2.357   0.894
  619SOL    HW2 2458   0.431   2.303   0.751
  620SOL     OW 2459   1.802   1.118   0.894
  620SOL    HW1 2460   1.722   1.113   0.954
  620SOL    HW2 2461   1.860   1.038   0.908
  621SOL     OW 2462   2.273   1.627   1.539
  621SOL    HW1 2463   2.198   1.575   1.580
  621SOL    HW2 2464   2.357   1.609   1.590
  622SOL     OW 2465   0.443   0.368   0.866
  622SOL    HW1 2466   0.470   0.387   0.772
  622SOL    HW2 2467   0.443   0.453   0.919
  623SOL     OW 2468   0.675   2.066   1.914
  623SOL    HW1 2469   0.582   2.052   1.879
  623SOL    HW2 2470   0.681   2.155   1.959
  624SOL     OW 2471   0.483   3.629   1.543
  624SOL    HW1 2472   0.402   3.673   1.580
  624SOL    HW2 2473   0.564   3.664   1.590
  625SOL     OW 2474   1.322   3.179   4.685
  625SOL    HW1 2475   1.253   3.206   4.617
  625SOL    HW2 2476   1.283   3.108   4.744
  626SOL     OW 2477   1.410   2.283   1.522
  626SOL    HW1 2478   1.485   2.348   1.519
  626SOL    HW2 2479   1.398   2.242   1.431
  627SOL     OW 2480   2.334   1.529   0.927
  627SOL    HW1 2481   2.360   1.607   0.983
  627SOL    HW2 2482   2.389   1.527   0.844
  628SOL     OW 2483   1.611   3.557   2.300
  628SOL    HW1 2484   1.518   3.594   2.301
  628SOL    HW2 2485   1.616   3.480   2.237
  629SOL     OW 2486   1.043   0.043   1.226
  629SOL    HW1 2487   1.061   0.120   1.165
  629SOL    HW2 2488   1.125  -0.015   1.232
  630SOL     OW 2489   0.754   3.340   2.479
  630SOL    HW1 2490   0.697   3.320   2.400
  630SOL    HW2 2491   0.722   3.287   2.558
  631SOL     OW 2492   1.655   2.439   4.537
  631SOL    HW1 2493   1.628   2.408   4.628
  631SOL    HW2 2494   1.573   2.454   4.481
  632SOL     OW 2495   1.050   0.621   0.103
  632SOL    HW1 2496   1.109   0.654   0.029
  632SOL    HW2 2497   1.072   0.526   0.124
  633SOL     OW 2498   1.214   2.292   0.938
  633SOL    HW1 2499   1.119   2.319   0.919
  633SOL    HW2 2500   1.274   2.371   0.930
  634SOL     OW 2501   0.903   3.446   1.755
  634SOL    HW1 2502   0.904   3.529   1.701
  634SOL    HW2 2503   0.915   3.367   1.695
  635SOL     OW 2504   0.815   2.890   4.517
  635SOL    HW1 2505   0.756   2.954   4.466
  635SOL    HW2 2506   0.862   2.940   4.590
  636SOL     OW 2507   1.692   3.839   0.563
  636SOL    HW1 2508   1.686   3.884   0.653
  636SOL    HW2 2509   1.788   3.819   0.543
  637SOL     OW 2510   1.582   1.218   1.072
  637SOL    HW1 2511   1.566   1.228   1.170
  637SOL    HW2 2512   1.521   1.148   1.034
  638SOL     OW 2513   1.055   1.991   0.698
  638SOL    HW1 2514   1.095   2.078   0.667
  638SOL    HW2 2515   0.971   1.974   0.647
  639SOL     OW 2516   1.111   3.458   1.941
  639SOL    HW1 2517   1.180   3.504   1.885
  639SOL    HW2 2518   1.034   3.431   1.883
  640SOL     OW 2519   0.756   2.562   0.297
  640SOL    HW1 2520   0.781   2.533   0.389
  640SOL    HW2 2521   0.794   2.499   0.229
  641SOL     OW 2522   1.245   3.705   0.361
  641SOL    HW1 2523   1.235   3.635   0.291
  641SOL    HW2 2524   1.206   3.672   0.447
  642SOL     OW 2525   0.325   0.486   1.390
  642SOL    HW1 2526   0.238   0.443   1.413
  642SOL    HW2 2527   0.354   0.545   1.465
  643SOL     OW 2528   0.912   0.302   2.242
  643SOL    HW1 2529   0.990   0.316   2.181
  643SOL    HW2 2530   0.842   0.370   2.223
  644SOL     OW 2531   0.708   2.574   0.621
  644SOL    HW1 2532   0.615   2.549   0.647
  644SOL    HW2 2533   0.728   2.667   0.653
  645SOL     OW 2534   0.538   1.478   0.692
  645SOL    HW1 2535   0.466   1.424   0.648
  645SOL    HW2 2536   0.510   1.502   0.785
  646SOL     OW 2537   0.717   3.789   0.783
  646SOL    HW1 2538   0.618   3.804   0.784
  646SOL    HW2 2539   0.758   3.843   0.709
  647SOL     OW 2540   1.828   2.406   2.034
  647SOL    HW1 2541   1.855   2.370   1.945
  647SOL    HW2 2542   1.733   2.381   2.053
  648SOL     OW 2543   0.930   2.431   1.234
  648SOL    HW1 2544   0.969   2.457   1.145
  648SOL    HW2 2545   0.859   2.362   1.220
  649SOL     OW 2546   0.685   3.119   1.584
  649SOL    HW1 2547   0.672   3.090   1.679
  649SOL    HW2 2548   0.741   3.051   1.536
  650SOL     OW 2549   0.532   3.958   1.075
  650SOL    HW1 2550   0.533   3.942   1.174
  650SOL    HW2 2551   0.521   3.870   1.028
  651SOL     OW 2552   0.969   2.062   1.462
  651SOL    HW1 2553   1.035   2.133   1.438
  651SOL    HW2 2554   0.971   2.047   1.561
  652SOL     OW 2555   0.542   3.932   1.989
  652SOL    HW1 2556   0.549   3.833   1.977
  652SOL    HW2 2557   0.456   3.965   1.951
  653SOL     OW 2558   4.862   3.277   0.686
  653SOL    HW1 2559   4.801   3.251   0.611
  653SOL    HW2 2560   4.877   3.376   0.683
  654SOL     OW 2561   1.351   2.461   0.216
  654SOL    HW1 2562   1.342   2.375   0.165
  654SOL    HW2 2563   1.262   2.506   0.222
  655SOL     OW 2564   1.790   1.541   0.726
  655SOL    HW1 2565   1.880   1.558   0.765
  655SOL    HW2 2566   1.751   1.459   0.767
  656SOL     OW 2567   1.226   2.391   1.708
  656SOL    HW1 2568   1.141   2.344   1.727
  656SOL    HW2 2569   1.273   2.348   1.631
  657SOL     OW 2570   0.846   2.651   1.398
  657SOL    HW1 2571   0.846   2.620   1.493
  657SOL    HW2 2572   0.913   2.599   1.345
  658SOL     OW 2573   4.865   2.675   0.769
  658SOL    HW1 2574   4.934   2.736   0.808
  658SOL    HW2 2575   4.813   2.723   0.699
  659SOL     OW 2576   1.171   3.393   1.125
  659SOL    HW1 2577   1.103   3.376   1.054
  659SOL    HW2 2578   1.160   3.486   1.160
  660SOL     OW 2579   0.238   1.530   0.969
  660SOL    HW1 2580   0.266   1.437   0.946
  660SOL    HW2 2581   0.309   1.595   0.942
  661SOL     OW 2582   1.525   3.351   4.612
  661SOL    HW1 2583   1.446   3.299   4.647
  661SOL    HW2 2584   1.566   3.303   4.535
  662SOL     OW 2585   1.275   3.929   0.013
  662SOL    HW1 2586   1.359   3.901   0.058
  662SOL    HW2 2587   1.238   4.010   0.058
  663SOL     OW 2588   1.550   3.011   1.015
  663SOL    HW1 2589   1.465   3.060   0.996
  663SOL    HW2 2590   1.626   3.059   0.973
  664SOL     OW 2591   1.152   2.244   0.619
  664SOL    HW1 2592   1.060   2.279   0.638
  664SOL    HW2 2593   1.217   2.319   0.622
  665SOL     OW 2594   1.830   3.278   2.421
  665SOL    HW1 2595   1.882   3.329   2.489
  665SOL    HW2 2596   1.893   3.243   2.351
  666SOL     OW 2597   4.634   2.073   1.498
  666SOL    HW1 2598   4.607   2.156   1.449
  666SOL    HW2 2599   4.587   1.994   1.458
  667SOL     OW 2600   1.651   1.884   1.140
  667SOL    HW1 2601   1.743   1.861   1.108
  667SOL    HW2 2602   1.607   1.945   1.075
  668SOL     OW 2603   2.482   1.145   1.452
  668SOL    HW1 2604   2.386   1.162   1.473
  668SOL    HW2 2605   2.489   1.106   1.360
  669SOL     OW 2606   1.215   1.870   0.859
  669SOL    HW1 2607   1.147   1.892   0.788
  669SOL    HW2 2608   1.280   1.803   0.823
  670SOL     OW 2609   0.658   2.821   0.747
  670SOL    HW1 2610   0.565   2.839   0.714
  670SOL    HW2 2611   0.713   2.904   0.739
  671SOL     OW 2612   0.417   2.644   1.460
  671SOL    HW1 2613   0.370   2.569   1.414
  671SOL    HW2 2614   0.366   2.671   1.542
  672SOL     OW 2615   0.513   1.414   0.300
  672SOL    HW1 2616   0.585   1.346   0.285
  672SOL    HW2 2617   0.470   1.398   0.390
  673SOL     OW 2618   0.734   1.253   0.229
  673SOL    HW1 2619   0.786   1.338   0.231
  673SOL    HW2 2620   0.789   1.179   0.267
  674SOL     OW 2621   1.184   2.050   1.076
  674SOL    HW1 2622   1.233   1.982   1.020
  674SOL    HW2 2623   1.188   2.139   1.031
  675SOL     OW 2624   0.755   2.765   1.155
  675SOL    HW1 2625   0.782   2.728   1.244
  675SOL    HW2 2626   0.715   2.856   1.168
  676SOL     OW 2627   1.671   2.909   0.417
  676SOL    HW1 2628   1.627   2.892   0.505
  676SOL    HW2 2629   1.757   2.857   0.411
  677SOL     OW 2630   0.092   3.289   2.289
  677SOL    HW1 2631   0.019   3.221   2.284
  677SOL    HW2 2632   0.069   3.357   2.358
  678SOL     OW 2633   1.838   0.184   2.812
  678SOL    HW1 2634   1.798   0.135   2.889
  678SOL    HW2 2635   1.778   0.176   2.733
  679SOL     OW 2636   1.148   3.084   2.463
  679SOL    HW1 2637   1.153   3.180   2.433
  679SOL    HW2 2638   1.199   3.073   2.548
  680SOL     OW 2639   1.022   2.665   2.645
  680SOL    HW1 2640   1.028   2.731   2.570
  680SOL    HW2 2641   0.931   2.671   2.686
  681SOL     OW 2642   0.034   2.897   3.369
  681SOL    HW1 2643  -0.048   2.951   3.349
  681SOL    HW2 2644   0.015   2.835   3.446
  682SOL     OW 2645   0.061   1.666   4.617
  682SOL    HW1 2646   0.117   1.749   4.622
  682SOL    HW2 2647   0.102   1.595   4.674
  683SOL     OW 2648   1.195   3.644   2.560
  683SOL    HW1 2649   1.136   3.565   2.545
  683SOL    HW2 2650   1.164   3.694   2.642
  684SOL     OW 2651   0.304   3.551   3.080
  684SOL    HW1 2652   0.325   3.609   3.160
  684SOL    HW2 2653   0.387   3.537   3.027
  685SOL     OW 2654   1.477   4.086   3.259
  685SOL    HW1 2655   1.456   4.175   3.299
  685SOL    HW2 2656   1.403   4.059   3.198
  686SOL     OW 2657   0.152   2.782   3.091
  686SOL    HW1 2658   0.249   2.808   3.090
  686SOL    HW2 2659   0.102   2.840   3.155
  687SOL     OW 2660   1.126   2.982   2.105
  687SOL    HW1 2661   1.219   2.952   2.124
  687SOL    HW2 2662   1.109   2.977   2.006
  688SOL     OW 2663   0.874   2.628   4.328
  688SOL    HW1 2664   0.948   2.689   4.354
  688SOL    HW2 2665   0.803   2.628   4.399
  689SOL     OW 2666   3.645   0.478   1.986
  689SOL    HW1 2667   3.722   0.438   2.035
  689SOL    HW2 2668   3.561   0.462   2.037
  690SOL     OW 2669   1.222   0.229   3.418
  690SOL    HW1 2670   1.306   0.192   3.458
  690SOL    HW2 2671   1.158   0.154   3.400
  691SOL     OW 2672   3.951   1.442   3.395
  691SOL    HW1 2673   3.928   1.432   3.299
  691SOL    HW2 2674   3.938   1.537   3.424
  692SOL     OW 2675   3.072   3.563   2.943
  692SOL    HW1 2676   3.067   3.605   2.852
  692SOL    HW2 2677   3.083   3.464   2.934
  693SOL     OW 2678   2.626   3.449   1.914
  693SOL    HW1 2679   2.691   3.392   1.965
  693SOL    HW2 2680   2.674   3.497   1.841
  694SOL     OW 2681   1.649   3.181   2.623
  694SOL    HW1 2682   1.553   3.206   2.622
  694SOL    HW2 2683   1.696   3.228   2.547
  695SOL     OW 2684   0.452   3.273   2.776
  695SOL    HW1 2685   0.429   3.327   2.695
  695SOL    HW2 2686   0.372   3.264   2.834
  696SOL     OW 2687   0.120   4.003   3.946
  696SOL    HW1 2688   0.021   4.019   3.944
  696SOL    HW2 2689   0.168   4.091   3.945
  697SOL     OW 2690   2.055   3.330   3.013
  697SOL    HW1 2691   1.996   3.256   2.979
  697SOL    HW2 2692   2.135   3.290   3.057
  698SOL     OW 2693   0.259   1.361   2.966
  698SOL    HW1 2694   0.319   1.323   2.895
  698SOL    HW2 2695   0.166   1.327   2.954
  699SOL     OW 2696   2.500   3.049   2.535
  699SOL    HW1 2697   2.419   3.053   2.476
  699SOL    HW2 2698   2.492   3.118   2.607
  700SOL     OW 2699   0.556   0.383   3.012
  700SOL    HW1 2700   0.469   0.334   3.009
  700SOL    HW2 2701   0.621   0.332   3.068
  701SOL     OW 2702   0.344   2.020   3.739
  701SOL    HW1 2703   0.317   2.102   3.688
  701SOL    HW2 2704   0.301   2.020   3.829
  702SOL     OW 2705   1.169   3.606   3.081
  702SOL    HW1 2706   1.244   3.571   3.137
  702SOL    HW2 2707   1.114   3.529   3.048
  703SOL     OW 2708   1.399   0.153   2.282
  703SOL    HW1 2709   1.345   0.073   2.306
  703SOL    HW2 2710   1.356   0.235   2.321
  704SOL     OW 2711   0.490   3.463   2.323
  704SOL    HW1 2712   0.487   3.364   2.313
  704SOL    HW2 2713   0.566   3.500   2.269
  705SOL     OW 2714   0.979   1.764   2.359
  705SOL    HW1 2715   0.970   1.820   2.276
  705SOL    HW2 2716   1.025   1.678   2.335
  706SOL     OW 2717   2.338   3.875   2.164
  706SOL    HW1 2718   2.275   3.804   2.195
  706SOL    HW2 2719   2.339   3.950   2.230
  707SOL     OW 2720   0.819   2.788   2.826
  707SOL    HW1 2721   0.753   2.816   2.756
  707SOL    HW2 2722   0.874   2.867   2.853
  708SOL     OW 2723   1.712   1.407   3.714
  708SOL    HW1 2724   1.760   1.363   3.638
  708SOL    HW2 2725   1.677   1.337   3.776
  709SOL     OW 2726   1.110   3.713   2.813
  709SOL    HW1 2727   1.140   3.668   2.897
  709SOL    HW2 2728   1.011   3.706   2.805
  710SOL     OW 2729   1.069   2.491   2.956
  710SOL    HW1 2730   1.014   2.416   2.918
  710SOL    HW2 2731   1.037   2.512   3.049
  711SOL     OW 2732   0.163   3.746   2.427
  711SOL    HW1 2733   0.108   3.808   2.482
  711SOL    HW2 2734   0.165   3.778   2.332
  712SOL     OW 2735   0.965   3.109   1.834
  712SOL    HW1 2736   0.912   3.025   1.841
  712SOL    HW2 2737   0.908   3.187   1.861
  713SOL     OW 2738   1.090   2.502   3.733
  713SOL    HW1 2739   1.174   2.449   3.719
  713SOL    HW2 2740   1.033   2.457   3.801
  714SOL     OW 2741   0.707   4.068   2.739
  714SOL    HW1 2742   0.795   4.063   2.787
  714SOL    HW2 2743   0.698   3.990   2.678
  715SOL     OW 2744   1.357   2.648   2.481
  715SOL    HW1 2745   1.325   2.680   2.570
  715SOL    HW2 2746   1.281   2.603   2.433
  716SOL     OW 2747   1.457   3.723   1.402
  716SOL    HW1 2748   1.511   3.740   1.320
  716SOL    HW2 2749   1.485   3.787   1.474
  717SOL     OW 2750   4.979   3.916   2.589
  717SOL    HW1 2751   4.887   3.890   2.561
  717SOL    HW2 2752   4.980   3.936   2.687
  718SOL     OW 2753   1.755   2.975   2.421
  718SOL    HW1 2754   1.659   2.964   2.446
  718SOL    HW2 2755   1.766   3.059   2.368
  719SOL     OW 2756   1.664   0.222   2.585
  719SOL    HW1 2757   1.674   0.165   2.504
  719SOL    HW2 2758   1.726   0.300   2.579
  720SOL     OW 2759   0.403   3.111   1.492
  720SOL    HW1 2760   0.398   3.199   1.444
  720SOL    HW2 2761   0.491   3.103   1.538
  721SOL     OW 2762   1.558   2.442   2.479
  721SOL    HW1 2763   1.511   2.530   2.471
  721SOL    HW2 2764   1.608   2.438   2.566
  722SOL     OW 2765   0.507   2.609   3.905
  722SOL    HW1 2766   0.501   2.708   3.914
  722SOL    HW2 2767   0.530   2.569   3.993
  723SOL     OW 2768   0.537   3.651   1.948
  723SOL    HW1 2769   0.468   3.597   1.901
  723SOL    HW2 2770   0.588   3.593   2.011
  724SOL     OW 2771   0.400   1.994   3.204
  724SOL    HW1 2772   0.350   1.992   3.117
  724SOL    HW2 2773   0.426   1.901   3.229
  725SOL     OW 2774   2.242   3.299   2.228
  725SOL    HW1 2775   2.307   3.289   2.153
  725SOL    HW2 2776   2.188   3.382   2.214
  726SOL     OW 2777   1.214   2.879   0.883
  726SOL    HW1 2778   1.285   2.829   0.932
  726SOL    HW2 2779   1.125   2.861   0.925
  727SOL     OW 2780   0.421   3.693   2.472
  727SOL    HW1 2781   0.321   3.699   2.465
  727SOL    HW2 2782   0.456   3.641   2.395
  728SOL     OW 2783   1.275   4.151   2.402
  728SOL    HW1 2784   1.258   4.196   2.489
  728SOL    HW2 2785   1.261   4.052   2.411
  729SOL     OW 2786   0.213   1.880   2.004
  729SOL    HW1 2787   0.267   1.919   2.078
  729SOL    HW2 2788   0.127   1.931   1.996
  730SOL     OW 2789   1.629   2.466   1.544
  730SOL    HW1 2790   1.592   2.531   1.477
  730SOL    HW2 2791   1.631   2.509   1.634
  731SOL     OW 2792   0.538   0.694   3.919
  731SOL    HW1 2793   0.632   0.698   3.884
  731SOL    HW2 2794   0.475   0.728   3.849
  732SOL     OW 2795   0.233  -0.021   1.773
  732SOL    HW1 2796   0.291   0.056   1.746
  732SOL    HW2 2797   0.223  -0.021   1.872
  733SOL     OW 2798   0.935   2.660   3.599
  733SOL    HW1 2799   1.004   2.600   3.640
  733SOL    HW2 2800   0.845   2.637   3.636
  734SOL     OW 2801   1.280   3.736   3.507
  734SOL    HW1 2802   1.200   3.678   3.495
  734SOL    HW2 2803   1.355   3.702   3.451
  735SOL     OW 2804   0.343   1.800   1.300
  735SOL    HW1 2805   0.412   1.744   1.254
  735SOL    HW2 2806   0.328   1.765   1.393
  736SOL     OW 2807   0.473   1.877   2.461
  736SOL    HW1 2808   0.460   1.873   2.561
  736SOL    HW2 2809   0.496   1.785   2.428
  737SOL     OW 2810   1.456   3.393   2.542
  737SOL    HW1 2811   1.373   3.359   2.498
  737SOL    HW2 2812   1.517   3.430   2.473
  738SOL     OW 2813   0.425   1.565   2.694
  738SOL    HW1 2814   0.437   1.492   2.761
  738SOL    HW2 2815   0.364   1.533   2.621
  739SOL     OW 2816   0.948   2.094   4.714
  739SOL    HW1 2817   0.920   2.177   4.666
  739SOL    HW2 2818   1.047   2.094   4.726
  740SOL     OW 2819   0.407   0.035   2.520
  740SOL    HW1 2820   0.490   0.004   2.473
  740SOL    HW2 2821   0.402   0.135   2.517
  741SOL     OW 2822   4.791   4.136   1.254
  741SOL    HW1 2823   4.763   4.199   1.182
  741SOL    HW2 2824   4.780   4.181   1.343
  742SOL     OW 2825   1.051   4.236   3.350
  742SOL    HW1 2826   1.081   4.142   3.364
  742SOL    HW2 2827   0.951   4.239   3.346
  743SOL     OW 2828   1.347   3.675   1.092
  743SOL    HW1 2829   1.309   3.679   1.184
  743SOL    HW2 2830   1.444   3.651   1.097
  744SOL     OW 2831   0.240   2.266   3.642
  744SOL    HW1 2832   0.275   2.348   3.687
  744SOL    HW2 2833   0.206   2.290   3.551
  745SOL     OW 2834   0.951   2.179   2.203
  745SOL    HW1 2835   0.858   2.157   2.235
  745SOL    HW2 2836   0.977   2.269   2.237
  746SOL     OW 2837   1.785   3.887   2.828
  746SOL    HW1 2838   1.790   3.891   2.728
  746SOL    HW2 2839   1.848   3.955   2.867
  747SOL     OW 2840   0.816   3.263   3.160
  747SOL    HW1 2841   0.832   3.222   3.250
  747SOL    HW2 2842   0.805   3.192   3.091
  748SOL     OW 2843   1.913   2.483   2.286
  748SOL    HW1 2844   1.909   2.583   2.292
  748SOL    HW2 2845   1.916   2.455   2.190
  749SOL     OW 2846   0.481   2.874   1.360
  749SOL    HW1 2847   0.460   2.780   1.388
  749SOL    HW2 2848   0.435   2.937   1.423
  750SOL     OW 2849   2.272   3.630   1.830
  750SOL    HW1 2850   2.362   3.662   1.800
  750SOL    HW2 2851   2.234   3.569   1.761
  751SOL     OW 2852   0.966   3.177   2.265
  751SOL    HW1 2853   1.013   3.155   2.350
  751SOL    HW2 2854   1.013   3.133   2.188
  752SOL     OW 2855   0.837   0.507   1.603
  752SOL    HW1 2856   0.887   0.573   1.659
  752SOL    HW2 2857   0.829   0.542   1.510
  753SOL     OW 2858   1.653   3.258   3.707
  753SOL    HW1 2859   1.736   3.213   3.674
  753SOL    HW2 2860   1.622   3.325   3.640
  754SOL     OW 2861   0.260   3.815   2.983
  754SOL    HW1 2862   0.268   3.727   3.029
  754SOL    HW2 2863   0.291   3.807   2.888
  755SOL     OW 2864   1.653   3.129   4.150
  755SOL    HW1 2865   1.558   3.105   4.133
  755SOL    HW2 2866   1.690   3.176   4.070
  756SOL     OW 2867   1.331   3.602   2.225
  756SOL    HW1 2868   1.302   3.670   2.159
  756SOL    HW2 2869   1.302   3.511   2.194
  757SOL     OW 2870   0.953   3.517   2.555
  757SOL    HW1 2871   0.937   3.616   2.557
  757SOL    HW2 2872   0.873   3.471   2.517
  758SOL     OW 2873   1.414   1.512   3.754
  758SOL    HW1 2874   1.342   1.504   3.685
  758SOL    HW2 2875   1.489   1.569   3.718
  759SOL     OW 2876   0.999   3.017   3.248
  759SOL    HW1 2877   1.098   3.033   3.252
  759SOL    HW2 2878   0.953   3.071   3.319
  760SOL     OW 2879   0.885   3.698   2.250
  760SOL    HW1 2880   0.938   3.621   2.215
  760SOL    HW2 2881   0.899   3.707   2.349
  761SOL     OW 2882   4.927   2.523   1.619
  761SOL    HW1 2883   4.886   2.596   1.564
  761SOL    HW2 2884   4.877   2.514   1.705
  762SOL     OW 2885   0.229   3.280   3.973
  762SOL    HW1 2886   0.280   3.278   4.059
  762SOL    HW2 2887   0.243   3.194   3.924
  763SOL     OW 2888   0.688   3.525   2.155
  763SOL    HW1 2889   0.753   3.579   2.210
  763SOL    HW2 2890   0.736   3.446   2.116
  764SOL     OW 2891   1.475   4.095   1.399
  764SOL    HW1 2892   1.536   4.068   1.325
  764SOL    HW2 2893   1.471   4.195   1.404
  765SOL     OW 2894   0.789   0.091   2.972
  765SOL    HW1 2895   0.726   0.108   2.896
  765SOL    HW2 2896   0.753   0.017   3.028
  766SOL     OW 2897   1.311   3.020   2.667
  766SOL    HW1 2898   1.302   2.941   2.727
  766SOL    HW2 2899   1.336   3.100   2.721
  767SOL     OW 2900   4.700   3.085   0.050
  767SOL    HW1 2901   4.768   3.081  -0.023
  767SOL    HW2 2902   4.654   2.996   0.058
  768SOL     OW 2903   1.455   2.529   3.087
  768SOL    HW1 2904   1.468   2.592   3.010
  768SOL    HW2 2905   1.402   2.574   3.159
  769SOL     OW 2906   1.529   1.743   3.614
  769SOL    HW1 2907   1.599   1.793   3.665
  769SOL    HW2 2908   1.440   1.787   3.628
  770SOL     OW 2909   1.057   1.802   3.252
  770SOL    HW1 2910   0.989   1.785   3.323
  770SOL    HW2 2911   1.113   1.881   3.278
  771SOL     OW 2912   0.878   1.922   2.144
  771SOL    HW1 2913   0.864   1.889   2.051
  771SOL    HW2 2914   0.921   2.012   2.142
  772SOL     OW 2915   0.287   2.722   3.631
  772SOL    HW1 2916   0.308   2.665   3.711
  772SOL    HW2 2917   0.200   2.691   3.591
  773SOL     OW 2918   0.985   3.001   2.933
  773SOL    HW1 2919   1.084   2.985   2.937
  773SOL    HW2 2920   0.944   2.976   3.021
  774SOL     OW 2921   1.535   2.879   2.551
  774SOL    HW1 2922   1.482   2.935   2.614
  774SOL    HW2 2923   1.485   2.795   2.531
  775SOL     OW 2924   1.834   3.182   2.869
  775SOL    HW1 2925   1.752   3.202   2.815
  775SOL    HW2 2926   1.808   3.135   2.953
  776SOL     OW 2927   1.288   2.327   2.441
  776SOL    HW1 2928   1.247   2.320   2.531
  776SOL    HW2 2929   1.383   2.358   2.450
  777SOL     OW 2930   1.484   2.603   2.825
  777SOL    HW1 2931   1.528   2.560   2.747
  777SOL    HW2 2932   1.400   2.649   2.796
  778SOL     OW 2933   2.009   4.104   4.625
  778SOL    HW1 2934   2.034   4.095   4.721
  778SOL    HW2 2935   2.059   4.180   4.584
  779SOL     OW 2936   1.864   2.295   4.385
  779SOL    HW1 2937   1.934   2.365   4.397
  779SOL    HW2 2938   1.783   2.321   4.438
  780SOL     OW 2939   0.169   2.327   3.378
  780SOL    HW1 2940   0.095   2.394   3.376
  780SOL    HW2 2941   0.244   2.358   3.320
  781SOL     OW 2942   0.523   1.628   2.003
  781SOL    HW1 2943   0.462   1.591   2.074
  781SOL    HW2 2944   0.531   1.727   2.014
  782SOL     OW 2945   1.121   3.764   1.669
  782SOL    HW1 2946   1.067   3.755   1.753
  782SOL    HW2 2947   1.171   3.851   1.671
  783SOL     OW 2948   0.057   1.801   2.953
  783SOL    HW1 2949  -0.024   1.859   2.957
  783SOL    HW2 2950   0.030   1.707   2.935
  784SOL     OW 2951   4.490   3.283   4.040
  784SOL    HW1 2952   4.574   3.239   4.071
  784SOL    HW2 2953   4.438   3.220   3.983
  785SOL     OW 2954   1.019   2.127   3.013
  785SOL    HW1 2955   0.957   2.138   3.091
  785SOL    HW2 2956   1.113   2.136   3.045
  786SOL     OW 2957   0.662   1.815   4.444
  786SOL    HW1 2958   0.666   1.717   4.425
  786SOL    HW2 2959   0.738   1.861   4.397
  787SOL     OW 2960   0.065   0.413   2.466
  787SOL    HW1 2961  -0.019   0.390   2.418
  787SOL    HW2 2962   0.048   0.490   2.528
  788SOL     OW 2963   4.620   3.577   2.544
  788SOL    HW1 2964   4.607   3.514   2.620
  788SOL    HW2 2965   4.641   3.526   2.461
  789SOL     OW 2966   4.879   2.905   1.300
  789SOL    HW1 2967   4.824   2.847   1.240
  789SOL    HW2 2968   4.940   2.962   1.245
  790SOL     OW 2969   1.267   3.070   3.268
  790SOL    HW1 2970   1.312   2.983   3.291
  790SOL    HW2 2971   1.308   3.107   3.185
  791SOL     OW 2972   0.976   3.730   3.231
  791SOL    HW1 2973   1.031   3.689   3.158
  791SOL    HW2 2974   1.035   3.775   3.297
  792SOL     OW 2975   0.744   2.792   2.388
  792SOL    HW1 2976   0.841   2.768   2.374
  792SOL    HW2 2977   0.686   2.724   2.344
  793SOL     OW 2978   0.840   3.174   2.784
  793SOL    HW1 2979   0.791   3.125   2.711
  793SOL    HW2 2980   0.897   3.109   2.834
  794SOL     OW 2981   0.131   2.079   3.285
  794SOL    HW1 2982   0.162   2.161   3.334
  794SOL    HW2 2983   0.209   2.020   3.266
  795SOL     OW 2984   1.255   2.748   2.742
  795SOL    HW1 2985   1.251   2.774   2.839
  795SOL    HW2 2986   1.167   2.708   2.715
  796SOL     OW 2987   4.930   2.675   2.739
  796SOL    HW1 2988   4.962   2.742   2.806
  796SOL    HW2 2989   4.930   2.716   2.648
  797SOL     OW 2990   0.735   2.479   2.204
  797SOL    HW1 2991   0.740   2.491   2.303
  797SOL    HW2 2992   0.683   2.554   2.164
  798SOL     OW 2993   1.434   2.994   3.590
  798SOL    HW1 2994   1.502   3.054   3.630
  798SOL    HW2 2995   1.353   2.991   3.649
  799SOL     OW 2996   1.789   2.283   1.661
  799SOL    HW1 2997   1.742   2.347   1.600
  799SOL    HW2 2998   1.721   2.235   1.717
  800SOL     OW 2999   1.607   0.116   3.718
  800SOL    HW1 3000   1.681   0.127   3.784
  800SOL    HW2 3001   1.546   0.043   3.747
  801SOL     OW 3002   1.976   3.864   3.088
  801SOL    HW1 3003   1.930   3.953   3.091
  801SOL    HW2 3004   1.983   3.834   2.993
  802SOL     OW 3005   0.660   3.361   2.912
  802SOL    HW1 3006   0.581   3.333   2.858
  802SOL    HW2 3007   0.735   3.296   2.898
  803SOL     OW 3008   1.635   3.492   1.806
  803SOL    HW1 3009   1.577   3.412   1.787
  803SOL    HW2 3010   1.578   3.574   1.810
  804SOL     OW 3011   1.786   0.684   2.498
  804SOL    HW1 3012   1.782   0.600   2.551
  804SOL    HW2 3013   1.694   0.708   2.465
  805SOL     OW 3014   2.024   4.130   2.852
  805SOL    HW1 3015   1.965   4.136   2.772
  805SOL    HW2 3016   1.982   4.181   2.928
  806SOL     OW 3017   4.967   3.210   3.091
  806SOL    HW1 3018   4.916   3.214   3.005
  806SOL    HW2 3019   4.923   3.145   3.153
  807SOL     OW 3020   0.743   3.037   2.272
  807SOL    HW1 3021   0.828   3.090   2.269
  807SOL    HW2 3022   0.755   2.957   2.330
  808SOL     OW 3023   1.265   3.950   2.839
  808SOL    HW1 3024   1.211   3.866   2.851
  808SOL    HW2 3025   1.261   4.004   2.923
  809SOL     OW 3026   0.511   3.168   2.321
  809SOL    HW1 3027   0.434   3.125   2.274
  809SOL    HW2 3028   0.596   3.123   2.294
  810SOL     OW 3029   1.236   2.269   3.116
  810SOL    HW1 3030   1.321   2.229   3.080
  810SOL    HW2 3031   1.208   2.345   3.058
  811SOL     OW 3032   1.587   0.017   2.379
  811SOL    HW1 3033   1.518   0.085   2.353
  811SOL    HW2 3034   1.549  -0.075   2.366
  812SOL     OW 3035   2.145   3.762   1.384
  812SOL    HW1 3036   2.099   3.837   1.430
  812SOL    HW2 3037   2.237   3.751   1.420
  813SOL     OW 3038   0.613   3.124   2.576
  813SOL    HW1 3039   0.559   3.174   2.644
  813SOL    HW2 3040   0.575   3.140   2.485
  814SOL     OW 3041   2.679   3.292   2.879
  814SOL    HW1 3042   2.770   3.257   2.855
  814SOL    HW2 3043   2.683   3.392   2.886
  815SOL     OW 3044   0.993   3.460   2.198
  815SOL    HW1 3045   0.979   3.375   2.249
  815SOL    HW2 3046   1.014   3.439   2.103
  816SOL     OW 3047   0.625   4.169   2.354
  816SOL    HW1 3048   0.648   4.083   2.308
  816SOL    HW2 3049   0.630   4.244   2.288
  817SOL     OW 3050   1.356   2.615   1.805
  817SOL    HW1 3051   1.303   2.548   1.752
  817SOL    HW2 3052   1.325   2.707   1.782
  818SOL     OW 3053   0.685   2.694   3.057
  818SOL    HW1 3054   0.755   2.729   3.121
  818SOL    HW2 3055   0.679   2.755   2.978
  819SOL     OW 3056   0.468   2.786   1.077
  819SOL    HW1 3057   0.480   2.843   1.158
  819SOL    HW2 3058   0.535   2.811   1.008
  820SOL     OW 3059   0.901   3.008   3.780
  820SOL    HW1 3060   0.828   3.011   3.849
  820SOL    HW2 3061   0.862   3.026   3.690
  821SOL     OW 3062   0.986   4.112   2.809
  821SOL    HW1 3063   1.085   4.101   2.803
  821SOL    HW2 3064   0.964   4.200   2.851
  822SOL     OW 3065   0.437   2.925   2.815
  822SOL    HW1 3066   0.367   2.948   2.747
  822SOL    HW2 3067   0.509   2.870   2.772
  823SOL     OW 3068   1.438   1.247   4.063
  823SOL    HW1 3069   1.523   1.217   4.020
  823SOL    HW2 3070   1.424   1.196   4.148
  824SOL     OW 3071   0.595   1.340   4.221
  824SOL    HW1 3072   0.588   1.377   4.129
  824SOL    HW2 3073   0.661   1.266   4.223
  825SOL     OW 3074   1.821   3.522   3.201
  825SOL    HW1 3075   1.890   3.475   3.146
  825SOL    HW2 3076   1.789   3.603   3.152
  826SOL     OW 3077   0.309   3.816   2.718
  826SOL    HW1 3078   0.361   3.737   2.684
  826SOL    HW2 3079   0.235   3.837   2.653
  827SOL     OW 3080   1.580   3.585   2.796
  827SOL    HW1 3081   1.513   3.511   2.788
  827SOL    HW2 3082   1.565   3.633   2.883
  828SOL     OW 3083   1.498   3.021   2.948
  828SOL    HW1 3084   1.428   3.088   2.975
  828SOL    HW2 3085   1.582   3.040   2.999
  829SOL     OW 3086   1.414   2.501   3.420
  829SOL    HW1 3087   1.508   2.484   3.394
  829SOL    HW2 3088   1.410   2.579   3.483
  830SOL     OW 3089   1.024   0.894   1.672
  830SOL    HW1 3090   0.951   0.959   1.694
  830SOL    HW2 3091   1.044   0.898   1.574
  831SOL     OW 3092   0.256   0.178   3.769
  831SOL    HW1 3093   0.210   0.263   3.796
  831SOL    HW2 3094   0.278   0.181   3.671
  832SOL     OW 3095   0.826   3.650   2.835
  832SOL    HW1 3096   0.762   3.574   2.849
  832SOL    HW2 3097   0.783   3.735   2.863
  833SOL     OW 3098   1.905   4.027   3.409
  833SOL    HW1 3099   1.875   4.118   3.380
  833SOL    HW2 3100   1.921   4.027   3.508
  834SOL     OW 3101   2.107   3.747   2.238
  834SOL    HW1 3102   2.064   3.672   2.289
  834SOL    HW2 3103   2.092   3.833   2.286
  835SOL     OW 3104   2.401   3.701   1.470
  835SOL    HW1 3105   2.463   3.667   1.399
  835SOL    HW2 3106   2.454   3.725   1.552
  836SOL     OW 3107   0.572   3.858   2.894
  836SOL    HW1 3108   0.612   3.948   2.876
  836SOL    HW2 3109   0.488   3.848   2.841
  837SOL     OW 3110   0.987   1.590   1.898
  837SOL    HW1 3111   1.074   1.593   1.849
  837SOL    HW2 3112   0.946   1.682   1.897
  838SOL     OW 3113   0.701   3.016   3.062
  838SOL    HW1 3114   0.635   3.016   3.137
  838SOL    HW2 3115   0.657   3.048   2.978
  839SOL     OW 3116   0.533   2.486   3.008
  839SOL    HW1 3117   0.531   2.500   2.909
  839SOL    HW2 3118   0.592   2.555   3.050
  840SOL     OW 3119   0.176   0.653   2.704
  840SOL    HW1 3120   0.244   0.681   2.636
  840SOL    HW2 3121   0.194   0.559   2.732
  841SOL     OW 3122   0.276   3.090   2.182
  841SOL    HW1 3123   0.197   3.145   2.211
  841SOL    HW2 3124   0.291   3.102   2.084
  842SOL     OW 3125   0.198   3.982   3.246
  842SOL    HW1 3126   0.219   3.980   3.344
  842SOL    HW2 3127   0.117   4.038   3.231
  843SOL     OW 3128   1.173   3.100   1.649
  843SOL    HW1 3129   1.166   3.193   1.613
  843SOL    HW2 3130   1.097   3.083   1.712
  844SOL     OW 3131   1.171   2.643   2.192
  844SOL    HW1 3132   1.114   2.671   2.115
  844SOL    HW2 3133   1.264   2.624   2.161
  845SOL     OW 3134   2.452   2.711   4.539
  845SOL    HW1 3135   2.543   2.752   4.534
  845SOL    HW2 3136   2.390   2.761   4.478
  846SOL     OW 3137   1.217   3.522   0.172
  846SOL    HW1 3138   1.300   3.469   0.153
  846SOL    HW2 3139   1.188   3.570   0.089
  847SOL     OW 3140   1.665   2.793   4.415
  847SOL    HW1 3141   1.617   2.875   4.446
  847SOL    HW2 3142   1.708   2.748   4.493
  848SOL     OW 3143   1.826   3.528   0.030
  848SOL    HW1 3144   1.897   3.461   0.051
  848SOL    HW2 3145   1.868   3.614   0.001
  849SOL     OW 3146   1.595   3.363   3.105
  849SOL    HW1 3147   1.505   3.397   3.131
  849SOL    HW2 3148   1.662   3.436   3.115
  850SOL     OW 3149   1.104   2.590   0.221
  850SOL    HW1 3150   1.061   2.644   0.149
  850SOL    HW2 3151   1.051   2.506   0.236
  851SOL     OW 3152   4.841   2.989   3.930
  851SOL    HW1 3153   4.887   3.043   3.859
  851SOL    HW2 3154   4.782   2.921   3.887
  852SOL     OW 3155   1.530   3.498   4.189
  852SOL    HW1 3156   1.585   3.427   4.146
  852SOL    HW2 3157   1.532   3.580   4.132
  853SOL     OW 3158   1.067   2.908   4.383
  853SOL    HW1 3159   0.971   2.904   4.414
  853SOL    HW2 3160   1.122   2.847   4.440
  854SOL     OW 3161   4.729   2.667   4.855
  854SOL    HW1 3162   4.801   2.727   4.820
  854SOL    HW2 3163   4.763   2.573   4.858
  855SOL     OW 3164   1.650   2.898   3.834
  855SOL    HW1 3165   1.598   2.959   3.894
  855SOL    HW2 3166   1.748   2.909   3.852
  856SOL     OW 3167   2.437   3.031   4.342
  856SOL    HW1 3168   2.364   2.963   4.350
  856SOL    HW2 3169   2.515   2.991   4.294
  857SOL     OW 3170   1.456   3.657   4.400
  857SOL    HW1 3171   1.399   3.709   4.336
  857SOL    HW2 3172   1.490   3.574   4.355
  858SOL     OW 3173   1.482   4.063   4.523
  858SOL    HW1 3174   1.480   4.065   4.423
  858SOL    HW2 3175   1.576   4.048   4.554
  859SOL     OW 3176   1.849   1.457   4.088
  859SOL    HW1 3177   1.866   1.366   4.125
  859SOL    HW2 3178   1.768   1.496   4.131
  860SOL     OW 3179   1.311   2.301   3.738
  860SOL    HW1 3180   1.362   2.341   3.815
  860SOL    HW2 3181   1.311   2.201   3.747
  861SOL     OW 3182   1.589   3.389   4.892
  861SOL    HW1 3183   1.568   3.383   4.794
  861SOL    HW2 3184   1.669   3.448   4.905
  862SOL     OW 3185   2.486   3.003   4.798
  862SOL    HW1 3186   2.389   3.022   4.779
  862SOL    HW2 3187   2.495   2.909   4.830
  863SOL     OW 3188   0.000   3.627   3.571
  863SOL    HW1 3189   0.083   3.571   3.562
  863SOL    HW2 3190  -0.020   3.671   3.483
  864SOL     OW 3191   1.206   2.114   4.693
  864SOL    HW1 3192   1.272   2.060   4.746
  864SOL    HW2 3193   1.247   2.139   4.605
  865SOL     OW 3194   1.888   3.941   4.339
  865SOL    HW1 3195   1.839   3.984   4.415
  865SOL    HW2 3196   1.838   3.858   4.310
  866SOL     OW 3197   0.329   2.100   4.321
  866SOL    HW1 3198   0.284   2.019   4.282
  866SOL    HW2 3199   0.268   2.143   4.388
  867SOL     OW 3200   0.555   2.554   3.386
  867SOL    HW1 3201   0.472   2.553   3.330
  867SOL    HW2 3202   0.601   2.642   3.376
  868SOL     OW 3203   1.607   4.149   2.932
  868SOL    HW1 3204   1.594   4.103   2.844
  868SOL    HW2 3205   1.519   4.186   2.963
  869SOL     OW 3206   1.483   2.507   0.458
  869SOL    HW1 3207   1.438   2.592   0.487
  869SOL    HW2 3208   1.429   2.463   0.387
  870SOL     OW 3209   0.709   3.807   3.193
  870SOL    HW1 3210   0.802   3.787   3.221
  870SOL    HW2 3211   0.672   3.731   3.140
  871SOL     OW 3212   0.643   3.066   4.741
  871SOL    HW1 3213   0.640   3.140   4.808
  871SOL    HW2 3214   0.725   3.011   4.755
  872SOL     OW 3215   1.236   2.735   4.506
  872SOL    HW1 3216   1.293   2.702   4.580
  872SOL    HW2 3217   1.288   2.733   4.420
  873SOL     OW 3218   0.018   3.095   3.689
  873SOL    HW1 3219   0.075   3.150   3.628
  873SOL    HW2 3220  -0.068   3.073   3.643
  874SOL     OW 3221   2.191   2.128   0.843
  874SOL    HW1 3222   2.204   2.195   0.770
  874SOL    HW2 3223   2.247   2.048   0.825
  875SOL     OW 3224   4.931   3.895   3.647
  875SOL    HW1 3225   4.950   3.892   3.745
  875SOL    HW2 3226   4.910   3.803   3.615
  876SOL     OW 3227   1.731   0.025   4.232
  876SOL    HW1 3228   1.669   0.041   4.308
  876SOL    HW2 3229   1.713   0.090   4.159
  877SOL     OW 3230   0.391   4.058   4.767
  877SOL    HW1 3231   0.462   4.014   4.712
  877SOL    HW2 3232   0.343   4.126   4.712
  878SOL     OW 3233   1.071   1.912   4.464
  878SOL    HW1 3234   1.076   1.986   4.531
  878SOL    HW2 3235   0.986   1.920   4.412
  879SOL     OW 3236   0.575   3.015   4.481
  879SOL    HW1 3237   0.482   2.977   4.485
  879SOL    HW2 3238   0.598   3.054   4.570
  880SOL     OW 3239   4.141   1.221   4.347
  880SOL    HW1 3240   4.133   1.173   4.259
  880SOL    HW2 3241   4.052   1.222   4.392
  881SOL     OW 3242   0.857   1.966   4.311
  881SOL    HW1 3243   0.900   1.932   4.227
  881SOL    HW2 3244   0.822   2.058   4.295
  882SOL     OW 3245   4.717   3.158   4.174
  882SOL    HW1 3246   4.742   3.111   4.090
  882SOL    HW2 3247   4.791   3.220   4.201
  883SOL     OW 3248   4.481   1.999   4.728
  883SOL    HW1 3249   4.476   1.951   4.816
  883SOL    HW2 3250   4.572   1.985   4.689
  884SOL     OW 3251   1.675   2.334   4.177
  884SOL    HW1 3252   1.716   2.298   4.093
  884SOL    HW2 3253   1.744   2.336   4.249
  885SOL     OW 3254   1.392   3.518   3.233
  885SOL    HW1 3255   1.465   3.578   3.264
  885SOL    HW2 3256   1.360   3.462   3.309
  886SOL     OW 3257   1.782   1.962   4.659
  886SOL    HW1 3258   1.882   1.954   4.658
  886SOL    HW2 3259   1.754   2.018   4.737
  887SOL     OW 3260   1.812   3.546   0.300
  887SOL    HW1 3261   1.774   3.585   0.216
  887SOL    HW2 3262   1.838   3.451   0.284
  888SOL     OW 3263   4.826   3.156   0.265
  888SOL    HW1 3264   4.771   3.147   0.182
  888SOL    HW2 3265   4.899   3.223   0.249
  889SOL     OW 3266   0.943   2.371   1.724
  889SOL    HW1 3267   0.921   2.397   1.818
  889SOL    HW2 3268   0.868   2.317   1.686
  890SOL     OW 3269   0.867   1.581   3.172
  890SOL    HW1 3270   0.790   1.616   3.119
  890SOL    HW2 3271   0.934   1.654   3.187
  891SOL     OW 3272   1.460   2.044   4.013
  891SOL    HW1 3273   1.373   2.044   3.964
  891SOL    HW2 3274   1.534   2.022   3.950
  892SOL     OW 3275   0.350   1.213   4.199
  892SOL    HW1 3276   0.429   1.269   4.224
  892SOL    HW2 3277   0.285   1.212   4.275
  893SOL     OW 3278   1.169   3.669   4.827
  893SOL    HW1 3279   1.214   3.758   4.829
  893SOL    HW2 3280   1.212   3.611   4.757
  894SOL     OW 3281   1.373   2.753   4.279
  894SOL    HW1 3282   1.347   2.849   4.276
  894SOL    HW2 3283   1.463   2.744   4.321
  895SOL     OW 3284   1.261   2.857   2.989
  895SOL    HW1 3285   1.347   2.902   2.968
  895SOL    HW2 3286   1.267   2.812   3.079
  896SOL     OW 3287   3.515   3.139   3.605
  896SOL    HW1 3288   3.545   3.071   3.672
  896SOL    HW2 3289   3.528   3.231   3.643
  897SOL     OW 3290   0.898   4.127   0.138
  897SOL    HW1 3291   0.965   4.053   0.141
  897SOL    HW2 3292   0.858   4.133   0.047
  898SOL     OW 3293   2.086   3.811   3.605
  898SOL    HW1 3294   2.183   3.792   3.618
  898SOL    HW2 3295   2.060   3.789   3.510
  899SOL     OW 3296   1.188   2.985   4.848
  899SOL    HW1 3297   1.229   2.897   4.871
  899SOL    HW2 3298   1.121   3.010   4.918
  900SOL     OW 3299   1.018   2.735   4.688
  900SOL    HW1 3300   1.017   2.830   4.720
  900SOL    HW2 3301   1.090   2.724   4.620
  901SOL     OW 3302   0.616   2.614   0.003
  901SOL    HW1 3303   0.559   2.660   0.071
  901SOL    HW2 3304   0.618   2.516   0.022
  902SOL     OW 3305   1.125   2.155   0.355
  902SOL    HW1 3306   1.044   2.203   0.324
  902SOL    HW2 3307   1.148   2.185   0.448
  903SOL     OW 3308   1.886   0.614   4.842
  903SOL    HW1 3309   1.975   0.620   4.795
  903SOL    HW2 3310   1.822   0.564   4.784
  904SOL     OW 3311   0.181   1.029   4.460
  904SOL    HW1 3312   0.264   1.012   4.406
  904SOL    HW2 3313   0.139   0.942   4.486
  905SOL     OW 3314   1.107   3.495   3.520
  905SOL    HW1 3315   1.187   3.443   3.489
  905SOL    HW2 3316   1.051   3.437   3.580
  906SOL     OW 3317   0.902   1.895   0.482
  906SOL    HW1 3318   0.905   1.882   0.383
  906SOL    HW2 3319   0.837   1.831   0.522
  907SOL     OW 3320   0.849   3.038   0.772
  907SOL    HW1 3321   0.921   3.028   0.703
  907SOL    HW2 3322   0.891   3.053   0.862
  908SOL     OW 3323   1.173   2.988   3.695
  908SOL    HW1 3324   1.088   2.987   3.748
  908SOL    HW2 3325   1.220   3.075   3.709
  909SOL     OW 3326   0.965   2.353   0.184
  909SOL    HW1 3327   0.996   2.329   0.092
  909SOL    HW2 3328   0.882   2.301   0.206
  910SOL     OW 3329   0.599   1.405   4.683
  910SOL    HW1 3330   0.586   1.347   4.764
  910SOL    HW2 3331   0.625   1.347   4.606
  911SOL     OW 3332   0.980   2.286   3.579
  911SOL    HW1 3333   0.980   2.346   3.659
  911SOL    HW2 3334   1.056   2.310   3.519
  912SOL     OW 3335   1.271   2.158   4.437
  912SOL    HW1 3336   1.353   2.158   4.381
  912SOL    HW2 3337   1.194   2.194   4.384
  913SOL     OW 3338   1.214   2.445   4.135
  913SOL    HW1 3339   1.163   2.510   4.080
  913SOL    HW2 3340   1.307   2.436   4.098
  914SOL     OW 3341   0.306   3.053   3.810
  914SOL    HW1 3342   0.239   3.032   3.739
  914SOL    HW2 3343   0.377   3.113   3.772
  915SOL     OW 3344   0.371   2.890   4.032
  915SOL    HW1 3345   0.355   2.937   3.945
  915SOL    HW2 3346   0.302   2.818   4.043
  916SOL     OW 3347   1.283   2.839   0.436
  916SOL    HW1 3348   1.323   2.874   0.351
  916SOL    HW2 3349   1.203   2.783   0.414
  917SOL     OW 3350   1.053   1.336   4.433
  917SOL    HW1 3351   1.123   1.302   4.495
  917SOL    HW2 3352   1.044   1.274   4.355
  918SOL     OW 3353   0.095   3.634   0.934
  918SOL    HW1 3354   0.122   3.725   0.904
  918SOL    HW2 3355   0.176   3.580   0.955
  919SOL     OW 3356   0.534   3.336   4.593
  919SOL    HW1 3357   0.608   3.403   4.596
  919SOL    HW2 3358   0.558   3.262   4.530
  920SOL     OW 3359   0.696   3.280   4.891
  920SOL    HW1 3360   0.718   3.330   4.975
  920SOL    HW2 3361   0.758   3.309   4.818
  921SOL     OW 3362   2.027   1.817   0.622
  921SOL    HW1 3363   2.059   1.880   0.551
  921SOL    HW2 3364   1.940   1.776   0.594
  922SOL     OW 3365   0.943   1.751   4.817
  922SOL    HW1 3366   1.020   1.769   4.756
  922SOL    HW2 3367   0.898   1.838   4.840
  923SOL     OW 3368   1.464   2.673   3.624
  923SOL    HW1 3369   1.383   2.670   3.683
  923SOL    HW2 3370   1.493   2.769   3.613
  924SOL     OW 3371   1.580   0.530   4.204
  924SOL    HW1 3372   1.488   0.569   4.196
  924SOL    HW2 3373   1.621   0.558   4.291
  925SOL     OW 3374   0.967   0.602   2.972
  925SOL    HW1 3375   0.922   0.677   3.021
  925SOL    HW2 3376   0.939   0.604   2.876
  926SOL     OW 3377   1.874   2.264   3.940
  926SOL    HW1 3378   1.939   2.339   3.943
  926SOL    HW2 3379   1.895   2.204   3.863
  927SOL     OW 3380   1.917   3.790   4.864
  927SOL    HW1 3381   1.947   3.865   4.923
  927SOL    HW2 3382   1.986   3.773   4.794
  928SOL     OW 3383   0.413   3.260   4.178
  928SOL    HW1 3384   0.449   3.168   4.194
  928SOL    HW2 3385   0.365   3.291   4.260
  929SOL     OW 3386   1.327   3.344   3.433
  929SOL    HW1 3387   1.275   3.260   3.413
  929SOL    HW2 3388   1.424   3.327   3.418
  930SOL     OW 3389   1.129   1.526   0.321
  930SOL    HW1 3390   1.188   1.481   0.253
  930SOL    HW2 3391   1.127   1.472   0.405
  931SOL     OW 3392   0.780   3.607   3.451
  931SOL    HW1 3393   0.776   3.651   3.361
  931SOL    HW2 3394   0.802   3.510   3.439
  932SOL     OW 3395   0.475   2.552   4.413
  932SOL    HW1 3396   0.536   2.595   4.480
  932SOL    HW2 3397   0.395   2.514   4.461
  933SOL     OW 3398   1.856   3.633   2.421
  933SOL    HW1 3399   1.933   3.577   2.448
  933SOL    HW2 3400   1.801   3.584   2.353
  934SOL     OW 3401   0.779   2.261   4.320
  934SOL    HW1 3402   0.744   2.314   4.243
  934SOL    HW2 3403   0.706   2.202   4.355
  935SOL     OW 3404   1.437   3.094   4.001
  935SOL    HW1 3405   1.451   3.153   3.922
  935SOL    HW2 3406   1.361   3.128   4.056
  936SOL     OW 3407   0.820   3.549   0.462
  936SOL    HW1 3408   0.728   3.549   0.501
  936SOL    HW2 3409   0.879   3.610   0.515
  937SOL     OW 3410   0.935   1.852   0.223
  937SOL    HW1 3411   0.906   1.907   0.145
  937SOL    HW2 3412   1.033   1.833   0.216
  938SOL     OW 3413   4.876   1.450   0.131
  938SOL    HW1 3414   4.784   1.487   0.137
  938SOL    HW2 3415   4.885   1.370   0.191
  939SOL     OW 3416   0.644   2.936   3.899
  939SOL    HW1 3417   0.595   2.939   3.986
  939SOL    HW2 3418   0.592   2.986   3.830
  940SOL     OW 3419   1.152   3.341   4.516
  940SOL    HW1 3420   1.211   3.421   4.520
  940SOL    HW2 3421   1.101   3.342   4.430
  941SOL     OW 3422   0.846   1.869   3.748
  941SOL    HW1 3423   0.773   1.875   3.680
  941SOL    HW2 3424   0.840   1.948   3.809
  942SOL     OW 3425   0.114   3.236   4.421
  942SOL    HW1 3426   0.030   3.266   4.468
  942SOL    HW2 3427   0.187   3.300   4.440
  943SOL     OW 3428   1.169   3.584   3.902
  943SOL    HW1 3429   1.255   3.633   3.886
  943SOL    HW2 3430   1.092   3.643   3.880
  944SOL     OW 3431   0.954   0.050   4.310
  944SOL    HW1 3432   0.948   0.148   4.330
  944SOL    HW2 3433   0.881   0.024   4.248
  945SOL     OW 3434   1.031   3.651   4.523
  945SOL    HW1 3435   1.001   3.672   4.617
  945SOL    HW2 3436   0.954   3.666   4.460
  946SOL     OW 3437   1.274   2.692   3.226
  946SOL    HW1 3438   1.196   2.659   3.279
  946SOL    HW2 3439   1.337   2.741   3.286
  947SOL     OW 3440   1.764   3.278   3.964
  947SOL    HW1 3441   1.832   3.352   3.962
  947SOL    HW2 3442   1.722   3.270   3.873
  948SOL     OW 3443   1.999   1.596   4.547
  948SOL    HW1 3444   2.009   1.542   4.464
  948SOL    HW2 3445   1.911   1.576   4.589
  949SOL     OW 3446   1.269   1.765   4.345
  949SOL    HW1 3447   1.230   1.738   4.257
  949SOL    HW2 3448   1.209   1.830   4.391
  950SOL     OW 3449   1.444   2.652   4.030
  950SOL    HW1 3450   1.383   2.673   4.107
  950SOL    HW2 3451   1.416   2.706   3.950
  951SOL     OW 3452   1.937   2.724   0.053
  951SOL    HW1 3453   1.914   2.797  -0.011
  951SOL    HW2 3454   1.884   2.734   0.137
  952SOL     OW 3455   0.722   2.506   3.730
  952SOL    HW1 3456   0.651   2.557   3.779
  952SOL    HW2 3457   0.679   2.432   3.679
  953SOL     OW 3458   1.076   2.010   3.582
  953SOL    HW1 3459   1.047   2.104   3.598
  953SOL    HW2 3460   1.005   1.947   3.614
  954SOL     OW 3461   0.385   1.791   4.491
  954SOL    HW1 3462   0.484   1.805   4.502
  954SOL    HW2 3463   0.368   1.699   4.454
  955SOL     OW 3464   0.677   1.666   4.821
  955SOL    HW1 3465   0.651   1.578   4.781
  955SOL    HW2 3466   0.776   1.671   4.829
  956SOL     OW 3467   4.559   2.612   2.821
  956SOL    HW1 3468   4.595   2.703   2.841
  956SOL    HW2 3469   4.584   2.586   2.728
  957SOL     OW 3470   0.786   3.946   4.392
  957SOL    HW1 3471   0.742   3.988   4.472
  957SOL    HW2 3472   0.845   3.871   4.422
  958SOL     OW 3473   0.564   0.450   1.192
  958SOL    HW1 3474   0.565   0.508   1.111
  958SOL    HW2 3475   0.486   0.475   1.250
  959SOL     OW 3476   1.078   3.782   0.921
  959SOL    HW1 3477   1.146   3.723   0.877
  959SOL    HW2 3478   1.043   3.848   0.855
  960SOL     OW 3479   1.734   2.827   1.406
  960SOL    HW1 3480   1.757   2.924   1.395
  960SOL    HW2 3481   1.658   2.804   1.346
  961SOL     OW 3482   0.689   1.116   1.400
  961SOL    HW1 3483   0.731   1.067   1.323
  961SOL    HW2 3484   0.703   1.214   1.389
  962SOL     OW 3485   0.010   0.201   1.049
  962SOL    HW1 3486   0.080   0.134   1.025
  962SOL    HW2 3487   0.037   0.291   1.014
  963SOL     OW 3488   4.693   0.391   1.759
  963SOL    HW1 3489   4.631   0.323   1.797
  963SOL    HW2 3490   4.775   0.346   1.723
  964SOL     OW 3491   0.906   4.009   1.142
  964SOL    HW1 3492   0.943   3.995   1.050
  964SOL    HW2 3493   0.940   4.095   1.179
  965SOL     OW 3494   1.844   0.080   2.325
  965SOL    HW1 3495   1.754   0.045   2.347
  965SOL    HW2 3496   1.846   0.179   2.338
  966SOL     OW 3497   2.016   0.588   2.774
  966SOL    HW1 3498   1.992   0.618   2.867
  966SOL    HW2 3499   2.036   0.669   2.718
  967SOL     OW 3500   1.330   3.147   0.956
  967SOL    HW1 3501   1.277   3.077   0.907
  967SOL    HW2 3502   1.272   3.190   1.025
  968SOL     OW 3503   4.681   0.175   1.426
  968SOL    HW1 3504   4.657   0.259   1.378
  968SOL    HW2 3505   4.598   0.134   1.464
  969SOL     OW 3506   1.420   0.273   4.662
  969SOL    HW1 3507   1.514   0.238   4.660
  969SOL    HW2 3508   1.392   0.298   4.569
  970SOL     OW 3509   0.834   0.393   1.934
  970SOL    HW1 3510   0.909   0.332   1.909
  970SOL    HW2 3511   0.846   0.481   1.889
  971SOL     OW 3512   4.693   3.042   3.649
  971SOL    HW1 3513   4.751   2.970   3.687
  971SOL    HW2 3514   4.634   3.003   3.578
  972SOL     OW 3515   0.202   3.827   1.417
  972SOL    HW1 3516   0.131   3.800   1.353
  972SOL    HW2 3517   0.172   3.909   1.467
  973SOL     OW 3518   1.020   4.075   1.899
  973SOL    HW1 3519   0.962   4.030   1.967
  973SOL    HW2 3520   1.084   4.135   1.946
  974SOL     OW 3521   4.613   0.449   1.316
  974SOL    HW1 3522   4.651   0.540   1.300
  974SOL    HW2 3523   4.534   0.456   1.377
  975SOL     OW 3524   1.878   0.319   1.408
  975SOL    HW1 3525   1.912   0.241   1.460
  975SOL    HW2 3526   1.927   0.401   1.436
  976SOL     OW 3527   1.861   3.949   1.525
  976SOL    HW1 3528   1.923   3.897   1.583
  976SOL    HW2 3529   1.889   4.045   1.525
  977SOL     OW 3530   0.084   0.394   0.365
  977SOL    HW1 3531   0.128   0.370   0.452
  977SOL    HW2 3532   0.068   0.311   0.311
  978SOL     OW 3533   4.380   3.260   0.603
  978SOL    HW1 3534   4.402   3.179   0.548
  978SOL    HW2 3535   4.286   3.252   0.638
  979SOL     OW 3536   2.473   3.970   1.241
  979SOL    HW1 3537   2.472   3.986   1.340
  979SOL    HW2 3538   2.476   3.872   1.223
  980SOL     OW 3539   0.448   0.126   0.992
  980SOL    HW1 3540   0.431   0.216   0.953
  980SOL    HW2 3541   0.547   0.109   0.994
  981SOL     OW 3542   1.896   4.113   2.593
  981SOL    HW1 3543   1.913   4.182   2.523
  981SOL    HW2 3544   1.841   4.038   2.554
  982SOL     OW 3545   0.078   3.580   0.392
  982SOL    HW1 3546   0.068   3.645   0.316
  982SOL    HW2 3547  -0.006   3.527   0.401
  983SOL     OW 3548   2.106   4.063   0.449
  983SOL    HW1 3549   2.163   4.107   0.379
  983SOL    HW2 3550   2.165   4.009   0.511
  984SOL     OW 3551   2.020   0.052   0.766
  984SOL    HW1 3552   1.955  -0.013   0.726
  984SOL    HW2 3553   2.087   0.078   0.697
  985SOL     OW 3554   4.700   0.199   4.445
  985SOL    HW1 3555   4.794   0.208   4.477
  985SOL    HW2 3556   4.686   0.257   4.365
  986SOL     OW 3557   1.089   0.197   1.007
  986SOL    HW1 3558   1.082   0.295   0.990
  986SOL    HW2 3559   1.009   0.151   0.968
  987SOL     OW 3560   4.576   0.258   0.912
  987SOL    HW1 3561   4.637   0.280   0.836
  987SOL    HW2 3562   4.613   0.179   0.962
  988SOL     OW 3563   0.655   0.747   1.811
  988SOL    HW1 3564   0.734   0.686   1.821
  988SOL    HW2 3565   0.686   0.842   1.805
  989SOL     OW 3566   0.331   2.996   0.393
  989SOL    HW1 3567   0.412   2.988   0.335
  989SOL    HW2 3568   0.263   2.929   0.365
  990SOL     OW 3569   0.338   3.524   0.957
  990SOL    HW1 3570   0.394   3.496   1.035
  990SOL    HW2 3571   0.353   3.460   0.881
  991SOL     OW 3572   2.471   3.350   1.522
  991SOL    HW1 3573   2.420   3.365   1.606
  991SOL    HW2 3574   2.496   3.253   1.515
  992SOL     OW 3575   1.937   3.110   1.332
  992SOL    HW1 3576   1.844   3.086   1.360
  992SOL    HW2 3577   1.943   3.107   1.232
  993SOL     OW 3578   2.549   4.051   0.852
  993SOL    HW1 3579   2.516   3.960   0.829
  993SOL    HW2 3580   2.471   4.110   0.875
  994SOL     OW 3581   2.201   4.074   1.526
  994SOL    HW1 3582   2.295   4.041   1.514
  994SOL    HW2 3583   2.168   4.049   1.617
  995SOL     OW 3584   0.893   3.636   4.772
  995SOL    HW1 3585   0.987   3.616   4.800
  995SOL    HW2 3586   0.845   3.682   4.847
  996SOL     OW 3587   1.222   4.084   1.042
  996SOL    HW1 3588   1.210   4.018   1.116
  996SOL    HW2 3589   1.136   4.096   0.993
  997SOL     OW 3590   1.431   3.279   1.796
  997SOL    HW1 3591   1.353   3.342   1.795
  997SOL    HW2 3592   1.444   3.244   1.889
  998SOL     OW 3593   1.356   3.669   0.824
  998SOL    HW1 3594   1.361   3.664   0.924
  998SOL    HW2 3595   1.347   3.764   0.796
  999SOL     OW 3596   1.027   3.871   0.164
  999SOL    HW1 3597   1.113   3.877   0.115
  999SOL    HW2 3598   1.042   3.832   0.255
 1000SOL     OW 3599   1.204   4.154   0.164
 1000SOL    HW1 3600   1.232   4.193   0.252
 1000SOL    HW2 3601   1.157   4.224   0.110
 1001SOL     OW 3602   0.533   0.564   0.491
 1001SOL    HW1 3603   0.538   0.629   0.416
 1001SOL    HW2 3604   0.546   0.471   0.456
 1002SOL     OW 3605   0.949   4.012   0.812
 1002SOL    HW1 3606   0.852   4.035   0.823
 1002SOL    HW2 3607   0.993   4.083   0.757
 1003SOL     OW 3608   1.250   3.935   1.275
 1003SOL    HW1 3609   1.178   3.897   1.333
 1003SOL    HW2 3610   1.329   3.959   1.331
 1004SOL     OW 3611   0.115   3.422   3.209
 1004SOL    HW1 3612   0.098   3.330   3.174
 1004SOL    HW2 3613   0.173   3.471   3.144
 1005SOL     OW 3614   2.758   4.120   3.008
 1005SOL    HW1 3615   2.777   4.037   2.956
 1005SOL    HW2 3616   2.749   4.097   3.105
 1006SOL     OW 3617   1.440   4.004   3.506
 1006SOL    HW1 3618   1.452   4.056   3.422
 1006SOL    HW2 3619   1.496   3.922   3.504
 1007SOL     OW 3620   0.012   0.008   3.206
 1007SOL    HW1 3621  -0.070   0.059   3.181
 1007SOL    HW2 3622   0.061   0.057   3.278
 1008SOL     OW 3623   0.349   0.429   1.805
 1008SOL    HW1 3624   0.434   0.416   1.754
 1008SOL    HW2 3625   0.354   0.381   1.892
 1009SOL     OW 3626   4.329   3.001   3.279
 1009SOL    HW1 3627   4.241   2.963   3.307
 1009SOL    HW2 3628   4.343   3.089   3.324
 1010SOL     OW 3629   0.720   0.549   2.193
 1010SOL    HW1 3630   0.765   0.540   2.104
 1010SOL    HW2 3631   0.760   0.627   2.242
 1011SOL     OW 3632   2.202   0.189   0.416
 1011SOL    HW1 3633   2.253   0.121   0.363
 1011SOL    HW2 3634   2.124   0.221   0.362
 1012SOL     OW 3635   2.124   0.666   4.324
 1012SOL    HW1 3636   2.060   0.591   4.311
 1012SOL    HW2 3637   2.136   0.716   4.238
 1013SOL     OW 3638   0.417   0.532   3.342
 1013SOL    HW1 3639   0.358   0.597   3.294
 1013SOL    HW2 3640   0.512   0.545   3.313
 1014SOL     OW 3641   0.053   2.798   4.113
 1014SOL    HW1 3642   0.063   2.835   4.206
 1014SOL    HW2 3643   0.019   2.870   4.052
 1015SOL     OW 3644   1.952   0.281   3.486
 1015SOL    HW1 3645   1.893   0.360   3.500
 1015SOL    HW2 3646   2.040   0.312   3.449
 1016SOL     OW 3647   1.681   3.743   4.059
 1016SOL    HW1 3648   1.656   3.839   4.045
 1016SOL    HW2 3649   1.681   3.722   4.157
 1017SOL     OW 3650   1.197   3.878   2.399
 1017SOL    HW1 3651   1.204   3.792   2.450
 1017SOL    HW2 3652   1.227   3.863   2.305
 1018SOL     OW 3653   0.456   0.437   2.257
 1018SOL    HW1 3654   0.524   0.506   2.234
 1018SOL    HW2 3655   0.446   0.373   2.181
 1019SOL     OW 3656   1.606   0.252   4.409
 1019SOL    HW1 3657   1.648   0.256   4.500
 1019SOL    HW2 3658   1.673   0.279   4.340
 1020SOL     OW 3659   0.263   0.399   2.717
 1020SOL    HW1 3660   0.261   0.343   2.634
 1020SOL    HW2 3661   0.263   0.340   2.797
 1021SOL     OW 3662   0.676   0.832   2.751
 1021SOL    HW1 3663   0.660   0.748   2.700
 1021SOL    HW2 3664   0.591   0.862   2.794
 1022SOL     OW 3665   4.367   0.848   2.933
 1022SOL    HW1 3666   4.356   0.757   2.974
 1022SOL    HW2 3667   4.404   0.839   2.841
 1023SOL     OW 3668   0.959   0.254   3.876
 1023SOL    HW1 3669   1.052   0.275   3.906
 1023SOL    HW2 3670   0.955   0.159   3.844
 1024SOL     OW 3671   0.890   3.783   2.529
 1024SOL    HW1 3672   0.832   3.763   2.608
 1024SOL    HW2 3673   0.923   3.877   2.535
 1025SOL     OW 3674   1.462   4.046   4.250
 1025SOL    HW1 3675   1.524   4.054   4.172
 1025SOL    HW2 3676   1.402   3.967   4.237
 1026SOL     OW 3677   0.216   0.152   2.248
 1026SOL    HW1 3678   0.126   0.140   2.290
 1026SOL    HW2 3679   0.279   0.192   2.315
 1027SOL     OW 3680   0.429   3.976   4.360
 1027SOL    HW1 3681   0.337   3.975   4.400
 1027SOL    HW2 3682   0.457   3.882   4.341
 1028SOL     OW 3683   0.853   3.203   3.426
 1028SOL    HW1 3684   0.826   3.269   3.496
 1028SOL    HW2 3685   0.832   3.111   3.457
 1029SOL     OW 3686   0.550   0.106   2.803
 1029SOL    HW1 3687   0.462   0.065   2.827
 1029SOL    HW2 3688   0.599   0.044   2.741
 1030SOL     OW 3689   2.388   0.558   2.487
 1030SOL    HW1 3690   2.446   0.480   2.512
 1030SOL    HW2 3691   2.365   0.610   2.569
 1031SOL     OW 3692   1.876   3.175   1.952
 1031SOL    HW1 3693   1.972   3.202   1.944
 1031SOL    HW2 3694   1.835   3.168   1.861
 1032SOL     OW 3695   0.040   1.138   3.222
 1032SOL    HW1 3696   0.015   1.071   3.152
 1032SOL    HW2 3697   0.137   1.128   3.245
 1033SOL     OW 3698   0.777   0.024   3.359
 1033SOL    HW1 3699   0.763  -0.023   3.273
 1033SOL    HW2 3700   0.724   0.109   3.360
 1034SOL     OW 3701   0.232   0.758   1.918
 1034SOL    HW1 3702   0.203   0.706   1.999
 1034SOL    HW2 3703   0.237   0.697   1.839
 1035SOL     OW 3704   1.044   0.576   3.674
 1035SOL    HW1 3705   1.037   0.671   3.643
 1035SOL    HW2 3706   1.135   0.559   3.711
 1036SOL     OW 3707   1.546   0.637   2.120
 1036SOL    HW1 3708   1.535   0.604   2.026
 1036SOL    HW2 3709   1.644   0.645   2.141
 1037SOL     OW 3710   3.091   3.470   2.018
 1037SOL    HW1 3711   3.080   3.545   2.082
 1037SOL    HW2 3712   3.151   3.498   1.943
 1038SOL     OW 3713   2.075   3.762   2.799
 1038SOL    HW1 3714   2.136   3.728   2.727
 1038SOL    HW2 3715   1.981   3.735   2.778
 1039SOL     OW 3716   1.130   0.427   2.124
 1039SOL    HW1 3717   1.153   0.380   2.039
 1039SOL    HW2 3718   1.123   0.526   2.106
 1040SOL     OW 3719   0.488   2.651   2.294
 1040SOL    HW1 3720   0.427   2.722   2.327
 1040SOL    HW2 3721   0.500   2.661   2.195
 1041SOL     OW 3722   0.702   3.642   3.710
 1041SOL    HW1 3723   0.732   3.644   3.615
 1041SOL    HW2 3724   0.607   3.610   3.715
 1042SOL     OW 3725   1.172   2.800   1.550
 1042SOL    HW1 3726   1.146   2.892   1.580
 1042SOL    HW2 3727   1.183   2.799   1.451
 1043SOL     OW 3728   1.410   4.103   2.061
 1043SOL    HW1 3729   1.487   4.110   2.125
 1043SOL    HW2 3730   1.442   4.120   1.968
 1044SOL     OW 3731   0.807   2.950   3.524
 1044SOL    HW1 3732   0.719   2.903   3.523
 1044SOL    HW2 3733   0.881   2.883   3.532
 1045SOL     OW 3734   1.311   3.788   4.198
 1045SOL    HW1 3735   1.288   3.836   4.113
 1045SOL    HW2 3736   1.249   3.818   4.271
 1046SOL     OW 3737   2.152   4.018   3.280
 1046SOL    HW1 3738   2.061   4.036   3.316
 1046SOL    HW2 3739   2.148   3.946   3.211
 1047SOL     OW 3740   0.544   3.603   4.063
 1047SOL    HW1 3741   0.451   3.577   4.037
 1047SOL    HW2 3742   0.602   3.521   4.065
 1048SOL     OW 3743   0.676   3.733   1.708
 1048SOL    HW1 3744   0.664   3.671   1.785
 1048SOL    HW2 3745   0.702   3.824   1.741
 1049SOL     OW 3746   0.791   0.900   2.341
 1049SOL    HW1 3747   0.821   0.907   2.436
 1049SOL    HW2 3748   0.764   0.990   2.308
 1050SOL     OW 3749   2.277   0.423   3.566
 1050SOL    HW1 3750   2.250   0.501   3.510
 1050SOL    HW2 3751   2.377   0.411   3.559
 1051SOL     OW 3752   1.886   0.671   4.150
 1051SOL    HW1 3753   1.819   0.684   4.077
 1051SOL    HW2 3754   1.975   0.703   4.119
 1052SOL     OW 3755   0.959   1.490   4.205
 1052SOL    HW1 3756   1.032   1.452   4.262
 1052SOL    HW2 3757   0.904   1.415   4.168
 1053SOL     OW 3758   4.783   3.433   3.718
 1053SOL    HW1 3759   4.798   3.343   3.678
 1053SOL    HW2 3760   4.851   3.497   3.681
 1054SOL     OW 3761   1.226   4.030   4.657
 1054SOL    HW1 3762   1.254   3.982   4.740
 1054SOL    HW2 3763   1.304   4.078   4.618
 1055SOL     OW 3764   1.895   2.257   0.584
 1055SOL    HW1 3765   1.921   2.168   0.547
 1055SOL    HW2 3766   1.976   2.305   0.617
 1056SOL     OW 3767   0.255   3.059   3.361
 1056SOL    HW1 3768   0.188   2.988   3.337
 1056SOL    HW2 3769   0.309   3.027   3.439
 1057SOL     OW 3770   2.012   3.728   3.308
 1057SOL    HW1 3771   1.978   3.773   3.226
 1057SOL    HW2 3772   1.982   3.633   3.310
 1058SOL     OW 3773   2.468   0.289   3.880
 1058SOL    HW1 3774   2.383   0.268   3.832
 1058SOL    HW2 3775   2.546   0.275   3.819
 1059SOL     OW 3776   0.963   0.177   0.212
 1059SOL    HW1 3777   0.936   0.096   0.159
 1059SOL    HW2 3778   1.002   0.245   0.150
 1060SOL     OW 3779   0.778   3.465   0.207
 1060SOL    HW1 3780   0.816   3.545   0.161
 1060SOL    HW2 3781   0.789   3.475   0.306
 1061SOL     OW 3782   0.281   3.553   4.003
 1061SOL    HW1 3783   0.231   3.633   3.969
 1061SOL    HW2 3784   0.240   3.469   3.967
 1062SOL     OW 3785   0.990   4.164   4.606
 1062SOL    HW1 3786   0.963   4.161   4.510
 1062SOL    HW2 3787   1.070   4.106   4.620
 1063SOL     OW 3788   1.962   3.017   1.059
 1063SOL    HW1 3789   1.963   3.068   0.973
 1063SOL    HW2 3790   2.056   3.003   1.090
 1064SOL     OW 3791   0.389   3.502   4.821
 1064SOL    HW1 3792   0.371   3.407   4.793
 1064SOL    HW2 3793   0.427   3.503   4.913
 1065SOL     OW 3794   0.458   2.901   3.516
 1065SOL    HW1 3795   0.511   2.848   3.450
 1065SOL    HW2 3796   0.400   2.840   3.569
 1066SOL     OW 3797   3.244   3.954   3.885
 1066SOL    HW1 3798   3.146   3.933   3.876
 1066SOL    HW2 3799   3.278   3.914   3.970
 1067SOL     OW 3800   0.451   2.494   0.663
 1067SOL    HW1 3801   0.402   2.580   0.652
 1067SOL    HW2 3802   0.419   2.428   0.595
 1068SOL     OW 3803   1.387   0.069   0.586
 1068SOL    HW1 3804   1.389   0.168   0.595
 1068SOL    HW2 3805   1.347   0.043   0.498
 1069SOL     OW 3806   1.466   4.100   3.775
 1069SOL    HW1 3807   1.375   4.115   3.813
 1069SOL    HW2 3808   1.457   4.078   3.678
 1070SOL     OW 3809   1.722   3.691   4.417
 1070SOL    HW1 3810   1.623   3.692   4.426
 1070SOL    HW2 3811   1.762   3.633   4.487
 1071SOL     OW 3812   1.577   4.020   0.394
 1071SOL    HW1 3813   1.614   3.966   0.469
 1071SOL    HW2 3814   1.650   4.043   0.330
 1072SOL     OW 3815   4.044   3.131   3.570
 1072SOL    HW1 3816   4.130   3.163   3.608
 1072SOL    HW2 3817   3.984   3.100   3.643
 1073SOL     OW 3818   1.132   4.048   4.233
 1073SOL    HW1 3819   1.084   4.129   4.267
 1073SOL    HW2 3820   1.158   3.990   4.311
 1074SOL     OW 3821   2.657   0.265   4.265
 1074SOL    HW1 3822   2.581   0.237   4.206
 1074SOL    HW2 3823   2.633   0.248   4.360
 1075SOL     OW 3824   1.623   4.027   4.003
 1075SOL    HW1 3825   1.596   4.030   3.907
 1075SOL    HW2 3826   1.643   4.120   4.035
 1076SOL     OW 3827   0.447   0.217   3.413
 1076SOL    HW1 3828   0.395   0.302   3.405
 1076SOL    HW2 3829   0.532   0.235   3.463
 1077SOL     OW 3830   1.111   0.014   0.682
 1077SOL    HW1 3831   1.057   0.099   0.687
 1077SOL    HW2 3832   1.206   0.036   0.662
 1078SOL     OW 3833   1.716   3.152   0.078
 1078SOL    HW1 3834   1.778   3.168   0.155
 1078SOL    HW2 3835   1.646   3.224   0.077
 1079SOL     OW 3836   2.725   0.455   0.517
 1079SOL    HW1 3837   2.632   0.448   0.552
 1079SOL    HW2 3838   2.780   0.380   0.553
 1080SOL     OW 3839   1.277   0.735   1.220
 1080SOL    HW1 3840   1.197   0.680   1.245
 1080SOL    HW2 3841   1.357   0.703   1.271
 1081SOL     OW 3842   1.611   3.649   1.099
 1081SOL    HW1 3843   1.668   3.697   1.032
 1081SOL    HW2 3844   1.671   3.604   1.166
 1082SOL     OW 3845   1.948   0.518   1.182
 1082SOL    HW1 3846   1.952   0.481   1.274
 1082SOL    HW2 3847   1.931   0.444   1.117
 1083SOL     OW 3848   4.307   1.474   0.759
 1083SOL    HW1 3849   4.343   1.465   0.852
 1083SOL    HW2 3850   4.315   1.570   0.730
 1084SOL     OW 3851   3.960   1.286   0.381
 1084SOL    HW1 3852   3.936   1.198   0.340
 1084SOL    HW2 3853   3.943   1.359   0.315
 1085SOL     OW 3854   3.060   4.201   0.146
 1085SOL    HW1 3855   3.036   4.136   0.075
 1085SOL    HW2 3856   3.038   4.162   0.236
 1086SOL     OW 3857   4.761   0.719   1.083
 1086SOL    HW1 3858   4.826   0.698   1.010
 1086SOL    HW2 3859   4.668   0.721   1.045
 1087SOL     OW 3860   1.673   1.163   0.356
 1087SOL    HW1 3861   1.724   1.110   0.288
 1087SOL    HW2 3862   1.707   1.257   0.357
 1088SOL     OW 3863   3.554   1.587   1.288
 1088SOL    HW1 3864   3.632   1.636   1.327
 1088SOL    HW2 3865   3.517   1.639   1.211
 1089SOL     OW 3866   2.387   0.188   4.840
 1089SOL    HW1 3867   2.334   0.270   4.819
 1089SOL    HW2 3868   2.444   0.163   4.761
 1090SOL     OW 3869   2.859   1.239   1.808
 1090SOL    HW1 3870   2.799   1.217   1.885
 1090SOL    HW2 3871   2.932   1.171   1.802
 1091SOL     OW 3872   2.219   1.818   1.350
 1091SOL    HW1 3873   2.122   1.845   1.350
 1091SOL    HW2 3874   2.231   1.738   1.409
 1092SOL     OW 3875   1.657   0.369   1.722
 1092SOL    HW1 3876   1.718   0.435   1.677
 1092SOL    HW2 3877   1.680   0.277   1.691
 1093SOL     OW 3878   4.196   0.562   0.675
 1093SOL    HW1 3879   4.223   0.590   0.583
 1093SOL    HW2 3880   4.138   0.632   0.717
 1094SOL     OW 3881   2.450   2.183   0.176
 1094SOL    HW1 3882   2.422   2.274   0.146
 1094SOL    HW2 3883   2.439   2.119   0.100
 1095SOL     OW 3884   1.918   0.794   1.184
 1095SOL    HW1 3885   1.881   0.780   1.276
 1095SOL    HW2 3886   1.950   0.707   1.148
 1096SOL     OW 3887   2.071   0.807   4.705
 1096SOL    HW1 3888   2.074   0.822   4.804
 1096SOL    HW2 3889   2.114   0.885   4.659
 1097SOL     OW 3890   3.065   1.572   1.698
 1097SOL    HW1 3891   3.072   1.484   1.746
 1097SOL    HW2 3892   3.042   1.556   1.602
 1098SOL     OW 3893   2.358   1.232   0.875
 1098SOL    HW1 3894   2.313   1.317   0.848
 1098SOL    HW2 3895   2.306   1.154   0.839
 1099SOL     OW 3896   4.390   0.167   0.308
 1099SOL    HW1 3897   4.360   0.156   0.403
 1099SOL    HW2 3898   4.355   0.090   0.253
 1100SOL     OW 3899   3.520   1.162   1.163
 1100SOL    HW1 3900   3.573   1.214   1.230
 1100SOL    HW2 3901   3.476   1.085   1.209
 1101SOL     OW 3902   2.137   0.479   1.413
 1101SOL    HW1 3903   2.176   0.523   1.494
 1101SOL    HW2 3904   2.187   0.396   1.392
 1102SOL     OW 3905   3.887   1.471   0.220
 1102SOL    HW1 3906   3.830   1.463   0.138
 1102SOL    HW2 3907   3.883   1.565   0.254
 1103SOL     OW 3908   3.236   0.161   0.806
 1103SOL    HW1 3909   3.194   0.077   0.771
 1103SOL    HW2 3910   3.168   0.213   0.857
 1104SOL     OW 3911   4.080   4.192   0.404
 1104SOL    HW1 3912   4.151   4.255   0.436
 1104SOL    HW2 3913   4.090   4.105   0.451
 1105SOL     OW 3914   2.311   1.658   0.341
 1105SOL    HW1 3915   2.337   1.746   0.303
 1105SOL    HW2 3916   2.224   1.667   0.390
 1106SOL     OW 3917   2.128   0.833   2.118
 1106SOL    HW1 3918   2.048   0.793   2.073
 1106SOL    HW2 3919   2.168   0.765   2.181
 1107SOL     OW 3920   2.981   1.962   0.231
 1107SOL    HW1 3921   3.055   1.898   0.251
 1107SOL    HW2 3922   3.010   2.025   0.159
 1108SOL     OW 3923   2.667   3.763   0.995
 1108SOL    HW1 3924   2.690   3.859   0.980
 1108SOL    HW2 3925   2.686   3.710   0.912
 1109SOL     OW 3926   2.321   1.233   1.881
 1109SOL    HW1 3927   2.396   1.238   1.816
 1109SOL    HW2 3928   2.350   1.182   1.962
 1110SOL     OW 3929   3.109   1.354   0.351
 1110SOL    HW1 3930   3.150   1.263   0.344
 1110SOL    HW2 3931   3.061   1.376   0.266
 1111SOL     OW 3932   2.866   0.675   0.630
 1111SOL    HW1 3933   2.812   0.602   0.588
 1111SOL    HW2 3934   2.865   0.755   0.570
 1112SOL     OW 3935   2.882   1.043   0.288
 1112SOL    HW1 3936   2.957   1.070   0.228
 1112SOL    HW2 3937   2.829   1.124   0.314
 1113SOL     OW 3938   3.998   1.182   0.845
 1113SOL    HW1 3939   4.066   1.112   0.866
 1113SOL    HW2 3940   4.029   1.238   0.768
 1114SOL     OW 3941   2.745   3.943   0.228
 1114SOL    HW1 3942   2.842   3.920   0.235
 1114SOL    HW2 3943   2.703   3.892   0.153
 1115SOL     OW 3944   2.579   4.137   0.317
 1115SOL    HW1 3945   2.638   4.066   0.278
 1115SOL    HW2 3946   2.584   4.133   0.417
 1116SOL     OW 3947   2.993   2.129   4.707
 1116SOL    HW1 3948   3.039   2.207   4.664
 1116SOL    HW2 3949   3.014   2.129   4.805
 1117SOL     OW 3950   2.463   0.600   1.161
 1117SOL    HW1 3951   2.374   0.645   1.163
 1117SOL    HW2 3952   2.451   0.502   1.171
 1118SOL     OW 3953   3.596   0.416   0.804
 1118SOL    HW1 3954   3.670   0.412   0.736
 1118SOL    HW2 3955   3.527   0.482   0.775
 1119SOL     OW 3956   3.239   1.240   2.473
 1119SOL    HW1 3957   3.322   1.248   2.529
 1119SOL    HW2 3958   3.205   1.146   2.476
 1120SOL     OW 3959   3.182   0.026   1.617
 1120SOL    HW1 3960   3.248   0.100   1.627
 1120SOL    HW2 3961   3.090   0.059   1.636
 1121SOL     OW 3962   3.179   0.239   0.110
 1121SOL    HW1 3963   3.126   0.302   0.167
 1121SOL    HW2 3964   3.135   0.149   0.111
 1122SOL     OW 3965   2.417   0.132   1.871
 1122SOL    HW1 3966   2.488   0.167   1.932
 1122SOL    HW2 3967   2.330   0.125   1.920
 1123SOL     OW 3968   2.948   1.740   0.998
 1123SOL    HW1 3969   2.972   1.757   0.903
 1123SOL    HW2 3970   2.873   1.675   1.003
 1124SOL     OW 3971   3.943   0.221   4.865
 1124SOL    HW1 3972   3.846   0.239   4.848
 1124SOL    HW2 3973   3.953   0.140   4.923
 1125SOL     OW 3974   3.766   0.588   1.066
 1125SOL    HW1 3975   3.682   0.550   1.027
 1125SOL    HW2 3976   3.744   0.672   1.115
 1126SOL     OW 3977   3.512   1.802   0.050
 1126SOL    HW1 3978   3.534   1.716   0.097
 1126SOL    HW2 3979   3.548   1.799  -0.043
 1127SOL     OW 3980   3.425   0.552   0.979
 1127SOL    HW1 3981   3.375   0.529   0.895
 1127SOL    HW2 3982   3.466   0.469   1.017
 1128SOL     OW 3983   2.648   1.138   0.842
 1128SOL    HW1 3984   2.660   1.180   0.752
 1128SOL    HW2 3985   2.559   1.165   0.879
 1129SOL     OW 3986   1.218   1.682   1.073
 1129SOL    HW1 3987   1.276   1.638   1.004
 1129SOL    HW2 3988   1.167   1.757   1.031
 1130SOL     OW 3989   3.534   1.148   0.842
 1130SOL    HW1 3990   3.448   1.097   0.842
 1130SOL    HW2 3991   3.533   1.215   0.916
 1131SOL     OW 3992   2.130   1.388   1.052
 1131SOL    HW1 3993   2.046   1.388   0.997
 1131SOL    HW2 3994   2.196   1.452   1.013
 1132SOL     OW 3995   3.663   0.117   0.541
 1132SOL    HW1 3996   3.742   0.148   0.595
 1132SOL    HW2 3997   3.681   0.134   0.444
 1133SOL     OW 3998   2.634   1.411   1.687
 1133SOL    HW1 3999   2.561   1.469   1.723
 1133SOL    HW2 4000   2.709   1.407   1.754
 1134SOL     OW 4001   1.506   2.157   4.273
 1134SOL    HW1 4002   1.495   2.122   4.179
 1134SOL    HW2 4003   1.544   2.249   4.270
 1135SOL     OW 4004   1.255   0.592   1.493
 1135SOL    HW1 4005   1.313   0.517   1.527
 1135SOL    HW2 4006   1.188   0.555   1.429
 1136SOL     OW 4007   4.616   1.609   4.318
 1136SOL    HW1 4008   4.548   1.535   4.318
 1136SOL    HW2 4009   4.580   1.688   4.269
 1137SOL     OW 4010   2.874   0.969   0.900
 1137SOL    HW1 4011   2.787   1.014   0.877
 1137SOL    HW2 4012   2.896   0.901   0.830
 1138SOL     OW 4013   2.691   4.177   1.156
 1138SOL    HW1 4014   2.638   4.223   1.085
 1138SOL    HW2 4015   2.630   4.120   1.211
 1139SOL     OW 4016   2.885   1.282   1.354
 1139SOL    HW1 4017   2.864   1.378   1.335
 1139SOL    HW2 4018   2.836   1.223   1.289
 1140SOL     OW 4019   3.093   0.874   1.507
 1140SOL    HW1 4020   3.079   0.972   1.493
 1140SOL    HW2 4021   3.137   0.835   1.426
 1141SOL     OW 4022   2.601   1.708   0.464
 1141SOL    HW1 4023   2.510   1.739   0.439
 1141SOL    HW2 4024   2.654   1.690   0.380
 1142SOL     OW 4025   3.224   3.846   0.902
 1142SOL    HW1 4026   3.268   3.927   0.862
 1142SOL    HW2 4027   3.125   3.861   0.906
 1143SOL     OW 4028   2.989   3.994   4.842
 1143SOL    HW1 4029   3.021   4.019   4.750
 1143SOL    HW2 4030   2.991   3.895   4.852
 1144SOL     OW 4031   2.550   4.021   1.816
 1144SOL    HW1 4032   2.506   4.093   1.870
 1144SOL    HW2 4033   2.649   4.029   1.824
 1145SOL     OW 4034   2.958   1.617   1.404
 1145SOL    HW1 4035   2.868   1.616   1.361
 1145SOL    HW2 4036   3.025   1.572   1.344
 1146SOL     OW 4037   2.462   1.620   1.755
 1146SOL    HW1 4038   2.485   1.602   1.851
 1146SOL    HW2 4039   2.517   1.697   1.721
 1147SOL     OW 4040   3.485   2.532   0.579
 1147SOL    HW1 4041   3.510   2.555   0.484
 1147SOL    HW2 4042   3.530   2.596   0.641
 1148SOL     OW 4043   2.798   0.604   1.747
 1148SOL    HW1 4044   2.869   0.534   1.750
 1148SOL    HW2 4045   2.813   0.664   1.669
 1149SOL     OW 4046   3.345   1.422   3.385
 1149SOL    HW1 4047   3.357   1.466   3.474
 1149SOL    HW2 4048   3.312   1.328   3.398
 1150SOL     OW 4049   3.306   3.627  -0.023
 1150SOL    HW1 4050   3.291   3.712   0.027
 1150SOL    HW2 4051   3.232   3.563  -0.003
 1151SOL     OW 4052   2.310   3.514   0.286
 1151SOL    HW1 4053   2.408   3.513   0.269
 1151SOL    HW2 4054   2.270   3.426   0.261
 1152SOL     OW 4055   2.961   1.142   1.569
 1152SOL    HW1 4056   2.947   1.196   1.486
 1152SOL    HW2 4057   2.910   1.184   1.645
 1153SOL     OW 4058   2.976   1.267   0.568
 1153SOL    HW1 4059   3.042   1.317   0.512
 1153SOL    HW2 4060   2.951   1.182   0.521
 1154SOL     OW 4061   2.761   1.502   0.978
 1154SOL    HW1 4062   2.788   1.411   0.947
 1154SOL    HW2 4063   2.728   1.555   0.899
 1155SOL     OW 4064   3.161   1.758   1.164
 1155SOL    HW1 4065   3.254   1.777   1.133
 1155SOL    HW2 4066   3.100   1.752   1.086
 1156SOL     OW 4067   2.393   0.750   0.298
 1156SOL    HW1 4068   2.351   0.838   0.319
 1156SOL    HW2 4069   2.389   0.734   0.200
 1157SOL     OW 4070   2.136   0.521   1.913
 1157SOL    HW1 4071   2.104   0.431   1.944
 1157SOL    HW2 4072   2.195   0.561   1.983
 1158SOL     OW 4073   2.975   4.075   2.248
 1158SOL    HW1 4074   3.035   4.052   2.324
 1158SOL    HW2 4075   2.992   4.011   2.172
 1159SOL     OW 4076   2.861   0.183   0.895
 1159SOL    HW1 4077   2.930   0.250   0.923
 1159SOL    HW2 4078   2.770   0.215   0.922
 1160SOL     OW 4079   2.771   3.304   1.569
 1160SOL    HW1 4080   2.672   3.307   1.559
 1160SOL    HW2 4081   2.812   3.265   1.487
 1161SOL     OW 4082   3.593   1.580   0.217
 1161SOL    HW1 4083   3.521   1.527   0.262
 1161SOL    HW2 4084   3.651   1.623   0.287
 1162SOL     OW 4085   3.698   0.947   1.918
 1162SOL    HW1 4086   3.740   0.860   1.943
 1162SOL    HW2 4087   3.696   0.954   1.818
 1163SOL     OW 4088   4.075   3.950   0.889
 1163SOL    HW1 4089   4.087   3.851   0.895
 1163SOL    HW2 4090   3.997   3.979   0.944
 1164SOL     OW 4091   2.514   1.044   4.805
 1164SOL    HW1 4092   2.574   0.965   4.803
 1164SOL    HW2 4093   2.469   1.050   4.894
 1165SOL     OW 4094   3.219   3.309   1.087
 1165SOL    HW1 4095   3.272   3.271   1.163
 1165SOL    HW2 4096   3.277   3.368   1.031
 1166SOL     OW 4097   3.868   3.757   0.049
 1166SOL    HW1 4098   3.794   3.821   0.068
 1166SOL    HW2 4099   3.838   3.664   0.066
 1167SOL     OW 4100   2.658   0.413   0.185
 1167SOL    HW1 4101   2.571   0.447   0.221
 1167SOL    HW2 4102   2.646   0.319   0.152
 1168SOL     OW 4103   3.461   0.815   1.084
 1168SOL    HW1 4104   3.441   0.736   1.026
 1168SOL    HW2 4105   3.555   0.809   1.117
 1169SOL     OW 4106   3.084   2.154   1.193
 1169SOL    HW1 4107   3.084   2.198   1.103
 1169SOL    HW2 4108   3.000   2.099   1.203
 1170SOL     OW 4109   2.342   1.503   1.277
 1170SOL    HW1 4110   2.404   1.514   1.354
 1170SOL    HW2 4111   2.250   1.534   1.303
 1171SOL     OW 4112   3.797   4.020   0.731
 1171SOL    HW1 4113   3.838   3.933   0.759
 1171SOL    HW2 4114   3.853   4.095   0.767
 1172SOL     OW 4115   2.556   0.889   1.046
 1172SOL    HW1 4116   2.561   0.918   0.951
 1172SOL    HW2 4117   2.644   0.850   1.074
 1173SOL     OW 4118   3.906   1.030   1.403
 1173SOL    HW1 4119   3.933   0.995   1.492
 1173SOL    HW2 4120   3.827   1.089   1.412
 1174SOL     OW 4121   3.616   4.182   4.830
 1174SOL    HW1 4122   3.707   4.140   4.833
 1174SOL    HW2 4123   3.626   4.281   4.821
 1175SOL     OW 4124   1.862   0.411   0.823
 1175SOL    HW1 4125   1.867   0.428   0.725
 1175SOL    HW2 4126   1.797   0.474   0.865
 1176SOL     OW 4127   2.540   1.162   1.713
 1176SOL    HW1 4128   2.600   1.242   1.704
 1176SOL    HW2 4129   2.514   1.130   1.621
 1177SOL     OW 4130   2.595   0.825   0.733
 1177SOL    HW1 4131   2.650   0.836   0.650
 1177SOL    HW2 4132   2.500   0.807   0.708
 1178SOL     OW 4133   1.748   0.121   1.170
 1178SOL    HW1 4134   1.709   0.030   1.176
 1178SOL    HW2 4135   1.693   0.185   1.224
 1179SOL     OW 4136   2.081   2.073   0.244
 1179SOL    HW1 4137   2.109   2.125   0.163
 1179SOL    HW2 4138   2.006   2.011   0.219
 1180SOL     OW 4139   3.657   0.260   4.817
 1180SOL    HW1 4140   3.603   0.300   4.743
 1180SOL    HW2 4141   3.652   0.319   4.897
 1181SOL     OW 4142   2.554   2.117   1.479
 1181SOL    HW1 4143   2.654   2.123   1.482
 1181SOL    HW2 4144   2.527   2.037   1.426
 1182SOL     OW 4145   2.335   0.170   1.626
 1182SOL    HW1 4146   2.397   0.169   1.704
 1182SOL    HW2 4147   2.260   0.105   1.642
 1183SOL     OW 4148   3.458   1.941   1.282
 1183SOL    HW1 4149   3.557   1.931   1.295
 1183SOL    HW2 4150   3.440   1.978   1.191
 1184SOL     OW 4151   4.267   0.782   1.850
 1184SOL    HW1 4152   4.365   0.799   1.849
 1184SOL    HW2 4153   4.246   0.705   1.910
 1185SOL     OW 4154   2.505   0.690   1.855
 1185SOL    HW1 4155   2.470   0.660   1.766
 1185SOL    HW2 4156   2.551   0.778   1.844
 1186SOL     OW 4157   2.756   1.302   0.292
 1186SOL    HW1 4158   2.817   1.373   0.256
 1186SOL    HW2 4159   2.686   1.345   0.349
 1187SOL     OW 4160   3.058   1.687   0.517
 1187SOL    HW1 4161   2.965   1.708   0.545
 1187SOL    HW2 4162   3.109   1.649   0.595
 1188SOL     OW 4163   3.752   0.171   0.294
 1188SOL    HW1 4164   3.842   0.157   0.253
 1188SOL    HW2 4165   3.703   0.243   0.243
 1189SOL     OW 4166   3.297   0.496   0.702
 1189SOL    HW1 4167   3.338   0.411   0.669
 1189SOL    HW2 4168   3.227   0.526   0.637
 1190SOL     OW 4169   2.212   1.280   1.408
 1190SOL    HW1 4170   2.260   1.320   1.330
 1190SOL    HW2 4171   2.126   1.240   1.378
 1191SOL     OW 4172   3.006   2.664   4.084
 1191SOL    HW1 4173   2.959   2.660   3.996
 1191SOL    HW2 4174   3.103   2.682   4.070
 1192SOL     OW 4175   3.486   0.764   1.416
 1192SOL    HW1 4176   3.404   0.745   1.361
 1192SOL    HW2 4177   3.563   0.783   1.355
 1193SOL     OW 4178   2.452   3.774   0.782
 1193SOL    HW1 4179   2.389   3.697   0.794
 1193SOL    HW2 4180   2.545   3.739   0.767
 1194SOL     OW 4181   3.259   1.614   0.017
 1194SOL    HW1 4182   3.222   1.596   0.109
 1194SOL    HW2 4183   3.327   1.688   0.023
 1195SOL     OW 4184   2.877   0.929   0.520
 1195SOL    HW1 4185   2.921   0.969   0.440
 1195SOL    HW2 4186   2.778   0.922   0.504
 1196SOL     OW 4187   2.539   0.764   1.347
 1196SOL    HW1 4188   2.617   0.822   1.323
 1196SOL    HW2 4189   2.520   0.702   1.271
 1197SOL     OW 4190   3.963   2.736   1.768
 1197SOL    HW1 4191   3.913   2.731   1.682
 1197SOL    HW2 4192   4.061   2.740   1.749
 1198SOL     OW 4193   3.138   0.735   2.184
 1198SOL    HW1 4194   3.141   0.644   2.143
 1198SOL    HW2 4195   3.160   0.729   2.282
 1199SOL     OW 4196   2.824   4.123   0.819
 1199SOL    HW1 4197   2.817   4.219   0.849
 1199SOL    HW2 4198   2.735   4.091   0.788
 1200SOL     OW 4199   3.415   1.221   0.518
 1200SOL    HW1 4200   3.363   1.136   0.525
 1200SOL    HW2 4201   3.511   1.199   0.501
 1201SOL     OW 4202   3.253   1.020   0.494
 1201SOL    HW1 4203   3.304   0.934   0.505
 1201SOL    HW2 4204   3.170   1.016   0.550
 1202SOL     OW 4205   2.438   2.267   0.415
 1202SOL    HW1 4206   2.368   2.338   0.417
 1202SOL    HW2 4207   2.454   2.239   0.321
 1203SOL     OW 4208   1.646   0.488   0.567
 1203SOL    HW1 4209   1.651   0.539   0.652
 1203SOL    HW2 4210   1.738   0.471   0.533
 1204SOL     OW 4211   2.841   0.818   1.583
 1204SOL    HW1 4212   2.789   0.854   1.506
 1204SOL    HW2 4213   2.939   0.836   1.568
 1205SOL     OW 4214   3.013   0.979   1.156
 1205SOL    HW1 4215   3.100   0.930   1.158
 1205SOL    HW2 4216   2.966   0.960   1.070
 1206SOL     OW 4217   2.921   0.573   0.882
 1206SOL    HW1 4218   2.822   0.558   0.894
 1206SOL    HW2 4219   2.938   0.619   0.795
 1207SOL     OW 4220   2.645   0.800   4.757
 1207SOL    HW1 4221   2.737   0.838   4.753
 1207SOL    HW2 4222   2.604   0.803   4.666
 1208SOL     OW 4223   2.569   1.806   0.919
 1208SOL    HW1 4224   2.506   1.772   0.989
 1208SOL    HW2 4225   2.618   1.886   0.954
 1209SOL     OW 4226   2.289   0.922   1.370
 1209SOL    HW1 4227   2.366   0.857   1.369
 1209SOL    HW2 4228   2.283   0.967   1.281
 1210SOL     OW 4229   2.978   3.879   2.011
 1210SOL    HW1 4230   2.923   3.798   2.033
 1210SOL    HW2 4231   3.075   3.857   2.021
 1211SOL     OW 4232   2.739   0.640   2.007
 1211SOL    HW1 4233   2.768   0.609   1.916
 1211SOL    HW2 4234   2.644   0.671   2.003
 1212SOL     OW 4235   1.160   0.366   1.860
 1212SOL    HW1 4236   1.145   0.392   1.765
 1212SOL    HW2 4237   1.256   0.342   1.874
 1213SOL     OW 4238   3.422   0.138   0.211
 1213SOL    HW1 4239   3.347   0.169   0.152
 1213SOL    HW2 4240   3.508   0.174   0.175
 1214SOL     OW 4241   3.599   0.291   1.037
 1214SOL    HW1 4242   3.544   0.209   1.049
 1214SOL    HW2 4243   3.594   0.321   0.941
 1215SOL     OW 4244   3.679   1.174   0.482
 1215SOL    HW1 4245   3.729   1.140   0.402
 1215SOL    HW2 4246   3.728   1.148   0.565
 1216SOL     OW 4247   2.303   1.687   2.005
 1216SOL    HW1 4248   2.326   1.759   1.940
 1216SOL    HW2 4249   2.271   1.606   1.955
 1217SOL     OW 4250   2.641   0.840   0.448
 1217SOL    HW1 4251   2.660   0.865   0.353
 1217SOL    HW2 4252   2.554   0.790   0.452
 1218SOL     OW 4253   2.678   1.821   1.307
 1218SOL    HW1 4254   2.614   1.866   1.245
 1218SOL    HW2 4255   2.677   1.722   1.290
 1219SOL     OW 4256   3.378   2.895   0.703
 1219SOL    HW1 4257   3.296   2.951   0.688
 1219SOL    HW2 4258   3.441   2.943   0.763
 1220SOL     OW 4259   2.682   1.268   0.616
 1220SOL    HW1 4260   2.770   1.262   0.569
 1220SOL    HW2 4261   2.617   1.317   0.557
 1221SOL     OW 4262   3.075   1.249   1.105
 1221SOL    HW1 4263   3.029   1.167   1.137
 1221SOL    HW2 4264   3.012   1.303   1.049
 1222SOL     OW 4265   0.119   1.630   0.051
 1222SOL    HW1 4266   0.196   1.579   0.090
 1222SOL    HW2 4267   0.036   1.573   0.057
 1223SOL     OW 4268   3.400   2.281   0.619
 1223SOL    HW1 4269   3.415   2.379   0.628
 1223SOL    HW2 4270   3.302   2.263   0.611
 1224SOL     OW 4271   4.105   1.662   1.502
 1224SOL    HW1 4272   4.150   1.713   1.429
 1224SOL    HW2 4273   4.131   1.701   1.590
 1225SOL     OW 4274   1.801   2.298   0.332
 1225SOL    HW1 4275   1.824   2.308   0.429
 1225SOL    HW2 4276   1.728   2.230   0.322
 1226SOL     OW 4277   2.680   1.835   1.814
 1226SOL    HW1 4278   2.691   1.825   1.715
 1226SOL    HW2 4279   2.754   1.788   1.861
 1227SOL     OW 4280   3.047   3.691   4.740
 1227SOL    HW1 4281   3.144   3.665   4.731
 1227SOL    HW2 4282   3.000   3.624   4.798
 1228SOL     OW 4283   4.499   0.331   0.108
 1228SOL    HW1 4284   4.416   0.372   0.069
 1228SOL    HW2 4285   4.474   0.263   0.177
 1229SOL     OW 4286   3.213   1.886   4.568
 1229SOL    HW1 4287   3.174   1.899   4.659
 1229SOL    HW2 4288   3.202   1.970   4.514
 1230SOL     OW 4289   2.152   1.436   1.932
 1230SOL    HW1 4290   2.061   1.396   1.921
 1230SOL    HW2 4291   2.221   1.369   1.904
 1231SOL     OW 4292   2.288   1.001   4.636
 1231SOL    HW1 4293   2.361   1.014   4.703
 1231SOL    HW2 4294   2.257   1.090   4.603
 1232SOL     OW 4295   2.024   0.278   1.957
 1232SOL    HW1 4296   2.013   0.218   1.877
 1232SOL    HW2 4297   2.071   0.228   2.030
 1233SOL     OW 4298   2.484   0.459   0.620
 1233SOL    HW1 4299   2.431   0.399   0.680
 1233SOL    HW2 4300   2.442   0.549   0.616
 1234SOL     OW 4301   3.408   2.878   1.046
 1234SOL    HW1 4302   3.392   2.827   1.131
 1234SOL    HW2 4303   3.341   2.952   1.039
 1235SOL     OW 4304   1.935   0.282   1.056
 1235SOL    HW1 4305   1.869   0.233   1.114
 1235SOL    HW2 4306   1.901   0.285   0.962
 1236SOL     OW 4307   2.836   2.509   4.717
 1236SOL    HW1 4308   2.841   2.601   4.679
 1236SOL    HW2 4309   2.801   2.513   4.810
 1237SOL     OW 4310   3.121   1.859   4.830
 1237SOL    HW1 4311   3.180   1.913   4.890
 1237SOL    HW2 4312   3.158   1.767   4.820
 1238SOL     OW 4313   3.435   0.089   0.994
 1238SOL    HW1 4314   3.364   0.028   1.029
 1238SOL    HW2 4315   3.412   0.118   0.901
 1239SOL     OW 4316   2.987   2.676   3.768
 1239SOL    HW1 4317   2.942   2.647   3.684
 1239SOL    HW2 4318   3.086   2.662   3.760
 1240SOL     OW 4319   1.606   1.269   1.532
 1240SOL    HW1 4320   1.540   1.344   1.534
 1240SOL    HW2 4321   1.698   1.305   1.519
 1241SOL     OW 4322   3.164   1.522   1.276
 1241SOL    HW1 4323   3.195   1.454   1.210
 1241SOL    HW2 4324   3.179   1.614   1.239
 1242SOL     OW 4325   3.263   0.741   1.278
 1242SOL    HW1 4326   3.311   0.765   1.194
 1242SOL    HW2 4327   3.190   0.676   1.257
 1243SOL     OW 4328   2.630   0.304   0.924
 1243SOL    HW1 4329   2.652   0.396   0.890
 1243SOL    HW2 4330   2.564   0.312   0.999
 1244SOL     OW 4331   2.443   1.611   0.691
 1244SOL    HW1 4332   2.479   1.636   0.602
 1244SOL    HW2 4333   2.492   1.660   0.763
 1245SOL     OW 4334   4.578   3.956   0.940
 1245SOL    HW1 4335   4.596   3.942   0.842
 1245SOL    HW2 4336   4.484   3.988   0.952
 1246SOL     OW 4337   2.333   0.999   0.108
 1246SOL    HW1 4338   2.282   0.917   0.081
 1246SOL    HW2 4339   2.282   1.081   0.082
 1247SOL     OW 4340   1.432   0.951   2.358
 1247SOL    HW1 4341   1.390   0.932   2.270
 1247SOL    HW2 4342   1.367   0.931   2.431
 1248SOL     OW 4343   2.257   3.907   0.623
 1248SOL    HW1 4344   2.183   3.935   0.684
 1248SOL    HW2 4345   2.329   3.862   0.677
 1249SOL     OW 4346   3.540   1.594   0.652
 1249SOL    HW1 4347   3.474   1.527   0.686
 1249SOL    HW2 4348   3.630   1.551   0.643
 1250SOL     OW 4349   1.937   3.756   0.469
 1250SOL    HW1 4350   2.034   3.781   0.470
 1250SOL    HW2 4351   1.922   3.683   0.402
 1251SOL     OW 4352   2.881   0.228   0.632
 1251SOL    HW1 4353   2.908   0.212   0.727
 1251SOL    HW2 4354   2.942   0.178   0.571
 1252SOL     OW 4355   3.043   1.898   1.474
 1252SOL    HW1 4356   3.043   1.802   1.446
 1252SOL    HW2 4357   3.010   1.906   1.568
 1253SOL     OW 4358   2.921   1.465   4.763
 1253SOL    HW1 4359   2.846   1.401   4.750
 1253SOL    HW2 4360   2.914   1.539   4.696
 1254SOL     OW 4361   3.914   0.063   0.817
 1254SOL    HW1 4362   4.005   0.095   0.794
 1254SOL    HW2 4363   3.895   0.083   0.913
 1255SOL     OW 4364   3.813   1.663   2.058
 1255SOL    HW1 4365   3.869   1.716   1.994
 1255SOL    HW2 4366   3.791   1.719   2.138
 1256SOL     OW 4367   2.330   2.035   1.619
 1256SOL    HW1 4368   2.254   2.033   1.553
 1256SOL    HW2 4369   2.410   2.078   1.576
 1257SOL     OW 4370   3.372   0.486   1.469
 1257SOL    HW1 4371   3.361   0.585   1.461
 1257SOL    HW2 4372   3.465   0.460   1.444
 1258SOL     OW 4373   3.282   1.079   0.242
 1258SOL    HW1 4374   3.375   1.067   0.208
 1258SOL    HW2 4375   3.280   1.064   0.341
 1259SOL     OW 4376   2.857   0.100   1.580
 1259SOL    HW1 4377   2.851   0.000   1.576
 1259SOL    HW2 4378   2.840   0.138   1.489
 1260SOL     OW 4379   3.667   1.341   1.324
 1260SOL    HW1 4380   3.614   1.424   1.305
 1260SOL    HW2 4381   3.741   1.333   1.258
 1261SOL     OW 4382   3.643   1.194   1.546
 1261SOL    HW1 4383   3.625   1.252   1.467
 1261SOL    HW2 4384   3.659   1.251   1.627
 1262SOL     OW 4385   2.852   0.156   0.023
 1262SOL    HW1 4386   2.910   0.082   0.056
 1262SOL    HW2 4387   2.757   0.139   0.050
 1263SOL     OW 4388   2.717   1.184   1.163
 1263SOL    HW1 4389   2.649   1.253   1.138
 1263SOL    HW2 4390   2.735   1.126   1.083
 1264SOL     OW 4391   2.682   1.276   3.887
 1264SOL    HW1 4392   2.612   1.222   3.934
 1264SOL    HW2 4393   2.765   1.222   3.878
 1265SOL     OW 4394   2.028   1.600   0.312
 1265SOL    HW1 4395   2.037   1.650   0.226
 1265SOL    HW2 4396   2.045   1.503   0.295
 1266SOL     OW 4397   3.772   1.102   0.728
 1266SOL    HW1 4398   3.691   1.135   0.776
 1266SOL    HW2 4399   3.854   1.139   0.772
 1267SOL     OW 4400   3.062   1.393   1.900
 1267SOL    HW1 4401   2.984   1.330   1.903
 1267SOL    HW2 4402   3.145   1.341   1.881
 1268SOL     OW 4403   0.513   1.394   1.218
 1268SOL    HW1 4404   0.514   1.491   1.239
 1268SOL    HW2 4405   0.482   1.343   1.299
 1269SOL     OW 4406   2.482   0.635   1.579
 1269SOL    HW1 4407   2.548   0.561   1.576
 1269SOL    HW2 4408   2.495   0.695   1.499
 1270SOL     OW 4409   2.191   0.347   0.667
 1270SOL    HW1 4410   2.128   0.420   0.637
 1270SOL    HW2 4411   2.191   0.274   0.599
 1271SOL     OW 4412   2.897   1.970   1.236
 1271SOL    HW1 4413   2.821   1.917   1.273
 1271SOL    HW2 4414   2.980   1.914   1.236
 1272SOL     OW 4415   2.916   0.315   0.278
 1272SOL    HW1 4416   2.816   0.311   0.277
 1272SOL    HW2 4417   2.946   0.404   0.243
 1273SOL     OW 4418   2.934   2.091   0.461
 1273SOL    HW1 4419   2.840   2.094   0.495
 1273SOL    HW2 4420   2.936   2.046   0.372
 1274SOL     OW 4421   3.749   3.668   4.494
 1274SOL    HW1 4422   3.788   3.636   4.580
 1274SOL    HW2 4423   3.703   3.592   4.447
 1275SOL     OW 4424   1.922   3.538   0.965
 1275SOL    HW1 4425   1.977   3.573   1.041
 1275SOL    HW2 4426   1.880   3.615   0.916
 1276SOL     OW 4427   2.304   0.679   0.609
 1276SOL    HW1 4428   2.287   0.662   0.706
 1276SOL    HW2 4429   2.281   0.774   0.587
 1277SOL     OW 4430   3.379   1.397   0.741
 1277SOL    HW1 4431   3.375   1.344   0.826
 1277SOL    HW2 4432   3.402   1.336   0.665
 1278SOL     OW 4433   2.276   0.270   1.374
 1278SOL    HW1 4434   2.277   0.200   1.302
 1278SOL    HW2 4435   2.286   0.226   1.463
 1279SOL     OW 4436   3.654   1.448   4.888
 1279SOL    HW1 4437   3.602   1.462   4.804
 1279SOL    HW2 4438   3.614   1.503   4.962
 1280SOL     OW 4439   3.113   4.027   1.438
 1280SOL    HW1 4440   3.165   4.105   1.472
 1280SOL    HW2 4441   3.079   4.048   1.346
 1281SOL     OW 4442   2.716   0.844   0.168
 1281SOL    HW1 4443   2.675   0.849   0.077
 1281SOL    HW2 4444   2.783   0.917   0.179
 1282SOL     OW 4445   2.628   2.697   4.077
 1282SOL    HW1 4446   2.691   2.731   4.007
 1282SOL    HW2 4447   2.621   2.598   4.070
 1283SOL     OW 4448   2.410   1.216   2.161
 1283SOL    HW1 4449   2.472   1.182   2.231
 1283SOL    HW2 4450   2.387   1.312   2.180
 1284SOL     OW 4451   2.899   0.481   2.181
 1284SOL    HW1 4452   2.845   0.549   2.131
 1284SOL    HW2 4453   2.856   0.464   2.270
 1285SOL     OW 4454   1.254   0.777   2.872
 1285SOL    HW1 4455   1.308   0.724   2.806
 1285SOL    HW2 4456   1.247   0.726   2.957
 1286SOL     OW 4457   2.132   1.135   3.176
 1286SOL    HW1 4458   2.043   1.120   3.218
 1286SOL    HW2 4459   2.164   1.050   3.135
 1287SOL     OW 4460   2.984   2.061   3.008
 1287SOL    HW1 4461   2.951   2.131   2.944
 1287SOL    HW2 4462   3.078   2.082   3.034
 1288SOL     OW 4463   3.606   0.629   2.479
 1288SOL    HW1 4464   3.588   0.532   2.495
 1288SOL    HW2 4465   3.657   0.640   2.393
 1289SOL     OW 4466   3.443   0.858   2.489
 1289SOL    HW1 4467   3.482   0.770   2.462
 1289SOL    HW2 4468   3.507   0.931   2.468
 1290SOL     OW 4469   4.015   0.630   2.765
 1290SOL    HW1 4470   3.937   0.656   2.708
 1290SOL    HW2 4471   3.983   0.591   2.851
 1291SOL     OW 4472   2.121   1.171   3.592
 1291SOL    HW1 4473   2.090   1.230   3.667
 1291SOL    HW2 4474   2.207   1.205   3.556
 1292SOL     OW 4475   1.639   1.026   3.126
 1292SOL    HW1 4476   1.561   1.049   3.067
 1292SOL    HW2 4477   1.664   1.107   3.179
 1293SOL     OW 4478   3.097   0.541   0.230
 1293SOL    HW1 4479   3.160   0.593   0.173
 1293SOL    HW2 4480   3.005   0.579   0.221
 1294SOL     OW 4481   2.618   2.649   3.631
 1294SOL    HW1 4482   2.685   2.717   3.600
 1294SOL    HW2 4483   2.559   2.691   3.701
 1295SOL     OW 4484   3.356   1.092   3.410
 1295SOL    HW1 4485   3.418   1.135   3.475
 1295SOL    HW2 4486   3.271   1.145   3.403
 1296SOL     OW 4487   3.069   4.095   3.198
 1296SOL    HW1 4488   3.024   4.101   3.287
 1296SOL    HW2 4489   3.033   4.166   3.138
 1297SOL     OW 4490   2.300   1.315   4.634
 1297SOL    HW1 4491   2.252   1.397   4.601
 1297SOL    HW2 4492   2.358   1.339   4.712
 1298SOL     OW 4493   2.950   1.711   1.914
 1298SOL    HW1 4494   2.965   1.808   1.895
 1298SOL    HW2 4495   2.977   1.657   1.835
 1299SOL     OW 4496   3.264   0.106   3.277
 1299SOL    HW1 4497   3.212   0.023   3.297
 1299SOL    HW2 4498   3.203   0.174   3.237
 1300SOL     OW 4499   3.068   0.878   2.776
 1300SOL    HW1 4500   3.073   0.790   2.730
 1300SOL    HW2 4501   3.155   0.896   2.823
 1301SOL     OW 4502   3.387   1.829   2.938
 1301SOL    HW1 4503   3.437   1.763   2.993
 1301SOL    HW2 4504   3.294   1.795   2.921
 1302SOL     OW 4505   2.838   1.233   2.880
 1302SOL    HW1 4506   2.791   1.165   2.823
 1302SOL    HW2 4507   2.813   1.219   2.976
 1303SOL     OW 4508   3.495   1.238   2.600
 1303SOL    HW1 4509   3.511   1.215   2.504
 1303SOL    HW2 4510   3.582   1.262   2.644
 1304SOL     OW 4511   2.181   0.915   2.975
 1304SOL    HW1 4512   2.093   0.946   2.938
 1304SOL    HW2 4513   2.208   0.830   2.929
 1305SOL     OW 4514   2.929   1.683   3.399
 1305SOL    HW1 4515   2.946   1.770   3.352
 1305SOL    HW2 4516   2.832   1.676   3.422
 1306SOL     OW 4517   2.636   0.360   1.747
 1306SOL    HW1 4518   2.683   0.448   1.742
 1306SOL    HW2 4519   2.700   0.291   1.782
 1307SOL     OW 4520   2.267   1.069   2.561
 1307SOL    HW1 4521   2.194   1.105   2.503
 1307SOL    HW2 4522   2.310   1.143   2.612
 1308SOL     OW 4523   3.638   1.204   3.153
 1308SOL    HW1 4524   3.591   1.116   3.161
 1308SOL    HW2 4525   3.737   1.189   3.153
 1309SOL     OW 4526   1.513   0.391   3.786
 1309SOL    HW1 4527   1.528   0.293   3.775
 1309SOL    HW2 4528   1.602   0.438   3.790
 1310SOL     OW 4529   3.631   2.444   2.984
 1310SOL    HW1 4530   3.692   2.364   2.982
 1310SOL    HW2 4531   3.570   2.442   2.904
 1311SOL     OW 4532   3.491   1.537   3.019
 1311SOL    HW1 4533   3.528   1.527   3.111
 1311SOL    HW2 4534   3.498   1.450   2.971
 1312SOL     OW 4535   2.876   1.306   2.209
 1312SOL    HW1 4536   2.853   1.311   2.306
 1312SOL    HW2 4537   2.938   1.229   2.193
 1313SOL     OW 4538   3.997   0.912   2.158
 1313SOL    HW1 4539   4.017   0.815   2.146
 1313SOL    HW2 4540   4.053   0.966   2.095
 1314SOL     OW 4541   3.709   0.497   2.778
 1314SOL    HW1 4542   3.759   0.498   2.865
 1314SOL    HW2 4543   3.685   0.591   2.754
 1315SOL     OW 4544   3.562   0.694   3.152
 1315SOL    HW1 4545   3.599   0.757   3.083
 1315SOL    HW2 4546   3.637   0.642   3.193
 1316SOL     OW 4547   2.930   0.327   3.968
 1316SOL    HW1 4548   2.898   0.317   4.063
 1316SOL    HW2 4549   3.028   0.347   3.967
 1317SOL     OW 4550   1.269   0.334   4.304
 1317SOL    HW1 4551   1.362   0.314   4.272
 1317SOL    HW2 4552   1.203   0.280   4.250
 1318SOL     OW 4553   3.521   1.554   1.908
 1318SOL    HW1 4554   3.444   1.493   1.925
 1318SOL    HW2 4555   3.547   1.600   1.993
 1319SOL     OW 4556   0.544   0.434   2.758
 1319SOL    HW1 4557   0.448   0.452   2.733
 1319SOL    HW2 4558   0.548   0.397   2.851
 1320SOL     OW 4559   2.234   0.405   0.933
 1320SOL    HW1 4560   2.149   0.382   0.980
 1320SOL    HW2 4561   2.221   0.398   0.834
 1321SOL     OW 4562   3.340   3.801   4.112
 1321SOL    HW1 4563   3.257   3.783   4.164
 1321SOL    HW2 4564   3.353   3.730   4.043
 1322SOL     OW 4565   4.479   1.432   2.236
 1322SOL    HW1 4566   4.507   1.399   2.146
 1322SOL    HW2 4567   4.502   1.529   2.244
 1323SOL     OW 4568   3.787   0.601   2.268
 1323SOL    HW1 4569   3.822   0.580   2.177
 1323SOL    HW2 4570   3.862   0.626   2.328
 1324SOL     OW 4571   2.975   1.871   3.206
 1324SOL    HW1 4572   3.045   1.799   3.201
 1324SOL    HW2 4573   2.979   1.927   3.123
 1325SOL     OW 4574   3.275   1.953   3.190
 1325SOL    HW1 4575   3.246   2.048   3.203
 1325SOL    HW2 4576   3.339   1.948   3.114
 1326SOL     OW 4577   2.108   0.878   1.559
 1326SOL    HW1 4578   2.181   0.915   1.500
 1326SOL    HW2 4579   2.137   0.790   1.597
 1327SOL     OW 4580   3.560   1.299   2.914
 1327SOL    HW1 4581   3.587   1.271   3.006
 1327SOL    HW2 4582   3.636   1.284   2.851
 1328SOL     OW 4583   1.598   1.749   4.695
 1328SOL    HW1 4584   1.656   1.830   4.705
 1328SOL    HW2 4585   1.582   1.731   4.598
 1329SOL     OW 4586   3.519   0.792   2.761
 1329SOL    HW1 4587   3.495   0.835   2.674
 1329SOL    HW2 4588   3.449   0.724   2.784
 1330SOL     OW 4589   3.375   0.162   2.712
 1330SOL    HW1 4590   3.385   0.217   2.794
 1330SOL    HW2 4591   3.389   0.219   2.631
 1331SOL     OW 4592   3.816   1.015   2.755
 1331SOL    HW1 4593   3.777   0.948   2.692
 1331SOL    HW2 4594   3.916   1.004   2.758
 1332SOL     OW 4595   3.750   0.398   3.736
 1332SOL    HW1 4596   3.740   0.314   3.790
 1332SOL    HW2 4597   3.711   0.474   3.786
 1333SOL     OW 4598   3.678   0.105   2.680
 1333SOL    HW1 4599   3.653   0.013   2.712
 1333SOL    HW2 4600   3.678   0.168   2.758
 1334SOL     OW 4601   2.119   0.822   4.062
 1334SOL    HW1 4602   2.148   0.800   3.968
 1334SOL    HW2 4603   2.149   0.914   4.085
 1335SOL     OW 4604   2.407   0.868   2.077
 1335SOL    HW1 4605   2.308   0.865   2.090
 1335SOL    HW2 4606   2.434   0.798   2.010
 1336SOL     OW 4607   3.445   0.982   3.175
 1336SOL    HW1 4608   3.422   1.025   3.263
 1336SOL    HW2 4609   3.516   0.913   3.189
 1337SOL     OW 4610   2.308   0.040   1.211
 1337SOL    HW1 4611   2.247   0.034   1.132
 1337SOL    HW2 4612   2.351  -0.049   1.226
 1338SOL     OW 4613   2.089   4.002   1.769
 1338SOL    HW1 4614   2.033   3.927   1.804
 1338SOL    HW2 4615   2.150   4.034   1.841
 1339SOL     OW 4616   3.116   1.009   2.370
 1339SOL    HW1 4617   3.179   0.931   2.362
 1339SOL    HW2 4618   3.114   1.058   2.283
 1340SOL     OW 4619   3.205   0.967   3.898
 1340SOL    HW1 4620   3.254   0.894   3.946
 1340SOL    HW2 4621   3.106   0.954   3.909
 1341SOL     OW 4622   3.035   1.509   3.123
 1341SOL    HW1 4623   3.112   1.573   3.124
 1341SOL    HW2 4624   2.992   1.507   3.213
 1342SOL     OW 4625   3.585   0.933   1.637
 1342SOL    HW1 4626   3.538   0.885   1.562
 1342SOL    HW2 4627   3.624   1.018   1.602
 1343SOL     OW 4628   1.923   0.924   2.859
 1343SOL    HW1 4629   1.856   0.993   2.832
 1343SOL    HW2 4630   1.901   0.888   2.949
 1344SOL     OW 4631   2.341   4.220   3.237
 1344SOL    HW1 4632   2.281   4.142   3.253
 1344SOL    HW2 4633   2.371   4.220   3.141
 1345SOL     OW 4634   3.465   4.095   2.697
 1345SOL    HW1 4635   3.428   4.031   2.763
 1345SOL    HW2 4636   3.415   4.182   2.702
 1346SOL     OW 4637   2.352   0.390   2.821
 1346SOL    HW1 4638   2.267   0.340   2.801
 1346SOL    HW2 4639   2.350   0.424   2.915
 1347SOL     OW 4640   3.644   0.864   2.977
 1347SOL    HW1 4641   3.589   0.833   2.900
 1347SOL    HW2 4642   3.718   0.923   2.943
 1348SOL     OW 4643   4.122   0.322   2.152
 1348SOL    HW1 4644   4.145   0.393   2.218
 1348SOL    HW2 4645   4.030   0.339   2.117
 1349SOL     OW 4646   4.128   0.563   1.458
 1349SOL    HW1 4647   4.115   0.649   1.508
 1349SOL    HW2 4648   4.069   0.562   1.377
 1350SOL     OW 4649   3.015   1.426   2.416
 1350SOL    HW1 4650   2.935   1.375   2.449
 1350SOL    HW2 4651   3.092   1.363   2.407
 1351SOL     OW 4652   3.751   1.261   2.698
 1351SOL    HW1 4653   3.766   1.169   2.733
 1351SOL    HW2 4654   3.806   1.275   2.616
 1352SOL     OW 4655   3.779   0.688   1.953
 1352SOL    HW1 4656   3.712   0.617   1.976
 1352SOL    HW2 4657   3.806   0.679   1.858
 1353SOL     OW 4658   2.802   0.869   1.304
 1353SOL    HW1 4659   2.867   0.922   1.251
 1353SOL    HW2 4660   2.839   0.777   1.321
 1354SOL     OW 4661   2.929   0.269   4.328
 1354SOL    HW1 4662   2.837   0.305   4.309
 1354SOL    HW2 4663   2.991   0.345   4.347
 1355SOL     OW 4664   3.026   0.930   3.066
 1355SOL    HW1 4665   3.107   0.955   3.012
 1355SOL    HW2 4666   2.984   0.848   3.028
 1356SOL     OW 4667   3.224   1.726   3.814
 1356SOL    HW1 4668   3.185   1.689   3.898
 1356SOL    HW2 4669   3.179   1.685   3.735
 1357SOL     OW 4670   2.591   1.138   3.634
 1357SOL    HW1 4671   2.538   1.220   3.612
 1357SOL    HW2 4672   2.564   1.102   3.723
 1358SOL     OW 4673   3.553   1.692   3.430
 1358SOL    HW1 4674   3.584   1.640   3.350
 1358SOL    HW2 4675   3.528   1.628   3.503
 1359SOL     OW 4676   2.331   3.702   3.663
 1359SOL    HW1 4677   2.365   3.778   3.718
 1359SOL    HW2 4678   2.405   3.668   3.605
 1360SOL     OW 4679   2.508   0.782   3.982
 1360SOL    HW1 4680   2.511   0.688   4.015
 1360SOL    HW2 4681   2.477   0.784   3.887
 1361SOL     OW 4682   3.185   0.660   1.637
 1361SOL    HW1 4683   3.274   0.662   1.681
 1361SOL    HW2 4684   3.154   0.753   1.618
 1362SOL     OW 4685   2.503   1.079   3.966
 1362SOL    HW1 4686   2.533   0.989   3.996
 1362SOL    HW2 4687   2.416   1.103   4.009
 1363SOL     OW 4688   1.985   0.098   3.701
 1363SOL    HW1 4689   1.972   0.001   3.681
 1363SOL    HW2 4690   1.941   0.153   3.631
 1364SOL     OW 4691   2.969   1.057   2.598
 1364SOL    HW1 4692   2.997   0.990   2.665
 1364SOL    HW2 4693   2.994   1.026   2.506
 1365SOL     OW 4694   2.085   0.018   2.244
 1365SOL    HW1 4695   1.992   0.047   2.264
 1365SOL    HW2 4696   2.137   0.096   2.209
 1366SOL     OW 4697   3.206   1.696   3.200
 1366SOL    HW1 4698   3.236   1.646   3.281
 1366SOL    HW2 4699   3.256   1.783   3.194
 1367SOL     OW 4700   3.990   0.063   3.071
 1367SOL    HW1 4701   3.921   0.070   3.143
 1367SOL    HW2 4702   3.983  -0.026   3.026
 1368SOL     OW 4703   1.435   1.385   4.614
 1368SOL    HW1 4704   1.472   1.449   4.547
 1368SOL    HW2 4705   1.498   1.378   4.691
 1369SOL     OW 4706   3.701   1.046   3.499
 1369SOL    HW1 4707   3.606   1.074   3.487
 1369SOL    HW2 4708   3.756   1.126   3.525
 1370SOL     OW 4709   3.296   0.110   4.166
 1370SOL    HW1 4710   3.288   0.119   4.265
 1370SOL    HW2 4711   3.358   0.034   4.144
 1371SOL     OW 4712   1.887   0.930   3.134
 1371SOL    HW1 4713   1.793   0.959   3.112
 1371SOL    HW2 4714   1.916   0.976   3.218
 1372SOL     OW 4715   2.304   0.934   3.540
 1372SOL    HW1 4716   2.209   0.924   3.569
 1372SOL    HW2 4717   2.335   1.027   3.561
 1373SOL     OW 4718   3.506   0.681   3.467
 1373SOL    HW1 4719   3.517   0.693   3.368
 1373SOL    HW2 4720   3.528   0.587   3.491
 1374SOL     OW 4721   3.444   1.256   2.142
 1374SOL    HW1 4722   3.508   1.259   2.219
 1374SOL    HW2 4723   3.431   1.161   2.114
 1375SOL     OW 4724   2.722   0.624   2.918
 1375SOL    HW1 4725   2.815   0.590   2.910
 1375SOL    HW2 4726   2.658   0.550   2.895
 1376SOL     OW 4727   2.587   0.764   4.499
 1376SOL    HW1 4728   2.490   0.778   4.476
 1376SOL    HW2 4729   2.623   0.688   4.445
 1377SOL     OW 4730   3.209   2.122   4.429
 1377SOL    HW1 4731   3.161   2.116   4.342
 1377SOL    HW2 4732   3.207   2.216   4.463
 1378SOL     OW 4733   2.878   0.834   2.154
 1378SOL    HW1 4734   2.978   0.827   2.160
 1378SOL    HW2 4735   2.843   0.761   2.095
 1379SOL     OW 4736   4.057   0.800   3.171
 1379SOL    HW1 4737   4.096   0.888   3.144
 1379SOL    HW2 4738   4.053   0.740   3.091
 1380SOL     OW 4739   2.404   0.777   3.330
 1380SOL    HW1 4740   2.403   0.849   3.260
 1380SOL    HW2 4741   2.370   0.814   3.416
 1381SOL     OW 4742   2.650   1.843   4.058
 1381SOL    HW1 4743   2.649   1.772   3.988
 1381SOL    HW2 4744   2.734   1.834   4.113
 1382SOL     OW 4745   4.022   1.741   2.957
 1382SOL    HW1 4746   3.971   1.654   2.958
 1382SOL    HW2 4747   4.103   1.732   2.900
 1383SOL     OW 4748   1.887   1.096   3.358
 1383SOL    HW1 4749   1.965   1.143   3.399
 1383SOL    HW2 4750   1.818   1.163   3.331
 1384SOL     OW 4751   3.339   1.352   1.903
 1384SOL    HW1 4752   3.349   1.303   1.816
 1384SOL    HW2 4753   3.389   1.304   1.975
 1385SOL     OW 4754   3.828   1.457   2.266
 1385SOL    HW1 4755   3.914   1.499   2.296
 1385SOL    HW2 4756   3.786   1.514   2.197
 1386SOL     OW 4757   1.762   3.983   2.229
 1386SOL    HW1 4758   1.842   3.981   2.289
 1386SOL    HW2 4759   1.682   3.951   2.280
 1387SOL     OW 4760   2.124   0.838   2.700
 1387SOL    HW1 4761   2.177   0.913   2.658
 1387SOL    HW2 4762   2.051   0.877   2.756
 1388SOL     OW 4763   1.557   1.749   4.027
 1388SOL    HW1 4764   1.579   1.835   4.072
 1388SOL    HW2 4765   1.633   1.720   3.969
 1389SOL     OW 4766   2.983   0.536   3.104
 1389SOL    HW1 4767   2.934   0.490   3.178
 1389SOL    HW2 4768   3.046   0.603   3.143
 1390SOL     OW 4769   1.470   0.525   3.042
 1390SOL    HW1 4770   1.414   0.607   3.055
 1390SOL    HW2 4771   1.412   0.450   3.010
 1391SOL     OW 4772   2.663   1.069   3.361
 1391SOL    HW1 4773   2.638   1.080   3.457
 1391SOL    HW2 4774   2.610   1.132   3.305
 1392SOL     OW 4775   1.204   0.027   2.667
 1392SOL    HW1 4776   1.156   0.115   2.669
 1392SOL    HW2 4777   1.302   0.042   2.674
 1393SOL     OW 4778   1.791   0.530   3.528
 1393SOL    HW1 4779   1.701   0.507   3.493
 1393SOL    HW2 4780   1.788   0.536   3.628
 1394SOL     OW 4781   3.663   0.403   0.146
 1394SOL    HW1 4782   3.629   0.442   0.232
 1394SOL    HW2 4783   3.746   0.451   0.118
 1395SOL     OW 4784   3.042   1.070   2.088
 1395SOL    HW1 4785   2.976   0.997   2.071
 1395SOL    HW2 4786   3.090   1.093   2.003
 1396SOL     OW 4787   3.420   3.292   2.724
 1396SOL    HW1 4788   3.418   3.316   2.821
 1396SOL    HW2 4789   3.339   3.238   2.701
 1397SOL     OW 4790   2.676   1.557   3.416
 1397SOL    HW1 4791   2.660   1.499   3.497
 1397SOL    HW2 4792   2.616   1.636   3.420
 1398SOL     OW 4793   2.635   0.980   2.158
 1398SOL    HW1 4794   2.707   0.922   2.120
 1398SOL    HW2 4795   2.545   0.940   2.136
 1399SOL     OW 4796   3.227   0.322   3.992
 1399SOL    HW1 4797   3.222   0.275   3.903
 1399SOL    HW2 4798   3.248   0.255   4.063
 1400SOL     OW 4799   3.277   1.499   2.151
 1400SOL    HW1 4800   3.306   1.410   2.186
 1400SOL    HW2 4801   3.289   1.501   2.051
 1401SOL     OW 4802   4.152   1.755   4.449
 1401SOL    HW1 4803   4.156   1.795   4.541
 1401SOL    HW2 4804   4.091   1.810   4.392
 1402SOL     OW 4805   3.171   0.233   2.427
 1402SOL    HW1 4806   3.111   0.221   2.348
 1402SOL    HW2 4807   3.246   0.167   2.422
 1403SOL     OW 4808   3.955   1.267   2.472
 1403SOL    HW1 4809   4.033   1.214   2.442
 1403SOL    HW2 4810   3.906   1.304   2.393
 1404SOL     OW 4811   2.220   2.107   4.497
 1404SOL    HW1 4812   2.220   2.064   4.406
 1404SOL    HW2 4813   2.160   2.054   4.558
 1405SOL     OW 4814   2.826   1.263   2.490
 1405SOL    HW1 4815   2.876   1.190   2.537
 1405SOL    HW2 4816   2.732   1.233   2.473
 1406SOL     OW 4817   2.421   1.542   3.816
 1406SOL    HW1 4818   2.485   1.496   3.879
 1406SOL    HW2 4819   2.440   1.640   3.816
 1407SOL     OW 4820   3.895   1.457   3.781
 1407SOL    HW1 4821   3.880   1.505   3.868
 1407SOL    HW2 4822   3.969   1.502   3.731
 1408SOL     OW 4823   1.289   0.398   2.338
 1408SOL    HW1 4824   1.256   0.394   2.244
 1408SOL    HW2 4825   1.258   0.483   2.381
 1409SOL     OW 4826   2.395   1.194   3.266
 1409SOL    HW1 4827   2.300   1.223   3.259
 1409SOL    HW2 4828   2.411   1.115   3.207
 1410SOL     OW 4829   3.250   1.659   1.898
 1410SOL    HW1 4830   3.338   1.639   1.855
 1410SOL    HW2 4831   3.179   1.662   1.827
 1411SOL     OW 4832   3.283   1.274   2.836
 1411SOL    HW1 4833   3.376   1.310   2.838
 1411SOL    HW2 4834   3.284   1.178   2.864
 1412SOL     OW 4835   2.566   0.211   3.017
 1412SOL    HW1 4836   2.643   0.226   2.953
 1412SOL    HW2 4837   2.520   0.126   2.993
 1413SOL     OW 4838   2.552   1.471   1.968
 1413SOL    HW1 4839   2.487   1.449   2.040
 1413SOL    HW2 4840   2.621   1.398   1.963
 1414SOL     OW 4841   4.024   0.618   2.103
 1414SOL    HW1 4842   4.115   0.604   2.143
 1414SOL    HW2 4843   4.022   0.578   2.011
 1415SOL     OW 4844   2.121   1.118   2.133
 1415SOL    HW1 4845   2.218   1.130   2.154
 1415SOL    HW2 4846   2.100   1.020   2.127
 1416SOL     OW 4847   1.280   1.826   3.884
 1416SOL    HW1 4848   1.373   1.792   3.901
 1416SOL    HW2 4849   1.244   1.867   3.968
 1417SOL     OW 4850   2.480   1.467   4.804
 1417SOL    HW1 4851   2.558   1.408   4.783
 1417SOL    HW2 4852   2.508   1.562   4.797
 1418SOL     OW 4853   2.057   3.737   1.954
 1418SOL    HW1 4854   2.140   3.698   1.916
 1418SOL    HW2 4855   2.061   3.735   2.054
 1419SOL     OW 4856   3.063   1.196   3.443
 1419SOL    HW1 4857   2.994   1.167   3.509
 1419SOL    HW2 4858   3.019   1.248   3.370
 1420SOL     OW 4859   3.484   1.216   3.627
 1420SOL    HW1 4860   3.389   1.216   3.657
 1420SOL    HW2 4861   3.536   1.282   3.682
 1421SOL     OW 4862   3.204   2.229   3.159
 1421SOL    HW1 4863   3.123   2.285   3.175
 1421SOL    HW2 4864   3.286   2.285   3.174
 1422SOL     OW 4865   3.430   4.111   4.642
 1422SOL    HW1 4866   3.459   4.061   4.560
 1422SOL    HW2 4867   3.510   4.134   4.697
 1423SOL     OW 4868   3.187   2.021   4.079
 1423SOL    HW1 4869   3.270   2.019   4.134
 1423SOL    HW2 4870   3.212   2.027   3.982
 1424SOL     OW 4871   3.026   0.515   3.586
 1424SOL    HW1 4872   3.013   0.606   3.546
 1424SOL    HW2 4873   3.068   0.524   3.676
 1425SOL     OW 4874   2.850   0.268   2.592
 1425SOL    HW1 4875   2.848   0.359   2.551
 1425SOL    HW2 4876   2.900   0.205   2.532
 1426SOL     OW 4877   2.405   0.903   4.214
 1426SOL    HW1 4878   2.384   0.860   4.302
 1426SOL    HW2 4879   2.472   0.847   4.166
 1427SOL     OW 4880   3.626   1.362   3.824
 1427SOL    HW1 4881   3.722   1.382   3.801
 1427SOL    HW2 4882   3.620   1.334   3.920
 1428SOL     OW 4883   3.621   0.051   3.806
 1428SOL    HW1 4884   3.531   0.014   3.782
 1428SOL    HW2 4885   3.610   0.127   3.870
 1429SOL     OW 4886   3.637   2.507   3.253
 1429SOL    HW1 4887   3.616   2.427   3.309
 1429SOL    HW2 4888   3.638   2.481   3.157
 1430SOL     OW 4889   2.840   1.127   3.142
 1430SOL    HW1 4890   2.789   1.080   3.214
 1430SOL    HW2 4891   2.918   1.071   3.114
 1431SOL     OW 4892   3.432   1.788   2.113
 1431SOL    HW1 4893   3.357   1.766   2.051
 1431SOL    HW2 4894   3.443   1.715   2.181
 1432SOL     OW 4895   3.941   0.889   2.436
 1432SOL    HW1 4896   3.987   0.874   2.349
 1432SOL    HW2 4897   3.996   0.951   2.492
 1433SOL     OW 4898   2.897   1.047   3.902
 1433SOL    HW1 4899   2.874   1.070   3.997
 1433SOL    HW2 4900   2.898   0.948   3.891
 1434SOL     OW 4901   2.730   1.036   2.744
 1434SOL    HW1 4902   2.653   1.018   2.683
 1434SOL    HW2 4903   2.815   1.011   2.699
 1435SOL     OW 4904   4.332   1.682   3.049
 1435SOL    HW1 4905   4.334   1.630   2.963
 1435SOL    HW2 4906   4.314   1.778   3.030
 1436SOL     OW 4907   2.040   0.870   3.621
 1436SOL    HW1 4908   2.048   0.969   3.607
 1436SOL    HW2 4909   1.975   0.833   3.555
 1437SOL     OW 4910   4.302   4.212   3.387
 1437SOL    HW1 4911   4.276   4.217   3.484
 1437SOL    HW2 4912   4.251   4.139   3.343
 1438SOL     OW 4913   2.042   3.988   2.341
 1438SOL    HW1 4914   2.042   4.081   2.304
 1438SOL    HW2 4915   2.102   3.984   2.422
 1439SOL     OW 4916   4.324   0.226   1.741
 1439SOL    HW1 4917   4.247   0.254   1.683
 1439SOL    HW2 4918   4.381   0.161   1.691
 1440SOL     OW 4919   2.885   0.242   2.032
 1440SOL    HW1 4920   2.875   0.324   2.089
 1440SOL    HW2 4921   2.963   0.188   2.065
 1441SOL     OW 4922   2.898   0.231   3.388
 1441SOL    HW1 4923   2.817   0.249   3.332
 1441SOL    HW2 4924   2.970   0.296   3.364
 1442SOL     OW 4925   2.655   0.580   0.912
 1442SOL    HW1 4926   2.575   0.589   0.972
 1442SOL    HW2 4927   2.649   0.648   0.839
 1443SOL     OW 4928   1.598   0.510   3.322
 1443SOL    HW1 4929   1.579   0.602   3.289
 1443SOL    HW2 4930   1.633   0.454   3.247
 1444SOL     OW 4931   2.022   0.151   4.853
 1444SOL    HW1 4932   1.949   0.217   4.870
 1444SOL    HW2 4933   2.063   0.170   4.764
 1445SOL     OW 4934   2.308   4.146   0.283
 1445SOL    HW1 4935   2.407   4.131   0.287
 1445SOL    HW2 4936   2.278   4.150   0.188
 1446SOL     OW 4937   2.823   0.549   4.778
 1446SOL    HW1 4938   2.862   0.560   4.869
 1446SOL    HW2 4939   2.735   0.597   4.774
 1447SOL     OW 4940   3.353   1.799   4.101
 1447SOL    HW1 4941   3.273   1.857   4.087
 1447SOL    HW2 4942   3.413   1.806   4.021
 1448SOL     OW 4943   4.327   0.891   4.494
 1448SOL    HW1 4944   4.393   0.843   4.436
 1448SOL    HW2 4945   4.367   0.978   4.524
 1449SOL     OW 4946   2.487   0.060   4.606
 1449SOL    HW1 4947   2.569   0.012   4.575
 1449SOL    HW2 4948   2.425   0.072   4.528
 1450SOL     OW 4949   3.175   0.392   2.686
 1450SOL    HW1 4950   3.192   0.305   2.731
 1450SOL    HW2 4951   3.150   0.376   2.590
 1451SOL     OW 4952   2.324   0.797   4.457
 1451SOL    HW1 4953   2.247   0.743   4.423
 1451SOL    HW2 4954   2.292   0.860   4.528
 1452SOL     OW 4955   2.650   0.298   4.545
 1452SOL    HW1 4956   2.740   0.290   4.588
 1452SOL    HW2 4957   2.590   0.226   4.581
 1453SOL     OW 4958   3.918   0.300   4.229
 1453SOL    HW1 4959   3.867   0.385   4.220
 1453SOL    HW2 4960   3.861   0.224   4.197
 1454SOL     OW 4961   1.712   2.109   0.001
 1454SOL    HW1 4962   1.734   2.206   0.002
 1454SOL    HW2 4963   1.615   2.096   0.021
 1455SOL     OW 4964   2.096   0.576   0.373
 1455SOL    HW1 4965   2.160   0.526   0.316
 1455SOL    HW2 4966   2.146   0.637   0.435
 1456SOL     OW 4967   2.431   3.694   4.602
 1456SOL    HW1 4968   2.393   3.659   4.688
 1456SOL    HW2 4969   2.530   3.706   4.612
 1457SOL     OW 4970   2.821   0.892   4.398
 1457SOL    HW1 4971   2.728   0.867   4.425
 1457SOL    HW2 4972   2.856   0.964   4.459
 1458SOL     OW 4973   1.553   1.738   4.428
 1458SOL    HW1 4974   1.620   1.777   4.364
 1458SOL    HW2 4975   1.462   1.741   4.388
 1459SOL     OW 4976   4.797   1.766   3.347
 1459SOL    HW1 4977   4.747   1.777   3.261
 1459SOL    HW2 4978   4.877   1.708   3.331
 1460SOL     OW 4979   0.668   1.529   3.697
 1460SOL    HW1 4980   0.762   1.523   3.733
 1460SOL    HW2 4981   0.609   1.466   3.748
 1461SOL     OW 4982   3.609   0.578   4.457
 1461SOL    HW1 4983   3.663   0.567   4.540
 1461SOL    HW2 4984   3.552   0.660   4.465
 1462SOL     OW 4985   3.099   1.222   4.240
 1462SOL    HW1 4986   3.025   1.195   4.178
 1462SOL    HW2 4987   3.113   1.321   4.233
 1463SOL     OW 4988   2.182   0.900   0.457
 1463SOL    HW1 4989   2.118   0.954   0.402
 1463SOL    HW2 4990   2.183   0.935   0.550
 1464SOL     OW 4991   2.142   3.497   4.687
 1464SOL    HW1 4992   2.235   3.468   4.708
 1464SOL    HW2 4993   2.136   3.597   4.696
 1465SOL     OW 4994   2.539   0.519   4.075
 1465SOL    HW1 4995   2.500   0.435   4.035
 1465SOL    HW2 4996   2.610   0.494   4.142
 1466SOL     OW 4997   2.694   1.864   3.675
 1466SOL    HW1 4998   2.638   1.841   3.596
 1466SOL    HW2 4999   2.748   1.946   3.654
 1467SOL     OW 5000   2.159   3.413   3.747
 1467SOL    HW1 5001   2.219   3.346   3.791
 1467SOL    HW2 5002   2.097   3.452   3.815
 1468SOL     OW 5003   1.605   1.204   4.820
 1468SOL    HW1 5004   1.525   1.155   4.856
 1468SOL    HW2 5005   1.642   1.154   4.741
 1469SOL     OW 5006   3.422   1.721   1.060
 1469SOL    HW1 5007   3.496   1.774   1.018
 1469SOL    HW2 5008   3.400   1.642   1.004
 1470SOL     OW 5009   3.430   0.964   4.385
 1470SOL    HW1 5010   3.422   0.903   4.463
 1470SOL    HW2 5011   3.525   0.966   4.353
 1471SOL     OW 5012   2.373   1.295   3.527
 1471SOL    HW1 5013   2.407   1.256   3.441
 1471SOL    HW2 5014   2.351   1.391   3.514
 1472SOL     OW 5015   0.938   1.153   4.645
 1472SOL    HW1 5016   1.029   1.131   4.678
 1472SOL    HW2 5017   0.906   1.237   4.689
 1473SOL     OW 5018   2.744   4.034   4.738
 1473SOL    HW1 5019   2.756   4.096   4.661
 1473SOL    HW2 5020   2.832   4.019   4.784
 1474SOL     OW 5021   3.236   0.800   3.469
 1474SOL    HW1 5022   3.292   0.755   3.539
 1474SOL    HW2 5023   3.271   0.892   3.454
 1475SOL     OW 5024   2.505   1.418   0.385
 1475SOL    HW1 5025   2.446   1.496   0.402
 1475SOL    HW2 5026   2.451   1.334   0.389
 1476SOL     OW 5027   2.243   1.075   4.085
 1476SOL    HW1 5028   2.233   1.148   4.153
 1476SOL    HW2 5029   2.308   1.006   4.119
 1477SOL     OW 5030   2.937   1.099   4.562
 1477SOL    HW1 5031   3.014   1.162   4.548
 1477SOL    HW2 5032   2.857   1.134   4.514
 1478SOL     OW 5033   4.415   1.243   0.330
 1478SOL    HW1 5034   4.340   1.309   0.328
 1478SOL    HW2 5035   4.502   1.291   0.343
 1479SOL     OW 5036   1.798   0.767   0.337
 1479SOL    HW1 5037   1.870   0.716   0.385
 1479SOL    HW2 5038   1.718   0.708   0.325
 1480SOL     OW 5039   3.413   0.661   4.827
 1480SOL    HW1 5040   3.370   0.572   4.807
 1480SOL    HW2 5041   3.380   0.694   4.915
 1481SOL     OW 5042   4.423   2.352   4.024
 1481SOL    HW1 5043   4.388   2.271   4.071
 1481SOL    HW2 5044   4.487   2.400   4.084
 1482SOL     OW 5045   2.390   1.789   4.027
 1482SOL    HW1 5046   2.347   1.756   4.111
 1482SOL    HW2 5047   2.488   1.799   4.041
 1483SOL     OW 5048   2.059   2.384   0.230
 1483SOL    HW1 5049   2.038   2.399   0.133
 1483SOL    HW2 5050   1.977   2.348   0.276
 1484SOL     OW 5051   3.005   0.114   4.539
 1484SOL    HW1 5052   2.994   0.182   4.611
 1484SOL    HW2 5053   2.981   0.154   4.451
 1485SOL     OW 5054   2.209   1.230   0.034
 1485SOL    HW1 5055   2.249   1.309   0.082
 1485SOL    HW2 5056   2.173   1.260  -0.054
 1486SOL     OW 5057   2.506   3.815   4.338
 1486SOL    HW1 5058   2.434   3.851   4.279
 1486SOL    HW2 5059   2.465   3.761   4.412
 1487SOL     OW 5060   1.392   1.041   0.016
 1487SOL    HW1 5061   1.324   0.996  -0.041
 1487SOL    HW2 5062   1.455   0.973   0.053
 1488SOL     OW 5063   2.330   4.150   4.132
 1488SOL    HW1 5064   2.394   4.180   4.061
 1488SOL    HW2 5065   2.318   4.051   4.127
 1489SOL     OW 5066   3.693   3.924   0.144
 1489SOL    HW1 5067   3.660   3.966   0.059
 1489SOL    HW2 5068   3.655   3.973   0.222
 1490SOL     OW 5069   3.122   3.605   1.093
 1490SOL    HW1 5070   3.107   3.684   1.033
 1490SOL    HW2 5071   3.217   3.577   1.087
 1491SOL     OW 5072   2.855   0.545   4.173
 1491SOL    HW1 5073   2.859   0.556   4.074
 1491SOL    HW2 5074   2.947   0.558   4.211
 1492SOL     OW 5075   3.814   0.871   4.530
 1492SOL    HW1 5076   3.912   0.880   4.550
 1492SOL    HW2 5077   3.794   0.778   4.501
 1493SOL     OW 5078   2.802   0.832   3.270
 1493SOL    HW1 5079   2.749   0.797   3.193
 1493SOL    HW2 5080   2.768   0.922   3.296
 1494SOL     OW 5081   3.929   4.063   4.239
 1494SOL    HW1 5082   3.940   4.038   4.143
 1494SOL    HW2 5083   3.902   3.983   4.291
 1495SOL     OW 5084   2.588   3.294   4.556
 1495SOL    HW1 5085   2.519   3.346   4.506
 1495SOL    HW2 5086   2.556   3.201   4.570
 1496SOL     OW 5087   1.987   0.927   0.243
 1496SOL    HW1 5088   1.918   0.865   0.281
 1496SOL    HW2 5089   1.942   1.001   0.193
 1497SOL     OW 5090   2.361   2.168   4.077
 1497SOL    HW1 5091   2.299   2.168   3.998
 1497SOL    HW2 5092   2.337   2.092   4.138
 1498SOL     OW 5093   1.278   1.423   3.965
 1498SOL    HW1 5094   1.342   1.365   4.017
 1498SOL    HW2 5095   1.326   1.463   3.887
 1499SOL     OW 5096   3.522   3.551   0.179
 1499SOL    HW1 5097   3.468   3.504   0.248
 1499SOL    HW2 5098   3.463   3.579   0.103
 1500SOL     OW 5099   2.338   4.001   4.676
 1500SOL    HW1 5100   2.390   4.085   4.660
 1500SOL    HW2 5101   2.313   3.961   4.588
 1501SOL     OW 5102   2.849   1.077   4.172
 1501SOL    HW1 5103   2.853   0.989   4.219
 1501SOL    HW2 5104   2.799   1.143   4.229
 1502SOL     OW 5105   1.930   1.140   4.082
 1502SOL    HW1 5106   2.016   1.133   4.031
 1502SOL    HW2 5107   1.907   1.050   4.120
 1503SOL     OW 5108   3.816   1.063   4.026
 1503SOL    HW1 5109   3.853   1.009   4.102
 1503SOL    HW2 5110   3.760   1.005   3.968
 1504SOL     OW 5111   2.160   1.396   4.367
 1504SOL    HW1 5112   2.256   1.407   4.394
 1504SOL    HW2 5113   2.150   1.416   4.270
 1505SOL     OW 5114   2.272   2.698   4.116
 1505SOL    HW1 5115   2.248   2.755   4.036
 1505SOL    HW2 5116   2.348   2.639   4.093
 1506SOL     OW 5117   3.510   4.018   4.164
 1506SOL    HW1 5118   3.567   4.028   4.083
 1506SOL    HW2 5119   3.451   3.937   4.153
 1507SOL     OW 5120   1.768   0.966   3.772
 1507SOL    HW1 5121   1.859   0.942   3.736
 1507SOL    HW2 5122   1.701   0.963   3.698
 1508SOL     OW 5123   2.221   1.711   4.261
 1508SOL    HW1 5124   2.194   1.629   4.212
 1508SOL    HW2 5125   2.263   1.686   4.348
 1509SOL     OW 5126   3.577   1.477   3.275
 1509SOL    HW1 5127   3.631   1.394   3.262
 1509SOL    HW2 5128   3.488   1.453   3.313
 1510SOL     OW 5129   1.890   4.012   3.931
 1510SOL    HW1 5130   1.797   3.994   3.963
 1510SOL    HW2 5131   1.926   4.093   3.976
 1511SOL     OW 5132   1.745   1.433   0.317
 1511SOL    HW1 5133   1.807   1.451   0.241
 1511SOL    HW2 5134   1.754   1.505   0.385
 1512SOL     OW 5135   2.632   2.840   0.299
 1512SOL    HW1 5136   2.716   2.790   0.318
 1512SOL    HW2 5137   2.601   2.819   0.206
 1513SOL     OW 5138   0.926   0.899   3.328
 1513SOL    HW1 5139   0.896   0.993   3.345
 1513SOL    HW2 5140   0.952   0.890   3.232
 1514SOL     OW 5141   2.550   4.111   0.589
 1514SOL    HW1 5142   2.585   4.201   0.614
 1514SOL    HW2 5143   2.531   4.058   0.672
 1515SOL     OW 5144   2.171   1.691   4.714
 1515SOL    HW1 5145   2.254   1.698   4.658
 1515SOL    HW2 5146   2.098   1.651   4.660
 1516SOL     OW 5147   3.244   3.973   0.414
 1516SOL    HW1 5148   3.323   3.921   0.447
 1516SOL    HW2 5149   3.271   4.068   0.397
 1517SOL     OW 5150   2.221   0.697   0.878
 1517SOL    HW1 5151   2.134   0.745   0.880
 1517SOL    HW2 5152   2.225   0.630   0.952
 1518SOL     OW 5153   2.698   0.540   4.387
 1518SOL    HW1 5154   2.754   0.530   4.305
 1518SOL    HW2 5155   2.694   0.452   4.435
 1519SOL     OW 5156   2.250   4.138   4.914
 1519SOL    HW1 5157   2.236   4.237   4.903
 1519SOL    HW2 5158   2.289   4.101   4.830
 1520SOL     OW 5159   2.033   3.451   3.502
 1520SOL    HW1 5160   2.058   3.545   3.478
 1520SOL    HW2 5161   2.078   3.425   3.587
 1521SOL     OW 5162   2.523   0.309   3.522
 1521SOL    HW1 5163   2.610   0.357   3.532
 1521SOL    HW2 5164   2.541   0.210   3.515
 1522SOL     OW 5165   3.256   0.449   4.787
 1522SOL    HW1 5166   3.232   0.402   4.872
 1522SOL    HW2 5167   3.174   0.493   4.749
 1523SOL     OW 5168   4.670   0.084   3.192
 1523SOL    HW1 5169   4.597   0.142   3.155
 1523SOL    HW2 5170   4.630   0.007   3.242
 1524SOL     OW 5171   4.440   3.260   4.365
 1524SOL    HW1 5172   4.482   3.347   4.337
 1524SOL    HW2 5173   4.467   3.188   4.302
 1525SOL     OW 5174   2.004   2.983   4.631
 1525SOL    HW1 5175   2.012   2.925   4.550
 1525SOL    HW2 5176   1.909   3.011   4.643
 1526SOL     OW 5177   1.662   0.368   0.210
 1526SOL    HW1 5178   1.709   0.441   0.261
 1526SOL    HW2 5179   1.662   0.284   0.265
 1527SOL     OW 5180   1.195   0.558   4.766
 1527SOL    HW1 5181   1.193   0.508   4.679
 1527SOL    HW2 5182   1.284   0.547   4.809
 1528SOL     OW 5183   1.804   1.097   0.127
 1528SOL    HW1 5184   1.771   1.186   0.096
 1528SOL    HW2 5185   1.783   1.028   0.057
 1529SOL     OW 5186   2.451   1.920   4.364
 1529SOL    HW1 5187   2.355   1.934   4.341
 1529SOL    HW2 5188   2.499   2.008   4.360
 1530SOL     OW 5189   2.867   0.952   4.780
 1530SOL    HW1 5190   2.911   0.963   4.869
 1530SOL    HW2 5191   2.894   1.028   4.720
 1531SOL     OW 5192   1.593   1.509   4.186
 1531SOL    HW1 5193   1.535   1.590   4.177
 1531SOL    HW2 5194   1.537   1.427   4.172
 1532SOL     OW 5195   2.330   3.824   0.157
 1532SOL    HW1 5196   2.374   3.914   0.165
 1532SOL    HW2 5197   2.277   3.805   0.239
 1533SOL     OW 5198   2.844   3.170   4.494
 1533SOL    HW1 5199   2.791   3.096   4.535
 1533SOL    HW2 5200   2.793   3.256   4.501
 1534SOL     OW 5201   1.249   4.037   3.134
 1534SOL    HW1 5202   1.191   3.980   3.192
 1534SOL    HW2 5203   1.218   4.132   3.139
 1535SOL     OW 5204   2.590   0.148   0.115
 1535SOL    HW1 5205   2.510   0.154   0.055
 1535SOL    HW2 5206   2.574   0.078   0.185
 1536SOL     OW 5207   2.519   2.160   4.589
 1536SOL    HW1 5208   2.571   2.239   4.554
 1536SOL    HW2 5209   2.441   2.143   4.528
 1537SOL     OW 5210   2.022   0.228   0.217
 1537SOL    HW1 5211   1.929   0.214   0.252
 1537SOL    HW2 5212   2.034   0.174   0.134
 1538SOL     OW 5213   3.315   4.116   3.703
 1538SOL    HW1 5214   3.293   4.048   3.773
 1538SOL    HW2 5215   3.311   4.074   3.612
 1539SOL     OW 5216   3.161   4.056   4.586
 1539SOL    HW1 5217   3.257   4.072   4.608
 1539SOL    HW2 5218   3.110   4.142   4.588
 1540SOL     OW 5219   1.777   0.286   4.882
 1540SOL    HW1 5220   1.732   0.316   4.966
 1540SOL    HW2 5221   1.765   0.355   4.811
 1541SOL     OW 5222   1.141   1.712   4.652
 1541SOL    HW1 5223   1.083   1.634   4.626
 1541SOL    HW2 5224   1.178   1.755   4.570
 1542SOL     OW 5225   1.816   1.122   4.600
 1542SOL    HW1 5226   1.814   1.147   4.504
 1542SOL    HW2 5227   1.849   1.199   4.654
 1543SOL     OW 5228   2.768   4.188   4.519
 1543SOL    HW1 5229   2.840   4.252   4.546
 1543SOL    HW2 5230   2.781   4.161   4.423
 1544SOL     OW 5231   1.714   1.926   4.237
 1544SOL    HW1 5232   1.810   1.931   4.265
 1544SOL    HW2 5233   1.674   2.018   4.239
 1545SOL     OW 5234   2.889   0.292   4.690
 1545SOL    HW1 5235   2.878   0.387   4.719
 1545SOL    HW2 5236   2.877   0.232   4.769
 1546SOL     OW 5237   2.773   2.794   4.707
 1546SOL    HW1 5238   2.721   2.868   4.665
 1546SOL    HW2 5239   2.802   2.822   4.799
 1547SOL     OW 5240   1.739   4.050   4.617
 1547SOL    HW1 5241   1.728   4.001   4.703
 1547SOL    HW2 5242   1.819   4.109   4.622
 1548SOL     OW 5243   1.278   0.479   3.993
 1548SOL    HW1 5244   1.294   0.509   3.899
 1548SOL    HW2 5245   1.304   0.551   4.056
 1549SOL     OW 5246   1.632   1.672   0.153
 1549SOL    HW1 5247   1.659   1.754   0.204
 1549SOL    HW2 5248   1.710   1.637   0.103
 1550SOL     OW 5249   3.158   0.716   3.219
 1550SOL    HW1 5250   3.121   0.801   3.183
 1550SOL    HW2 5251   3.186   0.729   3.314
 1551SOL     OW 5252   3.481   0.306   0.523
 1551SOL    HW1 5253   3.545   0.229   0.523
 1551SOL    HW2 5254   3.516   0.378   0.463
 1552SOL     OW 5255   4.040   1.540   4.559
 1552SOL    HW1 5256   4.096   1.609   4.514
 1552SOL    HW2 5257   3.991   1.582   4.636
 1553SOL     OW 5258   3.618   2.921   4.830
 1553SOL    HW1 5259   3.602   2.958   4.922
 1553SOL    HW2 5260   3.533   2.921   4.778
 1554SOL     OW 5261   2.868   1.151   3.641
 1554SOL    HW1 5262   2.872   1.085   3.717
 1554SOL    HW2 5263   2.775   1.189   3.636
 1555SOL     OW 5264   3.129   0.825   4.559
 1555SOL    HW1 5265   3.079   0.878   4.628
 1555SOL    HW2 5266   3.104   0.858   4.468
 1556SOL     OW 5267   2.497   1.213   4.386
 1556SOL    HW1 5268   2.424   1.247   4.445
 1556SOL    HW2 5269   2.476   1.119   4.358
 1557SOL     OW 5270   3.378   1.243   4.812
 1557SOL    HW1 5271   3.394   1.202   4.723
 1557SOL    HW2 5272   3.289   1.288   4.813
 1558SOL     OW 5273   2.768   0.461   3.595
 1558SOL    HW1 5274   2.868   0.469   3.590
 1558SOL    HW2 5275   2.727   0.538   3.545
 1559SOL     OW 5276   4.045   1.636   3.654
 1559SOL    HW1 5277   4.120   1.639   3.720
 1559SOL    HW2 5278   4.071   1.688   3.572
 1560SOL     OW 5279   1.407   1.175   3.661
 1560SOL    HW1 5280   1.406   1.212   3.568
 1560SOL    HW2 5281   1.415   1.249   3.727
 1561SOL     OW 5282   3.177   2.920   4.542
 1561SOL    HW1 5283   3.113   2.846   4.520
 1561SOL    HW2 5284   3.221   2.952   4.458
 1562SOL     OW 5285   2.701   1.313   4.727
 1562SOL    HW1 5286   2.758   1.282   4.651
 1562SOL    HW2 5287   2.641   1.239   4.757
 1563SOL     OW 5288   2.997   3.604   0.247
 1563SOL    HW1 5289   3.003   3.541   0.169
 1563SOL    HW2 5290   3.035   3.560   0.328
 1564SOL     OW 5291   2.214   2.000   4.255
 1564SOL    HW1 5292   2.198   1.924   4.192
 1564SOL    HW2 5293   2.141   2.068   4.245
 1565SOL     OW 5294   1.952   4.044   3.672
 1565SOL    HW1 5295   1.898   4.037   3.756
 1565SOL    HW2 5296   2.013   3.965   3.665
 1566SOL     OW 5297   3.398   0.745   4.569
 1566SOL    HW1 5298   3.428   0.716   4.660
 1566SOL    HW2 5299   3.299   0.755   4.569
 1567SOL     OW 5300   3.641   3.446   4.367
 1567SOL    HW1 5301   3.551   3.471   4.331
 1567SOL    HW2 5302   3.631   3.388   4.447
 1568SOL     OW 5303   1.872   1.949   0.120
 1568SOL    HW1 5304   1.812   1.998   0.058
 1568SOL    HW2 5305   1.821   1.921   0.201
 1569SOL     OW 5306   2.633   1.416   3.657
 1569SOL    HW1 5307   2.655   1.348   3.727
 1569SOL    HW2 5308   2.569   1.484   3.695
 1570SOL     OW 5309   1.662   2.895   0.104
 1570SOL    HW1 5310   1.676   2.994   0.092
 1570SOL    HW2 5311   1.644   2.876   0.201
 1571SOL     OW 5312   1.889   2.605   0.784
 1571SOL    HW1 5313   1.941   2.541   0.842
 1571SOL    HW2 5314   1.940   2.691   0.777
 1572SOL     OW 5315   1.835   2.779   1.103
 1572SOL    HW1 5316   1.851   2.864   1.053
 1572SOL    HW2 5317   1.849   2.796   1.201
 1573SOL     OW 5318   3.390   3.466   0.955
 1573SOL    HW1 5319   3.367   3.489   0.861
 1573SOL    HW2 5320   3.488   3.445   0.961
 1574SOL     OW 5321   3.223   3.811   1.588
 1574SOL    HW1 5322   3.137   3.774   1.623
 1574SOL    HW2 5323   3.209   3.906   1.559
 1575SOL     OW 5324   1.189   0.987   1.057
 1575SOL    HW1 5325   1.187   1.086   1.041
 1575SOL    HW2 5326   1.116   0.943   1.005
 1576SOL     OW 5327   3.441   1.392   0.325
 1576SOL    HW1 5328   3.450   1.324   0.253
 1576SOL    HW2 5329   3.432   1.347   0.414
 1577SOL     OW 5330   3.135   3.322   1.585
 1577SOL    HW1 5331   3.081   3.363   1.511
 1577SOL    HW2 5332   3.175   3.395   1.641
 1578SOL     OW 5333   2.912   3.876   0.918
 1578SOL    HW1 5334   2.875   3.968   0.910
 1578SOL    HW2 5335   2.892   3.825   0.833
 1579SOL     OW 5336   3.594   3.945   1.799
 1579SOL    HW1 5337   3.634   3.857   1.823
 1579SOL    HW2 5338   3.591   3.954   1.699
 1580SOL     OW 5339   1.763   3.406   2.071
 1580SOL    HW1 5340   1.719   3.442   1.988
 1580SOL    HW2 5341   1.780   3.308   2.060
 1581SOL     OW 5342   3.412   3.991   1.266
 1581SOL    HW1 5343   3.341   4.032   1.208
 1581SOL    HW2 5344   3.409   3.892   1.256
 1582SOL     OW 5345   3.448   2.697   1.273
 1582SOL    HW1 5346   3.532   2.644   1.266
 1582SOL    HW2 5347   3.463   2.776   1.332
 1583SOL     OW 5348   1.638   2.898   0.713
 1583SOL    HW1 5349   1.653   2.849   0.799
 1583SOL    HW2 5350   1.636   2.996   0.730
 1584SOL     OW 5351   3.661   3.048   2.544
 1584SOL    HW1 5352   3.576   3.095   2.520
 1584SOL    HW2 5353   3.727   3.058   2.470
 1585SOL     OW 5354   0.835   2.026   0.038
 1585SOL    HW1 5355   0.735   2.030   0.030
 1585SOL    HW2 5356   0.876   2.062  -0.046
 1586SOL     OW 5357   1.382   2.899   2.067
 1586SOL    HW1 5358   1.346   2.904   1.974
 1586SOL    HW2 5359   1.434   2.814   2.079
 1587SOL     OW 5360   3.000   3.743   2.296
 1587SOL    HW1 5361   2.976   3.742   2.393
 1587SOL    HW2 5362   2.941   3.678   2.246
 1588SOL     OW 5363   3.064   3.742   3.805
 1588SOL    HW1 5364   3.010   3.778   3.729
 1588SOL    HW2 5365   3.134   3.680   3.770
 1589SOL     OW 5366   2.695   1.841   4.501
 1589SOL    HW1 5367   2.620   1.853   4.436
 1589SOL    HW2 5368   2.760   1.916   4.491
 1590SOL     OW 5369   4.183   3.359   0.229
 1590SOL    HW1 5370   4.154   3.345   0.134
 1590SOL    HW2 5371   4.279   3.388   0.230
 1591SOL     OW 5372   3.064   0.322   1.001
 1591SOL    HW1 5373   3.069   0.331   1.100
 1591SOL    HW2 5374   3.028   0.406   0.961
 1592SOL     OW 5375   3.809   2.734   0.142
 1592SOL    HW1 5376   3.836   2.640   0.159
 1592SOL    HW2 5377   3.793   2.781   0.229
 1593SOL     OW 5378   3.783   2.286   1.297
 1593SOL    HW1 5379   3.749   2.239   1.378
 1593SOL    HW2 5380   3.713   2.349   1.264
 1594SOL     OW 5381   2.589   3.490   0.231
 1594SOL    HW1 5382   2.676   3.464   0.272
 1594SOL    HW2 5383   2.603   3.567   0.169
 1595SOL     OW 5384   0.143   3.043   1.161
 1595SOL    HW1 5385   0.241   3.040   1.183
 1595SOL    HW2 5386   0.126   3.117   1.097
 1596SOL     OW 5387   2.520   2.180   0.675
 1596SOL    HW1 5388   2.470   2.098   0.702
 1596SOL    HW2 5389   2.487   2.211   0.586
 1597SOL     OW 5390   2.258   2.798   1.311
 1597SOL    HW1 5391   2.263   2.702   1.281
 1597SOL    HW2 5392   2.192   2.805   1.386
 1598SOL     OW 5393   4.352   3.676   0.403
 1598SOL    HW1 5394   4.391   3.591   0.368
 1598SOL    HW2 5395   4.331   3.665   0.501
 1599SOL     OW 5396   3.570   4.169   0.743
 1599SOL    HW1 5397   3.591   4.244   0.681
 1599SOL    HW2 5398   3.648   4.106   0.747
 1600SOL     OW 5399   2.256   2.977   1.113
 1600SOL    HW1 5400   2.268   2.918   1.033
 1600SOL    HW2 5401   2.260   2.922   1.196
 1601SOL     OW 5402   3.756   3.577   1.199
 1601SOL    HW1 5403   3.671   3.625   1.222
 1601SOL    HW2 5404   3.735   3.480   1.185
 1602SOL     OW 5405   2.876   2.869   0.655
 1602SOL    HW1 5406   2.930   2.823   0.725
 1602SOL    HW2 5407   2.921   2.954   0.629
 1603SOL     OW 5408   2.837   3.314   1.282
 1603SOL    HW1 5409   2.860   3.251   1.208
 1603SOL    HW2 5410   2.771   3.382   1.250
 1604SOL     OW 5411   4.821   0.969   0.495
 1604SOL    HW1 5412   4.794   0.990   0.401
 1604SOL    HW2 5413   4.749   0.997   0.558
 1605SOL     OW 5414   2.970   3.223   0.992
 1605SOL    HW1 5415   3.039   3.262   1.053
 1605SOL    HW2 5416   2.910   3.295   0.958
 1606SOL     OW 5417   1.969   2.968   0.335
 1606SOL    HW1 5418   1.893   2.928   0.284
 1606SOL    HW2 5419   1.949   3.063   0.357
 1607SOL     OW 5420   1.824   3.527   0.604
 1607SOL    HW1 5421   1.734   3.545   0.644
 1607SOL    HW2 5422   1.859   3.611   0.562
 1608SOL     OW 5423   2.963   1.508   0.143
 1608SOL    HW1 5424   2.961   1.604   0.170
 1608SOL    HW2 5425   2.938   1.500   0.046
 1609SOL     OW 5426   3.421   3.200   1.276
 1609SOL    HW1 5427   3.482   3.218   1.199
 1609SOL    HW2 5428   3.444   3.261   1.352
 1610SOL     OW 5429   2.797   1.744   0.273
 1610SOL    HW1 5430   2.800   1.760   0.174
 1610SOL    HW2 5431   2.825   1.826   0.321
 1611SOL     OW 5432   2.804   2.733   0.946
 1611SOL    HW1 5433   2.891   2.731   0.896
 1611SOL    HW2 5434   2.780   2.828   0.964
 1612SOL     OW 5435   1.663   3.203   4.404
 1612SOL    HW1 5436   1.622   3.128   4.455
 1612SOL    HW2 5437   1.653   3.187   4.306
 1613SOL     OW 5438   3.976   2.087   1.291
 1613SOL    HW1 5439   3.937   2.177   1.269
 1613SOL    HW2 5440   4.015   2.089   1.383
 1614SOL     OW 5441   3.705   3.674   2.178
 1614SOL    HW1 5442   3.696   3.684   2.079
 1614SOL    HW2 5443   3.687   3.579   2.203
 1615SOL     OW 5444   1.877   3.239   0.295
 1615SOL    HW1 5445   1.973   3.261   0.283
 1615SOL    HW2 5446   1.851   3.254   0.391
 1616SOL     OW 5447   2.956   1.901   0.714
 1616SOL    HW1 5448   2.955   1.980   0.653
 1616SOL    HW2 5449   3.049   1.865   0.721
 1617SOL     OW 5450   2.152   3.049   2.012
 1617SOL    HW1 5451   2.136   3.003   1.925
 1617SOL    HW2 5452   2.198   3.136   1.996
 1618SOL     OW 5453   4.003   3.115   4.783
 1618SOL    HW1 5454   3.973   3.209   4.768
 1618SOL    HW2 5455   3.931   3.052   4.753
 1619SOL     OW 5456   4.105   3.655   4.840
 1619SOL    HW1 5457   4.113   3.592   4.917
 1619SOL    HW2 5458   4.045   3.730   4.865
 1620SOL     OW 5459   2.355   3.002   0.703
 1620SOL    HW1 5460   2.352   3.098   0.732
 1620SOL    HW2 5461   2.450   2.970   0.704
 1621SOL     OW 5462   2.784   2.242   0.148
 1621SOL    HW1 5463   2.725   2.200   0.217
 1621SOL    HW2 5464   2.749   2.219   0.057
 1622SOL     OW 5465   2.001   2.468   1.682
 1622SOL    HW1 5466   1.926   2.404   1.691
 1622SOL    HW2 5467   1.988   2.524   1.599
 1623SOL     OW 5468   3.783   2.848   0.413
 1623SOL    HW1 5469   3.845   2.926   0.400
 1623SOL    HW2 5470   3.694   2.880   0.442
 1624SOL     OW 5471   2.633   1.705   4.719
 1624SOL    HW1 5472   2.654   1.751   4.632
 1624SOL    HW2 5473   2.693   1.740   4.791
 1625SOL     OW 5474   1.521   3.008   4.516
 1625SOL    HW1 5475   1.521   2.963   4.605
 1625SOL    HW2 5476   1.426   3.025   4.487
 1626SOL     OW 5477   2.825   4.032   1.846
 1626SOL    HW1 5478   2.854   4.022   1.750
 1626SOL    HW2 5479   2.882   3.974   1.904
 1627SOL     OW 5480   2.809   2.385   1.098
 1627SOL    HW1 5481   2.887   2.443   1.076
 1627SOL    HW2 5482   2.796   2.317   1.026
 1628SOL     OW 5483   2.381   1.924   0.735
 1628SOL    HW1 5484   2.451   1.881   0.792
 1628SOL    HW2 5485   2.404   1.911   0.639
 1629SOL     OW 5486   1.858   2.944   4.206
 1629SOL    HW1 5487   1.834   2.855   4.169
 1629SOL    HW2 5488   1.775   3.000   4.214
 1630SOL     OW 5489   4.301   3.076   0.217
 1630SOL    HW1 5490   4.221   3.129   0.244
 1630SOL    HW2 5491   4.364   3.134   0.165
 1631SOL     OW 5492   2.900   1.828   4.184
 1631SOL    HW1 5493   2.903   1.921   4.147
 1631SOL    HW2 5494   2.934   1.828   4.278
 1632SOL     OW 5495   3.070   2.803   0.850
 1632SOL    HW1 5496   3.115   2.716   0.871
 1632SOL    HW2 5497   3.133   2.878   0.866
 1633SOL     OW 5498   1.641   2.636   0.919
 1633SOL    HW1 5499   1.678   2.643   1.011
 1633SOL    HW2 5500   1.716   2.638   0.853
 1634SOL     OW 5501   3.533   3.530   0.555
 1634SOL    HW1 5502   3.539   3.605   0.621
 1634SOL    HW2 5503   3.557   3.444   0.600
 1635SOL     OW 5504   2.774   1.651   0.723
 1635SOL    HW1 5505   2.820   1.730   0.764
 1635SOL    HW2 5506   2.722   1.681   0.643
 1636SOL     OW 5507   3.405   1.675   4.516
 1636SOL    HW1 5508   3.330   1.737   4.537
 1636SOL    HW2 5509   3.445   1.699   4.427
 1637SOL     OW 5510   3.408   2.163   0.329
 1637SOL    HW1 5511   3.435   2.226   0.402
 1637SOL    HW2 5512   3.453   2.074   0.344
 1638SOL     OW 5513   3.237   1.633   0.310
 1638SOL    HW1 5514   3.180   1.661   0.387
 1638SOL    HW2 5515   3.252   1.534   0.314
 1639SOL     OW 5516   3.499   3.423   1.944
 1639SOL    HW1 5517   3.477   3.329   1.968
 1639SOL    HW2 5518   3.583   3.425   1.890
 1640SOL     OW 5519   2.611   2.545   0.885
 1640SOL    HW1 5520   2.646   2.455   0.859
 1640SOL    HW2 5521   2.684   2.599   0.927
 1641SOL     OW 5522   2.686   2.389   4.504
 1641SOL    HW1 5523   2.710   2.456   4.574
 1641SOL    HW2 5524   2.768   2.368   4.450
 1642SOL     OW 5525   2.730   2.140   4.789
 1642SOL    HW1 5526   2.655   2.150   4.724
 1642SOL    HW2 5527   2.816   2.123   4.740
 1643SOL     OW 5528   2.361   2.576   1.039
 1643SOL    HW1 5529   2.450   2.565   0.993
 1643SOL    HW2 5530   2.354   2.511   1.114
 1644SOL     OW 5531   3.352   2.666   0.872
 1644SOL    HW1 5532   3.360   2.700   0.779
 1644SOL    HW2 5533   3.372   2.739   0.937
 1645SOL     OW 5534   3.112   1.515   0.767
 1645SOL    HW1 5535   3.059   1.458   0.829
 1645SOL    HW2 5536   3.201   1.473   0.750
 1646SOL     OW 5537   3.799   3.061   2.293
 1646SOL    HW1 5538   3.800   2.976   2.241
 1646SOL    HW2 5539   3.762   3.134   2.235
 1647SOL     OW 5540   2.244   3.049   0.366
 1647SOL    HW1 5541   2.159   3.001   0.348
 1647SOL    HW2 5542   2.320   2.984   0.367
 1648SOL     OW 5543   3.605   4.081   1.034
 1648SOL    HW1 5544   3.550   4.160   1.006
 1648SOL    HW2 5545   3.545   4.012   1.075
 1649SOL     OW 5546   3.841   2.922   0.812
 1649SOL    HW1 5547   3.862   2.890   0.905
 1649SOL    HW2 5548   3.918   2.901   0.752
 1650SOL     OW 5549   2.817   3.319   2.041
 1650SOL    HW1 5550   2.899   3.376   2.047
 1650SOL    HW2 5551   2.834   3.244   1.978
 1651SOL     OW 5552   3.123   2.749   0.281
 1651SOL    HW1 5553   3.173   2.833   0.304
 1651SOL    HW2 5554   3.164   2.672   0.330
 1652SOL     OW 5555   2.851   3.156   1.830
 1652SOL    HW1 5556   2.825   3.059   1.828
 1652SOL    HW2 5557   2.848   3.194   1.738
 1653SOL     OW 5558   1.782   3.875   2.545
 1653SOL    HW1 5559   1.825   3.802   2.492
 1653SOL    HW2 5560   1.684   3.857   2.554
 1654SOL     OW 5561   2.278   2.664   0.144
 1654SOL    HW1 5562   2.182   2.647   0.123
 1654SOL    HW2 5563   2.286   2.705   0.235
 1655SOL     OW 5564   3.144   1.533   4.444
 1655SOL    HW1 5565   3.205   1.489   4.511
 1655SOL    HW2 5566   3.079   1.591   4.493
 1656SOL     OW 5567   2.080   3.425   0.476
 1656SOL    HW1 5568   2.112   3.436   0.382
 1656SOL    HW2 5569   1.993   3.472   0.488
 1657SOL     OW 5570   3.056   3.604   2.674
 1657SOL    HW1 5571   3.128   3.575   2.611
 1657SOL    HW2 5572   2.969   3.562   2.646
 1658SOL     OW 5573   3.379   2.836   0.126
 1658SOL    HW1 5574   3.420   2.755   0.083
 1658SOL    HW2 5575   3.288   2.852   0.088
 1659SOL     OW 5576   2.579   3.015   1.854
 1659SOL    HW1 5577   2.572   2.933   1.911
 1659SOL    HW2 5578   2.542   2.994   1.763
 1660SOL     OW 5579   2.413   1.903   1.845
 1660SOL    HW1 5580   2.359   1.932   1.765
 1660SOL    HW2 5581   2.507   1.886   1.817
 1661SOL     OW 5582   2.838   2.338   1.395
 1661SOL    HW1 5583   2.809   2.345   1.300
 1661SOL    HW2 5584   2.819   2.425   1.442
 1662SOL     OW 5585   3.133   2.291   0.953
 1662SOL    HW1 5586   3.188   2.220   0.910
 1662SOL    HW2 5587   3.193   2.363   0.987
 1663SOL     OW 5588   1.791   3.261   0.556
 1663SOL    HW1 5589   1.802   3.359   0.575
 1663SOL    HW2 5590   1.768   3.213   0.640
 1664SOL     OW 5591   2.220   2.617   0.724
 1664SOL    HW1 5592   2.319   2.614   0.713
 1664SOL    HW2 5593   2.184   2.700   0.683
 1665SOL     OW 5594   3.136   0.009   2.818
 1665SOL    HW1 5595   3.089   0.048   2.897
 1665SOL    HW2 5596   3.215   0.065   2.794
 1666SOL     OW 5597   2.129   1.766   0.904
 1666SOL    HW1 5598   2.160   1.677   0.871
 1666SOL    HW2 5599   2.099   1.822   0.827
 1667SOL     OW 5600   2.977   2.359   0.748
 1667SOL    HW1 5601   2.883   2.354   0.782
 1667SOL    HW2 5602   3.040   2.323   0.816
 1668SOL     OW 5603   3.612   3.851   2.355
 1668SOL    HW1 5604   3.573   3.932   2.311
 1668SOL    HW2 5605   3.655   3.792   2.286
 1669SOL     OW 5606   3.688   3.627   0.820
 1669SOL    HW1 5607   3.653   3.720   0.829
 1669SOL    HW2 5608   3.754   3.624   0.744
 1670SOL     OW 5609   1.889   0.018   1.432
 1670SOL    HW1 5610   1.976  -0.006   1.389
 1670SOL    HW2 5611   1.832   0.067   1.366
 1671SOL     OW 5612   2.887   2.798   0.363
 1671SOL    HW1 5613   2.979   2.782   0.326
 1671SOL    HW2 5614   2.894   2.825   0.459
 1672SOL     OW 5615   3.891   2.820   4.764
 1672SOL    HW1 5616   3.797   2.851   4.780
 1672SOL    HW2 5617   3.938   2.808   4.852
 1673SOL     OW 5618   3.073   4.148   0.697
 1673SOL    HW1 5619   3.062   4.196   0.610
 1673SOL    HW2 5620   2.990   4.096   0.716
 1674SOL     OW 5621   2.119   3.192   0.648
 1674SOL    HW1 5622   2.190   3.151   0.589
 1674SOL    HW2 5623   2.076   3.268   0.599
 1675SOL     OW 5624   2.375   1.748   1.087
 1675SOL    HW1 5625   2.285   1.775   1.054
 1675SOL    HW2 5626   2.367   1.712   1.181
 1676SOL     OW 5627   3.095   3.838   0.583
 1676SOL    HW1 5628   3.164   3.876   0.521
 1676SOL    HW2 5629   3.004   3.870   0.555
 1677SOL     OW 5630   1.789   3.118   1.698
 1677SOL    HW1 5631   1.696   3.133   1.663
 1677SOL    HW2 5632   1.854   3.168   1.641
 1678SOL     OW 5633   2.519   3.087   1.524
 1678SOL    HW1 5634   2.465   3.035   1.590
 1678SOL    HW2 5635   2.592   3.029   1.487
 1679SOL     OW 5636   2.017   2.254   1.000
 1679SOL    HW1 5637   2.043   2.350   1.008
 1679SOL    HW2 5638   2.087   2.205   0.947
 1680SOL     OW 5639   2.148   2.872   2.211
 1680SOL    HW1 5640   2.149   2.927   2.127
 1680SOL    HW2 5641   2.192   2.783   2.193
 1681SOL     OW 5642   2.970   2.747   4.516
 1681SOL    HW1 5643   2.906   2.790   4.580
 1681SOL    HW2 5644   2.920   2.694   4.448
 1682SOL     OW 5645   4.566   3.428   0.748
 1682SOL    HW1 5646   4.626   3.387   0.817
 1682SOL    HW2 5647   4.509   3.357   0.707
 1683SOL     OW 5648   1.984   3.703   1.681
 1683SOL    HW1 5649   1.980   3.693   1.781
 1683SOL    HW2 5650   2.037   3.628   1.642
 1684SOL     OW 5651   3.078   1.160   0.088
 1684SOL    HW1 5652   3.111   1.231   0.025
 1684SOL    HW2 5653   3.153   1.129   0.146
 1685SOL     OW 5654   2.761   0.470   2.429
 1685SOL    HW1 5655   2.692   0.423   2.374
 1685SOL    HW2 5656   2.748   0.569   2.422
 1686SOL     OW 5657   3.596   2.414   0.336
 1686SOL    HW1 5658   3.520   2.361   0.373
 1686SOL    HW2 5659   3.653   2.354   0.279
 1687SOL     OW 5660   2.057   2.541   1.010
 1687SOL    HW1 5661   2.000   2.602   1.065
 1687SOL    HW2 5662   2.131   2.593   0.968
 1688SOL     OW 5663   4.432   2.193   1.760
 1688SOL    HW1 5664   4.419   2.268   1.696
 1688SOL    HW2 5665   4.386   2.111   1.726
 1689SOL     OW 5666   3.266   2.976   0.408
 1689SOL    HW1 5667   3.260   3.064   0.362
 1689SOL    HW2 5668   3.358   2.963   0.444
 1690SOL     OW 5669   4.463   4.098   1.805
 1690SOL    HW1 5670   4.424   4.006   1.797
 1690SOL    HW2 5671   4.463   4.126   1.901
 1691SOL     OW 5672   2.774   3.041   0.969
 1691SOL    HW1 5673   2.850   3.106   0.963
 1691SOL    HW2 5674   2.707   3.076   1.035
 1692SOL     OW 5675   2.727   3.912   0.539
 1692SOL    HW1 5676   2.689   4.004   0.549
 1692SOL    HW2 5677   2.753   3.896   0.444
 1693SOL     OW 5678   2.086   2.974   1.507
 1693SOL    HW1 5679   2.047   3.012   1.424
 1693SOL    HW2 5680   2.089   3.044   1.579
 1694SOL     OW 5681   2.857   2.253   4.285
 1694SOL    HW1 5682   2.869   2.189   4.209
 1694SOL    HW2 5683   2.786   2.319   4.262
 1695SOL     OW 5684   3.652   2.025   0.177
 1695SOL    HW1 5685   3.745   2.006   0.208
 1695SOL    HW2 5686   3.612   1.941   0.139
 1696SOL     OW 5687   3.758   3.386   0.387
 1696SOL    HW1 5688   3.671   3.345   0.359
 1696SOL    HW2 5689   3.754   3.485   0.374
 1697SOL     OW 5690   2.539   3.437   1.274
 1697SOL    HW1 5691   2.549   3.357   1.214
 1697SOL    HW2 5692   2.522   3.406   1.368
 1698SOL     OW 5693   3.250   2.064   0.823
 1698SOL    HW1 5694   3.220   1.970   0.804
 1698SOL    HW2 5695   3.338   2.080   0.778
 1699SOL     OW 5696   3.332   2.481   1.095
 1699SOL    HW1 5697   3.343   2.531   1.009
 1699SOL    HW2 5698   3.393   2.520   1.163
 1700SOL     OW 5699   4.432   4.031   1.358
 1700SOL    HW1 5700   4.488   3.979   1.293
 1700SOL    HW2 5701   4.336   4.010   1.344
 1701SOL     OW 5702   4.601   1.452   0.795
 1701SOL    HW1 5703   4.530   1.460   0.864
 1701SOL    HW2 5704   4.588   1.521   0.725
 1702SOL     OW 5705   3.119   2.283   0.536
 1702SOL    HW1 5706   3.069   2.318   0.615
 1702SOL    HW2 5707   3.066   2.208   0.494
 1703SOL     OW 5708   4.162   3.331   4.840
 1703SOL    HW1 5709   4.144   3.233   4.833
 1703SOL    HW2 5710   4.240   3.356   4.783
 1704SOL     OW 5711   2.689   3.123   0.314
 1704SOL    HW1 5712   2.653   3.030   0.302
 1704SOL    HW2 5713   2.734   3.153   0.230
 1705SOL     OW 5714   3.918   2.508   1.397
 1705SOL    HW1 5715   4.016   2.521   1.387
 1705SOL    HW2 5716   3.894   2.415   1.372
 1706SOL     OW 5717   2.182   3.534   1.578
 1706SOL    HW1 5718   2.119   3.497   1.510
 1706SOL    HW2 5719   2.259   3.579   1.532
 1707SOL     OW 5720   3.485   3.994   1.527
 1707SOL    HW1 5721   3.448   3.996   1.434
 1707SOL    HW2 5722   3.410   3.979   1.592
 1708SOL     OW 5723   3.203   2.505   0.400
 1708SOL    HW1 5724   3.153   2.433   0.450
 1708SOL    HW2 5725   3.278   2.539   0.457
 1709SOL     OW 5726   2.590   1.402   1.421
 1709SOL    HW1 5727   2.555   1.311   1.397
 1709SOL    HW2 5728   2.610   1.406   1.518
 1710SOL     OW 5729   1.345   3.074   1.339
 1710SOL    HW1 5730   1.257   3.049   1.299
 1710SOL    HW2 5731   1.351   3.174   1.344
 1711SOL     OW 5732   3.759   1.645   1.687
 1711SOL    HW1 5733   3.766   1.577   1.760
 1711SOL    HW2 5734   3.663   1.669   1.672
 1712SOL     OW 5735   1.894   3.518   4.577
 1712SOL    HW1 5736   1.863   3.508   4.671
 1712SOL    HW2 5737   1.994   3.529   4.576
 1713SOL     OW 5738   1.670   2.582   1.789
 1713SOL    HW1 5739   1.624   2.666   1.760
 1713SOL    HW2 5740   1.697   2.591   1.885
 1714SOL     OW 5741   2.825   2.090   1.493
 1714SOL    HW1 5742   2.875   2.033   1.428
 1714SOL    HW2 5743   2.837   2.186   1.470
 1715SOL     OW 5744   3.750   3.088   3.009
 1715SOL    HW1 5745   3.779   3.134   2.925
 1715SOL    HW2 5746   3.677   3.023   2.988
 1716SOL     OW 5747   1.722   2.365   0.079
 1716SOL    HW1 5748   1.757   2.337   0.168
 1716SOL    HW2 5749   1.664   2.445   0.089
 1717SOL     OW 5750   2.759   3.057   3.791
 1717SOL    HW1 5751   2.710   3.133   3.749
 1717SOL    HW2 5752   2.849   3.088   3.821
 1718SOL     OW 5753   2.791   3.259   0.510
 1718SOL    HW1 5754   2.721   3.318   0.551
 1718SOL    HW2 5755   2.748   3.201   0.440
 1719SOL     OW 5756   3.150   3.187   1.997
 1719SOL    HW1 5757   3.113   3.280   1.998
 1719SOL    HW2 5758   3.097   3.130   2.059
 1720SOL     OW 5759   2.125   3.675   0.820
 1720SOL    HW1 5760   2.046   3.615   0.833
 1720SOL    HW2 5761   2.093   3.766   0.792
 1721SOL     OW 5762   3.962   3.721   2.234
 1721SOL    HW1 5763   3.862   3.717   2.234
 1721SOL    HW2 5764   3.994   3.750   2.144
 1722SOL     OW 5765   2.828   1.817  -0.001
 1722SOL    HW1 5766   2.924   1.811  -0.031
 1722SOL    HW2 5767   2.813   1.906   0.042
 1723SOL     OW 5768   2.348   3.195   0.965
 1723SOL    HW1 5769   2.339   3.128   1.038
 1723SOL    HW2 5770   2.258   3.215   0.926
 1724SOL     OW 5771   4.127   2.556   2.162
 1724SOL    HW1 5772   4.174   2.469   2.145
 1724SOL    HW2 5773   4.029   2.544   2.143
 1725SOL     OW 5774   3.481   2.961   1.395
 1725SOL    HW1 5775   3.474   2.982   1.492
 1725SOL    HW2 5776   3.438   3.034   1.341
 1726SOL     OW 5777   3.365   2.565   4.549
 1726SOL    HW1 5778   3.360   2.479   4.600
 1726SOL    HW2 5779   3.431   2.625   4.593
 1727SOL     OW 5780   2.348   3.576   0.985
 1727SOL    HW1 5781   2.389   3.648   1.041
 1727SOL    HW2 5782   2.265   3.611   0.941
 1728SOL     OW 5783   3.391   3.497   2.180
 1728SOL    HW1 5784   3.406   3.470   2.084
 1728SOL    HW2 5785   3.468   3.466   2.235
 1729SOL     OW 5786   2.151   2.350   0.647
 1729SOL    HW1 5787   2.182   2.378   0.556
 1729SOL    HW2 5788   2.140   2.431   0.705
 1730SOL     OW 5789   1.740   2.716   4.150
 1730SOL    HW1 5790   1.731   2.725   4.249
 1730SOL    HW2 5791   1.662   2.664   4.115
 1731SOL     OW 5792   2.305   2.814   0.909
 1731SOL    HW1 5793   2.314   2.715   0.900
 1731SOL    HW2 5794   2.315   2.857   0.819
 1732SOL     OW 5795   0.942   0.672   1.822
 1732SOL    HW1 5796   0.969   0.756   1.776
 1732SOL    HW2 5797   0.976   0.672   1.916
 1733SOL     OW 5798   2.012   3.531   1.340
 1733SOL    HW1 5799   2.055   3.621   1.349
 1733SOL    HW2 5800   2.066   3.474   1.278
 1734SOL     OW 5801   2.606   3.821   2.217
 1734SOL    HW1 5802   2.649   3.911   2.211
 1734SOL    HW2 5803   2.510   3.829   2.188
 1735SOL     OW 5804   4.513   2.514   1.283
 1735SOL    HW1 5805   4.523   2.416   1.299
 1735SOL    HW2 5806   4.434   2.548   1.334
 1736SOL     OW 5807   2.787   2.032   0.952
 1736SOL    HW1 5808   2.794   2.027   1.052
 1736SOL    HW2 5809   2.851   1.968   0.911
 1737SOL     OW 5810   4.397   2.265   0.744
 1737SOL    HW1 5811   4.335   2.210   0.688
 1737SOL    HW2 5812   4.419   2.215   0.828
 1738SOL     OW 5813   2.380   2.715   0.407
 1738SOL    HW1 5814   2.467   2.745   0.371
 1738SOL    HW2 5815   2.389   2.694   0.504
 1739SOL     OW 5816   3.663   2.554   1.597
 1739SOL    HW1 5817   3.710   2.633   1.558
 1739SOL    HW2 5818   3.585   2.586   1.651
 1740SOL     OW 5819   3.267   1.970   0.155
 1740SOL    HW1 5820   3.296   2.056   0.200
 1740SOL    HW2 5821   3.347   1.911   0.143
 1741SOL     OW 5822   3.006   3.081   0.531
 1741SOL    HW1 5823   2.930   3.146   0.534
 1741SOL    HW2 5824   3.051   3.087   0.441
 1742SOL     OW 5825   3.255   3.463   1.763
 1742SOL    HW1 5826   3.290   3.397   1.830
 1742SOL    HW2 5827   3.326   3.530   1.743
 1743SOL     OW 5828   2.434   2.427   4.125
 1743SOL    HW1 5829   2.401   2.333   4.117
 1743SOL    HW2 5830   2.434   2.455   4.221
 1744SOL     OW 5831   2.392   1.060   1.158
 1744SOL    HW1 5832   2.428   1.142   1.114
 1744SOL    HW2 5833   2.456   0.984   1.144
 1745SOL     OW 5834   2.901   1.294   0.840
 1745SOL    HW1 5835   2.922   1.292   0.743
 1745SOL    HW2 5836   2.819   1.238   0.858
 1746SOL     OW 5837   1.304   2.261   4.916
 1746SOL    HW1 5838   1.232   2.289   4.853
 1746SOL    HW2 5839   1.338   2.171   4.889
 1747SOL     OW 5840   4.354   3.405   4.625
 1747SOL    HW1 5841   4.344   3.497   4.587
 1747SOL    HW2 5842   4.428   3.357   4.578
 1748SOL     OW 5843   1.686   3.911   3.312
 1748SOL    HW1 5844   1.769   3.950   3.350
 1748SOL    HW2 5845   1.621   3.984   3.292
 1749SOL     OW 5846   4.562   3.639   1.505
 1749SOL    HW1 5847   4.540   3.736   1.501
 1749SOL    HW2 5848   4.479   3.585   1.487
 1750SOL     OW 5849   2.610   0.608   3.329
 1750SOL    HW1 5850   2.521   0.651   3.344
 1750SOL    HW2 5851   2.682   0.677   3.340
 1751SOL     OW 5852   2.644   4.116   3.252
 1751SOL    HW1 5853   2.586   4.190   3.286
 1751SOL    HW2 5854   2.738   4.130   3.284
 1752SOL     OW 5855   2.299   3.067   2.364
 1752SOL    HW1 5856   2.254   2.985   2.327
 1752SOL    HW2 5857   2.279   3.145   2.305
 1753SOL     OW 5858   2.475   2.816   3.829
 1753SOL    HW1 5859   2.379   2.840   3.844
 1753SOL    HW2 5860   2.516   2.788   3.916
 1754SOL     OW 5861   1.683   3.730   3.063
 1754SOL    HW1 5862   1.678   3.810   3.123
 1754SOL    HW2 5863   1.713   3.758   2.972
 1755SOL     OW 5864   2.901   3.845   3.599
 1755SOL    HW1 5865   2.915   3.822   3.503
 1755SOL    HW2 5866   2.825   3.792   3.636
 1756SOL     OW 5867   2.298   3.715   3.178
 1756SOL    HW1 5868   2.231   3.772   3.227
 1756SOL    HW2 5869   2.251   3.665   3.105
 1757SOL     OW 5870   2.618   3.554   2.910
 1757SOL    HW1 5871   2.555   3.617   2.863
 1757SOL    HW2 5872   2.675   3.607   2.973
 1758SOL     OW 5873   2.261   3.721   2.566
 1758SOL    HW1 5874   2.356   3.697   2.545
 1758SOL    HW2 5875   2.250   3.821   2.558
 1759SOL     OW 5876   1.714   3.545   3.531
 1759SOL    HW1 5877   1.805   3.504   3.540
 1759SOL    HW2 5878   1.673   3.556   3.621
 1760SOL     OW 5879   2.490   2.832   2.029
 1760SOL    HW1 5880   2.407   2.781   2.004
 1760SOL    HW2 5881   2.496   2.841   2.128
 1761SOL     OW 5882   3.897   1.702   3.357
 1761SOL    HW1 5883   3.835   1.732   3.430
 1761SOL    HW2 5884   3.935   1.782   3.311
 1762SOL     OW 5885   4.454   0.427   1.097
 1762SOL    HW1 5886   4.524   0.429   1.168
 1762SOL    HW2 5887   4.482   0.363   1.025
 1763SOL     OW 5888   1.922   2.754   2.331
 1763SOL    HW1 5889   1.872   2.818   2.389
 1763SOL    HW2 5890   1.975   2.804   2.263
 1764SOL     OW 5891   3.141   4.058   2.453
 1764SOL    HW1 5892   3.200   4.010   2.518
 1764SOL    HW2 5893   3.193   4.133   2.410
 1765SOL     OW 5894   2.379   3.415   1.977
 1765SOL    HW1 5895   2.475   3.421   1.949
 1765SOL    HW2 5896   2.328   3.492   1.939
 1766SOL     OW 5897   2.694   3.349   3.355
 1766SOL    HW1 5898   2.603   3.376   3.322
 1766SOL    HW2 5899   2.717   3.259   3.319
 1767SOL     OW 5900   3.608   0.356   2.573
 1767SOL    HW1 5901   3.650   0.397   2.654
 1767SOL    HW2 5902   3.587   0.260   2.591
 1768SOL     OW 5903   1.821   0.819   4.577
 1768SOL    HW1 5904   1.905   0.811   4.631
 1768SOL    HW2 5905   1.810   0.914   4.547
 1769SOL     OW 5906   2.850   3.685   3.048
 1769SOL    HW1 5907   2.932   3.646   3.005
 1769SOL    HW2 5908   2.818   3.762   2.994
 1770SOL     OW 5909   3.230   3.855   2.602
 1770SOL    HW1 5910   3.251   3.780   2.540
 1770SOL    HW2 5911   3.264   3.834   2.694
 1771SOL     OW 5912   3.710   4.166   1.520
 1771SOL    HW1 5913   3.775   4.137   1.449
 1771SOL    HW2 5914   3.638   4.098   1.527
 1772SOL     OW 5915   2.616   3.233   3.643
 1772SOL    HW1 5916   2.544   3.284   3.690
 1772SOL    HW2 5917   2.581   3.201   3.555
 1773SOL     OW 5918   2.278   3.141   4.106
 1773SOL    HW1 5919   2.335   3.102   4.179
 1773SOL    HW2 5920   2.186   3.159   4.141
 1774SOL     OW 5921   1.161   4.186   3.614
 1774SOL    HW1 5922   1.102   4.223   3.541
 1774SOL    HW2 5923   1.233   4.130   3.573
 1775SOL     OW 5924   2.820   2.351   3.893
 1775SOL    HW1 5925   2.837   2.346   3.794
 1775SOL    HW2 5926   2.747   2.286   3.917
 1776SOL     OW 5927   3.795   3.169   2.751
 1776SOL    HW1 5928   3.806   3.268   2.735
 1776SOL    HW2 5929   3.749   3.128   2.673
 1777SOL     OW 5930   2.356   3.348   2.500
 1777SOL    HW1 5931   2.413   3.428   2.483
 1777SOL    HW2 5932   2.336   3.302   2.414
 1778SOL     OW 5933   2.094   3.493   2.495
 1778SOL    HW1 5934   2.108   3.410   2.549
 1778SOL    HW2 5935   2.166   3.559   2.515
 1779SOL     OW 5936   1.443   2.861   3.350
 1779SOL    HW1 5937   1.413   2.900   3.436
 1779SOL    HW2 5938   1.538   2.887   3.332
 1780SOL     OW 5939   3.877   0.209   1.083
 1780SOL    HW1 5940   3.796   0.249   1.041
 1780SOL    HW2 5941   3.908   0.266   1.159
 1781SOL     OW 5942   3.718   3.304   0.650
 1781SOL    HW1 5943   3.753   3.317   0.557
 1781SOL    HW2 5944   3.787   3.259   0.706
 1782SOL     OW 5945   3.198   3.721   2.116
 1782SOL    HW1 5946   3.155   3.741   2.204
 1782SOL    HW2 5947   3.271   3.655   2.129
 1783SOL     OW 5948   1.574   3.941   1.615
 1783SOL    HW1 5949   1.529   3.999   1.546
 1783SOL    HW2 5950   1.673   3.938   1.596
 1784SOL     OW 5951   2.532   3.539   2.408
 1784SOL    HW1 5952   2.532   3.534   2.309
 1784SOL    HW2 5953   2.560   3.630   2.437
 1785SOL     OW 5954   2.707   2.429   4.147
 1785SOL    HW1 5955   2.610   2.416   4.168
 1785SOL    HW2 5956   2.725   2.402   4.053
 1786SOL     OW 5957   2.449   4.134   2.629
 1786SOL    HW1 5958   2.432   4.185   2.714
 1786SOL    HW2 5959   2.362   4.113   2.585
 1787SOL     OW 5960   2.675   4.082   2.198
 1787SOL    HW1 5961   2.663   4.107   2.102
 1787SOL    HW2 5962   2.772   4.083   2.220
 1788SOL     OW 5963   2.163   2.838   1.805
 1788SOL    HW1 5964   2.189   2.766   1.870
 1788SOL    HW2 5965   2.065   2.836   1.789
 1789SOL     OW 5966   2.527   3.636   3.479
 1789SOL    HW1 5967   2.482   3.561   3.430
 1789SOL    HW2 5968   2.549   3.709   3.415
 1790SOL     OW 5969   3.961   3.457   2.197
 1790SOL    HW1 5970   4.052   3.432   2.229
 1790SOL    HW2 5971   3.944   3.554   2.216
 1791SOL     OW 5972   2.279   0.282   3.315
 1791SOL    HW1 5973   2.293   0.185   3.291
 1791SOL    HW2 5974   2.295   0.294   3.413
 1792SOL     OW 5975   0.031   1.574   3.260
 1792SOL    HW1 5976   0.025   1.489   3.313
 1792SOL    HW2 5977   0.120   1.578   3.214
 1793SOL     OW 5978   2.387   3.208   1.792
 1793SOL    HW1 5979   2.369   3.280   1.859
 1793SOL    HW2 5980   2.471   3.160   1.816
 1794SOL     OW 5981   4.249   2.981   2.605
 1794SOL    HW1 5982   4.202   2.934   2.679
 1794SOL    HW2 5983   4.258   3.078   2.626
 1795SOL     OW 5984   3.267   2.710   3.999
 1795SOL    HW1 5985   3.363   2.728   4.022
 1795SOL    HW2 5986   3.263   2.654   3.916
 1796SOL     OW 5987   2.298   0.651   3.035
 1796SOL    HW1 5988   2.358   0.714   3.085
 1796SOL    HW2 5989   2.287   0.566   3.087
 1797SOL     OW 5990   4.786   3.122   2.850
 1797SOL    HW1 5991   4.870   3.151   2.804
 1797SOL    HW2 5992   4.707   3.161   2.802
 1798SOL     OW 5993   2.570   2.873   3.107
 1798SOL    HW1 5994   2.669   2.859   3.107
 1798SOL    HW2 5995   2.537   2.874   3.201
 1799SOL     OW 5996   3.973   3.015   2.523
 1799SOL    HW1 5997   3.938   3.107   2.508
 1799SOL    HW2 5998   4.073   3.018   2.527
 1800SOL     OW 5999   2.788   4.120   3.645
 1800SOL    HW1 6000   2.788   4.022   3.664
 1800SOL    HW2 6001   2.842   4.167   3.715
 1801SOL     OW 6002   2.204   3.084   2.819
 1801SOL    HW1 6003   2.263   3.155   2.781
 1801SOL    HW2 6004   2.261   3.014   2.863
 1802SOL     OW 6005   1.938   3.333   2.694
 1802SOL    HW1 6006   1.916   3.285   2.779
 1802SOL    HW2 6007   1.908   3.428   2.702
 1803SOL     OW 6008   3.055   3.647   1.742
 1803SOL    HW1 6009   3.131   3.589   1.772
 1803SOL    HW2 6010   2.972   3.593   1.738
 1804SOL     OW 6011   3.364   3.696   2.423
 1804SOL    HW1 6012   3.452   3.728   2.387
 1804SOL    HW2 6013   3.335   3.615   2.372
 1805SOL     OW 6014   2.793   3.897   2.856
 1805SOL    HW1 6015   2.892   3.893   2.849
 1805SOL    HW2 6016   2.757   3.955   2.783
 1806SOL     OW 6017   2.712   3.874   4.186
 1806SOL    HW1 6018   2.632   3.845   4.238
 1806SOL    HW2 6019   2.685   3.898   4.093
 1807SOL     OW 6020   2.893   1.465   4.016
 1807SOL    HW1 6021   2.960   1.459   3.942
 1807SOL    HW2 6022   2.828   1.390   4.008
 1808SOL     OW 6023   1.986   2.442   4.869
 1808SOL    HW1 6024   1.978   2.542   4.874
 1808SOL    HW2 6025   1.895   2.402   4.879
 1809SOL     OW 6026   0.628   3.355   3.541
 1809SOL    HW1 6027   0.572   3.395   3.613
 1809SOL    HW2 6028   0.614   3.407   3.456
 1810SOL     OW 6029   4.296   2.545   3.407
 1810SOL    HW1 6030   4.206   2.548   3.451
 1810SOL    HW2 6031   4.304   2.620   3.342
 1811SOL     OW 6032   1.964   0.425   4.280
 1811SOL    HW1 6033   1.868   0.445   4.258
 1811SOL    HW2 6034   1.969   0.341   4.334
 1812SOL     OW 6035   3.590   0.186   3.085
 1812SOL    HW1 6036   3.684   0.219   3.073
 1812SOL    HW2 6037   3.554   0.220   3.172
 1813SOL     OW 6038   2.943   3.694   4.068
 1813SOL    HW1 6039   2.881   3.768   4.092
 1813SOL    HW2 6040   2.977   3.708   3.975
 1814SOL     OW 6041   1.759   2.862   3.567
 1814SOL    HW1 6042   1.830   2.793   3.556
 1814SOL    HW2 6043   1.703   2.839   3.647
 1815SOL     OW 6044   2.058   3.258   0.918
 1815SOL    HW1 6045   1.970   3.301   0.936
 1815SOL    HW2 6046   2.074   3.252   0.819
 1816SOL     OW 6047   3.660   0.337   1.313
 1816SOL    HW1 6048   3.636   0.341   1.216
 1816SOL    HW2 6049   3.626   0.251   1.352
 1817SOL     OW 6050   2.953   0.670   2.613
 1817SOL    HW1 6051   2.927   0.595   2.674
 1817SOL    HW2 6052   2.893   0.669   2.533
 1818SOL     OW 6053   2.039   3.145   3.419
 1818SOL    HW1 6054   2.032   3.245   3.429
 1818SOL    HW2 6055   2.080   3.106   3.502
 1819SOL     OW 6056   2.765   2.883   3.568
 1819SOL    HW1 6057   2.768   2.946   3.646
 1819SOL    HW2 6058   2.856   2.878   3.526
 1820SOL     OW 6059   1.946   3.504   3.973
 1820SOL    HW1 6060   1.937   3.601   3.955
 1820SOL    HW2 6061   1.996   3.491   4.059
 1821SOL     OW 6062   1.632   3.598   3.791
 1821SOL    HW1 6063   1.553   3.660   3.785
 1821SOL    HW2 6064   1.695   3.632   3.860
 1822SOL     OW 6065   2.111   3.597   3.003
 1822SOL    HW1 6066   2.098   3.498   2.992
 1822SOL    HW2 6067   2.102   3.641   2.914
 1823SOL     OW 6068   2.317   4.098   2.305
 1823SOL    HW1 6069   2.233   4.151   2.288
 1823SOL    HW2 6070   2.394   4.161   2.318
 1824SOL     OW 6071   3.769   3.517   3.480
 1824SOL    HW1 6072   3.776   3.591   3.413
 1824SOL    HW2 6073   3.832   3.444   3.456
 1825SOL     OW 6074   2.964   3.756   3.311
 1825SOL    HW1 6075   3.056   3.786   3.285
 1825SOL    HW2 6076   2.915   3.724   3.230
 1826SOL     OW 6077   1.326   3.296   2.759
 1826SOL    HW1 6078   1.231   3.327   2.766
 1826SOL    HW2 6079   1.376   3.355   2.695
 1827SOL     OW 6080   1.221   4.162   3.881
 1827SOL    HW1 6081   1.218   4.246   3.935
 1827SOL    HW2 6082   1.157   4.170   3.804
 1828SOL     OW 6083   3.515   2.623   2.748
 1828SOL    HW1 6084   3.528   2.702   2.688
 1828SOL    HW2 6085   3.508   2.540   2.694
 1829SOL     OW 6086   3.273   3.920   3.164
 1829SOL    HW1 6087   3.183   3.964   3.155
 1829SOL    HW2 6088   3.341   3.989   3.191
 1830SOL     OW 6089   1.839   4.122   3.059
 1830SOL    HW1 6090   1.755   4.134   3.006
 1830SOL    HW2 6091   1.838   4.185   3.137
 1831SOL     OW 6092   2.860   3.792   2.541
 1831SOL    HW1 6093   2.810   3.872   2.573
 1831SOL    HW2 6094   2.942   3.779   2.597
 1832SOL     OW 6095   1.831   3.569   2.694
 1832SOL    HW1 6096   1.817   3.605   2.602
 1832SOL    HW2 6097   1.745   3.572   2.744
 1833SOL     OW 6098   2.195   3.129   3.180
 1833SOL    HW1 6099   2.257   3.068   3.229
 1833SOL    HW2 6100   2.123   3.160   3.241
 1834SOL     OW 6101   3.305   2.383   3.506
 1834SOL    HW1 6102   3.271   2.435   3.428
 1834SOL    HW2 6103   3.394   2.343   3.483
 1835SOL     OW 6104   1.281   3.346   2.114
 1835SOL    HW1 6105   1.349   3.291   2.067
 1835SOL    HW2 6106   1.216   3.383   2.047
 1836SOL     OW 6107   1.849   0.056   3.305
 1836SOL    HW1 6108   1.909   0.126   3.344
 1836SOL    HW2 6109   1.754   0.085   3.313
 1837SOL     OW 6110   2.777   0.228   1.319
 1837SOL    HW1 6111   2.689   0.268   1.345
 1837SOL    HW2 6112   2.761   0.152   1.256
 1838SOL     OW 6113   1.486   0.136   3.470
 1838SOL    HW1 6114   1.517   0.180   3.385
 1838SOL    HW2 6115   1.558   0.144   3.539
 1839SOL     OW 6116   2.746   0.743   2.409
 1839SOL    HW1 6117   2.786   0.771   2.322
 1839SOL    HW2 6118   2.649   0.768   2.410
 1840SOL     OW 6119   2.499   3.758   1.752
 1840SOL    HW1 6120   2.494   3.854   1.780
 1840SOL    HW2 6121   2.595   3.730   1.744
 1841SOL     OW 6122   1.675   3.098   1.383
 1841SOL    HW1 6123   1.639   3.139   1.300
 1841SOL    HW2 6124   1.613   3.115   1.459
 1842SOL     OW 6125   1.073   1.696   3.775
 1842SOL    HW1 6126   0.991   1.748   3.796
 1842SOL    HW2 6127   1.153   1.743   3.812
 1843SOL     OW 6128   1.944   3.136   2.212
 1843SOL    HW1 6129   2.022   3.079   2.186
 1843SOL    HW2 6130   1.904   3.177   2.130
 1844SOL     OW 6131   3.192   0.737   2.441
 1844SOL    HW1 6132   3.274   0.781   2.478
 1844SOL    HW2 6133   3.131   0.713   2.516
 1845SOL     OW 6134   2.378   3.298   3.444
 1845SOL    HW1 6135   2.324   3.341   3.516
 1845SOL    HW2 6136   2.359   3.342   3.356
 1846SOL     OW 6137   2.034   3.497   4.230
 1846SOL    HW1 6138   2.009   3.424   4.293
 1846SOL    HW2 6139   2.024   3.585   4.276
 1847SOL     OW 6140   3.246   2.594   3.719
 1847SOL    HW1 6141   3.336   2.635   3.704
 1847SOL    HW2 6142   3.248   2.498   3.690
 1848SOL     OW 6143   3.041   3.373   4.139
 1848SOL    HW1 6144   3.014   3.282   4.170
 1848SOL    HW2 6145   2.995   3.442   4.196
 1849SOL     OW 6146   2.860   4.015   1.579
 1849SOL    HW1 6147   2.795   3.946   1.547
 1849SOL    HW2 6148   2.948   4.001   1.534
 1850SOL     OW 6149   3.534   3.593   2.769
 1850SOL    HW1 6150   3.523   3.495   2.759
 1850SOL    HW2 6151   3.607   3.625   2.708
 1851SOL     OW 6152   2.383   3.302   3.034
 1851SOL    HW1 6153   2.443   3.319   2.956
 1851SOL    HW2 6154   2.348   3.209   3.030
 1852SOL     OW 6155   2.198   4.011   2.573
 1852SOL    HW1 6156   2.135   3.995   2.649
 1852SOL    HW2 6157   2.199   4.108   2.550
 1853SOL     OW 6158   3.473   3.222   2.457
 1853SOL    HW1 6159   3.468   3.228   2.557
 1853SOL    HW2 6160   3.394   3.269   2.417
 1854SOL     OW 6161   4.126   2.858   2.831
 1854SOL    HW1 6162   4.205   2.810   2.868
 1854SOL    HW2 6163   4.042   2.817   2.868
 1855SOL     OW 6164   2.053   3.809   4.176
 1855SOL    HW1 6165   1.989   3.879   4.209
 1855SOL    HW2 6166   2.020   3.773   4.089
 1856SOL     OW 6167   1.324   2.927   1.810
 1856SOL    HW1 6168   1.404   2.883   1.768
 1856SOL    HW2 6169   1.290   2.998   1.749
 1857SOL     OW 6170   1.797   3.027   3.341
 1857SOL    HW1 6171   1.877   3.083   3.363
 1857SOL    HW2 6172   1.794   2.948   3.402
 1858SOL     OW 6173   2.750   0.314   2.850
 1858SOL    HW1 6174   2.756   0.272   2.759
 1858SOL    HW2 6175   2.832   0.369   2.866
 1859SOL     OW 6176   1.646   2.688   2.048
 1859SOL    HW1 6177   1.716   2.638   2.099
 1859SOL    HW2 6178   1.655   2.786   2.066
 1860SOL     OW 6179   2.510   2.845   2.294
 1860SOL    HW1 6180   2.529   2.751   2.321
 1860SOL    HW2 6181   2.502   2.903   2.375
 1861SOL     OW 6182   1.717   3.117   3.098
 1861SOL    HW1 6183   1.674   3.205   3.114
 1861SOL    HW2 6184   1.769   3.090   3.179
 1862SOL     OW 6185   2.438   2.911   2.855
 1862SOL    HW1 6186   2.503   2.885   2.926
 1862SOL    HW2 6187   2.466   2.996   2.812
 1863SOL     OW 6188   3.014   2.964   2.163
 1863SOL    HW1 6189   2.962   2.939   2.244
 1863SOL    HW2 6190   3.012   2.887   2.098
 1864SOL     OW 6191   1.575   2.580   0.106
 1864SOL    HW1 6192   1.547   2.662   0.056
 1864SOL    HW2 6193   1.499   2.549   0.163
 1865SOL     OW 6194   1.908   2.971   3.887
 1865SOL    HW1 6195   1.905   3.043   3.818
 1865SOL    HW2 6196   1.880   3.008   3.976
 1866SOL     OW 6197   4.318   2.571   0.582
 1866SOL    HW1 6198   4.363   2.482   0.595
 1866SOL    HW2 6199   4.219   2.558   0.582
 1867SOL     OW 6200   4.268   4.161   3.697
 1867SOL    HW1 6201   4.271   4.136   3.794
 1867SOL    HW2 6202   4.173   4.172   3.668
 1868SOL     OW 6203   4.108   1.827   1.193
 1868SOL    HW1 6204   4.099   1.828   1.094
 1868SOL    HW2 6205   4.077   1.915   1.231
 1869SOL     OW 6206   2.584   2.818   3.386
 1869SOL    HW1 6207   2.547   2.726   3.402
 1869SOL    HW2 6208   2.653   2.839   3.456
 1870SOL     OW 6209   4.305   2.106   4.093
 1870SOL    HW1 6210   4.285   2.113   4.191
 1870SOL    HW2 6211   4.232   2.054   4.048
 1871SOL     OW 6212   2.896   3.129   4.224
 1871SOL    HW1 6213   2.876   3.125   4.322
 1871SOL    HW2 6214   2.960   3.056   4.201
 1872SOL     OW 6215   1.434   2.053   4.849
 1872SOL    HW1 6216   1.412   1.958   4.871
 1872SOL    HW2 6217   1.480   2.056   4.760
 1873SOL     OW 6218   2.908   3.455   4.381
 1873SOL    HW1 6219   2.885   3.360   4.405
 1873SOL    HW2 6220   2.824   3.506   4.364
 1874SOL     OW 6221   3.163   2.943   4.804
 1874SOL    HW1 6222   3.165   2.946   4.704
 1874SOL    HW2 6223   3.073   2.914   4.835
 1875SOL     OW 6224   2.227   2.886   4.785
 1875SOL    HW1 6225   2.195   2.804   4.834
 1875SOL    HW2 6226   2.150   2.927   4.737
 1876SOL     OW 6227   0.866   2.276   2.843
 1876SOL    HW1 6228   0.900   2.212   2.912
 1876SOL    HW2 6229   0.797   2.231   2.786
 1877SOL     OW 6230   1.948   2.626   3.943
 1877SOL    HW1 6231   1.965   2.725   3.943
 1877SOL    HW2 6232   1.870   2.607   4.004
 1878SOL     OW 6233   2.076   2.485   4.418
 1878SOL    HW1 6234   2.160   2.437   4.391
 1878SOL    HW2 6235   2.052   2.552   4.347
 1879SOL     OW 6236   2.340   2.410   0.033
 1879SOL    HW1 6237   2.360   2.492   0.087
 1879SOL    HW2 6238   2.297   2.437  -0.053
 1880SOL     OW 6239   2.810   3.404   3.743
 1880SOL    HW1 6240   2.736   3.340   3.721
 1880SOL    HW2 6241   2.875   3.407   3.668
 1881SOL     OW 6242   1.974   3.753   3.881
 1881SOL    HW1 6243   2.027   3.753   3.796
 1881SOL    HW2 6244   1.946   3.846   3.904
 1882SOL     OW 6245   2.790   2.808   3.910
 1882SOL    HW1 6246   2.749   2.890   3.869
 1882SOL    HW2 6247   2.862   2.773   3.850
 1883SOL     OW 6248   3.070   3.581   3.490
 1883SOL    HW1 6249   2.999   3.516   3.517
 1883SOL    HW2 6250   3.032   3.647   3.425
 1884SOL     OW 6251   3.416   3.735   4.489
 1884SOL    HW1 6252   3.483   3.804   4.463
 1884SOL    HW2 6253   3.326   3.760   4.453
 1885SOL     OW 6254   1.980   2.135   3.662
 1885SOL    HW1 6255   2.007   2.145   3.567
 1885SOL    HW2 6256   1.887   2.169   3.674
 1886SOL     OW 6257   2.594   3.840   3.919
 1886SOL    HW1 6258   2.644   3.799   3.842
 1886SOL    HW2 6259   2.500   3.857   3.892
 1887SOL     OW 6260   3.343   4.002   0.712
 1887SOL    HW1 6261   3.419   4.068   0.718
 1887SOL    HW2 6262   3.265   4.046   0.668
 1888SOL     OW 6263   3.543   3.973   4.458
 1888SOL    HW1 6264   3.625   4.029   4.471
 1888SOL    HW2 6265   3.530   3.955   4.360
 1889SOL     OW 6266   1.192   2.354   3.390
 1889SOL    HW1 6267   1.265   2.419   3.412
 1889SOL    HW2 6268   1.211   2.310   3.303
 1890SOL     OW 6269   2.205   2.882   3.934
 1890SOL    HW1 6270   2.222   2.956   3.999
 1890SOL    HW2 6271   2.135   2.911   3.868
 1891SOL     OW 6272   3.405   3.582   3.959
 1891SOL    HW1 6273   3.391   3.550   3.865
 1891SOL    HW2 6274   3.502   3.581   3.981
 1892SOL     OW 6275   2.662   2.904   4.262
 1892SOL    HW1 6276   2.642   2.817   4.218
 1892SOL    HW2 6277   2.737   2.949   4.215
 1893SOL     OW 6278   1.446   1.735   0.791
 1893SOL    HW1 6279   1.482   1.823   0.823
 1893SOL    HW2 6280   1.456   1.729   0.692
 1894SOL     OW 6281   1.500   2.315   4.719
 1894SOL    HW1 6282   1.434   2.278   4.784
 1894SOL    HW2 6283   1.538   2.241   4.663
 1895SOL     OW 6284   3.572   2.389   4.353
 1895SOL    HW1 6285   3.607   2.482   4.368
 1895SOL    HW2 6286   3.475   2.392   4.332
 1896SOL     OW 6287   1.199   1.745   1.337
 1896SOL    HW1 6288   1.230   1.839   1.326
 1896SOL    HW2 6289   1.202   1.698   1.249
 1897SOL     OW 6290   3.831   0.282   3.428
 1897SOL    HW1 6291   3.927   0.310   3.430
 1897SOL    HW2 6292   3.817   0.204   3.489
 1898SOL     OW 6293   3.049   3.402   0.449
 1898SOL    HW1 6294   3.095   3.420   0.536
 1898SOL    HW2 6295   2.955   3.374   0.466
 1899SOL     OW 6296   2.872   2.030   4.431
 1899SOL    HW1 6297   2.874   2.117   4.382
 1899SOL    HW2 6298   2.879   2.048   4.530
 1900SOL     OW 6299   3.254   3.501   3.672
 1900SOL    HW1 6300   3.183   3.521   3.605
 1900SOL    HW2 6301   3.214   3.451   3.749
 1901SOL     OW 6302   2.178   1.441   4.101
 1901SOL    HW1 6303   2.095   1.456   4.047
 1901SOL    HW2 6304   2.254   1.420   4.040
 1902SOL     OW 6305   2.579   4.239   3.540
 1902SOL    HW1 6306   2.498   4.189   3.509
 1902SOL    HW2 6307   2.637   4.178   3.595
 1903SOL     OW 6308   3.886   2.461   4.069
 1903SOL    HW1 6309   3.984   2.442   4.063
 1903SOL    HW2 6310   3.847   2.413   4.147
 1904SOL     OW 6311   3.376   3.466   4.277
 1904SOL    HW1 6312   3.310   3.491   4.348
 1904SOL    HW2 6313   3.381   3.540   4.209
 1905SOL     OW 6314   3.468   1.183   4.560
 1905SOL    HW1 6315   3.567   1.182   4.569
 1905SOL    HW2 6316   3.441   1.124   4.483
 1906SOL     OW 6317   4.193   2.853   0.078
 1906SOL    HW1 6318   4.227   2.852  -0.017
 1906SOL    HW2 6319   4.244   2.920   0.131
 1907SOL     OW 6320   3.310   3.274   4.098
 1907SOL    HW1 6321   3.212   3.287   4.114
 1907SOL    HW2 6322   3.360   3.350   4.139
 1908SOL     OW 6323   2.945   1.691   4.558
 1908SOL    HW1 6324   3.017   1.756   4.583
 1908SOL    HW2 6325   2.869   1.741   4.516
 1909SOL     OW 6326   2.047   1.955   4.677
 1909SOL    HW1 6327   2.081   2.014   4.750
 1909SOL    HW2 6328   2.086   1.864   4.687
 1910SOL     OW 6329   3.524   2.896   0.477
 1910SOL    HW1 6330   3.487   2.894   0.570
 1910SOL    HW2 6331   3.508   2.807   0.434
 1911SOL     OW 6332   2.130   3.011   3.649
 1911SOL    HW1 6333   2.228   3.033   3.656
 1911SOL    HW2 6334   2.119   2.913   3.631
 1912SOL     OW 6335   1.074   2.083   4.074
 1912SOL    HW1 6336   1.088   2.149   4.148
 1912SOL    HW2 6337   0.986   2.101   4.030
 1913SOL     OW 6338   3.080   3.413   3.865
 1913SOL    HW1 6339   3.094   3.405   3.964
 1913SOL    HW2 6340   2.985   3.439   3.847
 1914SOL     OW 6341   1.986   1.139   1.315
 1914SOL    HW1 6342   1.891   1.108   1.310
 1914SOL    HW2 6343   2.035   1.107   1.233
 1915SOL     OW 6344   2.776   1.262   4.442
 1915SOL    HW1 6345   2.680   1.266   4.415
 1915SOL    HW2 6346   2.819   1.350   4.424
 1916SOL     OW 6347   3.726   3.198   0.060
 1916SOL    HW1 6348   3.652   3.138   0.089
 1916SOL    HW2 6349   3.814   3.150   0.068
 1917SOL     OW 6350   2.256   2.827   4.332
 1917SOL    HW1 6351   2.265   2.775   4.247
 1917SOL    HW2 6352   2.161   2.823   4.363
 1918SOL     OW 6353   3.855   4.085   4.801
 1918SOL    HW1 6354   3.798   4.012   4.764
 1918SOL    HW2 6355   3.935   4.047   4.846
 1919SOL     OW 6356   1.582   3.322   3.424
 1919SOL    HW1 6357   1.638   3.251   3.382
 1919SOL    HW2 6358   1.635   3.407   3.428
 1920SOL     OW 6359   3.058   1.621   3.609
 1920SOL    HW1 6360   3.091   1.527   3.596
 1920SOL    HW2 6361   3.022   1.656   3.522
 1921SOL     OW 6362   2.272   1.916   3.817
 1921SOL    HW1 6363   2.337   1.880   3.884
 1921SOL    HW2 6364   2.237   2.004   3.848
 1922SOL     OW 6365   3.739   2.275   0.114
 1922SOL    HW1 6366   3.703   2.184   0.136
 1922SOL    HW2 6367   3.784   2.273   0.025
 1923SOL     OW 6368   3.194   1.800   0.753
 1923SOL    HW1 6369   3.285   1.812   0.715
 1923SOL    HW2 6370   3.182   1.704   0.781
 1924SOL     OW 6371   4.041   2.306   3.543
 1924SOL    HW1 6372   4.068   2.291   3.448
 1924SOL    HW2 6373   3.944   2.328   3.548
 1925SOL     OW 6374   1.855   3.105   3.659
 1925SOL    HW1 6375   1.954   3.097   3.644
 1925SOL    HW2 6376   1.810   3.022   3.626
 1926SOL     OW 6377   4.309   3.790   4.679
 1926SOL    HW1 6378   4.274   3.842   4.601
 1926SOL    HW2 6379   4.232   3.760   4.736
 1927SOL     OW 6380   4.126   2.503   3.713
 1927SOL    HW1 6381   4.137   2.435   3.640
 1927SOL    HW2 6382   4.214   2.545   3.732
 1928SOL     OW 6383   0.895   1.396   4.828
 1928SOL    HW1 6384   0.851   1.453   4.898
 1928SOL    HW2 6385   0.927   1.454   4.753
 1929SOL     OW 6386   4.084   3.701   0.449
 1929SOL    HW1 6387   4.062   3.773   0.384
 1929SOL    HW2 6388   4.164   3.650   0.417
 1930SOL     OW 6389   4.113   3.250   0.691
 1930SOL    HW1 6390   4.086   3.287   0.780
 1930SOL    HW2 6391   4.067   3.301   0.618
 1931SOL     OW 6392   3.298   3.218   3.437
 1931SOL    HW1 6393   3.215   3.199   3.490
 1931SOL    HW2 6394   3.377   3.178   3.484
 1932SOL     OW 6395   2.634   3.704   0.060
 1932SOL    HW1 6396   2.586   3.788   0.037
 1932SOL    HW2 6397   2.676   3.666  -0.022
 1933SOL     OW 6398   4.363   1.739   0.737
 1933SOL    HW1 6399   4.322   1.827   0.713
 1933SOL    HW2 6400   4.450   1.729   0.690
 1934SOL     OW 6401   1.622   2.031   3.788
 1934SOL    HW1 6402   1.696   1.964   3.789
 1934SOL    HW2 6403   1.646   2.106   3.728
 1935SOL     OW 6404   2.687   1.987   0.536
 1935SOL    HW1 6405   2.628   2.043   0.595
 1935SOL    HW2 6406   2.664   1.890   0.549
 1936SOL     OW 6407   3.479   3.299   4.803
 1936SOL    HW1 6408   3.561   3.293   4.860
 1936SOL    HW2 6409   3.496   3.363   4.728
 1937SOL     OW 6410   2.684   2.088   3.889
 1937SOL    HW1 6411   2.705   2.007   3.834
 1937SOL    HW2 6412   2.623   2.063   3.964
 1938SOL     OW 6413   2.625   2.967   4.556
 1938SOL    HW1 6414   2.552   2.984   4.623
 1938SOL    HW2 6415   2.587   2.974   4.464
 1939SOL     OW 6416   1.439   3.789   3.755
 1939SOL    HW1 6417   1.372   3.818   3.823
 1939SOL    HW2 6418   1.403   3.805   3.663
 1940SOL     OW 6419   2.061   1.734   0.079
 1940SOL    HW1 6420   1.997   1.811   0.076
 1940SOL    HW2 6421   2.117   1.734  -0.004
 1941SOL     OW 6422   2.163   3.276   0.223
 1941SOL    HW1 6423   2.163   3.253   0.126
 1941SOL    HW2 6424   2.192   3.196   0.277
 1942SOL     OW 6425   1.076   1.288   0.111
 1942SOL    HW1 6426   1.035   1.318   0.025
 1942SOL    HW2 6427   1.175   1.296   0.106
 1943SOL     OW 6428   2.923   2.367   3.632
 1943SOL    HW1 6429   3.014   2.335   3.657
 1943SOL    HW2 6430   2.931   2.443   3.567
 1944SOL     OW 6431   2.928   2.101   4.094
 1944SOL    HW1 6432   3.024   2.076   4.091
 1944SOL    HW2 6433   2.891   2.106   4.001
 1945SOL     OW 6434   2.350   3.245   3.872
 1945SOL    HW1 6435   2.408   3.323   3.892
 1945SOL    HW2 6436   2.334   3.192   3.956
 1946SOL     OW 6437   2.385   3.036   3.682
 1946SOL    HW1 6438   2.456   2.975   3.717
 1946SOL    HW2 6439   2.399   3.127   3.721
 1947SOL     OW 6440   3.315   2.438   4.319
 1947SOL    HW1 6441   3.333   2.485   4.405
 1947SOL    HW2 6442   3.225   2.463   4.284
 1948SOL     OW 6443   2.142   2.194   0.001
 1948SOL    HW1 6444   2.057   2.239  -0.027
 1948SOL    HW2 6445   2.208   2.263   0.031
 1949SOL     OW 6446   2.474   2.673   0.680
 1949SOL    HW1 6447   2.529   2.601   0.723
 1949SOL    HW2 6448   2.525   2.759   0.681
 1950SOL     OW 6449   2.405   1.697   4.530
 1950SOL    HW1 6450   2.457   1.695   4.615
 1950SOL    HW2 6451   2.418   1.785   4.485
 1951SOL     OW 6452   1.321   3.552   4.638
 1951SOL    HW1 6453   1.382   3.475   4.620
 1951SOL    HW2 6454   1.342   3.627   4.575
 1952SOL     OW 6455   2.666   3.545   4.323
 1952SOL    HW1 6456   2.586   3.487   4.338
 1952SOL    HW2 6457   2.649   3.608   4.248
 1953SOL     OW 6458   1.382   0.972   0.853
 1953SOL    HW1 6459   1.331   1.036   0.796
 1953SOL    HW2 6460   1.354   0.983   0.948
 1954SOL     OW 6461   2.613   2.534   0.353
 1954SOL    HW1 6462   2.554   2.471   0.404
 1954SOL    HW2 6463   2.704   2.535   0.395
 1955SOL     OW 6464   3.257   2.334   0.130
 1955SOL    HW1 6465   3.340   2.283   0.153
 1955SOL    HW2 6466   3.237   2.401   0.201
 1956SOL     OW 6467   1.977   2.141   4.188
 1956SOL    HW1 6468   1.945   2.195   4.265
 1956SOL    HW2 6469   1.927   2.167   4.105
 1957SOL     OW 6470   3.195   3.208   0.287
 1957SOL    HW1 6471   3.209   3.184   0.191
 1957SOL    HW2 6472   3.145   3.294   0.293
 1958SOL     OW 6473   3.992   3.903   0.300
 1958SOL    HW1 6474   3.934   3.910   0.219
 1958SOL    HW2 6475   3.975   3.981   0.360
 1959SOL     OW 6476   2.041   3.162   4.226
 1959SOL    HW1 6477   1.988   3.082   4.198
 1959SOL    HW2 6478   1.988   3.216   4.291
 1960SOL     OW 6479   1.534   2.069   4.599
 1960SOL    HW1 6480   1.632   2.053   4.608
 1960SOL    HW2 6481   1.504   2.042   4.507
 1961SOL     OW 6482   3.713   3.055   3.404
 1961SOL    HW1 6483   3.666   3.081   3.489
 1961SOL    HW2 6484   3.676   2.969   3.371
 1962SOL     OW 6485   3.216   2.938   3.826
 1962SOL    HW1 6486   3.247   2.876   3.898
 1962SOL    HW2 6487   3.124   2.970   3.847
 1963SOL     OW 6488   2.680   2.496   0.079
 1963SOL    HW1 6489   2.733   2.412   0.085
 1963SOL    HW2 6490   2.654   2.526   0.171
 1964SOL     OW 6491   2.247   0.197   3.717
 1964SOL    HW1 6492   2.156   0.156   3.722
 1964SOL    HW2 6493   2.244   0.278   3.659
 1965SOL     OW 6494   3.855   2.408   0.455
 1965SOL    HW1 6495   3.861   2.447   0.363
 1965SOL    HW2 6496   3.802   2.469   0.513
 1966SOL     OW 6497   3.229   1.491   4.196
 1966SOL    HW1 6498   3.203   1.567   4.136
 1966SOL    HW2 6499   3.196   1.508   4.289
 1967SOL     OW 6500   4.025   3.828   3.464
 1967SOL    HW1 6501   4.090   3.757   3.490
 1967SOL    HW2 6502   3.932   3.795   3.480
 1968SOL     OW 6503   4.504   3.930   3.091
 1968SOL    HW1 6504   4.486   3.833   3.110
 1968SOL    HW2 6505   4.518   3.978   3.178
 1969SOL     OW 6506   3.649   3.538   4.029
 1969SOL    HW1 6507   3.707   3.458   4.042
 1969SOL    HW2 6508   3.678   3.610   4.093
 1970SOL     OW 6509   3.484   2.674   0.329
 1970SOL    HW1 6510   3.416   2.716   0.268
 1970SOL    HW2 6511   3.528   2.598   0.282
 1971SOL     OW 6512   3.111   2.963   4.131
 1971SOL    HW1 6513   3.072   2.872   4.148
 1971SOL    HW2 6514   3.183   2.981   4.199
 1972SOL     OW 6515   2.356   3.643   3.971
 1972SOL    HW1 6516   2.315   3.634   3.881
 1972SOL    HW2 6517   2.331   3.564   4.027
 1973SOL     OW 6518   2.155   2.413   3.968
 1973SOL    HW1 6519   2.230   2.438   3.906
 1973SOL    HW2 6520   2.093   2.491   3.978
 1974SOL     OW 6521   2.145   1.577   3.732
 1974SOL    HW1 6522   2.152   1.666   3.775
 1974SOL    HW2 6523   2.235   1.534   3.728
 1975SOL     OW 6524   3.015   3.140   3.875
 1975SOL    HW1 6525   3.044   3.235   3.870
 1975SOL    HW2 6526   3.044   3.101   3.963
 1976SOL     OW 6527   2.395   0.412   4.302
 1976SOL    HW1 6528   2.430   0.465   4.225
 1976SOL    HW2 6529   2.451   0.429   4.383
 1977SOL     OW 6530   2.182   2.178   3.835
 1977SOL    HW1 6531   2.165   2.270   3.873
 1977SOL    HW2 6532   2.111   2.156   3.769
 1978SOL     OW 6533   2.240   2.548   4.687
 1978SOL    HW1 6534   2.188   2.545   4.602
 1978SOL    HW2 6535   2.321   2.606   4.676
 1979SOL     OW 6536   2.659   4.137   3.956
 1979SOL    HW1 6537   2.756   4.163   3.952
 1979SOL    HW2 6538   2.652   4.037   3.954
 1980SOL     OW 6539   2.711   3.140   0.039
 1980SOL    HW1 6540   2.644   3.081  -0.007
 1980SOL    HW2 6541   2.717   3.227  -0.010
 1981SOL     OW 6542   3.052   3.939   2.801
 1981SOL    HW1 6543   3.102   3.890   2.729
 1981SOL    HW2 6544   3.093   4.030   2.814
 1982SOL     OW 6545   3.900   3.821   4.331
 1982SOL    HW1 6546   3.966   3.755   4.294
 1982SOL    HW2 6547   3.853   3.781   4.410
 1983SOL     OW 6548   0.908   3.243   0.501
 1983SOL    HW1 6549   0.818   3.282   0.518
 1983SOL    HW2 6550   0.921   3.232   0.402
 1984SOL     OW 6551   3.556   3.044   0.195
 1984SOL    HW1 6552   3.485   2.975   0.179
 1984SOL    HW2 6553   3.582   3.043   0.292
 1985SOL     OW 6554   2.849   2.890   0.066
 1985SOL    HW1 6555   2.787   2.954   0.111
 1985SOL    HW2 6556   2.888   2.827   0.133
 1986SOL     OW 6557   3.755   3.471   0.103
 1986SOL    HW1 6558   3.666   3.500   0.138
 1986SOL    HW2 6559   3.753   3.373   0.083
 1987SOL     OW 6560   3.179   1.232   4.506
 1987SOL    HW1 6561   3.264   1.187   4.533
 1987SOL    HW2 6562   3.161   1.214   4.409
 1988SOL     OW 6563   3.559   2.787   4.051
 1988SOL    HW1 6564   3.654   2.817   4.062
 1988SOL    HW2 6565   3.509   2.806   4.136
 1989SOL     OW 6566   2.693   1.647   3.851
 1989SOL    HW1 6567   2.717   1.700   3.770
 1989SOL    HW2 6568   2.759   1.573   3.864
 1990SOL     OW 6569   2.533   2.732   0.065
 1990SOL    HW1 6570   2.571   2.646   0.030
 1990SOL    HW2 6571   2.441   2.716   0.100
 1991SOL     OW 6572   3.047   2.181   0.084
 1991SOL    HW1 6573   3.119   2.249   0.097
 1991SOL    HW2 6574   2.961   2.215   0.122
 1992SOL     OW 6575   2.128   3.005   2.573
 1992SOL    HW1 6576   2.193   3.042   2.506
 1992SOL    HW2 6577   2.155   3.035   2.665
 1993SOL     OW 6578   2.184   0.373   4.125
 1993SOL    HW1 6579   2.267   0.374   4.180
 1993SOL    HW2 6580   2.106   0.398   4.182
 1994SOL     OW 6581   2.520   3.702   1.198
 1994SOL    HW1 6582   2.525   3.602   1.200
 1994SOL    HW2 6583   2.578   3.736   1.124
 1995SOL     OW 6584   1.812   3.858   1.229
 1995SOL    HW1 6585   1.805   3.827   1.324
 1995SOL    HW2 6586   1.877   3.801   1.179
 1996SOL     OW 6587   1.993   0.938   0.961
 1996SOL    HW1 6588   1.944   0.878   1.025
 1996SOL    HW2 6589   2.056   0.997   1.012
 1997SOL     OW 6590   3.148   1.106   1.835
 1997SOL    HW1 6591   3.157   1.124   1.737
 1997SOL    HW2 6592   3.219   1.042   1.863
 1998SOL     OW 6593   2.694   1.242   2.023
 1998SOL    HW1 6594   2.608   1.194   2.033
 1998SOL    HW2 6595   2.743   1.243   2.110
 1999SOL     OW 6596   1.579   3.288   1.185
 1999SOL    HW1 6597   1.481   3.281   1.201
 1999SOL    HW2 6598   1.613   3.376   1.219
 2000SOL     OW 6599   1.760   3.091   4.680
 2000SOL    HW1 6600   1.675   3.075   4.629
 2000SOL    HW2 6601   1.740   3.140   4.764
 2001SOL     OW 6602   1.950   3.308   1.555
 2001SOL    HW1 6603   1.931   3.255   1.472
 2001SOL    HW2 6604   1.919   3.403   1.541
 2002SOL     OW 6605   2.792   3.419   0.961
 2002SOL    HW1 6606   2.696   3.418   0.931
 2002SOL    HW2 6607   2.798   3.468   1.048
 2003SOL     OW 6608   4.114   0.306   1.580
 2003SOL    HW1 6609   4.027   0.256   1.591
 2003SOL    HW2 6610   4.095   0.400   1.554
 2004SOL     OW 6611   3.296   1.562   1.515
 2004SOL    HW1 6612   3.275   1.561   1.417
 2004SOL    HW2 6613   3.221   1.605   1.564
 2005SOL     OW 6614   2.934   4.033   4.335
 2005SOL    HW1 6615   2.852   4.002   4.287
 2005SOL    HW2 6616   2.961   3.965   4.403
 2006SOL     OW 6617   3.275   0.284   1.925
 2006SOL    HW1 6618   3.277   0.311   1.829
 2006SOL    HW2 6619   3.295   0.186   1.932
 2007SOL     OW 6620   3.092   3.485   1.344
 2007SOL    HW1 6621   3.011   3.428   1.329
 2007SOL    HW2 6622   3.112   3.538   1.262
 2008SOL     OW 6623   4.157   0.819   1.615
 2008SOL    HW1 6624   4.183   0.792   1.707
 2008SOL    HW2 6625   4.236   0.863   1.571
 2009SOL     OW 6626   3.111   3.750   4.254
 2009SOL    HW1 6627   3.062   3.819   4.307
 2009SOL    HW2 6628   3.050   3.710   4.186
 2010SOL     OW 6629   3.016   0.470   1.540
 2010SOL    HW1 6630   3.007   0.402   1.612
 2010SOL    HW2 6631   3.083   0.540   1.568
 2011SOL     OW 6632   2.702   3.755   1.478
 2011SOL    HW1 6633   2.800   3.762   1.460
 2011SOL    HW2 6634   2.653   3.745   1.391
 2012SOL     OW 6635   2.466   4.065   1.507
 2012SOL    HW1 6636   2.452   4.160   1.533
 2012SOL    HW2 6637   2.517   4.018   1.578
 2013SOL     OW 6638   2.702   2.269   0.840
 2013SOL    HW1 6639   2.626   2.249   0.778
 2013SOL    HW2 6640   2.743   2.183   0.871
 2014SOL     OW 6641   1.246   0.527   2.582
 2014SOL    HW1 6642   1.333   0.551   2.626
 2014SOL    HW2 6643   1.212   0.442   2.622
 2015SOL     OW 6644   0.251   0.335   0.588
 2015SOL    HW1 6645   0.269   0.433   0.598
 2015SOL    HW2 6646   0.287   0.286   0.668
 2016SOL     OW 6647   2.696   0.056   1.962
 2016SOL    HW1 6648   2.762   0.125   1.991
 2016SOL    HW2 6649   2.743  -0.014   1.908
 2017SOL     OW 6650   2.045   2.819   0.667
 2017SOL    HW1 6651   2.090   2.903   0.698
 2017SOL    HW2 6652   2.006   2.834   0.577
 2018SOL     OW 6653   3.086   0.114   2.160
 2018SOL    HW1 6654   3.060   0.019   2.180
 2018SOL    HW2 6655   3.175   0.115   2.114
 2019SOL     OW 6656   0.720   0.811   1.144
 2019SOL    HW1 6657   0.764   0.901   1.139
 2019SOL    HW2 6658   0.660   0.798   1.065
 2020SOL     OW 6659   2.766   3.561   1.684
 2020SOL    HW1 6660   2.720   3.626   1.623
 2020SOL    HW2 6661   2.788   3.477   1.634
 2021SOL     OW 6662   3.499   3.785   0.453
 2021SOL    HW1 6663   3.568   3.856   0.438
 2021SOL    HW2 6664   3.543   3.695   0.451
 2022SOL     OW 6665   1.737   3.516   1.313
 2022SOL    HW1 6666   1.833   3.522   1.287
 2022SOL    HW2 6667   1.729   3.511   1.413
 2023SOL     OW 6668   2.361   3.618   4.861
 2023SOL    HW1 6669   2.385   3.523   4.882
 2023SOL    HW2 6670   2.378   3.676   4.941
 2024SOL     OW 6671   4.414   2.993   0.493
 2024SOL    HW1 6672   4.486   2.994   0.425
 2024SOL    HW2 6673   4.346   2.924   0.469
 2025SOL     OW 6674   3.335   0.054   0.434
 2025SOL    HW1 6675   3.375   0.085   0.347
 2025SOL    HW2 6676   3.355   0.121   0.505
 2026SOL     OW 6677   1.759   3.544   1.577
 2026SOL    HW1 6678   1.825   3.618   1.587
 2026SOL    HW2 6679   1.717   3.524   1.666
 2027SOL     OW 6680   4.166   3.993   1.550
 2027SOL    HW1 6681   4.195   4.053   1.475
 2027SOL    HW2 6682   4.078   4.025   1.585
 2028SOL     OW 6683   1.354   0.127   1.184
 2028SOL    HW1 6684   1.342   0.044   1.129
 2028SOL    HW2 6685   1.351   0.207   1.125
 2029SOL     OW 6686   2.796   3.637   2.127
 2029SOL    HW1 6687   2.726   3.687   2.177
 2029SOL    HW2 6688   2.773   3.634   2.030
 2030SOL     OW 6689   2.212   3.751   0.385
 2030SOL    HW1 6690   2.260   3.784   0.466
 2030SOL    HW2 6691   2.253   3.666   0.353
 2031SOL     OW 6692   3.803   3.695   0.358
 2031SOL    HW1 6693   3.766   3.755   0.288
 2031SOL    HW2 6694   3.902   3.684   0.344
 2032SOL     OW 6695   4.420   3.855   0.178
 2032SOL    HW1 6696   4.394   3.797   0.255
 2032SOL    HW2 6697   4.450   3.796   0.102
 2033SOL     OW 6698   3.373   3.479   1.396
 2033SOL    HW1 6699   3.387   3.536   1.477
 2033SOL    HW2 6700   3.278   3.484   1.367
 2034SOL     OW 6701   1.340   3.352   1.329
 2034SOL    HW1 6702   1.266   3.382   1.269
 2034SOL    HW2 6703   1.360   3.425   1.395
 2035SOL     OW 6704   2.529   3.405   0.911
 2035SOL    HW1 6705   2.495   3.312   0.915
 2035SOL    HW2 6706   2.456   3.469   0.935
 2036SOL     OW 6707   0.084   0.473   1.109
 2036SOL    HW1 6708   0.008   0.500   1.050
 2036SOL    HW2 6709   0.050   0.413   1.182
 2037SOL     OW 6710   2.069   3.748   1.110
 2037SOL    HW1 6711   2.090   3.811   1.035
 2037SOL    HW2 6712   2.118   3.777   1.192
 2038SOL     OW 6713   2.439   0.647   4.929
 2038SOL    HW1 6714   2.509   0.686   4.869
 2038SOL    HW2 6715   2.392   0.573   4.881
 2039SOL     OW 6716   3.209   3.146   0.680
 2039SOL    HW1 6717   3.199   3.245   0.677
 2039SOL    HW2 6718   3.142   3.104   0.619
 2040SOL     OW 6719   3.017   0.329   1.271
 2040SOL    HW1 6720   2.926   0.295   1.296
 2040SOL    HW2 6721   3.061   0.368   1.352
 2041SOL     OW 6722   4.163   2.778   0.883
 2041SOL    HW1 6723   4.099   2.703   0.869
 2041SOL    HW2 6724   4.146   2.849   0.815
 2042SOL     OW 6725   2.615   3.160   1.167
 2042SOL    HW1 6726   2.661   3.117   1.245
 2042SOL    HW2 6727   2.516   3.158   1.182
 2043SOL     OW 6728   2.154   3.413   1.157
 2043SOL    HW1 6729   2.133   3.356   1.077
 2043SOL    HW2 6730   2.233   3.470   1.137
 2044SOL     OW 6731   2.720   3.395   4.783
 2044SOL    HW1 6732   2.816   3.394   4.756
 2044SOL    HW2 6733   2.663   3.378   4.703
 2045SOL     OW 6734   2.830   2.548   0.516
 2045SOL    HW1 6735   2.868   2.633   0.480
 2045SOL    HW2 6736   2.889   2.513   0.589
 2046SOL     OW 6737   2.972   3.756   1.426
 2046SOL    HW1 6738   3.018   3.667   1.426
 2046SOL    HW2 6739   3.038   3.829   1.413
 2047SOL     OW 6740   2.695   4.026   2.622
 2047SOL    HW1 6741   2.601   4.057   2.636
 2047SOL    HW2 6742   2.752   4.102   2.592
 2048SOL     OW 6743   2.526   3.800   2.514
 2048SOL    HW1 6744   2.550   3.826   2.608
 2048SOL    HW2 6745   2.581   3.855   2.450
 2049SOL     OW 6746   3.936   0.008   1.303
 2049SOL    HW1 6747   4.005   0.062   1.349
 2049SOL    HW2 6748   3.889   0.064   1.234
 2050SOL     OW 6749   2.024   0.436   3.191
 2050SOL    HW1 6750   2.060   0.519   3.233
 2050SOL    HW2 6751   2.097   0.368   3.183
 2051SOL     OW 6752   2.400   0.971   3.119
 2051SOL    HW1 6753   2.323   0.960   3.055
 2051SOL    HW2 6754   2.486   0.966   3.068
 2052SOL     OW 6755   2.700   3.665   3.687
 2052SOL    HW1 6756   2.734   3.571   3.689
 2052SOL    HW2 6757   2.623   3.670   3.624
 2053SOL     OW 6758   2.585   0.351   2.250
 2053SOL    HW1 6759   2.561   0.259   2.280
 2053SOL    HW2 6760   2.560   0.362   2.154
 2054SOL     OW 6761   3.382   3.943   2.016
 2054SOL    HW1 6762   3.434   3.931   1.932
 2054SOL    HW2 6763   3.315   3.868   2.024
 2055SOL     OW 6764   2.233   0.403   4.767
 2055SOL    HW1 6765   2.218   0.442   4.858
 2055SOL    HW2 6766   2.192   0.462   4.698
 2056SOL     OW 6767   2.263   3.956   2.913
 2056SOL    HW1 6768   2.216   3.872   2.886
 2056SOL    HW2 6769   2.201   4.034   2.902
 2057SOL     OW 6770   4.902   3.727   0.011
 2057SOL    HW1 6771   4.817   3.759  -0.031
 2057SOL    HW2 6772   4.907   3.759   0.105
 2058SOL     OW 6773   3.395   0.439   3.739
 2058SOL    HW1 6774   3.469   0.420   3.675
 2058SOL    HW2 6775   3.323   0.370   3.728
 2059SOL     OW 6776   2.452   4.160   2.957
 2059SOL    HW1 6777   2.545   4.122   2.959
 2059SOL    HW2 6778   2.388   4.087   2.932
 2060SOL     OW 6779   1.794   0.521   3.837
 2060SOL    HW1 6780   1.748   0.606   3.862
 2060SOL    HW2 6781   1.891   0.526   3.863
 2061SOL     OW 6782   3.635   3.952   2.947
 2061SOL    HW1 6783   3.667   3.866   2.985
 2061SOL    HW2 6784   3.712   4.003   2.910
 2062SOL     OW 6785   3.187   2.275   3.725
 2062SOL    HW1 6786   3.193   2.179   3.753
 2062SOL    HW2 6787   3.247   2.292   3.647
 2063SOL     OW 6788   2.216   1.021   0.703
 2063SOL    HW1 6789   2.199   0.981   0.794
 2063SOL    HW2 6790   2.132   1.064   0.670
 2064SOL     OW 6791   2.086   0.306   2.768
 2064SOL    HW1 6792   2.005   0.256   2.798
 2064SOL    HW2 6793   2.068   0.404   2.772
 2065SOL     OW 6794   3.053   4.132   4.110
 2065SOL    HW1 6795   3.119   4.207   4.122
 2065SOL    HW2 6796   3.023   4.101   4.200
 2066SOL     OW 6797   2.934   0.123   3.055
 2066SOL    HW1 6798   2.860   0.064   3.025
 2066SOL    HW2 6799   2.896   0.208   3.093
 2067SOL     OW 6800   1.237   3.872   2.133
 2067SOL    HW1 6801   1.290   3.951   2.101
 2067SOL    HW2 6802   1.145   3.902   2.159
 2068SOL     OW 6803   4.009   0.539   1.209
 2068SOL    HW1 6804   4.077   0.477   1.171
 2068SOL    HW2 6805   3.936   0.554   1.142
 2069SOL     OW 6806   1.909   0.632   3.046
 2069SOL    HW1 6807   1.974   0.563   3.077
 2069SOL    HW2 6808   1.914   0.713   3.105
 2070SOL     OW 6809   2.449   3.221   2.738
 2070SOL    HW1 6810   2.423   3.282   2.663
 2070SOL    HW2 6811   2.537   3.251   2.776
 2071SOL     OW 6812   2.927   0.187   3.714
 2071SOL    HW1 6813   2.913   0.231   3.803
 2071SOL    HW2 6814   2.894   0.248   3.641
 2072SOL     OW 6815   2.903   0.618   1.350
 2072SOL    HW1 6816   2.918   0.559   1.429
 2072SOL    HW2 6817   2.925   0.568   1.266
 2073SOL     OW 6818   2.977   0.753   3.917
 2073SOL    HW1 6819   2.891   0.702   3.907
 2073SOL    HW2 6820   3.054   0.689   3.921
 2074SOL     OW 6821   3.516   0.153   3.393
 2074SOL    HW1 6822   3.420   0.142   3.365
 2074SOL    HW2 6823   3.550   0.066   3.429
 2075SOL     OW 6824   3.668   3.902   4.690
 2075SOL    HW1 6825   3.718   3.815   4.684
 2075SOL    HW2 6826   3.605   3.909   4.613
 2076SOL     OW 6827   2.388   3.950   3.732
 2076SOL    HW1 6828   2.356   3.980   3.643
 2076SOL    HW2 6829   2.380   4.026   3.797
 2077SOL     OW 6830   1.825   0.923   4.243
 2077SOL    HW1 6831   1.741   0.947   4.292
 2077SOL    HW2 6832   1.833   0.823   4.237
 2078SOL     OW 6833   1.523   4.119   1.813
 2078SOL    HW1 6834   1.585   4.149   1.885
 2078SOL    HW2 6835   1.563   4.041   1.765
 2079SOL     OW 6836   3.567   0.300   1.749
 2079SOL    HW1 6837   3.598   0.206   1.766
 2079SOL    HW2 6838   3.600   0.359   1.823
 2080SOL     OW 6839   3.238   0.850   1.927
 2080SOL    HW1 6840   3.284   0.782   1.869
 2080SOL    HW2 6841   3.169   0.806   1.983
 2081SOL     OW 6842   2.939   0.301   1.758
 2081SOL    HW1 6843   2.938   0.268   1.853
 2081SOL    HW2 6844   2.913   0.226   1.697
 2082SOL     OW 6845   4.102   3.669   4.179
 2082SOL    HW1 6846   4.198   3.670   4.206
 2082SOL    HW2 6847   4.058   3.586   4.215
 2083SOL     OW 6848   1.403   0.092   3.002
 2083SOL    HW1 6849   1.306   0.081   3.021
 2083SOL    HW2 6850   1.417   0.098   2.903
 2084SOL     OW 6851   0.889   3.353   3.651
 2084SOL    HW1 6852   0.917   3.329   3.744
 2084SOL    HW2 6853   0.789   3.356   3.646
 2085SOL     OW 6854   2.723   0.346   3.198
 2085SOL    HW1 6855   2.670   0.304   3.125
 2085SOL    HW2 6856   2.664   0.405   3.253
 2086SOL     OW 6857   3.157   0.495   2.094
 2086SOL    HW1 6858   3.205   0.416   2.056
 2086SOL    HW2 6859   3.060   0.474   2.101
 2087SOL     OW 6860   3.440   0.707   1.754
 2087SOL    HW1 6861   3.498   0.627   1.766
 2087SOL    HW2 6862   3.487   0.774   1.696
 2088SOL     OW 6863   4.101   4.035   2.846
 2088SOL    HW1 6864   4.141   3.960   2.793
 2088SOL    HW2 6865   4.165   4.063   2.918
 2089SOL     OW 6866   2.304   0.288   2.380
 2089SOL    HW1 6867   2.389   0.254   2.420
 2089SOL    HW2 6868   2.273   0.368   2.430
 2090SOL     OW 6869   2.934   4.158   2.582
 2090SOL    HW1 6870   2.956   4.133   2.676
 2090SOL    HW2 6871   3.005   4.123   2.521
 2091SOL     OW 6872   3.106   4.038   3.496
 2091SOL    HW1 6873   3.061   4.125   3.514
 2091SOL    HW2 6874   3.063   3.966   3.552
 2092SOL     OW 6875   1.479   3.994   2.673
 2092SOL    HW1 6876   1.466   3.925   2.602
 2092SOL    HW2 6877   1.401   3.993   2.735
 2093SOL     OW 6878   3.224   3.350   2.371
 2093SOL    HW1 6879   3.236   3.376   2.275
 2093SOL    HW2 6880   3.128   3.332   2.389
 2094SOL     OW 6881   3.641   1.260   2.336
 2094SOL    HW1 6882   3.689   1.195   2.277
 2094SOL    HW2 6883   3.698   1.342   2.348
 2095SOL     OW 6884   3.558   0.174   2.179
 2095SOL    HW1 6885   3.492   0.245   2.153
 2095SOL    HW2 6886   3.615   0.208   2.254
 2096SOL     OW 6887   3.223   3.665   3.167
 2096SOL    HW1 6888   3.256   3.759   3.165
 2096SOL    HW2 6889   3.176   3.644   3.082
 2097SOL     OW 6890   3.915   4.053   1.653
 2097SOL    HW1 6891   3.832   4.095   1.614
 2097SOL    HW2 6892   3.965   4.123   1.704
 2098SOL     OW 6893   3.896   0.060   2.524
 2098SOL    HW1 6894   3.815   0.089   2.577
 2098SOL    HW2 6895   3.977   0.068   2.581
 2099SOL     OW 6896   3.989   3.341   3.425
 2099SOL    HW1 6897   4.009   3.280   3.501
 2099SOL    HW2 6898   3.957   3.287   3.347
 2100SOL     OW 6899   2.582   1.115   2.369
 2100SOL    HW1 6900   2.544   1.055   2.439
 2100SOL    HW2 6901   2.610   1.061   2.289
 2101SOL     OW 6902   4.154   0.045   2.704
 2101SOL    HW1 6903   4.218   0.094   2.763
 2101SOL    HW2 6904   4.128  -0.042   2.747
 2102SOL     OW 6905   4.718   3.411   2.316
 2102SOL    HW1 6906   4.754   3.361   2.395
 2102SOL    HW2 6907   4.783   3.482   2.291
 2103SOL     OW 6908   2.325   0.046   4.387
 2103SOL    HW1 6909   2.227   0.032   4.400
 2103SOL    HW2 6910   2.350   0.021   4.293
 2104SOL     OW 6911   1.603   1.033   4.382
 2104SOL    HW1 6912   1.525   1.074   4.335
 2104SOL    HW2 6913   1.572   0.982   4.461
 2105SOL     OW 6914   4.759   3.737   4.626
 2105SOL    HW1 6915   4.829   3.683   4.579
 2105SOL    HW2 6916   4.740   3.820   4.574
 2106SOL     OW 6917   3.489   3.327   0.371
 2106SOL    HW1 6918   3.492   3.388   0.450
 2106SOL    HW2 6919   3.398   3.287   0.363
 2107SOL     OW 6920   1.559   0.627   0.355
 2107SOL    HW1 6921   1.482   0.689   0.371
 2107SOL    HW2 6922   1.568   0.564   0.433
 2108SOL     OW 6923   1.774   0.602   4.442
 2108SOL    HW1 6924   1.813   0.604   4.350
 2108SOL    HW2 6925   1.784   0.692   4.484
 2109SOL     OW 6926   2.839   3.602   1.155
 2109SOL    HW1 6927   2.938   3.610   1.161
 2109SOL    HW2 6928   2.802   3.682   1.108
 2110SOL     OW 6929   2.278   3.445   4.139
 2110SOL    HW1 6930   2.182   3.469   4.151
 2110SOL    HW2 6931   2.288   3.346   4.141
 2111SOL     OW 6932   3.291   3.061   4.308
 2111SOL    HW1 6933   3.314   3.130   4.239
 2111SOL    HW2 6934   3.371   3.042   4.365
 2112SOL     OW 6935   2.775   0.573   3.882
 2112SOL    HW1 6936   2.693   0.548   3.934
 2112SOL    HW2 6937   2.772   0.529   3.792
 2113SOL     OW 6938   2.389  -0.014   3.864
 2113SOL    HW1 6939   2.484   0.015   3.873
 2113SOL    HW2 6940   2.343   0.042   3.796
 2114SOL     OW 6941   2.411   3.033   3.331
 2114SOL    HW1 6942   2.443   2.959   3.390
 2114SOL    HW2 6943   2.402   3.117   3.384
 2115SOL     OW 6944   2.864   4.180   3.387
 2115SOL    HW1 6945   2.806   4.160   3.465
 2115SOL    HW2 6946   2.891   4.276   3.388
 2116SOL     OW 6947   3.176   3.027   0.932
 2116SOL    HW1 6948   3.194   3.076   0.847
 2116SOL    HW2 6949   3.128   3.088   0.996
 2117SOL     OW 6950   2.176   0.718   3.818
 2117SOL    HW1 6951   2.139   0.777   3.746
 2117SOL    HW2 6952   2.272   0.698   3.798
 2118SOL     OW 6953   2.699   3.750   4.625
 2118SOL    HW1 6954   2.742   3.823   4.678
 2118SOL    HW2 6955   2.743   3.744   4.535
 2119SOL     OW 6956   2.118   3.788   4.703
 2119SOL    HW1 6957   2.120   3.814   4.606
 2119SOL    HW2 6958   2.209   3.796   4.742
 2120SOL     OW 6959   2.009   3.314   4.861
 2120SOL    HW1 6960   1.977   3.236   4.808
 2120SOL    HW2 6961   2.049   3.382   4.799
 2121SOL     OW 6962   3.521   3.573   4.692
 2121SOL    HW1 6963   3.445   3.587   4.755
 2121SOL    HW2 6964   3.511   3.633   4.613
 2122SOL     OW 6965   2.961   3.389   4.643
 2122SOL    HW1 6966   2.991   3.298   4.614
 2122SOL    HW2 6967   3.012   3.458   4.592
 2123SOL     OW 6968   2.539   3.927   4.867
 2123SOL    HW1 6969   2.597   3.975   4.802
 2123SOL    HW2 6970   2.444   3.930   4.837
 2124SOL     OW 6971   1.883   4.085   0.603
 2124SOL    HW1 6972   1.958   4.057   0.543
 2124SOL    HW2 6973   1.818   4.140   0.551
 2125SOL     OW 6974   2.364   4.056   3.501
 2125SOL    HW1 6975   2.409   3.980   3.454
 2125SOL    HW2 6976   2.286   4.087   3.446
 2126SOL     OW 6977   3.148   3.525   4.446
 2126SOL    HW1 6978   3.060   3.488   4.416
 2126SOL    HW2 6979   3.169   3.608   4.395
 2127SOL     OW 6980   0.221   3.675   4.459
 2127SOL    HW1 6981   0.194   3.765   4.423
 2127SOL    HW2 6982   0.299   3.687   4.521
 2128SOL     OW 6983   2.300   3.150   4.606
 2128SOL    HW1 6984   2.331   3.142   4.511
 2128SOL    HW2 6985   2.217   3.097   4.619
 2129SOL     OW 6986   2.142   0.572   4.593
 2129SOL    HW1 6987   2.114   0.662   4.628
 2129SOL    HW2 6988   2.148   0.576   4.493
 2130SOL     OW 6989   2.329   3.869   4.125
 2130SOL    HW1 6990   2.230   3.852   4.121
 2130SOL    HW2 6991   2.376   3.804   4.064
 2131SOL     OW 6992   1.911   3.305   4.417
 2131SOL    HW1 6993   1.920   3.386   4.475
 2131SOL    HW2 6994   1.823   3.262   4.434
 2132SOL     OW 6995   3.309   0.204   4.415
 2132SOL    HW1 6996   3.246   0.271   4.375
 2132SOL    HW2 6997   3.260   0.148   4.480
 2133SOL     OW 6998   3.779   0.096   4.125
 2133SOL    HW1 6999   3.828   0.103   4.038
 2133SOL    HW2 7000   3.756   0.001   4.143
 2134SOL     OW 7001   3.697   4.043   0.395
 2134SOL    HW1 7002   3.682   4.141   0.407
 2134SOL    HW2 7003   3.719   4.001   0.483
 2135SOL     OW 7004   4.114   3.987   0.043
 2135SOL    HW1 7005   4.143   3.916   0.107
 2135SOL    HW2 7006   4.191   4.048   0.024
 2136SOL     OW 7007   3.002   3.839   4.508
 2136SOL    HW1 7008   3.070   3.909   4.530
 2136SOL    HW2 7009   3.008   3.764   4.575
 2137SOL     OW 7010   3.063   3.437   4.909
 2137SOL    HW1 7011   3.130   3.368   4.936
 2137SOL    HW2 7012   3.029   3.417   4.817
 2138SOL     OW 7013   4.360   4.061   4.361
 2138SOL    HW1 7014   4.415   3.990   4.318
 2138SOL    HW2 7015   4.305   4.108   4.292
 2139SOL     OW 7016   3.870   4.053   1.050
 2139SOL    HW1 7017   3.909   4.086   1.136
 2139SOL    HW2 7018   3.771   4.068   1.050
 2140SOL     OW 7019   3.565   3.879   0.856
 2140SOL    HW1 7020   3.476   3.881   0.810
 2140SOL    HW2 7021   3.590   3.972   0.884
 2141SOL     OW 7022   4.361   1.138   1.275
 2141SOL    HW1 7023   4.380   1.139   1.177
 2141SOL    HW2 7024   4.402   1.218   1.318
 2142SOL     OW 7025   4.259   1.076   0.833
 2142SOL    HW1 7026   4.297   1.135   0.904
 2142SOL    HW2 7027   4.277   1.117   0.743
 2143SOL     OW 7028   4.579   1.880   2.371
 2143SOL    HW1 7029   4.592   1.807   2.304
 2143SOL    HW2 7030   4.489   1.871   2.414
 2144SOL     OW 7031   3.497   0.094   1.300
 2144SOL    HW1 7032   3.489   0.072   1.397
 2144SOL    HW2 7033   3.447   0.027   1.246
 2145SOL     OW 7034   4.637   1.402   1.439
 2145SOL    HW1 7035   4.561   1.397   1.504
 2145SOL    HW2 7036   4.717   1.358   1.477
 2146SOL     OW 7037   4.579   0.481   3.016
 2146SOL    HW1 7038   4.616   0.472   3.108
 2146SOL    HW2 7039   4.489   0.525   3.020
 2147SOL     OW 7040   4.186   1.451   0.336
 2147SOL    HW1 7041   4.128   1.527   0.365
 2147SOL    HW2 7042   4.131   1.367   0.332
 2148SOL     OW 7043   0.784   1.684   1.035
 2148SOL    HW1 7044   0.840   1.602   1.050
 2148SOL    HW2 7045   0.822   1.737   0.959
 2149SOL     OW 7046   4.173   1.034   1.910
 2149SOL    HW1 7047   4.077   1.063   1.904
 2149SOL    HW2 7048   4.181   0.940   1.877
 2150SOL     OW 7049   4.416   2.822   4.586
 2150SOL    HW1 7050   4.321   2.842   4.609
 2150SOL    HW2 7051   4.464   2.907   4.566
 2151SOL     OW 7052   4.462   1.067   2.417
 2151SOL    HW1 7053   4.507   1.140   2.469
 2151SOL    HW2 7054   4.391   1.025   2.474
 2152SOL     OW 7055   3.573   0.524   0.366
 2152SOL    HW1 7056   3.482   0.554   0.393
 2152SOL    HW2 7057   3.638   0.599   0.380
 2153SOL     OW 7058   3.488   0.787   0.671
 2153SOL    HW1 7059   3.587   0.796   0.678
 2153SOL    HW2 7060   3.445   0.821   0.755
 2154SOL     OW 7061   4.574   0.810   0.717
 2154SOL    HW1 7062   4.563   0.711   0.725
 2154SOL    HW2 7063   4.583   0.850   0.809
 2155SOL     OW 7064   4.465   0.805   0.473
 2155SOL    HW1 7065   4.417   0.718   0.471
 2155SOL    HW2 7066   4.514   0.815   0.559
 2156SOL     OW 7067   0.130   0.498   0.030
 2156SOL    HW1 7068   0.192   0.482   0.108
 2156SOL    HW2 7069   0.041   0.530   0.064
 2157SOL     OW 7070   2.442   2.464   4.402
 2157SOL    HW1 7071   2.446   2.547   4.457
 2157SOL    HW2 7072   2.519   2.404   4.427
 2158SOL     OW 7073   3.886   1.455   1.893
 2158SOL    HW1 7074   3.982   1.429   1.900
 2158SOL    HW2 7075   3.861   1.516   1.969
 2159SOL     OW 7076   4.660   0.534   4.729
 2159SOL    HW1 7077   4.651   0.534   4.828
 2159SOL    HW2 7078   4.584   0.483   4.688
 2160SOL     OW 7079   4.463   1.182   1.015
 2160SOL    HW1 7080   4.512   1.259   1.056
 2160SOL    HW2 7081   4.528   1.108   0.997
 2161SOL     OW 7082   4.322   0.007   4.780
 2161SOL    HW1 7083   4.394  -0.005   4.711
 2161SOL    HW2 7084   4.263   0.083   4.754
 2162SOL     OW 7085   4.524   1.327   1.952
 2162SOL    HW1 7086   4.488   1.395   1.888
 2162SOL    HW2 7087   4.570   1.254   1.901
 2163SOL     OW 7088   0.192   2.358   1.565
 2163SOL    HW1 7089   0.208   2.379   1.469
 2163SOL    HW2 7090   0.116   2.413   1.600
 2164SOL     OW 7091   3.822   4.032   2.071
 2164SOL    HW1 7092   3.866   4.009   2.158
 2164SOL    HW2 7093   3.723   4.021   2.079
 2165SOL     OW 7094   1.524   0.928   1.136
 2165SOL    HW1 7095   1.584   0.863   1.090
 2165SOL    HW2 7096   1.444   0.880   1.171
 2166SOL     OW 7097   4.009   0.836   0.168
 2166SOL    HW1 7098   4.016   0.812   0.265
 2166SOL    HW2 7099   3.973   0.758   0.117
 2167SOL     OW 7100   0.262   1.254   1.785
 2167SOL    HW1 7101   0.304   1.237   1.696
 2167SOL    HW2 7102   0.227   1.169   1.822
 2168SOL     OW 7103   4.037   0.735   0.409
 2168SOL    HW1 7104   4.078   0.794   0.479
 2168SOL    HW2 7105   4.055   0.639   0.431
 2169SOL     OW 7106   0.072   0.963   1.230
 2169SOL    HW1 7107  -0.026   0.963   1.249
 2169SOL    HW2 7108   0.116   0.889   1.282
 2170SOL     OW 7109   4.169   0.352   1.065
 2170SOL    HW1 7110   4.255   0.402   1.063
 2170SOL    HW2 7111   4.188   0.254   1.061
 2171SOL     OW 7112   0.437   3.741   0.790
 2171SOL    HW1 7113   0.403   3.746   0.696
 2171SOL    HW2 7114   0.384   3.674   0.841
 2172SOL     OW 7115   4.556   1.278   4.867
 2172SOL    HW1 7116   4.483   1.290   4.935
 2172SOL    HW2 7117   4.563   1.361   4.811
 2173SOL     OW 7118   4.210   0.851   0.622
 2173SOL    HW1 7119   4.288   0.861   0.560
 2173SOL    HW2 7120   4.211   0.924   0.690
 2174SOL     OW 7121   4.041   2.231   2.336
 2174SOL    HW1 7122   3.984   2.309   2.363
 2174SOL    HW2 7123   4.063   2.238   2.239
 2175SOL     OW 7124   4.513   3.980   3.715
 2175SOL    HW1 7125   4.454   3.915   3.763
 2175SOL    HW2 7126   4.478   4.073   3.730
 2176SOL     OW 7127   0.508   1.063   4.489
 2176SOL    HW1 7128   0.458   1.114   4.560
 2176SOL    HW2 7129   0.606   1.076   4.502
 2177SOL     OW 7130   4.767   0.230   0.066
 2177SOL    HW1 7131   4.673   0.248   0.039
 2177SOL    HW2 7132   4.821   0.207  -0.015
 2178SOL     OW 7133   0.184   2.181   0.923
 2178SOL    HW1 7134   0.277   2.214   0.906
 2178SOL    HW2 7135   0.133   2.178   0.838
 2179SOL     OW 7136   4.274   1.224   4.592
 2179SOL    HW1 7137   4.220   1.264   4.666
 2179SOL    HW2 7138   4.219   1.219   4.509
 2180SOL     OW 7139   4.422   1.963   1.080
 2180SOL    HW1 7140   4.372   2.034   1.130
 2180SOL    HW2 7141   4.364   1.881   1.072
 2181SOL     OW 7142   4.059   0.147   4.448
 2181SOL    HW1 7143   4.039   0.068   4.506
 2181SOL    HW2 7144   3.973   0.194   4.425
 2182SOL     OW 7145   4.440   0.617   2.313
 2182SOL    HW1 7146   4.468   0.534   2.265
 2182SOL    HW2 7147   4.477   0.697   2.265
 2183SOL     OW 7148   0.849   2.277   0.588
 2183SOL    HW1 7149   0.769   2.315   0.634
 2183SOL    HW2 7150   0.821   2.240   0.499
 2184SOL     OW 7151   4.746   1.248   1.219
 2184SOL    HW1 7152   4.710   1.313   1.285
 2184SOL    HW2 7153   4.804   1.295   1.153
 2185SOL     OW 7154   4.706   1.902   0.259
 2185SOL    HW1 7155   4.707   1.989   0.210
 2185SOL    HW2 7156   4.800   1.874   0.279
 2186SOL     OW 7157   3.775   1.918   1.263
 2186SOL    HW1 7158   3.767   1.843   1.329
 2186SOL    HW2 7159   3.868   1.952   1.262
 2187SOL     OW 7160   0.011   2.062   4.769
 2187SOL    HW1 7161  -0.037   2.038   4.685
 2187SOL    HW2 7162   0.084   1.995   4.787
 2188SOL     OW 7163   4.630   0.758   0.221
 2188SOL    HW1 7164   4.559   0.715   0.277
 2188SOL    HW2 7165   4.630   0.857   0.238
 2189SOL     OW 7166   4.533   3.509   3.850
 2189SOL    HW1 7167   4.506   3.460   3.933
 2189SOL    HW2 7168   4.617   3.468   3.814
 2190SOL     OW 7169   0.022   0.942   0.961
 2190SOL    HW1 7170   0.047   0.932   1.057
 2190SOL    HW2 7171   0.056   0.863   0.910
 2191SOL     OW 7172   4.377   1.467   1.049
 2191SOL    HW1 7173   4.444   1.506   1.113
 2191SOL    HW2 7174   4.286   1.469   1.090
 2192SOL     OW 7175   0.869   1.615   1.560
 2192SOL    HW1 7176   0.961   1.649   1.581
 2192SOL    HW2 7177   0.812   1.691   1.527
 2193SOL     OW 7178   4.797   2.096   1.215
 2193SOL    HW1 7179   4.838   2.032   1.280
 2193SOL    HW2 7180   4.704   2.119   1.244
 2194SOL     OW 7181   0.852   0.281   0.479
 2194SOL    HW1 7182   0.802   0.351   0.428
 2194SOL    HW2 7183   0.899   0.220   0.414
 2195SOL     OW 7184   4.105   3.979   0.578
 2195SOL    HW1 7185   4.076   4.002   0.670
 2195SOL    HW2 7186   4.109   3.879   0.568
 2196SOL     OW 7187   0.257   0.649   4.322
 2196SOL    HW1 7188   0.322   0.723   4.339
 2196SOL    HW2 7189   0.183   0.653   4.389
 2197SOL     OW 7190   4.369   1.219   0.616
 2197SOL    HW1 7191   4.400   1.222   0.521
 2197SOL    HW2 7192   4.373   1.310   0.656
 2198SOL     OW 7193   3.918   0.553   0.056
 2198SOL    HW1 7194   3.959   0.594  -0.026
 2198SOL    HW2 7195   3.983   0.490   0.098
 2199SOL     OW 7196   0.524   0.603   0.961
 2199SOL    HW1 7197   0.472   0.686   0.978
 2199SOL    HW2 7198   0.576   0.613   0.876
 2200SOL     OW 7199   0.357   1.997   0.432
 2200SOL    HW1 7200   0.302   1.929   0.481
 2200SOL    HW2 7201   0.390   1.958   0.346
 2201SOL     OW 7202   3.905   0.929   1.666
 2201SOL    HW1 7203   3.880   0.998   1.734
 2201SOL    HW2 7204   3.999   0.900   1.680
 2202SOL     OW 7205   0.153   2.081   0.263
 2202SOL    HW1 7206   0.208   2.050   0.341
 2202SOL    HW2 7207   0.088   2.009   0.238
 2203SOL     OW 7208   4.833   0.624   0.095
 2203SOL    HW1 7209   4.815   0.663   0.004
 2203SOL    HW2 7210   4.773   0.668   0.162
 2204SOL     OW 7211   0.214   0.739   1.239
 2204SOL    HW1 7212   0.176   0.662   1.188
 2204SOL    HW2 7213   0.311   0.724   1.256
 2205SOL     OW 7214   4.146   0.260   4.708
 2205SOL    HW1 7215   4.066   0.225   4.756
 2205SOL    HW2 7216   4.142   0.232   4.612
 2206SOL     OW 7217   3.753   0.829   0.709
 2206SOL    HW1 7218   3.774   0.926   0.701
 2206SOL    HW2 7219   3.831   0.780   0.748
 2207SOL     OW 7220   4.458   3.429   0.286
 2207SOL    HW1 7221   4.485   3.358   0.351
 2207SOL    HW2 7222   4.535   3.453   0.228
 2208SOL     OW 7223   0.068   1.710   1.268
 2208SOL    HW1 7224   0.163   1.742   1.258
 2208SOL    HW2 7225   0.049   1.640   1.199
 2209SOL     OW 7226   4.132   1.741   0.185
 2209SOL    HW1 7227   4.206   1.696   0.134
 2209SOL    HW2 7228   4.132   1.839   0.165
 2210SOL     OW 7229   0.159   4.004   4.446
 2210SOL    HW1 7230   0.177   4.080   4.507
 2210SOL    HW2 7231   0.100   4.034   4.371
 2211SOL     OW 7232   4.261   0.126   0.572
 2211SOL    HW1 7233   4.198   0.110   0.648
 2211SOL    HW2 7234   4.355   0.109   0.603
 2212SOL     OW 7235   4.398   0.460   1.483
 2212SOL    HW1 7236   4.437   0.516   1.556
 2212SOL    HW2 7237   4.298   0.457   1.493
 2213SOL     OW 7238   4.908   1.998   0.592
 2213SOL    HW1 7239   4.997   1.954   0.598
 2213SOL    HW2 7240   4.918   2.096   0.610
 2214SOL     OW 7241   0.103   0.181   0.201
 2214SOL    HW1 7242   0.047   0.234   0.136
 2214SOL    HW2 7243   0.070   0.087   0.204
 2215SOL     OW 7244   0.090   1.092   3.548
 2215SOL    HW1 7245   0.090   1.185   3.512
 2215SOL    HW2 7246   0.019   1.039   3.500
 2216SOL     OW 7247   0.459   1.694   0.894
 2216SOL    HW1 7248   0.391   1.763   0.868
 2216SOL    HW2 7249   0.544   1.739   0.920
 2217SOL     OW 7250   3.382   1.189   1.687
 2217SOL    HW1 7251   3.426   1.101   1.667
 2217SOL    HW2 7252   3.403   1.254   1.615
 2218SOL     OW 7253   0.016   3.836   0.243
 2218SOL    HW1 7254  -0.009   3.930   0.219
 2218SOL    HW2 7255   0.084   3.837   0.317
 2219SOL     OW 7256   3.144   0.717   1.004
 2219SOL    HW1 7257   3.065   0.680   0.956
 2219SOL    HW2 7258   3.221   0.653   0.997
 2220SOL     OW 7259   4.827   0.702   0.574
 2220SOL    HW1 7260   4.731   0.675   0.583
 2220SOL    HW2 7261   4.831   0.799   0.551
 2221SOL     OW 7262   4.392   4.128   0.144
 2221SOL    HW1 7263   4.430   4.035   0.148
 2221SOL    HW2 7264   4.359   4.146   0.052
 2222SOL     OW 7265   1.441   1.510   0.295
 2222SOL    HW1 7266   1.515   1.557   0.247
 2222SOL    HW2 7267   1.478   1.434   0.348
 2223SOL     OW 7268   0.222   1.846   0.856
 2223SOL    HW1 7269   0.136   1.807   0.888
 2223SOL    HW2 7270   0.232   1.939   0.893
 2224SOL     OW 7271   4.676   1.129   0.672
 2224SOL    HW1 7272   4.579   1.151   0.663
 2224SOL    HW2 7273   4.697   1.112   0.768
 2225SOL     OW 7274   4.566   0.441   2.054
 2225SOL    HW1 7275   4.573   0.342   2.064
 2225SOL    HW2 7276   4.649   0.484   2.089
 2226SOL     OW 7277   0.063   0.754   1.471
 2226SOL    HW1 7278   0.082   0.685   1.542
 2226SOL    HW2 7279   0.123   0.739   1.393
 2227SOL     OW 7280   4.297   3.863   1.757
 2227SOL    HW1 7281   4.243   3.930   1.707
 2227SOL    HW2 7282   4.265   3.771   1.734
 2228SOL     OW 7283   0.102   1.880   1.653
 2228SOL    HW1 7284   0.106   1.788   1.613
 2228SOL    HW2 7285   0.194   1.911   1.674
 2229SOL     OW 7286   3.753   0.985   1.015
 2229SOL    HW1 7287   3.786   0.988   0.921
 2229SOL    HW2 7288   3.709   1.072   1.038
 2230SOL     OW 7289   4.502   1.348   4.312
 2230SOL    HW1 7290   4.573   1.284   4.341
 2230SOL    HW2 7291   4.460   1.316   4.228
 2231SOL     OW 7292   3.815   0.438   0.637
 2231SOL    HW1 7293   3.827   0.508   0.566
 2231SOL    HW2 7294   3.904   0.402   0.663
 2232SOL     OW 7295   3.576   2.140   0.845
 2232SOL    HW1 7296   3.538   2.220   0.798
 2232SOL    HW2 7297   3.632   2.087   0.782
 2233SOL     OW 7298   1.076   0.965   1.371
 2233SOL    HW1 7299   1.085   0.902   1.294
 2233SOL    HW2 7300   1.045   1.054   1.337
 2234SOL     OW 7301   4.931   3.526   0.726
 2234SOL    HW1 7302   4.974   3.572   0.804
 2234SOL    HW2 7303   4.871   3.590   0.679
 2235SOL     OW 7304   4.419   1.139   4.115
 2235SOL    HW1 7305   4.476   1.182   4.045
 2235SOL    HW2 7306   4.477   1.083   4.175
 2236SOL     OW 7307   4.719   1.124   1.859
 2236SOL    HW1 7308   4.651   1.059   1.827
 2236SOL    HW2 7309   4.810   1.083   1.852
 2237SOL     OW 7310   2.883   0.923   1.864
 2237SOL    HW1 7311   2.981   0.943   1.874
 2237SOL    HW2 7312   2.858   0.927   1.767
 2238SOL     OW 7313   0.300   1.681   4.122
 2238SOL    HW1 7314   0.330   1.620   4.195
 2238SOL    HW2 7315   0.377   1.737   4.091
 2239SOL     OW 7316   4.802   2.396   0.820
 2239SOL    HW1 7317   4.846   2.362   0.903
 2239SOL    HW2 7318   4.816   2.494   0.812
 2240SOL     OW 7319   3.850   0.656   1.658
 2240SOL    HW1 7320   3.847   0.756   1.648
 2240SOL    HW2 7321   3.826   0.613   1.571
 2241SOL     OW 7322   4.276   0.147   1.996
 2241SOL    HW1 7323   4.291   0.168   1.899
 2241SOL    HW2 7324   4.202   0.204   2.031
 2242SOL     OW 7325   4.228   3.934   2.606
 2242SOL    HW1 7326   4.229   4.030   2.578
 2242SOL    HW2 7327   4.310   3.888   2.570
 2243SOL     OW 7328   4.726   0.907   2.069
 2243SOL    HW1 7329   4.813   0.869   2.037
 2243SOL    HW2 7330   4.741   0.996   2.110
 2244SOL     OW 7331   3.940   0.977   4.277
 2244SOL    HW1 7332   4.034   0.989   4.246
 2244SOL    HW2 7333   3.932   0.889   4.325
 2245SOL     OW 7334   4.138   1.567   1.180
 2245SOL    HW1 7335   4.114   1.657   1.216
 2245SOL    HW2 7336   4.128   1.498   1.252
 2246SOL     OW 7337   4.250   1.451   0.058
 2246SOL    HW1 7338   4.170   1.398   0.030
 2246SOL    HW2 7339   4.237   1.484   0.152
 2247SOL     OW 7340   4.398   1.362   1.619
 2247SOL    HW1 7341   4.410   1.282   1.677
 2247SOL    HW2 7342   4.301   1.373   1.598
 2248SOL     OW 7343   4.014   3.375   0.467
 2248SOL    HW1 7344   3.920   3.394   0.437
 2248SOL    HW2 7345   4.073   3.362   0.387
 2249SOL     OW 7346   3.755   3.910   1.364
 2249SOL    HW1 7347   3.682   3.974   1.343
 2249SOL    HW2 7348   3.734   3.862   1.449
 2250SOL     OW 7349   4.939   1.304   2.184
 2250SOL    HW1 7350   4.936   1.381   2.248
 2250SOL    HW2 7351   4.852   1.256   2.185
 2251SOL     OW 7352   0.332   0.750   3.777
 2251SOL    HW1 7353   0.316   0.669   3.719
 2251SOL    HW2 7354   0.249   0.771   3.828
 2252SOL     OW 7355   4.574   2.998   1.611
 2252SOL    HW1 7356   4.571   3.070   1.541
 2252SOL    HW2 7357   4.507   3.018   1.682
 2253SOL     OW 7358   0.097   1.104   0.555
 2253SOL    HW1 7359   0.007   1.062   0.547
 2253SOL    HW2 7360   0.121   1.114   0.651
 2254SOL     OW 7361   3.923   1.113   1.872
 2254SOL    HW1 7362   3.958   1.206   1.884
 2254SOL    HW2 7363   3.834   1.106   1.918
 2255SOL     OW 7364   3.808   0.712   4.067
 2255SOL    HW1 7365   3.787   0.621   4.103
 2255SOL    HW2 7366   3.723   0.757   4.041
 2256SOL     OW 7367   4.875   0.569   1.894
 2256SOL    HW1 7368   4.801   0.536   1.836
 2256SOL    HW2 7369   4.910   0.494   1.950
 2257SOL     OW 7370   0.421   2.505   1.106
 2257SOL    HW1 7371   0.364   2.497   1.024
 2257SOL    HW2 7372   0.455   2.599   1.113
 2258SOL     OW 7373   1.062   0.600   4.268
 2258SOL    HW1 7374   0.983   0.630   4.322
 2258SOL    HW2 7375   1.041   0.513   4.225
 2259SOL     OW 7376   1.020   2.847   0.625
 2259SOL    HW1 7377   0.981   2.765   0.666
 2259SOL    HW2 7378   1.109   2.865   0.667
 2260SOL     OW 7379   3.533   1.122   0.104
 2260SOL    HW1 7380   3.485   1.161   0.026
 2260SOL    HW2 7381   3.631   1.141   0.096
 2261SOL     OW 7382   4.227   1.438   2.093
 2261SOL    HW1 7383   4.288   1.371   2.136
 2261SOL    HW2 7384   4.204   1.408   2.001
 2262SOL     OW 7385   4.660   4.169   0.107
 2262SOL    HW1 7386   4.563   4.174   0.133
 2262SOL    HW2 7387   4.704   4.256   0.127
 2263SOL     OW 7388   0.233   1.417   0.232
 2263SOL    HW1 7389   0.324   1.406   0.270
 2263SOL    HW2 7390   0.205   1.332   0.188
 2264SOL     OW 7391   3.594   2.057   3.298
 2264SOL    HW1 7392   3.609   2.007   3.213
 2264SOL    HW2 7393   3.555   1.995   3.367
 2265SOL     OW 7394   4.819   1.347   0.933
 2265SOL    HW1 7395   4.892   1.313   0.874
 2265SOL    HW2 7396   4.734   1.354   0.881
 2266SOL     OW 7397   4.489   0.588   1.738
 2266SOL    HW1 7398   4.409   0.559   1.791
 2266SOL    HW2 7399   4.558   0.516   1.742
 2267SOL     OW 7400   4.551   2.266   0.164
 2267SOL    HW1 7401   4.633   2.211   0.151
 2267SOL    HW2 7402   4.560   2.352   0.114
 2268SOL     OW 7403   3.104   0.537   0.511
 2268SOL    HW1 7404   3.098   0.539   0.411
 2268SOL    HW2 7405   3.013   0.547   0.550
 2269SOL     OW 7406   4.576   1.649   4.727
 2269SOL    HW1 7407   4.564   1.559   4.685
 2269SOL    HW2 7408   4.640   1.703   4.672
 2270SOL     OW 7409   0.131   1.557   0.464
 2270SOL    HW1 7410   0.056   1.519   0.518
 2270SOL    HW2 7411   0.129   1.517   0.372
 2271SOL     OW 7412   0.516   0.454   4.671
 2271SOL    HW1 7413   0.549   0.527   4.610
 2271SOL    HW2 7414   0.424   0.427   4.644
 2272SOL     OW 7415   3.837   1.272   1.104
 2272SOL    HW1 7416   3.882   1.207   1.043
 2272SOL    HW2 7417   3.831   1.361   1.059
 2273SOL     OW 7418   0.795   0.668   4.074
 2273SOL    HW1 7419   0.845   0.582   4.085
 2273SOL    HW2 7420   0.745   0.687   4.158
 2274SOL     OW 7421   0.805   0.854   0.478
 2274SOL    HW1 7422   0.769   0.790   0.410
 2274SOL    HW2 7423   0.729   0.895   0.529
 2275SOL     OW 7424   4.825   0.906   4.790
 2275SOL    HW1 7425   4.751   0.905   4.724
 2275SOL    HW2 7426   4.793   0.947   4.876
 2276SOL     OW 7427   4.104   0.325   0.734
 2276SOL    HW1 7428   4.147   0.300   0.821
 2276SOL    HW2 7429   4.144   0.410   0.699
 2277SOL     OW 7430   3.774   1.462   0.584
 2277SOL    HW1 7431   3.747   1.385   0.527
 2277SOL    HW2 7432   3.871   1.453   0.608
 2278SOL     OW 7433   4.744   0.988   1.272
 2278SOL    HW1 7434   4.746   1.085   1.249
 2278SOL    HW2 7435   4.728   0.977   1.370
 2279SOL     OW 7436   3.986   0.033   0.166
 2279SOL    HW1 7437   4.004  -0.049   0.113
 2279SOL    HW2 7438   4.013   0.018   0.261
 2280SOL     OW 7439   4.435   0.410   4.106
 2280SOL    HW1 7440   4.425   0.444   4.013
 2280SOL    HW2 7441   4.349   0.422   4.156
 2281SOL     OW 7442   4.352   1.123   2.105
 2281SOL    HW1 7443   4.414   1.169   2.042
 2281SOL    HW2 7444   4.279   1.077   2.053
 2282SOL     OW 7445   4.073   3.579   1.417
 2282SOL    HW1 7446   3.990   3.531   1.447
 2282SOL    HW2 7447   4.048   3.652   1.353
 2283SOL     OW 7448   3.836   1.693   1.424
 2283SOL    HW1 7449   3.932   1.707   1.447
 2283SOL    HW2 7450   3.791   1.641   1.496
 2284SOL     OW 7451   0.372   0.077   0.249
 2284SOL    HW1 7452   0.416   0.080   0.159
 2284SOL    HW2 7453   0.276   0.102   0.240
 2285SOL     OW 7454   4.668   0.947   0.936
 2285SOL    HW1 7455   4.608   0.926   1.013
 2285SOL    HW2 7456   4.763   0.938   0.964
 2286SOL     OW 7457   4.656   2.166   4.347
 2286SOL    HW1 7458   4.585   2.121   4.402
 2286SOL    HW2 7459   4.640   2.149   4.250
 2287SOL     OW 7460   0.507   2.387   1.881
 2287SOL    HW1 7461   0.587   2.385   1.821
 2287SOL    HW2 7462   0.451   2.306   1.864
 2288SOL     OW 7463   4.555   1.870   1.307
 2288SOL    HW1 7464   4.497   1.899   1.231
 2288SOL    HW2 7465   4.651   1.872   1.277
 2289SOL     OW 7466   0.523   1.036   0.634
 2289SOL    HW1 7467   0.482   1.101   0.570
 2289SOL    HW2 7468   0.503   1.065   0.728
 2290SOL     OW 7469   0.115   0.609   4.051
 2290SOL    HW1 7470   0.152   0.643   4.137
 2290SOL    HW2 7471   0.078   0.685   3.998
 2291SOL     OW 7472   4.814   1.244   1.617
 2291SOL    HW1 7473   4.805   1.226   1.715
 2291SOL    HW2 7474   4.810   1.158   1.567
 2292SOL     OW 7475   3.730   1.135   4.641
 2292SOL    HW1 7476   3.803   1.181   4.589
 2292SOL    HW2 7477   3.737   1.036   4.626
 2293SOL     OW 7478   4.705   1.926   1.005
 2293SOL    HW1 7479   4.607   1.947   1.004
 2293SOL    HW2 7480   4.756   2.003   1.043
 2294SOL     OW 7481   4.294   3.676   0.669
 2294SOL    HW1 7482   4.245   3.708   0.751
 2294SOL    HW2 7483   4.336   3.587   0.688
 2295SOL     OW 7484   0.195   0.746   0.829
 2295SOL    HW1 7485   0.257   0.703   0.763
 2295SOL    HW2 7486   0.104   0.705   0.821
 2296SOL     OW 7487   4.715   1.100   0.084
 2296SOL    HW1 7488   4.656   1.165   0.036
 2296SOL    HW2 7489   4.675   1.078   0.173
 2297SOL     OW 7490   0.366   0.847   1.022
 2297SOL    HW1 7491   0.289   0.835   0.959
 2297SOL    HW2 7492   0.338   0.818   1.114
 2298SOL     OW 7493   4.195   3.677   0.936
 2298SOL    HW1 7494   4.118   3.624   0.972
 2298SOL    HW2 7495   4.280   3.630   0.959
 2299SOL     OW 7496   0.222   0.342   4.286
 2299SOL    HW1 7497   0.244   0.438   4.268
 2299SOL    HW2 7498   0.280   0.283   4.230
 2300SOL     OW 7499   4.858   1.607   0.622
 2300SOL    HW1 7500   4.770   1.637   0.587
 2300SOL    HW2 7501   4.852   1.593   0.721
 2301SOL     OW 7502   0.563   0.425   0.039
 2301SOL    HW1 7503   0.537   0.429  -0.057
 2301SOL    HW2 7504   0.482   0.439   0.096
 2302SOL     OW 7505   0.730   0.562   4.367
 2302SOL    HW1 7506   0.641   0.529   4.335
 2302SOL    HW2 7507   0.726   0.661   4.380
 2303SOL     OW 7508   3.326   0.722   0.464
 2303SOL    HW1 7509   3.389   0.743   0.539
 2303SOL    HW2 7510   3.256   0.659   0.498
 2304SOL     OW 7511   3.717   1.341   4.342
 2304SOL    HW1 7512   3.817   1.337   4.349
 2304SOL    HW2 7513   3.676   1.314   4.429
 2305SOL     OW 7514   3.833   0.062   1.940
 2305SOL    HW1 7515   3.911   0.049   1.879
 2305SOL    HW2 7516   3.828  -0.015   2.004
 2306SOL     OW 7517   3.557   0.402   3.523
 2306SOL    HW1 7518   3.631   0.378   3.585
 2306SOL    HW2 7519   3.552   0.334   3.449
 2307SOL     OW 7520   4.175   1.358   1.838
 2307SOL    HW1 7521   4.144   1.360   1.744
 2307SOL    HW2 7522   4.251   1.294   1.847
 2308SOL     OW 7523   3.641   0.810   3.654
 2308SOL    HW1 7524   3.586   0.756   3.590
 2308SOL    HW2 7525   3.673   0.893   3.608
 2309SOL     OW 7526   4.798   0.250   3.385
 2309SOL    HW1 7527   4.850   0.277   3.305
 2309SOL    HW2 7528   4.743   0.169   3.364
 2310SOL     OW 7529   0.056   0.360   1.996
 2310SOL    HW1 7530  -0.011   0.287   1.983
 2310SOL    HW2 7531   0.115   0.366   1.915
 2311SOL     OW 7532   4.548   4.155   2.928
 2311SOL    HW1 7533   4.550   4.064   2.968
 2311SOL    HW2 7534   4.594   4.153   2.839
 2312SOL     OW 7535   4.245   0.631   3.326
 2312SOL    HW1 7536   4.154   0.664   3.301
 2312SOL    HW2 7537   4.258   0.638   3.425
 2313SOL     OW 7538   4.181   1.535   4.271
 2313SOL    HW1 7539   4.184   1.623   4.318
 2313SOL    HW2 7540   4.160   1.463   4.337
 2314SOL     OW 7541   3.326   0.578   3.054
 2314SOL    HW1 7542   3.254   0.624   3.105
 2314SOL    HW2 7543   3.415   0.615   3.082
 2315SOL     OW 7544   0.267   1.626   3.109
 2315SOL    HW1 7545   0.221   1.697   3.055
 2315SOL    HW2 7546   0.281   1.545   3.052
 2316SOL     OW 7547   3.615   4.080   3.422
 2316SOL    HW1 7548   3.544   4.034   3.475
 2316SOL    HW2 7549   3.586   4.086   3.326
 2317SOL     OW 7550   3.388   1.915   3.456
 2317SOL    HW1 7551   3.437   1.828   3.456
 2317SOL    HW2 7552   3.326   1.918   3.377
 2318SOL     OW 7553   4.511   2.045   3.903
 2318SOL    HW1 7554   4.481   2.101   3.826
 2318SOL    HW2 7555   4.441   2.047   3.975
 2319SOL     OW 7556   3.521   1.922   2.702
 2319SOL    HW1 7557   3.479   1.897   2.789
 2319SOL    HW2 7558   3.615   1.888   2.699
 2320SOL     OW 7559   4.017   1.863   2.639
 2320SOL    HW1 7560   4.061   1.935   2.585
 2320SOL    HW2 7561   4.087   1.801   2.674
 2321SOL     OW 7562   4.208   1.711   3.902
 2321SOL    HW1 7563   4.176   1.803   3.922
 2321SOL    HW2 7564   4.153   1.644   3.952
 2322SOL     OW 7565   4.760   0.968   1.568
 2322SOL    HW1 7566   4.826   0.934   1.635
 2322SOL    HW2 7567   4.686   0.901   1.557
 2323SOL     OW 7568   0.428   1.263   2.043
 2323SOL    HW1 7569   0.513   1.297   2.003
 2323SOL    HW2 7570   0.359   1.254   1.972
 2324SOL     OW 7571   3.316   0.937   0.856
 2324SOL    HW1 7572   3.352   0.906   0.944
 2324SOL    HW2 7573   3.229   0.892   0.838
 2325SOL     OW 7574   4.337   1.132   3.567
 2325SOL    HW1 7575   4.258   1.077   3.594
 2325SOL    HW2 7576   4.308   1.201   3.502
 2326SOL     OW 7577   4.748   1.486   2.621
 2326SOL    HW1 7578   4.840   1.451   2.639
 2326SOL    HW2 7579   4.738   1.578   2.659
 2327SOL     OW 7580   3.772   0.247   2.341
 2327SOL    HW1 7581   3.822   0.180   2.396
 2327SOL    HW2 7582   3.766   0.334   2.390
 2328SOL     OW 7583   4.891   4.137   2.129
 2328SOL    HW1 7584   4.867   4.207   2.061
 2328SOL    HW2 7585   4.848   4.160   2.216
 2329SOL     OW 7586   4.512   0.843   2.216
 2329SOL    HW1 7587   4.591   0.892   2.179
 2329SOL    HW2 7588   4.441   0.908   2.242
 2330SOL     OW 7589   3.871   2.183   2.876
 2330SOL    HW1 7590   3.853   2.199   2.973
 2330SOL    HW2 7591   3.963   2.144   2.865
 2331SOL     OW 7592   3.782   1.076   2.167
 2331SOL    HW1 7593   3.872   1.033   2.171
 2331SOL    HW2 7594   3.716   1.013   2.127
 2332SOL     OW 7595   0.385   2.253   2.871
 2332SOL    HW1 7596   0.288   2.253   2.896
 2332SOL    HW2 7597   0.439   2.288   2.948
 2333SOL     OW 7598   4.309  -0.034   2.222
 2333SOL    HW1 7599   4.265   0.010   2.143
 2333SOL    HW2 7600   4.304   0.027   2.301
 2334SOL     OW 7601   4.501   0.805   2.693
 2334SOL    HW1 7602   4.586   0.840   2.732
 2334SOL    HW2 7603   4.522   0.733   2.627
 2335SOL     OW 7604   4.244   1.347   3.429
 2335SOL    HW1 7605   4.145   1.355   3.424
 2335SOL    HW2 7606   4.285   1.438   3.429
 2336SOL     OW 7607   0.865   1.556   2.750
 2336SOL    HW1 7608   0.802   1.610   2.806
 2336SOL    HW2 7609   0.843   1.569   2.654
 2337SOL     OW 7610   3.617   0.882   3.915
 2337SOL    HW1 7611   3.619   0.852   3.820
 2337SOL    HW2 7612   3.584   0.977   3.919
 2338SOL     OW 7613   4.349   0.270   3.360
 2338SOL    HW1 7614   4.383   0.300   3.449
 2338SOL    HW2 7615   4.349   0.170   3.356
 2339SOL     OW 7616   0.796   0.715   3.448
 2339SOL    HW1 7617   0.719   0.757   3.496
 2339SOL    HW2 7618   0.855   0.786   3.411
 2340SOL     OW 7619   3.770   1.832   2.776
 2340SOL    HW1 7620   3.863   1.864   2.762
 2340SOL    HW2 7621   3.771   1.742   2.821
 2341SOL     OW 7622   4.672   1.359   3.252
 2341SOL    HW1 7623   4.694   1.291   3.321
 2341SOL    HW2 7624   4.590   1.409   3.280
 2342SOL     OW 7625   4.476   0.038   1.577
 2342SOL    HW1 7626   4.418  -0.014   1.515
 2342SOL    HW2 7627   4.484  -0.010   1.664
 2343SOL     OW 7628   0.370   1.492   2.189
 2343SOL    HW1 7629   0.308   1.524   2.118
 2343SOL    HW2 7630   0.391   1.395   2.174
 2344SOL     OW 7631   4.813   0.178   2.574
 2344SOL    HW1 7632   4.841   0.130   2.492
 2344SOL    HW2 7633   4.878   0.159   2.648
 2345SOL     OW 7634   0.583   0.630   2.576
 2345SOL    HW1 7635   0.552   0.610   2.484
 2345SOL    HW2 7636   0.598   0.544   2.626
 2346SOL     OW 7637   3.822   1.538   2.868
 2346SOL    HW1 7638   3.741   1.484   2.844
 2346SOL    HW2 7639   3.898   1.512   2.809
 2347SOL     OW 7640   0.463   1.830   2.729
 2347SOL    HW1 7641   0.476   1.848   2.827
 2347SOL    HW2 7642   0.451   1.731   2.715
 2348SOL     OW 7643   4.019   1.793   1.779
 2348SOL    HW1 7644   3.947   1.734   1.742
 2348SOL    HW2 7645   4.021   1.880   1.729
 2349SOL     OW 7646   3.859   0.809   3.361
 2349SOL    HW1 7647   3.807   0.895   3.367
 2349SOL    HW2 7648   3.937   0.823   3.300
 2350SOL     OW 7649   4.386   2.667   2.267
 2350SOL    HW1 7650   4.446   2.589   2.286
 2350SOL    HW2 7651   4.298   2.633   2.233
 2351SOL     OW 7652   0.713   3.987   3.708
 2351SOL    HW1 7653   0.648   3.996   3.633
 2351SOL    HW2 7654   0.682   3.916   3.771
 2352SOL     OW 7655   3.724   0.842   1.241
 2352SOL    HW1 7656   3.737   0.894   1.157
 2352SOL    HW2 7657   3.785   0.878   1.312
 2353SOL     OW 7658   4.321   1.637   3.454
 2353SOL    HW1 7659   4.355   1.616   3.545
 2353SOL    HW2 7660   4.271   1.724   3.456
 2354SOL     OW 7661   0.723   1.208   3.240
 2354SOL    HW1 7662   0.783   1.243   3.167
 2354SOL    HW2 7663   0.676   1.285   3.283
 2355SOL     OW 7664   4.094   0.934   2.788
 2355SOL    HW1 7665   4.115   0.836   2.784
 2355SOL    HW2 7666   4.108   0.967   2.882
 2356SOL     OW 7667   3.793   3.275   2.091
 2356SOL    HW1 7668   3.814   3.281   1.993
 2356SOL    HW2 7669   3.856   3.333   2.142
 2357SOL     OW 7670   0.055   3.933   2.866
 2357SOL    HW1 7671  -0.011   3.990   2.915
 2357SOL    HW2 7672   0.130   3.908   2.927
 2358SOL     OW 7673   4.713   1.713   2.787
 2358SOL    HW1 7674   4.807   1.747   2.789
 2358SOL    HW2 7675   4.701   1.645   2.859
 2359SOL     OW 7676   0.254   1.145   3.743
 2359SOL    HW1 7677   0.188   1.103   3.681
 2359SOL    HW2 7678   0.343   1.150   3.699
 2360SOL     OW 7679   4.402   1.880   1.698
 2360SOL    HW1 7680   4.488   1.830   1.694
 2360SOL    HW2 7681   4.373   1.888   1.793
 2361SOL     OW 7682   0.219   3.486   3.527
 2361SOL    HW1 7683   0.270   3.506   3.444
 2361SOL    HW2 7684   0.173   3.398   3.517
 2362SOL     OW 7685   3.634   3.383   0.922
 2362SOL    HW1 7686   3.649   3.315   0.849
 2362SOL    HW2 7687   3.652   3.474   0.886
 2363SOL     OW 7688   0.018   1.388   1.935
 2363SOL    HW1 7689   0.076   1.343   1.868
 2363SOL    HW2 7690   0.024   1.339   2.022
 2364SOL     OW 7691   4.447   0.240   3.101
 2364SOL    HW1 7692   4.394   0.265   3.183
 2364SOL    HW2 7693   4.458   0.321   3.043
 2365SOL     OW 7694  -0.016   0.829   1.788
 2365SOL    HW1 7695   0.081   0.840   1.810
 2365SOL    HW2 7696  -0.043   0.734   1.806
 2366SOL     OW 7697   4.730   3.822   2.597
 2366SOL    HW1 7698   4.699   3.731   2.568
 2366SOL    HW2 7699   4.670   3.855   2.670
 2367SOL     OW 7700   0.322   1.960   2.259
 2367SOL    HW1 7701   0.380   1.933   2.335
 2367SOL    HW2 7702   0.247   2.016   2.293
 2368SOL     OW 7703   3.545   4.076   2.196
 2368SOL    HW1 7704   3.574   4.171   2.191
 2368SOL    HW2 7705   3.468   4.061   2.134
 2369SOL     OW 7706   4.587   2.163   2.388
 2369SOL    HW1 7707   4.588   2.064   2.397
 2369SOL    HW2 7708   4.592   2.206   2.478
 2370SOL     OW 7709   4.546   0.549   0.691
 2370SOL    HW1 7710   4.453   0.532   0.723
 2370SOL    HW2 7711   4.573   0.478   0.626
 2371SOL     OW 7712   3.998   0.487   3.680
 2371SOL    HW1 7713   3.911   0.437   3.679
 2371SOL    HW2 7714   4.027   0.502   3.774
 2372SOL     OW 7715   4.433   3.804   2.478
 2372SOL    HW1 7716   4.482   3.727   2.518
 2372SOL    HW2 7717   4.403   3.780   2.385
 2373SOL     OW 7718   3.943   3.786   1.753
 2373SOL    HW1 7719   4.021   3.733   1.719
 2373SOL    HW2 7720   3.943   3.877   1.711
 2374SOL     OW 7721   0.034   3.229   2.715
 2374SOL    HW1 7722   0.119   3.282   2.709
 2374SOL    HW2 7723  -0.026   3.254   2.639
 2375SOL     OW 7724   4.606   1.691   3.669
 2375SOL    HW1 7725   4.680   1.631   3.636
 2375SOL    HW2 7726   4.528   1.635   3.696
 2376SOL     OW 7727   3.883   1.669   2.503
 2376SOL    HW1 7728   3.930   1.680   2.416
 2376SOL    HW2 7729   3.922   1.732   2.570
 2377SOL     OW 7730   0.558   1.077   1.818
 2377SOL    HW1 7731   0.518   1.009   1.879
 2377SOL    HW2 7732   0.590   1.155   1.872
 2378SOL     OW 7733   4.350   0.724   1.278
 2378SOL    HW1 7734   4.276   0.779   1.238
 2378SOL    HW2 7735   4.310   0.651   1.333
 2379SOL     OW 7736   4.252   0.510   2.661
 2379SOL    HW1 7737   4.258   0.457   2.745
 2379SOL    HW2 7738   4.180   0.579   2.669
 2380SOL     OW 7739   0.110   0.613   3.239
 2380SOL    HW1 7740   0.106   0.623   3.139
 2380SOL    HW2 7741   0.025   0.648   3.279
 2381SOL     OW 7742   4.768   0.475   2.848
 2381SOL    HW1 7743   4.823   0.391   2.850
 2381SOL    HW2 7744   4.693   0.468   2.913
 2382SOL     OW 7745   4.602   0.994   4.254
 2382SOL    HW1 7746   4.673   1.006   4.323
 2382SOL    HW2 7747   4.643   0.995   4.163
 2383SOL     OW 7748   4.132   4.185   1.816
 2383SOL    HW1 7749   4.184   4.183   1.730
 2383SOL    HW2 7750   4.190   4.219   1.889
 2384SOL     OW 7751   3.413   1.264   4.164
 2384SOL    HW1 7752   3.334   1.325   4.173
 2384SOL    HW2 7753   3.405   1.188   4.229
 2385SOL     OW 7754   4.827   3.996   3.271
 2385SOL    HW1 7755   4.770   4.009   3.352
 2385SOL    HW2 7756   4.883   4.077   3.256
 2386SOL     OW 7757   3.213   1.188   3.678
 2386SOL    HW1 7758   3.189   1.155   3.770
 2386SOL    HW2 7759   3.150   1.148   3.611
 2387SOL     OW 7760   4.741   0.003   2.364
 2387SOL    HW1 7761   4.683  -0.047   2.428
 2387SOL    HW2 7762   4.710   0.098   2.357
 2388SOL     OW 7763   0.091   1.078   2.687
 2388SOL    HW1 7764   0.049   1.017   2.754
 2388SOL    HW2 7765   0.188   1.058   2.679
 2389SOL     OW 7766   0.846   2.455   3.226
 2389SOL    HW1 7767   0.798   2.520   3.168
 2389SOL    HW2 7768   0.884   2.503   3.305
 2390SOL     OW 7769   4.864   0.613   2.620
 2390SOL    HW1 7770   4.936   0.667   2.665
 2390SOL    HW2 7771   4.798   0.582   2.689
 2391SOL     OW 7772   3.584   0.570   3.896
 2391SOL    HW1 7773   3.563   0.637   3.967
 2391SOL    HW2 7774   3.517   0.575   3.823
 2392SOL     OW 7775   4.097   0.307   3.151
 2392SOL    HW1 7776   4.073   0.217   3.113
 2392SOL    HW2 7777   4.103   0.301   3.250
 2393SOL     OW 7778   4.728   1.372   3.688
 2393SOL    HW1 7779   4.669   1.356   3.767
 2393SOL    HW2 7780   4.823   1.380   3.718
 2394SOL     OW 7781   4.269   4.095   3.058
 2394SOL    HW1 7782   4.214   4.065   3.136
 2394SOL    HW2 7783   4.359   4.052   3.062
 2395SOL     OW 7784   4.600   0.444   3.309
 2395SOL    HW1 7785   4.641   0.352   3.312
 2395SOL    HW2 7786   4.526   0.450   3.376
 2396SOL     OW 7787   4.226   1.749   2.771
 2396SOL    HW1 7788   4.294   1.820   2.754
 2396SOL    HW2 7789   4.272   1.661   2.787
 2397SOL     OW 7790   0.431   1.248   2.773
 2397SOL    HW1 7791   0.402   1.155   2.751
 2397SOL    HW2 7792   0.464   1.293   2.691
 2398SOL     OW 7793   0.466   3.764   3.492
 2398SOL    HW1 7794   0.563   3.791   3.491
 2398SOL    HW2 7795   0.422   3.803   3.574
 2399SOL     OW 7796   2.867   1.372   3.310
 2399SOL    HW1 7797   2.799   1.437   3.344
 2399SOL    HW2 7798   2.834   1.331   3.225
 2400SOL     OW 7799   4.886   0.898   3.125
 2400SOL    HW1 7800   4.795   0.920   3.093
 2400SOL    HW2 7801   4.880   0.829   3.198
 2401SOL     OW 7802   3.912   3.488   3.025
 2401SOL    HW1 7803   3.909   3.413   3.090
 2401SOL    HW2 7804   3.819   3.522   3.009
 2402SOL     OW 7805   4.502   1.214   3.050
 2402SOL    HW1 7806   4.566   1.214   3.126
 2402SOL    HW2 7807   4.416   1.258   3.078
 2403SOL     OW 7808   0.227   2.972   2.596
 2403SOL    HW1 7809   0.171   3.038   2.546
 2403SOL    HW2 7810   0.183   2.951   2.684
 2404SOL     OW 7811   4.429   0.846   0.012
 2404SOL    HW1 7812   4.468   0.802   0.093
 2404SOL    HW2 7813   4.404   0.776  -0.055
 2405SOL     OW 7814   0.044   1.538   2.874
 2405SOL    HW1 7815   0.087   1.486   2.800
 2405SOL    HW2 7816   0.022   1.477   2.950
 2406SOL     OW 7817   4.622   0.958   3.102
 2406SOL    HW1 7818   4.566   1.010   3.038
 2406SOL    HW2 7819   4.564   0.899   3.158
 2407SOL     OW 7820   3.458   0.452   2.173
 2407SOL    HW1 7821   3.365   0.480   2.150
 2407SOL    HW2 7822   3.469   0.449   2.272
 2408SOL     OW 7823   4.209   0.361   2.903
 2408SOL    HW1 7824   4.159   0.341   2.987
 2408SOL    HW2 7825   4.266   0.282   2.879
 2409SOL     OW 7826   4.279   0.644   3.601
 2409SOL    HW1 7827   4.325   0.701   3.670
 2409SOL    HW2 7828   4.185   0.678   3.588
 2410SOL     OW 7829   4.598   1.197   3.466
 2410SOL    HW1 7830   4.616   1.263   3.538
 2410SOL    HW2 7831   4.500   1.178   3.462
 2411SOL     OW 7832   4.083   1.596   2.251
 2411SOL    HW1 7833   4.083   1.689   2.214
 2411SOL    HW2 7834   4.150   1.540   2.202
 2412SOL     OW 7835   3.853   1.892   4.039
 2412SOL    HW1 7836   3.795   1.956   4.089
 2412SOL    HW2 7837   3.799   1.811   4.015
 2413SOL     OW 7838   0.084   1.357   2.650
 2413SOL    HW1 7839   0.161   1.388   2.594
 2413SOL    HW2 7840   0.091   1.258   2.664
 2414SOL     OW 7841   4.364   0.146   2.825
 2414SOL    HW1 7842   4.406   0.077   2.883
 2414SOL    HW2 7843   4.430   0.176   2.756
 2415SOL     OW 7844   3.306   0.616   2.795
 2415SOL    HW1 7845   3.282   0.532   2.745
 2415SOL    HW2 7846   3.291   0.602   2.893
 2416SOL     OW 7847   3.874   1.250   3.576
 2416SOL    HW1 7848   3.920   1.304   3.506
 2416SOL    HW2 7849   3.882   1.295   3.665
 2417SOL     OW 7850   4.584   1.356   3.920
 2417SOL    HW1 7851   4.499   1.403   3.899
 2417SOL    HW2 7852   4.635   1.408   3.989
 2418SOL     OW 7853   0.353   0.214   1.308
 2418SOL    HW1 7854   0.416   0.275   1.357
 2418SOL    HW2 7855   0.355   0.236   1.211
 2419SOL     OW 7856   4.491   0.748   4.293
 2419SOL    HW1 7857   4.527   0.835   4.259
 2419SOL    HW2 7858   4.399   0.733   4.255
 2420SOL     OW 7859   3.286   0.680   3.718
 2420SOL    HW1 7860   3.233   0.678   3.803
 2420SOL    HW2 7861   3.340   0.596   3.710
 2421SOL     OW 7862   0.589   2.334   3.550
 2421SOL    HW1 7863   0.670   2.318   3.494
 2421SOL    HW2 7864   0.525   2.393   3.500
 2422SOL     OW 7865   3.783   0.533   1.416
 2422SOL    HW1 7866   3.828   0.584   1.343
 2422SOL    HW2 7867   3.730   0.458   1.378
 2423SOL     OW 7868   3.946   0.533   3.044
 2423SOL    HW1 7869   3.863   0.552   3.097
 2423SOL    HW2 7870   4.003   0.467   3.093
 2424SOL     OW 7871   4.565   0.237   2.632
 2424SOL    HW1 7872   4.660   0.220   2.608
 2424SOL    HW2 7873   4.547   0.336   2.632
 2425SOL     OW 7874   0.324   3.746   3.273
 2425SOL    HW1 7875   0.328   3.831   3.221
 2425SOL    HW2 7876   0.378   3.755   3.356
 2426SOL     OW 7877   0.238   2.031   2.678
 2426SOL    HW1 7878   0.143   2.051   2.698
 2426SOL    HW2 7879   0.250   1.933   2.664
 2427SOL     OW 7880   3.195   0.585   3.973
 2427SOL    HW1 7881   3.252   0.638   4.035
 2427SOL    HW2 7882   3.213   0.487   3.986
 2428SOL     OW 7883   3.991   1.943   4.334
 2428SOL    HW1 7884   3.926   1.946   4.258
 2428SOL    HW2 7885   3.941   1.940   4.420
 2429SOL     OW 7886   3.866   0.207   1.563
 2429SOL    HW1 7887   3.809   0.125   1.562
 2429SOL    HW2 7888   3.808   0.288   1.552
 2430SOL     OW 7889   0.667   2.205   2.170
 2430SOL    HW1 7890   0.592   2.187   2.234
 2430SOL    HW2 7891   0.706   2.295   2.189
 2431SOL     OW 7892   3.941   1.284   4.535
 2431SOL    HW1 7893   3.968   1.380   4.545
 2431SOL    HW2 7894   3.979   1.231   4.610
 2432SOL     OW 7895   1.529   0.609   2.429
 2432SOL    HW1 7896   1.515   0.513   2.454
 2432SOL    HW2 7897   1.532   0.616   2.329
 2433SOL     OW 7898   4.436   2.056   4.472
 2433SOL    HW1 7899   4.440   2.028   4.568
 2433SOL    HW2 7900   4.381   2.139   4.464
 2434SOL     OW 7901   4.355   0.966   1.514
 2434SOL    HW1 7902   4.363   1.015   1.427
 2434SOL    HW2 7903   4.423   0.893   1.518
 2435SOL     OW 7904   3.554   4.200   1.868
 2435SOL    HW1 7905   3.575   4.107   1.837
 2435SOL    HW2 7906   3.639   4.247   1.892
 2436SOL     OW 7907   4.845   1.533   2.334
 2436SOL    HW1 7908   4.897   1.606   2.380
 2436SOL    HW2 7909   4.766   1.508   2.390
 2437SOL     OW 7910   0.749   1.841   2.735
 2437SOL    HW1 7911   0.651   1.860   2.726
 2437SOL    HW2 7912   0.779   1.863   2.827
 2438SOL     OW 7913   0.364   0.780   2.537
 2438SOL    HW1 7914   0.445   0.730   2.569
 2438SOL    HW2 7915   0.367   0.789   2.438
 2439SOL     OW 7916   0.022   0.958   2.394
 2439SOL    HW1 7917  -0.038   0.879   2.402
 2439SOL    HW2 7918   0.017   1.013   2.478
 2440SOL     OW 7919   4.508   0.534   2.565
 2440SOL    HW1 7920   4.414   0.525   2.600
 2440SOL    HW2 7921   4.504   0.568   2.471
 2441SOL     OW 7922   4.205   1.599   2.490
 2441SOL    HW1 7923   4.149   1.599   2.407
 2441SOL    HW2 7924   4.224   1.505   2.519
 2442SOL     OW 7925   4.762   0.594   2.215
 2442SOL    HW1 7926   4.849   0.631   2.184
 2442SOL    HW2 7927   4.718   0.658   2.277
 2443SOL     OW 7928   4.495   1.401   4.606
 2443SOL    HW1 7929   4.536   1.389   4.516
 2443SOL    HW2 7930   4.400   1.369   4.604
 2444SOL     OW 7931   0.006   0.353   3.189
 2444SOL    HW1 7932  -0.005   0.343   3.090
 2444SOL    HW2 7933   0.057   0.438   3.208
 2445SOL     OW 7934   4.380   0.253   1.317
 2445SOL    HW1 7935   4.391   0.307   1.234
 2445SOL    HW2 7936   4.401   0.310   1.397
 2446SOL     OW 7937   4.686   1.254   2.805
 2446SOL    HW1 7938   4.634   1.234   2.888
 2446SOL    HW2 7939   4.675   1.350   2.781
 2447SOL     OW 7940   3.897   1.158   3.117
 2447SOL    HW1 7941   3.962   1.121   3.184
 2447SOL    HW2 7942   3.944   1.222   3.057
 2448SOL     OW 7943   4.048   1.507   4.029
 2448SOL    HW1 7944   4.084   1.530   4.119
 2448SOL    HW2 7945   4.049   1.408   4.017
 2449SOL     OW 7946   1.001   0.737   2.295
 2449SOL    HW1 7947   0.940   0.808   2.329
 2449SOL    HW2 7948   1.015   0.668   2.366
 2450SOL     OW 7949   3.812   0.753   2.625
 2450SOL    HW1 7950   3.719   0.738   2.594
 2450SOL    HW2 7951   3.864   0.801   2.553
 2451SOL     OW 7952   4.131   0.991   1.225
 2451SOL    HW1 7953   4.206   1.049   1.259
 2451SOL    HW2 7954   4.063   0.979   1.297
 2452SOL     OW 7955   0.148   3.454   2.048
 2452SOL    HW1 7956   0.222   3.429   1.986
 2452SOL    HW2 7957   0.160   3.406   2.135
 2453SOL     OW 7958   0.200   1.819   3.614
 2453SOL    HW1 7959   0.126   1.864   3.564
 2453SOL    HW2 7960   0.254   1.887   3.662
 2454SOL     OW 7961   3.839   4.070   2.791
 2454SOL    HW1 7962   3.793   4.002   2.734
 2454SOL    HW2 7963   3.933   4.041   2.808
 2455SOL     OW 7964   4.111   0.882   0.963
 2455SOL    HW1 7965   4.094   0.932   1.048
 2455SOL    HW2 7966   4.185   0.926   0.912
 2456SOL     OW 7967   3.491   1.966   3.693
 2456SOL    HW1 7968   3.444   1.964   3.605
 2456SOL    HW2 7969   3.580   2.010   3.683
 2457SOL     OW 7970   4.315   1.095   2.704
 2457SOL    HW1 7971   4.243   1.036   2.738
 2457SOL    HW2 7972   4.402   1.070   2.747
 2458SOL     OW 7973   4.105   1.442   2.989
 2458SOL    HW1 7974   4.054   1.505   3.048
 2458SOL    HW2 7975   4.078   1.459   2.894
 2459SOL     OW 7976   3.326   0.251   1.604
 2459SOL    HW1 7977   3.303   0.334   1.553
 2459SOL    HW2 7978   3.415   0.262   1.647
 2460SOL     OW 7979   3.757   0.563   3.281
 2460SOL    HW1 7980   3.786   0.494   3.346
 2460SOL    HW2 7981   3.780   0.654   3.316
 2461SOL     OW 7982   4.916   2.078   2.714
 2461SOL    HW1 7983   4.917   2.178   2.703
 2461SOL    HW2 7984   4.873   2.054   2.801
 2462SOL     OW 7985   1.216   0.652   3.144
 2462SOL    HW1 7986   1.122   0.638   3.114
 2462SOL    HW2 7987   1.238   0.588   3.217
 2463SOL     OW 7988   4.290   3.194   3.673
 2463SOL    HW1 7989   4.337   3.211   3.586
 2463SOL    HW2 7990   4.343   3.129   3.727
 2464SOL     OW 7991   0.516   2.539   2.723
 2464SOL    HW1 7992   0.616   2.545   2.719
 2464SOL    HW2 7993   0.484   2.478   2.650
 2465SOL     OW 7994   3.858   0.219   2.896
 2465SOL    HW1 7995   3.940   0.162   2.907
 2465SOL    HW2 7996   3.872   0.283   2.820
 2466SOL     OW 7997   0.327   3.372   1.835
 2466SOL    HW1 7998   0.259   3.332   1.774
 2466SOL    HW2 7999   0.417   3.368   1.792
 2467SOL     OW 8000   4.696   0.977   2.776
 2467SOL    HW1 8001   4.788   0.937   2.771
 2467SOL    HW2 8002   4.702   1.076   2.761
 2468SOL     OW 8003   3.504   2.383   2.645
 2468SOL    HW1 8004   3.572   2.312   2.663
 2468SOL    HW2 8005   3.513   2.415   2.550
 2469SOL     OW 8006   4.189   1.002   3.047
 2469SOL    HW1 8007   4.218   1.088   3.089
 2469SOL    HW2 8008   4.269   0.950   3.019
 2470SOL     OW 8009   4.298   3.415   3.144
 2470SOL    HW1 8010   4.253   3.328   3.126
 2470SOL    HW2 8011   4.255   3.460   3.222
 2471SOL     OW 8012   3.776   3.765   3.874
 2471SOL    HW1 8013   3.804   3.784   3.780
 2471SOL    HW2 8014   3.716   3.685   3.875
 2472SOL     OW 8015   3.213   0.178   3.732
 2472SOL    HW1 8016   3.114   0.192   3.729
 2472SOL    HW2 8017   3.233   0.080   3.726
 2473SOL     OW 8018   3.979   0.710   4.328
 2473SOL    HW1 8019   3.933   0.705   4.239
 2473SOL    HW2 8020   3.974   0.621   4.373
 2474SOL     OW 8021   4.834   0.733   3.321
 2474SOL    HW1 8022   4.744   0.690   3.314
 2474SOL    HW2 8023   4.824   0.827   3.355
 2475SOL     OW 8024   4.287   0.451   4.898
 2475SOL    HW1 8025   4.263   0.370   4.845
 2475SOL    HW2 8026   4.280   0.532   4.839
 2476SOL     OW 8027   3.762   1.679   0.431
 2476SOL    HW1 8028   3.850   1.723   0.415
 2476SOL    HW2 8029   3.775   1.599   0.490
 2477SOL     OW 8030   3.545   1.749   4.296
 2477SOL    HW1 8031   3.627   1.719   4.247
 2477SOL    HW2 8032   3.465   1.740   4.236
 2478SOL     OW 8033   0.309   1.024   3.999
 2478SOL    HW1 8034   0.315   1.098   4.067
 2478SOL    HW2 8035   0.294   1.063   3.908
 2479SOL     OW 8036   2.911   1.474   4.347
 2479SOL    HW1 8037   3.009   1.486   4.364
 2479SOL    HW2 8038   2.868   1.563   4.336
 2480SOL     OW 8039   3.232   2.020   3.807
 2480SOL    HW1 8040   3.331   2.024   3.790
 2480SOL    HW2 8041   3.201   1.926   3.798
 2481SOL     OW 8042   4.123   1.698   0.918
 2481SOL    HW1 8043   4.098   1.628   0.985
 2481SOL    HW2 8044   4.212   1.676   0.878
 2482SOL     OW 8045   4.082   1.025   3.619
 2482SOL    HW1 8046   4.001   1.083   3.610
 2482SOL    HW2 8047   4.057   0.930   3.600
 2483SOL     OW 8048   3.463   2.030   4.316
 2483SOL    HW1 8049   3.427   2.061   4.404
 2483SOL    HW2 8050   3.493   1.935   4.325
 2484SOL     OW 8051   4.301   0.657   4.703
 2484SOL    HW1 8052   4.300   0.742   4.650
 2484SOL    HW2 8053   4.316   0.579   4.642
 2485SOL     OW 8054   3.775   1.203   4.890
 2485SOL    HW1 8055   3.771   1.146   4.808
 2485SOL    HW2 8056   3.725   1.288   4.873
 2486SOL     OW 8057   3.233   3.200   4.877
 2486SOL    HW1 8058   3.326   3.222   4.848
 2486SOL    HW2 8059   3.212   3.105   4.857
 2487SOL     OW 8060   0.688   1.729   0.349
 2487SOL    HW1 8061   0.761   1.678   0.303
 2487SOL    HW2 8062   0.696   1.717   0.448
 2488SOL     OW 8063   4.820   1.008   3.415
 2488SOL    HW1 8064   4.737   1.050   3.451
 2488SOL    HW2 8065   4.860   1.067   3.345
 2489SOL     OW 8066   0.912   0.389   4.152
 2489SOL    HW1 8067   0.916   0.340   4.065
 2489SOL    HW2 8068   0.861   0.335   4.219
 2490SOL     OW 8069   4.641   3.553   3.009
 2490SOL    HW1 8070   4.581   3.614   3.062
 2490SOL    HW2 8071   4.721   3.529   3.064
 2491SOL     OW 8072   3.673   1.026   4.315
 2491SOL    HW1 8073   3.757   0.993   4.358
 2491SOL    HW2 8074   3.695   1.097   4.248
 2492SOL     OW 8075   4.018   4.101   3.646
 2492SOL    HW1 8076   4.017   4.014   3.596
 2492SOL    HW2 8077   3.943   4.159   3.614
 2493SOL     OW 8078   0.501   1.250   3.603
 2493SOL    HW1 8079   0.542   1.310   3.535
 2493SOL    HW2 8080   0.568   1.181   3.632
 2494SOL     OW 8081   0.260   3.921   0.389
 2494SOL    HW1 8082   0.228   4.004   0.435
 2494SOL    HW2 8083   0.270   3.939   0.291
 2495SOL     OW 8084   3.378   0.761   4.099
 2495SOL    HW1 8085   3.318   0.820   4.154
 2495SOL    HW2 8086   3.466   0.807   4.086
 2496SOL     OW 8087   3.835   2.327   4.302
 2496SOL    HW1 8088   3.916   2.372   4.339
 2496SOL    HW2 8089   3.754   2.356   4.354
 2497SOL     OW 8090   3.962   0.508   4.501
 2497SOL    HW1 8091   3.896   0.433   4.505
 2497SOL    HW2 8092   3.975   0.546   4.593
 2498SOL     OW 8093   4.513   2.505   0.009
 2498SOL    HW1 8094   4.491   2.537   0.101
 2498SOL    HW2 8095   4.574   2.570  -0.035
 2499SOL     OW 8096   0.047   0.829   3.854
 2499SOL    HW1 8097  -0.012   0.750   3.839
 2499SOL    HW2 8098  -0.007   0.913   3.841
 2500SOL     OW 8099   4.573   1.649   0.595
 2500SOL    HW1 8100   4.526   1.625   0.510
 2500SOL    HW2 8101   4.600   1.746   0.593
 2501SOL     OW 8102   4.859   1.490   4.199
 2501SOL    HW1 8103   4.799   1.489   4.279
 2501SOL    HW2 8104   4.822   1.552   4.130
 2502SOL     OW 8105   3.060   0.586   4.647
 2502SOL    HW1 8106   3.084   0.680   4.620
 2502SOL    HW2 8107   2.987   0.590   4.715
 2503SOL     OW 8108   4.175   1.046   3.875
 2503SOL    HW1 8109   4.144   1.017   3.784
 2503SOL    HW2 8110   4.258   1.101   3.866
 2504SOL     OW 8111   0.398   0.871   4.328
 2504SOL    HW1 8112   0.440   0.930   4.397
 2504SOL    HW2 8113   0.430   0.898   4.237
 2505SOL     OW 8114   4.195   0.374   4.224
 2505SOL    HW1 8115   4.099   0.356   4.207
 2505SOL    HW2 8116   4.224   0.328   4.308
 2506SOL     OW 8117   4.032   0.655   4.737
 2506SOL    HW1 8118   3.994   0.747   4.735
 2506SOL    HW2 8119   4.131   0.659   4.720
 2507SOL     OW 8120   4.890   2.087   3.727
 2507SOL    HW1 8121   4.916   2.042   3.642
 2507SOL    HW2 8122   4.834   2.026   3.782
 2508SOL     OW 8123   3.790   3.540   4.734
 2508SOL    HW1 8124   3.809   3.500   4.823
 2508SOL    HW2 8125   3.691   3.555   4.724
 2509SOL     OW 8126   2.926   4.173   3.893
 2509SOL    HW1 8127   2.982   4.142   3.970
 2509SOL    HW2 8128   2.944   4.270   3.875
 2510SOL     OW 8129   4.740   1.982   4.586
 2510SOL    HW1 8130   4.736   1.883   4.589
 2510SOL    HW2 8131   4.784   2.012   4.501
 2511SOL     OW 8132   3.292   2.349   4.729
 2511SOL    HW1 8133   3.274   2.314   4.821
 2511SOL    HW2 8134   3.205   2.364   4.682
 2512SOL     OW 8135   0.765   1.130   4.230
 2512SOL    HW1 8136   0.861   1.144   4.206
 2512SOL    HW2 8137   0.731   1.047   4.186
 2513SOL     OW 8138   0.877   3.578   4.144
 2513SOL    HW1 8139   0.907   3.633   4.066
 2513SOL    HW2 8140   0.843   3.490   4.111
 2514SOL     OW 8141   4.914   0.148   4.741
 2514SOL    HW1 8142   4.881   0.062   4.701
 2514SOL    HW2 8143   4.953   0.205   4.669
 2515SOL     OW 8144   4.733   3.770   3.824
 2515SOL    HW1 8145   4.675   3.691   3.806
 2515SOL    HW2 8146   4.678   3.853   3.827
 2516SOL     OW 8147   0.768   1.686   4.085
 2516SOL    HW1 8148   0.842   1.744   4.049
 2516SOL    HW2 8149   0.803   1.632   4.161
 2517SOL     OW 8150   3.076   1.667   4.063
 2517SOL    HW1 8151   3.013   1.732   4.105
 2517SOL    HW2 8152   3.031   1.578   4.055
 2518SOL     OW 8153   0.112   0.381   3.861
 2518SOL    HW1 8154   0.037   0.318   3.840
 2518SOL    HW2 8155   0.112   0.401   3.959
 2519SOL     OW 8156   4.102   0.391   3.425
 2519SOL    HW1 8157   4.106   0.416   3.521
 2519SOL    HW2 8158   4.195   0.377   3.390
 2520SOL     OW 8159   4.480   1.765   3.990
 2520SOL    HW1 8160   4.397   1.732   3.945
 2520SOL    HW2 8161   4.479   1.865   3.992
 2521SOL     OW 8162   4.165   4.122   3.965
 2521SOL    HW1 8163   4.114   4.039   3.987
 2521SOL    HW2 8164   4.189   4.171   4.049
 2522SOL     OW 8165   3.330   0.742   0.187
 2522SOL    HW1 8166   3.323   0.841   0.185
 2522SOL    HW2 8167   3.316   0.709   0.281
 2523SOL     OW 8168   0.683   0.563   0.736
 2523SOL    HW1 8169   0.623   0.573   0.657
 2523SOL    HW2 8170   0.713   0.468   0.744
 2524SOL     OW 8171   3.722   0.613   4.714
 2524SOL    HW1 8172   3.806   0.602   4.766
 2524SOL    HW2 8173   3.644   0.620   4.776
 2525SOL     OW 8174   3.074   0.509   4.373
 2525SOL    HW1 8175   3.051   0.524   4.469
 2525SOL    HW2 8176   3.173   0.515   4.361
 2526SOL     OW 8177   0.342   2.245   4.081
 2526SOL    HW1 8178   0.263   2.212   4.028
 2526SOL    HW2 8179   0.361   2.181   4.155
 2527SOL     OW 8180   0.482   0.696   4.554
 2527SOL    HW1 8181   0.535   0.768   4.598
 2527SOL    HW2 8182   0.431   0.735   4.477
 2528SOL     OW 8183   4.731   0.617   4.290
 2528SOL    HW1 8184   4.640   0.658   4.300
 2528SOL    HW2 8185   4.800   0.684   4.318
 2529SOL     OW 8186   4.089   0.364   0.152
 2529SOL    HW1 8187   4.172   0.396   0.105
 2529SOL    HW2 8188   4.050   0.286   0.102
 2530SOL     OW 8189   3.703   3.769   4.148
 2530SOL    HW1 8190   3.761   3.779   4.229
 2530SOL    HW2 8191   3.755   3.797   4.067
 2531SOL     OW 8192   4.735   1.868   3.836
 2531SOL    HW1 8193   4.692   1.791   3.790
 2531SOL    HW2 8194   4.665   1.931   3.869
 2532SOL     OW 8195   0.623   1.706   3.480
 2532SOL    HW1 8196   0.617   1.794   3.528
 2532SOL    HW2 8197   0.642   1.633   3.546
 2533SOL     OW 8198   4.026   2.874   4.295
 2533SOL    HW1 8199   4.012   2.949   4.360
 2533SOL    HW2 8200   4.108   2.893   4.240
 2534SOL     OW 8201   4.037   1.328   4.815
 2534SOL    HW1 8202   3.981   1.260   4.861
 2534SOL    HW2 8203   3.985   1.413   4.805
 2535SOL     OW 8204   3.703   4.008   3.952
 2535SOL    HW1 8205   3.697   4.080   3.882
 2535SOL    HW2 8206   3.695   3.919   3.908
 2536SOL     OW 8207   2.631   0.863   2.998
 2536SOL    HW1 8208   2.660   0.773   2.967
 2536SOL    HW2 8209   2.656   0.932   2.930
 2537SOL     OW 8210   3.530   2.510   3.957
 2537SOL    HW1 8211   3.552   2.580   4.024
 2537SOL    HW2 8212   3.481   2.435   4.001
 2538SOL     OW 8213   3.586   2.293   4.659
 2538SOL    HW1 8214   3.571   2.302   4.560
 2538SOL    HW2 8215   3.497   2.287   4.705
 2539SOL     OW 8216   3.759   4.148   4.447
 2539SOL    HW1 8217   3.828   4.139   4.376
 2539SOL    HW2 8218   3.784   4.222   4.510
 2540SOL     OW 8219   3.837   1.072   0.258
 2540SOL    HW1 8220   3.882   0.983   0.257
 2540SOL    HW2 8221   3.797   1.090   0.168
 2541SOL     OW 8222   0.488   3.776   0.487
 2541SOL    HW1 8223   0.389   3.784   0.478
 2541SOL    HW2 8224   0.515   3.679   0.481
 2542SOL     OW 8225   4.032   1.257   3.959
 2542SOL    HW1 8226   3.957   1.208   4.004
 2542SOL    HW2 8227   4.088   1.192   3.908
 2543SOL     OW 8228   0.253   0.037   4.017
 2543SOL    HW1 8229   0.259   0.048   3.918
 2543SOL    HW2 8230   0.316   0.101   4.061
 2544SOL     OW 8231   3.979   1.800   0.688
 2544SOL    HW1 8232   4.038   1.737   0.738
 2544SOL    HW2 8233   3.982   1.777   0.590
 2545SOL     OW 8234   3.680   3.158   3.995
 2545SOL    HW1 8235   3.593   3.127   3.955
 2545SOL    HW2 8236   3.743   3.185   3.923
 2546SOL     OW 8237   0.527   2.487   4.154
 2546SOL    HW1 8238   0.461   2.421   4.117
 2546SOL    HW2 8239   0.507   2.504   4.250
 2547SOL     OW 8240   4.705   1.185   4.469
 2547SOL    HW1 8241   4.658   1.152   4.551
 2547SOL    HW2 8242   4.779   1.247   4.495
 2548SOL     OW 8243   4.408   2.283   3.418
 2548SOL    HW1 8244   4.454   2.248   3.336
 2548SOL    HW2 8245   4.378   2.377   3.401
 2549SOL     OW 8246   4.088   0.475   0.421
 2549SOL    HW1 8247   4.092   0.430   0.331
 2549SOL    HW2 8248   4.097   0.406   0.492
 2550SOL     OW 8249   0.095   1.551   4.035
 2550SOL    HW1 8250   0.179   1.601   4.058
 2550SOL    HW2 8251   0.033   1.551   4.113
 2551SOL     OW 8252   3.540   3.772   3.209
 2551SOL    HW1 8253   3.468   3.741   3.271
 2551SOL    HW2 8254   3.522   3.867   3.182
 2552SOL     OW 8255   4.428   1.099   3.824
 2552SOL    HW1 8256   4.434   1.089   3.724
 2552SOL    HW2 8257   4.502   1.048   3.867
 2553SOL     OW 8258   4.510   4.151   4.021
 2553SOL    HW1 8259   4.508   4.236   3.967
 2553SOL    HW2 8260   4.546   4.170   4.112
 2554SOL     OW 8261   4.071   0.925   4.616
 2554SOL    HW1 8262   4.109   0.964   4.700
 2554SOL    HW2 8263   4.144   0.909   4.550
 2555SOL     OW 8264   3.116   1.405   3.854
 2555SOL    HW1 8265   3.142   1.350   3.774
 2555SOL    HW2 8266   3.197   1.432   3.904
 2556SOL     OW 8267   3.193   0.925   4.213
 2556SOL    HW1 8268   3.261   0.960   4.278
 2556SOL    HW2 8269   3.147   1.001   4.168
 2557SOL     OW 8270   4.458   1.836   4.274
 2557SOL    HW1 8271   4.371   1.805   4.239
 2557SOL    HW2 8272   4.443   1.907   4.344
 2558SOL     OW 8273   4.166  -0.003   4.234
 2558SOL    HW1 8274   4.143   0.084   4.278
 2558SOL    HW2 8275   4.082  -0.056   4.219
 2559SOL     OW 8276   3.452   0.312   4.623
 2559SOL    HW1 8277   3.396   0.366   4.686
 2559SOL    HW2 8278   3.393   0.272   4.552
 2560SOL     OW 8279   4.909   1.096   3.859
 2560SOL    HW1 8280   4.978   1.107   3.787
 2560SOL    HW2 8281   4.920   1.168   3.928
 2561SOL     OW 8282   3.618   1.428   4.123
 2561SOL    HW1 8283   3.668   1.421   4.209
 2561SOL    HW2 8284   3.542   1.363   4.123
 2562SOL     OW 8285   4.862   0.552   4.551
 2562SOL    HW1 8286   4.785   0.531   4.611
 2562SOL    HW2 8287   4.833   0.545   4.456
 2563SOL     OW 8288   4.431   0.874   3.273
 2563SOL    HW1 8289   4.362   0.803   3.257
 2563SOL    HW2 8290   4.418   0.913   3.364
 2564SOL     OW 8291   3.168   1.384   4.820
 2564SOL    HW1 8292   3.218   1.454   4.871
 2564SOL    HW2 8293   3.074   1.415   4.804
 2565SOL     OW 8294   3.911   0.130   3.883
 2565SOL    HW1 8295   4.011   0.132   3.888
 2565SOL    HW2 8296   3.883   0.054   3.824
 2566SOL     OW 8297   3.788   2.120   0.441
 2566SOL    HW1 8298   3.876   2.075   0.425
 2566SOL    HW2 8299   3.801   2.219   0.444
 2567SOL     OW 8300   0.966   3.740   0.600
 2567SOL    HW1 8301   1.057   3.701   0.587
 2567SOL    HW2 8302   0.965   3.835   0.567
 2568SOL     OW 8303   4.053   0.776   3.965
 2568SOL    HW1 8304   4.030   0.814   3.875
 2568SOL    HW2 8305   3.970   0.745   4.010
 2569SOL     OW 8306   4.457   3.680   3.222
 2569SOL    HW1 8307   4.484   3.672   3.318
 2569SOL    HW2 8308   4.399   3.602   3.198
 2570SOL     OW 8309   0.785   0.617   4.884
 2570SOL    HW1 8310   0.790   0.559   4.803
 2570SOL    HW2 8311   0.877   0.633   4.920
 2571SOL     OW 8312   4.134   0.498   3.944
 2571SOL    HW1 8313   4.118   0.596   3.958
 2571SOL    HW2 8314   4.176   0.460   4.027
 2572SOL     OW 8315   3.563   0.272   3.952
 2572SOL    HW1 8316   3.502   0.323   3.891
 2572SOL    HW2 8317   3.538   0.291   4.047
 2573SOL     OW 8318   3.461   1.831   0.744
 2573SOL    HW1 8319   3.475   1.734   0.724
 2573SOL    HW2 8320   3.500   1.887   0.671
 2574SOL     OW 8321   3.638   2.271   1.538
 2574SOL    HW1 8322   3.649   2.369   1.554
 2574SOL    HW2 8323   3.591   2.229   1.615
 2575SOL     OW 8324   3.425   2.037   1.032
 2575SOL    HW1 8325   3.497   2.066   0.969
 2575SOL    HW2 8326   3.336   2.042   0.986
 2576SOL     OW 8327   3.620   3.128   1.082
 2576SOL    HW1 8328   3.596   3.170   0.994
 2576SOL    HW2 8329   3.583   3.036   1.086
 2577SOL     OW 8330   0.121   2.517   0.706
 2577SOL    HW1 8331   0.038   2.567   0.733
 2577SOL    HW2 8332   0.095   2.426   0.672
 2578SOL     OW 8333   4.876   2.410   0.057
 2578SOL    HW1 8334   4.958   2.358   0.034
 2578SOL    HW2 8335   4.898   2.479   0.125
 2579SOL     OW 8336   0.778   2.515   2.754
 2579SOL    HW1 8337   0.814   2.429   2.793
 2579SOL    HW2 8338   0.812   2.592   2.808
 2580SOL     OW 8339   4.675   2.715   1.160
 2580SOL    HW1 8340   4.728   2.645   1.112
 2580SOL    HW2 8341   4.636   2.676   1.243
 2581SOL     OW 8342   4.885   2.891   2.248
 2581SOL    HW1 8343   4.815   2.881   2.177
 2581SOL    HW2 8344   4.952   2.816   2.239
 2582SOL     OW 8345   3.991   2.335   0.990
 2582SOL    HW1 8346   4.084   2.298   0.980
 2582SOL    HW2 8347   3.925   2.261   0.982
 2583SOL     OW 8348   0.424   3.162   1.142
 2583SOL    HW1 8349   0.449   3.259   1.151
 2583SOL    HW2 8350   0.403   3.142   1.046
 2584SOL     OW 8351   3.710   3.323   1.242
 2584SOL    HW1 8352   3.688   3.266   1.162
 2584SOL    HW2 8353   3.729   3.264   1.320
 2585SOL     OW 8354   3.003   3.911   0.317
 2585SOL    HW1 8355   3.003   3.811   0.307
 2585SOL    HW2 8356   3.096   3.943   0.332
 2586SOL     OW 8357   4.823   3.591   1.571
 2586SOL    HW1 8358   4.859   3.569   1.662
 2586SOL    HW2 8359   4.724   3.577   1.571
 2587SOL     OW 8360   3.814   3.341   4.160
 2587SOL    HW1 8361   3.771   3.260   4.121
 2587SOL    HW2 8362   3.761   3.371   4.240
 2588SOL     OW 8363   3.591   1.965   0.552
 2588SOL    HW1 8364   3.643   2.042   0.516
 2588SOL    HW2 8365   3.561   1.907   0.476
 2589SOL     OW 8366   4.411   3.939   0.607
 2589SOL    HW1 8367   4.380   3.943   0.512
 2589SOL    HW2 8368   4.375   3.857   0.650
 2590SOL     OW 8369   4.093   2.922   0.655
 2590SOL    HW1 8370   4.148   2.892   0.578
 2590SOL    HW2 8371   4.113   3.018   0.675
 2591SOL     OW 8372   3.936   3.025   1.676
 2591SOL    HW1 8373   4.029   3.034   1.639
 2591SOL    HW2 8374   3.918   2.929   1.697
 2592SOL     OW 8375   4.175   3.257   4.317
 2592SOL    HW1 8376   4.129   3.337   4.356
 2592SOL    HW2 8377   4.274   3.269   4.321
 2593SOL     OW 8378   4.314   2.881   2.009
 2593SOL    HW1 8379   4.228   2.923   2.040
 2593SOL    HW2 8380   4.340   2.808   2.072
 2594SOL     OW 8381   3.981   2.057   0.133
 2594SOL    HW1 8382   4.035   2.135   0.102
 2594SOL    HW2 8383   3.948   2.006   0.053
 2595SOL     OW 8384   4.242   2.789   0.460
 2595SOL    HW1 8385   4.220   2.746   0.372
 2595SOL    HW2 8386   4.282   2.720   0.521
 2596SOL     OW 8387   0.301   1.451   4.773
 2596SOL    HW1 8388   0.350   1.488   4.852
 2596SOL    HW2 8389   0.367   1.419   4.705
 2597SOL     OW 8390   3.330   3.655   0.753
 2597SOL    HW1 8391   3.342   3.703   0.666
 2597SOL    HW2 8392   3.311   3.722   0.825
 2598SOL     OW 8393   0.520   3.274   2.009
 2598SOL    HW1 8394   0.504   3.176   2.026
 2598SOL    HW2 8395   0.460   3.305   1.936
 2599SOL     OW 8396   3.816   2.356   2.486
 2599SOL    HW1 8397   3.787   2.275   2.537
 2599SOL    HW2 8398   3.739   2.417   2.474
 2600SOL     OW 8399   4.716   2.828   0.603
 2600SOL    HW1 8400   4.630   2.849   0.649
 2600SOL    HW2 8401   4.746   2.909   0.551
 2601SOL     OW 8402   0.932   2.993   4.150
 2601SOL    HW1 8403   1.000   2.943   4.204
 2601SOL    HW2 8404   0.878   2.928   4.097
 2602SOL     OW 8405   0.235   2.451   1.313
 2602SOL    HW1 8406   0.312   2.449   1.249
 2602SOL    HW2 8407   0.149   2.461   1.263
 2603SOL     OW 8408   3.782   2.495   1.866
 2603SOL    HW1 8409   3.848   2.571   1.858
 2603SOL    HW2 8410   3.712   2.505   1.795
 2604SOL     OW 8411   0.778   3.545   0.887
 2604SOL    HW1 8412   0.762   3.622   0.826
 2604SOL    HW2 8413   0.761   3.573   0.982
 2605SOL     OW 8414   4.262   2.373   1.609
 2605SOL    HW1 8415   4.169   2.371   1.645
 2605SOL    HW2 8416   4.269   2.443   1.538
 2606SOL     OW 8417   4.040   1.362   0.644
 2606SOL    HW1 8418   4.029   1.354   0.544
 2606SOL    HW2 8419   4.126   1.407   0.664
 2607SOL     OW 8420   0.229   2.762   0.305
 2607SOL    HW1 8421   0.327   2.748   0.320
 2607SOL    HW2 8422   0.177   2.706   0.368
 2608SOL     OW 8423   3.949   2.575   0.847
 2608SOL    HW1 8424   3.868   2.630   0.864
 2608SOL    HW2 8425   3.948   2.495   0.908
 2609SOL     OW 8426   2.611   0.928   1.873
 2609SOL    HW1 8427   2.709   0.915   1.891
 2609SOL    HW2 8428   2.599   0.997   1.802
 2610SOL     OW 8429   4.587   2.468   4.224
 2610SOL    HW1 8430   4.678   2.434   4.248
 2610SOL    HW2 8431   4.538   2.494   4.307
 2611SOL     OW 8432   4.399   2.641   1.055
 2611SOL    HW1 8433   4.438   2.603   1.139
 2611SOL    HW2 8434   4.459   2.620   0.978
 2612SOL     OW 8435   4.633   1.601   0.110
 2612SOL    HW1 8436   4.609   1.611   0.013
 2612SOL    HW2 8437   4.569   1.654   0.165
 2613SOL     OW 8438   0.549   3.533   0.522
 2613SOL    HW1 8439   0.504   3.547   0.610
 2613SOL    HW2 8440   0.527   3.442   0.488
 2614SOL     OW 8441   4.870   1.252   0.325
 2614SOL    HW1 8442   4.925   1.210   0.397
 2614SOL    HW2 8443   4.841   1.182   0.259
 2615SOL     OW 8444   0.528   3.397   1.189
 2615SOL    HW1 8445   0.578   3.484   1.198
 2615SOL    HW2 8446   0.464   3.388   1.266
 2616SOL     OW 8447   3.892   2.487   0.218
 2616SOL    HW1 8448   3.986   2.466   0.193
 2616SOL    HW2 8449   3.832   2.412   0.189
 2617SOL     OW 8450   4.707   3.674   1.267
 2617SOL    HW1 8451   4.682   3.769   1.251
 2617SOL    HW2 8452   4.669   3.643   1.355
 2618SOL     OW 8453   0.040   3.356   0.153
 2618SOL    HW1 8454   0.122   3.347   0.209
 2618SOL    HW2 8455   0.056   3.423   0.080
 2619SOL     OW 8456   4.003   1.785   0.402
 2619SOL    HW1 8457   4.047   1.774   0.313
 2619SOL    HW2 8458   4.024   1.875   0.440
 2620SOL     OW 8459   4.553   3.732   4.824
 2620SOL    HW1 8460   4.464   3.746   4.780
 2620SOL    HW2 8461   4.624   3.725   4.753
 2621SOL     OW 8462   0.922   2.665   0.033
 2621SOL    HW1 8463   0.951   2.709  -0.053
 2621SOL    HW2 8464   0.822   2.664   0.038
 2622SOL     OW 8465   0.139   3.905   0.901
 2622SOL    HW1 8466   0.201   3.971   0.943
 2622SOL    HW2 8467   0.154   3.902   0.803
 2623SOL     OW 8468   4.426   1.860   0.255
 2623SOL    HW1 8469   4.367   1.940   0.242
 2623SOL    HW2 8470   4.513   1.889   0.294
 2624SOL     OW 8471   4.042   2.677   4.489
 2624SOL    HW1 8472   4.137   2.668   4.520
 2624SOL    HW2 8473   4.041   2.724   4.400
 2625SOL     OW 8474   3.761   1.976   0.744
 2625SOL    HW1 8475   3.702   1.959   0.665
 2625SOL    HW2 8476   3.844   1.920   0.737
 2626SOL     OW 8477   0.709   1.156   2.251
 2626SOL    HW1 8478   0.609   1.164   2.244
 2626SOL    HW2 8479   0.748   1.247   2.267
 2627SOL     OW 8480   3.899   2.827   1.066
 2627SOL    HW1 8481   3.977   2.767   1.083
 2627SOL    HW2 8482   3.848   2.840   1.151
 2628SOL     OW 8483   3.983   0.681   0.811
 2628SOL    HW1 8484   3.950   0.614   0.877
 2628SOL    HW2 8485   4.007   0.766   0.858
 2629SOL     OW 8486   4.227   2.629   0.209
 2629SOL    HW1 8487   4.223   2.574   0.126
 2629SOL    HW2 8488   4.208   2.725   0.186
 2630SOL     OW 8489   4.495   2.605   0.268
 2630SOL    HW1 8490   4.403   2.612   0.307
 2630SOL    HW2 8491   4.563   2.609   0.341
 2631SOL     OW 8492   4.658   2.307   1.704
 2631SOL    HW1 8493   4.725   2.246   1.662
 2631SOL    HW2 8494   4.578   2.253   1.732
 2632SOL     OW 8495   0.927   3.300   4.673
 2632SOL    HW1 8496   1.025   3.309   4.653
 2632SOL    HW2 8497   0.875   3.364   4.616
 2633SOL     OW 8498   0.916   3.259   4.266
 2633SOL    HW1 8499   0.942   3.166   4.239
 2633SOL    HW2 8500   0.987   3.323   4.236
 2634SOL     OW 8501   0.736   2.552   0.968
 2634SOL    HW1 8502   0.777   2.602   0.892
 2634SOL    HW2 8503   0.709   2.616   1.040
 2635SOL     OW 8504   4.691   2.930   0.345
 2635SOL    HW1 8505   4.655   2.882   0.265
 2635SOL    HW2 8506   4.759   2.997   0.315
 2636SOL     OW 8507   4.678   1.885   0.528
 2636SOL    HW1 8508   4.662   1.899   0.431
 2636SOL    HW2 8509   4.769   1.919   0.552
 2637SOL     OW 8510   4.374   0.561   0.354
 2637SOL    HW1 8511   4.298   0.527   0.299
 2637SOL    HW2 8512   4.447   0.493   0.354
 2638SOL     OW 8513   3.643   1.794   4.665
 2638SOL    HW1 8514   3.576   1.753   4.603
 2638SOL    HW2 8515   3.718   1.834   4.612
 2639SOL     OW 8516   4.212   3.377   1.778
 2639SOL    HW1 8517   4.267   3.361   1.860
 2639SOL    HW2 8518   4.252   3.326   1.701
 2640SOL     OW 8519   0.166   2.145   1.756
 2640SOL    HW1 8520   0.128   2.056   1.731
 2640SOL    HW2 8521   0.157   2.208   1.679
 2641SOL     OW 8522   4.294   2.144   1.285
 2641SOL    HW1 8523   4.271   2.148   1.382
 2641SOL    HW2 8524   4.210   2.133   1.231
 2642SOL     OW 8525   4.569   1.582   1.221
 2642SOL    HW1 8526   4.561   1.681   1.231
 2642SOL    HW2 8527   4.598   1.542   1.308
 2643SOL     OW 8528   0.250   2.683   1.689
 2643SOL    HW1 8529   0.163   2.678   1.642
 2643SOL    HW2 8530   0.243   2.746   1.767
 2644SOL     OW 8531   4.021   4.146   4.607
 2644SOL    HW1 8532   4.069   4.061   4.588
 2644SOL    HW2 8533   3.950   4.130   4.676
 2645SOL     OW 8534   0.889   1.567   0.182
 2645SOL    HW1 8535   0.972   1.552   0.236
 2645SOL    HW2 8536   0.907   1.635   0.111
 2646SOL     OW 8537   0.691   1.713   0.616
 2646SOL    HW1 8538   0.684   1.788   0.682
 2646SOL    HW2 8539   0.625   1.641   0.640
 2647SOL     OW 8540   4.523   3.896   1.572
 2647SOL    HW1 8541   4.452   3.886   1.642
 2647SOL    HW2 8542   4.493   3.963   1.504
 2648SOL     OW 8543   4.922   2.607   0.257
 2648SOL    HW1 8544   4.937   2.706   0.252
 2648SOL    HW2 8545   4.839   2.589   0.309
 2649SOL     OW 8546   3.653   1.341   1.766
 2649SOL    HW1 8547   3.594   1.404   1.816
 2649SOL    HW2 8548   3.747   1.373   1.771
 2650SOL     OW 8549   0.357   3.421   1.413
 2650SOL    HW1 8550   0.263   3.457   1.415
 2650SOL    HW2 8551   0.420   3.492   1.443
 2651SOL     OW 8552   0.906   3.040   4.730
 2651SOL    HW1 8553   0.892   3.133   4.696
 2651SOL    HW2 8554   0.956   3.044   4.817
 2652SOL     OW 8555   4.424   2.305   0.412
 2652SOL    HW1 8556   4.497   2.329   0.475
 2652SOL    HW2 8557   4.459   2.300   0.319
 2653SOL     OW 8558   4.059   1.297   1.322
 2653SOL    HW1 8559   4.021   1.228   1.384
 2653SOL    HW2 8560   4.034   1.276   1.228
 2654SOL     OW 8561   4.756   3.273   0.949
 2654SOL    HW1 8562   4.790   3.282   0.855
 2654SOL    HW2 8563   4.786   3.351   1.003
 2655SOL     OW 8564   4.955   2.266   0.623
 2655SOL    HW1 8565   4.977   2.310   0.536
 2655SOL    HW2 8566   4.880   2.317   0.668
 2656SOL     OW 8567   3.062   0.982   0.688
 2656SOL    HW1 8568   2.986   0.957   0.628
 2656SOL    HW2 8569   3.032   1.055   0.749
 2657SOL     OW 8570   0.094   3.515   1.395
 2657SOL    HW1 8571   0.010   3.524   1.450
 2657SOL    HW2 8572   0.095   3.587   1.326
 2658SOL     OW 8573   3.784   2.915   1.286
 2658SOL    HW1 8574   3.703   2.950   1.334
 2658SOL    HW2 8575   3.858   2.982   1.293
 2659SOL     OW 8576   4.178   4.013   1.233
 2659SOL    HW1 8577   4.117   4.091   1.248
 2659SOL    HW2 8578   4.127   3.928   1.243
 2660SOL     OW 8579   4.896   3.006   2.484
 2660SOL    HW1 8580   4.829   2.948   2.531
 2660SOL    HW2 8581   4.910   2.972   2.391
 2661SOL     OW 8582   4.783   2.488   2.394
 2661SOL    HW1 8583   4.791   2.529   2.303
 2661SOL    HW2 8584   4.866   2.435   2.414
 2662SOL     OW 8585   3.881   2.442   2.137
 2662SOL    HW1 8586   3.840   2.364   2.184
 2662SOL    HW2 8587   3.840   2.450   2.046
 2663SOL     OW 8588   0.020   1.829   0.285
 2663SOL    HW1 8589   0.041   1.803   0.379
 2663SOL    HW2 8590   0.042   1.753   0.224
 2664SOL     OW 8591   0.482   3.920   1.365
 2664SOL    HW1 8592   0.392   3.878   1.375
 2664SOL    HW2 8593   0.474   4.019   1.370
 2665SOL     OW 8594   1.579   1.962   0.827
 2665SOL    HW1 8595   1.651   2.029   0.844
 2665SOL    HW2 8596   1.514   1.998   0.761
 2666SOL     OW 8597   4.448   1.572   1.776
 2666SOL    HW1 8598   4.529   1.629   1.761
 2666SOL    HW2 8599   4.434   1.513   1.697
 2667SOL     OW 8600   3.476   3.730   1.084
 2667SOL    HW1 8601   3.444   3.646   1.039
 2667SOL    HW2 8602   3.518   3.791   1.017
 2668SOL     OW 8603   4.076   2.399   0.637
 2668SOL    HW1 8604   3.994   2.395   0.581
 2668SOL    HW2 8605   4.066   2.471   0.705
 2669SOL     OW 8606   0.043   1.336   4.816
 2669SOL    HW1 8607   0.143   1.348   4.817
 2669SOL    HW2 8608   0.003   1.389   4.890
 2670SOL     OW 8609   3.875   2.075   1.003
 2670SOL    HW1 8610   3.869   2.033   0.912
 2670SOL    HW2 8611   3.783   2.089   1.039
 2671SOL     OW 8612   0.034   3.954   1.894
 2671SOL    HW1 8613   0.026   4.040   1.844
 2671SOL    HW2 8614  -0.041   3.893   1.869
 2672SOL     OW 8615   3.489   3.252   1.645
 2672SOL    HW1 8616   3.397   3.279   1.619
 2672SOL    HW2 8617   3.487   3.201   1.731
 2673SOL     OW 8618   0.530   2.247   4.732
 2673SOL    HW1 8619   0.587   2.226   4.652
 2673SOL    HW2 8620   0.538   2.174   4.799
 2674SOL     OW 8621   4.321   3.084   1.333
 2674SOL    HW1 8622   4.327   3.038   1.244
 2674SOL    HW2 8623   4.382   3.163   1.334
 2675SOL     OW 8624   3.726   1.791   1.001
 2675SOL    HW1 8625   3.728   1.845   1.085
 2675SOL    HW2 8626   3.731   1.852   0.922
 2676SOL     OW 8627   4.427   2.002   2.121
 2676SOL    HW1 8628   4.401   1.996   2.218
 2676SOL    HW2 8629   4.514   2.050   2.112
 2677SOL     OW 8630   4.314   3.047   2.305
 2677SOL    HW1 8631   4.287   3.085   2.394
 2677SOL    HW2 8632   4.240   3.062   2.239
 2678SOL     OW 8633   0.791   3.302   1.966
 2678SOL    HW1 8634   0.694   3.276   1.964
 2678SOL    HW2 8635   0.812   3.360   1.887
 2679SOL     OW 8636   4.843   2.784   1.528
 2679SOL    HW1 8637   4.795   2.849   1.587
 2679SOL    HW2 8638   4.869   2.829   1.443
 2680SOL     OW 8639   4.165   3.938   4.479
 2680SOL    HW1 8640   4.245   3.985   4.443
 2680SOL    HW2 8641   4.089   3.947   4.414
 2681SOL     OW 8642   4.158   2.884   4.676
 2681SOL    HW1 8643   4.144   2.983   4.681
 2681SOL    HW2 8644   4.070   2.838   4.661
 2682SOL     OW 8645   4.342   3.516   1.444
 2682SOL    HW1 8646   4.377   3.457   1.371
 2682SOL    HW2 8647   4.245   3.534   1.428
 2683SOL     OW 8648   4.391   2.338   1.989
 2683SOL    HW1 8649   4.406   2.429   1.950
 2683SOL    HW2 8650   4.408   2.268   1.920
 2684SOL     OW 8651   3.787   2.881   2.052
 2684SOL    HW1 8652   3.844   2.820   2.107
 2684SOL    HW2 8653   3.834   2.902   1.966
 2685SOL     OW 8654   2.624   2.924   0.730
 2685SOL    HW1 8655   2.646   2.997   0.795
 2685SOL    HW2 8656   2.708   2.878   0.703
 2686SOL     OW 8657   0.692   3.607   1.246
 2686SOL    HW1 8658   0.707   3.672   1.172
 2686SOL    HW2 8659   0.724   3.646   1.332
 2687SOL     OW 8660   0.438   2.974   4.898
 2687SOL    HW1 8661   0.488   2.979   4.812
 2687SOL    HW2 8662   0.357   2.916   4.886
 2688SOL     OW 8663   3.721   3.733   1.590
 2688SOL    HW1 8664   3.746   3.639   1.567
 2688SOL    HW2 8665   3.787   3.769   1.656
 2689SOL     OW 8666   4.644   2.763   1.823
 2689SOL    HW1 8667   4.666   2.813   1.907
 2689SOL    HW2 8668   4.627   2.828   1.749
 2690SOL     OW 8669   4.579   3.281   1.825
 2690SOL    HW1 8670   4.609   3.362   1.874
 2690SOL    HW2 8671   4.558   3.305   1.730
 2691SOL     OW 8672   4.235   2.173   0.547
 2691SOL    HW1 8673   4.309   2.207   0.490
 2691SOL    HW2 8674   4.178   2.249   0.577
 2692SOL     OW 8675   3.822   3.696   2.654
 2692SOL    HW1 8676   3.766   3.774   2.627
 2692SOL    HW2 8677   3.918   3.717   2.637
 2693SOL     OW 8678   0.536   3.143   0.185
 2693SOL    HW1 8679   0.595   3.189   0.118
 2693SOL    HW2 8680   0.457   3.102   0.139
 2694SOL     OW 8681   0.998   3.014   0.152
 2694SOL    HW1 8682   0.954   2.951   0.215
 2694SOL    HW2 8683   0.968   3.108   0.172
 2695SOL     OW 8684   4.133   2.535   1.153
 2695SOL    HW1 8685   4.194   2.573   1.084
 2695SOL    HW2 8686   4.085   2.455   1.116
 2696SOL     OW 8687   4.599   2.630   0.856
 2696SOL    HW1 8688   4.696   2.652   0.856
 2696SOL    HW2 8689   4.547   2.706   0.817
 2697SOL     OW 8690   4.558   0.849   1.824
 2697SOL    HW1 8691   4.570   0.751   1.813
 2697SOL    HW2 8692   4.603   0.879   1.909
 2698SOL     OW 8693   4.887   2.334   4.681
 2698SOL    HW1 8694   4.946   2.268   4.727
 2698SOL    HW2 8695   4.848   2.396   4.749
 2699SOL     OW 8696   0.502   3.093   0.867
 2699SOL    HW1 8697   0.459   3.066   0.780
 2699SOL    HW2 8698   0.583   3.148   0.848
 2700SOL     OW 8699   3.976   3.778   1.248
 2700SOL    HW1 8700   3.928   3.701   1.203
 2700SOL    HW2 8701   3.908   3.842   1.284
 2701SOL     OW 8702   4.574   3.285   1.538
 2701SOL    HW1 8703   4.513   3.317   1.466
 2701SOL    HW2 8704   4.668   3.282   1.502
 2702SOL     OW 8705   3.905   2.291   1.702
 2702SOL    HW1 8706   3.861   2.340   1.777
 2702SOL    HW2 8707   3.834   2.245   1.647
 2703SOL     OW 8708   3.950   2.562   4.719
 2703SOL    HW1 8709   3.983   2.590   4.629
 2703SOL    HW2 8710   3.877   2.623   4.749
 2704SOL     OW 8711   3.713   2.723   0.635
 2704SOL    HW1 8712   3.747   2.753   0.545
 2704SOL    HW2 8713   3.743   2.788   0.705
 2705SOL     OW 8714   0.310   3.216   0.537
 2705SOL    HW1 8715   0.310   3.129   0.488
 2705SOL    HW2 8716   0.281   3.289   0.474
 2706SOL     OW 8717   3.692   2.551   1.208
 2706SOL    HW1 8718   3.744   2.597   1.136
 2706SOL    HW2 8719   3.744   2.555   1.294
 2707SOL     OW 8720   0.344   2.267   0.517
 2707SOL    HW1 8721   0.258   2.313   0.495
 2707SOL    HW2 8722   0.341   2.173   0.486
 2708SOL     OW 8723   4.826   3.484   1.106
 2708SOL    HW1 8724   4.768   3.553   1.150
 2708SOL    HW2 8725   4.905   3.528   1.064
 2709SOL     OW 8726   4.606   3.088   1.276
 2709SOL    HW1 8727   4.694   3.134   1.263
 2709SOL    HW2 8728   4.592   3.021   1.202
 2710SOL     OW 8729   3.804   1.512   0.989
 2710SOL    HW1 8730   3.836   1.526   0.896
 2710SOL    HW2 8731   3.764   1.596   1.024
 2711SOL     OW 8732   3.895   3.090   0.420
 2711SOL    HW1 8733   3.904   3.190   0.419
 2711SOL    HW2 8734   3.958   3.052   0.489
 2712SOL     OW 8735   3.839   2.315   4.748
 2712SOL    HW1 8736   3.879   2.401   4.718
 2712SOL    HW2 8737   3.747   2.306   4.709
 2713SOL     OW 8738   3.640   3.415   2.279
 2713SOL    HW1 8739   3.681   3.367   2.202
 2713SOL    HW2 8740   3.638   3.354   2.359
 2714SOL     OW 8741   4.116   1.385   1.560
 2714SOL    HW1 8742   4.099   1.483   1.566
 2714SOL    HW2 8743   4.105   1.355   1.465
 2715SOL     OW 8744   4.139   2.079   1.022
 2715SOL    HW1 8745   4.043   2.065   1.043
 2715SOL    HW2 8746   4.160   2.040   0.932
 2716SOL     OW 8747   0.218   2.765   0.006
 2716SOL    HW1 8748   0.205   2.767   0.105
 2716SOL    HW2 8749   0.225   2.670  -0.025
 2717SOL     OW 8750   3.413   3.177   2.022
 2717SOL    HW1 8751   3.454   3.092   2.057
 2717SOL    HW2 8752   3.315   3.162   2.008
 2718SOL     OW 8753   4.226   2.032   3.255
 2718SOL    HW1 8754   4.316   2.035   3.211
 2718SOL    HW2 8755   4.217   2.111   3.315
 2719SOL     OW 8756   4.869   0.186   1.648
 2719SOL    HW1 8757   4.960   0.228   1.644
 2719SOL    HW2 8758   4.835   0.172   1.555
 2720SOL     OW 8759   1.199   1.766   0.196
 2720SOL    HW1 8760   1.185   1.682   0.249
 2720SOL    HW2 8761   1.268   1.749   0.126
 2721SOL     OW 8762   4.588   2.395   0.620
 2721SOL    HW1 8763   4.512   2.347   0.663
 2721SOL    HW2 8764   4.659   2.414   0.688
 2722SOL     OW 8765   0.149   2.230   0.020
 2722SOL    HW1 8766   0.098   2.162  -0.033
 2722SOL    HW2 8767   0.172   2.192   0.109
 2723SOL     OW 8768   4.397   2.803   1.430
 2723SOL    HW1 8769   4.352   2.826   1.516
 2723SOL    HW2 8770   4.470   2.869   1.411
 2724SOL     OW 8771   0.224   3.654   1.658
 2724SOL    HW1 8772   0.177   3.679   1.573
 2724SOL    HW2 8773   0.160   3.605   1.717
 2725SOL     OW 8774   4.361   3.066   1.801
 2725SOL    HW1 8775   4.431   3.132   1.828
 2725SOL    HW2 8776   4.321   3.024   1.883
 2726SOL     OW 8777   1.129   3.423   4.193
 2726SOL    HW1 8778   1.071   3.504   4.185
 2726SOL    HW2 8779   1.187   3.417   4.111
 2727SOL     OW 8780   3.750   3.681   1.925
 2727SOL    HW1 8781   3.714   3.612   1.862
 2727SOL    HW2 8782   3.841   3.709   1.896
 2728SOL     OW 8783   3.803   2.778   1.556
 2728SOL    HW1 8784   3.828   2.744   1.465
 2728SOL    HW2 8785   3.794   2.877   1.553
 2729SOL     OW 8786   4.853   3.239   1.857
 2729SOL    HW1 8787   4.754   3.237   1.846
 2729SOL    HW2 8788   4.876   3.246   1.954
 2730SOL     OW 8789   4.542   2.223   1.271
 2730SOL    HW1 8790   4.564   2.248   1.177
 2730SOL    HW2 8791   4.448   2.189   1.275
 2731SOL     OW 8792   4.184   3.004   1.594
 2731SOL    HW1 8793   4.238   2.999   1.510
 2731SOL    HW2 8794   4.245   3.017   1.672
 2732SOL     OW 8795   3.590   3.078   0.783
 2732SOL    HW1 8796   3.631   3.140   0.717
 2732SOL    HW2 8797   3.662   3.030   0.833
 2733SOL     OW 8798   0.185   1.811   0.571
 2733SOL    HW1 8799   0.163   1.724   0.528
 2733SOL    HW2 8800   0.176   1.803   0.670
 2734SOL     OW 8801   0.117   1.169   0.837
 2734SOL    HW1 8802   0.182   1.211   0.900
 2734SOL    HW2 8803   0.076   1.088   0.879
 2735SOL     OW 8804   0.259   2.986   4.439
 2735SOL    HW1 8805   0.187   2.953   4.379
 2735SOL    HW2 8806   0.240   3.081   4.464
 2736SOL     OW 8807   4.262   2.543   1.380
 2736SOL    HW1 8808   4.292   2.635   1.407
 2736SOL    HW2 8809   4.212   2.549   1.294
 2737SOL     OW 8810   1.359   2.543   4.707
 2737SOL    HW1 8811   1.434   2.477   4.702
 2737SOL    HW2 8812   1.276   2.495   4.735
 2738SOL     OW 8813   0.999   2.640   1.696
 2738SOL    HW1 8814   1.069   2.682   1.638
 2738SOL    HW2 8815   0.999   2.541   1.682
 2739SOL     OW 8816   4.152   2.293   0.162
 2739SOL    HW1 8817   4.213   2.325   0.234
 2739SOL    HW2 8818   4.153   2.359   0.086
 2740SOL     OW 8819   0.560   3.035   4.192
 2740SOL    HW1 8820   0.579   3.012   4.287
 2740SOL    HW2 8821   0.496   2.969   4.153
 2741SOL     OW 8822   3.715   2.767   2.547
 2741SOL    HW1 8823   3.719   2.866   2.531
 2741SOL    HW2 8824   3.791   2.722   2.500
 2742SOL     OW 8825   4.267   1.899   3.493
 2742SOL    HW1 8826   4.242   1.914   3.398
 2742SOL    HW2 8827   4.296   1.985   3.534
 2743SOL     OW 8828   3.610   2.919   2.834
 2743SOL    HW1 8829   3.631   2.822   2.831
 2743SOL    HW2 8830   3.630   2.961   2.745
 2744SOL     OW 8831   4.740   0.785   2.437
 2744SOL    HW1 8832   4.657   0.828   2.473
 2744SOL    HW2 8833   4.777   0.723   2.506
 2745SOL     OW 8834   0.990   3.207   1.362
 2745SOL    HW1 8835   0.915   3.143   1.382
 2745SOL    HW2 8836   0.956   3.279   1.301
 2746SOL     OW 8837   4.852   3.860   2.193
 2746SOL    HW1 8838   4.878   3.908   2.109
 2746SOL    HW2 8839   4.841   3.927   2.266
 2747SOL     OW 8840   4.481   3.056   3.849
 2747SOL    HW1 8841   4.457   2.963   3.874
 2747SOL    HW2 8842   4.566   3.057   3.796
 2748SOL     OW 8843   3.705   1.907   3.066
 2748SOL    HW1 8844   3.801   1.894   3.093
 2748SOL    HW2 8845   3.698   1.897   2.967
 2749SOL     OW 8846   4.168   2.454   4.126
 2749SOL    HW1 8847   4.224   2.389   4.075
 2749SOL    HW2 8848   4.166   2.542   4.078
 2750SOL     OW 8849   4.211   3.539   3.374
 2750SOL    HW1 8850   4.133   3.476   3.374
 2750SOL    HW2 8851   4.221   3.578   3.465
 2751SOL     OW 8852   0.594   2.261   3.842
 2751SOL    HW1 8853   0.502   2.257   3.881
 2751SOL    HW2 8854   0.588   2.281   3.744
 2752SOL     OW 8855   3.812   1.898   3.720
 2752SOL    HW1 8856   3.848   1.905   3.814
 2752SOL    HW2 8857   3.803   1.801   3.696
 2753SOL     OW 8858   3.545   4.116   3.154
 2753SOL    HW1 8859   3.543   4.212   3.125
 2753SOL    HW2 8860   3.574   4.059   3.077
 2754SOL     OW 8861   4.502   2.747   3.189
 2754SOL    HW1 8862   4.431   2.684   3.157
 2754SOL    HW2 8863   4.467   2.840   3.188
 2755SOL     OW 8864   3.324   4.205   2.022
 2755SOL    HW1 8865   3.282   4.116   2.038
 2755SOL    HW2 8866   3.405   4.194   1.964
 2756SOL     OW 8867   3.858   3.214   3.244
 2756SOL    HW1 8868   3.816   3.171   3.324
 2756SOL    HW2 8869   3.814   3.180   3.161
 2757SOL     OW 8870   0.125   3.331   1.620
 2757SOL    HW1 8871   0.136   3.404   1.552
 2757SOL    HW2 8872   0.130   3.242   1.575
 2758SOL     OW 8873   4.800   3.126   3.414
 2758SOL    HW1 8874   4.751   3.149   3.330
 2758SOL    HW2 8875   4.735   3.118   3.489
 2759SOL     OW 8876   4.535   4.079   2.102
 2759SOL    HW1 8877   4.545   3.979   2.099
 2759SOL    HW2 8878   4.472   4.103   2.176
 2760SOL     OW 8879   3.875   3.018   3.770
 2760SOL    HW1 8880   3.843   3.111   3.787
 2760SOL    HW2 8881   3.802   2.953   3.788
 2761SOL     OW 8882   0.299   3.884   1.830
 2761SOL    HW1 8883   0.216   3.938   1.847
 2761SOL    HW2 8884   0.273   3.793   1.797
 2762SOL     OW 8885   4.871   2.307   4.393
 2762SOL    HW1 8886   4.860   2.341   4.487
 2762SOL    HW2 8887   4.804   2.235   4.376
 2763SOL     OW 8888   4.129   2.258   2.094
[truncated: 48,812 more chars]
