# Supplementary material for: Scalable Constant pH Molecular Dynamics in GROMACS
Source: J Chem Theory Comput. 2022 Sep 21;18(10):6148–60. doi: 10.1021/acs.jctc.2c00516 (PMC9558312; doi:10.1021/acs.jctc.2c00516)
Supplement: Supplementary file 1 — ct2c00516_si_001.zip [file ct2c00516_si_001.zip › SI_constant_ph_gromacs/benchmark/turkey_ovomucoid_gromacs2021/md_16.mdp]

;
;	File 'mdout.mdp' was generated
;	By user: ggroenh (65020)
;	On host: node030
;	At date: Mon Jun 25 16:31:05 2007
;

; VARIOUS PREPROCESSING OPTIONS
title                    = 
; Preprocessor - specify a full path if necessary.
cpp                      = /lib/cpp
include                  = 
define                   = 

; RUN CONTROL PARAMETERS
integrator               = md
; Start time and timestep in ps
tinit                    = 0
dt                       = 0.002
nsteps                   = 1000 
; For exact run continuation or redoing part of a run
init_step                = 0
; mode for center of mass motion removal
comm-mode                = Linear
; number of steps for center of mass motion removal
nstcomm                  = 1
; group(s) for center of mass motion removal
comm-grps                = 

; LANGEVIN DYNAMICS OPTIONS
; Friction coefficient (amu/ps) and random seed
bd-fric                  = 0
ld_seed                  = 1993

; ENERGY MINIMIZATION OPTIONS
; Force tolerance and initial step-size
emtol                    = 0.000001
emstep                   = 0.01
; Max number of iterations in relax_shells
niter                    = 100
; Step size (ps^2) for minimization of flexible constraints
fcstep                   = 0
; Frequency of steepest descents steps when doing CG
nstcgsteep               = 1000
nbfgscorr                = 10

; OUTPUT CONTROL OPTIONS
; Output frequency for coords (x), velocities (v) and forces (f)
nstxout                  = 50000 
nstvout                  = 50000 
nstfout                  = 0
; Checkpointing helps you continue after crashes
nstcheckpoint            = 10000
; Output frequency for energies to log file and energy file
nstlog                   = 10000 
nstenergy                = 5000  
; Output frequency and precision for xtc file
nstxtcout                = 5000 
xtc_precision            = 10000
; This selects the subset of atoms for the xtc file. You can
; select multiple groups. By default all atoms will be written.
xtc-grps                 = 
; Selection of energy groups
energygrps               = Protein SOL

; NEIGHBORSEARCHING PARAMETERS
; nblist update frequency
cutoff-scheme        = Verlet        ; Related params are inferred by Gromacs.
nstlist                  = 10
; ns algorithm (simple or grid)
ns_type                  = grid
; Periodic boundary conditions: xyz (default), no (vacuum)
; or full (infinite systems only)
pbc                      = xyz
; nblist cut-off        
rlist                    = 1.0
domain-decomposition     = no

; OPTIONS FOR ELECTROSTATICS AND VDW
; Method for doing electrostatics
coulombtype              = PME
rcoulomb_switch          = 0
rcoulomb                 = 1.0
; Relative dielectric constant for the medium and the reaction field
epsilon_r                = 1
epsilon_rf               = 78
; Method for doing Van der Waals
vdw-type                 = cut-off
; cut-off lengths       
rvdw_switch              = 0
rvdw                     = 1.0
; Apply long range dispersion corrections for Energy and Pressure
DispCorr                 = No
; Extension of the potential lookup tables beyond the cut-off
table-extension          = 1
; Seperate tables between energy group pairs
energygrp_table          = 
; Spacing for the PME/PPPM FFT grid
fourierspacing           = 0.12
; FFT grid size, when a value is 0 fourierspacing will be used
fourier_nx               = 0
fourier_ny               = 0
fourier_nz               = 0
; EWALD/PME/PPPM parameters
pme_order                = 4
ewald_rtol               = 1e-06
ewald_geometry           = 3d
epsilon_surface          = 0
optimize_fft             = no

; OPTIONS FOR WEAK COUPLING ALGORITHMS
; Temperature coupling  
Tcoupl                   = berendsen
; Groups to couple separately
tc_grps                  = System;Protein SOL
; Time constant (ps) and reference temperature (K)
tau_t                    = 0.1; 0.1
ref_t                    = 300; 300
; Pressure coupling     
Pcoupl                   = berendsen
Pcoupltype               = isotropic
; Time constant (ps), compressibility (1/bar) and reference P (bar)
tau_p                    = 1.0
compressibility          = 4.5e-5
ref_p                    = 1.0
; Random seed for Andersen thermostat
andersen_seed            = 0 

; GENERATE VELOCITIES FOR STARTUP RUN
gen_vel                  = yes
gen_temp                 = 300
gen_seed                 = -1

; OPTIONS FOR BONDS    
constraints              = all-bonds
; Type of constraint algorithm
constraint_algorithm     = Lincs
; Do not constrain the start configuration
unconstrained_start      = no
; Use successive overrelaxation to reduce the number of shake iterations
Shake-SOR                = no
; Relative tolerance of shake
shake_tol                = 1e-04
; Highest order in the expansion of the constraint coupling matrix
lincs_order              = 4
; Number of iterations in the final step of LINCS. 1 is fine for
; normal simulations, but use 2 to conserve energy in NVE runs.
; For energy minimization with constraints it should be 4 to 8.
lincs-iter               = 1
; Lincs will write a warning to the stderr if in one step a bond
; rotates over more degrees than
lincs_warnangle          = 30
; Convert harmonic bonds to morse potentials
morse                    = no

; ENERGY GROUP EXCLUSIONS
; Pairs of energy groups for which all non-bonded interactions are excluded
energygrp_excl           = 

; CONSTANT PH
lambda-dynamics                                        = yes 
lambda-dynamics-simulation-ph                          = 4.0         
lambda-dynamics-lambda-particle-mass                   = 5.0          
lambda-dynamics-update-nst                             = 500        
lambda-dynamics-tau                                    = 2.0         
lambda-dynamics-number-lambda-group-types              = 8        
lambda-dynamics-number-atom-collections                = 17
lambda-dynamics-charge-constraints                     = yes 
lambda-dynamics-multistate-constraints                 = yes  


lambda-dynamics-group-type1-name                          = ASP
lambda-dynamics-group-type1-n-states                      = 2
lambda-dynamics-group-type1-state-0-charges               = 0.0 0.0 0.0 0.0 0.0
lambda-dynamics-group-type1-state-1-reference-pka         = 4.0  
lambda-dynamics-group-type1-state-1-charges               = -0.21 0.75 -0.55 -0.61 0.44
lambda-dynamics-group-type1-state-1-dvdl-coefficients     = -82.48 442.01 -827.33 668.73 -280.65 -443.83
lambda-dynamics-group-type1-state-2-reference-pka         = 3.65
lambda-dynamics-group-type1-state-2-charges               = -0.28 0.62 -0.76 -0.76 0.0    
lambda-dynamics-group-type1-state-2-dvdl-coefficients     = -28.31  12.48   39.97 -65.751 583.78 -1021.6

lambda-dynamics-group-type2-name                          = GLU
lambda-dynamics-group-type2-n-states                      = 2
lambda-dynamics-group-type2-state-0-charges               = 0.0 0.0 0.0 0.0 0.0
lambda-dynamics-group-type2-state-1-reference-pka         = 4.0  
lambda-dynamics-group-type2-state-1-charges               = -0.21 0.75 -0.55 -0.61 0.44
lambda-dynamics-group-type2-state-1-dvdl-coefficients     = -7.50 253.63 -670.67  624.41 -280.70 -363.48
lambda-dynamics-group-type2-state-2-reference-pka         = 4.25
lambda-dynamics-group-type2-state-2-charges               = -0.28 0.62 -0.76 -0.76 0.0    
lambda-dynamics-group-type2-state-2-dvdl-coefficients     = -65.11  82.98   34.68 -110.00  599.62 -959.99

lambda-dynamics-group-type3-name                          = HIS
lambda-dynamics-group-type3-n-states                      = 3
lambda-dynamics-group-type3-state-0-charges               = 0.0 0.0 0.0 0.0 0.0 0.0 0.0 0.0 0.0 0.0
lambda-dynamics-group-type3-state-1-charges               = -0.05 0.19 0.13 0.19 -0.51 0.44 -0.51 0.44 0.32 0.18
lambda-dynamics-group-type3-state-1-reference-pka         = 4.0
lambda-dynamics-group-type3-state-1-dvdl-coefficients     = -3015.4 -13444.1 -34779. -44335.5 -31383.1 -13684.4 -4905.57 106.148 -484.107 11865.5 48985.4 104163. 103612. 59628.7 25794.9 3490.9 2180.34 -18552.6 -70083.6 -117174. -91492.5 -47959.2 -12542.4 -3968.74 14751.8 49997.8 63417.3 42048.3 16441.1 3929.98 -6193.44 -18113.5 -17591.7 -9832.74 -2246.33 934.809 2225.21 1887.54 594.263 402.485 604.077 158.757 -463.471 -193.458 82.6296
lambda-dynamics-group-type3-state-2-charges               = -0.08 -0.05 0.09 0.22 -0.36 0.32 -0.7 0.0 0.25 0.13
lambda-dynamics-group-type3-state-2-reference-pka         = 6.53
lambda-dynamics-group-type3-state-2-dvdl-coefficients     = -1695.49 -8107.68 -22614.3 -40090.6 -39319.4 -21686.8 -5816.32 -1663.43 -1231.35 7080.8 30409.5 75205.7 105063. 78113.9 30391.7 8898.15 5178.6 -12000.8 -45996.4 -95996.2 -101472. -54848.1 -18185.2 -8896.93 10595.2 35922. 59318.7 45645. 18480.3 8030.77 -5015.37 -14771.9 -17941.8 -9642.21 -3996.01 894.376 2282.28 1905.97 857.662 264.085 372.239 128.992 -135.244 -299.418 -28.5093
lambda-dynamics-group-type3-state-3-charges               = -0.09 0.22 0.1 -0.05 -0.7 0.0 -0.36 0.32 0.25 0.13
lambda-dynamics-group-type3-state-3-reference-pka         = 6.92
lambda-dynamics-group-type3-state-3-dvdl-coefficients     = -111.044 -768.566 -9092.12 -17291.1 -2883.78 15464.2 13669.9 5673.64 433.027 873.492 5534.28 29537.7 27498.6 -17935.7 -31834.8 -17251.3 -1555.29 -2245.47 -11551.3 -31061.6 -4912.98 24459.9 19180.8 2258.94 2451.91 9281.43 10136.1 -7134.35 -9948.52 -1755.79 -986.264 -1997.06 1570.57 3175.52 958.098 -64.3349 -650.924 -1045.66 -389.613 -6.33165 63.2438 4.25894 286.277 228.063 -171.139

lambda-dynamics-group-type4-name                          = NTER
lambda-dynamics-group-type4-n-states                      = 2
lambda-dynamics-group-type4-state-0-charges               = 0.0 0.0 0.0 0.0 0.0 0.0
lambda-dynamics-group-type4-state-1-reference-pka         = 4.0  
lambda-dynamics-group-type4-state-1-charges               = -0.30 0.33 0.33 0.33 0.21 0.10
lambda-dynamics-group-type4-state-1-dvdl-coefficients     = -0
lambda-dynamics-group-type4-state-2-reference-pka         = 4.25
lambda-dynamics-group-type4-state-2-charges               = -0.30 0.33 0.33 0.33 0.21 0.10
lambda-dynamics-group-type4-state-2-dvdl-coefficients     = 0

lambda-dynamics-group-type5-name                          = CTER
lambda-dynamics-group-type5-n-states                      = 2
lambda-dynamics-group-type5-state-0-charges               = 0.0 0.0 0.0 0.0
lambda-dynamics-group-type5-state-1-reference-pka         = 4.0  
lambda-dynamics-group-type5-state-1-charges               = 0.72 -0.55 -0.61 0.44
lambda-dynamics-group-type5-state-1-dvdl-coefficients     = -0
lambda-dynamics-group-type5-state-2-reference-pka         = 4.25
lambda-dynamics-group-type5-state-2-charges               = 0.72 -0.55 -0.61 0.44
lambda-dynamics-group-type5-state-2-dvdl-coefficients     = 0

lambda-dynamics-group-type6-name                          = LYS
lambda-dynamics-group-type6-n-states                      = 2
lambda-dynamics-group-type6-state-0-charges               = 0.0 0.0 0.0 0.0 0.0 0.0 0.0
lambda-dynamics-group-type6-state-1-reference-pka         = 4.0  
lambda-dynamics-group-type6-state-1-charges               = 0.21 0.05  0.05  -0.30 0.33 0.33 0.33
lambda-dynamics-group-type6-state-1-dvdl-coefficients     = -0
lambda-dynamics-group-type6-state-2-reference-pka         = 4.25
lambda-dynamics-group-type6-state-2-charges               = 0.21 0.05  0.05  -0.30 0.33 0.33 0.33
lambda-dynamics-group-type6-state-2-dvdl-coefficients     = 0

lambda-dynamics-group-type7-name                          = CYS
lambda-dynamics-group-type7-n-states                      = 2
lambda-dynamics-group-type7-state-0-charges               = 0.0 0.0 0.0 0.0
lambda-dynamics-group-type7-state-1-reference-pka         = 4.0  
lambda-dynamics-group-type7-state-1-charges               = 0.0975 0.06 0.06 -0.2175
lambda-dynamics-group-type7-state-1-dvdl-coefficients     = -0
lambda-dynamics-group-type7-state-2-reference-pka         = 4.25
lambda-dynamics-group-type7-state-2-charges               = 0.0975 0.06 0.06 -0.2175
lambda-dynamics-group-type7-state-2-dvdl-coefficients     = 0

lambda-dynamics-group-type8-name                          = BUF
lambda-dynamics-group-type8-n-states                      = 1
lambda-dynamics-group-type8-state-0-charges               = -0.5
lambda-dynamics-group-type8-state-1-reference-pka         = 4.0  
lambda-dynamics-group-type8-state-1-charges               = 0.5
lambda-dynamics-group-type8-state-1-dvdl-coefficients     = 1000      -2917.8       2585.6      -288.86      -1274.7        577.2

lambda-dynamics-atom-set1-name                         = BUF
lambda-dynamics-atom-set1-index-group-name             = BUF
lambda-dynamics-atom-set1-initial-lambda               = 0.5
lambda-dynamics-atom-set1-charge-restraint-group-index = 1
lambda-dynamics-atom-set1-buffer-residue               = yes
lambda-dynamics-atom-set1-buffer-residue-multiplier    = 20

lambda-dynamics-atom-set2-name                         = NTER
lambda-dynamics-atom-set2-index-group-name             = LAMBDA1
lambda-dynamics-atom-set2-initial-lambda               = 0.0 1.0
lambda-dynamics-atom-set2-charge-restraint-group-index = 1

lambda-dynamics-atom-set3-name                         = ASP
lambda-dynamics-atom-set3-index-group-name             = LAMBDA2
lambda-dynamics-atom-set3-initial-lambda               = 0.0 1.0
lambda-dynamics-atom-set3-charge-restraint-group-index = 1

lambda-dynamics-atom-set4-name                         = CYS
lambda-dynamics-atom-set4-index-group-name             = LAMBDA3
lambda-dynamics-atom-set4-initial-lambda               = 0.0 1.0
lambda-dynamics-atom-set4-charge-restraint-group-index = 1

lambda-dynamics-atom-set5-name                         = GLU
lambda-dynamics-atom-set5-index-group-name             = LAMBDA4
lambda-dynamics-atom-set5-initial-lambda               = 0.0 1.0
lambda-dynamics-atom-set5-charge-restraint-group-index = 1

lambda-dynamics-atom-set6-name                         = LYS
lambda-dynamics-atom-set6-index-group-name             = LAMBDA5
lambda-dynamics-atom-set6-initial-lambda               = 0.0 1.0
lambda-dynamics-atom-set6-charge-restraint-group-index = 1

lambda-dynamics-atom-set7-name                         = GLU
lambda-dynamics-atom-set7-index-group-name             = LAMBDA6
lambda-dynamics-atom-set7-initial-lambda               = 0.0 1.0
lambda-dynamics-atom-set7-charge-restraint-group-index = 1

lambda-dynamics-atom-set8-name                         = CYS
lambda-dynamics-atom-set8-index-group-name             = LAMBDA7
lambda-dynamics-atom-set8-initial-lambda               = 0.0 1.0
lambda-dynamics-atom-set8-charge-restraint-group-index = 1

lambda-dynamics-atom-set9-name                         = ASP
lambda-dynamics-atom-set9-index-group-name             = LAMBDA8
lambda-dynamics-atom-set9-initial-lambda               = 0.0 1.0
lambda-dynamics-atom-set9-charge-restraint-group-index = 1

lambda-dynamics-atom-set10-name                         = LYS
lambda-dynamics-atom-set10-index-group-name             = LAMBDA9
lambda-dynamics-atom-set10-initial-lambda               = 0.0 1.0
lambda-dynamics-atom-set10-charge-restraint-group-index = 1

lambda-dynamics-atom-set11-name                         = LYS
lambda-dynamics-atom-set11-index-group-name             = LAMBDA10
lambda-dynamics-atom-set11-initial-lambda               = 0.0 1.0
lambda-dynamics-atom-set11-charge-restraint-group-index = 1

lambda-dynamics-atom-set12-name                         = CYS
lambda-dynamics-atom-set12-index-group-name             = LAMBDA11
lambda-dynamics-atom-set12-initial-lambda               = 0.0 1.0
lambda-dynamics-atom-set12-charge-restraint-group-index = 1

lambda-dynamics-atom-set13-name                         = CYS
lambda-dynamics-atom-set13-index-group-name             = LAMBDA12
lambda-dynamics-atom-set13-initial-lambda               = 0.0 1.0
lambda-dynamics-atom-set13-charge-restraint-group-index = 1

lambda-dynamics-atom-set14-name                         = GLU
lambda-dynamics-atom-set14-index-group-name             = LAMBDA13
lambda-dynamics-atom-set14-initial-lambda               = 0.0 1.0
lambda-dynamics-atom-set14-charge-restraint-group-index = 1

lambda-dynamics-atom-set15-name                         = LYS
lambda-dynamics-atom-set15-index-group-name             = LAMBDA14
lambda-dynamics-atom-set15-initial-lambda               = 0.0 1.0
lambda-dynamics-atom-set15-charge-restraint-group-index = 1

lambda-dynamics-atom-set16-name                         = CYS
lambda-dynamics-atom-set16-index-group-name             = LAMBDA15
lambda-dynamics-atom-set16-initial-lambda               = 0.0 1.0
lambda-dynamics-atom-set16-charge-restraint-group-index = 1

lambda-dynamics-atom-set17-name                         = CTER
lambda-dynamics-atom-set17-index-group-name             = LAMBDA16
lambda-dynamics-atom-set17-initial-lambda               = 0.0 1.0
lambda-dynamics-atom-set17-charge-restraint-group-index = 1
