# Supplementary material for: Scalable Constant pH Molecular Dynamics in GROMACS
Source: J Chem Theory Comput. 2022 Sep 21;18(10):6148–60. doi: 10.1021/acs.jctc.2c00516 (PMC9558312; doi:10.1021/acs.jctc.2c00516)
Supplement: Supplementary file 1 — ct2c00516_si_001.zip [file ct2c00516_si_001.zip › SI_constant_ph_gromacs/input_CHARMM36/hewl_multisite/topol.top]

; Include forcefield parameters
#include "../charmm36-mar2019-cphmd.ff/forcefield.itp"

; Include protein topology
#include "topol_Protein_chain_A.itp"

; Include water topology
#include "../charmm36-mar2019-cphmd.ff/tip3p.itp"

; Include ion topology
#include "../charmm36-mar2019-cphmd.ff/ions.itp"

[ system ]
HEWL in water

[ molecules ]
; Compounts 		 #mols
Protein_chain_A		1
SOL         23112
BUF              50
NA               66
CL               84
