# Supplementary material for: Scalable Constant pH Molecular Dynamics in GROMACS
Source: J Chem Theory Comput. 2022 Sep 21;18(10):6148–60. doi: 10.1021/acs.jctc.2c00516 (PMC9558312; doi:10.1021/acs.jctc.2c00516)
Supplement: Supplementary file 1 — ct2c00516_si_001.zip [file ct2c00516_si_001.zip › SI_constant_ph_gromacs/input_CHARMM36/hewl_multisite/topol_Protein_chain_A.itp]

[ moleculetype ]
; Name            nrexcl
Protein_chain_A     3

[ atoms ]
;   nr       type  resnr residue  atom   cgnr     charge       mass  typeB    chargeB      massB
; residue   1 LYS rtp LYS  q +2.0
     1        NH3      1    LYS      N      1       -0.3     14.007
     2         HC      1    LYS     H1      2       0.33      1.008
     3         HC      1    LYS     H2      3       0.33      1.008
     4         HC      1    LYS     H3      4       0.33      1.008
     5        CT1      1    LYS     CA      5       0.21     12.011
     6        HB1      1    LYS     HA      6        0.1      1.008
     7        CT2      1    LYS     CB      7      -0.18     12.011
     8        HA2      1    LYS    HB1      8       0.09      1.008
     9        HA2      1    LYS    HB2      9       0.09      1.008
    10        CT2      1    LYS     CG     10      -0.18     12.011
    11        HA2      1    LYS    HG1     11       0.09      1.008
    12        HA2      1    LYS    HG2     12       0.09      1.008
    13        CT2      1    LYS     CD     13      -0.18     12.011
    14        HA2      1    LYS    HD1     14       0.09      1.008
    15        HA2      1    LYS    HD2     15       0.09      1.008
    16        CT2      1    LYS     CE     16       0.21     12.011
    17        HA2      1    LYS    HE1     17       0.05      1.008
    18        HA2      1    LYS    HE2     18       0.05      1.008
    19        NH3      1    LYS     NZ     19       -0.3     14.007
    20         HC      1    LYS    HZ1     20       0.33      1.008
    21         HC      1    LYS    HZ2     21       0.33      1.008
    22         HC      1    LYS    HZ3     22       0.33      1.008
    23          C      1    LYS      C     23       0.51     12.011
    24          O      1    LYS      O     24      -0.51     15.999   ; qtot 2
; residue   2 VAL rtp VAL  q  0.0
    25        NH1      2    VAL      N     25      -0.47     14.007
    26          H      2    VAL     HN     26       0.31      1.008
    27        CT1      2    VAL     CA     27       0.07     12.011
    28        HB1      2    VAL     HA     28       0.09      1.008
    29        CT1      2    VAL     CB     29      -0.09     12.011
    30        HA1      2    VAL     HB     30       0.09      1.008
    31        CT3      2    VAL    CG1     31      -0.27     12.011
    32        HA3      2    VAL   HG11     32       0.09      1.008
    33        HA3      2    VAL   HG12     33       0.09      1.008
    34        HA3      2    VAL   HG13     34       0.09      1.008
    35        CT3      2    VAL    CG2     35      -0.27     12.011
    36        HA3      2    VAL   HG21     36       0.09      1.008
    37        HA3      2    VAL   HG22     37       0.09      1.008
    38        HA3      2    VAL   HG23     38       0.09      1.008
    39          C      2    VAL      C     39       0.51     12.011
    40          O      2    VAL      O     40      -0.51     15.999   ; qtot 2
; residue   3 PHE rtp PHE  q  0.0
    41        NH1      3    PHE      N     41      -0.47     14.007
    42          H      3    PHE     HN     42       0.31      1.008
    43        CT1      3    PHE     CA     43       0.07     12.011
    44        HB1      3    PHE     HA     44       0.09      1.008
    45        CT2      3    PHE     CB     45      -0.18     12.011
    46        HA2      3    PHE    HB1     46       0.09      1.008
    47        HA2      3    PHE    HB2     47       0.09      1.008
    48         CA      3    PHE     CG     48          0     12.011
    49         CA      3    PHE    CD1     49     -0.115     12.011
    50         HP      3    PHE    HD1     50      0.115      1.008
    51         CA      3    PHE    CE1     51     -0.115     12.011
    52         HP      3    PHE    HE1     52      0.115      1.008
    53         CA      3    PHE     CZ     53     -0.115     12.011
    54         HP      3    PHE     HZ     54      0.115      1.008
    55         CA      3    PHE    CD2     55     -0.115     12.011
    56         HP      3    PHE    HD2     56      0.115      1.008
    57         CA      3    PHE    CE2     57     -0.115     12.011
    58         HP      3    PHE    HE2     58      0.115      1.008
    59          C      3    PHE      C     59       0.51     12.011
    60          O      3    PHE      O     60      -0.51     15.999   ; qtot 2
; residue   4 GLY rtp GLY  q  0.0
    61        NH1      4    GLY      N     61      -0.47     14.007
    62          H      4    GLY     HN     62       0.31      1.008
    63        CT2      4    GLY     CA     63      -0.02     12.011
    64        HB2      4    GLY    HA1     64       0.09      1.008
    65        HB2      4    GLY    HA2     65       0.09      1.008
    66          C      4    GLY      C     66       0.51     12.011
    67          O      4    GLY      O     67      -0.51     15.999   ; qtot 2
; residue   5 ARG rtp ARG  q +1.0
    68        NH1      5    ARG      N     68      -0.47     14.007
    69          H      5    ARG     HN     69       0.31      1.008
    70        CT1      5    ARG     CA     70       0.07     12.011
    71        HB1      5    ARG     HA     71       0.09      1.008
    72        CT2      5    ARG     CB     72      -0.18     12.011
    73        HA2      5    ARG    HB1     73       0.09      1.008
    74        HA2      5    ARG    HB2     74       0.09      1.008
    75        CT2      5    ARG     CG     75      -0.18     12.011
    76        HA2      5    ARG    HG1     76       0.09      1.008
    77        HA2      5    ARG    HG2     77       0.09      1.008
    78        CT2      5    ARG     CD     78        0.2     12.011
    79        HA2      5    ARG    HD1     79       0.09      1.008
    80        HA2      5    ARG    HD2     80       0.09      1.008
    81        NC2      5    ARG     NE     81       -0.7     14.007
    82         HC      5    ARG     HE     82       0.44      1.008
    83          C      5    ARG     CZ     83       0.64     12.011
    84        NC2      5    ARG    NH1     84       -0.8     14.007
    85         HC      5    ARG   HH11     85       0.46      1.008
    86         HC      5    ARG   HH12     86       0.46      1.008
    87        NC2      5    ARG    NH2     87       -0.8     14.007
    88         HC      5    ARG   HH21     88       0.46      1.008
    89         HC      5    ARG   HH22     89       0.46      1.008
    90          C      5    ARG      C     90       0.51     12.011
    91          O      5    ARG      O     91      -0.51     15.999   ; qtot 3
; residue   6 CYS rtp CYS2 q  0.0
    92        NH1      6    CYS      N     92      -0.47     14.007
    93          H      6    CYS     HN     93       0.31      1.008
    94        CT1      6    CYS     CA     94       0.07     12.011
    95        HB1      6    CYS     HA     95       0.09      1.008
    96        CT2      6    CYS     CB     96       -0.1     12.011
    97        HA2      6    CYS    HB1     97       0.09      1.008
    98        HA2      6    CYS    HB2     98       0.09      1.008
    99         SM      6    CYS     SG     99      -0.08      32.06
   100          C      6    CYS      C    100       0.51     12.011
   101          O      6    CYS      O    101      -0.51     15.999   ; qtot 3
; residue   7 GLUT rtp GLUT q  0.0
   102        NH1      7   GLUT      N    102      -0.47     14.007
   103          H      7   GLUT     HN    103       0.31      1.008
   104       CT1n      7   GLUT     CA    104       0.07     12.011
   105        HB1      7   GLUT     HA    105       0.09      1.008
   106       CT2n      7   GLUT     CB    106      -0.18     12.011
   107        HA2      7   GLUT    HB1    107       0.09      1.008
   108        HA2      7   GLUT    HB2    108       0.09      1.008
   109       CT2n      7   GLUT     CG    109      -0.21     12.011
   110        HA2      7   GLUT    HG1    110       0.09      1.008
   111        HA2      7   GLUT    HG2    111       0.09      1.008
   112        CDn      7   GLUT     CD    112       0.75     12.011
   113         OB      7   GLUT    OE1    113      -0.55     15.999
   114       OH1n      7   GLUT    OE2    114      -0.61     15.999
   115          H      7   GLUT    HE2    115       0.44      1.008
   116          C      7   GLUT      C    116       0.51     12.011
   117          O      7   GLUT      O    117      -0.51     15.999   ; qtot 3
; residue   8 LEU rtp LEU  q  0.0
   118        NH1      8    LEU      N    118      -0.47     14.007
   119          H      8    LEU     HN    119       0.31      1.008
   120        CT1      8    LEU     CA    120       0.07     12.011
   121        HB1      8    LEU     HA    121       0.09      1.008
   122        CT2      8    LEU     CB    122      -0.18     12.011
   123        HA2      8    LEU    HB1    123       0.09      1.008
   124        HA2      8    LEU    HB2    124       0.09      1.008
   125        CT1      8    LEU     CG    125      -0.09     12.011
   126        HA1      8    LEU     HG    126       0.09      1.008
   127        CT3      8    LEU    CD1    127      -0.27     12.011
   128        HA3      8    LEU   HD11    128       0.09      1.008
   129        HA3      8    LEU   HD12    129       0.09      1.008
   130        HA3      8    LEU   HD13    130       0.09      1.008
   131        CT3      8    LEU    CD2    131      -0.27     12.011
   132        HA3      8    LEU   HD21    132       0.09      1.008
   133        HA3      8    LEU   HD22    133       0.09      1.008
   134        HA3      8    LEU   HD23    134       0.09      1.008
   135          C      8    LEU      C    135       0.51     12.011
   136          O      8    LEU      O    136      -0.51     15.999   ; qtot 3
; residue   9 ALA rtp ALA  q  0.0
   137        NH1      9    ALA      N    137      -0.47     14.007
   138          H      9    ALA     HN    138       0.31      1.008
   139        CT1      9    ALA     CA    139       0.07     12.011
   140        HB1      9    ALA     HA    140       0.09      1.008
   141        CT3      9    ALA     CB    141      -0.27     12.011
   142        HA3      9    ALA    HB1    142       0.09      1.008
   143        HA3      9    ALA    HB2    143       0.09      1.008
   144        HA3      9    ALA    HB3    144       0.09      1.008
   145          C      9    ALA      C    145       0.51     12.011
   146          O      9    ALA      O    146      -0.51     15.999   ; qtot 3
; residue  10 ALA rtp ALA  q  0.0
   147        NH1     10    ALA      N    147      -0.47     14.007
   148          H     10    ALA     HN    148       0.31      1.008
   149        CT1     10    ALA     CA    149       0.07     12.011
   150        HB1     10    ALA     HA    150       0.09      1.008
   151        CT3     10    ALA     CB    151      -0.27     12.011
   152        HA3     10    ALA    HB1    152       0.09      1.008
   153        HA3     10    ALA    HB2    153       0.09      1.008
   154        HA3     10    ALA    HB3    154       0.09      1.008
   155          C     10    ALA      C    155       0.51     12.011
   156          O     10    ALA      O    156      -0.51     15.999   ; qtot 3
; residue  11 ALA rtp ALA  q  0.0
   157        NH1     11    ALA      N    157      -0.47     14.007
   158          H     11    ALA     HN    158       0.31      1.008
   159        CT1     11    ALA     CA    159       0.07     12.011
   160        HB1     11    ALA     HA    160       0.09      1.008
   161        CT3     11    ALA     CB    161      -0.27     12.011
   162        HA3     11    ALA    HB1    162       0.09      1.008
   163        HA3     11    ALA    HB2    163       0.09      1.008
   164        HA3     11    ALA    HB3    164       0.09      1.008
   165          C     11    ALA      C    165       0.51     12.011
   166          O     11    ALA      O    166      -0.51     15.999   ; qtot 3
; residue  12 MET rtp MET  q  0.0
   167        NH1     12    MET      N    167      -0.47     14.007
   168          H     12    MET     HN    168       0.31      1.008
   169        CT1     12    MET     CA    169       0.07     12.011
   170        HB1     12    MET     HA    170       0.09      1.008
   171        CT2     12    MET     CB    171      -0.18     12.011
   172        HA2     12    MET    HB1    172       0.09      1.008
   173        HA2     12    MET    HB2    173       0.09      1.008
   174        CT2     12    MET     CG    174      -0.14     12.011
   175        HA2     12    MET    HG1    175       0.09      1.008
   176        HA2     12    MET    HG2    176       0.09      1.008
   177          S     12    MET     SD    177      -0.09      32.06
   178        CT3     12    MET     CE    178      -0.22     12.011
   179        HA3     12    MET    HE1    179       0.09      1.008
   180        HA3     12    MET    HE2    180       0.09      1.008
   181        HA3     12    MET    HE3    181       0.09      1.008
   182          C     12    MET      C    182       0.51     12.011
   183          O     12    MET      O    183      -0.51     15.999   ; qtot 3
; residue  13 LYS rtp LYS  q +1.0
   184        NH1     13    LYS      N    184      -0.47     14.007
   185          H     13    LYS     HN    185       0.31      1.008
   186        CT1     13    LYS     CA    186       0.07     12.011
   187        HB1     13    LYS     HA    187       0.09      1.008
   188        CT2     13    LYS     CB    188      -0.18     12.011
   189        HA2     13    LYS    HB1    189       0.09      1.008
   190        HA2     13    LYS    HB2    190       0.09      1.008
   191        CT2     13    LYS     CG    191      -0.18     12.011
   192        HA2     13    LYS    HG1    192       0.09      1.008
   193        HA2     13    LYS    HG2    193       0.09      1.008
   194        CT2     13    LYS     CD    194      -0.18     12.011
   195        HA2     13    LYS    HD1    195       0.09      1.008
   196        HA2     13    LYS    HD2    196       0.09      1.008
   197        CT2     13    LYS     CE    197       0.21     12.011
   198        HA2     13    LYS    HE1    198       0.05      1.008
   199        HA2     13    LYS    HE2    199       0.05      1.008
   200        NH3     13    LYS     NZ    200       -0.3     14.007
   201         HC     13    LYS    HZ1    201       0.33      1.008
   202         HC     13    LYS    HZ2    202       0.33      1.008
   203         HC     13    LYS    HZ3    203       0.33      1.008
   204          C     13    LYS      C    204       0.51     12.011
   205          O     13    LYS      O    205      -0.51     15.999   ; qtot 4
; residue  14 ARG rtp ARG  q +1.0
   206        NH1     14    ARG      N    206      -0.47     14.007
   207          H     14    ARG     HN    207       0.31      1.008
   208        CT1     14    ARG     CA    208       0.07     12.011
   209        HB1     14    ARG     HA    209       0.09      1.008
   210        CT2     14    ARG     CB    210      -0.18     12.011
   211        HA2     14    ARG    HB1    211       0.09      1.008
   212        HA2     14    ARG    HB2    212       0.09      1.008
   213        CT2     14    ARG     CG    213      -0.18     12.011
   214        HA2     14    ARG    HG1    214       0.09      1.008
   215        HA2     14    ARG    HG2    215       0.09      1.008
   216        CT2     14    ARG     CD    216        0.2     12.011
   217        HA2     14    ARG    HD1    217       0.09      1.008
   218        HA2     14    ARG    HD2    218       0.09      1.008
   219        NC2     14    ARG     NE    219       -0.7     14.007
   220         HC     14    ARG     HE    220       0.44      1.008
   221          C     14    ARG     CZ    221       0.64     12.011
   222        NC2     14    ARG    NH1    222       -0.8     14.007
   223         HC     14    ARG   HH11    223       0.46      1.008
   224         HC     14    ARG   HH12    224       0.46      1.008
   225        NC2     14    ARG    NH2    225       -0.8     14.007
   226         HC     14    ARG   HH21    226       0.46      1.008
   227         HC     14    ARG   HH22    227       0.46      1.008
   228          C     14    ARG      C    228       0.51     12.011
   229          O     14    ARG      O    229      -0.51     15.999   ; qtot 5
; residue  15 HISH rtp HSP  q +1.0
   230        NH1     15   HISH      N    230      -0.47     14.007
   231          H     15   HISH     HN    231       0.31      1.008
   232        CT1     15   HISH     CA    232       0.07     12.011
   233        HB1     15   HISH     HA    233       0.09      1.008
   234       CT2A     15   HISH     CB    234      -0.05     12.011
   235        HA2     15   HISH    HB1    235       0.09      1.008
   236        HA2     15   HISH    HB2    236       0.09      1.008
   237       CPH1     15   HISH    CD2    237       0.19     12.011
   238        HR1     15   HISH    HD2    238       0.13      1.008
   239       CPH1     15   HISH     CG    239       0.19     12.011
   240        NR3     15   HISH    NE2    240      -0.51     14.007
   241          H     15   HISH    HE2    241       0.44      1.008
   242        NR3     15   HISH    ND1    242      -0.51     14.007
   243          H     15   HISH    HD1    243       0.44      1.008
   244       CPH2     15   HISH    CE1    244       0.32     12.011
   245        HR2     15   HISH    HE1    245       0.18      1.008
   246          C     15   HISH      C    246       0.51     12.011
   247          O     15   HISH      O    247      -0.51     15.999   ; qtot 6
; residue  16 GLY rtp GLY  q  0.0
   248        NH1     16    GLY      N    248      -0.47     14.007
   249          H     16    GLY     HN    249       0.31      1.008
   250        CT2     16    GLY     CA    250      -0.02     12.011
   251        HB2     16    GLY    HA1    251       0.09      1.008
   252        HB2     16    GLY    HA2    252       0.09      1.008
   253          C     16    GLY      C    253       0.51     12.011
   254          O     16    GLY      O    254      -0.51     15.999   ; qtot 6
; residue  17 LEU rtp LEU  q  0.0
   255        NH1     17    LEU      N    255      -0.47     14.007
   256          H     17    LEU     HN    256       0.31      1.008
   257        CT1     17    LEU     CA    257       0.07     12.011
   258        HB1     17    LEU     HA    258       0.09      1.008
   259        CT2     17    LEU     CB    259      -0.18     12.011
   260        HA2     17    LEU    HB1    260       0.09      1.008
   261        HA2     17    LEU    HB2    261       0.09      1.008
   262        CT1     17    LEU     CG    262      -0.09     12.011
   263        HA1     17    LEU     HG    263       0.09      1.008
   264        CT3     17    LEU    CD1    264      -0.27     12.011
   265        HA3     17    LEU   HD11    265       0.09      1.008
   266        HA3     17    LEU   HD12    266       0.09      1.008
   267        HA3     17    LEU   HD13    267       0.09      1.008
   268        CT3     17    LEU    CD2    268      -0.27     12.011
   269        HA3     17    LEU   HD21    269       0.09      1.008
   270        HA3     17    LEU   HD22    270       0.09      1.008
   271        HA3     17    LEU   HD23    271       0.09      1.008
   272          C     17    LEU      C    272       0.51     12.011
   273          O     17    LEU      O    273      -0.51     15.999   ; qtot 6
; residue  18 ASPT rtp ASPT q  0.0
   274        NH1     18   ASPT      N    274      -0.47     14.007
   275          H     18   ASPT     HN    275       0.31      1.008
   276       CT1n     18   ASPT     CA    276       0.07     12.011
   277        HB1     18   ASPT     HA    277       0.09      1.008
   278       CT2n     18   ASPT     CB    278      -0.21     12.011
   279        HA2     18   ASPT    HB1    279       0.09      1.008
   280        HA2     18   ASPT    HB2    280       0.09      1.008
   281        CDn     18   ASPT     CG    281       0.75     12.011
   282         OB     18   ASPT    OD1    282      -0.55     15.999
   283       OH1n     18   ASPT    OD2    283      -0.61     15.999
   284          H     18   ASPT    HD2    284       0.44      1.008
   285          C     18   ASPT      C    285       0.51     12.011
   286          O     18   ASPT      O    286      -0.51     15.999   ; qtot 6
; residue  19 ASN rtp ASN  q  0.0
   287        NH1     19    ASN      N    287      -0.47     14.007
   288          H     19    ASN     HN    288       0.31      1.008
   289        CT1     19    ASN     CA    289       0.07     12.011
   290        HB1     19    ASN     HA    290       0.09      1.008
   291        CT2     19    ASN     CB    291      -0.18     12.011
   292        HA2     19    ASN    HB1    292       0.09      1.008
   293        HA2     19    ASN    HB2    293       0.09      1.008
   294         CC     19    ASN     CG    294       0.55     12.011
   295          O     19    ASN    OD1    295      -0.55     15.999
   296        NH2     19    ASN    ND2    296      -0.62     14.007
   297          H     19    ASN   HD21    297       0.32      1.008
   298          H     19    ASN   HD22    298        0.3      1.008
   299          C     19    ASN      C    299       0.51     12.011
   300          O     19    ASN      O    300      -0.51     15.999   ; qtot 6
; residue  20 TYR rtp TYR  q  0.0
   301        NH1     20    TYR      N    301      -0.47     14.007
   302          H     20    TYR     HN    302       0.31      1.008
   303        CT1     20    TYR     CA    303       0.07     12.011
   304        HB1     20    TYR     HA    304       0.09      1.008
   305        CT2     20    TYR     CB    305      -0.18     12.011
   306        HA2     20    TYR    HB1    306       0.09      1.008
   307        HA2     20    TYR    HB2    307       0.09      1.008
   308         CA     20    TYR     CG    308          0     12.011
   309         CA     20    TYR    CD1    309     -0.115     12.011
   310         HP     20    TYR    HD1    310      0.115      1.008
   311         CA     20    TYR    CE1    311     -0.115     12.011
   312         HP     20    TYR    HE1    312      0.115      1.008
   313         CA     20    TYR     CZ    313       0.11     12.011
   314        OH1     20    TYR     OH    314      -0.54     15.999
   315          H     20    TYR     HH    315       0.43      1.008
   316         CA     20    TYR    CD2    316     -0.115     12.011
   317         HP     20    TYR    HD2    317      0.115      1.008
   318         CA     20    TYR    CE2    318     -0.115     12.011
   319         HP     20    TYR    HE2    319      0.115      1.008
   320          C     20    TYR      C    320       0.51     12.011
   321          O     20    TYR      O    321      -0.51     15.999   ; qtot 6
; residue  21 ARG rtp ARG  q +1.0
   322        NH1     21    ARG      N    322      -0.47     14.007
   323          H     21    ARG     HN    323       0.31      1.008
   324        CT1     21    ARG     CA    324       0.07     12.011
   325        HB1     21    ARG     HA    325       0.09      1.008
   326        CT2     21    ARG     CB    326      -0.18     12.011
   327        HA2     21    ARG    HB1    327       0.09      1.008
   328        HA2     21    ARG    HB2    328       0.09      1.008
   329        CT2     21    ARG     CG    329      -0.18     12.011
   330        HA2     21    ARG    HG1    330       0.09      1.008
   331        HA2     21    ARG    HG2    331       0.09      1.008
   332        CT2     21    ARG     CD    332        0.2     12.011
   333        HA2     21    ARG    HD1    333       0.09      1.008
   334        HA2     21    ARG    HD2    334       0.09      1.008
   335        NC2     21    ARG     NE    335       -0.7     14.007
   336         HC     21    ARG     HE    336       0.44      1.008
   337          C     21    ARG     CZ    337       0.64     12.011
   338        NC2     21    ARG    NH1    338       -0.8     14.007
   339         HC     21    ARG   HH11    339       0.46      1.008
   340         HC     21    ARG   HH12    340       0.46      1.008
   341        NC2     21    ARG    NH2    341       -0.8     14.007
   342         HC     21    ARG   HH21    342       0.46      1.008
   343         HC     21    ARG   HH22    343       0.46      1.008
   344          C     21    ARG      C    344       0.51     12.011
   345          O     21    ARG      O    345      -0.51     15.999   ; qtot 7
; residue  22 GLY rtp GLY  q  0.0
   346        NH1     22    GLY      N    346      -0.47     14.007
   347          H     22    GLY     HN    347       0.31      1.008
   348        CT2     22    GLY     CA    348      -0.02     12.011
   349        HB2     22    GLY    HA1    349       0.09      1.008
   350        HB2     22    GLY    HA2    350       0.09      1.008
   351          C     22    GLY      C    351       0.51     12.011
   352          O     22    GLY      O    352      -0.51     15.999   ; qtot 7
; residue  23 TYR rtp TYR  q  0.0
   353        NH1     23    TYR      N    353      -0.47     14.007
   354          H     23    TYR     HN    354       0.31      1.008
   355        CT1     23    TYR     CA    355       0.07     12.011
   356        HB1     23    TYR     HA    356       0.09      1.008
   357        CT2     23    TYR     CB    357      -0.18     12.011
   358        HA2     23    TYR    HB1    358       0.09      1.008
   359        HA2     23    TYR    HB2    359       0.09      1.008
   360         CA     23    TYR     CG    360          0     12.011
   361         CA     23    TYR    CD1    361     -0.115     12.011
   362         HP     23    TYR    HD1    362      0.115      1.008
   363         CA     23    TYR    CE1    363     -0.115     12.011
   364         HP     23    TYR    HE1    364      0.115      1.008
   365         CA     23    TYR     CZ    365       0.11     12.011
   366        OH1     23    TYR     OH    366      -0.54     15.999
   367          H     23    TYR     HH    367       0.43      1.008
   368         CA     23    TYR    CD2    368     -0.115     12.011
   369         HP     23    TYR    HD2    369      0.115      1.008
   370         CA     23    TYR    CE2    370     -0.115     12.011
   371         HP     23    TYR    HE2    371      0.115      1.008
   372          C     23    TYR      C    372       0.51     12.011
   373          O     23    TYR      O    373      -0.51     15.999   ; qtot 7
; residue  24 SER rtp SER  q  0.0
   374        NH1     24    SER      N    374      -0.47     14.007
   375          H     24    SER     HN    375       0.31      1.008
   376        CT1     24    SER     CA    376       0.07     12.011
   377        HB1     24    SER     HA    377       0.09      1.008
   378        CT2     24    SER     CB    378       0.05     12.011
   379        HA2     24    SER    HB1    379       0.09      1.008
   380        HA2     24    SER    HB2    380       0.09      1.008
   381        OH1     24    SER     OG    381      -0.66     15.999
   382          H     24    SER    HG1    382       0.43      1.008
   383          C     24    SER      C    383       0.51     12.011
   384          O     24    SER      O    384      -0.51     15.999   ; qtot 7
; residue  25 LEU rtp LEU  q  0.0
   385        NH1     25    LEU      N    385      -0.47     14.007
   386          H     25    LEU     HN    386       0.31      1.008
   387        CT1     25    LEU     CA    387       0.07     12.011
   388        HB1     25    LEU     HA    388       0.09      1.008
   389        CT2     25    LEU     CB    389      -0.18     12.011
   390        HA2     25    LEU    HB1    390       0.09      1.008
   391        HA2     25    LEU    HB2    391       0.09      1.008
   392        CT1     25    LEU     CG    392      -0.09     12.011
   393        HA1     25    LEU     HG    393       0.09      1.008
   394        CT3     25    LEU    CD1    394      -0.27     12.011
   395        HA3     25    LEU   HD11    395       0.09      1.008
   396        HA3     25    LEU   HD12    396       0.09      1.008
   397        HA3     25    LEU   HD13    397       0.09      1.008
   398        CT3     25    LEU    CD2    398      -0.27     12.011
   399        HA3     25    LEU   HD21    399       0.09      1.008
   400        HA3     25    LEU   HD22    400       0.09      1.008
   401        HA3     25    LEU   HD23    401       0.09      1.008
   402          C     25    LEU      C    402       0.51     12.011
   403          O     25    LEU      O    403      -0.51     15.999   ; qtot 7
; residue  26 GLY rtp GLY  q  0.0
   404        NH1     26    GLY      N    404      -0.47     14.007
   405          H     26    GLY     HN    405       0.31      1.008
   406        CT2     26    GLY     CA    406      -0.02     12.011
   407        HB2     26    GLY    HA1    407       0.09      1.008
   408        HB2     26    GLY    HA2    408       0.09      1.008
   409          C     26    GLY      C    409       0.51     12.011
   410          O     26    GLY      O    410      -0.51     15.999   ; qtot 7
; residue  27 ASN rtp ASN  q  0.0
   411        NH1     27    ASN      N    411      -0.47     14.007
   412          H     27    ASN     HN    412       0.31      1.008
   413        CT1     27    ASN     CA    413       0.07     12.011
   414        HB1     27    ASN     HA    414       0.09      1.008
   415        CT2     27    ASN     CB    415      -0.18     12.011
   416        HA2     27    ASN    HB1    416       0.09      1.008
   417        HA2     27    ASN    HB2    417       0.09      1.008
   418         CC     27    ASN     CG    418       0.55     12.011
   419          O     27    ASN    OD1    419      -0.55     15.999
   420        NH2     27    ASN    ND2    420      -0.62     14.007
   421          H     27    ASN   HD21    421       0.32      1.008
   422          H     27    ASN   HD22    422        0.3      1.008
   423          C     27    ASN      C    423       0.51     12.011
   424          O     27    ASN      O    424      -0.51     15.999   ; qtot 7
; residue  28 TRP rtp TRP  q  0.0
   425        NH1     28    TRP      N    425      -0.47     14.007
   426          H     28    TRP     HN    426       0.31      1.008
   427        CT1     28    TRP     CA    427       0.07     12.011
   428        HB1     28    TRP     HA    428       0.09      1.008
   429        CT2     28    TRP     CB    429      -0.18     12.011
   430        HA2     28    TRP    HB1    430       0.09      1.008
   431        HA2     28    TRP    HB2    431       0.09      1.008
   432         CY     28    TRP     CG    432      -0.03     12.011
   433         CA     28    TRP    CD1    433      -0.15     12.011
   434         HP     28    TRP    HD1    434       0.22      1.008
   435         NY     28    TRP    NE1    435      -0.51     14.007
   436          H     28    TRP    HE1    436       0.37      1.008
   437        CPT     28    TRP    CE2    437       0.24     12.011
   438        CPT     28    TRP    CD2    438       0.11     12.011
   439        CAI     28    TRP    CE3    439      -0.25     12.011
   440         HP     28    TRP    HE3    440       0.17      1.008
   441         CA     28    TRP    CZ3    441       -0.2     12.011
   442         HP     28    TRP    HZ3    442       0.14      1.008
   443        CAI     28    TRP    CZ2    443      -0.27     12.011
   444         HP     28    TRP    HZ2    444       0.16      1.008
   445         CA     28    TRP    CH2    445      -0.14     12.011
   446         HP     28    TRP    HH2    446       0.14      1.008
   447          C     28    TRP      C    447       0.51     12.011
   448          O     28    TRP      O    448      -0.51     15.999   ; qtot 7
; residue  29 VAL rtp VAL  q  0.0
   449        NH1     29    VAL      N    449      -0.47     14.007
   450          H     29    VAL     HN    450       0.31      1.008
   451        CT1     29    VAL     CA    451       0.07     12.011
   452        HB1     29    VAL     HA    452       0.09      1.008
   453        CT1     29    VAL     CB    453      -0.09     12.011
   454        HA1     29    VAL     HB    454       0.09      1.008
   455        CT3     29    VAL    CG1    455      -0.27     12.011
   456        HA3     29    VAL   HG11    456       0.09      1.008
   457        HA3     29    VAL   HG12    457       0.09      1.008
   458        HA3     29    VAL   HG13    458       0.09      1.008
   459        CT3     29    VAL    CG2    459      -0.27     12.011
   460        HA3     29    VAL   HG21    460       0.09      1.008
   461        HA3     29    VAL   HG22    461       0.09      1.008
   462        HA3     29    VAL   HG23    462       0.09      1.008
   463          C     29    VAL      C    463       0.51     12.011
   464          O     29    VAL      O    464      -0.51     15.999   ; qtot 7
; residue  30 CYS rtp CYS2 q  0.0
   465        NH1     30    CYS      N    465      -0.47     14.007
   466          H     30    CYS     HN    466       0.31      1.008
   467        CT1     30    CYS     CA    467       0.07     12.011
   468        HB1     30    CYS     HA    468       0.09      1.008
   469        CT2     30    CYS     CB    469       -0.1     12.011
   470        HA2     30    CYS    HB1    470       0.09      1.008
   471        HA2     30    CYS    HB2    471       0.09      1.008
   472         SM     30    CYS     SG    472      -0.08      32.06
   473          C     30    CYS      C    473       0.51     12.011
   474          O     30    CYS      O    474      -0.51     15.999   ; qtot 7
; residue  31 ALA rtp ALA  q  0.0
   475        NH1     31    ALA      N    475      -0.47     14.007
   476          H     31    ALA     HN    476       0.31      1.008
   477        CT1     31    ALA     CA    477       0.07     12.011
   478        HB1     31    ALA     HA    478       0.09      1.008
   479        CT3     31    ALA     CB    479      -0.27     12.011
   480        HA3     31    ALA    HB1    480       0.09      1.008
   481        HA3     31    ALA    HB2    481       0.09      1.008
   482        HA3     31    ALA    HB3    482       0.09      1.008
   483          C     31    ALA      C    483       0.51     12.011
   484          O     31    ALA      O    484      -0.51     15.999   ; qtot 7
; residue  32 ALA rtp ALA  q  0.0
   485        NH1     32    ALA      N    485      -0.47     14.007
   486          H     32    ALA     HN    486       0.31      1.008
   487        CT1     32    ALA     CA    487       0.07     12.011
   488        HB1     32    ALA     HA    488       0.09      1.008
   489        CT3     32    ALA     CB    489      -0.27     12.011
   490        HA3     32    ALA    HB1    490       0.09      1.008
   491        HA3     32    ALA    HB2    491       0.09      1.008
   492        HA3     32    ALA    HB3    492       0.09      1.008
   493          C     32    ALA      C    493       0.51     12.011
   494          O     32    ALA      O    494      -0.51     15.999   ; qtot 7
; residue  33 LYS rtp LYS  q +1.0
   495        NH1     33    LYS      N    495      -0.47     14.007
   496          H     33    LYS     HN    496       0.31      1.008
   497        CT1     33    LYS     CA    497       0.07     12.011
   498        HB1     33    LYS     HA    498       0.09      1.008
   499        CT2     33    LYS     CB    499      -0.18     12.011
   500        HA2     33    LYS    HB1    500       0.09      1.008
   501        HA2     33    LYS    HB2    501       0.09      1.008
   502        CT2     33    LYS     CG    502      -0.18     12.011
   503        HA2     33    LYS    HG1    503       0.09      1.008
   504        HA2     33    LYS    HG2    504       0.09      1.008
   505        CT2     33    LYS     CD    505      -0.18     12.011
   506        HA2     33    LYS    HD1    506       0.09      1.008
   507        HA2     33    LYS    HD2    507       0.09      1.008
   508        CT2     33    LYS     CE    508       0.21     12.011
   509        HA2     33    LYS    HE1    509       0.05      1.008
   510        HA2     33    LYS    HE2    510       0.05      1.008
   511        NH3     33    LYS     NZ    511       -0.3     14.007
   512         HC     33    LYS    HZ1    512       0.33      1.008
   513         HC     33    LYS    HZ2    513       0.33      1.008
   514         HC     33    LYS    HZ3    514       0.33      1.008
   515          C     33    LYS      C    515       0.51     12.011
   516          O     33    LYS      O    516      -0.51     15.999   ; qtot 8
; residue  34 PHE rtp PHE  q  0.0
   517        NH1     34    PHE      N    517      -0.47     14.007
   518          H     34    PHE     HN    518       0.31      1.008
   519        CT1     34    PHE     CA    519       0.07     12.011
   520        HB1     34    PHE     HA    520       0.09      1.008
   521        CT2     34    PHE     CB    521      -0.18     12.011
   522        HA2     34    PHE    HB1    522       0.09      1.008
   523        HA2     34    PHE    HB2    523       0.09      1.008
   524         CA     34    PHE     CG    524          0     12.011
   525         CA     34    PHE    CD1    525     -0.115     12.011
   526         HP     34    PHE    HD1    526      0.115      1.008
   527         CA     34    PHE    CE1    527     -0.115     12.011
   528         HP     34    PHE    HE1    528      0.115      1.008
   529         CA     34    PHE     CZ    529     -0.115     12.011
   530         HP     34    PHE     HZ    530      0.115      1.008
   531         CA     34    PHE    CD2    531     -0.115     12.011
   532         HP     34    PHE    HD2    532      0.115      1.008
   533         CA     34    PHE    CE2    533     -0.115     12.011
   534         HP     34    PHE    HE2    534      0.115      1.008
   535          C     34    PHE      C    535       0.51     12.011
   536          O     34    PHE      O    536      -0.51     15.999   ; qtot 8
; residue  35 GLUT rtp GLUT q  0.0
   537        NH1     35   GLUT      N    537      -0.47     14.007
   538          H     35   GLUT     HN    538       0.31      1.008
   539       CT1n     35   GLUT     CA    539       0.07     12.011
   540        HB1     35   GLUT     HA    540       0.09      1.008
   541       CT2n     35   GLUT     CB    541      -0.18     12.011
   542        HA2     35   GLUT    HB1    542       0.09      1.008
   543        HA2     35   GLUT    HB2    543       0.09      1.008
   544       CT2n     35   GLUT     CG    544      -0.21     12.011
   545        HA2     35   GLUT    HG1    545       0.09      1.008
   546        HA2     35   GLUT    HG2    546       0.09      1.008
   547        CDn     35   GLUT     CD    547       0.75     12.011
   548         OB     35   GLUT    OE1    548      -0.55     15.999
   549       OH1n     35   GLUT    OE2    549      -0.61     15.999
   550          H     35   GLUT    HE2    550       0.44      1.008
   551          C     35   GLUT      C    551       0.51     12.011
   552          O     35   GLUT      O    552      -0.51     15.999   ; qtot 8
; residue  36 SER rtp SER  q  0.0
   553        NH1     36    SER      N    553      -0.47     14.007
   554          H     36    SER     HN    554       0.31      1.008
   555        CT1     36    SER     CA    555       0.07     12.011
   556        HB1     36    SER     HA    556       0.09      1.008
   557        CT2     36    SER     CB    557       0.05     12.011
   558        HA2     36    SER    HB1    558       0.09      1.008
   559        HA2     36    SER    HB2    559       0.09      1.008
   560        OH1     36    SER     OG    560      -0.66     15.999
   561          H     36    SER    HG1    561       0.43      1.008
   562          C     36    SER      C    562       0.51     12.011
   563          O     36    SER      O    563      -0.51     15.999   ; qtot 8
; residue  37 ASN rtp ASN  q  0.0
   564        NH1     37    ASN      N    564      -0.47     14.007
   565          H     37    ASN     HN    565       0.31      1.008
   566        CT1     37    ASN     CA    566       0.07     12.011
   567        HB1     37    ASN     HA    567       0.09      1.008
   568        CT2     37    ASN     CB    568      -0.18     12.011
   569        HA2     37    ASN    HB1    569       0.09      1.008
   570        HA2     37    ASN    HB2    570       0.09      1.008
   571         CC     37    ASN     CG    571       0.55     12.011
   572          O     37    ASN    OD1    572      -0.55     15.999
   573        NH2     37    ASN    ND2    573      -0.62     14.007
   574          H     37    ASN   HD21    574       0.32      1.008
   575          H     37    ASN   HD22    575        0.3      1.008
   576          C     37    ASN      C    576       0.51     12.011
   577          O     37    ASN      O    577      -0.51     15.999   ; qtot 8
; residue  38 PHE rtp PHE  q  0.0
   578        NH1     38    PHE      N    578      -0.47     14.007
   579          H     38    PHE     HN    579       0.31      1.008
   580        CT1     38    PHE     CA    580       0.07     12.011
   581        HB1     38    PHE     HA    581       0.09      1.008
   582        CT2     38    PHE     CB    582      -0.18     12.011
   583        HA2     38    PHE    HB1    583       0.09      1.008
   584        HA2     38    PHE    HB2    584       0.09      1.008
   585         CA     38    PHE     CG    585          0     12.011
   586         CA     38    PHE    CD1    586     -0.115     12.011
   587         HP     38    PHE    HD1    587      0.115      1.008
   588         CA     38    PHE    CE1    588     -0.115     12.011
   589         HP     38    PHE    HE1    589      0.115      1.008
   590         CA     38    PHE     CZ    590     -0.115     12.011
   591         HP     38    PHE     HZ    591      0.115      1.008
   592         CA     38    PHE    CD2    592     -0.115     12.011
   593         HP     38    PHE    HD2    593      0.115      1.008
   594         CA     38    PHE    CE2    594     -0.115     12.011
   595         HP     38    PHE    HE2    595      0.115      1.008
   596          C     38    PHE      C    596       0.51     12.011
   597          O     38    PHE      O    597      -0.51     15.999   ; qtot 8
; residue  39 ASN rtp ASN  q  0.0
   598        NH1     39    ASN      N    598      -0.47     14.007
   599          H     39    ASN     HN    599       0.31      1.008
   600        CT1     39    ASN     CA    600       0.07     12.011
   601        HB1     39    ASN     HA    601       0.09      1.008
   602        CT2     39    ASN     CB    602      -0.18     12.011
   603        HA2     39    ASN    HB1    603       0.09      1.008
   604        HA2     39    ASN    HB2    604       0.09      1.008
   605         CC     39    ASN     CG    605       0.55     12.011
   606          O     39    ASN    OD1    606      -0.55     15.999
   607        NH2     39    ASN    ND2    607      -0.62     14.007
   608          H     39    ASN   HD21    608       0.32      1.008
   609          H     39    ASN   HD22    609        0.3      1.008
   610          C     39    ASN      C    610       0.51     12.011
   611          O     39    ASN      O    611      -0.51     15.999   ; qtot 8
; residue  40 THR rtp THR  q  0.0
   612        NH1     40    THR      N    612      -0.47     14.007
   613          H     40    THR     HN    613       0.31      1.008
   614        CT1     40    THR     CA    614       0.07     12.011
   615        HB1     40    THR     HA    615       0.09      1.008
   616        CT1     40    THR     CB    616       0.14     12.011
   617        HA1     40    THR     HB    617       0.09      1.008
   618        OH1     40    THR    OG1    618      -0.66     15.999
   619          H     40    THR    HG1    619       0.43      1.008
   620        CT3     40    THR    CG2    620      -0.27     12.011
   621        HA3     40    THR   HG21    621       0.09      1.008
   622        HA3     40    THR   HG22    622       0.09      1.008
   623        HA3     40    THR   HG23    623       0.09      1.008
   624          C     40    THR      C    624       0.51     12.011
   625          O     40    THR      O    625      -0.51     15.999   ; qtot 8
; residue  41 GLN rtp GLN  q  0.0
   626        NH1     41    GLN      N    626      -0.47     14.007
   627          H     41    GLN     HN    627       0.31      1.008
   628        CT1     41    GLN     CA    628       0.07     12.011
   629        HB1     41    GLN     HA    629       0.09      1.008
   630        CT2     41    GLN     CB    630      -0.18     12.011
   631        HA2     41    GLN    HB1    631       0.09      1.008
   632        HA2     41    GLN    HB2    632       0.09      1.008
   633        CT2     41    GLN     CG    633      -0.18     12.011
   634        HA2     41    GLN    HG1    634       0.09      1.008
   635        HA2     41    GLN    HG2    635       0.09      1.008
   636         CC     41    GLN     CD    636       0.55     12.011
   637          O     41    GLN    OE1    637      -0.55     15.999
   638        NH2     41    GLN    NE2    638      -0.62     14.007
   639          H     41    GLN   HE21    639       0.32      1.008
   640          H     41    GLN   HE22    640        0.3      1.008
   641          C     41    GLN      C    641       0.51     12.011
   642          O     41    GLN      O    642      -0.51     15.999   ; qtot 8
; residue  42 ALA rtp ALA  q  0.0
   643        NH1     42    ALA      N    643      -0.47     14.007
   644          H     42    ALA     HN    644       0.31      1.008
   645        CT1     42    ALA     CA    645       0.07     12.011
   646        HB1     42    ALA     HA    646       0.09      1.008
   647        CT3     42    ALA     CB    647      -0.27     12.011
   648        HA3     42    ALA    HB1    648       0.09      1.008
   649        HA3     42    ALA    HB2    649       0.09      1.008
   650        HA3     42    ALA    HB3    650       0.09      1.008
   651          C     42    ALA      C    651       0.51     12.011
   652          O     42    ALA      O    652      -0.51     15.999   ; qtot 8
; residue  43 THR rtp THR  q  0.0
   653        NH1     43    THR      N    653      -0.47     14.007
   654          H     43    THR     HN    654       0.31      1.008
   655        CT1     43    THR     CA    655       0.07     12.011
   656        HB1     43    THR     HA    656       0.09      1.008
   657        CT1     43    THR     CB    657       0.14     12.011
   658        HA1     43    THR     HB    658       0.09      1.008
   659        OH1     43    THR    OG1    659      -0.66     15.999
   660          H     43    THR    HG1    660       0.43      1.008
   661        CT3     43    THR    CG2    661      -0.27     12.011
   662        HA3     43    THR   HG21    662       0.09      1.008
   663        HA3     43    THR   HG22    663       0.09      1.008
   664        HA3     43    THR   HG23    664       0.09      1.008
   665          C     43    THR      C    665       0.51     12.011
   666          O     43    THR      O    666      -0.51     15.999   ; qtot 8
; residue  44 ASN rtp ASN  q  0.0
   667        NH1     44    ASN      N    667      -0.47     14.007
   668          H     44    ASN     HN    668       0.31      1.008
   669        CT1     44    ASN     CA    669       0.07     12.011
   670        HB1     44    ASN     HA    670       0.09      1.008
   671        CT2     44    ASN     CB    671      -0.18     12.011
   672        HA2     44    ASN    HB1    672       0.09      1.008
   673        HA2     44    ASN    HB2    673       0.09      1.008
   674         CC     44    ASN     CG    674       0.55     12.011
   675          O     44    ASN    OD1    675      -0.55     15.999
   676        NH2     44    ASN    ND2    676      -0.62     14.007
   677          H     44    ASN   HD21    677       0.32      1.008
   678          H     44    ASN   HD22    678        0.3      1.008
   679          C     44    ASN      C    679       0.51     12.011
   680          O     44    ASN      O    680      -0.51     15.999   ; qtot 8
; residue  45 ARG rtp ARG  q +1.0
   681        NH1     45    ARG      N    681      -0.47     14.007
   682          H     45    ARG     HN    682       0.31      1.008
   683        CT1     45    ARG     CA    683       0.07     12.011
   684        HB1     45    ARG     HA    684       0.09      1.008
   685        CT2     45    ARG     CB    685      -0.18     12.011
   686        HA2     45    ARG    HB1    686       0.09      1.008
   687        HA2     45    ARG    HB2    687       0.09      1.008
   688        CT2     45    ARG     CG    688      -0.18     12.011
   689        HA2     45    ARG    HG1    689       0.09      1.008
   690        HA2     45    ARG    HG2    690       0.09      1.008
   691        CT2     45    ARG     CD    691        0.2     12.011
   692        HA2     45    ARG    HD1    692       0.09      1.008
   693        HA2     45    ARG    HD2    693       0.09      1.008
   694        NC2     45    ARG     NE    694       -0.7     14.007
   695         HC     45    ARG     HE    695       0.44      1.008
   696          C     45    ARG     CZ    696       0.64     12.011
   697        NC2     45    ARG    NH1    697       -0.8     14.007
   698         HC     45    ARG   HH11    698       0.46      1.008
   699         HC     45    ARG   HH12    699       0.46      1.008
   700        NC2     45    ARG    NH2    700       -0.8     14.007
   701         HC     45    ARG   HH21    701       0.46      1.008
   702         HC     45    ARG   HH22    702       0.46      1.008
   703          C     45    ARG      C    703       0.51     12.011
   704          O     45    ARG      O    704      -0.51     15.999   ; qtot 9
; residue  46 ASN rtp ASN  q  0.0
   705        NH1     46    ASN      N    705      -0.47     14.007
   706          H     46    ASN     HN    706       0.31      1.008
   707        CT1     46    ASN     CA    707       0.07     12.011
   708        HB1     46    ASN     HA    708       0.09      1.008
   709        CT2     46    ASN     CB    709      -0.18     12.011
   710        HA2     46    ASN    HB1    710       0.09      1.008
   711        HA2     46    ASN    HB2    711       0.09      1.008
   712         CC     46    ASN     CG    712       0.55     12.011
   713          O     46    ASN    OD1    713      -0.55     15.999
   714        NH2     46    ASN    ND2    714      -0.62     14.007
   715          H     46    ASN   HD21    715       0.32      1.008
   716          H     46    ASN   HD22    716        0.3      1.008
   717          C     46    ASN      C    717       0.51     12.011
   718          O     46    ASN      O    718      -0.51     15.999   ; qtot 9
; residue  47 THR rtp THR  q  0.0
   719        NH1     47    THR      N    719      -0.47     14.007
   720          H     47    THR     HN    720       0.31      1.008
   721        CT1     47    THR     CA    721       0.07     12.011
   722        HB1     47    THR     HA    722       0.09      1.008
   723        CT1     47    THR     CB    723       0.14     12.011
   724        HA1     47    THR     HB    724       0.09      1.008
   725        OH1     47    THR    OG1    725      -0.66     15.999
   726          H     47    THR    HG1    726       0.43      1.008
   727        CT3     47    THR    CG2    727      -0.27     12.011
   728        HA3     47    THR   HG21    728       0.09      1.008
   729        HA3     47    THR   HG22    729       0.09      1.008
   730        HA3     47    THR   HG23    730       0.09      1.008
   731          C     47    THR      C    731       0.51     12.011
   732          O     47    THR      O    732      -0.51     15.999   ; qtot 9
; residue  48 ASPT rtp ASPT q  0.0
   733        NH1     48   ASPT      N    733      -0.47     14.007
   734          H     48   ASPT     HN    734       0.31      1.008
   735       CT1n     48   ASPT     CA    735       0.07     12.011
   736        HB1     48   ASPT     HA    736       0.09      1.008
   737       CT2n     48   ASPT     CB    737      -0.21     12.011
   738        HA2     48   ASPT    HB1    738       0.09      1.008
   739        HA2     48   ASPT    HB2    739       0.09      1.008
   740        CDn     48   ASPT     CG    740       0.75     12.011
   741         OB     48   ASPT    OD1    741      -0.55     15.999
   742       OH1n     48   ASPT    OD2    742      -0.61     15.999
   743          H     48   ASPT    HD2    743       0.44      1.008
   744          C     48   ASPT      C    744       0.51     12.011
   745          O     48   ASPT      O    745      -0.51     15.999   ; qtot 9
; residue  49 GLY rtp GLY  q  0.0
   746        NH1     49    GLY      N    746      -0.47     14.007
   747          H     49    GLY     HN    747       0.31      1.008
   748        CT2     49    GLY     CA    748      -0.02     12.011
   749        HB2     49    GLY    HA1    749       0.09      1.008
   750        HB2     49    GLY    HA2    750       0.09      1.008
   751          C     49    GLY      C    751       0.51     12.011
   752          O     49    GLY      O    752      -0.51     15.999   ; qtot 9
; residue  50 SER rtp SER  q  0.0
   753        NH1     50    SER      N    753      -0.47     14.007
   754          H     50    SER     HN    754       0.31      1.008
   755        CT1     50    SER     CA    755       0.07     12.011
   756        HB1     50    SER     HA    756       0.09      1.008
   757        CT2     50    SER     CB    757       0.05     12.011
   758        HA2     50    SER    HB1    758       0.09      1.008
   759        HA2     50    SER    HB2    759       0.09      1.008
   760        OH1     50    SER     OG    760      -0.66     15.999
   761          H     50    SER    HG1    761       0.43      1.008
   762          C     50    SER      C    762       0.51     12.011
   763          O     50    SER      O    763      -0.51     15.999   ; qtot 9
; residue  51 THR rtp THR  q  0.0
   764        NH1     51    THR      N    764      -0.47     14.007
   765          H     51    THR     HN    765       0.31      1.008
   766        CT1     51    THR     CA    766       0.07     12.011
   767        HB1     51    THR     HA    767       0.09      1.008
   768        CT1     51    THR     CB    768       0.14     12.011
   769        HA1     51    THR     HB    769       0.09      1.008
   770        OH1     51    THR    OG1    770      -0.66     15.999
   771          H     51    THR    HG1    771       0.43      1.008
   772        CT3     51    THR    CG2    772      -0.27     12.011
   773        HA3     51    THR   HG21    773       0.09      1.008
   774        HA3     51    THR   HG22    774       0.09      1.008
   775        HA3     51    THR   HG23    775       0.09      1.008
   776          C     51    THR      C    776       0.51     12.011
   777          O     51    THR      O    777      -0.51     15.999   ; qtot 9
; residue  52 ASPT rtp ASPT q  0.0
   778        NH1     52   ASPT      N    778      -0.47     14.007
   779          H     52   ASPT     HN    779       0.31      1.008
   780       CT1n     52   ASPT     CA    780       0.07     12.011
   781        HB1     52   ASPT     HA    781       0.09      1.008
   782       CT2n     52   ASPT     CB    782      -0.21     12.011
   783        HA2     52   ASPT    HB1    783       0.09      1.008
   784        HA2     52   ASPT    HB2    784       0.09      1.008
   785        CDn     52   ASPT     CG    785       0.75     12.011
   786         OB     52   ASPT    OD1    786      -0.55     15.999
   787       OH1n     52   ASPT    OD2    787      -0.61     15.999
   788          H     52   ASPT    HD2    788       0.44      1.008
   789          C     52   ASPT      C    789       0.51     12.011
   790          O     52   ASPT      O    790      -0.51     15.999   ; qtot 9
; residue  53 TYR rtp TYR  q  0.0
   791        NH1     53    TYR      N    791      -0.47     14.007
   792          H     53    TYR     HN    792       0.31      1.008
   793        CT1     53    TYR     CA    793       0.07     12.011
   794        HB1     53    TYR     HA    794       0.09      1.008
   795        CT2     53    TYR     CB    795      -0.18     12.011
   796        HA2     53    TYR    HB1    796       0.09      1.008
   797        HA2     53    TYR    HB2    797       0.09      1.008
   798         CA     53    TYR     CG    798          0     12.011
   799         CA     53    TYR    CD1    799     -0.115     12.011
   800         HP     53    TYR    HD1    800      0.115      1.008
   801         CA     53    TYR    CE1    801     -0.115     12.011
   802         HP     53    TYR    HE1    802      0.115      1.008
   803         CA     53    TYR     CZ    803       0.11     12.011
   804        OH1     53    TYR     OH    804      -0.54     15.999
   805          H     53    TYR     HH    805       0.43      1.008
   806         CA     53    TYR    CD2    806     -0.115     12.011
   807         HP     53    TYR    HD2    807      0.115      1.008
   808         CA     53    TYR    CE2    808     -0.115     12.011
   809         HP     53    TYR    HE2    809      0.115      1.008
   810          C     53    TYR      C    810       0.51     12.011
   811          O     53    TYR      O    811      -0.51     15.999   ; qtot 9
; residue  54 GLY rtp GLY  q  0.0
   812        NH1     54    GLY      N    812      -0.47     14.007
   813          H     54    GLY     HN    813       0.31      1.008
   814        CT2     54    GLY     CA    814      -0.02     12.011
   815        HB2     54    GLY    HA1    815       0.09      1.008
   816        HB2     54    GLY    HA2    816       0.09      1.008
   817          C     54    GLY      C    817       0.51     12.011
   818          O     54    GLY      O    818      -0.51     15.999   ; qtot 9
; residue  55 ILE rtp ILE  q  0.0
   819        NH1     55    ILE      N    819      -0.47     14.007
   820          H     55    ILE     HN    820       0.31      1.008
   821        CT1     55    ILE     CA    821       0.07     12.011
   822        HB1     55    ILE     HA    822       0.09      1.008
   823        CT1     55    ILE     CB    823      -0.09     12.011
   824        HA1     55    ILE     HB    824       0.09      1.008
   825        CT3     55    ILE    CG2    825      -0.27     12.011
   826        HA3     55    ILE   HG21    826       0.09      1.008
   827        HA3     55    ILE   HG22    827       0.09      1.008
   828        HA3     55    ILE   HG23    828       0.09      1.008
   829        CT2     55    ILE    CG1    829      -0.18     12.011
   830        HA2     55    ILE   HG11    830       0.09      1.008
   831        HA2     55    ILE   HG12    831       0.09      1.008
   832        CT3     55    ILE     CD    832      -0.27     12.011
   833        HA3     55    ILE    HD1    833       0.09      1.008
   834        HA3     55    ILE    HD2    834       0.09      1.008
   835        HA3     55    ILE    HD3    835       0.09      1.008
   836          C     55    ILE      C    836       0.51     12.011
   837          O     55    ILE      O    837      -0.51     15.999   ; qtot 9
; residue  56 LEU rtp LEU  q  0.0
   838        NH1     56    LEU      N    838      -0.47     14.007
   839          H     56    LEU     HN    839       0.31      1.008
   840        CT1     56    LEU     CA    840       0.07     12.011
   841        HB1     56    LEU     HA    841       0.09      1.008
   842        CT2     56    LEU     CB    842      -0.18     12.011
   843        HA2     56    LEU    HB1    843       0.09      1.008
   844        HA2     56    LEU    HB2    844       0.09      1.008
   845        CT1     56    LEU     CG    845      -0.09     12.011
   846        HA1     56    LEU     HG    846       0.09      1.008
   847        CT3     56    LEU    CD1    847      -0.27     12.011
   848        HA3     56    LEU   HD11    848       0.09      1.008
   849        HA3     56    LEU   HD12    849       0.09      1.008
   850        HA3     56    LEU   HD13    850       0.09      1.008
   851        CT3     56    LEU    CD2    851      -0.27     12.011
   852        HA3     56    LEU   HD21    852       0.09      1.008
   853        HA3     56    LEU   HD22    853       0.09      1.008
   854        HA3     56    LEU   HD23    854       0.09      1.008
   855          C     56    LEU      C    855       0.51     12.011
   856          O     56    LEU      O    856      -0.51     15.999   ; qtot 9
; residue  57 GLN rtp GLN  q  0.0
   857        NH1     57    GLN      N    857      -0.47     14.007
   858          H     57    GLN     HN    858       0.31      1.008
   859        CT1     57    GLN     CA    859       0.07     12.011
   860        HB1     57    GLN     HA    860       0.09      1.008
   861        CT2     57    GLN     CB    861      -0.18     12.011
   862        HA2     57    GLN    HB1    862       0.09      1.008
   863        HA2     57    GLN    HB2    863       0.09      1.008
   864        CT2     57    GLN     CG    864      -0.18     12.011
   865        HA2     57    GLN    HG1    865       0.09      1.008
   866        HA2     57    GLN    HG2    866       0.09      1.008
   867         CC     57    GLN     CD    867       0.55     12.011
   868          O     57    GLN    OE1    868      -0.55     15.999
   869        NH2     57    GLN    NE2    869      -0.62     14.007
   870          H     57    GLN   HE21    870       0.32      1.008
   871          H     57    GLN   HE22    871        0.3      1.008
   872          C     57    GLN      C    872       0.51     12.011
   873          O     57    GLN      O    873      -0.51     15.999   ; qtot 9
; residue  58 ILE rtp ILE  q  0.0
   874        NH1     58    ILE      N    874      -0.47     14.007
   875          H     58    ILE     HN    875       0.31      1.008
   876        CT1     58    ILE     CA    876       0.07     12.011
   877        HB1     58    ILE     HA    877       0.09      1.008
   878        CT1     58    ILE     CB    878      -0.09     12.011
   879        HA1     58    ILE     HB    879       0.09      1.008
   880        CT3     58    ILE    CG2    880      -0.27     12.011
   881        HA3     58    ILE   HG21    881       0.09      1.008
   882        HA3     58    ILE   HG22    882       0.09      1.008
   883        HA3     58    ILE   HG23    883       0.09      1.008
   884        CT2     58    ILE    CG1    884      -0.18     12.011
   885        HA2     58    ILE   HG11    885       0.09      1.008
   886        HA2     58    ILE   HG12    886       0.09      1.008
   887        CT3     58    ILE     CD    887      -0.27     12.011
   888        HA3     58    ILE    HD1    888       0.09      1.008
   889        HA3     58    ILE    HD2    889       0.09      1.008
   890        HA3     58    ILE    HD3    890       0.09      1.008
   891          C     58    ILE      C    891       0.51     12.011
   892          O     58    ILE      O    892      -0.51     15.999   ; qtot 9
; residue  59 ASN rtp ASN  q  0.0
   893        NH1     59    ASN      N    893      -0.47     14.007
   894          H     59    ASN     HN    894       0.31      1.008
   895        CT1     59    ASN     CA    895       0.07     12.011
   896        HB1     59    ASN     HA    896       0.09      1.008
   897        CT2     59    ASN     CB    897      -0.18     12.011
   898        HA2     59    ASN    HB1    898       0.09      1.008
   899        HA2     59    ASN    HB2    899       0.09      1.008
   900         CC     59    ASN     CG    900       0.55     12.011
   901          O     59    ASN    OD1    901      -0.55     15.999
   902        NH2     59    ASN    ND2    902      -0.62     14.007
   903          H     59    ASN   HD21    903       0.32      1.008
   904          H     59    ASN   HD22    904        0.3      1.008
   905          C     59    ASN      C    905       0.51     12.011
   906          O     59    ASN      O    906      -0.51     15.999   ; qtot 9
; residue  60 SER rtp SER  q  0.0
   907        NH1     60    SER      N    907      -0.47     14.007
   908          H     60    SER     HN    908       0.31      1.008
   909        CT1     60    SER     CA    909       0.07     12.011
   910        HB1     60    SER     HA    910       0.09      1.008
   911        CT2     60    SER     CB    911       0.05     12.011
   912        HA2     60    SER    HB1    912       0.09      1.008
   913        HA2     60    SER    HB2    913       0.09      1.008
   914        OH1     60    SER     OG    914      -0.66     15.999
   915          H     60    SER    HG1    915       0.43      1.008
   916          C     60    SER      C    916       0.51     12.011
   917          O     60    SER      O    917      -0.51     15.999   ; qtot 9
; residue  61 ARG rtp ARG  q +1.0
   918        NH1     61    ARG      N    918      -0.47     14.007
   919          H     61    ARG     HN    919       0.31      1.008
   920        CT1     61    ARG     CA    920       0.07     12.011
   921        HB1     61    ARG     HA    921       0.09      1.008
   922        CT2     61    ARG     CB    922      -0.18     12.011
   923        HA2     61    ARG    HB1    923       0.09      1.008
   924        HA2     61    ARG    HB2    924       0.09      1.008
   925        CT2     61    ARG     CG    925      -0.18     12.011
   926        HA2     61    ARG    HG1    926       0.09      1.008
   927        HA2     61    ARG    HG2    927       0.09      1.008
   928        CT2     61    ARG     CD    928        0.2     12.011
   929        HA2     61    ARG    HD1    929       0.09      1.008
   930        HA2     61    ARG    HD2    930       0.09      1.008
   931        NC2     61    ARG     NE    931       -0.7     14.007
   932         HC     61    ARG     HE    932       0.44      1.008
   933          C     61    ARG     CZ    933       0.64     12.011
   934        NC2     61    ARG    NH1    934       -0.8     14.007
   935         HC     61    ARG   HH11    935       0.46      1.008
   936         HC     61    ARG   HH12    936       0.46      1.008
   937        NC2     61    ARG    NH2    937       -0.8     14.007
   938         HC     61    ARG   HH21    938       0.46      1.008
   939         HC     61    ARG   HH22    939       0.46      1.008
   940          C     61    ARG      C    940       0.51     12.011
   941          O     61    ARG      O    941      -0.51     15.999   ; qtot 10
; residue  62 TRP rtp TRP  q  0.0
   942        NH1     62    TRP      N    942      -0.47     14.007
   943          H     62    TRP     HN    943       0.31      1.008
   944        CT1     62    TRP     CA    944       0.07     12.011
   945        HB1     62    TRP     HA    945       0.09      1.008
   946        CT2     62    TRP     CB    946      -0.18     12.011
   947        HA2     62    TRP    HB1    947       0.09      1.008
   948        HA2     62    TRP    HB2    948       0.09      1.008
   949         CY     62    TRP     CG    949      -0.03     12.011
   950         CA     62    TRP    CD1    950      -0.15     12.011
   951         HP     62    TRP    HD1    951       0.22      1.008
   952         NY     62    TRP    NE1    952      -0.51     14.007
   953          H     62    TRP    HE1    953       0.37      1.008
   954        CPT     62    TRP    CE2    954       0.24     12.011
   955        CPT     62    TRP    CD2    955       0.11     12.011
   956        CAI     62    TRP    CE3    956      -0.25     12.011
   957         HP     62    TRP    HE3    957       0.17      1.008
   958         CA     62    TRP    CZ3    958       -0.2     12.011
   959         HP     62    TRP    HZ3    959       0.14      1.008
   960        CAI     62    TRP    CZ2    960      -0.27     12.011
   961         HP     62    TRP    HZ2    961       0.16      1.008
   962         CA     62    TRP    CH2    962      -0.14     12.011
   963         HP     62    TRP    HH2    963       0.14      1.008
   964          C     62    TRP      C    964       0.51     12.011
   965          O     62    TRP      O    965      -0.51     15.999   ; qtot 10
; residue  63 TRP rtp TRP  q  0.0
   966        NH1     63    TRP      N    966      -0.47     14.007
   967          H     63    TRP     HN    967       0.31      1.008
   968        CT1     63    TRP     CA    968       0.07     12.011
   969        HB1     63    TRP     HA    969       0.09      1.008
   970        CT2     63    TRP     CB    970      -0.18     12.011
   971        HA2     63    TRP    HB1    971       0.09      1.008
   972        HA2     63    TRP    HB2    972       0.09      1.008
   973         CY     63    TRP     CG    973      -0.03     12.011
   974         CA     63    TRP    CD1    974      -0.15     12.011
   975         HP     63    TRP    HD1    975       0.22      1.008
   976         NY     63    TRP    NE1    976      -0.51     14.007
   977          H     63    TRP    HE1    977       0.37      1.008
   978        CPT     63    TRP    CE2    978       0.24     12.011
   979        CPT     63    TRP    CD2    979       0.11     12.011
   980        CAI     63    TRP    CE3    980      -0.25     12.011
   981         HP     63    TRP    HE3    981       0.17      1.008
   982         CA     63    TRP    CZ3    982       -0.2     12.011
   983         HP     63    TRP    HZ3    983       0.14      1.008
   984        CAI     63    TRP    CZ2    984      -0.27     12.011
   985         HP     63    TRP    HZ2    985       0.16      1.008
   986         CA     63    TRP    CH2    986      -0.14     12.011
   987         HP     63    TRP    HH2    987       0.14      1.008
   988          C     63    TRP      C    988       0.51     12.011
   989          O     63    TRP      O    989      -0.51     15.999   ; qtot 10
; residue  64 CYS rtp CYS2 q  0.0
   990        NH1     64    CYS      N    990      -0.47     14.007
   991          H     64    CYS     HN    991       0.31      1.008
   992        CT1     64    CYS     CA    992       0.07     12.011
   993        HB1     64    CYS     HA    993       0.09      1.008
   994        CT2     64    CYS     CB    994       -0.1     12.011
   995        HA2     64    CYS    HB1    995       0.09      1.008
   996        HA2     64    CYS    HB2    996       0.09      1.008
   997         SM     64    CYS     SG    997      -0.08      32.06
   998          C     64    CYS      C    998       0.51     12.011
   999          O     64    CYS      O    999      -0.51     15.999   ; qtot 10
; residue  65 ASN rtp ASN  q  0.0
  1000        NH1     65    ASN      N   1000      -0.47     14.007
  1001          H     65    ASN     HN   1001       0.31      1.008
  1002        CT1     65    ASN     CA   1002       0.07     12.011
  1003        HB1     65    ASN     HA   1003       0.09      1.008
  1004        CT2     65    ASN     CB   1004      -0.18     12.011
  1005        HA2     65    ASN    HB1   1005       0.09      1.008
  1006        HA2     65    ASN    HB2   1006       0.09      1.008
  1007         CC     65    ASN     CG   1007       0.55     12.011
  1008          O     65    ASN    OD1   1008      -0.55     15.999
  1009        NH2     65    ASN    ND2   1009      -0.62     14.007
  1010          H     65    ASN   HD21   1010       0.32      1.008
  1011          H     65    ASN   HD22   1011        0.3      1.008
  1012          C     65    ASN      C   1012       0.51     12.011
  1013          O     65    ASN      O   1013      -0.51     15.999   ; qtot 10
; residue  66 ASPT rtp ASPT q  0.0
  1014        NH1     66   ASPT      N   1014      -0.47     14.007
  1015          H     66   ASPT     HN   1015       0.31      1.008
  1016       CT1n     66   ASPT     CA   1016       0.07     12.011
  1017        HB1     66   ASPT     HA   1017       0.09      1.008
  1018       CT2n     66   ASPT     CB   1018      -0.21     12.011
  1019        HA2     66   ASPT    HB1   1019       0.09      1.008
  1020        HA2     66   ASPT    HB2   1020       0.09      1.008
  1021        CDn     66   ASPT     CG   1021       0.75     12.011
  1022         OB     66   ASPT    OD1   1022      -0.55     15.999
  1023       OH1n     66   ASPT    OD2   1023      -0.61     15.999
  1024          H     66   ASPT    HD2   1024       0.44      1.008
  1025          C     66   ASPT      C   1025       0.51     12.011
  1026          O     66   ASPT      O   1026      -0.51     15.999   ; qtot 10
; residue  67 GLY rtp GLY  q  0.0
  1027        NH1     67    GLY      N   1027      -0.47     14.007
  1028          H     67    GLY     HN   1028       0.31      1.008
  1029        CT2     67    GLY     CA   1029      -0.02     12.011
  1030        HB2     67    GLY    HA1   1030       0.09      1.008
  1031        HB2     67    GLY    HA2   1031       0.09      1.008
  1032          C     67    GLY      C   1032       0.51     12.011
  1033          O     67    GLY      O   1033      -0.51     15.999   ; qtot 10
; residue  68 ARG rtp ARG  q +1.0
  1034        NH1     68    ARG      N   1034      -0.47     14.007
  1035          H     68    ARG     HN   1035       0.31      1.008
  1036        CT1     68    ARG     CA   1036       0.07     12.011
  1037        HB1     68    ARG     HA   1037       0.09      1.008
  1038        CT2     68    ARG     CB   1038      -0.18     12.011
  1039        HA2     68    ARG    HB1   1039       0.09      1.008
  1040        HA2     68    ARG    HB2   1040       0.09      1.008
  1041        CT2     68    ARG     CG   1041      -0.18     12.011
  1042        HA2     68    ARG    HG1   1042       0.09      1.008
  1043        HA2     68    ARG    HG2   1043       0.09      1.008
  1044        CT2     68    ARG     CD   1044        0.2     12.011
  1045        HA2     68    ARG    HD1   1045       0.09      1.008
  1046        HA2     68    ARG    HD2   1046       0.09      1.008
  1047        NC2     68    ARG     NE   1047       -0.7     14.007
  1048         HC     68    ARG     HE   1048       0.44      1.008
  1049          C     68    ARG     CZ   1049       0.64     12.011
  1050        NC2     68    ARG    NH1   1050       -0.8     14.007
  1051         HC     68    ARG   HH11   1051       0.46      1.008
  1052         HC     68    ARG   HH12   1052       0.46      1.008
  1053        NC2     68    ARG    NH2   1053       -0.8     14.007
  1054         HC     68    ARG   HH21   1054       0.46      1.008
  1055         HC     68    ARG   HH22   1055       0.46      1.008
  1056          C     68    ARG      C   1056       0.51     12.011
  1057          O     68    ARG      O   1057      -0.51     15.999   ; qtot 11
; residue  69 THR rtp THR  q  0.0
  1058        NH1     69    THR      N   1058      -0.47     14.007
  1059          H     69    THR     HN   1059       0.31      1.008
  1060        CT1     69    THR     CA   1060       0.07     12.011
  1061        HB1     69    THR     HA   1061       0.09      1.008
  1062        CT1     69    THR     CB   1062       0.14     12.011
  1063        HA1     69    THR     HB   1063       0.09      1.008
  1064        OH1     69    THR    OG1   1064      -0.66     15.999
  1065          H     69    THR    HG1   1065       0.43      1.008
  1066        CT3     69    THR    CG2   1066      -0.27     12.011
  1067        HA3     69    THR   HG21   1067       0.09      1.008
  1068        HA3     69    THR   HG22   1068       0.09      1.008
  1069        HA3     69    THR   HG23   1069       0.09      1.008
  1070          C     69    THR      C   1070       0.51     12.011
  1071          O     69    THR      O   1071      -0.51     15.999   ; qtot 11
; residue  70 PRO rtp PRO  q  0.0
  1072          N     70    PRO      N   1072      -0.29     14.007
  1073        CP3     70    PRO     CD   1073          0     12.011
  1074        HA2     70    PRO    HD1   1074       0.09      1.008
  1075        HA2     70    PRO    HD2   1075       0.09      1.008
  1076        CP1     70    PRO     CA   1076       0.02     12.011
  1077        HB1     70    PRO     HA   1077       0.09      1.008
  1078        CP2     70    PRO     CB   1078      -0.18     12.011
  1079        HA2     70    PRO    HB1   1079       0.09      1.008
  1080        HA2     70    PRO    HB2   1080       0.09      1.008
  1081        CP2     70    PRO     CG   1081      -0.18     12.011
  1082        HA2     70    PRO    HG1   1082       0.09      1.008
  1083        HA2     70    PRO    HG2   1083       0.09      1.008
  1084          C     70    PRO      C   1084       0.51     12.011
  1085          O     70    PRO      O   1085      -0.51     15.999   ; qtot 11
; residue  71 GLY rtp GLY  q  0.0
  1086        NH1     71    GLY      N   1086      -0.47     14.007
  1087          H     71    GLY     HN   1087       0.31      1.008
  1088        CT2     71    GLY     CA   1088      -0.02     12.011
  1089        HB2     71    GLY    HA1   1089       0.09      1.008
  1090        HB2     71    GLY    HA2   1090       0.09      1.008
  1091          C     71    GLY      C   1091       0.51     12.011
  1092          O     71    GLY      O   1092      -0.51     15.999   ; qtot 11
; residue  72 SER rtp SER  q  0.0
  1093        NH1     72    SER      N   1093      -0.47     14.007
  1094          H     72    SER     HN   1094       0.31      1.008
  1095        CT1     72    SER     CA   1095       0.07     12.011
  1096        HB1     72    SER     HA   1096       0.09      1.008
  1097        CT2     72    SER     CB   1097       0.05     12.011
  1098        HA2     72    SER    HB1   1098       0.09      1.008
  1099        HA2     72    SER    HB2   1099       0.09      1.008
  1100        OH1     72    SER     OG   1100      -0.66     15.999
  1101          H     72    SER    HG1   1101       0.43      1.008
  1102          C     72    SER      C   1102       0.51     12.011
  1103          O     72    SER      O   1103      -0.51     15.999   ; qtot 11
; residue  73 ARG rtp ARG  q +1.0
  1104        NH1     73    ARG      N   1104      -0.47     14.007
  1105          H     73    ARG     HN   1105       0.31      1.008
  1106        CT1     73    ARG     CA   1106       0.07     12.011
  1107        HB1     73    ARG     HA   1107       0.09      1.008
  1108        CT2     73    ARG     CB   1108      -0.18     12.011
  1109        HA2     73    ARG    HB1   1109       0.09      1.008
  1110        HA2     73    ARG    HB2   1110       0.09      1.008
  1111        CT2     73    ARG     CG   1111      -0.18     12.011
  1112        HA2     73    ARG    HG1   1112       0.09      1.008
  1113        HA2     73    ARG    HG2   1113       0.09      1.008
  1114        CT2     73    ARG     CD   1114        0.2     12.011
  1115        HA2     73    ARG    HD1   1115       0.09      1.008
  1116        HA2     73    ARG    HD2   1116       0.09      1.008
  1117        NC2     73    ARG     NE   1117       -0.7     14.007
  1118         HC     73    ARG     HE   1118       0.44      1.008
  1119          C     73    ARG     CZ   1119       0.64     12.011
  1120        NC2     73    ARG    NH1   1120       -0.8     14.007
  1121         HC     73    ARG   HH11   1121       0.46      1.008
  1122         HC     73    ARG   HH12   1122       0.46      1.008
  1123        NC2     73    ARG    NH2   1123       -0.8     14.007
  1124         HC     73    ARG   HH21   1124       0.46      1.008
  1125         HC     73    ARG   HH22   1125       0.46      1.008
  1126          C     73    ARG      C   1126       0.51     12.011
  1127          O     73    ARG      O   1127      -0.51     15.999   ; qtot 12
; residue  74 ASN rtp ASN  q  0.0
  1128        NH1     74    ASN      N   1128      -0.47     14.007
  1129          H     74    ASN     HN   1129       0.31      1.008
  1130        CT1     74    ASN     CA   1130       0.07     12.011
  1131        HB1     74    ASN     HA   1131       0.09      1.008
  1132        CT2     74    ASN     CB   1132      -0.18     12.011
  1133        HA2     74    ASN    HB1   1133       0.09      1.008
  1134        HA2     74    ASN    HB2   1134       0.09      1.008
  1135         CC     74    ASN     CG   1135       0.55     12.011
  1136          O     74    ASN    OD1   1136      -0.55     15.999
  1137        NH2     74    ASN    ND2   1137      -0.62     14.007
  1138          H     74    ASN   HD21   1138       0.32      1.008
  1139          H     74    ASN   HD22   1139        0.3      1.008
  1140          C     74    ASN      C   1140       0.51     12.011
  1141          O     74    ASN      O   1141      -0.51     15.999   ; qtot 12
; residue  75 LEU rtp LEU  q  0.0
  1142        NH1     75    LEU      N   1142      -0.47     14.007
  1143          H     75    LEU     HN   1143       0.31      1.008
  1144        CT1     75    LEU     CA   1144       0.07     12.011
  1145        HB1     75    LEU     HA   1145       0.09      1.008
  1146        CT2     75    LEU     CB   1146      -0.18     12.011
  1147        HA2     75    LEU    HB1   1147       0.09      1.008
  1148        HA2     75    LEU    HB2   1148       0.09      1.008
  1149        CT1     75    LEU     CG   1149      -0.09     12.011
  1150        HA1     75    LEU     HG   1150       0.09      1.008
  1151        CT3     75    LEU    CD1   1151      -0.27     12.011
  1152        HA3     75    LEU   HD11   1152       0.09      1.008
  1153        HA3     75    LEU   HD12   1153       0.09      1.008
  1154        HA3     75    LEU   HD13   1154       0.09      1.008
  1155        CT3     75    LEU    CD2   1155      -0.27     12.011
  1156        HA3     75    LEU   HD21   1156       0.09      1.008
  1157        HA3     75    LEU   HD22   1157       0.09      1.008
  1158        HA3     75    LEU   HD23   1158       0.09      1.008
  1159          C     75    LEU      C   1159       0.51     12.011
  1160          O     75    LEU      O   1160      -0.51     15.999   ; qtot 12
; residue  76 CYS rtp CYS2 q  0.0
  1161        NH1     76    CYS      N   1161      -0.47     14.007
  1162          H     76    CYS     HN   1162       0.31      1.008
  1163        CT1     76    CYS     CA   1163       0.07     12.011
  1164        HB1     76    CYS     HA   1164       0.09      1.008
  1165        CT2     76    CYS     CB   1165       -0.1     12.011
  1166        HA2     76    CYS    HB1   1166       0.09      1.008
  1167        HA2     76    CYS    HB2   1167       0.09      1.008
  1168         SM     76    CYS     SG   1168      -0.08      32.06
  1169          C     76    CYS      C   1169       0.51     12.011
  1170          O     76    CYS      O   1170      -0.51     15.999   ; qtot 12
; residue  77 ASN rtp ASN  q  0.0
  1171        NH1     77    ASN      N   1171      -0.47     14.007
  1172          H     77    ASN     HN   1172       0.31      1.008
  1173        CT1     77    ASN     CA   1173       0.07     12.011
  1174        HB1     77    ASN     HA   1174       0.09      1.008
  1175        CT2     77    ASN     CB   1175      -0.18     12.011
  1176        HA2     77    ASN    HB1   1176       0.09      1.008
  1177        HA2     77    ASN    HB2   1177       0.09      1.008
  1178         CC     77    ASN     CG   1178       0.55     12.011
  1179          O     77    ASN    OD1   1179      -0.55     15.999
  1180        NH2     77    ASN    ND2   1180      -0.62     14.007
  1181          H     77    ASN   HD21   1181       0.32      1.008
  1182          H     77    ASN   HD22   1182        0.3      1.008
  1183          C     77    ASN      C   1183       0.51     12.011
  1184          O     77    ASN      O   1184      -0.51     15.999   ; qtot 12
; residue  78 ILE rtp ILE  q  0.0
  1185        NH1     78    ILE      N   1185      -0.47     14.007
  1186          H     78    ILE     HN   1186       0.31      1.008
  1187        CT1     78    ILE     CA   1187       0.07     12.011
  1188        HB1     78    ILE     HA   1188       0.09      1.008
  1189        CT1     78    ILE     CB   1189      -0.09     12.011
  1190        HA1     78    ILE     HB   1190       0.09      1.008
  1191        CT3     78    ILE    CG2   1191      -0.27     12.011
  1192        HA3     78    ILE   HG21   1192       0.09      1.008
  1193        HA3     78    ILE   HG22   1193       0.09      1.008
  1194        HA3     78    ILE   HG23   1194       0.09      1.008
  1195        CT2     78    ILE    CG1   1195      -0.18     12.011
  1196        HA2     78    ILE   HG11   1196       0.09      1.008
  1197        HA2     78    ILE   HG12   1197       0.09      1.008
  1198        CT3     78    ILE     CD   1198      -0.27     12.011
  1199        HA3     78    ILE    HD1   1199       0.09      1.008
  1200        HA3     78    ILE    HD2   1200       0.09      1.008
  1201        HA3     78    ILE    HD3   1201       0.09      1.008
  1202          C     78    ILE      C   1202       0.51     12.011
  1203          O     78    ILE      O   1203      -0.51     15.999   ; qtot 12
; residue  79 PRO rtp PRO  q  0.0
  1204          N     79    PRO      N   1204      -0.29     14.007
  1205        CP3     79    PRO     CD   1205          0     12.011
  1206        HA2     79    PRO    HD1   1206       0.09      1.008
  1207        HA2     79    PRO    HD2   1207       0.09      1.008
  1208        CP1     79    PRO     CA   1208       0.02     12.011
  1209        HB1     79    PRO     HA   1209       0.09      1.008
  1210        CP2     79    PRO     CB   1210      -0.18     12.011
  1211        HA2     79    PRO    HB1   1211       0.09      1.008
  1212        HA2     79    PRO    HB2   1212       0.09      1.008
  1213        CP2     79    PRO     CG   1213      -0.18     12.011
  1214        HA2     79    PRO    HG1   1214       0.09      1.008
  1215        HA2     79    PRO    HG2   1215       0.09      1.008
  1216          C     79    PRO      C   1216       0.51     12.011
  1217          O     79    PRO      O   1217      -0.51     15.999   ; qtot 12
; residue  80 CYS rtp CYS2 q  0.0
  1218        NH1     80    CYS      N   1218      -0.47     14.007
  1219          H     80    CYS     HN   1219       0.31      1.008
  1220        CT1     80    CYS     CA   1220       0.07     12.011
  1221        HB1     80    CYS     HA   1221       0.09      1.008
  1222        CT2     80    CYS     CB   1222       -0.1     12.011
  1223        HA2     80    CYS    HB1   1223       0.09      1.008
  1224        HA2     80    CYS    HB2   1224       0.09      1.008
  1225         SM     80    CYS     SG   1225      -0.08      32.06
  1226          C     80    CYS      C   1226       0.51     12.011
  1227          O     80    CYS      O   1227      -0.51     15.999   ; qtot 12
; residue  81 SER rtp SER  q  0.0
  1228        NH1     81    SER      N   1228      -0.47     14.007
  1229          H     81    SER     HN   1229       0.31      1.008
  1230        CT1     81    SER     CA   1230       0.07     12.011
  1231        HB1     81    SER     HA   1231       0.09      1.008
  1232        CT2     81    SER     CB   1232       0.05     12.011
  1233        HA2     81    SER    HB1   1233       0.09      1.008
  1234        HA2     81    SER    HB2   1234       0.09      1.008
  1235        OH1     81    SER     OG   1235      -0.66     15.999
  1236          H     81    SER    HG1   1236       0.43      1.008
  1237          C     81    SER      C   1237       0.51     12.011
  1238          O     81    SER      O   1238      -0.51     15.999   ; qtot 12
; residue  82 ALA rtp ALA  q  0.0
  1239        NH1     82    ALA      N   1239      -0.47     14.007
  1240          H     82    ALA     HN   1240       0.31      1.008
  1241        CT1     82    ALA     CA   1241       0.07     12.011
  1242        HB1     82    ALA     HA   1242       0.09      1.008
  1243        CT3     82    ALA     CB   1243      -0.27     12.011
  1244        HA3     82    ALA    HB1   1244       0.09      1.008
  1245        HA3     82    ALA    HB2   1245       0.09      1.008
  1246        HA3     82    ALA    HB3   1246       0.09      1.008
  1247          C     82    ALA      C   1247       0.51     12.011
  1248          O     82    ALA      O   1248      -0.51     15.999   ; qtot 12
; residue  83 LEU rtp LEU  q  0.0
  1249        NH1     83    LEU      N   1249      -0.47     14.007
  1250          H     83    LEU     HN   1250       0.31      1.008
  1251        CT1     83    LEU     CA   1251       0.07     12.011
  1252        HB1     83    LEU     HA   1252       0.09      1.008
  1253        CT2     83    LEU     CB   1253      -0.18     12.011
  1254        HA2     83    LEU    HB1   1254       0.09      1.008
  1255        HA2     83    LEU    HB2   1255       0.09      1.008
  1256        CT1     83    LEU     CG   1256      -0.09     12.011
  1257        HA1     83    LEU     HG   1257       0.09      1.008
  1258        CT3     83    LEU    CD1   1258      -0.27     12.011
  1259        HA3     83    LEU   HD11   1259       0.09      1.008
  1260        HA3     83    LEU   HD12   1260       0.09      1.008
  1261        HA3     83    LEU   HD13   1261       0.09      1.008
  1262        CT3     83    LEU    CD2   1262      -0.27     12.011
  1263        HA3     83    LEU   HD21   1263       0.09      1.008
  1264        HA3     83    LEU   HD22   1264       0.09      1.008
  1265        HA3     83    LEU   HD23   1265       0.09      1.008
  1266          C     83    LEU      C   1266       0.51     12.011
  1267          O     83    LEU      O   1267      -0.51     15.999   ; qtot 12
; residue  84 LEU rtp LEU  q  0.0
  1268        NH1     84    LEU      N   1268      -0.47     14.007
  1269          H     84    LEU     HN   1269       0.31      1.008
  1270        CT1     84    LEU     CA   1270       0.07     12.011
  1271        HB1     84    LEU     HA   1271       0.09      1.008
  1272        CT2     84    LEU     CB   1272      -0.18     12.011
  1273        HA2     84    LEU    HB1   1273       0.09      1.008
  1274        HA2     84    LEU    HB2   1274       0.09      1.008
  1275        CT1     84    LEU     CG   1275      -0.09     12.011
  1276        HA1     84    LEU     HG   1276       0.09      1.008
  1277        CT3     84    LEU    CD1   1277      -0.27     12.011
  1278        HA3     84    LEU   HD11   1278       0.09      1.008
  1279        HA3     84    LEU   HD12   1279       0.09      1.008
  1280        HA3     84    LEU   HD13   1280       0.09      1.008
  1281        CT3     84    LEU    CD2   1281      -0.27     12.011
  1282        HA3     84    LEU   HD21   1282       0.09      1.008
  1283        HA3     84    LEU   HD22   1283       0.09      1.008
  1284        HA3     84    LEU   HD23   1284       0.09      1.008
  1285          C     84    LEU      C   1285       0.51     12.011
  1286          O     84    LEU      O   1286      -0.51     15.999   ; qtot 12
; residue  85 SER rtp SER  q  0.0
  1287        NH1     85    SER      N   1287      -0.47     14.007
  1288          H     85    SER     HN   1288       0.31      1.008
  1289        CT1     85    SER     CA   1289       0.07     12.011
  1290        HB1     85    SER     HA   1290       0.09      1.008
  1291        CT2     85    SER     CB   1291       0.05     12.011
  1292        HA2     85    SER    HB1   1292       0.09      1.008
  1293        HA2     85    SER    HB2   1293       0.09      1.008
  1294        OH1     85    SER     OG   1294      -0.66     15.999
  1295          H     85    SER    HG1   1295       0.43      1.008
  1296          C     85    SER      C   1296       0.51     12.011
  1297          O     85    SER      O   1297      -0.51     15.999   ; qtot 12
; residue  86 SER rtp SER  q  0.0
  1298        NH1     86    SER      N   1298      -0.47     14.007
  1299          H     86    SER     HN   1299       0.31      1.008
  1300        CT1     86    SER     CA   1300       0.07     12.011
  1301        HB1     86    SER     HA   1301       0.09      1.008
  1302        CT2     86    SER     CB   1302       0.05     12.011
  1303        HA2     86    SER    HB1   1303       0.09      1.008
  1304        HA2     86    SER    HB2   1304       0.09      1.008
  1305        OH1     86    SER     OG   1305      -0.66     15.999
  1306          H     86    SER    HG1   1306       0.43      1.008
  1307          C     86    SER      C   1307       0.51     12.011
  1308          O     86    SER      O   1308      -0.51     15.999   ; qtot 12
; residue  87 ASPT rtp ASPT q  0.0
  1309        NH1     87   ASPT      N   1309      -0.47     14.007
  1310          H     87   ASPT     HN   1310       0.31      1.008
  1311       CT1n     87   ASPT     CA   1311       0.07     12.011
  1312        HB1     87   ASPT     HA   1312       0.09      1.008
  1313       CT2n     87   ASPT     CB   1313      -0.21     12.011
  1314        HA2     87   ASPT    HB1   1314       0.09      1.008
  1315        HA2     87   ASPT    HB2   1315       0.09      1.008
  1316        CDn     87   ASPT     CG   1316       0.75     12.011
  1317         OB     87   ASPT    OD1   1317      -0.55     15.999
  1318       OH1n     87   ASPT    OD2   1318      -0.61     15.999
  1319          H     87   ASPT    HD2   1319       0.44      1.008
  1320          C     87   ASPT      C   1320       0.51     12.011
  1321          O     87   ASPT      O   1321      -0.51     15.999   ; qtot 12
; residue  88 ILE rtp ILE  q  0.0
  1322        NH1     88    ILE      N   1322      -0.47     14.007
  1323          H     88    ILE     HN   1323       0.31      1.008
  1324        CT1     88    ILE     CA   1324       0.07     12.011
  1325        HB1     88    ILE     HA   1325       0.09      1.008
  1326        CT1     88    ILE     CB   1326      -0.09     12.011
  1327        HA1     88    ILE     HB   1327       0.09      1.008
  1328        CT3     88    ILE    CG2   1328      -0.27     12.011
  1329        HA3     88    ILE   HG21   1329       0.09      1.008
  1330        HA3     88    ILE   HG22   1330       0.09      1.008
  1331        HA3     88    ILE   HG23   1331       0.09      1.008
  1332        CT2     88    ILE    CG1   1332      -0.18     12.011
  1333        HA2     88    ILE   HG11   1333       0.09      1.008
  1334        HA2     88    ILE   HG12   1334       0.09      1.008
  1335        CT3     88    ILE     CD   1335      -0.27     12.011
  1336        HA3     88    ILE    HD1   1336       0.09      1.008
  1337        HA3     88    ILE    HD2   1337       0.09      1.008
  1338        HA3     88    ILE    HD3   1338       0.09      1.008
  1339          C     88    ILE      C   1339       0.51     12.011
  1340          O     88    ILE      O   1340      -0.51     15.999   ; qtot 12
; residue  89 THR rtp THR  q  0.0
  1341        NH1     89    THR      N   1341      -0.47     14.007
  1342          H     89    THR     HN   1342       0.31      1.008
  1343        CT1     89    THR     CA   1343       0.07     12.011
  1344        HB1     89    THR     HA   1344       0.09      1.008
  1345        CT1     89    THR     CB   1345       0.14     12.011
  1346        HA1     89    THR     HB   1346       0.09      1.008
  1347        OH1     89    THR    OG1   1347      -0.66     15.999
  1348          H     89    THR    HG1   1348       0.43      1.008
  1349        CT3     89    THR    CG2   1349      -0.27     12.011
  1350        HA3     89    THR   HG21   1350       0.09      1.008
  1351        HA3     89    THR   HG22   1351       0.09      1.008
  1352        HA3     89    THR   HG23   1352       0.09      1.008
  1353          C     89    THR      C   1353       0.51     12.011
  1354          O     89    THR      O   1354      -0.51     15.999   ; qtot 12
; residue  90 ALA rtp ALA  q  0.0
  1355        NH1     90    ALA      N   1355      -0.47     14.007
  1356          H     90    ALA     HN   1356       0.31      1.008
  1357        CT1     90    ALA     CA   1357       0.07     12.011
  1358        HB1     90    ALA     HA   1358       0.09      1.008
  1359        CT3     90    ALA     CB   1359      -0.27     12.011
  1360        HA3     90    ALA    HB1   1360       0.09      1.008
  1361        HA3     90    ALA    HB2   1361       0.09      1.008
  1362        HA3     90    ALA    HB3   1362       0.09      1.008
  1363          C     90    ALA      C   1363       0.51     12.011
  1364          O     90    ALA      O   1364      -0.51     15.999   ; qtot 12
; residue  91 SER rtp SER  q  0.0
  1365        NH1     91    SER      N   1365      -0.47     14.007
  1366          H     91    SER     HN   1366       0.31      1.008
  1367        CT1     91    SER     CA   1367       0.07     12.011
  1368        HB1     91    SER     HA   1368       0.09      1.008
  1369        CT2     91    SER     CB   1369       0.05     12.011
  1370        HA2     91    SER    HB1   1370       0.09      1.008
  1371        HA2     91    SER    HB2   1371       0.09      1.008
  1372        OH1     91    SER     OG   1372      -0.66     15.999
  1373          H     91    SER    HG1   1373       0.43      1.008
  1374          C     91    SER      C   1374       0.51     12.011
  1375          O     91    SER      O   1375      -0.51     15.999   ; qtot 12
; residue  92 VAL rtp VAL  q  0.0
  1376        NH1     92    VAL      N   1376      -0.47     14.007
  1377          H     92    VAL     HN   1377       0.31      1.008
  1378        CT1     92    VAL     CA   1378       0.07     12.011
  1379        HB1     92    VAL     HA   1379       0.09      1.008
  1380        CT1     92    VAL     CB   1380      -0.09     12.011
  1381        HA1     92    VAL     HB   1381       0.09      1.008
  1382        CT3     92    VAL    CG1   1382      -0.27     12.011
  1383        HA3     92    VAL   HG11   1383       0.09      1.008
  1384        HA3     92    VAL   HG12   1384       0.09      1.008
  1385        HA3     92    VAL   HG13   1385       0.09      1.008
  1386        CT3     92    VAL    CG2   1386      -0.27     12.011
  1387        HA3     92    VAL   HG21   1387       0.09      1.008
  1388        HA3     92    VAL   HG22   1388       0.09      1.008
  1389        HA3     92    VAL   HG23   1389       0.09      1.008
  1390          C     92    VAL      C   1390       0.51     12.011
  1391          O     92    VAL      O   1391      -0.51     15.999   ; qtot 12
; residue  93 ASN rtp ASN  q  0.0
  1392        NH1     93    ASN      N   1392      -0.47     14.007
  1393          H     93    ASN     HN   1393       0.31      1.008
  1394        CT1     93    ASN     CA   1394       0.07     12.011
  1395        HB1     93    ASN     HA   1395       0.09      1.008
  1396        CT2     93    ASN     CB   1396      -0.18     12.011
  1397        HA2     93    ASN    HB1   1397       0.09      1.008
  1398        HA2     93    ASN    HB2   1398       0.09      1.008
  1399         CC     93    ASN     CG   1399       0.55     12.011
  1400          O     93    ASN    OD1   1400      -0.55     15.999
  1401        NH2     93    ASN    ND2   1401      -0.62     14.007
  1402          H     93    ASN   HD21   1402       0.32      1.008
  1403          H     93    ASN   HD22   1403        0.3      1.008
  1404          C     93    ASN      C   1404       0.51     12.011
  1405          O     93    ASN      O   1405      -0.51     15.999   ; qtot 12
; residue  94 CYS rtp CYS2 q  0.0
  1406        NH1     94    CYS      N   1406      -0.47     14.007
  1407          H     94    CYS     HN   1407       0.31      1.008
  1408        CT1     94    CYS     CA   1408       0.07     12.011
  1409        HB1     94    CYS     HA   1409       0.09      1.008
  1410        CT2     94    CYS     CB   1410       -0.1     12.011
  1411        HA2     94    CYS    HB1   1411       0.09      1.008
  1412        HA2     94    CYS    HB2   1412       0.09      1.008
  1413         SM     94    CYS     SG   1413      -0.08      32.06
  1414          C     94    CYS      C   1414       0.51     12.011
  1415          O     94    CYS      O   1415      -0.51     15.999   ; qtot 12
; residue  95 ALA rtp ALA  q  0.0
  1416        NH1     95    ALA      N   1416      -0.47     14.007
  1417          H     95    ALA     HN   1417       0.31      1.008
  1418        CT1     95    ALA     CA   1418       0.07     12.011
  1419        HB1     95    ALA     HA   1419       0.09      1.008
  1420        CT3     95    ALA     CB   1420      -0.27     12.011
  1421        HA3     95    ALA    HB1   1421       0.09      1.008
  1422        HA3     95    ALA    HB2   1422       0.09      1.008
  1423        HA3     95    ALA    HB3   1423       0.09      1.008
  1424          C     95    ALA      C   1424       0.51     12.011
  1425          O     95    ALA      O   1425      -0.51     15.999   ; qtot 12
; residue  96 LYS rtp LYS  q +1.0
  1426        NH1     96    LYS      N   1426      -0.47     14.007
  1427          H     96    LYS     HN   1427       0.31      1.008
  1428        CT1     96    LYS     CA   1428       0.07     12.011
  1429        HB1     96    LYS     HA   1429       0.09      1.008
  1430        CT2     96    LYS     CB   1430      -0.18     12.011
  1431        HA2     96    LYS    HB1   1431       0.09      1.008
  1432        HA2     96    LYS    HB2   1432       0.09      1.008
  1433        CT2     96    LYS     CG   1433      -0.18     12.011
  1434        HA2     96    LYS    HG1   1434       0.09      1.008
  1435        HA2     96    LYS    HG2   1435       0.09      1.008
  1436        CT2     96    LYS     CD   1436      -0.18     12.011
  1437        HA2     96    LYS    HD1   1437       0.09      1.008
  1438        HA2     96    LYS    HD2   1438       0.09      1.008
  1439        CT2     96    LYS     CE   1439       0.21     12.011
  1440        HA2     96    LYS    HE1   1440       0.05      1.008
  1441        HA2     96    LYS    HE2   1441       0.05      1.008
  1442        NH3     96    LYS     NZ   1442       -0.3     14.007
  1443         HC     96    LYS    HZ1   1443       0.33      1.008
  1444         HC     96    LYS    HZ2   1444       0.33      1.008
  1445         HC     96    LYS    HZ3   1445       0.33      1.008
  1446          C     96    LYS      C   1446       0.51     12.011
  1447          O     96    LYS      O   1447      -0.51     15.999   ; qtot 13
; residue  97 LYS rtp LYS  q +1.0
  1448        NH1     97    LYS      N   1448      -0.47     14.007
  1449          H     97    LYS     HN   1449       0.31      1.008
  1450        CT1     97    LYS     CA   1450       0.07     12.011
  1451        HB1     97    LYS     HA   1451       0.09      1.008
  1452        CT2     97    LYS     CB   1452      -0.18     12.011
  1453        HA2     97    LYS    HB1   1453       0.09      1.008
  1454        HA2     97    LYS    HB2   1454       0.09      1.008
  1455        CT2     97    LYS     CG   1455      -0.18     12.011
  1456        HA2     97    LYS    HG1   1456       0.09      1.008
  1457        HA2     97    LYS    HG2   1457       0.09      1.008
  1458        CT2     97    LYS     CD   1458      -0.18     12.011
  1459        HA2     97    LYS    HD1   1459       0.09      1.008
  1460        HA2     97    LYS    HD2   1460       0.09      1.008
  1461        CT2     97    LYS     CE   1461       0.21     12.011
  1462        HA2     97    LYS    HE1   1462       0.05      1.008
  1463        HA2     97    LYS    HE2   1463       0.05      1.008
  1464        NH3     97    LYS     NZ   1464       -0.3     14.007
  1465         HC     97    LYS    HZ1   1465       0.33      1.008
  1466         HC     97    LYS    HZ2   1466       0.33      1.008
  1467         HC     97    LYS    HZ3   1467       0.33      1.008
  1468          C     97    LYS      C   1468       0.51     12.011
  1469          O     97    LYS      O   1469      -0.51     15.999   ; qtot 14
; residue  98 ILE rtp ILE  q  0.0
  1470        NH1     98    ILE      N   1470      -0.47     14.007
  1471          H     98    ILE     HN   1471       0.31      1.008
  1472        CT1     98    ILE     CA   1472       0.07     12.011
  1473        HB1     98    ILE     HA   1473       0.09      1.008
  1474        CT1     98    ILE     CB   1474      -0.09     12.011
  1475        HA1     98    ILE     HB   1475       0.09      1.008
  1476        CT3     98    ILE    CG2   1476      -0.27     12.011
  1477        HA3     98    ILE   HG21   1477       0.09      1.008
  1478        HA3     98    ILE   HG22   1478       0.09      1.008
  1479        HA3     98    ILE   HG23   1479       0.09      1.008
  1480        CT2     98    ILE    CG1   1480      -0.18     12.011
  1481        HA2     98    ILE   HG11   1481       0.09      1.008
  1482        HA2     98    ILE   HG12   1482       0.09      1.008
  1483        CT3     98    ILE     CD   1483      -0.27     12.011
  1484        HA3     98    ILE    HD1   1484       0.09      1.008
  1485        HA3     98    ILE    HD2   1485       0.09      1.008
  1486        HA3     98    ILE    HD3   1486       0.09      1.008
  1487          C     98    ILE      C   1487       0.51     12.011
  1488          O     98    ILE      O   1488      -0.51     15.999   ; qtot 14
; residue  99 VAL rtp VAL  q  0.0
  1489        NH1     99    VAL      N   1489      -0.47     14.007
  1490          H     99    VAL     HN   1490       0.31      1.008
  1491        CT1     99    VAL     CA   1491       0.07     12.011
  1492        HB1     99    VAL     HA   1492       0.09      1.008
  1493        CT1     99    VAL     CB   1493      -0.09     12.011
  1494        HA1     99    VAL     HB   1494       0.09      1.008
  1495        CT3     99    VAL    CG1   1495      -0.27     12.011
  1496        HA3     99    VAL   HG11   1496       0.09      1.008
  1497        HA3     99    VAL   HG12   1497       0.09      1.008
  1498        HA3     99    VAL   HG13   1498       0.09      1.008
  1499        CT3     99    VAL    CG2   1499      -0.27     12.011
  1500        HA3     99    VAL   HG21   1500       0.09      1.008
  1501        HA3     99    VAL   HG22   1501       0.09      1.008
  1502        HA3     99    VAL   HG23   1502       0.09      1.008
  1503          C     99    VAL      C   1503       0.51     12.011
  1504          O     99    VAL      O   1504      -0.51     15.999   ; qtot 14
; residue 100 SER rtp SER  q  0.0
  1505        NH1    100    SER      N   1505      -0.47     14.007
  1506          H    100    SER     HN   1506       0.31      1.008
  1507        CT1    100    SER     CA   1507       0.07     12.011
  1508        HB1    100    SER     HA   1508       0.09      1.008
  1509        CT2    100    SER     CB   1509       0.05     12.011
  1510        HA2    100    SER    HB1   1510       0.09      1.008
  1511        HA2    100    SER    HB2   1511       0.09      1.008
  1512        OH1    100    SER     OG   1512      -0.66     15.999
  1513          H    100    SER    HG1   1513       0.43      1.008
  1514          C    100    SER      C   1514       0.51     12.011
  1515          O    100    SER      O   1515      -0.51     15.999   ; qtot 14
; residue 101 ASPT rtp ASPT q  0.0
  1516        NH1    101   ASPT      N   1516      -0.47     14.007
  1517          H    101   ASPT     HN   1517       0.31      1.008
  1518       CT1n    101   ASPT     CA   1518       0.07     12.011
  1519        HB1    101   ASPT     HA   1519       0.09      1.008
  1520       CT2n    101   ASPT     CB   1520      -0.21     12.011
  1521        HA2    101   ASPT    HB1   1521       0.09      1.008
  1522        HA2    101   ASPT    HB2   1522       0.09      1.008
  1523        CDn    101   ASPT     CG   1523       0.75     12.011
  1524         OB    101   ASPT    OD1   1524      -0.55     15.999
  1525       OH1n    101   ASPT    OD2   1525      -0.61     15.999
  1526          H    101   ASPT    HD2   1526       0.44      1.008
  1527          C    101   ASPT      C   1527       0.51     12.011
  1528          O    101   ASPT      O   1528      -0.51     15.999   ; qtot 14
; residue 102 GLY rtp GLY  q  0.0
  1529        NH1    102    GLY      N   1529      -0.47     14.007
  1530          H    102    GLY     HN   1530       0.31      1.008
  1531        CT2    102    GLY     CA   1531      -0.02     12.011
  1532        HB2    102    GLY    HA1   1532       0.09      1.008
  1533        HB2    102    GLY    HA2   1533       0.09      1.008
  1534          C    102    GLY      C   1534       0.51     12.011
  1535          O    102    GLY      O   1535      -0.51     15.999   ; qtot 14
; residue 103 ASN rtp ASN  q  0.0
  1536        NH1    103    ASN      N   1536      -0.47     14.007
  1537          H    103    ASN     HN   1537       0.31      1.008
  1538        CT1    103    ASN     CA   1538       0.07     12.011
  1539        HB1    103    ASN     HA   1539       0.09      1.008
  1540        CT2    103    ASN     CB   1540      -0.18     12.011
  1541        HA2    103    ASN    HB1   1541       0.09      1.008
  1542        HA2    103    ASN    HB2   1542       0.09      1.008
  1543         CC    103    ASN     CG   1543       0.55     12.011
  1544          O    103    ASN    OD1   1544      -0.55     15.999
  1545        NH2    103    ASN    ND2   1545      -0.62     14.007
  1546          H    103    ASN   HD21   1546       0.32      1.008
  1547          H    103    ASN   HD22   1547        0.3      1.008
  1548          C    103    ASN      C   1548       0.51     12.011
  1549          O    103    ASN      O   1549      -0.51     15.999   ; qtot 14
; residue 104 GLY rtp GLY  q  0.0
  1550        NH1    104    GLY      N   1550      -0.47     14.007
  1551          H    104    GLY     HN   1551       0.31      1.008
  1552        CT2    104    GLY     CA   1552      -0.02     12.011
  1553        HB2    104    GLY    HA1   1553       0.09      1.008
  1554        HB2    104    GLY    HA2   1554       0.09      1.008
  1555          C    104    GLY      C   1555       0.51     12.011
  1556          O    104    GLY      O   1556      -0.51     15.999   ; qtot 14
; residue 105 MET rtp MET  q  0.0
  1557        NH1    105    MET      N   1557      -0.47     14.007
  1558          H    105    MET     HN   1558       0.31      1.008
  1559        CT1    105    MET     CA   1559       0.07     12.011
  1560        HB1    105    MET     HA   1560       0.09      1.008
  1561        CT2    105    MET     CB   1561      -0.18     12.011
  1562        HA2    105    MET    HB1   1562       0.09      1.008
  1563        HA2    105    MET    HB2   1563       0.09      1.008
  1564        CT2    105    MET     CG   1564      -0.14     12.011
  1565        HA2    105    MET    HG1   1565       0.09      1.008
  1566        HA2    105    MET    HG2   1566       0.09      1.008
  1567          S    105    MET     SD   1567      -0.09      32.06
  1568        CT3    105    MET     CE   1568      -0.22     12.011
  1569        HA3    105    MET    HE1   1569       0.09      1.008
  1570        HA3    105    MET    HE2   1570       0.09      1.008
  1571        HA3    105    MET    HE3   1571       0.09      1.008
  1572          C    105    MET      C   1572       0.51     12.011
  1573          O    105    MET      O   1573      -0.51     15.999   ; qtot 14
; residue 106 ASN rtp ASN  q  0.0
  1574        NH1    106    ASN      N   1574      -0.47     14.007
  1575          H    106    ASN     HN   1575       0.31      1.008
  1576        CT1    106    ASN     CA   1576       0.07     12.011
  1577        HB1    106    ASN     HA   1577       0.09      1.008
  1578        CT2    106    ASN     CB   1578      -0.18     12.011
  1579        HA2    106    ASN    HB1   1579       0.09      1.008
  1580        HA2    106    ASN    HB2   1580       0.09      1.008
  1581         CC    106    ASN     CG   1581       0.55     12.011
  1582          O    106    ASN    OD1   1582      -0.55     15.999
  1583        NH2    106    ASN    ND2   1583      -0.62     14.007
  1584          H    106    ASN   HD21   1584       0.32      1.008
  1585          H    106    ASN   HD22   1585        0.3      1.008
  1586          C    106    ASN      C   1586       0.51     12.011
  1587          O    106    ASN      O   1587      -0.51     15.999   ; qtot 14
; residue 107 ALA rtp ALA  q  0.0
  1588        NH1    107    ALA      N   1588      -0.47     14.007
  1589          H    107    ALA     HN   1589       0.31      1.008
  1590        CT1    107    ALA     CA   1590       0.07     12.011
  1591        HB1    107    ALA     HA   1591       0.09      1.008
  1592        CT3    107    ALA     CB   1592      -0.27     12.011
  1593        HA3    107    ALA    HB1   1593       0.09      1.008
  1594        HA3    107    ALA    HB2   1594       0.09      1.008
  1595        HA3    107    ALA    HB3   1595       0.09      1.008
  1596          C    107    ALA      C   1596       0.51     12.011
  1597          O    107    ALA      O   1597      -0.51     15.999   ; qtot 14
; residue 108 TRP rtp TRP  q  0.0
  1598        NH1    108    TRP      N   1598      -0.47     14.007
  1599          H    108    TRP     HN   1599       0.31      1.008
  1600        CT1    108    TRP     CA   1600       0.07     12.011
  1601        HB1    108    TRP     HA   1601       0.09      1.008
  1602        CT2    108    TRP     CB   1602      -0.18     12.011
  1603        HA2    108    TRP    HB1   1603       0.09      1.008
  1604        HA2    108    TRP    HB2   1604       0.09      1.008
  1605         CY    108    TRP     CG   1605      -0.03     12.011
  1606         CA    108    TRP    CD1   1606      -0.15     12.011
  1607         HP    108    TRP    HD1   1607       0.22      1.008
  1608         NY    108    TRP    NE1   1608      -0.51     14.007
  1609          H    108    TRP    HE1   1609       0.37      1.008
  1610        CPT    108    TRP    CE2   1610       0.24     12.011
  1611        CPT    108    TRP    CD2   1611       0.11     12.011
  1612        CAI    108    TRP    CE3   1612      -0.25     12.011
  1613         HP    108    TRP    HE3   1613       0.17      1.008
  1614         CA    108    TRP    CZ3   1614       -0.2     12.011
  1615         HP    108    TRP    HZ3   1615       0.14      1.008
  1616        CAI    108    TRP    CZ2   1616      -0.27     12.011
  1617         HP    108    TRP    HZ2   1617       0.16      1.008
  1618         CA    108    TRP    CH2   1618      -0.14     12.011
  1619         HP    108    TRP    HH2   1619       0.14      1.008
  1620          C    108    TRP      C   1620       0.51     12.011
  1621          O    108    TRP      O   1621      -0.51     15.999   ; qtot 14
; residue 109 VAL rtp VAL  q  0.0
  1622        NH1    109    VAL      N   1622      -0.47     14.007
  1623          H    109    VAL     HN   1623       0.31      1.008
  1624        CT1    109    VAL     CA   1624       0.07     12.011
  1625        HB1    109    VAL     HA   1625       0.09      1.008
  1626        CT1    109    VAL     CB   1626      -0.09     12.011
  1627        HA1    109    VAL     HB   1627       0.09      1.008
  1628        CT3    109    VAL    CG1   1628      -0.27     12.011
  1629        HA3    109    VAL   HG11   1629       0.09      1.008
  1630        HA3    109    VAL   HG12   1630       0.09      1.008
  1631        HA3    109    VAL   HG13   1631       0.09      1.008
  1632        CT3    109    VAL    CG2   1632      -0.27     12.011
  1633        HA3    109    VAL   HG21   1633       0.09      1.008
  1634        HA3    109    VAL   HG22   1634       0.09      1.008
  1635        HA3    109    VAL   HG23   1635       0.09      1.008
  1636          C    109    VAL      C   1636       0.51     12.011
  1637          O    109    VAL      O   1637      -0.51     15.999   ; qtot 14
; residue 110 ALA rtp ALA  q  0.0
  1638        NH1    110    ALA      N   1638      -0.47     14.007
  1639          H    110    ALA     HN   1639       0.31      1.008
  1640        CT1    110    ALA     CA   1640       0.07     12.011
  1641        HB1    110    ALA     HA   1641       0.09      1.008
  1642        CT3    110    ALA     CB   1642      -0.27     12.011
  1643        HA3    110    ALA    HB1   1643       0.09      1.008
  1644        HA3    110    ALA    HB2   1644       0.09      1.008
  1645        HA3    110    ALA    HB3   1645       0.09      1.008
  1646          C    110    ALA      C   1646       0.51     12.011
  1647          O    110    ALA      O   1647      -0.51     15.999   ; qtot 14
; residue 111 TRP rtp TRP  q  0.0
  1648        NH1    111    TRP      N   1648      -0.47     14.007
  1649          H    111    TRP     HN   1649       0.31      1.008
  1650        CT1    111    TRP     CA   1650       0.07     12.011
  1651        HB1    111    TRP     HA   1651       0.09      1.008
  1652        CT2    111    TRP     CB   1652      -0.18     12.011
  1653        HA2    111    TRP    HB1   1653       0.09      1.008
  1654        HA2    111    TRP    HB2   1654       0.09      1.008
  1655         CY    111    TRP     CG   1655      -0.03     12.011
  1656         CA    111    TRP    CD1   1656      -0.15     12.011
  1657         HP    111    TRP    HD1   1657       0.22      1.008
  1658         NY    111    TRP    NE1   1658      -0.51     14.007
  1659          H    111    TRP    HE1   1659       0.37      1.008
  1660        CPT    111    TRP    CE2   1660       0.24     12.011
  1661        CPT    111    TRP    CD2   1661       0.11     12.011
  1662        CAI    111    TRP    CE3   1662      -0.25     12.011
  1663         HP    111    TRP    HE3   1663       0.17      1.008
  1664         CA    111    TRP    CZ3   1664       -0.2     12.011
  1665         HP    111    TRP    HZ3   1665       0.14      1.008
  1666        CAI    111    TRP    CZ2   1666      -0.27     12.011
  1667         HP    111    TRP    HZ2   1667       0.16      1.008
  1668         CA    111    TRP    CH2   1668      -0.14     12.011
  1669         HP    111    TRP    HH2   1669       0.14      1.008
  1670          C    111    TRP      C   1670       0.51     12.011
  1671          O    111    TRP      O   1671      -0.51     15.999   ; qtot 14
; residue 112 ARG rtp ARG  q +1.0
  1672        NH1    112    ARG      N   1672      -0.47     14.007
  1673          H    112    ARG     HN   1673       0.31      1.008
  1674        CT1    112    ARG     CA   1674       0.07     12.011
  1675        HB1    112    ARG     HA   1675       0.09      1.008
  1676        CT2    112    ARG     CB   1676      -0.18     12.011
  1677        HA2    112    ARG    HB1   1677       0.09      1.008
  1678        HA2    112    ARG    HB2   1678       0.09      1.008
  1679        CT2    112    ARG     CG   1679      -0.18     12.011
  1680        HA2    112    ARG    HG1   1680       0.09      1.008
  1681        HA2    112    ARG    HG2   1681       0.09      1.008
  1682        CT2    112    ARG     CD   1682        0.2     12.011
  1683        HA2    112    ARG    HD1   1683       0.09      1.008
  1684        HA2    112    ARG    HD2   1684       0.09      1.008
  1685        NC2    112    ARG     NE   1685       -0.7     14.007
  1686         HC    112    ARG     HE   1686       0.44      1.008
  1687          C    112    ARG     CZ   1687       0.64     12.011
  1688        NC2    112    ARG    NH1   1688       -0.8     14.007
  1689         HC    112    ARG   HH11   1689       0.46      1.008
  1690         HC    112    ARG   HH12   1690       0.46      1.008
  1691        NC2    112    ARG    NH2   1691       -0.8     14.007
  1692         HC    112    ARG   HH21   1692       0.46      1.008
  1693         HC    112    ARG   HH22   1693       0.46      1.008
  1694          C    112    ARG      C   1694       0.51     12.011
  1695          O    112    ARG      O   1695      -0.51     15.999   ; qtot 15
; residue 113 ASN rtp ASN  q  0.0
  1696        NH1    113    ASN      N   1696      -0.47     14.007
  1697          H    113    ASN     HN   1697       0.31      1.008
  1698        CT1    113    ASN     CA   1698       0.07     12.011
  1699        HB1    113    ASN     HA   1699       0.09      1.008
  1700        CT2    113    ASN     CB   1700      -0.18     12.011
  1701        HA2    113    ASN    HB1   1701       0.09      1.008
  1702        HA2    113    ASN    HB2   1702       0.09      1.008
  1703         CC    113    ASN     CG   1703       0.55     12.011
  1704          O    113    ASN    OD1   1704      -0.55     15.999
  1705        NH2    113    ASN    ND2   1705      -0.62     14.007
  1706          H    113    ASN   HD21   1706       0.32      1.008
  1707          H    113    ASN   HD22   1707        0.3      1.008
  1708          C    113    ASN      C   1708       0.51     12.011
  1709          O    113    ASN      O   1709      -0.51     15.999   ; qtot 15
; residue 114 ARG rtp ARG  q +1.0
  1710        NH1    114    ARG      N   1710      -0.47     14.007
  1711          H    114    ARG     HN   1711       0.31      1.008
  1712        CT1    114    ARG     CA   1712       0.07     12.011
  1713        HB1    114    ARG     HA   1713       0.09      1.008
  1714        CT2    114    ARG     CB   1714      -0.18     12.011
  1715        HA2    114    ARG    HB1   1715       0.09      1.008
  1716        HA2    114    ARG    HB2   1716       0.09      1.008
  1717        CT2    114    ARG     CG   1717      -0.18     12.011
  1718        HA2    114    ARG    HG1   1718       0.09      1.008
  1719        HA2    114    ARG    HG2   1719       0.09      1.008
  1720        CT2    114    ARG     CD   1720        0.2     12.011
  1721        HA2    114    ARG    HD1   1721       0.09      1.008
  1722        HA2    114    ARG    HD2   1722       0.09      1.008
  1723        NC2    114    ARG     NE   1723       -0.7     14.007
  1724         HC    114    ARG     HE   1724       0.44      1.008
  1725          C    114    ARG     CZ   1725       0.64     12.011
  1726        NC2    114    ARG    NH1   1726       -0.8     14.007
  1727         HC    114    ARG   HH11   1727       0.46      1.008
  1728         HC    114    ARG   HH12   1728       0.46      1.008
  1729        NC2    114    ARG    NH2   1729       -0.8     14.007
  1730         HC    114    ARG   HH21   1730       0.46      1.008
  1731         HC    114    ARG   HH22   1731       0.46      1.008
  1732          C    114    ARG      C   1732       0.51     12.011
  1733          O    114    ARG      O   1733      -0.51     15.999   ; qtot 16
; residue 115 CYS rtp CYS2 q  0.0
  1734        NH1    115    CYS      N   1734      -0.47     14.007
  1735          H    115    CYS     HN   1735       0.31      1.008
  1736        CT1    115    CYS     CA   1736       0.07     12.011
  1737        HB1    115    CYS     HA   1737       0.09      1.008
  1738        CT2    115    CYS     CB   1738       -0.1     12.011
  1739        HA2    115    CYS    HB1   1739       0.09      1.008
  1740        HA2    115    CYS    HB2   1740       0.09      1.008
  1741         SM    115    CYS     SG   1741      -0.08      32.06
  1742          C    115    CYS      C   1742       0.51     12.011
  1743          O    115    CYS      O   1743      -0.51     15.999   ; qtot 16
; residue 116 LYS rtp LYS  q +1.0
  1744        NH1    116    LYS      N   1744      -0.47     14.007
  1745          H    116    LYS     HN   1745       0.31      1.008
  1746        CT1    116    LYS     CA   1746       0.07     12.011
  1747        HB1    116    LYS     HA   1747       0.09      1.008
  1748        CT2    116    LYS     CB   1748      -0.18     12.011
  1749        HA2    116    LYS    HB1   1749       0.09      1.008
  1750        HA2    116    LYS    HB2   1750       0.09      1.008
  1751        CT2    116    LYS     CG   1751      -0.18     12.011
  1752        HA2    116    LYS    HG1   1752       0.09      1.008
  1753        HA2    116    LYS    HG2   1753       0.09      1.008
  1754        CT2    116    LYS     CD   1754      -0.18     12.011
  1755        HA2    116    LYS    HD1   1755       0.09      1.008
  1756        HA2    116    LYS    HD2   1756       0.09      1.008
  1757        CT2    116    LYS     CE   1757       0.21     12.011
  1758        HA2    116    LYS    HE1   1758       0.05      1.008
  1759        HA2    116    LYS    HE2   1759       0.05      1.008
  1760        NH3    116    LYS     NZ   1760       -0.3     14.007
  1761         HC    116    LYS    HZ1   1761       0.33      1.008
  1762         HC    116    LYS    HZ2   1762       0.33      1.008
  1763         HC    116    LYS    HZ3   1763       0.33      1.008
  1764          C    116    LYS      C   1764       0.51     12.011
  1765          O    116    LYS      O   1765      -0.51     15.999   ; qtot 17
; residue 117 GLY rtp GLY  q  0.0
  1766        NH1    117    GLY      N   1766      -0.47     14.007
  1767          H    117    GLY     HN   1767       0.31      1.008
  1768        CT2    117    GLY     CA   1768      -0.02     12.011
  1769        HB2    117    GLY    HA1   1769       0.09      1.008
  1770        HB2    117    GLY    HA2   1770       0.09      1.008
  1771          C    117    GLY      C   1771       0.51     12.011
  1772          O    117    GLY      O   1772      -0.51     15.999   ; qtot 17
; residue 118 THR rtp THR  q  0.0
  1773        NH1    118    THR      N   1773      -0.47     14.007
  1774          H    118    THR     HN   1774       0.31      1.008
  1775        CT1    118    THR     CA   1775       0.07     12.011
  1776        HB1    118    THR     HA   1776       0.09      1.008
  1777        CT1    118    THR     CB   1777       0.14     12.011
  1778        HA1    118    THR     HB   1778       0.09      1.008
  1779        OH1    118    THR    OG1   1779      -0.66     15.999
  1780          H    118    THR    HG1   1780       0.43      1.008
  1781        CT3    118    THR    CG2   1781      -0.27     12.011
  1782        HA3    118    THR   HG21   1782       0.09      1.008
  1783        HA3    118    THR   HG22   1783       0.09      1.008
  1784        HA3    118    THR   HG23   1784       0.09      1.008
  1785          C    118    THR      C   1785       0.51     12.011
  1786          O    118    THR      O   1786      -0.51     15.999   ; qtot 17
; residue 119 ASPT rtp ASPT q  0.0
  1787        NH1    119   ASPT      N   1787      -0.47     14.007
  1788          H    119   ASPT     HN   1788       0.31      1.008
  1789       CT1n    119   ASPT     CA   1789       0.07     12.011
  1790        HB1    119   ASPT     HA   1790       0.09      1.008
  1791       CT2n    119   ASPT     CB   1791      -0.21     12.011
  1792        HA2    119   ASPT    HB1   1792       0.09      1.008
  1793        HA2    119   ASPT    HB2   1793       0.09      1.008
  1794        CDn    119   ASPT     CG   1794       0.75     12.011
  1795         OB    119   ASPT    OD1   1795      -0.55     15.999
  1796       OH1n    119   ASPT    OD2   1796      -0.61     15.999
  1797          H    119   ASPT    HD2   1797       0.44      1.008
  1798          C    119   ASPT      C   1798       0.51     12.011
  1799          O    119   ASPT      O   1799      -0.51     15.999   ; qtot 17
; residue 120 VAL rtp VAL  q  0.0
  1800        NH1    120    VAL      N   1800      -0.47     14.007
  1801          H    120    VAL     HN   1801       0.31      1.008
  1802        CT1    120    VAL     CA   1802       0.07     12.011
  1803        HB1    120    VAL     HA   1803       0.09      1.008
  1804        CT1    120    VAL     CB   1804      -0.09     12.011
  1805        HA1    120    VAL     HB   1805       0.09      1.008
  1806        CT3    120    VAL    CG1   1806      -0.27     12.011
  1807        HA3    120    VAL   HG11   1807       0.09      1.008
  1808        HA3    120    VAL   HG12   1808       0.09      1.008
  1809        HA3    120    VAL   HG13   1809       0.09      1.008
  1810        CT3    120    VAL    CG2   1810      -0.27     12.011
  1811        HA3    120    VAL   HG21   1811       0.09      1.008
  1812        HA3    120    VAL   HG22   1812       0.09      1.008
  1813        HA3    120    VAL   HG23   1813       0.09      1.008
  1814          C    120    VAL      C   1814       0.51     12.011
  1815          O    120    VAL      O   1815      -0.51     15.999   ; qtot 17
; residue 121 GLN rtp GLN  q  0.0
  1816        NH1    121    GLN      N   1816      -0.47     14.007
  1817          H    121    GLN     HN   1817       0.31      1.008
  1818        CT1    121    GLN     CA   1818       0.07     12.011
  1819        HB1    121    GLN     HA   1819       0.09      1.008
  1820        CT2    121    GLN     CB   1820      -0.18     12.011
  1821        HA2    121    GLN    HB1   1821       0.09      1.008
  1822        HA2    121    GLN    HB2   1822       0.09      1.008
  1823        CT2    121    GLN     CG   1823      -0.18     12.011
  1824        HA2    121    GLN    HG1   1824       0.09      1.008
  1825        HA2    121    GLN    HG2   1825       0.09      1.008
  1826         CC    121    GLN     CD   1826       0.55     12.011
  1827          O    121    GLN    OE1   1827      -0.55     15.999
  1828        NH2    121    GLN    NE2   1828      -0.62     14.007
  1829          H    121    GLN   HE21   1829       0.32      1.008
  1830          H    121    GLN   HE22   1830        0.3      1.008
  1831          C    121    GLN      C   1831       0.51     12.011
  1832          O    121    GLN      O   1832      -0.51     15.999   ; qtot 17
; residue 122 ALA rtp ALA  q  0.0
  1833        NH1    122    ALA      N   1833      -0.47     14.007
  1834          H    122    ALA     HN   1834       0.31      1.008
  1835        CT1    122    ALA     CA   1835       0.07     12.011
  1836        HB1    122    ALA     HA   1836       0.09      1.008
  1837        CT3    122    ALA     CB   1837      -0.27     12.011
  1838        HA3    122    ALA    HB1   1838       0.09      1.008
  1839        HA3    122    ALA    HB2   1839       0.09      1.008
  1840        HA3    122    ALA    HB3   1840       0.09      1.008
  1841          C    122    ALA      C   1841       0.51     12.011
  1842          O    122    ALA      O   1842      -0.51     15.999   ; qtot 17
; residue 123 TRP rtp TRP  q  0.0
  1843        NH1    123    TRP      N   1843      -0.47     14.007
  1844          H    123    TRP     HN   1844       0.31      1.008
  1845        CT1    123    TRP     CA   1845       0.07     12.011
  1846        HB1    123    TRP     HA   1846       0.09      1.008
  1847        CT2    123    TRP     CB   1847      -0.18     12.011
  1848        HA2    123    TRP    HB1   1848       0.09      1.008
  1849        HA2    123    TRP    HB2   1849       0.09      1.008
  1850         CY    123    TRP     CG   1850      -0.03     12.011
  1851         CA    123    TRP    CD1   1851      -0.15     12.011
  1852         HP    123    TRP    HD1   1852       0.22      1.008
  1853         NY    123    TRP    NE1   1853      -0.51     14.007
  1854          H    123    TRP    HE1   1854       0.37      1.008
  1855        CPT    123    TRP    CE2   1855       0.24     12.011
  1856        CPT    123    TRP    CD2   1856       0.11     12.011
  1857        CAI    123    TRP    CE3   1857      -0.25     12.011
  1858         HP    123    TRP    HE3   1858       0.17      1.008
  1859         CA    123    TRP    CZ3   1859       -0.2     12.011
  1860         HP    123    TRP    HZ3   1860       0.14      1.008
  1861        CAI    123    TRP    CZ2   1861      -0.27     12.011
  1862         HP    123    TRP    HZ2   1862       0.16      1.008
  1863         CA    123    TRP    CH2   1863      -0.14     12.011
  1864         HP    123    TRP    HH2   1864       0.14      1.008
  1865          C    123    TRP      C   1865       0.51     12.011
  1866          O    123    TRP      O   1866      -0.51     15.999   ; qtot 17
; residue 124 ILE rtp ILE  q  0.0
  1867        NH1    124    ILE      N   1867      -0.47     14.007
  1868          H    124    ILE     HN   1868       0.31      1.008
  1869        CT1    124    ILE     CA   1869       0.07     12.011
  1870        HB1    124    ILE     HA   1870       0.09      1.008
  1871        CT1    124    ILE     CB   1871      -0.09     12.011
  1872        HA1    124    ILE     HB   1872       0.09      1.008
  1873        CT3    124    ILE    CG2   1873      -0.27     12.011
  1874        HA3    124    ILE   HG21   1874       0.09      1.008
  1875        HA3    124    ILE   HG22   1875       0.09      1.008
  1876        HA3    124    ILE   HG23   1876       0.09      1.008
  1877        CT2    124    ILE    CG1   1877      -0.18     12.011
  1878        HA2    124    ILE   HG11   1878       0.09      1.008
  1879        HA2    124    ILE   HG12   1879       0.09      1.008
  1880        CT3    124    ILE     CD   1880      -0.27     12.011
  1881        HA3    124    ILE    HD1   1881       0.09      1.008
  1882        HA3    124    ILE    HD2   1882       0.09      1.008
  1883        HA3    124    ILE    HD3   1883       0.09      1.008
  1884          C    124    ILE      C   1884       0.51     12.011
  1885          O    124    ILE      O   1885      -0.51     15.999   ; qtot 17
; residue 125 ARG rtp ARG  q +1.0
  1886        NH1    125    ARG      N   1886      -0.47     14.007
  1887          H    125    ARG     HN   1887       0.31      1.008
  1888        CT1    125    ARG     CA   1888       0.07     12.011
  1889        HB1    125    ARG     HA   1889       0.09      1.008
  1890        CT2    125    ARG     CB   1890      -0.18     12.011
  1891        HA2    125    ARG    HB1   1891       0.09      1.008
  1892        HA2    125    ARG    HB2   1892       0.09      1.008
  1893        CT2    125    ARG     CG   1893      -0.18     12.011
  1894        HA2    125    ARG    HG1   1894       0.09      1.008
  1895        HA2    125    ARG    HG2   1895       0.09      1.008
  1896        CT2    125    ARG     CD   1896        0.2     12.011
  1897        HA2    125    ARG    HD1   1897       0.09      1.008
  1898        HA2    125    ARG    HD2   1898       0.09      1.008
  1899        NC2    125    ARG     NE   1899       -0.7     14.007
  1900         HC    125    ARG     HE   1900       0.44      1.008
  1901          C    125    ARG     CZ   1901       0.64     12.011
  1902        NC2    125    ARG    NH1   1902       -0.8     14.007
  1903         HC    125    ARG   HH11   1903       0.46      1.008
  1904         HC    125    ARG   HH12   1904       0.46      1.008
  1905        NC2    125    ARG    NH2   1905       -0.8     14.007
  1906         HC    125    ARG   HH21   1906       0.46      1.008
  1907         HC    125    ARG   HH22   1907       0.46      1.008
  1908          C    125    ARG      C   1908       0.51     12.011
  1909          O    125    ARG      O   1909      -0.51     15.999   ; qtot 18
; residue 126 GLY rtp GLY  q  0.0
  1910        NH1    126    GLY      N   1910      -0.47     14.007
  1911          H    126    GLY     HN   1911       0.31      1.008
  1912        CT2    126    GLY     CA   1912      -0.02     12.011
  1913        HB2    126    GLY    HA1   1913       0.09      1.008
  1914        HB2    126    GLY    HA2   1914       0.09      1.008
  1915          C    126    GLY      C   1915       0.51     12.011
  1916          O    126    GLY      O   1916      -0.51     15.999   ; qtot 18
; residue 127 CYS rtp CYS2 q  0.0
  1917        NH1    127    CYS      N   1917      -0.47     14.007
  1918          H    127    CYS     HN   1918       0.31      1.008
  1919        CT1    127    CYS     CA   1919       0.07     12.011
  1920        HB1    127    CYS     HA   1920       0.09      1.008
  1921        CT2    127    CYS     CB   1921       -0.1     12.011
  1922        HA2    127    CYS    HB1   1922       0.09      1.008
  1923        HA2    127    CYS    HB2   1923       0.09      1.008
  1924         SM    127    CYS     SG   1924      -0.08      32.06
  1925          C    127    CYS      C   1925       0.51     12.011
  1926          O    127    CYS      O   1926      -0.51     15.999   ; qtot 18
; residue 128 ARG rtp ARG  q +1.0
  1927        NH1    128    ARG      N   1927      -0.47     14.007
  1928          H    128    ARG     HN   1928       0.31      1.008
  1929        CT1    128    ARG     CA   1929       0.07     12.011
  1930        HB1    128    ARG     HA   1930       0.09      1.008
  1931        CT2    128    ARG     CB   1931      -0.18     12.011
  1932        HA2    128    ARG    HB1   1932       0.09      1.008
  1933        HA2    128    ARG    HB2   1933       0.09      1.008
  1934        CT2    128    ARG     CG   1934      -0.18     12.011
  1935        HA2    128    ARG    HG1   1935       0.09      1.008
  1936        HA2    128    ARG    HG2   1936       0.09      1.008
  1937        CT2    128    ARG     CD   1937        0.2     12.011
  1938        HA2    128    ARG    HD1   1938       0.09      1.008
  1939        HA2    128    ARG    HD2   1939       0.09      1.008
  1940        NC2    128    ARG     NE   1940       -0.7     14.007
  1941         HC    128    ARG     HE   1941       0.44      1.008
  1942          C    128    ARG     CZ   1942       0.64     12.011
  1943        NC2    128    ARG    NH1   1943       -0.8     14.007
  1944         HC    128    ARG   HH11   1944       0.46      1.008
  1945         HC    128    ARG   HH12   1945       0.46      1.008
  1946        NC2    128    ARG    NH2   1946       -0.8     14.007
  1947         HC    128    ARG   HH21   1947       0.46      1.008
  1948         HC    128    ARG   HH22   1948       0.46      1.008
  1949          C    128    ARG      C   1949       0.51     12.011
  1950          O    128    ARG      O   1950      -0.51     15.999   ; qtot 19
; residue 129 LEU rtp LEU  q -1.0
  1951        NH1    129    LEU      N   1951      -0.47     14.007
  1952          H    129    LEU     HN   1952       0.31      1.008
  1953        CT1    129    LEU     CA   1953       0.07     12.011
  1954        HB1    129    LEU     HA   1954       0.09      1.008
  1955        CT2    129    LEU     CB   1955      -0.18     12.011
  1956        HA2    129    LEU    HB1   1956       0.09      1.008
  1957        HA2    129    LEU    HB2   1957       0.09      1.008
  1958        CT1    129    LEU     CG   1958      -0.09     12.011
  1959        HA1    129    LEU     HG   1959       0.09      1.008
  1960        CT3    129    LEU    CD1   1960      -0.27     12.011
  1961        HA3    129    LEU   HD11   1961       0.09      1.008
  1962        HA3    129    LEU   HD12   1962       0.09      1.008
  1963        HA3    129    LEU   HD13   1963       0.09      1.008
  1964        CT3    129    LEU    CD2   1964      -0.27     12.011
  1965        HA3    129    LEU   HD21   1965       0.09      1.008
  1966        HA3    129    LEU   HD22   1966       0.09      1.008
  1967        HA3    129    LEU   HD23   1967       0.09      1.008
  1968         CC    129    LEU      C   1968       0.34     12.011
  1969         OC    129    LEU    OT1   1969      -0.67    15.9994
  1970         OC    129    LEU    OT2   1970      -0.67    15.9994   ; qtot 18

[ bonds ]
;  ai    aj funct            c0            c1            c2            c3
    1     2     1 
    1     3     1 
    1     4     1 
    1     5     1 
    5     6     1 
    5     7     1 
    5    23     1 
    7     8     1 
    7     9     1 
    7    10     1 
   10    11     1 
   10    12     1 
   10    13     1 
   13    14     1 
   13    15     1 
   13    16     1 
   16    17     1 
   16    18     1 
   16    19     1 
   19    20     1 
   19    21     1 
   19    22     1 
   23    24     1 
   23    25     1 
   25    26     1 
   25    27     1 
   27    28     1 
   27    29     1 
   27    39     1 
   29    30     1 
   29    31     1 
   29    35     1 
   31    32     1 
   31    33     1 
   31    34     1 
   35    36     1 
   35    37     1 
   35    38     1 
   39    40     1 
   39    41     1 
   41    42     1 
   41    43     1 
   43    44     1 
   43    45     1 
   43    59     1 
   45    46     1 
   45    47     1 
   45    48     1 
   48    49     1 
   48    55     1 
   49    50     1 
   49    51     1 
   51    52     1 
   51    53     1 
   53    54     1 
   53    57     1 
   55    56     1 
   55    57     1 
   57    58     1 
   59    60     1 
   59    61     1 
   61    62     1 
   61    63     1 
   63    64     1 
   63    65     1 
   63    66     1 
   66    67     1 
   66    68     1 
   68    69     1 
   68    70     1 
   70    71     1 
   70    72     1 
   70    90     1 
   72    73     1 
   72    74     1 
   72    75     1 
   75    76     1 
   75    77     1 
   75    78     1 
   78    79     1 
   78    80     1 
   78    81     1 
   81    82     1 
   81    83     1 
   83    84     1 
   83    87     1 
   84    85     1 
   84    86     1 
   87    88     1 
   87    89     1 
   90    91     1 
   90    92     1 
   92    93     1 
   92    94     1 
   94    95     1 
   94    96     1 
   94   100     1 
   96    97     1 
   96    98     1 
   96    99     1 
   99  1924     1 
  100   101     1 
  100   102     1 
  102   103     1 
  102   104     1 
  104   105     1 
  104   106     1 
  104   116     1 
  106   107     1 
  106   108     1 
  106   109     1 
  109   110     1 
  109   111     1 
  109   112     1 
  112   113     1 
  112   114     1 
  114   115     1 
  116   117     1 
  116   118     1 
  118   119     1 
  118   120     1 
  120   121     1 
  120   122     1 
  120   135     1 
  122   123     1 
  122   124     1 
  122   125     1 
  125   126     1 
  125   127     1 
  125   131     1 
  127   128     1 
  127   129     1 
  127   130     1 
  131   132     1 
  131   133     1 
  131   134     1 
  135   136     1 
  135   137     1 
  137   138     1 
  137   139     1 
  139   140     1 
  139   141     1 
  139   145     1 
  141   142     1 
  141   143     1 
  141   144     1 
  145   146     1 
  145   147     1 
  147   148     1 
  147   149     1 
  149   150     1 
  149   151     1 
  149   155     1 
  151   152     1 
  151   153     1 
  151   154     1 
  155   156     1 
  155   157     1 
  157   158     1 
  157   159     1 
  159   160     1 
  159   161     1 
  159   165     1 
  161   162     1 
  161   163     1 
  161   164     1 
  165   166     1 
  165   167     1 
  167   168     1 
  167   169     1 
  169   170     1 
  169   171     1 
  169   182     1 
  171   172     1 
  171   173     1 
  171   174     1 
  174   175     1 
  174   176     1 
  174   177     1 
  177   178     1 
  178   179     1 
  178   180     1 
  178   181     1 
  182   183     1 
  182   184     1 
  184   185     1 
  184   186     1 
  186   187     1 
  186   188     1 
  186   204     1 
  188   189     1 
  188   190     1 
  188   191     1 
  191   192     1 
  191   193     1 
  191   194     1 
  194   195     1 
  194   196     1 
  194   197     1 
  197   198     1 
  197   199     1 
  197   200     1 
  200   201     1 
  200   202     1 
  200   203     1 
  204   205     1 
  204   206     1 
  206   207     1 
  206   208     1 
  208   209     1 
  208   210     1 
  208   228     1 
  210   211     1 
  210   212     1 
  210   213     1 
  213   214     1 
  213   215     1 
  213   216     1 
  216   217     1 
  216   218     1 
  216   219     1 
  219   220     1 
  219   221     1 
  221   222     1 
  221   225     1 
  222   223     1 
  222   224     1 
  225   226     1 
  225   227     1 
  228   229     1 
  228   230     1 
  230   231     1 
  230   232     1 
  232   233     1 
  232   234     1 
  232   246     1 
  234   235     1 
  234   236     1 
  234   239     1 
  237   238     1 
  237   239     1 
  237   240     1 
  239   242     1 
  240   241     1 
  240   244     1 
  242   243     1 
  242   244     1 
  244   245     1 
  246   247     1 
  246   248     1 
  248   249     1 
  248   250     1 
  250   251     1 
  250   252     1 
  250   253     1 
  253   254     1 
  253   255     1 
  255   256     1 
  255   257     1 
  257   258     1 
  257   259     1 
  257   272     1 
  259   260     1 
  259   261     1 
  259   262     1 
  262   263     1 
  262   264     1 
  262   268     1 
  264   265     1 
  264   266     1 
  264   267     1 
  268   269     1 
  268   270     1 
  268   271     1 
  272   273     1 
  272   274     1 
  274   275     1 
  274   276     1 
  276   277     1 
  276   278     1 
  276   285     1 
  278   279     1 
  278   280     1 
  278   281     1 
  281   282     1 
  281   283     1 
  283   284     1 
  285   286     1 
  285   287     1 
  287   288     1 
  287   289     1 
  289   290     1 
  289   291     1 
  289   299     1 
  291   292     1 
  291   293     1 
  291   294     1 
  294   295     1 
  294   296     1 
  296   297     1 
  296   298     1 
  299   300     1 
  299   301     1 
  301   302     1 
  301   303     1 
  303   304     1 
  303   305     1 
  303   320     1 
  305   306     1 
  305   307     1 
  305   308     1 
  308   309     1 
  308   316     1 
  309   310     1 
  309   311     1 
  311   312     1 
  311   313     1 
  313   314     1 
  313   318     1 
  314   315     1 
  316   317     1 
  316   318     1 
  318   319     1 
  320   321     1 
  320   322     1 
  322   323     1 
  322   324     1 
  324   325     1 
  324   326     1 
  324   344     1 
  326   327     1 
  326   328     1 
  326   329     1 
  329   330     1 
  329   331     1 
  329   332     1 
  332   333     1 
  332   334     1 
  332   335     1 
  335   336     1 
  335   337     1 
  337   338     1 
  337   341     1 
  338   339     1 
  338   340     1 
  341   342     1 
  341   343     1 
  344   345     1 
  344   346     1 
  346   347     1 
  346   348     1 
  348   349     1 
  348   350     1 
  348   351     1 
  351   352     1 
  351   353     1 
  353   354     1 
  353   355     1 
  355   356     1 
  355   357     1 
  355   372     1 
  357   358     1 
  357   359     1 
  357   360     1 
  360   361     1 
  360   368     1 
  361   362     1 
  361   363     1 
  363   364     1 
  363   365     1 
  365   366     1 
  365   370     1 
  366   367     1 
  368   369     1 
  368   370     1 
  370   371     1 
  372   373     1 
  372   374     1 
  374   375     1 
  374   376     1 
  376   377     1 
  376   378     1 
  376   383     1 
  378   379     1 
  378   380     1 
  378   381     1 
  381   382     1 
  383   384     1 
  383   385     1 
  385   386     1 
  385   387     1 
  387   388     1 
  387   389     1 
  387   402     1 
  389   390     1 
  389   391     1 
  389   392     1 
  392   393     1 
  392   394     1 
  392   398     1 
  394   395     1 
  394   396     1 
  394   397     1 
  398   399     1 
  398   400     1 
  398   401     1 
  402   403     1 
  402   404     1 
  404   405     1 
  404   406     1 
  406   407     1 
  406   408     1 
  406   409     1 
  409   410     1 
  409   411     1 
  411   412     1 
  411   413     1 
  413   414     1 
  413   415     1 
  413   423     1 
  415   416     1 
  415   417     1 
  415   418     1 
  418   419     1 
  418   420     1 
  420   421     1 
  420   422     1 
  423   424     1 
  423   425     1 
  425   426     1 
  425   427     1 
  427   428     1 
  427   429     1 
  427   447     1 
  429   430     1 
  429   431     1 
  429   432     1 
  432   433     1 
  432   438     1 
  433   434     1 
  433   435     1 
  435   436     1 
  435   437     1 
  437   438     1 
  437   443     1 
  438   439     1 
  439   440     1 
  439   441     1 
  441   442     1 
  441   445     1 
  443   444     1 
  443   445     1 
  445   446     1 
  447   448     1 
  447   449     1 
  449   450     1 
  449   451     1 
  451   452     1 
  451   453     1 
  451   463     1 
  453   454     1 
  453   455     1 
  453   459     1 
  455   456     1 
  455   457     1 
  455   458     1 
  459   460     1 
  459   461     1 
  459   462     1 
  463   464     1 
  463   465     1 
  465   466     1 
  465   467     1 
  467   468     1 
  467   469     1 
  467   473     1 
  469   470     1 
  469   471     1 
  469   472     1 
  472  1741     1 
  473   474     1 
  473   475     1 
  475   476     1 
  475   477     1 
  477   478     1 
  477   479     1 
  477   483     1 
  479   480     1 
  479   481     1 
  479   482     1 
  483   484     1 
  483   485     1 
  485   486     1 
  485   487     1 
  487   488     1 
  487   489     1 
  487   493     1 
  489   490     1 
  489   491     1 
  489   492     1 
  493   494     1 
  493   495     1 
  495   496     1 
  495   497     1 
  497   498     1 
  497   499     1 
  497   515     1 
  499   500     1 
  499   501     1 
  499   502     1 
  502   503     1 
  502   504     1 
  502   505     1 
  505   506     1 
  505   507     1 
  505   508     1 
  508   509     1 
  508   510     1 
  508   511     1 
  511   512     1 
  511   513     1 
  511   514     1 
  515   516     1 
  515   517     1 
  517   518     1 
  517   519     1 
  519   520     1 
  519   521     1 
  519   535     1 
  521   522     1 
  521   523     1 
  521   524     1 
  524   525     1 
  524   531     1 
  525   526     1 
  525   527     1 
  527   528     1 
  527   529     1 
  529   530     1 
  529   533     1 
  531   532     1 
  531   533     1 
  533   534     1 
  535   536     1 
  535   537     1 
  537   538     1 
  537   539     1 
  539   540     1 
  539   541     1 
  539   551     1 
  541   542     1 
  541   543     1 
  541   544     1 
  544   545     1 
  544   546     1 
  544   547     1 
  547   548     1 
  547   549     1 
  549   550     1 
  551   552     1 
  551   553     1 
  553   554     1 
  553   555     1 
  555   556     1 
  555   557     1 
  555   562     1 
  557   558     1 
  557   559     1 
  557   560     1 
  560   561     1 
  562   563     1 
  562   564     1 
  564   565     1 
  564   566     1 
  566   567     1 
  566   568     1 
  566   576     1 
  568   569     1 
  568   570     1 
  568   571     1 
  571   572     1 
  571   573     1 
  573   574     1 
  573   575     1 
  576   577     1 
  576   578     1 
  578   579     1 
  578   580     1 
  580   581     1 
  580   582     1 
  580   596     1 
  582   583     1 
  582   584     1 
  582   585     1 
  585   586     1 
  585   592     1 
  586   587     1 
  586   588     1 
  588   589     1 
  588   590     1 
  590   591     1 
  590   594     1 
  592   593     1 
  592   594     1 
  594   595     1 
  596   597     1 
  596   598     1 
  598   599     1 
  598   600     1 
  600   601     1 
  600   602     1 
  600   610     1 
  602   603     1 
  602   604     1 
  602   605     1 
  605   606     1 
  605   607     1 
  607   608     1 
  607   609     1 
  610   611     1 
  610   612     1 
  612   613     1 
  612   614     1 
  614   615     1 
  614   616     1 
  614   624     1 
  616   617     1 
  616   618     1 
  616   620     1 
  618   619     1 
  620   621     1 
  620   622     1 
  620   623     1 
  624   625     1 
  624   626     1 
  626   627     1 
  626   628     1 
  628   629     1 
  628   630     1 
  628   641     1 
  630   631     1 
  630   632     1 
  630   633     1 
  633   634     1 
  633   635     1 
  633   636     1 
  636   637     1 
  636   638     1 
  638   639     1 
  638   640     1 
  641   642     1 
  641   643     1 
  643   644     1 
  643   645     1 
  645   646     1 
  645   647     1 
  645   651     1 
  647   648     1 
  647   649     1 
  647   650     1 
  651   652     1 
  651   653     1 
  653   654     1 
  653   655     1 
  655   656     1 
  655   657     1 
  655   665     1 
  657   658     1 
  657   659     1 
  657   661     1 
  659   660     1 
  661   662     1 
  661   663     1 
  661   664     1 
  665   666     1 
  665   667     1 
  667   668     1 
  667   669     1 
  669   670     1 
  669   671     1 
  669   679     1 
  671   672     1 
  671   673     1 
  671   674     1 
  674   675     1 
  674   676     1 
  676   677     1 
  676   678     1 
  679   680     1 
  679   681     1 
  681   682     1 
  681   683     1 
  683   684     1 
  683   685     1 
  683   703     1 
  685   686     1 
  685   687     1 
  685   688     1 
  688   689     1 
  688   690     1 
  688   691     1 
  691   692     1 
  691   693     1 
  691   694     1 
  694   695     1 
  694   696     1 
  696   697     1 
  696   700     1 
  697   698     1 
  697   699     1 
  700   701     1 
  700   702     1 
  703   704     1 
  703   705     1 
  705   706     1 
  705   707     1 
  707   708     1 
  707   709     1 
  707   717     1 
  709   710     1 
  709   711     1 
  709   712     1 
  712   713     1 
  712   714     1 
  714   715     1 
  714   716     1 
  717   718     1 
  717   719     1 
  719   720     1 
  719   721     1 
  721   722     1 
  721   723     1 
  721   731     1 
  723   724     1 
  723   725     1 
  723   727     1 
  725   726     1 
  727   728     1 
  727   729     1 
  727   730     1 
  731   732     1 
  731   733     1 
  733   734     1 
  733   735     1 
  735   736     1 
  735   737     1 
  735   744     1 
  737   738     1 
  737   739     1 
  737   740     1 
  740   741     1 
  740   742     1 
  742   743     1 
  744   745     1 
  744   746     1 
  746   747     1 
  746   748     1 
  748   749     1 
  748   750     1 
  748   751     1 
  751   752     1 
  751   753     1 
  753   754     1 
  753   755     1 
  755   756     1 
  755   757     1 
  755   762     1 
  757   758     1 
  757   759     1 
  757   760     1 
  760   761     1 
  762   763     1 
  762   764     1 
  764   765     1 
  764   766     1 
  766   767     1 
  766   768     1 
  766   776     1 
  768   769     1 
  768   770     1 
  768   772     1 
  770   771     1 
  772   773     1 
  772   774     1 
  772   775     1 
  776   777     1 
  776   778     1 
  778   779     1 
  778   780     1 
  780   781     1 
  780   782     1 
  780   789     1 
  782   783     1 
  782   784     1 
  782   785     1 
  785   786     1 
  785   787     1 
  787   788     1 
  789   790     1 
  789   791     1 
  791   792     1 
  791   793     1 
  793   794     1 
  793   795     1 
  793   810     1 
  795   796     1 
  795   797     1 
  795   798     1 
  798   799     1 
  798   806     1 
  799   800     1 
  799   801     1 
  801   802     1 
  801   803     1 
  803   804     1 
  803   808     1 
  804   805     1 
  806   807     1 
  806   808     1 
  808   809     1 
  810   811     1 
  810   812     1 
  812   813     1 
  812   814     1 
  814   815     1 
  814   816     1 
  814   817     1 
  817   818     1 
  817   819     1 
  819   820     1 
  819   821     1 
  821   822     1 
  821   823     1 
  821   836     1 
  823   824     1 
  823   825     1 
  823   829     1 
  825   826     1 
  825   827     1 
  825   828     1 
  829   830     1 
  829   831     1 
  829   832     1 
  832   833     1 
  832   834     1 
  832   835     1 
  836   837     1 
  836   838     1 
  838   839     1 
  838   840     1 
  840   841     1 
  840   842     1 
  840   855     1 
  842   843     1 
  842   844     1 
  842   845     1 
  845   846     1 
  845   847     1 
  845   851     1 
  847   848     1 
  847   849     1 
  847   850     1 
  851   852     1 
  851   853     1 
  851   854     1 
  855   856     1 
  855   857     1 
  857   858     1 
  857   859     1 
  859   860     1 
  859   861     1 
  859   872     1 
  861   862     1 
  861   863     1 
  861   864     1 
  864   865     1 
  864   866     1 
  864   867     1 
  867   868     1 
  867   869     1 
  869   870     1 
  869   871     1 
  872   873     1 
  872   874     1 
  874   875     1 
  874   876     1 
  876   877     1 
  876   878     1 
  876   891     1 
  878   879     1 
  878   880     1 
  878   884     1 
  880   881     1 
  880   882     1 
  880   883     1 
  884   885     1 
  884   886     1 
  884   887     1 
  887   888     1 
  887   889     1 
  887   890     1 
  891   892     1 
  891   893     1 
  893   894     1 
  893   895     1 
  895   896     1 
  895   897     1 
  895   905     1 
  897   898     1 
  897   899     1 
  897   900     1 
  900   901     1 
  900   902     1 
  902   903     1 
  902   904     1 
  905   906     1 
  905   907     1 
  907   908     1 
  907   909     1 
  909   910     1 
  909   911     1 
  909   916     1 
  911   912     1 
  911   913     1 
  911   914     1 
  914   915     1 
  916   917     1 
  916   918     1 
  918   919     1 
  918   920     1 
  920   921     1 
  920   922     1 
  920   940     1 
  922   923     1 
  922   924     1 
  922   925     1 
  925   926     1 
  925   927     1 
  925   928     1 
  928   929     1 
  928   930     1 
  928   931     1 
  931   932     1 
  931   933     1 
  933   934     1 
  933   937     1 
  934   935     1 
  934   936     1 
  937   938     1 
  937   939     1 
  940   941     1 
  940   942     1 
  942   943     1 
  942   944     1 
  944   945     1 
  944   946     1 
  944   964     1 
  946   947     1 
  946   948     1 
  946   949     1 
  949   950     1 
  949   955     1 
  950   951     1 
  950   952     1 
  952   953     1 
  952   954     1 
  954   955     1 
  954   960     1 
  955   956     1 
  956   957     1 
  956   958     1 
  958   959     1 
  958   962     1 
  960   961     1 
  960   962     1 
  962   963     1 
  964   965     1 
  964   966     1 
  966   967     1 
  966   968     1 
  968   969     1 
  968   970     1 
  968   988     1 
  970   971     1 
  970   972     1 
  970   973     1 
  973   974     1 
  973   979     1 
  974   975     1 
  974   976     1 
  976   977     1 
  976   978     1 
  978   979     1 
  978   984     1 
  979   980     1 
  980   981     1 
  980   982     1 
  982   983     1 
  982   986     1 
  984   985     1 
  984   986     1 
  986   987     1 
  988   989     1 
  988   990     1 
  990   991     1 
  990   992     1 
  992   993     1 
  992   994     1 
  992   998     1 
  994   995     1 
  994   996     1 
  994   997     1 
  997  1225     1 
  998   999     1 
  998  1000     1 
 1000  1001     1 
 1000  1002     1 
 1002  1003     1 
 1002  1004     1 
 1002  1012     1 
 1004  1005     1 
 1004  1006     1 
 1004  1007     1 
 1007  1008     1 
 1007  1009     1 
 1009  1010     1 
 1009  1011     1 
 1012  1013     1 
 1012  1014     1 
 1014  1015     1 
 1014  1016     1 
 1016  1017     1 
 1016  1018     1 
 1016  1025     1 
 1018  1019     1 
 1018  1020     1 
 1018  1021     1 
 1021  1022     1 
 1021  1023     1 
 1023  1024     1 
 1025  1026     1 
 1025  1027     1 
 1027  1028     1 
 1027  1029     1 
 1029  1030     1 
 1029  1031     1 
 1029  1032     1 
 1032  1033     1 
 1032  1034     1 
 1034  1035     1 
 1034  1036     1 
 1036  1037     1 
 1036  1038     1 
 1036  1056     1 
 1038  1039     1 
 1038  1040     1 
 1038  1041     1 
 1041  1042     1 
 1041  1043     1 
 1041  1044     1 
 1044  1045     1 
 1044  1046     1 
 1044  1047     1 
 1047  1048     1 
 1047  1049     1 
 1049  1050     1 
 1049  1053     1 
 1050  1051     1 
 1050  1052     1 
 1053  1054     1 
 1053  1055     1 
 1056  1057     1 
 1056  1058     1 
 1058  1059     1 
 1058  1060     1 
 1060  1061     1 
 1060  1062     1 
 1060  1070     1 
 1062  1063     1 
 1062  1064     1 
 1062  1066     1 
 1064  1065     1 
 1066  1067     1 
 1066  1068     1 
 1066  1069     1 
 1070  1071     1 
 1070  1072     1 
 1072  1073     1 
 1072  1076     1 
 1073  1074     1 
 1073  1075     1 
 1073  1081     1 
 1076  1077     1 
 1076  1078     1 
 1076  1084     1 
 1078  1079     1 
 1078  1080     1 
 1078  1081     1 
 1081  1082     1 
 1081  1083     1 
 1084  1085     1 
 1084  1086     1 
 1086  1087     1 
 1086  1088     1 
 1088  1089     1 
 1088  1090     1 
 1088  1091     1 
 1091  1092     1 
 1091  1093     1 
 1093  1094     1 
 1093  1095     1 
 1095  1096     1 
 1095  1097     1 
 1095  1102     1 
 1097  1098     1 
 1097  1099     1 
 1097  1100     1 
 1100  1101     1 
 1102  1103     1 
 1102  1104     1 
 1104  1105     1 
 1104  1106     1 
 1106  1107     1 
 1106  1108     1 
 1106  1126     1 
 1108  1109     1 
 1108  1110     1 
 1108  1111     1 
 1111  1112     1 
 1111  1113     1 
 1111  1114     1 
 1114  1115     1 
 1114  1116     1 
 1114  1117     1 
 1117  1118     1 
 1117  1119     1 
 1119  1120     1 
 1119  1123     1 
 1120  1121     1 
 1120  1122     1 
 1123  1124     1 
 1123  1125     1 
 1126  1127     1 
 1126  1128     1 
 1128  1129     1 
 1128  1130     1 
 1130  1131     1 
 1130  1132     1 
 1130  1140     1 
 1132  1133     1 
 1132  1134     1 
 1132  1135     1 
 1135  1136     1 
 1135  1137     1 
 1137  1138     1 
 1137  1139     1 
 1140  1141     1 
 1140  1142     1 
 1142  1143     1 
 1142  1144     1 
 1144  1145     1 
 1144  1146     1 
 1144  1159     1 
 1146  1147     1 
 1146  1148     1 
 1146  1149     1 
 1149  1150     1 
 1149  1151     1 
 1149  1155     1 
 1151  1152     1 
 1151  1153     1 
 1151  1154     1 
 1155  1156     1 
 1155  1157     1 
 1155  1158     1 
 1159  1160     1 
 1159  1161     1 
 1161  1162     1 
 1161  1163     1 
 1163  1164     1 
 1163  1165     1 
 1163  1169     1 
 1165  1166     1 
 1165  1167     1 
 1165  1168     1 
 1168  1413     1 
 1169  1170     1 
 1169  1171     1 
 1171  1172     1 
 1171  1173     1 
 1173  1174     1 
 1173  1175     1 
 1173  1183     1 
 1175  1176     1 
 1175  1177     1 
 1175  1178     1 
 1178  1179     1 
 1178  1180     1 
 1180  1181     1 
 1180  1182     1 
 1183  1184     1 
 1183  1185     1 
 1185  1186     1 
 1185  1187     1 
 1187  1188     1 
 1187  1189     1 
 1187  1202     1 
 1189  1190     1 
 1189  1191     1 
 1189  1195     1 
 1191  1192     1 
 1191  1193     1 
 1191  1194     1 
 1195  1196     1 
 1195  1197     1 
 1195  1198     1 
 1198  1199     1 
 1198  1200     1 
 1198  1201     1 
 1202  1203     1 
 1202  1204     1 
 1204  1205     1 
 1204  1208     1 
 1205  1206     1 
 1205  1207     1 
 1205  1213     1 
 1208  1209     1 
 1208  1210     1 
 1208  1216     1 
 1210  1211     1 
 1210  1212     1 
 1210  1213     1 
 1213  1214     1 
 1213  1215     1 
 1216  1217     1 
 1216  1218     1 
 1218  1219     1 
 1218  1220     1 
 1220  1221     1 
 1220  1222     1 
 1220  1226     1 
 1222  1223     1 
 1222  1224     1 
 1222  1225     1 
 1226  1227     1 
 1226  1228     1 
 1228  1229     1 
 1228  1230     1 
 1230  1231     1 
 1230  1232     1 
 1230  1237     1 
 1232  1233     1 
 1232  1234     1 
 1232  1235     1 
 1235  1236     1 
 1237  1238     1 
 1237  1239     1 
 1239  1240     1 
 1239  1241     1 
 1241  1242     1 
 1241  1243     1 
 1241  1247     1 
 1243  1244     1 
 1243  1245     1 
 1243  1246     1 
 1247  1248     1 
 1247  1249     1 
 1249  1250     1 
 1249  1251     1 
 1251  1252     1 
 1251  1253     1 
 1251  1266     1 
 1253  1254     1 
 1253  1255     1 
 1253  1256     1 
 1256  1257     1 
 1256  1258     1 
 1256  1262     1 
 1258  1259     1 
 1258  1260     1 
 1258  1261     1 
 1262  1263     1 
 1262  1264     1 
 1262  1265     1 
 1266  1267     1 
 1266  1268     1 
 1268  1269     1 
 1268  1270     1 
 1270  1271     1 
 1270  1272     1 
 1270  1285     1 
 1272  1273     1 
 1272  1274     1 
 1272  1275     1 
 1275  1276     1 
 1275  1277     1 
 1275  1281     1 
 1277  1278     1 
 1277  1279     1 
 1277  1280     1 
 1281  1282     1 
 1281  1283     1 
 1281  1284     1 
 1285  1286     1 
 1285  1287     1 
 1287  1288     1 
 1287  1289     1 
 1289  1290     1 
 1289  1291     1 
 1289  1296     1 
 1291  1292     1 
 1291  1293     1 
 1291  1294     1 
 1294  1295     1 
 1296  1297     1 
 1296  1298     1 
 1298  1299     1 
 1298  1300     1 
 1300  1301     1 
 1300  1302     1 
 1300  1307     1 
 1302  1303     1 
 1302  1304     1 
 1302  1305     1 
 1305  1306     1 
 1307  1308     1 
 1307  1309     1 
 1309  1310     1 
 1309  1311     1 
 1311  1312     1 
 1311  1313     1 
 1311  1320     1 
 1313  1314     1 
 1313  1315     1 
 1313  1316     1 
 1316  1317     1 
 1316  1318     1 
 1318  1319     1 
 1320  1321     1 
 1320  1322     1 
 1322  1323     1 
 1322  1324     1 
 1324  1325     1 
 1324  1326     1 
 1324  1339     1 
 1326  1327     1 
 1326  1328     1 
 1326  1332     1 
 1328  1329     1 
 1328  1330     1 
 1328  1331     1 
 1332  1333     1 
 1332  1334     1 
 1332  1335     1 
 1335  1336     1 
 1335  1337     1 
 1335  1338     1 
 1339  1340     1 
 1339  1341     1 
 1341  1342     1 
 1341  1343     1 
 1343  1344     1 
 1343  1345     1 
 1343  1353     1 
 1345  1346     1 
 1345  1347     1 
 1345  1349     1 
 1347  1348     1 
 1349  1350     1 
 1349  1351     1 
 1349  1352     1 
 1353  1354     1 
 1353  1355     1 
 1355  1356     1 
 1355  1357     1 
 1357  1358     1 
 1357  1359     1 
 1357  1363     1 
 1359  1360     1 
 1359  1361     1 
 1359  1362     1 
 1363  1364     1 
 1363  1365     1 
 1365  1366     1 
 1365  1367     1 
 1367  1368     1 
 1367  1369     1 
 1367  1374     1 
 1369  1370     1 
 1369  1371     1 
 1369  1372     1 
 1372  1373     1 
 1374  1375     1 
 1374  1376     1 
 1376  1377     1 
 1376  1378     1 
 1378  1379     1 
 1378  1380     1 
 1378  1390     1 
 1380  1381     1 
 1380  1382     1 
 1380  1386     1 
 1382  1383     1 
 1382  1384     1 
 1382  1385     1 
 1386  1387     1 
 1386  1388     1 
 1386  1389     1 
 1390  1391     1 
 1390  1392     1 
 1392  1393     1 
 1392  1394     1 
 1394  1395     1 
 1394  1396     1 
 1394  1404     1 
 1396  1397     1 
 1396  1398     1 
 1396  1399     1 
 1399  1400     1 
 1399  1401     1 
 1401  1402     1 
 1401  1403     1 
 1404  1405     1 
 1404  1406     1 
 1406  1407     1 
 1406  1408     1 
 1408  1409     1 
 1408  1410     1 
 1408  1414     1 
 1410  1411     1 
 1410  1412     1 
 1410  1413     1 
 1414  1415     1 
 1414  1416     1 
 1416  1417     1 
 1416  1418     1 
 1418  1419     1 
 1418  1420     1 
 1418  1424     1 
 1420  1421     1 
 1420  1422     1 
 1420  1423     1 
 1424  1425     1 
 1424  1426     1 
 1426  1427     1 
 1426  1428     1 
 1428  1429     1 
 1428  1430     1 
 1428  1446     1 
 1430  1431     1 
 1430  1432     1 
 1430  1433     1 
 1433  1434     1 
 1433  1435     1 
 1433  1436     1 
 1436  1437     1 
 1436  1438     1 
 1436  1439     1 
 1439  1440     1 
 1439  1441     1 
 1439  1442     1 
 1442  1443     1 
 1442  1444     1 
 1442  1445     1 
 1446  1447     1 
 1446  1448     1 
 1448  1449     1 
 1448  1450     1 
 1450  1451     1 
 1450  1452     1 
 1450  1468     1 
 1452  1453     1 
 1452  1454     1 
 1452  1455     1 
 1455  1456     1 
 1455  1457     1 
 1455  1458     1 
 1458  1459     1 
 1458  1460     1 
 1458  1461     1 
 1461  1462     1 
 1461  1463     1 
 1461  1464     1 
 1464  1465     1 
 1464  1466     1 
 1464  1467     1 
 1468  1469     1 
 1468  1470     1 
 1470  1471     1 
 1470  1472     1 
 1472  1473     1 
 1472  1474     1 
 1472  1487     1 
 1474  1475     1 
 1474  1476     1 
 1474  1480     1 
 1476  1477     1 
 1476  1478     1 
 1476  1479     1 
 1480  1481     1 
 1480  1482     1 
 1480  1483     1 
 1483  1484     1 
 1483  1485     1 
 1483  1486     1 
 1487  1488     1 
 1487  1489     1 
 1489  1490     1 
 1489  1491     1 
 1491  1492     1 
 1491  1493     1 
 1491  1503     1 
 1493  1494     1 
 1493  1495     1 
 1493  1499     1 
 1495  1496     1 
 1495  1497     1 
 1495  1498     1 
 1499  1500     1 
 1499  1501     1 
 1499  1502     1 
 1503  1504     1 
 1503  1505     1 
 1505  1506     1 
 1505  1507     1 
 1507  1508     1 
 1507  1509     1 
 1507  1514     1 
 1509  1510     1 
 1509  1511     1 
 1509  1512     1 
 1512  1513     1 
 1514  1515     1 
 1514  1516     1 
 1516  1517     1 
 1516  1518     1 
 1518  1519     1 
 1518  1520     1 
 1518  1527     1 
 1520  1521     1 
 1520  1522     1 
 1520  1523     1 
 1523  1524     1 
 1523  1525     1 
 1525  1526     1 
 1527  1528     1 
 1527  1529     1 
 1529  1530     1 
 1529  1531     1 
 1531  1532     1 
 1531  1533     1 
 1531  1534     1 
 1534  1535     1 
 1534  1536     1 
 1536  1537     1 
 1536  1538     1 
 1538  1539     1 
 1538  1540     1 
 1538  1548     1 
 1540  1541     1 
 1540  1542     1 
 1540  1543     1 
 1543  1544     1 
 1543  1545     1 
 1545  1546     1 
 1545  1547     1 
 1548  1549     1 
 1548  1550     1 
 1550  1551     1 
 1550  1552     1 
 1552  1553     1 
 1552  1554     1 
 1552  1555     1 
 1555  1556     1 
 1555  1557     1 
 1557  1558     1 
 1557  1559     1 
 1559  1560     1 
 1559  1561     1 
 1559  1572     1 
 1561  1562     1 
 1561  1563     1 
 1561  1564     1 
 1564  1565     1 
 1564  1566     1 
 1564  1567     1 
 1567  1568     1 
 1568  1569     1 
 1568  1570     1 
 1568  1571     1 
 1572  1573     1 
 1572  1574     1 
 1574  1575     1 
 1574  1576     1 
 1576  1577     1 
 1576  1578     1 
 1576  1586     1 
 1578  1579     1 
 1578  1580     1 
 1578  1581     1 
 1581  1582     1 
 1581  1583     1 
 1583  1584     1 
 1583  1585     1 
 1586  1587     1 
 1586  1588     1 
 1588  1589     1 
 1588  1590     1 
 1590  1591     1 
 1590  1592     1 
 1590  1596     1 
 1592  1593     1 
 1592  1594     1 
 1592  1595     1 
 1596  1597     1 
 1596  1598     1 
 1598  1599     1 
 1598  1600     1 
 1600  1601     1 
 1600  1602     1 
 1600  1620     1 
 1602  1603     1 
 1602  1604     1 
 1602  1605     1 
 1605  1606     1 
 1605  1611     1 
 1606  1607     1 
 1606  1608     1 
 1608  1609     1 
 1608  1610     1 
 1610  1611     1 
 1610  1616     1 
 1611  1612     1 
 1612  1613     1 
 1612  1614     1 
 1614  1615     1 
 1614  1618     1 
 1616  1617     1 
 1616  1618     1 
 1618  1619     1 
 1620  1621     1 
 1620  1622     1 
 1622  1623     1 
 1622  1624     1 
 1624  1625     1 
 1624  1626     1 
 1624  1636     1 
 1626  1627     1 
 1626  1628     1 
 1626  1632     1 
 1628  1629     1 
 1628  1630     1 
 1628  1631     1 
 1632  1633     1 
 1632  1634     1 
 1632  1635     1 
 1636  1637     1 
 1636  1638     1 
 1638  1639     1 
 1638  1640     1 
 1640  1641     1 
 1640  1642     1 
 1640  1646     1 
 1642  1643     1 
 1642  1644     1 
 1642  1645     1 
 1646  1647     1 
 1646  1648     1 
 1648  1649     1 
 1648  1650     1 
 1650  1651     1 
 1650  1652     1 
 1650  1670     1 
 1652  1653     1 
 1652  1654     1 
 1652  1655     1 
 1655  1656     1 
 1655  1661     1 
 1656  1657     1 
 1656  1658     1 
 1658  1659     1 
 1658  1660     1 
 1660  1661     1 
 1660  1666     1 
 1661  1662     1 
 1662  1663     1 
 1662  1664     1 
 1664  1665     1 
 1664  1668     1 
 1666  1667     1 
 1666  1668     1 
 1668  1669     1 
 1670  1671     1 
 1670  1672     1 
 1672  1673     1 
 1672  1674     1 
 1674  1675     1 
 1674  1676     1 
 1674  1694     1 
 1676  1677     1 
 1676  1678     1 
 1676  1679     1 
 1679  1680     1 
 1679  1681     1 
 1679  1682     1 
 1682  1683     1 
 1682  1684     1 
 1682  1685     1 
 1685  1686     1 
 1685  1687     1 
 1687  1688     1 
 1687  1691     1 
 1688  1689     1 
 1688  1690     1 
 1691  1692     1 
 1691  1693     1 
 1694  1695     1 
 1694  1696     1 
 1696  1697     1 
 1696  1698     1 
 1698  1699     1 
 1698  1700     1 
 1698  1708     1 
 1700  1701     1 
 1700  1702     1 
 1700  1703     1 
 1703  1704     1 
 1703  1705     1 
 1705  1706     1 
 1705  1707     1 
 1708  1709     1 
 1708  1710     1 
 1710  1711     1 
 1710  1712     1 
 1712  1713     1 
 1712  1714     1 
 1712  1732     1 
 1714  1715     1 
 1714  1716     1 
 1714  1717     1 
 1717  1718     1 
 1717  1719     1 
 1717  1720     1 
 1720  1721     1 
 1720  1722     1 
 1720  1723     1 
 1723  1724     1 
 1723  1725     1 
 1725  1726     1 
 1725  1729     1 
 1726  1727     1 
 1726  1728     1 
 1729  1730     1 
 1729  1731     1 
 1732  1733     1 
 1732  1734     1 
 1734  1735     1 
 1734  1736     1 
 1736  1737     1 
 1736  1738     1 
 1736  1742     1 
 1738  1739     1 
 1738  1740     1 
 1738  1741     1 
 1742  1743     1 
 1742  1744     1 
 1744  1745     1 
 1744  1746     1 
 1746  1747     1 
 1746  1748     1 
 1746  1764     1 
 1748  1749     1 
 1748  1750     1 
 1748  1751     1 
 1751  1752     1 
 1751  1753     1 
 1751  1754     1 
 1754  1755     1 
 1754  1756     1 
 1754  1757     1 
 1757  1758     1 
 1757  1759     1 
 1757  1760     1 
 1760  1761     1 
 1760  1762     1 
 1760  1763     1 
 1764  1765     1 
 1764  1766     1 
 1766  1767     1 
 1766  1768     1 
 1768  1769     1 
 1768  1770     1 
 1768  1771     1 
 1771  1772     1 
 1771  1773     1 
 1773  1774     1 
 1773  1775     1 
 1775  1776     1 
 1775  1777     1 
 1775  1785     1 
 1777  1778     1 
 1777  1779     1 
 1777  1781     1 
 1779  1780     1 
 1781  1782     1 
 1781  1783     1 
 1781  1784     1 
 1785  1786     1 
 1785  1787     1 
 1787  1788     1 
 1787  1789     1 
 1789  1790     1 
 1789  1791     1 
 1789  1798     1 
 1791  1792     1 
 1791  1793     1 
 1791  1794     1 
 1794  1795     1 
 1794  1796     1 
 1796  1797     1 
 1798  1799     1 
 1798  1800     1 
 1800  1801     1 
 1800  1802     1 
 1802  1803     1 
 1802  1804     1 
 1802  1814     1 
 1804  1805     1 
 1804  1806     1 
 1804  1810     1 
 1806  1807     1 
 1806  1808     1 
 1806  1809     1 
 1810  1811     1 
 1810  1812     1 
 1810  1813     1 
 1814  1815     1 
 1814  1816     1 
 1816  1817     1 
 1816  1818     1 
 1818  1819     1 
 1818  1820     1 
 1818  1831     1 
 1820  1821     1 
 1820  1822     1 
 1820  1823     1 
 1823  1824     1 
 1823  1825     1 
 1823  1826     1 
 1826  1827     1 
 1826  1828     1 
 1828  1829     1 
 1828  1830     1 
 1831  1832     1 
 1831  1833     1 
 1833  1834     1 
 1833  1835     1 
 1835  1836     1 
 1835  1837     1 
 1835  1841     1 
 1837  1838     1 
 1837  1839     1 
 1837  1840     1 
 1841  1842     1 
 1841  1843     1 
 1843  1844     1 
 1843  1845     1 
 1845  1846     1 
 1845  1847     1 
 1845  1865     1 
 1847  1848     1 
 1847  1849     1 
 1847  1850     1 
 1850  1851     1 
 1850  1856     1 
 1851  1852     1 
 1851  1853     1 
 1853  1854     1 
 1853  1855     1 
 1855  1856     1 
 1855  1861     1 
 1856  1857     1 
 1857  1858     1 
 1857  1859     1 
 1859  1860     1 
 1859  1863     1 
 1861  1862     1 
 1861  1863     1 
 1863  1864     1 
 1865  1866     1 
 1865  1867     1 
 1867  1868     1 
 1867  1869     1 
 1869  1870     1 
 1869  1871     1 
 1869  1884     1 
 1871  1872     1 
 1871  1873     1 
 1871  1877     1 
 1873  1874     1 
 1873  1875     1 
 1873  1876     1 
 1877  1878     1 
 1877  1879     1 
 1877  1880     1 
 1880  1881     1 
 1880  1882     1 
 1880  1883     1 
 1884  1885     1 
 1884  1886     1 
 1886  1887     1 
 1886  1888     1 
 1888  1889     1 
 1888  1890     1 
 1888  1908     1 
 1890  1891     1 
 1890  1892     1 
 1890  1893     1 
 1893  1894     1 
 1893  1895     1 
 1893  1896     1 
 1896  1897     1 
 1896  1898     1 
 1896  1899     1 
 1899  1900     1 
 1899  1901     1 
 1901  1902     1 
 1901  1905     1 
 1902  1903     1 
 1902  1904     1 
 1905  1906     1 
 1905  1907     1 
 1908  1909     1 
 1908  1910     1 
 1910  1911     1 
 1910  1912     1 
 1912  1913     1 
 1912  1914     1 
 1912  1915     1 
 1915  1916     1 
 1915  1917     1 
 1917  1918     1 
 1917  1919     1 
 1919  1920     1 
 1919  1921     1 
 1919  1925     1 
 1921  1922     1 
 1921  1923     1 
 1921  1924     1 
 1925  1926     1 
 1925  1927     1 
 1927  1928     1 
 1927  1929     1 
 1929  1930     1 
 1929  1931     1 
 1929  1949     1 
 1931  1932     1 
 1931  1933     1 
 1931  1934     1 
 1934  1935     1 
 1934  1936     1 
 1934  1937     1 
 1937  1938     1 
 1937  1939     1 
 1937  1940     1 
 1940  1941     1 
 1940  1942     1 
 1942  1943     1 
 1942  1946     1 
 1943  1944     1 
 1943  1945     1 
 1946  1947     1 
 1946  1948     1 
 1949  1950     1 
 1949  1951     1 
 1951  1952     1 
 1951  1953     1 
 1953  1954     1 
 1953  1955     1 
 1953  1968     1 
 1955  1956     1 
 1955  1957     1 
 1955  1958     1 
 1958  1959     1 
 1958  1960     1 
 1958  1964     1 
 1960  1961     1 
 1960  1962     1 
 1960  1963     1 
 1964  1965     1 
 1964  1966     1 
 1964  1967     1 
 1968  1969     1 
 1968  1970     1 

[ pairs ]
;  ai    aj funct            c0            c1            c2            c3
    1     8     1 
    1     9     1 
    1    10     1 
    1    24     1 
    1    25     1 
    2     6     1 
    2     7     1 
    2    23     1 
    3     6     1 
    3     7     1 
    3    23     1 
    4     6     1 
    4     7     1 
    4    23     1 
    5    11     1 
    5    12     1 
    5    13     1 
    5    26     1 
    5    27     1 
    6     8     1 
    6     9     1 
    6    10     1 
    6    24     1 
    6    25     1 
    7    14     1 
    7    15     1 
    7    16     1 
    7    24     1 
    7    25     1 
    8    11     1 
    8    12     1 
    8    13     1 
    8    23     1 
    9    11     1 
    9    12     1 
    9    13     1 
    9    23     1 
   10    17     1 
   10    18     1 
   10    19     1 
   10    23     1 
   11    14     1 
   11    15     1 
   11    16     1 
   12    14     1 
   12    15     1 
   12    16     1 
   13    20     1 
   13    21     1 
   13    22     1 
   14    17     1 
   14    18     1 
   14    19     1 
   15    17     1 
   15    18     1 
   15    19     1 
   17    20     1 
   17    21     1 
   17    22     1 
   18    20     1 
   18    21     1 
   18    22     1 
   23    28     1 
   23    29     1 
   23    39     1 
   24    26     1 
   24    27     1 
   25    30     1 
   25    31     1 
   25    35     1 
   25    40     1 
   25    41     1 
   26    28     1 
   26    29     1 
   26    39     1 
   27    32     1 
   27    33     1 
   27    34     1 
   27    36     1 
   27    37     1 
   27    38     1 
   27    42     1 
   27    43     1 
   28    30     1 
   28    31     1 
   28    35     1 
   28    40     1 
   28    41     1 
   29    40     1 
   29    41     1 
   30    32     1 
   30    33     1 
   30    34     1 
   30    36     1 
   30    37     1 
   30    38     1 
   30    39     1 
   31    36     1 
   31    37     1 
   31    38     1 
   31    39     1 
   32    35     1 
   33    35     1 
   34    35     1 
   35    39     1 
   39    44     1 
   39    45     1 
   39    59     1 
   40    42     1 
   40    43     1 
   41    46     1 
   41    47     1 
   41    48     1 
   41    60     1 
   41    61     1 
   42    44     1 
   42    45     1 
   42    59     1 
   43    49     1 
   43    55     1 
   43    62     1 
   43    63     1 
   44    46     1 
   44    47     1 
   44    48     1 
   44    60     1 
   44    61     1 
   45    50     1 
   45    51     1 
   45    56     1 
   45    57     1 
   45    60     1 
   45    61     1 
   46    49     1 
   46    55     1 
   46    59     1 
   47    49     1 
   47    55     1 
   47    59     1 
   48    52     1 
   48    53     1 
   48    58     1 
   48    59     1 
   49    54     1 
   49    56     1 
   49    57     1 
   50    52     1 
   50    53     1 
   50    55     1 
   51    55     1 
   51    58     1 
   52    54     1 
   52    57     1 
   53    56     1 
   54    55     1 
   54    58     1 
   56    58     1 
   59    64     1 
   59    65     1 
   59    66     1 
   60    62     1 
   60    63     1 
   61    67     1 
   61    68     1 
   62    64     1 
   62    65     1 
   62    66     1 
   63    69     1 
   63    70     1 
   64    67     1 
   64    68     1 
   65    67     1 
   65    68     1 
   66    71     1 
   66    72     1 
   66    90     1 
   67    69     1 
   67    70     1 
   68    73     1 
   68    74     1 
   68    75     1 
   68    91     1 
   68    92     1 
   69    71     1 
   69    72     1 
   69    90     1 
   70    76     1 
   70    77     1 
   70    78     1 
   70    93     1 
   70    94     1 
   71    73     1 
   71    74     1 
   71    75     1 
   71    91     1 
   71    92     1 
   72    79     1 
   72    80     1 
   72    81     1 
   72    91     1 
   72    92     1 
   73    76     1 
   73    77     1 
   73    78     1 
   73    90     1 
   74    76     1 
   74    77     1 
   74    78     1 
   74    90     1 
   75    82     1 
   75    83     1 
   75    90     1 
   76    79     1 
   76    80     1 
   76    81     1 
   77    79     1 
   77    80     1 
   77    81     1 
   78    84     1 
   78    87     1 
   79    82     1 
   79    83     1 
   80    82     1 
   80    83     1 
   81    85     1 
   81    86     1 
   81    88     1 
   81    89     1 
   82    84     1 
   82    87     1 
   84    88     1 
   84    89     1 
   85    87     1 
   86    87     1 
   90    95     1 
   90    96     1 
   90   100     1 
   91    93     1 
   91    94     1 
   92    97     1 
   92    98     1 
   92    99     1 
   92   101     1 
   92   102     1 
   93    95     1 
   93    96     1 
   93   100     1 
   94   103     1 
   94   104     1 
   94  1924     1 
   95    97     1 
   95    98     1 
   95    99     1 
   95   101     1 
   95   102     1 
   96   101     1 
   96   102     1 
   96  1921     1 
   97   100     1 
   97  1924     1 
   98   100     1 
   98  1924     1 
   99   100     1 
   99  1919     1 
   99  1922     1 
   99  1923     1 
  100   105     1 
  100   106     1 
  100   116     1 
  101   103     1 
  101   104     1 
  102   107     1 
  102   108     1 
  102   109     1 
  102   117     1 
  102   118     1 
  103   105     1 
  103   106     1 
  103   116     1 
  104   110     1 
  104   111     1 
  104   112     1 
  104   119     1 
  104   120     1 
  105   107     1 
  105   108     1 
  105   109     1 
  105   117     1 
  105   118     1 
  106   113     1 
  106   114     1 
  106   117     1 
  106   118     1 
  107   110     1 
  107   111     1 
  107   112     1 
  107   116     1 
  108   110     1 
  108   111     1 
  108   112     1 
  108   116     1 
  109   115     1 
  109   116     1 
  110   113     1 
  110   114     1 
  111   113     1 
  111   114     1 
  113   115     1 
  116   121     1 
  116   122     1 
  116   135     1 
  117   119     1 
  117   120     1 
  118   123     1 
  118   124     1 
  118   125     1 
  118   136     1 
  118   137     1 
  119   121     1 
  119   122     1 
  119   135     1 
  120   126     1 
  120   127     1 
  120   131     1 
  120   138     1 
  120   139     1 
  121   123     1 
  121   124     1 
  121   125     1 
  121   136     1 
  121   137     1 
  122   128     1 
  122   129     1 
  122   130     1 
  122   132     1 
  122   133     1 
  122   134     1 
  122   136     1 
  122   137     1 
  123   126     1 
  123   127     1 
  123   131     1 
  123   135     1 
  124   126     1 
  124   127     1 
  124   131     1 
  124   135     1 
  125   135     1 
  126   128     1 
  126   129     1 
  126   130     1 
  126   132     1 
  126   133     1 
  126   134     1 
  127   132     1 
  127   133     1 
  127   134     1 
  128   131     1 
  129   131     1 
  130   131     1 
  135   140     1 
  135   141     1 
  135   145     1 
  136   138     1 
  136   139     1 
  137   142     1 
  137   143     1 
  137   144     1 
  137   146     1 
  137   147     1 
  138   140     1 
  138   141     1 
  138   145     1 
  139   148     1 
  139   149     1 
  140   142     1 
  140   143     1 
  140   144     1 
  140   146     1 
  140   147     1 
  141   146     1 
  141   147     1 
  142   145     1 
  143   145     1 
  144   145     1 
  145   150     1 
  145   151     1 
  145   155     1 
  146   148     1 
  146   149     1 
  147   152     1 
  147   153     1 
  147   154     1 
  147   156     1 
  147   157     1 
  148   150     1 
  148   151     1 
  148   155     1 
  149   158     1 
  149   159     1 
  150   152     1 
  150   153     1 
  150   154     1 
  150   156     1 
  150   157     1 
  151   156     1 
  151   157     1 
  152   155     1 
  153   155     1 
  154   155     1 
  155   160     1 
  155   161     1 
  155   165     1 
  156   158     1 
  156   159     1 
  157   162     1 
  157   163     1 
  157   164     1 
  157   166     1 
  157   167     1 
  158   160     1 
  158   161     1 
  158   165     1 
  159   168     1 
  159   169     1 
  160   162     1 
  160   163     1 
  160   164     1 
  160   166     1 
  160   167     1 
  161   166     1 
  161   167     1 
  162   165     1 
  163   165     1 
  164   165     1 
  165   170     1 
  165   171     1 
  165   182     1 
  166   168     1 
  166   169     1 
  167   172     1 
  167   173     1 
  167   174     1 
  167   183     1 
  167   184     1 
  168   170     1 
  168   171     1 
  168   182     1 
  169   175     1 
  169   176     1 
  169   177     1 
  169   185     1 
  169   186     1 
  170   172     1 
  170   173     1 
  170   174     1 
  170   183     1 
  170   184     1 
  171   178     1 
  171   183     1 
  171   184     1 
  172   175     1 
  172   176     1 
  172   177     1 
  172   182     1 
  173   175     1 
  173   176     1 
  173   177     1 
  173   182     1 
  174   179     1 
  174   180     1 
  174   181     1 
  174   182     1 
  175   178     1 
  176   178     1 
  182   187     1 
  182   188     1 
  182   204     1 
  183   185     1 
  183   186     1 
  184   189     1 
  184   190     1 
  184   191     1 
  184   205     1 
  184   206     1 
  185   187     1 
  185   188     1 
  185   204     1 
  186   192     1 
  186   193     1 
  186   194     1 
  186   207     1 
  186   208     1 
  187   189     1 
  187   190     1 
  187   191     1 
  187   205     1 
  187   206     1 
  188   195     1 
  188   196     1 
  188   197     1 
  188   205     1 
  188   206     1 
  189   192     1 
  189   193     1 
  189   194     1 
  189   204     1 
  190   192     1 
  190   193     1 
  190   194     1 
  190   204     1 
  191   198     1 
  191   199     1 
  191   200     1 
  191   204     1 
  192   195     1 
  192   196     1 
  192   197     1 
  193   195     1 
  193   196     1 
  193   197     1 
  194   201     1 
  194   202     1 
  194   203     1 
  195   198     1 
  195   199     1 
  195   200     1 
  196   198     1 
  196   199     1 
  196   200     1 
  198   201     1 
  198   202     1 
  198   203     1 
  199   201     1 
  199   202     1 
  199   203     1 
  204   209     1 
  204   210     1 
  204   228     1 
  205   207     1 
  205   208     1 
  206   211     1 
  206   212     1 
  206   213     1 
  206   229     1 
  206   230     1 
  207   209     1 
  207   210     1 
  207   228     1 
  208   214     1 
  208   215     1 
  208   216     1 
  208   231     1 
  208   232     1 
  209   211     1 
  209   212     1 
  209   213     1 
  209   229     1 
  209   230     1 
  210   217     1 
  210   218     1 
  210   219     1 
  210   229     1 
  210   230     1 
  211   214     1 
  211   215     1 
  211   216     1 
  211   228     1 
  212   214     1 
  212   215     1 
  212   216     1 
  212   228     1 
  213   220     1 
  213   221     1 
  213   228     1 
  214   217     1 
  214   218     1 
  214   219     1 
  215   217     1 
  215   218     1 
  215   219     1 
  216   222     1 
  216   225     1 
  217   220     1 
  217   221     1 
  218   220     1 
  218   221     1 
  219   223     1 
  219   224     1 
  219   226     1 
  219   227     1 
  220   222     1 
  220   225     1 
  222   226     1 
  222   227     1 
  223   225     1 
  224   225     1 
  228   233     1 
  228   234     1 
  228   246     1 
  229   231     1 
  229   232     1 
  230   235     1 
  230   236     1 
  230   239     1 
  230   247     1 
  230   248     1 
  231   233     1 
  231   234     1 
  231   246     1 
  232   237     1 
  232   242     1 
  232   249     1 
  232   250     1 
  233   235     1 
  233   236     1 
  233   239     1 
  233   247     1 
  233   248     1 
  234   238     1 
  234   240     1 
  234   243     1 
  234   244     1 
  234   247     1 
  234   248     1 
  235   237     1 
  235   242     1 
  235   246     1 
  236   237     1 
  236   242     1 
  236   246     1 
  237   243     1 
  237   245     1 
  238   241     1 
  238   242     1 
  238   244     1 
  239   241     1 
  239   245     1 
  239   246     1 
  240   243     1 
  241   242     1 
  241   245     1 
  243   245     1 
  246   251     1 
  246   252     1 
  246   253     1 
  247   249     1 
  247   250     1 
  248   254     1 
  248   255     1 
  249   251     1 
  249   252     1 
  249   253     1 
  250   256     1 
  250   257     1 
  251   254     1 
  251   255     1 
  252   254     1 
  252   255     1 
  253   258     1 
  253   259     1 
  253   272     1 
  254   256     1 
  254   257     1 
  255   260     1 
  255   261     1 
  255   262     1 
  255   273     1 
  255   274     1 
  256   258     1 
  256   259     1 
  256   272     1 
  257   263     1 
  257   264     1 
  257   268     1 
  257   275     1 
  257   276     1 
  258   260     1 
  258   261     1 
  258   262     1 
  258   273     1 
  258   274     1 
  259   265     1 
  259   266     1 
  259   267     1 
  259   269     1 
  259   270     1 
  259   271     1 
  259   273     1 
  259   274     1 
  260   263     1 
  260   264     1 
  260   268     1 
  260   272     1 
  261   263     1 
  261   264     1 
  261   268     1 
  261   272     1 
  262   272     1 
  263   265     1 
  263   266     1 
  263   267     1 
  263   269     1 
  263   270     1 
  263   271     1 
  264   269     1 
  264   270     1 
  264   271     1 
  265   268     1 
  266   268     1 
  267   268     1 
  272   277     1 
  272   278     1 
  272   285     1 
  273   275     1 
  273   276     1 
  274   279     1 
  274   280     1 
  274   281     1 
  274   286     1 
  274   287     1 
  275   277     1 
  275   278     1 
  275   285     1 
  276   282     1 
  276   283     1 
  276   288     1 
  276   289     1 
  277   279     1 
  277   280     1 
  277   281     1 
  277   286     1 
  277   287     1 
  278   284     1 
  278   286     1 
  278   287     1 
  279   282     1 
  279   283     1 
  279   285     1 
  280   282     1 
  280   283     1 
  280   285     1 
  281   285     1 
  282   284     1 
  285   290     1 
  285   291     1 
  285   299     1 
  286   288     1 
  286   289     1 
  287   292     1 
  287   293     1 
  287   294     1 
  287   300     1 
  287   301     1 
  288   290     1 
  288   291     1 
  288   299     1 
  289   295     1 
  289   296     1 
  289   302     1 
  289   303     1 
  290   292     1 
  290   293     1 
  290   294     1 
  290   300     1 
  290   301     1 
  291   297     1 
  291   298     1 
  291   300     1 
  291   301     1 
  292   295     1 
  292   296     1 
  292   299     1 
  293   295     1 
  293   296     1 
  293   299     1 
  294   299     1 
  295   297     1 
  295   298     1 
  299   304     1 
  299   305     1 
  299   320     1 
  300   302     1 
  300   303     1 
  301   306     1 
  301   307     1 
  301   308     1 
  301   321     1 
  301   322     1 
  302   304     1 
  302   305     1 
  302   320     1 
  303   309     1 
  303   316     1 
  303   323     1 
  303   324     1 
  304   306     1 
  304   307     1 
  304   308     1 
  304   321     1 
  304   322     1 
  305   310     1 
  305   311     1 
  305   317     1 
  305   318     1 
  305   321     1 
  305   322     1 
  306   309     1 
  306   316     1 
  306   320     1 
  307   309     1 
  307   316     1 
  307   320     1 
  308   312     1 
  308   313     1 
  308   319     1 
  308   320     1 
  309   314     1 
  309   317     1 
  309   318     1 
  310   312     1 
  310   313     1 
  310   316     1 
  311   315     1 
  311   316     1 
  311   319     1 
  312   314     1 
  312   318     1 
  313   317     1 
  314   316     1 
  314   319     1 
  315   318     1 
  317   319     1 
  320   325     1 
  320   326     1 
  320   344     1 
  321   323     1 
  321   324     1 
  322   327     1 
  322   328     1 
  322   329     1 
  322   345     1 
  322   346     1 
  323   325     1 
  323   326     1 
  323   344     1 
  324   330     1 
  324   331     1 
  324   332     1 
  324   347     1 
  324   348     1 
  325   327     1 
  325   328     1 
  325   329     1 
  325   345     1 
  325   346     1 
  326   333     1 
  326   334     1 
  326   335     1 
  326   345     1 
  326   346     1 
  327   330     1 
  327   331     1 
  327   332     1 
  327   344     1 
  328   330     1 
  328   331     1 
  328   332     1 
  328   344     1 
  329   336     1 
  329   337     1 
  329   344     1 
  330   333     1 
  330   334     1 
  330   335     1 
  331   333     1 
  331   334     1 
  331   335     1 
  332   338     1 
  332   341     1 
  333   336     1 
  333   337     1 
  334   336     1 
  334   337     1 
  335   339     1 
  335   340     1 
  335   342     1 
  335   343     1 
  336   338     1 
  336   341     1 
  338   342     1 
  338   343     1 
  339   341     1 
  340   341     1 
  344   349     1 
  344   350     1 
  344   351     1 
  345   347     1 
  345   348     1 
  346   352     1 
  346   353     1 
  347   349     1 
  347   350     1 
  347   351     1 
  348   354     1 
  348   355     1 
  349   352     1 
  349   353     1 
  350   352     1 
  350   353     1 
  351   356     1 
  351   357     1 
  351   372     1 
  352   354     1 
  352   355     1 
  353   358     1 
  353   359     1 
  353   360     1 
  353   373     1 
  353   374     1 
  354   356     1 
  354   357     1 
  354   372     1 
  355   361     1 
  355   368     1 
  355   375     1 
  355   376     1 
  356   358     1 
  356   359     1 
  356   360     1 
  356   373     1 
  356   374     1 
  357   362     1 
  357   363     1 
  357   369     1 
  357   370     1 
  357   373     1 
  357   374     1 
  358   361     1 
  358   368     1 
  358   372     1 
  359   361     1 
  359   368     1 
  359   372     1 
  360   364     1 
  360   365     1 
  360   371     1 
  360   372     1 
  361   366     1 
  361   369     1 
  361   370     1 
  362   364     1 
  362   365     1 
  362   368     1 
  363   367     1 
  363   368     1 
  363   371     1 
  364   366     1 
  364   370     1 
  365   369     1 
  366   368     1 
  366   371     1 
  367   370     1 
  369   371     1 
  372   377     1 
  372   378     1 
  372   383     1 
  373   375     1 
  373   376     1 
  374   379     1 
  374   380     1 
  374   381     1 
  374   384     1 
  374   385     1 
  375   377     1 
  375   378     1 
  375   383     1 
  376   382     1 
  376   386     1 
  376   387     1 
  377   379     1 
  377   380     1 
  377   381     1 
  377   384     1 
  377   385     1 
  378   384     1 
  378   385     1 
  379   382     1 
  379   383     1 
  380   382     1 
  380   383     1 
  381   383     1 
  383   388     1 
  383   389     1 
  383   402     1 
  384   386     1 
  384   387     1 
  385   390     1 
  385   391     1 
  385   392     1 
  385   403     1 
  385   404     1 
  386   388     1 
  386   389     1 
  386   402     1 
  387   393     1 
  387   394     1 
  387   398     1 
  387   405     1 
  387   406     1 
  388   390     1 
  388   391     1 
  388   392     1 
  388   403     1 
  388   404     1 
  389   395     1 
  389   396     1 
  389   397     1 
  389   399     1 
  389   400     1 
  389   401     1 
  389   403     1 
  389   404     1 
  390   393     1 
  390   394     1 
  390   398     1 
  390   402     1 
  391   393     1 
  391   394     1 
  391   398     1 
  391   402     1 
  392   402     1 
  393   395     1 
  393   396     1 
  393   397     1 
  393   399     1 
  393   400     1 
  393   401     1 
  394   399     1 
  394   400     1 
  394   401     1 
  395   398     1 
  396   398     1 
  397   398     1 
  402   407     1 
  402   408     1 
  402   409     1 
  403   405     1 
  403   406     1 
  404   410     1 
  404   411     1 
  405   407     1 
  405   408     1 
  405   409     1 
  406   412     1 
  406   413     1 
  407   410     1 
  407   411     1 
  408   410     1 
  408   411     1 
  409   414     1 
  409   415     1 
  409   423     1 
  410   412     1 
  410   413     1 
  411   416     1 
  411   417     1 
  411   418     1 
  411   424     1 
  411   425     1 
  412   414     1 
  412   415     1 
  412   423     1 
  413   419     1 
  413   420     1 
  413   426     1 
  413   427     1 
  414   416     1 
  414   417     1 
  414   418     1 
  414   424     1 
  414   425     1 
  415   421     1 
  415   422     1 
  415   424     1 
  415   425     1 
  416   419     1 
  416   420     1 
  416   423     1 
  417   419     1 
  417   420     1 
  417   423     1 
  418   423     1 
  419   421     1 
  419   422     1 
  423   428     1 
  423   429     1 
  423   447     1 
  424   426     1 
  424   427     1 
  425   430     1 
  425   431     1 
  425   432     1 
  425   448     1 
  425   449     1 
  426   428     1 
  426   429     1 
  426   447     1 
  427   433     1 
  427   438     1 
  427   450     1 
  427   451     1 
  428   430     1 
  428   431     1 
  428   432     1 
  428   448     1 
  428   449     1 
  429   434     1 
  429   435     1 
  429   437     1 
  429   439     1 
  429   448     1 
  429   449     1 
  430   433     1 
  430   438     1 
  430   447     1 
  431   433     1 
  431   438     1 
  431   447     1 
  432   436     1 
  432   440     1 
  432   441     1 
  432   443     1 
  432   447     1 
  433   439     1 
  433   443     1 
  434   436     1 
  434   437     1 
  434   438     1 
  435   439     1 
  435   444     1 
  435   445     1 
  436   438     1 
  436   443     1 
  437   440     1 
  437   441     1 
  437   446     1 
  438   442     1 
  438   444     1 
  438   445     1 
  439   443     1 
  439   446     1 
  440   442     1 
  440   445     1 
  441   444     1 
  442   443     1 
  442   446     1 
  444   446     1 
  447   452     1 
  447   453     1 
  447   463     1 
  448   450     1 
  448   451     1 
  449   454     1 
  449   455     1 
  449   459     1 
  449   464     1 
  449   465     1 
  450   452     1 
  450   453     1 
  450   463     1 
  451   456     1 
  451   457     1 
  451   458     1 
  451   460     1 
  451   461     1 
  451   462     1 
  451   466     1 
  451   467     1 
  452   454     1 
  452   455     1 
  452   459     1 
  452   464     1 
  452   465     1 
  453   464     1 
  453   465     1 
  454   456     1 
  454   457     1 
  454   458     1 
  454   460     1 
  454   461     1 
  454   462     1 
  454   463     1 
  455   460     1 
  455   461     1 
  455   462     1 
  455   463     1 
  456   459     1 
  457   459     1 
  458   459     1 
  459   463     1 
  463   468     1 
  463   469     1 
  463   473     1 
  464   466     1 
  464   467     1 
  465   470     1 
  465   471     1 
  465   472     1 
  465   474     1 
  465   475     1 
  466   468     1 
  466   469     1 
  466   473     1 
  467   476     1 
  467   477     1 
  467  1741     1 
  468   470     1 
  468   471     1 
  468   472     1 
  468   474     1 
  468   475     1 
  469   474     1 
  469   475     1 
  469  1738     1 
  470   473     1 
  470  1741     1 
  471   473     1 
  471  1741     1 
  472   473     1 
  472  1736     1 
  472  1739     1 
  472  1740     1 
  473   478     1 
  473   479     1 
  473   483     1 
  474   476     1 
  474   477     1 
  475   480     1 
  475   481     1 
  475   482     1 
  475   484     1 
  475   485     1 
  476   478     1 
  476   479     1 
  476   483     1 
  477   486     1 
  477   487     1 
  478   480     1 
  478   481     1 
  478   482     1 
  478   484     1 
  478   485     1 
  479   484     1 
  479   485     1 
  480   483     1 
  481   483     1 
  482   483     1 
  483   488     1 
  483   489     1 
  483   493     1 
  484   486     1 
  484   487     1 
  485   490     1 
  485   491     1 
  485   492     1 
  485   494     1 
  485   495     1 
  486   488     1 
  486   489     1 
  486   493     1 
  487   496     1 
  487   497     1 
  488   490     1 
  488   491     1 
  488   492     1 
  488   494     1 
  488   495     1 
  489   494     1 
  489   495     1 
  490   493     1 
  491   493     1 
  492   493     1 
  493   498     1 
  493   499     1 
  493   515     1 
  494   496     1 
  494   497     1 
  495   500     1 
  495   501     1 
  495   502     1 
  495   516     1 
  495   517     1 
  496   498     1 
  496   499     1 
  496   515     1 
  497   503     1 
  497   504     1 
  497   505     1 
  497   518     1 
  497   519     1 
  498   500     1 
  498   501     1 
  498   502     1 
  498   516     1 
  498   517     1 
  499   506     1 
  499   507     1 
  499   508     1 
  499   516     1 
  499   517     1 
  500   503     1 
  500   504     1 
  500   505     1 
  500   515     1 
  501   503     1 
  501   504     1 
  501   505     1 
  501   515     1 
  502   509     1 
  502   510     1 
  502   511     1 
  502   515     1 
  503   506     1 
  503   507     1 
  503   508     1 
  504   506     1 
  504   507     1 
  504   508     1 
  505   512     1 
  505   513     1 
  505   514     1 
  506   509     1 
  506   510     1 
  506   511     1 
  507   509     1 
  507   510     1 
  507   511     1 
  509   512     1 
  509   513     1 
  509   514     1 
  510   512     1 
  510   513     1 
  510   514     1 
  515   520     1 
  515   521     1 
  515   535     1 
  516   518     1 
  516   519     1 
  517   522     1 
  517   523     1 
  517   524     1 
  517   536     1 
  517   537     1 
  518   520     1 
  518   521     1 
  518   535     1 
  519   525     1 
  519   531     1 
  519   538     1 
  519   539     1 
  520   522     1 
  520   523     1 
  520   524     1 
  520   536     1 
  520   537     1 
  521   526     1 
  521   527     1 
  521   532     1 
  521   533     1 
  521   536     1 
  521   537     1 
  522   525     1 
  522   531     1 
  522   535     1 
  523   525     1 
  523   531     1 
  523   535     1 
  524   528     1 
  524   529     1 
  524   534     1 
  524   535     1 
  525   530     1 
  525   532     1 
  525   533     1 
  526   528     1 
  526   529     1 
  526   531     1 
  527   531     1 
  527   534     1 
  528   530     1 
  528   533     1 
  529   532     1 
  530   531     1 
  530   534     1 
  532   534     1 
  535   540     1 
  535   541     1 
  535   551     1 
  536   538     1 
  536   539     1 
  537   542     1 
  537   543     1 
  537   544     1 
  537   552     1 
  537   553     1 
  538   540     1 
  538   541     1 
  538   551     1 
  539   545     1 
  539   546     1 
  539   547     1 
  539   554     1 
  539   555     1 
  540   542     1 
  540   543     1 
  540   544     1 
  540   552     1 
  540   553     1 
  541   548     1 
  541   549     1 
  541   552     1 
  541   553     1 
  542   545     1 
  542   546     1 
  542   547     1 
  542   551     1 
  543   545     1 
  543   546     1 
  543   547     1 
  543   551     1 
  544   550     1 
  544   551     1 
  545   548     1 
  545   549     1 
  546   548     1 
  546   549     1 
  548   550     1 
  551   556     1 
  551   557     1 
  551   562     1 
  552   554     1 
  552   555     1 
  553   558     1 
  553   559     1 
  553   560     1 
  553   563     1 
  553   564     1 
  554   556     1 
  554   557     1 
  554   562     1 
  555   561     1 
  555   565     1 
  555   566     1 
  556   558     1 
  556   559     1 
  556   560     1 
  556   563     1 
  556   564     1 
  557   563     1 
  557   564     1 
  558   561     1 
  558   562     1 
  559   561     1 
  559   562     1 
  560   562     1 
  562   567     1 
  562   568     1 
  562   576     1 
  563   565     1 
  563   566     1 
  564   569     1 
  564   570     1 
  564   571     1 
  564   577     1 
  564   578     1 
  565   567     1 
  565   568     1 
  565   576     1 
  566   572     1 
  566   573     1 
  566   579     1 
  566   580     1 
  567   569     1 
  567   570     1 
  567   571     1 
  567   577     1 
  567   578     1 
  568   574     1 
  568   575     1 
  568   577     1 
  568   578     1 
  569   572     1 
  569   573     1 
  569   576     1 
  570   572     1 
  570   573     1 
  570   576     1 
  571   576     1 
  572   574     1 
  572   575     1 
  576   581     1 
  576   582     1 
  576   596     1 
  577   579     1 
  577   580     1 
  578   583     1 
  578   584     1 
  578   585     1 
  578   597     1 
  578   598     1 
  579   581     1 
  579   582     1 
  579   596     1 
  580   586     1 
  580   592     1 
  580   599     1 
  580   600     1 
  581   583     1 
  581   584     1 
  581   585     1 
  581   597     1 
  581   598     1 
  582   587     1 
  582   588     1 
  582   593     1 
  582   594     1 
  582   597     1 
  582   598     1 
  583   586     1 
  583   592     1 
  583   596     1 
  584   586     1 
  584   592     1 
  584   596     1 
  585   589     1 
  585   590     1 
  585   595     1 
  585   596     1 
  586   591     1 
  586   593     1 
  586   594     1 
  587   589     1 
  587   590     1 
  587   592     1 
  588   592     1 
  588   595     1 
  589   591     1 
  589   594     1 
  590   593     1 
  591   592     1 
  591   595     1 
  593   595     1 
  596   601     1 
  596   602     1 
  596   610     1 
  597   599     1 
  597   600     1 
  598   603     1 
  598   604     1 
  598   605     1 
  598   611     1 
  598   612     1 
  599   601     1 
  599   602     1 
  599   610     1 
  600   606     1 
  600   607     1 
  600   613     1 
  600   614     1 
  601   603     1 
  601   604     1 
  601   605     1 
  601   611     1 
  601   612     1 
  602   608     1 
  602   609     1 
  602   611     1 
  602   612     1 
  603   606     1 
  603   607     1 
  603   610     1 
  604   606     1 
  604   607     1 
  604   610     1 
  605   610     1 
  606   608     1 
  606   609     1 
  610   615     1 
  610   616     1 
  610   624     1 
  611   613     1 
  611   614     1 
  612   617     1 
  612   618     1 
  612   620     1 
  612   625     1 
  612   626     1 
  613   615     1 
  613   616     1 
  613   624     1 
  614   619     1 
  614   621     1 
  614   622     1 
  614   623     1 
  614   627     1 
  614   628     1 
  615   617     1 
  615   618     1 
  615   620     1 
  615   625     1 
  615   626     1 
  616   625     1 
  616   626     1 
  617   619     1 
  617   621     1 
  617   622     1 
  617   623     1 
  617   624     1 
  618   621     1 
  618   622     1 
  618   623     1 
  618   624     1 
  619   620     1 
  620   624     1 
  624   629     1 
  624   630     1 
  624   641     1 
  625   627     1 
  625   628     1 
  626   631     1 
  626   632     1 
  626   633     1 
  626   642     1 
  626   643     1 
  627   629     1 
  627   630     1 
  627   641     1 
  628   634     1 
  628   635     1 
  628   636     1 
  628   644     1 
  628   645     1 
  629   631     1 
  629   632     1 
  629   633     1 
  629   642     1 
  629   643     1 
  630   637     1 
  630   638     1 
  630   642     1 
  630   643     1 
  631   634     1 
  631   635     1 
  631   636     1 
  631   641     1 
  632   634     1 
  632   635     1 
  632   636     1 
  632   641     1 
  633   639     1 
  633   640     1 
  633   641     1 
  634   637     1 
  634   638     1 
  635   637     1 
  635   638     1 
  637   639     1 
  637   640     1 
  641   646     1 
  641   647     1 
  641   651     1 
  642   644     1 
  642   645     1 
  643   648     1 
  643   649     1 
  643   650     1 
  643   652     1 
  643   653     1 
  644   646     1 
  644   647     1 
  644   651     1 
  645   654     1 
  645   655     1 
  646   648     1 
  646   649     1 
  646   650     1 
  646   652     1 
  646   653     1 
  647   652     1 
  647   653     1 
  648   651     1 
  649   651     1 
  650   651     1 
  651   656     1 
  651   657     1 
  651   665     1 
  652   654     1 
  652   655     1 
  653   658     1 
  653   659     1 
  653   661     1 
  653   666     1 
  653   667     1 
  654   656     1 
  654   657     1 
  654   665     1 
  655   660     1 
  655   662     1 
  655   663     1 
  655   664     1 
  655   668     1 
  655   669     1 
  656   658     1 
  656   659     1 
  656   661     1 
  656   666     1 
  656   667     1 
  657   666     1 
  657   667     1 
  658   660     1 
  658   662     1 
  658   663     1 
  658   664     1 
  658   665     1 
  659   662     1 
  659   663     1 
  659   664     1 
  659   665     1 
  660   661     1 
  661   665     1 
  665   670     1 
  665   671     1 
  665   679     1 
  666   668     1 
  666   669     1 
  667   672     1 
  667   673     1 
  667   674     1 
  667   680     1 
  667   681     1 
  668   670     1 
  668   671     1 
  668   679     1 
  669   675     1 
  669   676     1 
  669   682     1 
  669   683     1 
  670   672     1 
  670   673     1 
  670   674     1 
  670   680     1 
  670   681     1 
  671   677     1 
  671   678     1 
  671   680     1 
  671   681     1 
  672   675     1 
  672   676     1 
  672   679     1 
  673   675     1 
  673   676     1 
  673   679     1 
  674   679     1 
  675   677     1 
  675   678     1 
  679   684     1 
  679   685     1 
  679   703     1 
  680   682     1 
  680   683     1 
  681   686     1 
  681   687     1 
  681   688     1 
  681   704     1 
  681   705     1 
  682   684     1 
  682   685     1 
  682   703     1 
  683   689     1 
  683   690     1 
  683   691     1 
  683   706     1 
  683   707     1 
  684   686     1 
  684   687     1 
  684   688     1 
  684   704     1 
  684   705     1 
  685   692     1 
  685   693     1 
  685   694     1 
  685   704     1 
  685   705     1 
  686   689     1 
  686   690     1 
  686   691     1 
  686   703     1 
  687   689     1 
  687   690     1 
  687   691     1 
  687   703     1 
  688   695     1 
  688   696     1 
  688   703     1 
  689   692     1 
  689   693     1 
  689   694     1 
  690   692     1 
  690   693     1 
  690   694     1 
  691   697     1 
  691   700     1 
  692   695     1 
  692   696     1 
  693   695     1 
  693   696     1 
  694   698     1 
  694   699     1 
  694   701     1 
  694   702     1 
  695   697     1 
  695   700     1 
  697   701     1 
  697   702     1 
  698   700     1 
  699   700     1 
  703   708     1 
  703   709     1 
  703   717     1 
  704   706     1 
  704   707     1 
  705   710     1 
  705   711     1 
  705   712     1 
  705   718     1 
  705   719     1 
  706   708     1 
  706   709     1 
  706   717     1 
  707   713     1 
  707   714     1 
  707   720     1 
  707   721     1 
  708   710     1 
  708   711     1 
  708   712     1 
  708   718     1 
  708   719     1 
  709   715     1 
  709   716     1 
  709   718     1 
  709   719     1 
  710   713     1 
  710   714     1 
  710   717     1 
  711   713     1 
  711   714     1 
  711   717     1 
  712   717     1 
  713   715     1 
  713   716     1 
  717   722     1 
  717   723     1 
  717   731     1 
  718   720     1 
  718   721     1 
  719   724     1 
  719   725     1 
  719   727     1 
  719   732     1 
  719   733     1 
  720   722     1 
  720   723     1 
  720   731     1 
  721   726     1 
  721   728     1 
  721   729     1 
  721   730     1 
  721   734     1 
  721   735     1 
  722   724     1 
  722   725     1 
  722   727     1 
  722   732     1 
  722   733     1 
  723   732     1 
  723   733     1 
  724   726     1 
  724   728     1 
  724   729     1 
  724   730     1 
  724   731     1 
  725   728     1 
  725   729     1 
  725   730     1 
  725   731     1 
  726   727     1 
  727   731     1 
  731   736     1 
  731   737     1 
  731   744     1 
  732   734     1 
  732   735     1 
  733   738     1 
  733   739     1 
  733   740     1 
  733   745     1 
  733   746     1 
  734   736     1 
  734   737     1 
  734   744     1 
  735   741     1 
  735   742     1 
  735   747     1 
  735   748     1 
  736   738     1 
  736   739     1 
  736   740     1 
  736   745     1 
  736   746     1 
  737   743     1 
  737   745     1 
  737   746     1 
  738   741     1 
  738   742     1 
  738   744     1 
  739   741     1 
  739   742     1 
  739   744     1 
  740   744     1 
  741   743     1 
  744   749     1 
  744   750     1 
  744   751     1 
  745   747     1 
  745   748     1 
  746   752     1 
  746   753     1 
  747   749     1 
  747   750     1 
  747   751     1 
  748   754     1 
  748   755     1 
  749   752     1 
  749   753     1 
  750   752     1 
  750   753     1 
  751   756     1 
  751   757     1 
  751   762     1 
  752   754     1 
  752   755     1 
  753   758     1 
  753   759     1 
  753   760     1 
  753   763     1 
  753   764     1 
  754   756     1 
  754   757     1 
  754   762     1 
  755   761     1 
  755   765     1 
  755   766     1 
  756   758     1 
  756   759     1 
  756   760     1 
  756   763     1 
  756   764     1 
  757   763     1 
  757   764     1 
  758   761     1 
  758   762     1 
  759   761     1 
  759   762     1 
  760   762     1 
  762   767     1 
  762   768     1 
  762   776     1 
  763   765     1 
  763   766     1 
  764   769     1 
  764   770     1 
  764   772     1 
  764   777     1 
  764   778     1 
  765   767     1 
  765   768     1 
  765   776     1 
  766   771     1 
  766   773     1 
  766   774     1 
  766   775     1 
  766   779     1 
  766   780     1 
  767   769     1 
  767   770     1 
  767   772     1 
  767   777     1 
  767   778     1 
  768   777     1 
  768   778     1 
  769   771     1 
  769   773     1 
  769   774     1 
  769   775     1 
  769   776     1 
  770   773     1 
  770   774     1 
  770   775     1 
  770   776     1 
  771   772     1 
  772   776     1 
  776   781     1 
  776   782     1 
  776   789     1 
  777   779     1 
  777   780     1 
  778   783     1 
  778   784     1 
  778   785     1 
  778   790     1 
  778   791     1 
  779   781     1 
  779   782     1 
  779   789     1 
  780   786     1 
  780   787     1 
  780   792     1 
  780   793     1 
  781   783     1 
  781   784     1 
  781   785     1 
  781   790     1 
  781   791     1 
  782   788     1 
  782   790     1 
  782   791     1 
  783   786     1 
  783   787     1 
  783   789     1 
  784   786     1 
  784   787     1 
  784   789     1 
  785   789     1 
  786   788     1 
  789   794     1 
  789   795     1 
  789   810     1 
  790   792     1 
  790   793     1 
  791   796     1 
  791   797     1 
  791   798     1 
  791   811     1 
  791   812     1 
  792   794     1 
  792   795     1 
  792   810     1 
  793   799     1 
  793   806     1 
  793   813     1 
  793   814     1 
  794   796     1 
  794   797     1 
  794   798     1 
  794   811     1 
  794   812     1 
  795   800     1 
  795   801     1 
  795   807     1 
  795   808     1 
  795   811     1 
  795   812     1 
  796   799     1 
  796   806     1 
  796   810     1 
  797   799     1 
  797   806     1 
  797   810     1 
  798   802     1 
  798   803     1 
  798   809     1 
  798   810     1 
  799   804     1 
  799   807     1 
  799   808     1 
  800   802     1 
  800   803     1 
  800   806     1 
  801   805     1 
  801   806     1 
  801   809     1 
  802   804     1 
  802   808     1 
  803   807     1 
  804   806     1 
  804   809     1 
  805   808     1 
  807   809     1 
  810   815     1 
  810   816     1 
  810   817     1 
  811   813     1 
  811   814     1 
  812   818     1 
  812   819     1 
  813   815     1 
  813   816     1 
  813   817     1 
  814   820     1 
  814   821     1 
  815   818     1 
  815   819     1 
  816   818     1 
  816   819     1 
  817   822     1 
  817   823     1 
  817   836     1 
  818   820     1 
  818   821     1 
  819   824     1 
  819   825     1 
  819   829     1 
  819   837     1 
  819   838     1 
  820   822     1 
  820   823     1 
  820   836     1 
  821   826     1 
  821   827     1 
  821   828     1 
  821   830     1 
  821   831     1 
  821   832     1 
  821   839     1 
  821   840     1 
  822   824     1 
  822   825     1 
  822   829     1 
  822   837     1 
  822   838     1 
  823   833     1 
  823   834     1 
  823   835     1 
  823   837     1 
  823   838     1 
  824   826     1 
  824   827     1 
  824   828     1 
  824   830     1 
  824   831     1 
  824   832     1 
  824   836     1 
  825   830     1 
  825   831     1 
  825   832     1 
  825   836     1 
  826   829     1 
  827   829     1 
  828   829     1 
  829   836     1 
  830   833     1 
  830   834     1 
  830   835     1 
  831   833     1 
  831   834     1 
  831   835     1 
  836   841     1 
  836   842     1 
  836   855     1 
  837   839     1 
  837   840     1 
  838   843     1 
  838   844     1 
  838   845     1 
  838   856     1 
  838   857     1 
  839   841     1 
  839   842     1 
  839   855     1 
  840   846     1 
  840   847     1 
  840   851     1 
  840   858     1 
  840   859     1 
  841   843     1 
  841   844     1 
  841   845     1 
  841   856     1 
  841   857     1 
  842   848     1 
  842   849     1 
  842   850     1 
  842   852     1 
  842   853     1 
  842   854     1 
  842   856     1 
  842   857     1 
  843   846     1 
  843   847     1 
  843   851     1 
  843   855     1 
  844   846     1 
  844   847     1 
  844   851     1 
  844   855     1 
  845   855     1 
  846   848     1 
  846   849     1 
  846   850     1 
  846   852     1 
  846   853     1 
  846   854     1 
  847   852     1 
  847   853     1 
  847   854     1 
  848   851     1 
  849   851     1 
  850   851     1 
  855   860     1 
  855   861     1 
  855   872     1 
  856   858     1 
  856   859     1 
  857   862     1 
  857   863     1 
  857   864     1 
  857   873     1 
  857   874     1 
  858   860     1 
  858   861     1 
  858   872     1 
  859   865     1 
  859   866     1 
  859   867     1 
  859   875     1 
  859   876     1 
  860   862     1 
  860   863     1 
  860   864     1 
  860   873     1 
  860   874     1 
  861   868     1 
  861   869     1 
  861   873     1 
  861   874     1 
  862   865     1 
  862   866     1 
  862   867     1 
  862   872     1 
  863   865     1 
  863   866     1 
  863   867     1 
  863   872     1 
  864   870     1 
  864   871     1 
  864   872     1 
  865   868     1 
  865   869     1 
  866   868     1 
  866   869     1 
  868   870     1 
  868   871     1 
  872   877     1 
  872   878     1 
  872   891     1 
  873   875     1 
  873   876     1 
  874   879     1 
  874   880     1 
  874   884     1 
  874   892     1 
  874   893     1 
  875   877     1 
  875   878     1 
  875   891     1 
  876   881     1 
  876   882     1 
  876   883     1 
  876   885     1 
  876   886     1 
  876   887     1 
  876   894     1 
  876   895     1 
  877   879     1 
  877   880     1 
  877   884     1 
  877   892     1 
  877   893     1 
  878   888     1 
  878   889     1 
  878   890     1 
  878   892     1 
  878   893     1 
  879   881     1 
  879   882     1 
  879   883     1 
  879   885     1 
  879   886     1 
  879   887     1 
  879   891     1 
  880   885     1 
  880   886     1 
  880   887     1 
  880   891     1 
  881   884     1 
  882   884     1 
  883   884     1 
  884   891     1 
  885   888     1 
  885   889     1 
  885   890     1 
  886   888     1 
  886   889     1 
  886   890     1 
  891   896     1 
  891   897     1 
  891   905     1 
  892   894     1 
  892   895     1 
  893   898     1 
  893   899     1 
  893   900     1 
  893   906     1 
  893   907     1 
  894   896     1 
  894   897     1 
  894   905     1 
  895   901     1 
  895   902     1 
  895   908     1 
  895   909     1 
  896   898     1 
  896   899     1 
  896   900     1 
  896   906     1 
  896   907     1 
  897   903     1 
  897   904     1 
  897   906     1 
  897   907     1 
  898   901     1 
  898   902     1 
  898   905     1 
  899   901     1 
  899   902     1 
  899   905     1 
  900   905     1 
  901   903     1 
  901   904     1 
  905   910     1 
  905   911     1 
  905   916     1 
  906   908     1 
  906   909     1 
  907   912     1 
  907   913     1 
  907   914     1 
  907   917     1 
  907   918     1 
  908   910     1 
  908   911     1 
  908   916     1 
  909   915     1 
  909   919     1 
  909   920     1 
  910   912     1 
  910   913     1 
  910   914     1 
  910   917     1 
  910   918     1 
  911   917     1 
  911   918     1 
  912   915     1 
  912   916     1 
  913   915     1 
  913   916     1 
  914   916     1 
  916   921     1 
  916   922     1 
  916   940     1 
  917   919     1 
  917   920     1 
  918   923     1 
  918   924     1 
  918   925     1 
  918   941     1 
  918   942     1 
  919   921     1 
  919   922     1 
  919   940     1 
  920   926     1 
  920   927     1 
  920   928     1 
  920   943     1 
  920   944     1 
  921   923     1 
  921   924     1 
  921   925     1 
  921   941     1 
  921   942     1 
  922   929     1 
  922   930     1 
  922   931     1 
  922   941     1 
  922   942     1 
  923   926     1 
  923   927     1 
  923   928     1 
  923   940     1 
  924   926     1 
  924   927     1 
  924   928     1 
  924   940     1 
  925   932     1 
  925   933     1 
  925   940     1 
  926   929     1 
  926   930     1 
  926   931     1 
  927   929     1 
  927   930     1 
  927   931     1 
  928   934     1 
  928   937     1 
  929   932     1 
  929   933     1 
  930   932     1 
  930   933     1 
  931   935     1 
  931   936     1 
  931   938     1 
  931   939     1 
  932   934     1 
  932   937     1 
  934   938     1 
  934   939     1 
  935   937     1 
  936   937     1 
  940   945     1 
  940   946     1 
  940   964     1 
  941   943     1 
  941   944     1 
  942   947     1 
  942   948     1 
  942   949     1 
  942   965     1 
  942   966     1 
  943   945     1 
  943   946     1 
  943   964     1 
  944   950     1 
  944   955     1 
  944   967     1 
  944   968     1 
  945   947     1 
  945   948     1 
  945   949     1 
  945   965     1 
  945   966     1 
  946   951     1 
  946   952     1 
  946   954     1 
  946   956     1 
  946   965     1 
  946   966     1 
  947   950     1 
  947   955     1 
  947   964     1 
  948   950     1 
  948   955     1 
  948   964     1 
  949   953     1 
  949   957     1 
  949   958     1 
  949   960     1 
  949   964     1 
  950   956     1 
  950   960     1 
  951   953     1 
  951   954     1 
  951   955     1 
  952   956     1 
  952   961     1 
  952   962     1 
  953   955     1 
  953   960     1 
  954   957     1 
  954   958     1 
  954   963     1 
  955   959     1 
  955   961     1 
  955   962     1 
  956   960     1 
  956   963     1 
  957   959     1 
  957   962     1 
  958   961     1 
  959   960     1 
  959   963     1 
  961   963     1 
  964   969     1 
  964   970     1 
  964   988     1 
  965   967     1 
  965   968     1 
  966   971     1 
  966   972     1 
  966   973     1 
  966   989     1 
  966   990     1 
  967   969     1 
  967   970     1 
  967   988     1 
  968   974     1 
  968   979     1 
  968   991     1 
  968   992     1 
  969   971     1 
  969   972     1 
  969   973     1 
  969   989     1 
  969   990     1 
  970   975     1 
  970   976     1 
  970   978     1 
  970   980     1 
  970   989     1 
  970   990     1 
  971   974     1 
  971   979     1 
  971   988     1 
  972   974     1 
  972   979     1 
  972   988     1 
  973   977     1 
  973   981     1 
  973   982     1 
  973   984     1 
  973   988     1 
  974   980     1 
  974   984     1 
  975   977     1 
  975   978     1 
  975   979     1 
  976   980     1 
  976   985     1 
  976   986     1 
  977   979     1 
  977   984     1 
  978   981     1 
  978   982     1 
  978   987     1 
  979   983     1 
  979   985     1 
  979   986     1 
  980   984     1 
  980   987     1 
  981   983     1 
  981   986     1 
  982   985     1 
  983   984     1 
  983   987     1 
  985   987     1 
  988   993     1 
  988   994     1 
  988   998     1 
  989   991     1 
  989   992     1 
  990   995     1 
  990   996     1 
  990   997     1 
  990   999     1 
  990  1000     1 
  991   993     1 
  991   994     1 
  991   998     1 
  992  1001     1 
  992  1002     1 
  992  1225     1 
  993   995     1 
  993   996     1 
  993   997     1 
  993   999     1 
  993  1000     1 
  994   999     1 
  994  1000     1 
  994  1222     1 
  995   998     1 
  995  1225     1 
  996   998     1 
  996  1225     1 
  997   998     1 
  997  1220     1 
  997  1223     1 
  997  1224     1 
  998  1003     1 
  998  1004     1 
  998  1012     1 
  999  1001     1 
  999  1002     1 
 1000  1005     1 
 1000  1006     1 
 1000  1007     1 
 1000  1013     1 
 1000  1014     1 
 1001  1003     1 
 1001  1004     1 
 1001  1012     1 
 1002  1008     1 
 1002  1009     1 
 1002  1015     1 
 1002  1016     1 
 1003  1005     1 
 1003  1006     1 
 1003  1007     1 
 1003  1013     1 
 1003  1014     1 
 1004  1010     1 
 1004  1011     1 
 1004  1013     1 
 1004  1014     1 
 1005  1008     1 
 1005  1009     1 
 1005  1012     1 
 1006  1008     1 
 1006  1009     1 
 1006  1012     1 
 1007  1012     1 
 1008  1010     1 
 1008  1011     1 
 1012  1017     1 
 1012  1018     1 
 1012  1025     1 
 1013  1015     1 
 1013  1016     1 
 1014  1019     1 
 1014  1020     1 
 1014  1021     1 
 1014  1026     1 
 1014  1027     1 
 1015  1017     1 
 1015  1018     1 
 1015  1025     1 
 1016  1022     1 
 1016  1023     1 
 1016  1028     1 
 1016  1029     1 
 1017  1019     1 
 1017  1020     1 
 1017  1021     1 
 1017  1026     1 
 1017  1027     1 
 1018  1024     1 
 1018  1026     1 
 1018  1027     1 
 1019  1022     1 
 1019  1023     1 
 1019  1025     1 
 1020  1022     1 
 1020  1023     1 
 1020  1025     1 
 1021  1025     1 
 1022  1024     1 
 1025  1030     1 
 1025  1031     1 
 1025  1032     1 
 1026  1028     1 
 1026  1029     1 
 1027  1033     1 
 1027  1034     1 
 1028  1030     1 
 1028  1031     1 
 1028  1032     1 
 1029  1035     1 
 1029  1036     1 
 1030  1033     1 
 1030  1034     1 
 1031  1033     1 
 1031  1034     1 
 1032  1037     1 
 1032  1038     1 
 1032  1056     1 
 1033  1035     1 
 1033  1036     1 
 1034  1039     1 
 1034  1040     1 
 1034  1041     1 
 1034  1057     1 
 1034  1058     1 
 1035  1037     1 
 1035  1038     1 
 1035  1056     1 
 1036  1042     1 
 1036  1043     1 
 1036  1044     1 
 1036  1059     1 
 1036  1060     1 
 1037  1039     1 
 1037  1040     1 
 1037  1041     1 
 1037  1057     1 
 1037  1058     1 
 1038  1045     1 
 1038  1046     1 
 1038  1047     1 
 1038  1057     1 
 1038  1058     1 
 1039  1042     1 
 1039  1043     1 
 1039  1044     1 
 1039  1056     1 
 1040  1042     1 
 1040  1043     1 
 1040  1044     1 
 1040  1056     1 
 1041  1048     1 
 1041  1049     1 
 1041  1056     1 
 1042  1045     1 
 1042  1046     1 
 1042  1047     1 
 1043  1045     1 
 1043  1046     1 
 1043  1047     1 
 1044  1050     1 
 1044  1053     1 
 1045  1048     1 
 1045  1049     1 
 1046  1048     1 
 1046  1049     1 
 1047  1051     1 
 1047  1052     1 
 1047  1054     1 
 1047  1055     1 
 1048  1050     1 
 1048  1053     1 
 1050  1054     1 
 1050  1055     1 
 1051  1053     1 
 1052  1053     1 
 1056  1061     1 
 1056  1062     1 
 1056  1070     1 
 1057  1059     1 
 1057  1060     1 
 1058  1063     1 
 1058  1064     1 
 1058  1066     1 
 1058  1071     1 
 1058  1072     1 
 1059  1061     1 
 1059  1062     1 
 1059  1070     1 
 1060  1065     1 
 1060  1067     1 
 1060  1068     1 
 1060  1069     1 
 1060  1073     1 
 1060  1076     1 
 1061  1063     1 
 1061  1064     1 
 1061  1066     1 
 1061  1071     1 
 1061  1072     1 
 1062  1071     1 
 1062  1072     1 
 1063  1065     1 
 1063  1067     1 
 1063  1068     1 
 1063  1069     1 
 1063  1070     1 
 1064  1067     1 
 1064  1068     1 
 1064  1069     1 
 1064  1070     1 
 1065  1066     1 
 1066  1070     1 
 1070  1074     1 
 1070  1075     1 
 1070  1077     1 
 1070  1078     1 
 1070  1081     1 
 1070  1084     1 
 1071  1073     1 
 1071  1076     1 
 1072  1079     1 
 1072  1080     1 
 1072  1082     1 
 1072  1083     1 
 1072  1085     1 
 1072  1086     1 
 1073  1077     1 
 1073  1079     1 
 1073  1080     1 
 1073  1084     1 
 1074  1076     1 
 1074  1078     1 
 1074  1082     1 
 1074  1083     1 
 1075  1076     1 
 1075  1078     1 
 1075  1082     1 
 1075  1083     1 
 1076  1082     1 
 1076  1083     1 
 1076  1087     1 
 1076  1088     1 
 1077  1079     1 
 1077  1080     1 
 1077  1081     1 
 1077  1085     1 
 1077  1086     1 
 1078  1085     1 
 1078  1086     1 
 1079  1082     1 
 1079  1083     1 
 1079  1084     1 
 1080  1082     1 
 1080  1083     1 
 1080  1084     1 
 1081  1084     1 
 1084  1089     1 
 1084  1090     1 
 1084  1091     1 
 1085  1087     1 
 1085  1088     1 
 1086  1092     1 
 1086  1093     1 
 1087  1089     1 
 1087  1090     1 
 1087  1091     1 
 1088  1094     1 
 1088  1095     1 
 1089  1092     1 
 1089  1093     1 
 1090  1092     1 
 1090  1093     1 
 1091  1096     1 
 1091  1097     1 
 1091  1102     1 
 1092  1094     1 
 1092  1095     1 
 1093  1098     1 
 1093  1099     1 
 1093  1100     1 
 1093  1103     1 
 1093  1104     1 
 1094  1096     1 
 1094  1097     1 
 1094  1102     1 
 1095  1101     1 
 1095  1105     1 
 1095  1106     1 
 1096  1098     1 
 1096  1099     1 
 1096  1100     1 
 1096  1103     1 
 1096  1104     1 
 1097  1103     1 
 1097  1104     1 
 1098  1101     1 
 1098  1102     1 
 1099  1101     1 
 1099  1102     1 
 1100  1102     1 
 1102  1107     1 
 1102  1108     1 
 1102  1126     1 
 1103  1105     1 
 1103  1106     1 
 1104  1109     1 
 1104  1110     1 
 1104  1111     1 
 1104  1127     1 
 1104  1128     1 
 1105  1107     1 
 1105  1108     1 
 1105  1126     1 
 1106  1112     1 
 1106  1113     1 
 1106  1114     1 
 1106  1129     1 
 1106  1130     1 
 1107  1109     1 
 1107  1110     1 
 1107  1111     1 
 1107  1127     1 
 1107  1128     1 
 1108  1115     1 
 1108  1116     1 
 1108  1117     1 
 1108  1127     1 
 1108  1128     1 
 1109  1112     1 
 1109  1113     1 
 1109  1114     1 
 1109  1126     1 
 1110  1112     1 
 1110  1113     1 
 1110  1114     1 
 1110  1126     1 
 1111  1118     1 
 1111  1119     1 
 1111  1126     1 
 1112  1115     1 
 1112  1116     1 
 1112  1117     1 
 1113  1115     1 
 1113  1116     1 
 1113  1117     1 
 1114  1120     1 
 1114  1123     1 
 1115  1118     1 
 1115  1119     1 
 1116  1118     1 
 1116  1119     1 
 1117  1121     1 
 1117  1122     1 
 1117  1124     1 
 1117  1125     1 
 1118  1120     1 
 1118  1123     1 
 1120  1124     1 
 1120  1125     1 
 1121  1123     1 
 1122  1123     1 
 1126  1131     1 
 1126  1132     1 
 1126  1140     1 
 1127  1129     1 
 1127  1130     1 
 1128  1133     1 
 1128  1134     1 
 1128  1135     1 
 1128  1141     1 
 1128  1142     1 
 1129  1131     1 
 1129  1132     1 
 1129  1140     1 
 1130  1136     1 
 1130  1137     1 
 1130  1143     1 
 1130  1144     1 
 1131  1133     1 
 1131  1134     1 
 1131  1135     1 
 1131  1141     1 
 1131  1142     1 
 1132  1138     1 
 1132  1139     1 
 1132  1141     1 
 1132  1142     1 
 1133  1136     1 
 1133  1137     1 
 1133  1140     1 
 1134  1136     1 
 1134  1137     1 
 1134  1140     1 
 1135  1140     1 
 1136  1138     1 
 1136  1139     1 
 1140  1145     1 
 1140  1146     1 
 1140  1159     1 
 1141  1143     1 
 1141  1144     1 
 1142  1147     1 
 1142  1148     1 
 1142  1149     1 
 1142  1160     1 
 1142  1161     1 
 1143  1145     1 
 1143  1146     1 
 1143  1159     1 
 1144  1150     1 
 1144  1151     1 
 1144  1155     1 
 1144  1162     1 
 1144  1163     1 
 1145  1147     1 
 1145  1148     1 
 1145  1149     1 
 1145  1160     1 
 1145  1161     1 
 1146  1152     1 
 1146  1153     1 
 1146  1154     1 
 1146  1156     1 
 1146  1157     1 
 1146  1158     1 
 1146  1160     1 
 1146  1161     1 
 1147  1150     1 
 1147  1151     1 
 1147  1155     1 
 1147  1159     1 
 1148  1150     1 
 1148  1151     1 
 1148  1155     1 
 1148  1159     1 
 1149  1159     1 
 1150  1152     1 
 1150  1153     1 
 1150  1154     1 
 1150  1156     1 
 1150  1157     1 
 1150  1158     1 
 1151  1156     1 
 1151  1157     1 
 1151  1158     1 
 1152  1155     1 
 1153  1155     1 
 1154  1155     1 
 1159  1164     1 
 1159  1165     1 
 1159  1169     1 
 1160  1162     1 
 1160  1163     1 
 1161  1166     1 
 1161  1167     1 
 1161  1168     1 
 1161  1170     1 
 1161  1171     1 
 1162  1164     1 
 1162  1165     1 
 1162  1169     1 
 1163  1172     1 
 1163  1173     1 
 1163  1413     1 
 1164  1166     1 
 1164  1167     1 
 1164  1168     1 
 1164  1170     1 
 1164  1171     1 
 1165  1170     1 
 1165  1171     1 
 1165  1410     1 
 1166  1169     1 
 1166  1413     1 
 1167  1169     1 
 1167  1413     1 
 1168  1169     1 
 1168  1408     1 
 1168  1411     1 
 1168  1412     1 
 1169  1174     1 
 1169  1175     1 
 1169  1183     1 
 1170  1172     1 
 1170  1173     1 
 1171  1176     1 
 1171  1177     1 
 1171  1178     1 
 1171  1184     1 
 1171  1185     1 
 1172  1174     1 
 1172  1175     1 
 1172  1183     1 
 1173  1179     1 
 1173  1180     1 
 1173  1186     1 
 1173  1187     1 
 1174  1176     1 
 1174  1177     1 
 1174  1178     1 
 1174  1184     1 
 1174  1185     1 
 1175  1181     1 
 1175  1182     1 
 1175  1184     1 
 1175  1185     1 
 1176  1179     1 
 1176  1180     1 
 1176  1183     1 
 1177  1179     1 
 1177  1180     1 
 1177  1183     1 
 1178  1183     1 
 1179  1181     1 
 1179  1182     1 
 1183  1188     1 
 1183  1189     1 
 1183  1202     1 
 1184  1186     1 
 1184  1187     1 
 1185  1190     1 
 1185  1191     1 
 1185  1195     1 
 1185  1203     1 
 1185  1204     1 
 1186  1188     1 
 1186  1189     1 
 1186  1202     1 
 1187  1192     1 
 1187  1193     1 
 1187  1194     1 
 1187  1196     1 
 1187  1197     1 
 1187  1198     1 
 1187  1205     1 
 1187  1208     1 
 1188  1190     1 
 1188  1191     1 
 1188  1195     1 
 1188  1203     1 
 1188  1204     1 
 1189  1199     1 
 1189  1200     1 
 1189  1201     1 
 1189  1203     1 
 1189  1204     1 
 1190  1192     1 
 1190  1193     1 
 1190  1194     1 
 1190  1196     1 
 1190  1197     1 
 1190  1198     1 
 1190  1202     1 
 1191  1196     1 
 1191  1197     1 
 1191  1198     1 
 1191  1202     1 
 1192  1195     1 
 1193  1195     1 
 1194  1195     1 
 1195  1202     1 
 1196  1199     1 
 1196  1200     1 
 1196  1201     1 
 1197  1199     1 
 1197  1200     1 
 1197  1201     1 
 1202  1206     1 
 1202  1207     1 
 1202  1209     1 
 1202  1210     1 
 1202  1213     1 
 1202  1216     1 
 1203  1205     1 
 1203  1208     1 
 1204  1211     1 
 1204  1212     1 
 1204  1214     1 
 1204  1215     1 
 1204  1217     1 
 1204  1218     1 
 1205  1209     1 
 1205  1211     1 
 1205  1212     1 
 1205  1216     1 
 1206  1208     1 
 1206  1210     1 
 1206  1214     1 
 1206  1215     1 
 1207  1208     1 
 1207  1210     1 
 1207  1214     1 
 1207  1215     1 
 1208  1214     1 
 1208  1215     1 
 1208  1219     1 
 1208  1220     1 
 1209  1211     1 
 1209  1212     1 
 1209  1213     1 
 1209  1217     1 
 1209  1218     1 
 1210  1217     1 
 1210  1218     1 
 1211  1214     1 
 1211  1215     1 
 1211  1216     1 
 1212  1214     1 
 1212  1215     1 
 1212  1216     1 
 1213  1216     1 
 1216  1221     1 
 1216  1222     1 
 1216  1226     1 
 1217  1219     1 
 1217  1220     1 
 1218  1223     1 
 1218  1224     1 
 1218  1225     1 
 1218  1227     1 
 1218  1228     1 
 1219  1221     1 
 1219  1222     1 
 1219  1226     1 
 1220  1229     1 
 1220  1230     1 
 1221  1223     1 
 1221  1224     1 
 1221  1225     1 
 1221  1227     1 
 1221  1228     1 
 1222  1227     1 
 1222  1228     1 
 1223  1226     1 
 1224  1226     1 
 1225  1226     1 
 1226  1231     1 
 1226  1232     1 
 1226  1237     1 
 1227  1229     1 
 1227  1230     1 
 1228  1233     1 
 1228  1234     1 
 1228  1235     1 
 1228  1238     1 
 1228  1239     1 
 1229  1231     1 
 1229  1232     1 
 1229  1237     1 
 1230  1236     1 
 1230  1240     1 
 1230  1241     1 
 1231  1233     1 
 1231  1234     1 
 1231  1235     1 
 1231  1238     1 
 1231  1239     1 
 1232  1238     1 
 1232  1239     1 
 1233  1236     1 
 1233  1237     1 
 1234  1236     1 
 1234  1237     1 
 1235  1237     1 
 1237  1242     1 
 1237  1243     1 
 1237  1247     1 
 1238  1240     1 
 1238  1241     1 
 1239  1244     1 
 1239  1245     1 
 1239  1246     1 
 1239  1248     1 
 1239  1249     1 
 1240  1242     1 
 1240  1243     1 
 1240  1247     1 
 1241  1250     1 
 1241  1251     1 
 1242  1244     1 
 1242  1245     1 
 1242  1246     1 
 1242  1248     1 
 1242  1249     1 
 1243  1248     1 
 1243  1249     1 
 1244  1247     1 
 1245  1247     1 
 1246  1247     1 
 1247  1252     1 
 1247  1253     1 
 1247  1266     1 
 1248  1250     1 
 1248  1251     1 
 1249  1254     1 
 1249  1255     1 
 1249  1256     1 
 1249  1267     1 
 1249  1268     1 
 1250  1252     1 
 1250  1253     1 
 1250  1266     1 
 1251  1257     1 
 1251  1258     1 
 1251  1262     1 
 1251  1269     1 
 1251  1270     1 
 1252  1254     1 
 1252  1255     1 
 1252  1256     1 
 1252  1267     1 
 1252  1268     1 
 1253  1259     1 
 1253  1260     1 
 1253  1261     1 
 1253  1263     1 
 1253  1264     1 
 1253  1265     1 
 1253  1267     1 
 1253  1268     1 
 1254  1257     1 
 1254  1258     1 
 1254  1262     1 
 1254  1266     1 
 1255  1257     1 
 1255  1258     1 
 1255  1262     1 
 1255  1266     1 
 1256  1266     1 
 1257  1259     1 
 1257  1260     1 
 1257  1261     1 
 1257  1263     1 
 1257  1264     1 
 1257  1265     1 
 1258  1263     1 
 1258  1264     1 
 1258  1265     1 
 1259  1262     1 
 1260  1262     1 
 1261  1262     1 
 1266  1271     1 
 1266  1272     1 
 1266  1285     1 
 1267  1269     1 
 1267  1270     1 
 1268  1273     1 
 1268  1274     1 
 1268  1275     1 
 1268  1286     1 
 1268  1287     1 
 1269  1271     1 
 1269  1272     1 
 1269  1285     1 
 1270  1276     1 
 1270  1277     1 
 1270  1281     1 
 1270  1288     1 
 1270  1289     1 
 1271  1273     1 
 1271  1274     1 
 1271  1275     1 
 1271  1286     1 
 1271  1287     1 
 1272  1278     1 
 1272  1279     1 
 1272  1280     1 
 1272  1282     1 
 1272  1283     1 
 1272  1284     1 
 1272  1286     1 
 1272  1287     1 
 1273  1276     1 
 1273  1277     1 
 1273  1281     1 
 1273  1285     1 
 1274  1276     1 
 1274  1277     1 
 1274  1281     1 
 1274  1285     1 
 1275  1285     1 
 1276  1278     1 
 1276  1279     1 
 1276  1280     1 
 1276  1282     1 
 1276  1283     1 
 1276  1284     1 
 1277  1282     1 
 1277  1283     1 
 1277  1284     1 
 1278  1281     1 
 1279  1281     1 
 1280  1281     1 
 1285  1290     1 
 1285  1291     1 
 1285  1296     1 
 1286  1288     1 
 1286  1289     1 
 1287  1292     1 
 1287  1293     1 
 1287  1294     1 
 1287  1297     1 
 1287  1298     1 
 1288  1290     1 
 1288  1291     1 
 1288  1296     1 
 1289  1295     1 
 1289  1299     1 
 1289  1300     1 
 1290  1292     1 
 1290  1293     1 
 1290  1294     1 
 1290  1297     1 
 1290  1298     1 
 1291  1297     1 
 1291  1298     1 
 1292  1295     1 
 1292  1296     1 
 1293  1295     1 
 1293  1296     1 
 1294  1296     1 
 1296  1301     1 
 1296  1302     1 
 1296  1307     1 
 1297  1299     1 
 1297  1300     1 
 1298  1303     1 
 1298  1304     1 
 1298  1305     1 
 1298  1308     1 
 1298  1309     1 
 1299  1301     1 
 1299  1302     1 
 1299  1307     1 
 1300  1306     1 
 1300  1310     1 
 1300  1311     1 
 1301  1303     1 
 1301  1304     1 
 1301  1305     1 
 1301  1308     1 
 1301  1309     1 
 1302  1308     1 
 1302  1309     1 
 1303  1306     1 
 1303  1307     1 
 1304  1306     1 
 1304  1307     1 
 1305  1307     1 
 1307  1312     1 
 1307  1313     1 
 1307  1320     1 
 1308  1310     1 
 1308  1311     1 
 1309  1314     1 
 1309  1315     1 
 1309  1316     1 
 1309  1321     1 
 1309  1322     1 
 1310  1312     1 
 1310  1313     1 
 1310  1320     1 
 1311  1317     1 
 1311  1318     1 
 1311  1323     1 
 1311  1324     1 
 1312  1314     1 
 1312  1315     1 
 1312  1316     1 
 1312  1321     1 
 1312  1322     1 
 1313  1319     1 
 1313  1321     1 
 1313  1322     1 
 1314  1317     1 
 1314  1318     1 
 1314  1320     1 
 1315  1317     1 
 1315  1318     1 
 1315  1320     1 
 1316  1320     1 
 1317  1319     1 
 1320  1325     1 
 1320  1326     1 
 1320  1339     1 
 1321  1323     1 
 1321  1324     1 
 1322  1327     1 
 1322  1328     1 
 1322  1332     1 
 1322  1340     1 
 1322  1341     1 
 1323  1325     1 
 1323  1326     1 
 1323  1339     1 
 1324  1329     1 
 1324  1330     1 
 1324  1331     1 
 1324  1333     1 
 1324  1334     1 
 1324  1335     1 
 1324  1342     1 
 1324  1343     1 
 1325  1327     1 
 1325  1328     1 
 1325  1332     1 
 1325  1340     1 
 1325  1341     1 
 1326  1336     1 
 1326  1337     1 
 1326  1338     1 
 1326  1340     1 
 1326  1341     1 
 1327  1329     1 
 1327  1330     1 
 1327  1331     1 
 1327  1333     1 
 1327  1334     1 
 1327  1335     1 
 1327  1339     1 
 1328  1333     1 
 1328  1334     1 
 1328  1335     1 
 1328  1339     1 
 1329  1332     1 
 1330  1332     1 
 1331  1332     1 
 1332  1339     1 
 1333  1336     1 
 1333  1337     1 
 1333  1338     1 
 1334  1336     1 
 1334  1337     1 
 1334  1338     1 
 1339  1344     1 
 1339  1345     1 
 1339  1353     1 
 1340  1342     1 
 1340  1343     1 
 1341  1346     1 
 1341  1347     1 
 1341  1349     1 
 1341  1354     1 
 1341  1355     1 
 1342  1344     1 
 1342  1345     1 
 1342  1353     1 
 1343  1348     1 
 1343  1350     1 
 1343  1351     1 
 1343  1352     1 
 1343  1356     1 
 1343  1357     1 
 1344  1346     1 
 1344  1347     1 
 1344  1349     1 
 1344  1354     1 
 1344  1355     1 
 1345  1354     1 
 1345  1355     1 
 1346  1348     1 
 1346  1350     1 
 1346  1351     1 
 1346  1352     1 
 1346  1353     1 
 1347  1350     1 
 1347  1351     1 
 1347  1352     1 
 1347  1353     1 
 1348  1349     1 
 1349  1353     1 
 1353  1358     1 
 1353  1359     1 
 1353  1363     1 
 1354  1356     1 
 1354  1357     1 
 1355  1360     1 
 1355  1361     1 
 1355  1362     1 
 1355  1364     1 
 1355  1365     1 
 1356  1358     1 
 1356  1359     1 
 1356  1363     1 
 1357  1366     1 
 1357  1367     1 
 1358  1360     1 
 1358  1361     1 
 1358  1362     1 
 1358  1364     1 
 1358  1365     1 
 1359  1364     1 
 1359  1365     1 
 1360  1363     1 
 1361  1363     1 
 1362  1363     1 
 1363  1368     1 
 1363  1369     1 
 1363  1374     1 
 1364  1366     1 
 1364  1367     1 
 1365  1370     1 
 1365  1371     1 
 1365  1372     1 
 1365  1375     1 
 1365  1376     1 
 1366  1368     1 
 1366  1369     1 
 1366  1374     1 
 1367  1373     1 
 1367  1377     1 
 1367  1378     1 
 1368  1370     1 
 1368  1371     1 
 1368  1372     1 
 1368  1375     1 
 1368  1376     1 
 1369  1375     1 
 1369  1376     1 
 1370  1373     1 
 1370  1374     1 
 1371  1373     1 
 1371  1374     1 
 1372  1374     1 
 1374  1379     1 
 1374  1380     1 
 1374  1390     1 
 1375  1377     1 
 1375  1378     1 
 1376  1381     1 
 1376  1382     1 
 1376  1386     1 
 1376  1391     1 
 1376  1392     1 
 1377  1379     1 
 1377  1380     1 
 1377  1390     1 
 1378  1383     1 
 1378  1384     1 
 1378  1385     1 
 1378  1387     1 
 1378  1388     1 
 1378  1389     1 
 1378  1393     1 
 1378  1394     1 
 1379  1381     1 
 1379  1382     1 
 1379  1386     1 
 1379  1391     1 
 1379  1392     1 
 1380  1391     1 
 1380  1392     1 
 1381  1383     1 
 1381  1384     1 
 1381  1385     1 
 1381  1387     1 
 1381  1388     1 
 1381  1389     1 
 1381  1390     1 
 1382  1387     1 
 1382  1388     1 
 1382  1389     1 
 1382  1390     1 
 1383  1386     1 
 1384  1386     1 
 1385  1386     1 
 1386  1390     1 
 1390  1395     1 
 1390  1396     1 
 1390  1404     1 
 1391  1393     1 
 1391  1394     1 
 1392  1397     1 
 1392  1398     1 
 1392  1399     1 
 1392  1405     1 
 1392  1406     1 
 1393  1395     1 
 1393  1396     1 
 1393  1404     1 
 1394  1400     1 
 1394  1401     1 
 1394  1407     1 
 1394  1408     1 
 1395  1397     1 
 1395  1398     1 
 1395  1399     1 
 1395  1405     1 
 1395  1406     1 
 1396  1402     1 
 1396  1403     1 
 1396  1405     1 
 1396  1406     1 
 1397  1400     1 
 1397  1401     1 
 1397  1404     1 
 1398  1400     1 
 1398  1401     1 
 1398  1404     1 
 1399  1404     1 
 1400  1402     1 
 1400  1403     1 
 1404  1409     1 
 1404  1410     1 
 1404  1414     1 
 1405  1407     1 
 1405  1408     1 
 1406  1411     1 
 1406  1412     1 
 1406  1413     1 
 1406  1415     1 
 1406  1416     1 
 1407  1409     1 
 1407  1410     1 
 1407  1414     1 
 1408  1417     1 
 1408  1418     1 
 1409  1411     1 
 1409  1412     1 
 1409  1413     1 
 1409  1415     1 
 1409  1416     1 
 1410  1415     1 
 1410  1416     1 
 1411  1414     1 
 1412  1414     1 
 1413  1414     1 
 1414  1419     1 
 1414  1420     1 
 1414  1424     1 
 1415  1417     1 
 1415  1418     1 
 1416  1421     1 
 1416  1422     1 
 1416  1423     1 
 1416  1425     1 
 1416  1426     1 
 1417  1419     1 
 1417  1420     1 
 1417  1424     1 
 1418  1427     1 
 1418  1428     1 
 1419  1421     1 
 1419  1422     1 
 1419  1423     1 
 1419  1425     1 
 1419  1426     1 
 1420  1425     1 
 1420  1426     1 
 1421  1424     1 
 1422  1424     1 
 1423  1424     1 
 1424  1429     1 
 1424  1430     1 
 1424  1446     1 
 1425  1427     1 
 1425  1428     1 
 1426  1431     1 
 1426  1432     1 
 1426  1433     1 
 1426  1447     1 
 1426  1448     1 
 1427  1429     1 
 1427  1430     1 
 1427  1446     1 
 1428  1434     1 
 1428  1435     1 
 1428  1436     1 
 1428  1449     1 
 1428  1450     1 
 1429  1431     1 
 1429  1432     1 
 1429  1433     1 
 1429  1447     1 
 1429  1448     1 
 1430  1437     1 
 1430  1438     1 
 1430  1439     1 
 1430  1447     1 
 1430  1448     1 
 1431  1434     1 
 1431  1435     1 
 1431  1436     1 
 1431  1446     1 
 1432  1434     1 
 1432  1435     1 
 1432  1436     1 
 1432  1446     1 
 1433  1440     1 
 1433  1441     1 
 1433  1442     1 
 1433  1446     1 
 1434  1437     1 
 1434  1438     1 
 1434  1439     1 
 1435  1437     1 
 1435  1438     1 
 1435  1439     1 
 1436  1443     1 
 1436  1444     1 
 1436  1445     1 
 1437  1440     1 
 1437  1441     1 
 1437  1442     1 
 1438  1440     1 
 1438  1441     1 
 1438  1442     1 
 1440  1443     1 
 1440  1444     1 
 1440  1445     1 
 1441  1443     1 
 1441  1444     1 
 1441  1445     1 
 1446  1451     1 
 1446  1452     1 
 1446  1468     1 
 1447  1449     1 
 1447  1450     1 
 1448  1453     1 
 1448  1454     1 
 1448  1455     1 
 1448  1469     1 
 1448  1470     1 
 1449  1451     1 
 1449  1452     1 
 1449  1468     1 
 1450  1456     1 
 1450  1457     1 
 1450  1458     1 
 1450  1471     1 
 1450  1472     1 
 1451  1453     1 
 1451  1454     1 
 1451  1455     1 
 1451  1469     1 
 1451  1470     1 
 1452  1459     1 
 1452  1460     1 
 1452  1461     1 
 1452  1469     1 
 1452  1470     1 
 1453  1456     1 
 1453  1457     1 
 1453  1458     1 
 1453  1468     1 
 1454  1456     1 
 1454  1457     1 
 1454  1458     1 
 1454  1468     1 
 1455  1462     1 
 1455  1463     1 
 1455  1464     1 
 1455  1468     1 
 1456  1459     1 
 1456  1460     1 
 1456  1461     1 
 1457  1459     1 
 1457  1460     1 
 1457  1461     1 
 1458  1465     1 
 1458  1466     1 
 1458  1467     1 
 1459  1462     1 
 1459  1463     1 
 1459  1464     1 
 1460  1462     1 
 1460  1463     1 
 1460  1464     1 
 1462  1465     1 
 1462  1466     1 
 1462  1467     1 
 1463  1465     1 
 1463  1466     1 
 1463  1467     1 
 1468  1473     1 
 1468  1474     1 
 1468  1487     1 
 1469  1471     1 
 1469  1472     1 
 1470  1475     1 
 1470  1476     1 
 1470  1480     1 
 1470  1488     1 
 1470  1489     1 
 1471  1473     1 
 1471  1474     1 
 1471  1487     1 
 1472  1477     1 
 1472  1478     1 
 1472  1479     1 
 1472  1481     1 
 1472  1482     1 
 1472  1483     1 
 1472  1490     1 
 1472  1491     1 
 1473  1475     1 
 1473  1476     1 
 1473  1480     1 
 1473  1488     1 
 1473  1489     1 
 1474  1484     1 
 1474  1485     1 
 1474  1486     1 
 1474  1488     1 
 1474  1489     1 
 1475  1477     1 
 1475  1478     1 
 1475  1479     1 
 1475  1481     1 
 1475  1482     1 
 1475  1483     1 
 1475  1487     1 
 1476  1481     1 
 1476  1482     1 
 1476  1483     1 
 1476  1487     1 
 1477  1480     1 
 1478  1480     1 
 1479  1480     1 
 1480  1487     1 
 1481  1484     1 
 1481  1485     1 
 1481  1486     1 
 1482  1484     1 
 1482  1485     1 
 1482  1486     1 
 1487  1492     1 
 1487  1493     1 
 1487  1503     1 
 1488  1490     1 
 1488  1491     1 
 1489  1494     1 
 1489  1495     1 
 1489  1499     1 
 1489  1504     1 
 1489  1505     1 
 1490  1492     1 
 1490  1493     1 
 1490  1503     1 
 1491  1496     1 
 1491  1497     1 
 1491  1498     1 
 1491  1500     1 
 1491  1501     1 
 1491  1502     1 
 1491  1506     1 
 1491  1507     1 
 1492  1494     1 
 1492  1495     1 
 1492  1499     1 
 1492  1504     1 
 1492  1505     1 
 1493  1504     1 
 1493  1505     1 
 1494  1496     1 
 1494  1497     1 
 1494  1498     1 
 1494  1500     1 
 1494  1501     1 
 1494  1502     1 
 1494  1503     1 
 1495  1500     1 
 1495  1501     1 
 1495  1502     1 
 1495  1503     1 
 1496  1499     1 
 1497  1499     1 
 1498  1499     1 
 1499  1503     1 
 1503  1508     1 
 1503  1509     1 
 1503  1514     1 
 1504  1506     1 
 1504  1507     1 
 1505  1510     1 
 1505  1511     1 
 1505  1512     1 
 1505  1515     1 
 1505  1516     1 
 1506  1508     1 
 1506  1509     1 
 1506  1514     1 
 1507  1513     1 
 1507  1517     1 
 1507  1518     1 
 1508  1510     1 
 1508  1511     1 
 1508  1512     1 
 1508  1515     1 
 1508  1516     1 
 1509  1515     1 
 1509  1516     1 
 1510  1513     1 
 1510  1514     1 
 1511  1513     1 
 1511  1514     1 
 1512  1514     1 
 1514  1519     1 
 1514  1520     1 
 1514  1527     1 
 1515  1517     1 
 1515  1518     1 
 1516  1521     1 
 1516  1522     1 
 1516  1523     1 
 1516  1528     1 
 1516  1529     1 
 1517  1519     1 
 1517  1520     1 
 1517  1527     1 
 1518  1524     1 
 1518  1525     1 
 1518  1530     1 
 1518  1531     1 
 1519  1521     1 
 1519  1522     1 
 1519  1523     1 
 1519  1528     1 
 1519  1529     1 
 1520  1526     1 
 1520  1528     1 
 1520  1529     1 
 1521  1524     1 
 1521  1525     1 
 1521  1527     1 
 1522  1524     1 
 1522  1525     1 
 1522  1527     1 
 1523  1527     1 
 1524  1526     1 
 1527  1532     1 
 1527  1533     1 
 1527  1534     1 
 1528  1530     1 
 1528  1531     1 
 1529  1535     1 
 1529  1536     1 
 1530  1532     1 
 1530  1533     1 
 1530  1534     1 
 1531  1537     1 
 1531  1538     1 
 1532  1535     1 
 1532  1536     1 
 1533  1535     1 
 1533  1536     1 
 1534  1539     1 
 1534  1540     1 
 1534  1548     1 
 1535  1537     1 
 1535  1538     1 
 1536  1541     1 
 1536  1542     1 
 1536  1543     1 
 1536  1549     1 
 1536  1550     1 
 1537  1539     1 
 1537  1540     1 
 1537  1548     1 
 1538  1544     1 
 1538  1545     1 
 1538  1551     1 
 1538  1552     1 
 1539  1541     1 
 1539  1542     1 
 1539  1543     1 
 1539  1549     1 
 1539  1550     1 
 1540  1546     1 
 1540  1547     1 
 1540  1549     1 
 1540  1550     1 
 1541  1544     1 
 1541  1545     1 
 1541  1548     1 
 1542  1544     1 
 1542  1545     1 
 1542  1548     1 
 1543  1548     1 
 1544  1546     1 
 1544  1547     1 
 1548  1553     1 
 1548  1554     1 
 1548  1555     1 
 1549  1551     1 
 1549  1552     1 
 1550  1556     1 
 1550  1557     1 
 1551  1553     1 
 1551  1554     1 
 1551  1555     1 
 1552  1558     1 
 1552  1559     1 
 1553  1556     1 
 1553  1557     1 
 1554  1556     1 
 1554  1557     1 
 1555  1560     1 
 1555  1561     1 
 1555  1572     1 
 1556  1558     1 
 1556  1559     1 
 1557  1562     1 
 1557  1563     1 
 1557  1564     1 
 1557  1573     1 
 1557  1574     1 
 1558  1560     1 
 1558  1561     1 
 1558  1572     1 
 1559  1565     1 
 1559  1566     1 
 1559  1567     1 
 1559  1575     1 
 1559  1576     1 
 1560  1562     1 
 1560  1563     1 
 1560  1564     1 
 1560  1573     1 
 1560  1574     1 
 1561  1568     1 
 1561  1573     1 
 1561  1574     1 
 1562  1565     1 
 1562  1566     1 
 1562  1567     1 
 1562  1572     1 
 1563  1565     1 
 1563  1566     1 
 1563  1567     1 
 1563  1572     1 
 1564  1569     1 
 1564  1570     1 
 1564  1571     1 
 1564  1572     1 
 1565  1568     1 
 1566  1568     1 
 1572  1577     1 
 1572  1578     1 
 1572  1586     1 
 1573  1575     1 
 1573  1576     1 
 1574  1579     1 
 1574  1580     1 
 1574  1581     1 
 1574  1587     1 
 1574  1588     1 
 1575  1577     1 
 1575  1578     1 
 1575  1586     1 
 1576  1582     1 
 1576  1583     1 
 1576  1589     1 
 1576  1590     1 
 1577  1579     1 
 1577  1580     1 
 1577  1581     1 
 1577  1587     1 
 1577  1588     1 
 1578  1584     1 
 1578  1585     1 
 1578  1587     1 
 1578  1588     1 
 1579  1582     1 
 1579  1583     1 
 1579  1586     1 
 1580  1582     1 
 1580  1583     1 
 1580  1586     1 
 1581  1586     1 
 1582  1584     1 
 1582  1585     1 
 1586  1591     1 
 1586  1592     1 
 1586  1596     1 
 1587  1589     1 
 1587  1590     1 
 1588  1593     1 
 1588  1594     1 
 1588  1595     1 
 1588  1597     1 
 1588  1598     1 
 1589  1591     1 
 1589  1592     1 
 1589  1596     1 
 1590  1599     1 
 1590  1600     1 
 1591  1593     1 
 1591  1594     1 
 1591  1595     1 
 1591  1597     1 
 1591  1598     1 
 1592  1597     1 
 1592  1598     1 
 1593  1596     1 
 1594  1596     1 
 1595  1596     1 
 1596  1601     1 
 1596  1602     1 
 1596  1620     1 
 1597  1599     1 
 1597  1600     1 
 1598  1603     1 
 1598  1604     1 
 1598  1605     1 
 1598  1621     1 
 1598  1622     1 
 1599  1601     1 
 1599  1602     1 
 1599  1620     1 
 1600  1606     1 
 1600  1611     1 
 1600  1623     1 
 1600  1624     1 
 1601  1603     1 
 1601  1604     1 
 1601  1605     1 
 1601  1621     1 
 1601  1622     1 
 1602  1607     1 
 1602  1608     1 
 1602  1610     1 
 1602  1612     1 
 1602  1621     1 
 1602  1622     1 
 1603  1606     1 
 1603  1611     1 
 1603  1620     1 
 1604  1606     1 
 1604  1611     1 
 1604  1620     1 
 1605  1609     1 
 1605  1613     1 
 1605  1614     1 
 1605  1616     1 
 1605  1620     1 
 1606  1612     1 
 1606  1616     1 
 1607  1609     1 
 1607  1610     1 
 1607  1611     1 
 1608  1612     1 
 1608  1617     1 
 1608  1618     1 
 1609  1611     1 
 1609  1616     1 
 1610  1613     1 
 1610  1614     1 
 1610  1619     1 
 1611  1615     1 
 1611  1617     1 
 1611  1618     1 
 1612  1616     1 
 1612  1619     1 
 1613  1615     1 
 1613  1618     1 
 1614  1617     1 
 1615  1616     1 
 1615  1619     1 
 1617  1619     1 
 1620  1625     1 
 1620  1626     1 
 1620  1636     1 
 1621  1623     1 
 1621  1624     1 
 1622  1627     1 
 1622  1628     1 
 1622  1632     1 
 1622  1637     1 
 1622  1638     1 
 1623  1625     1 
 1623  1626     1 
 1623  1636     1 
 1624  1629     1 
 1624  1630     1 
 1624  1631     1 
 1624  1633     1 
 1624  1634     1 
 1624  1635     1 
 1624  1639     1 
 1624  1640     1 
 1625  1627     1 
 1625  1628     1 
 1625  1632     1 
 1625  1637     1 
 1625  1638     1 
 1626  1637     1 
 1626  1638     1 
 1627  1629     1 
 1627  1630     1 
 1627  1631     1 
 1627  1633     1 
 1627  1634     1 
 1627  1635     1 
 1627  1636     1 
 1628  1633     1 
 1628  1634     1 
 1628  1635     1 
 1628  1636     1 
 1629  1632     1 
 1630  1632     1 
 1631  1632     1 
 1632  1636     1 
 1636  1641     1 
 1636  1642     1 
 1636  1646     1 
 1637  1639     1 
 1637  1640     1 
 1638  1643     1 
 1638  1644     1 
 1638  1645     1 
 1638  1647     1 
 1638  1648     1 
 1639  1641     1 
 1639  1642     1 
 1639  1646     1 
 1640  1649     1 
 1640  1650     1 
 1641  1643     1 
 1641  1644     1 
 1641  1645     1 
 1641  1647     1 
 1641  1648     1 
 1642  1647     1 
 1642  1648     1 
 1643  1646     1 
 1644  1646     1 
 1645  1646     1 
 1646  1651     1 
 1646  1652     1 
 1646  1670     1 
 1647  1649     1 
 1647  1650     1 
 1648  1653     1 
 1648  1654     1 
 1648  1655     1 
 1648  1671     1 
 1648  1672     1 
 1649  1651     1 
 1649  1652     1 
 1649  1670     1 
 1650  1656     1 
 1650  1661     1 
 1650  1673     1 
 1650  1674     1 
 1651  1653     1 
 1651  1654     1 
 1651  1655     1 
 1651  1671     1 
 1651  1672     1 
 1652  1657     1 
 1652  1658     1 
 1652  1660     1 
 1652  1662     1 
 1652  1671     1 
 1652  1672     1 
 1653  1656     1 
 1653  1661     1 
 1653  1670     1 
 1654  1656     1 
 1654  1661     1 
 1654  1670     1 
 1655  1659     1 
 1655  1663     1 
 1655  1664     1 
 1655  1666     1 
 1655  1670     1 
 1656  1662     1 
 1656  1666     1 
 1657  1659     1 
 1657  1660     1 
 1657  1661     1 
 1658  1662     1 
 1658  1667     1 
 1658  1668     1 
 1659  1661     1 
 1659  1666     1 
 1660  1663     1 
 1660  1664     1 
 1660  1669     1 
 1661  1665     1 
 1661  1667     1 
 1661  1668     1 
 1662  1666     1 
 1662  1669     1 
 1663  1665     1 
 1663  1668     1 
 1664  1667     1 
 1665  1666     1 
 1665  1669     1 
 1667  1669     1 
 1670  1675     1 
 1670  1676     1 
 1670  1694     1 
 1671  1673     1 
 1671  1674     1 
 1672  1677     1 
 1672  1678     1 
 1672  1679     1 
 1672  1695     1 
 1672  1696     1 
 1673  1675     1 
 1673  1676     1 
 1673  1694     1 
 1674  1680     1 
 1674  1681     1 
 1674  1682     1 
 1674  1697     1 
 1674  1698     1 
 1675  1677     1 
 1675  1678     1 
 1675  1679     1 
 1675  1695     1 
 1675  1696     1 
 1676  1683     1 
 1676  1684     1 
 1676  1685     1 
 1676  1695     1 
 1676  1696     1 
 1677  1680     1 
 1677  1681     1 
 1677  1682     1 
 1677  1694     1 
 1678  1680     1 
 1678  1681     1 
 1678  1682     1 
 1678  1694     1 
 1679  1686     1 
 1679  1687     1 
 1679  1694     1 
 1680  1683     1 
 1680  1684     1 
 1680  1685     1 
 1681  1683     1 
 1681  1684     1 
 1681  1685     1 
 1682  1688     1 
 1682  1691     1 
 1683  1686     1 
 1683  1687     1 
 1684  1686     1 
 1684  1687     1 
 1685  1689     1 
 1685  1690     1 
 1685  1692     1 
 1685  1693     1 
 1686  1688     1 
 1686  1691     1 
 1688  1692     1 
 1688  1693     1 
 1689  1691     1 
 1690  1691     1 
 1694  1699     1 
 1694  1700     1 
 1694  1708     1 
 1695  1697     1 
 1695  1698     1 
 1696  1701     1 
 1696  1702     1 
 1696  1703     1 
 1696  1709     1 
 1696  1710     1 
 1697  1699     1 
 1697  1700     1 
 1697  1708     1 
 1698  1704     1 
 1698  1705     1 
 1698  1711     1 
 1698  1712     1 
 1699  1701     1 
 1699  1702     1 
 1699  1703     1 
 1699  1709     1 
 1699  1710     1 
 1700  1706     1 
 1700  1707     1 
 1700  1709     1 
 1700  1710     1 
 1701  1704     1 
 1701  1705     1 
 1701  1708     1 
 1702  1704     1 
 1702  1705     1 
 1702  1708     1 
 1703  1708     1 
 1704  1706     1 
 1704  1707     1 
 1708  1713     1 
 1708  1714     1 
 1708  1732     1 
 1709  1711     1 
 1709  1712     1 
 1710  1715     1 
 1710  1716     1 
 1710  1717     1 
 1710  1733     1 
 1710  1734     1 
 1711  1713     1 
 1711  1714     1 
 1711  1732     1 
 1712  1718     1 
 1712  1719     1 
 1712  1720     1 
 1712  1735     1 
 1712  1736     1 
 1713  1715     1 
 1713  1716     1 
 1713  1717     1 
 1713  1733     1 
 1713  1734     1 
 1714  1721     1 
 1714  1722     1 
 1714  1723     1 
 1714  1733     1 
 1714  1734     1 
 1715  1718     1 
 1715  1719     1 
 1715  1720     1 
 1715  1732     1 
 1716  1718     1 
 1716  1719     1 
 1716  1720     1 
 1716  1732     1 
 1717  1724     1 
 1717  1725     1 
 1717  1732     1 
 1718  1721     1 
 1718  1722     1 
 1718  1723     1 
 1719  1721     1 
 1719  1722     1 
 1719  1723     1 
 1720  1726     1 
 1720  1729     1 
 1721  1724     1 
 1721  1725     1 
 1722  1724     1 
 1722  1725     1 
 1723  1727     1 
 1723  1728     1 
 1723  1730     1 
 1723  1731     1 
 1724  1726     1 
 1724  1729     1 
 1726  1730     1 
 1726  1731     1 
 1727  1729     1 
 1728  1729     1 
 1732  1737     1 
 1732  1738     1 
 1732  1742     1 
 1733  1735     1 
 1733  1736     1 
 1734  1739     1 
 1734  1740     1 
 1734  1741     1 
 1734  1743     1 
 1734  1744     1 
 1735  1737     1 
 1735  1738     1 
 1735  1742     1 
 1736  1745     1 
 1736  1746     1 
 1737  1739     1 
 1737  1740     1 
 1737  1741     1 
 1737  1743     1 
 1737  1744     1 
 1738  1743     1 
 1738  1744     1 
 1739  1742     1 
 1740  1742     1 
 1741  1742     1 
 1742  1747     1 
 1742  1748     1 
 1742  1764     1 
 1743  1745     1 
 1743  1746     1 
 1744  1749     1 
 1744  1750     1 
 1744  1751     1 
 1744  1765     1 
 1744  1766     1 
 1745  1747     1 
 1745  1748     1 
 1745  1764     1 
 1746  1752     1 
 1746  1753     1 
 1746  1754     1 
 1746  1767     1 
 1746  1768     1 
 1747  1749     1 
 1747  1750     1 
 1747  1751     1 
 1747  1765     1 
 1747  1766     1 
 1748  1755     1 
 1748  1756     1 
 1748  1757     1 
 1748  1765     1 
 1748  1766     1 
 1749  1752     1 
 1749  1753     1 
 1749  1754     1 
 1749  1764     1 
 1750  1752     1 
 1750  1753     1 
 1750  1754     1 
 1750  1764     1 
 1751  1758     1 
 1751  1759     1 
 1751  1760     1 
 1751  1764     1 
 1752  1755     1 
 1752  1756     1 
 1752  1757     1 
 1753  1755     1 
 1753  1756     1 
 1753  1757     1 
 1754  1761     1 
 1754  1762     1 
 1754  1763     1 
 1755  1758     1 
 1755  1759     1 
 1755  1760     1 
 1756  1758     1 
 1756  1759     1 
 1756  1760     1 
 1758  1761     1 
 1758  1762     1 
 1758  1763     1 
 1759  1761     1 
 1759  1762     1 
 1759  1763     1 
 1764  1769     1 
 1764  1770     1 
 1764  1771     1 
 1765  1767     1 
 1765  1768     1 
 1766  1772     1 
 1766  1773     1 
 1767  1769     1 
 1767  1770     1 
 1767  1771     1 
 1768  1774     1 
 1768  1775     1 
 1769  1772     1 
 1769  1773     1 
 1770  1772     1 
 1770  1773     1 
 1771  1776     1 
 1771  1777     1 
 1771  1785     1 
 1772  1774     1 
 1772  1775     1 
 1773  1778     1 
 1773  1779     1 
 1773  1781     1 
 1773  1786     1 
 1773  1787     1 
 1774  1776     1 
 1774  1777     1 
 1774  1785     1 
 1775  1780     1 
 1775  1782     1 
 1775  1783     1 
 1775  1784     1 
 1775  1788     1 
 1775  1789     1 
 1776  1778     1 
 1776  1779     1 
 1776  1781     1 
 1776  1786     1 
 1776  1787     1 
 1777  1786     1 
 1777  1787     1 
 1778  1780     1 
 1778  1782     1 
 1778  1783     1 
 1778  1784     1 
 1778  1785     1 
 1779  1782     1 
 1779  1783     1 
 1779  1784     1 
 1779  1785     1 
 1780  1781     1 
 1781  1785     1 
 1785  1790     1 
 1785  1791     1 
 1785  1798     1 
 1786  1788     1 
 1786  1789     1 
 1787  1792     1 
 1787  1793     1 
 1787  1794     1 
 1787  1799     1 
 1787  1800     1 
 1788  1790     1 
 1788  1791     1 
 1788  1798     1 
 1789  1795     1 
 1789  1796     1 
 1789  1801     1 
 1789  1802     1 
 1790  1792     1 
 1790  1793     1 
 1790  1794     1 
 1790  1799     1 
 1790  1800     1 
 1791  1797     1 
 1791  1799     1 
 1791  1800     1 
 1792  1795     1 
 1792  1796     1 
 1792  1798     1 
 1793  1795     1 
 1793  1796     1 
 1793  1798     1 
 1794  1798     1 
 1795  1797     1 
 1798  1803     1 
 1798  1804     1 
 1798  1814     1 
 1799  1801     1 
 1799  1802     1 
 1800  1805     1 
 1800  1806     1 
 1800  1810     1 
 1800  1815     1 
 1800  1816     1 
 1801  1803     1 
 1801  1804     1 
 1801  1814     1 
 1802  1807     1 
 1802  1808     1 
 1802  1809     1 
 1802  1811     1 
 1802  1812     1 
 1802  1813     1 
 1802  1817     1 
 1802  1818     1 
 1803  1805     1 
 1803  1806     1 
 1803  1810     1 
 1803  1815     1 
 1803  1816     1 
 1804  1815     1 
 1804  1816     1 
 1805  1807     1 
 1805  1808     1 
 1805  1809     1 
 1805  1811     1 
 1805  1812     1 
 1805  1813     1 
 1805  1814     1 
 1806  1811     1 
 1806  1812     1 
 1806  1813     1 
 1806  1814     1 
 1807  1810     1 
 1808  1810     1 
 1809  1810     1 
 1810  1814     1 
 1814  1819     1 
 1814  1820     1 
 1814  1831     1 
 1815  1817     1 
 1815  1818     1 
 1816  1821     1 
 1816  1822     1 
 1816  1823     1 
 1816  1832     1 
 1816  1833     1 
 1817  1819     1 
 1817  1820     1 
 1817  1831     1 
 1818  1824     1 
 1818  1825     1 
 1818  1826     1 
 1818  1834     1 
 1818  1835     1 
 1819  1821     1 
 1819  1822     1 
 1819  1823     1 
 1819  1832     1 
 1819  1833     1 
 1820  1827     1 
 1820  1828     1 
 1820  1832     1 
 1820  1833     1 
 1821  1824     1 
 1821  1825     1 
 1821  1826     1 
 1821  1831     1 
 1822  1824     1 
 1822  1825     1 
 1822  1826     1 
 1822  1831     1 
 1823  1829     1 
 1823  1830     1 
 1823  1831     1 
 1824  1827     1 
 1824  1828     1 
 1825  1827     1 
 1825  1828     1 
 1827  1829     1 
 1827  1830     1 
 1831  1836     1 
 1831  1837     1 
 1831  1841     1 
 1832  1834     1 
 1832  1835     1 
 1833  1838     1 
 1833  1839     1 
 1833  1840     1 
 1833  1842     1 
 1833  1843     1 
 1834  1836     1 
 1834  1837     1 
 1834  1841     1 
 1835  1844     1 
 1835  1845     1 
 1836  1838     1 
 1836  1839     1 
 1836  1840     1 
 1836  1842     1 
 1836  1843     1 
 1837  1842     1 
 1837  1843     1 
 1838  1841     1 
 1839  1841     1 
 1840  1841     1 
 1841  1846     1 
 1841  1847     1 
 1841  1865     1 
 1842  1844     1 
 1842  1845     1 
 1843  1848     1 
 1843  1849     1 
 1843  1850     1 
 1843  1866     1 
 1843  1867     1 
 1844  1846     1 
 1844  1847     1 
 1844  1865     1 
 1845  1851     1 
 1845  1856     1 
 1845  1868     1 
 1845  1869     1 
 1846  1848     1 
 1846  1849     1 
 1846  1850     1 
 1846  1866     1 
 1846  1867     1 
 1847  1852     1 
 1847  1853     1 
 1847  1855     1 
 1847  1857     1 
 1847  1866     1 
 1847  1867     1 
 1848  1851     1 
 1848  1856     1 
 1848  1865     1 
 1849  1851     1 
 1849  1856     1 
 1849  1865     1 
 1850  1854     1 
 1850  1858     1 
 1850  1859     1 
 1850  1861     1 
 1850  1865     1 
 1851  1857     1 
 1851  1861     1 
 1852  1854     1 
 1852  1855     1 
 1852  1856     1 
 1853  1857     1 
 1853  1862     1 
 1853  1863     1 
 1854  1856     1 
 1854  1861     1 
 1855  1858     1 
 1855  1859     1 
 1855  1864     1 
 1856  1860     1 
 1856  1862     1 
 1856  1863     1 
 1857  1861     1 
 1857  1864     1 
 1858  1860     1 
 1858  1863     1 
 1859  1862     1 
 1860  1861     1 
 1860  1864     1 
 1862  1864     1 
 1865  1870     1 
 1865  1871     1 
 1865  1884     1 
 1866  1868     1 
 1866  1869     1 
 1867  1872     1 
 1867  1873     1 
 1867  1877     1 
 1867  1885     1 
 1867  1886     1 
 1868  1870     1 
 1868  1871     1 
 1868  1884     1 
 1869  1874     1 
 1869  1875     1 
 1869  1876     1 
 1869  1878     1 
 1869  1879     1 
 1869  1880     1 
 1869  1887     1 
 1869  1888     1 
 1870  1872     1 
 1870  1873     1 
 1870  1877     1 
 1870  1885     1 
 1870  1886     1 
 1871  1881     1 
 1871  1882     1 
 1871  1883     1 
 1871  1885     1 
 1871  1886     1 
 1872  1874     1 
 1872  1875     1 
 1872  1876     1 
 1872  1878     1 
 1872  1879     1 
 1872  1880     1 
 1872  1884     1 
 1873  1878     1 
 1873  1879     1 
 1873  1880     1 
 1873  1884     1 
 1874  1877     1 
 1875  1877     1 
 1876  1877     1 
 1877  1884     1 
 1878  1881     1 
 1878  1882     1 
 1878  1883     1 
 1879  1881     1 
 1879  1882     1 
 1879  1883     1 
 1884  1889     1 
 1884  1890     1 
 1884  1908     1 
 1885  1887     1 
 1885  1888     1 
 1886  1891     1 
 1886  1892     1 
 1886  1893     1 
 1886  1909     1 
 1886  1910     1 
 1887  1889     1 
 1887  1890     1 
 1887  1908     1 
 1888  1894     1 
 1888  1895     1 
 1888  1896     1 
 1888  1911     1 
 1888  1912     1 
 1889  1891     1 
 1889  1892     1 
 1889  1893     1 
 1889  1909     1 
 1889  1910     1 
 1890  1897     1 
 1890  1898     1 
 1890  1899     1 
 1890  1909     1 
 1890  1910     1 
 1891  1894     1 
 1891  1895     1 
 1891  1896     1 
 1891  1908     1 
 1892  1894     1 
 1892  1895     1 
 1892  1896     1 
 1892  1908     1 
 1893  1900     1 
 1893  1901     1 
 1893  1908     1 
 1894  1897     1 
 1894  1898     1 
 1894  1899     1 
 1895  1897     1 
 1895  1898     1 
 1895  1899     1 
 1896  1902     1 
 1896  1905     1 
 1897  1900     1 
 1897  1901     1 
 1898  1900     1 
 1898  1901     1 
 1899  1903     1 
 1899  1904     1 
 1899  1906     1 
 1899  1907     1 
 1900  1902     1 
 1900  1905     1 
 1902  1906     1 
 1902  1907     1 
 1903  1905     1 
 1904  1905     1 
 1908  1913     1 
 1908  1914     1 
 1908  1915     1 
 1909  1911     1 
 1909  1912     1 
 1910  1916     1 
 1910  1917     1 
 1911  1913     1 
 1911  1914     1 
 1911  1915     1 
 1912  1918     1 
 1912  1919     1 
 1913  1916     1 
 1913  1917     1 
 1914  1916     1 
 1914  1917     1 
 1915  1920     1 
 1915  1921     1 
 1915  1925     1 
 1916  1918     1 
 1916  1919     1 
 1917  1922     1 
 1917  1923     1 
 1917  1924     1 
 1917  1926     1 
 1917  1927     1 
 1918  1920     1 
 1918  1921     1 
 1918  1925     1 
 1919  1928     1 
 1919  1929     1 
 1920  1922     1 
 1920  1923     1 
 1920  1924     1 
 1920  1926     1 
 1920  1927     1 
 1921  1926     1 
 1921  1927     1 
 1922  1925     1 
 1923  1925     1 
 1924  1925     1 
 1925  1930     1 
 1925  1931     1 
 1925  1949     1 
 1926  1928     1 
 1926  1929     1 
 1927  1932     1 
 1927  1933     1 
 1927  1934     1 
 1927  1950     1 
 1927  1951     1 
 1928  1930     1 
 1928  1931     1 
 1928  1949     1 
 1929  1935     1 
 1929  1936     1 
 1929  1937     1 
 1929  1952     1 
 1929  1953     1 
 1930  1932     1 
 1930  1933     1 
 1930  1934     1 
 1930  1950     1 
 1930  1951     1 
 1931  1938     1 
 1931  1939     1 
 1931  1940     1 
 1931  1950     1 
 1931  1951     1 
 1932  1935     1 
 1932  1936     1 
 1932  1937     1 
 1932  1949     1 
 1933  1935     1 
 1933  1936     1 
 1933  1937     1 
 1933  1949     1 
 1934  1941     1 
 1934  1942     1 
 1934  1949     1 
 1935  1938     1 
 1935  1939     1 
 1935  1940     1 
 1936  1938     1 
 1936  1939     1 
 1936  1940     1 
 1937  1943     1 
 1937  1946     1 
 1938  1941     1 
 1938  1942     1 
 1939  1941     1 
 1939  1942     1 
 1940  1944     1 
 1940  1945     1 
 1940  1947     1 
 1940  1948     1 
 1941  1943     1 
 1941  1946     1 
 1943  1947     1 
 1943  1948     1 
 1944  1946     1 
 1945  1946     1 
 1949  1954     1 
 1949  1955     1 
 1949  1968     1 
 1950  1952     1 
 1950  1953     1 
 1951  1956     1 
 1951  1957     1 
 1951  1958     1 
 1951  1969     1 
 1951  1970     1 
 1952  1954     1 
 1952  1955     1 
 1952  1968     1 
 1953  1959     1 
 1953  1960     1 
 1953  1964     1 
 1954  1956     1 
 1954  1957     1 
 1954  1958     1 
 1954  1969     1 
 1954  1970     1 
 1955  1961     1 
 1955  1962     1 
 1955  1963     1 
 1955  1965     1 
 1955  1966     1 
 1955  1967     1 
 1955  1969     1 
 1955  1970     1 
 1956  1959     1 
 1956  1960     1 
 1956  1964     1 
 1956  1968     1 
 1957  1959     1 
 1957  1960     1 
 1957  1964     1 
 1957  1968     1 
 1958  1968     1 
 1959  1961     1 
 1959  1962     1 
 1959  1963     1 
 1959  1965     1 
 1959  1966     1 
 1959  1967     1 
 1960  1965     1 
 1960  1966     1 
 1960  1967     1 
 1961  1964     1 
 1962  1964     1 
 1963  1964     1 

[ angles ]
;  ai    aj    ak funct            c0            c1            c2            c3
    2     1     3     5 
    2     1     4     5 
    2     1     5     5 
    3     1     4     5 
    3     1     5     5 
    4     1     5     5 
    1     5     6     5 
    1     5     7     5 
    1     5    23     5 
    6     5     7     5 
    6     5    23     5 
    7     5    23     5 
    5     7     8     5 
    5     7     9     5 
    5     7    10     5 
    8     7     9     5 
    8     7    10     5 
    9     7    10     5 
    7    10    11     5 
    7    10    12     5 
    7    10    13     5 
   11    10    12     5 
   11    10    13     5 
   12    10    13     5 
   10    13    14     5 
   10    13    15     5 
   10    13    16     5 
   14    13    15     5 
   14    13    16     5 
   15    13    16     5 
   13    16    17     5 
   13    16    18     5 
   13    16    19     5 
   17    16    18     5 
   17    16    19     5 
   18    16    19     5 
   16    19    20     5 
   16    19    21     5 
   16    19    22     5 
   20    19    21     5 
   20    19    22     5 
   21    19    22     5 
    5    23    24     5 
    5    23    25     5 
   24    23    25     5 
   23    25    26     5 
   23    25    27     5 
   26    25    27     5 
   25    27    28     5 
   25    27    29     5 
   25    27    39     5 
   28    27    29     5 
   28    27    39     5 
   29    27    39     5 
   27    29    30     5 
   27    29    31     5 
   27    29    35     5 
   30    29    31     5 
   30    29    35     5 
   31    29    35     5 
   29    31    32     5 
   29    31    33     5 
   29    31    34     5 
   32    31    33     5 
   32    31    34     5 
   33    31    34     5 
   29    35    36     5 
   29    35    37     5 
   29    35    38     5 
   36    35    37     5 
   36    35    38     5 
   37    35    38     5 
   27    39    40     5 
   27    39    41     5 
   40    39    41     5 
   39    41    42     5 
   39    41    43     5 
   42    41    43     5 
   41    43    44     5 
   41    43    45     5 
   41    43    59     5 
   44    43    45     5 
   44    43    59     5 
   45    43    59     5 
   43    45    46     5 
   43    45    47     5 
   43    45    48     5 
   46    45    47     5 
   46    45    48     5 
   47    45    48     5 
   45    48    49     5 
   45    48    55     5 
   49    48    55     5 
   48    49    50     5 
   48    49    51     5 
   50    49    51     5 
   49    51    52     5 
   49    51    53     5 
   52    51    53     5 
   51    53    54     5 
   51    53    57     5 
   54    53    57     5 
   48    55    56     5 
   48    55    57     5 
   56    55    57     5 
   53    57    55     5 
   53    57    58     5 
   55    57    58     5 
   43    59    60     5 
   43    59    61     5 
   60    59    61     5 
   59    61    62     5 
   59    61    63     5 
   62    61    63     5 
   61    63    64     5 
   61    63    65     5 
   61    63    66     5 
   64    63    65     5 
   64    63    66     5 
   65    63    66     5 
   63    66    67     5 
   63    66    68     5 
   67    66    68     5 
   66    68    69     5 
   66    68    70     5 
   69    68    70     5 
   68    70    71     5 
   68    70    72     5 
   68    70    90     5 
   71    70    72     5 
   71    70    90     5 
   72    70    90     5 
   70    72    73     5 
   70    72    74     5 
   70    72    75     5 
   73    72    74     5 
   73    72    75     5 
   74    72    75     5 
   72    75    76     5 
   72    75    77     5 
   72    75    78     5 
   76    75    77     5 
   76    75    78     5 
   77    75    78     5 
   75    78    79     5 
   75    78    80     5 
   75    78    81     5 
   79    78    80     5 
   79    78    81     5 
   80    78    81     5 
   78    81    82     5 
   78    81    83     5 
   82    81    83     5 
   81    83    84     5 
   81    83    87     5 
   84    83    87     5 
   83    84    85     5 
   83    84    86     5 
   85    84    86     5 
   83    87    88     5 
   83    87    89     5 
   88    87    89     5 
   70    90    91     5 
   70    90    92     5 
   91    90    92     5 
   90    92    93     5 
   90    92    94     5 
   93    92    94     5 
   92    94    95     5 
   92    94    96     5 
   92    94   100     5 
   95    94    96     5 
   95    94   100     5 
   96    94   100     5 
   94    96    97     5 
   94    96    98     5 
   94    96    99     5 
   97    96    98     5 
   97    96    99     5 
   98    96    99     5 
   96    99  1924     5 
   94   100   101     5 
   94   100   102     5 
  101   100   102     5 
  100   102   103     5 
  100   102   104     5 
  103   102   104     5 
  102   104   105     5 
  102   104   106     5 
  102   104   116     5 
  105   104   106     5 
  105   104   116     5 
  106   104   116     5 
  104   106   107     5 
  104   106   108     5 
  104   106   109     5 
  107   106   108     5 
  107   106   109     5 
  108   106   109     5 
  106   109   110     5 
  106   109   111     5 
  106   109   112     5 
  110   109   111     5 
  110   109   112     5 
  111   109   112     5 
  109   112   113     5 
  109   112   114     5 
  113   112   114     5 
  112   114   115     5 
  104   116   117     5 
  104   116   118     5 
  117   116   118     5 
  116   118   119     5 
  116   118   120     5 
  119   118   120     5 
  118   120   121     5 
  118   120   122     5 
  118   120   135     5 
  121   120   122     5 
  121   120   135     5 
  122   120   135     5 
  120   122   123     5 
  120   122   124     5 
  120   122   125     5 
  123   122   124     5 
  123   122   125     5 
  124   122   125     5 
  122   125   126     5 
  122   125   127     5 
  122   125   131     5 
  126   125   127     5 
  126   125   131     5 
  127   125   131     5 
  125   127   128     5 
  125   127   129     5 
  125   127   130     5 
  128   127   129     5 
  128   127   130     5 
  129   127   130     5 
  125   131   132     5 
  125   131   133     5 
  125   131   134     5 
  132   131   133     5 
  132   131   134     5 
  133   131   134     5 
  120   135   136     5 
  120   135   137     5 
  136   135   137     5 
  135   137   138     5 
  135   137   139     5 
  138   137   139     5 
  137   139   140     5 
  137   139   141     5 
  137   139   145     5 
  140   139   141     5 
  140   139   145     5 
  141   139   145     5 
  139   141   142     5 
  139   141   143     5 
  139   141   144     5 
  142   141   143     5 
  142   141   144     5 
  143   141   144     5 
  139   145   146     5 
  139   145   147     5 
  146   145   147     5 
  145   147   148     5 
  145   147   149     5 
  148   147   149     5 
  147   149   150     5 
  147   149   151     5 
  147   149   155     5 
  150   149   151     5 
  150   149   155     5 
  151   149   155     5 
  149   151   152     5 
  149   151   153     5 
  149   151   154     5 
  152   151   153     5 
  152   151   154     5 
  153   151   154     5 
  149   155   156     5 
  149   155   157     5 
  156   155   157     5 
  155   157   158     5 
  155   157   159     5 
  158   157   159     5 
  157   159   160     5 
  157   159   161     5 
  157   159   165     5 
  160   159   161     5 
  160   159   165     5 
  161   159   165     5 
  159   161   162     5 
  159   161   163     5 
  159   161   164     5 
  162   161   163     5 
  162   161   164     5 
  163   161   164     5 
  159   165   166     5 
  159   165   167     5 
  166   165   167     5 
  165   167   168     5 
  165   167   169     5 
  168   167   169     5 
  167   169   170     5 
  167   169   171     5 
  167   169   182     5 
  170   169   171     5 
  170   169   182     5 
  171   169   182     5 
  169   171   172     5 
  169   171   173     5 
  169   171   174     5 
  172   171   173     5 
  172   171   174     5 
  173   171   174     5 
  171   174   175     5 
  171   174   176     5 
  171   174   177     5 
  175   174   176     5 
  175   174   177     5 
  176   174   177     5 
  174   177   178     5 
  177   178   179     5 
  177   178   180     5 
  177   178   181     5 
  179   178   180     5 
  179   178   181     5 
  180   178   181     5 
  169   182   183     5 
  169   182   184     5 
  183   182   184     5 
  182   184   185     5 
  182   184   186     5 
  185   184   186     5 
  184   186   187     5 
  184   186   188     5 
  184   186   204     5 
  187   186   188     5 
  187   186   204     5 
  188   186   204     5 
  186   188   189     5 
  186   188   190     5 
  186   188   191     5 
  189   188   190     5 
  189   188   191     5 
  190   188   191     5 
  188   191   192     5 
  188   191   193     5 
  188   191   194     5 
  192   191   193     5 
  192   191   194     5 
  193   191   194     5 
  191   194   195     5 
  191   194   196     5 
  191   194   197     5 
  195   194   196     5 
  195   194   197     5 
  196   194   197     5 
  194   197   198     5 
  194   197   199     5 
  194   197   200     5 
  198   197   199     5 
  198   197   200     5 
  199   197   200     5 
  197   200   201     5 
  197   200   202     5 
  197   200   203     5 
  201   200   202     5 
  201   200   203     5 
  202   200   203     5 
  186   204   205     5 
  186   204   206     5 
  205   204   206     5 
  204   206   207     5 
  204   206   208     5 
  207   206   208     5 
  206   208   209     5 
  206   208   210     5 
  206   208   228     5 
  209   208   210     5 
  209   208   228     5 
  210   208   228     5 
  208   210   211     5 
  208   210   212     5 
  208   210   213     5 
  211   210   212     5 
  211   210   213     5 
  212   210   213     5 
  210   213   214     5 
  210   213   215     5 
  210   213   216     5 
  214   213   215     5 
  214   213   216     5 
  215   213   216     5 
  213   216   217     5 
  213   216   218     5 
  213   216   219     5 
  217   216   218     5 
  217   216   219     5 
  218   216   219     5 
  216   219   220     5 
  216   219   221     5 
  220   219   221     5 
  219   221   222     5 
  219   221   225     5 
  222   221   225     5 
  221   222   223     5 
  221   222   224     5 
  223   222   224     5 
  221   225   226     5 
  221   225   227     5 
  226   225   227     5 
  208   228   229     5 
  208   228   230     5 
  229   228   230     5 
  228   230   231     5 
  228   230   232     5 
  231   230   232     5 
  230   232   233     5 
  230   232   234     5 
  230   232   246     5 
  233   232   234     5 
  233   232   246     5 
  234   232   246     5 
  232   234   235     5 
  232   234   236     5 
  232   234   239     5 
  235   234   236     5 
  235   234   239     5 
  236   234   239     5 
  238   237   239     5 
  238   237   240     5 
  239   237   240     5 
  234   239   237     5 
  234   239   242     5 
  237   239   242     5 
  237   240   241     5 
  237   240   244     5 
  241   240   244     5 
  239   242   243     5 
  239   242   244     5 
  243   242   244     5 
  240   244   242     5 
  240   244   245     5 
  242   244   245     5 
  232   246   247     5 
  232   246   248     5 
  247   246   248     5 
  246   248   249     5 
  246   248   250     5 
  249   248   250     5 
  248   250   251     5 
  248   250   252     5 
  248   250   253     5 
  251   250   252     5 
  251   250   253     5 
  252   250   253     5 
  250   253   254     5 
  250   253   255     5 
  254   253   255     5 
  253   255   256     5 
  253   255   257     5 
  256   255   257     5 
  255   257   258     5 
  255   257   259     5 
  255   257   272     5 
  258   257   259     5 
  258   257   272     5 
  259   257   272     5 
  257   259   260     5 
  257   259   261     5 
  257   259   262     5 
  260   259   261     5 
  260   259   262     5 
  261   259   262     5 
  259   262   263     5 
  259   262   264     5 
  259   262   268     5 
  263   262   264     5 
  263   262   268     5 
  264   262   268     5 
  262   264   265     5 
  262   264   266     5 
  262   264   267     5 
  265   264   266     5 
  265   264   267     5 
  266   264   267     5 
  262   268   269     5 
  262   268   270     5 
  262   268   271     5 
  269   268   270     5 
  269   268   271     5 
  270   268   271     5 
  257   272   273     5 
  257   272   274     5 
  273   272   274     5 
  272   274   275     5 
  272   274   276     5 
  275   274   276     5 
  274   276   277     5 
  274   276   278     5 
  274   276   285     5 
  277   276   278     5 
  277   276   285     5 
  278   276   285     5 
  276   278   279     5 
  276   278   280     5 
  276   278   281     5 
  279   278   280     5 
  279   278   281     5 
  280   278   281     5 
  278   281   282     5 
  278   281   283     5 
  282   281   283     5 
  281   283   284     5 
  276   285   286     5 
  276   285   287     5 
  286   285   287     5 
  285   287   288     5 
  285   287   289     5 
  288   287   289     5 
  287   289   290     5 
  287   289   291     5 
  287   289   299     5 
  290   289   291     5 
  290   289   299     5 
  291   289   299     5 
  289   291   292     5 
  289   291   293     5 
  289   291   294     5 
  292   291   293     5 
  292   291   294     5 
  293   291   294     5 
  291   294   295     5 
  291   294   296     5 
  295   294   296     5 
  294   296   297     5 
  294   296   298     5 
  297   296   298     5 
  289   299   300     5 
  289   299   301     5 
  300   299   301     5 
  299   301   302     5 
  299   301   303     5 
  302   301   303     5 
  301   303   304     5 
  301   303   305     5 
  301   303   320     5 
  304   303   305     5 
  304   303   320     5 
  305   303   320     5 
  303   305   306     5 
  303   305   307     5 
  303   305   308     5 
  306   305   307     5 
  306   305   308     5 
  307   305   308     5 
  305   308   309     5 
  305   308   316     5 
  309   308   316     5 
  308   309   310     5 
  308   309   311     5 
  310   309   311     5 
  309   311   312     5 
  309   311   313     5 
  312   311   313     5 
  311   313   314     5 
  311   313   318     5 
  314   313   318     5 
  313   314   315     5 
  308   316   317     5 
  308   316   318     5 
  317   316   318     5 
  313   318   316     5 
  313   318   319     5 
  316   318   319     5 
  303   320   321     5 
  303   320   322     5 
  321   320   322     5 
  320   322   323     5 
  320   322   324     5 
  323   322   324     5 
  322   324   325     5 
  322   324   326     5 
  322   324   344     5 
  325   324   326     5 
  325   324   344     5 
  326   324   344     5 
  324   326   327     5 
  324   326   328     5 
  324   326   329     5 
  327   326   328     5 
  327   326   329     5 
  328   326   329     5 
  326   329   330     5 
  326   329   331     5 
  326   329   332     5 
  330   329   331     5 
  330   329   332     5 
  331   329   332     5 
  329   332   333     5 
  329   332   334     5 
  329   332   335     5 
  333   332   334     5 
  333   332   335     5 
  334   332   335     5 
  332   335   336     5 
  332   335   337     5 
  336   335   337     5 
  335   337   338     5 
  335   337   341     5 
  338   337   341     5 
  337   338   339     5 
  337   338   340     5 
  339   338   340     5 
  337   341   342     5 
  337   341   343     5 
  342   341   343     5 
  324   344   345     5 
  324   344   346     5 
  345   344   346     5 
  344   346   347     5 
  344   346   348     5 
  347   346   348     5 
  346   348   349     5 
  346   348   350     5 
  346   348   351     5 
  349   348   350     5 
  349   348   351     5 
  350   348   351     5 
  348   351   352     5 
  348   351   353     5 
  352   351   353     5 
  351   353   354     5 
  351   353   355     5 
  354   353   355     5 
  353   355   356     5 
  353   355   357     5 
  353   355   372     5 
  356   355   357     5 
  356   355   372     5 
  357   355   372     5 
  355   357   358     5 
  355   357   359     5 
  355   357   360     5 
  358   357   359     5 
  358   357   360     5 
  359   357   360     5 
  357   360   361     5 
  357   360   368     5 
  361   360   368     5 
  360   361   362     5 
  360   361   363     5 
  362   361   363     5 
  361   363   364     5 
  361   363   365     5 
  364   363   365     5 
  363   365   366     5 
  363   365   370     5 
  366   365   370     5 
  365   366   367     5 
  360   368   369     5 
  360   368   370     5 
  369   368   370     5 
  365   370   368     5 
  365   370   371     5 
  368   370   371     5 
  355   372   373     5 
  355   372   374     5 
  373   372   374     5 
  372   374   375     5 
  372   374   376     5 
  375   374   376     5 
  374   376   377     5 
  374   376   378     5 
  374   376   383     5 
  377   376   378     5 
  377   376   383     5 
  378   376   383     5 
  376   378   379     5 
  376   378   380     5 
  376   378   381     5 
  379   378   380     5 
  379   378   381     5 
  380   378   381     5 
  378   381   382     5 
  376   383   384     5 
  376   383   385     5 
  384   383   385     5 
  383   385   386     5 
  383   385   387     5 
  386   385   387     5 
  385   387   388     5 
  385   387   389     5 
  385   387   402     5 
  388   387   389     5 
  388   387   402     5 
  389   387   402     5 
  387   389   390     5 
  387   389   391     5 
  387   389   392     5 
  390   389   391     5 
  390   389   392     5 
  391   389   392     5 
  389   392   393     5 
  389   392   394     5 
  389   392   398     5 
  393   392   394     5 
  393   392   398     5 
  394   392   398     5 
  392   394   395     5 
  392   394   396     5 
  392   394   397     5 
  395   394   396     5 
  395   394   397     5 
  396   394   397     5 
  392   398   399     5 
  392   398   400     5 
  392   398   401     5 
  399   398   400     5 
  399   398   401     5 
  400   398   401     5 
  387   402   403     5 
  387   402   404     5 
  403   402   404     5 
  402   404   405     5 
  402   404   406     5 
  405   404   406     5 
  404   406   407     5 
  404   406   408     5 
  404   406   409     5 
  407   406   408     5 
  407   406   409     5 
  408   406   409     5 
  406   409   410     5 
  406   409   411     5 
  410   409   411     5 
  409   411   412     5 
  409   411   413     5 
  412   411   413     5 
  411   413   414     5 
  411   413   415     5 
  411   413   423     5 
  414   413   415     5 
  414   413   423     5 
  415   413   423     5 
  413   415   416     5 
  413   415   417     5 
  413   415   418     5 
  416   415   417     5 
  416   415   418     5 
  417   415   418     5 
  415   418   419     5 
  415   418   420     5 
  419   418   420     5 
  418   420   421     5 
  418   420   422     5 
  421   420   422     5 
  413   423   424     5 
  413   423   425     5 
  424   423   425     5 
  423   425   426     5 
  423   425   427     5 
  426   425   427     5 
  425   427   428     5 
  425   427   429     5 
  425   427   447     5 
  428   427   429     5 
  428   427   447     5 
  429   427   447     5 
  427   429   430     5 
  427   429   431     5 
  427   429   432     5 
  430   429   431     5 
  430   429   432     5 
  431   429   432     5 
  429   432   433     5 
  429   432   438     5 
  433   432   438     5 
  432   433   434     5 
  432   433   435     5 
  434   433   435     5 
  433   435   436     5 
  433   435   437     5 
  436   435   437     5 
  435   437   438     5 
  435   437   443     5 
  438   437   443     5 
  432   438   437     5 
  432   438   439     5 
  437   438   439     5 
  438   439   440     5 
  438   439   441     5 
  440   439   441     5 
  439   441   442     5 
  439   441   445     5 
  442   441   445     5 
  437   443   444     5 
  437   443   445     5 
  444   443   445     5 
  441   445   443     5 
  441   445   446     5 
  443   445   446     5 
  427   447   448     5 
  427   447   449     5 
  448   447   449     5 
  447   449   450     5 
  447   449   451     5 
  450   449   451     5 
  449   451   452     5 
  449   451   453     5 
  449   451   463     5 
  452   451   453     5 
  452   451   463     5 
  453   451   463     5 
  451   453   454     5 
  451   453   455     5 
  451   453   459     5 
  454   453   455     5 
  454   453   459     5 
  455   453   459     5 
  453   455   456     5 
  453   455   457     5 
  453   455   458     5 
  456   455   457     5 
  456   455   458     5 
  457   455   458     5 
  453   459   460     5 
  453   459   461     5 
  453   459   462     5 
  460   459   461     5 
  460   459   462     5 
  461   459   462     5 
  451   463   464     5 
  451   463   465     5 
  464   463   465     5 
  463   465   466     5 
  463   465   467     5 
  466   465   467     5 
  465   467   468     5 
  465   467   469     5 
  465   467   473     5 
  468   467   469     5 
  468   467   473     5 
  469   467   473     5 
  467   469   470     5 
  467   469   471     5 
  467   469   472     5 
  470   469   471     5 
  470   469   472     5 
  471   469   472     5 
  469   472  1741     5 
  467   473   474     5 
  467   473   475     5 
  474   473   475     5 
  473   475   476     5 
  473   475   477     5 
  476   475   477     5 
  475   477   478     5 
  475   477   479     5 
  475   477   483     5 
  478   477   479     5 
  478   477   483     5 
  479   477   483     5 
  477   479   480     5 
  477   479   481     5 
  477   479   482     5 
  480   479   481     5 
  480   479   482     5 
  481   479   482     5 
  477   483   484     5 
  477   483   485     5 
  484   483   485     5 
  483   485   486     5 
  483   485   487     5 
  486   485   487     5 
  485   487   488     5 
  485   487   489     5 
  485   487   493     5 
  488   487   489     5 
  488   487   493     5 
  489   487   493     5 
  487   489   490     5 
  487   489   491     5 
  487   489   492     5 
  490   489   491     5 
  490   489   492     5 
  491   489   492     5 
  487   493   494     5 
  487   493   495     5 
  494   493   495     5 
  493   495   496     5 
  493   495   497     5 
  496   495   497     5 
  495   497   498     5 
  495   497   499     5 
  495   497   515     5 
  498   497   499     5 
  498   497   515     5 
  499   497   515     5 
  497   499   500     5 
  497   499   501     5 
  497   499   502     5 
  500   499   501     5 
  500   499   502     5 
  501   499   502     5 
  499   502   503     5 
  499   502   504     5 
  499   502   505     5 
  503   502   504     5 
  503   502   505     5 
  504   502   505     5 
  502   505   506     5 
  502   505   507     5 
  502   505   508     5 
  506   505   507     5 
  506   505   508     5 
  507   505   508     5 
  505   508   509     5 
  505   508   510     5 
  505   508   511     5 
  509   508   510     5 
  509   508   511     5 
  510   508   511     5 
  508   511   512     5 
  508   511   513     5 
  508   511   514     5 
  512   511   513     5 
  512   511   514     5 
  513   511   514     5 
  497   515   516     5 
  497   515   517     5 
  516   515   517     5 
  515   517   518     5 
  515   517   519     5 
  518   517   519     5 
  517   519   520     5 
  517   519   521     5 
  517   519   535     5 
  520   519   521     5 
  520   519   535     5 
  521   519   535     5 
  519   521   522     5 
  519   521   523     5 
  519   521   524     5 
  522   521   523     5 
  522   521   524     5 
  523   521   524     5 
  521   524   525     5 
  521   524   531     5 
  525   524   531     5 
  524   525   526     5 
  524   525   527     5 
  526   525   527     5 
  525   527   528     5 
  525   527   529     5 
  528   527   529     5 
  527   529   530     5 
  527   529   533     5 
  530   529   533     5 
  524   531   532     5 
  524   531   533     5 
  532   531   533     5 
  529   533   531     5 
  529   533   534     5 
  531   533   534     5 
  519   535   536     5 
  519   535   537     5 
  536   535   537     5 
  535   537   538     5 
  535   537   539     5 
  538   537   539     5 
  537   539   540     5 
  537   539   541     5 
  537   539   551     5 
  540   539   541     5 
  540   539   551     5 
  541   539   551     5 
  539   541   542     5 
  539   541   543     5 
  539   541   544     5 
  542   541   543     5 
  542   541   544     5 
  543   541   544     5 
  541   544   545     5 
  541   544   546     5 
  541   544   547     5 
  545   544   546     5 
  545   544   547     5 
  546   544   547     5 
  544   547   548     5 
  544   547   549     5 
  548   547   549     5 
  547   549   550     5 
  539   551   552     5 
  539   551   553     5 
  552   551   553     5 
  551   553   554     5 
  551   553   555     5 
  554   553   555     5 
  553   555   556     5 
  553   555   557     5 
  553   555   562     5 
  556   555   557     5 
  556   555   562     5 
  557   555   562     5 
  555   557   558     5 
  555   557   559     5 
  555   557   560     5 
  558   557   559     5 
  558   557   560     5 
  559   557   560     5 
  557   560   561     5 
  555   562   563     5 
  555   562   564     5 
  563   562   564     5 
  562   564   565     5 
  562   564   566     5 
  565   564   566     5 
  564   566   567     5 
  564   566   568     5 
  564   566   576     5 
  567   566   568     5 
  567   566   576     5 
  568   566   576     5 
  566   568   569     5 
  566   568   570     5 
  566   568   571     5 
  569   568   570     5 
  569   568   571     5 
  570   568   571     5 
  568   571   572     5 
  568   571   573     5 
  572   571   573     5 
  571   573   574     5 
  571   573   575     5 
  574   573   575     5 
  566   576   577     5 
  566   576   578     5 
  577   576   578     5 
  576   578   579     5 
  576   578   580     5 
  579   578   580     5 
  578   580   581     5 
  578   580   582     5 
  578   580   596     5 
  581   580   582     5 
  581   580   596     5 
  582   580   596     5 
  580   582   583     5 
  580   582   584     5 
  580   582   585     5 
  583   582   584     5 
  583   582   585     5 
  584   582   585     5 
  582   585   586     5 
  582   585   592     5 
  586   585   592     5 
  585   586   587     5 
  585   586   588     5 
  587   586   588     5 
  586   588   589     5 
  586   588   590     5 
  589   588   590     5 
  588   590   591     5 
  588   590   594     5 
  591   590   594     5 
  585   592   593     5 
  585   592   594     5 
  593   592   594     5 
  590   594   592     5 
  590   594   595     5 
  592   594   595     5 
  580   596   597     5 
  580   596   598     5 
  597   596   598     5 
  596   598   599     5 
  596   598   600     5 
  599   598   600     5 
  598   600   601     5 
  598   600   602     5 
  598   600   610     5 
  601   600   602     5 
  601   600   610     5 
  602   600   610     5 
  600   602   603     5 
  600   602   604     5 
  600   602   605     5 
  603   602   604     5 
  603   602   605     5 
  604   602   605     5 
  602   605   606     5 
  602   605   607     5 
  606   605   607     5 
  605   607   608     5 
  605   607   609     5 
  608   607   609     5 
  600   610   611     5 
  600   610   612     5 
  611   610   612     5 
  610   612   613     5 
  610   612   614     5 
  613   612   614     5 
  612   614   615     5 
  612   614   616     5 
  612   614   624     5 
  615   614   616     5 
  615   614   624     5 
  616   614   624     5 
  614   616   617     5 
  614   616   618     5 
  614   616   620     5 
  617   616   618     5 
  617   616   620     5 
  618   616   620     5 
  616   618   619     5 
  616   620   621     5 
  616   620   622     5 
  616   620   623     5 
  621   620   622     5 
  621   620   623     5 
  622   620   623     5 
  614   624   625     5 
  614   624   626     5 
  625   624   626     5 
  624   626   627     5 
  624   626   628     5 
  627   626   628     5 
  626   628   629     5 
  626   628   630     5 
  626   628   641     5 
  629   628   630     5 
  629   628   641     5 
  630   628   641     5 
  628   630   631     5 
  628   630   632     5 
  628   630   633     5 
  631   630   632     5 
  631   630   633     5 
  632   630   633     5 
  630   633   634     5 
  630   633   635     5 
  630   633   636     5 
  634   633   635     5 
  634   633   636     5 
  635   633   636     5 
  633   636   637     5 
  633   636   638     5 
  637   636   638     5 
  636   638   639     5 
  636   638   640     5 
  639   638   640     5 
  628   641   642     5 
  628   641   643     5 
  642   641   643     5 
  641   643   644     5 
  641   643   645     5 
  644   643   645     5 
  643   645   646     5 
  643   645   647     5 
  643   645   651     5 
  646   645   647     5 
  646   645   651     5 
  647   645   651     5 
  645   647   648     5 
  645   647   649     5 
  645   647   650     5 
  648   647   649     5 
  648   647   650     5 
  649   647   650     5 
  645   651   652     5 
  645   651   653     5 
  652   651   653     5 
  651   653   654     5 
  651   653   655     5 
  654   653   655     5 
  653   655   656     5 
  653   655   657     5 
  653   655   665     5 
  656   655   657     5 
  656   655   665     5 
  657   655   665     5 
  655   657   658     5 
  655   657   659     5 
  655   657   661     5 
  658   657   659     5 
  658   657   661     5 
  659   657   661     5 
  657   659   660     5 
  657   661   662     5 
  657   661   663     5 
  657   661   664     5 
  662   661   663     5 
  662   661   664     5 
  663   661   664     5 
  655   665   666     5 
  655   665   667     5 
  666   665   667     5 
  665   667   668     5 
  665   667   669     5 
  668   667   669     5 
  667   669   670     5 
  667   669   671     5 
  667   669   679     5 
  670   669   671     5 
  670   669   679     5 
  671   669   679     5 
  669   671   672     5 
  669   671   673     5 
  669   671   674     5 
  672   671   673     5 
  672   671   674     5 
  673   671   674     5 
  671   674   675     5 
  671   674   676     5 
  675   674   676     5 
  674   676   677     5 
  674   676   678     5 
  677   676   678     5 
  669   679   680     5 
  669   679   681     5 
  680   679   681     5 
  679   681   682     5 
  679   681   683     5 
  682   681   683     5 
  681   683   684     5 
  681   683   685     5 
  681   683   703     5 
  684   683   685     5 
  684   683   703     5 
  685   683   703     5 
  683   685   686     5 
  683   685   687     5 
  683   685   688     5 
  686   685   687     5 
  686   685   688     5 
  687   685   688     5 
  685   688   689     5 
  685   688   690     5 
  685   688   691     5 
  689   688   690     5 
  689   688   691     5 
  690   688   691     5 
  688   691   692     5 
  688   691   693     5 
  688   691   694     5 
  692   691   693     5 
  692   691   694     5 
  693   691   694     5 
  691   694   695     5 
  691   694   696     5 
  695   694   696     5 
  694   696   697     5 
  694   696   700     5 
  697   696   700     5 
  696   697   698     5 
  696   697   699     5 
  698   697   699     5 
  696   700   701     5 
  696   700   702     5 
  701   700   702     5 
  683   703   704     5 
  683   703   705     5 
  704   703   705     5 
  703   705   706     5 
  703   705   707     5 
  706   705   707     5 
  705   707   708     5 
  705   707   709     5 
  705   707   717     5 
  708   707   709     5 
  708   707   717     5 
  709   707   717     5 
  707   709   710     5 
  707   709   711     5 
  707   709   712     5 
  710   709   711     5 
  710   709   712     5 
  711   709   712     5 
  709   712   713     5 
  709   712   714     5 
  713   712   714     5 
  712   714   715     5 
  712   714   716     5 
  715   714   716     5 
  707   717   718     5 
  707   717   719     5 
  718   717   719     5 
  717   719   720     5 
  717   719   721     5 
  720   719   721     5 
  719   721   722     5 
  719   721   723     5 
  719   721   731     5 
  722   721   723     5 
  722   721   731     5 
  723   721   731     5 
  721   723   724     5 
  721   723   725     5 
  721   723   727     5 
  724   723   725     5 
  724   723   727     5 
  725   723   727     5 
  723   725   726     5 
  723   727   728     5 
  723   727   729     5 
  723   727   730     5 
  728   727   729     5 
  728   727   730     5 
  729   727   730     5 
  721   731   732     5 
  721   731   733     5 
  732   731   733     5 
  731   733   734     5 
  731   733   735     5 
  734   733   735     5 
  733   735   736     5 
  733   735   737     5 
  733   735   744     5 
  736   735   737     5 
  736   735   744     5 
  737   735   744     5 
  735   737   738     5 
  735   737   739     5 
  735   737   740     5 
  738   737   739     5 
  738   737   740     5 
  739   737   740     5 
  737   740   741     5 
  737   740   742     5 
  741   740   742     5 
  740   742   743     5 
  735   744   745     5 
  735   744   746     5 
  745   744   746     5 
  744   746   747     5 
  744   746   748     5 
  747   746   748     5 
  746   748   749     5 
  746   748   750     5 
  746   748   751     5 
  749   748   750     5 
  749   748   751     5 
  750   748   751     5 
  748   751   752     5 
  748   751   753     5 
  752   751   753     5 
  751   753   754     5 
  751   753   755     5 
  754   753   755     5 
  753   755   756     5 
  753   755   757     5 
  753   755   762     5 
  756   755   757     5 
  756   755   762     5 
  757   755   762     5 
  755   757   758     5 
  755   757   759     5 
  755   757   760     5 
  758   757   759     5 
  758   757   760     5 
  759   757   760     5 
  757   760   761     5 
  755   762   763     5 
  755   762   764     5 
  763   762   764     5 
  762   764   765     5 
  762   764   766     5 
  765   764   766     5 
  764   766   767     5 
  764   766   768     5 
  764   766   776     5 
  767   766   768     5 
  767   766   776     5 
  768   766   776     5 
  766   768   769     5 
  766   768   770     5 
  766   768   772     5 
  769   768   770     5 
  769   768   772     5 
  770   768   772     5 
  768   770   771     5 
  768   772   773     5 
  768   772   774     5 
  768   772   775     5 
  773   772   774     5 
  773   772   775     5 
  774   772   775     5 
  766   776   777     5 
  766   776   778     5 
  777   776   778     5 
  776   778   779     5 
  776   778   780     5 
  779   778   780     5 
  778   780   781     5 
  778   780   782     5 
  778   780   789     5 
  781   780   782     5 
  781   780   789     5 
  782   780   789     5 
  780   782   783     5 
  780   782   784     5 
  780   782   785     5 
  783   782   784     5 
  783   782   785     5 
  784   782   785     5 
  782   785   786     5 
  782   785   787     5 
  786   785   787     5 
  785   787   788     5 
  780   789   790     5 
  780   789   791     5 
  790   789   791     5 
  789   791   792     5 
  789   791   793     5 
  792   791   793     5 
  791   793   794     5 
  791   793   795     5 
  791   793   810     5 
  794   793   795     5 
  794   793   810     5 
  795   793   810     5 
  793   795   796     5 
  793   795   797     5 
  793   795   798     5 
  796   795   797     5 
  796   795   798     5 
  797   795   798     5 
  795   798   799     5 
  795   798   806     5 
  799   798   806     5 
  798   799   800     5 
  798   799   801     5 
  800   799   801     5 
  799   801   802     5 
  799   801   803     5 
  802   801   803     5 
  801   803   804     5 
  801   803   808     5 
  804   803   808     5 
  803   804   805     5 
  798   806   807     5 
  798   806   808     5 
  807   806   808     5 
  803   808   806     5 
  803   808   809     5 
  806   808   809     5 
  793   810   811     5 
  793   810   812     5 
  811   810   812     5 
  810   812   813     5 
  810   812   814     5 
  813   812   814     5 
  812   814   815     5 
  812   814   816     5 
  812   814   817     5 
  815   814   816     5 
  815   814   817     5 
  816   814   817     5 
  814   817   818     5 
  814   817   819     5 
  818   817   819     5 
  817   819   820     5 
  817   819   821     5 
  820   819   821     5 
  819   821   822     5 
  819   821   823     5 
  819   821   836     5 
  822   821   823     5 
  822   821   836     5 
  823   821   836     5 
  821   823   824     5 
  821   823   825     5 
  821   823   829     5 
  824   823   825     5 
  824   823   829     5 
  825   823   829     5 
  823   825   826     5 
  823   825   827     5 
  823   825   828     5 
  826   825   827     5 
  826   825   828     5 
  827   825   828     5 
  823   829   830     5 
  823   829   831     5 
  823   829   832     5 
  830   829   831     5 
  830   829   832     5 
  831   829   832     5 
  829   832   833     5 
  829   832   834     5 
  829   832   835     5 
  833   832   834     5 
  833   832   835     5 
  834   832   835     5 
  821   836   837     5 
  821   836   838     5 
  837   836   838     5 
  836   838   839     5 
  836   838   840     5 
  839   838   840     5 
  838   840   841     5 
  838   840   842     5 
  838   840   855     5 
  841   840   842     5 
  841   840   855     5 
  842   840   855     5 
  840   842   843     5 
  840   842   844     5 
  840   842   845     5 
  843   842   844     5 
  843   842   845     5 
  844   842   845     5 
  842   845   846     5 
  842   845   847     5 
  842   845   851     5 
  846   845   847     5 
  846   845   851     5 
  847   845   851     5 
  845   847   848     5 
  845   847   849     5 
  845   847   850     5 
  848   847   849     5 
  848   847   850     5 
  849   847   850     5 
  845   851   852     5 
  845   851   853     5 
  845   851   854     5 
  852   851   853     5 
  852   851   854     5 
  853   851   854     5 
  840   855   856     5 
  840   855   857     5 
  856   855   857     5 
  855   857   858     5 
  855   857   859     5 
  858   857   859     5 
  857   859   860     5 
  857   859   861     5 
  857   859   872     5 
  860   859   861     5 
  860   859   872     5 
  861   859   872     5 
  859   861   862     5 
  859   861   863     5 
  859   861   864     5 
  862   861   863     5 
  862   861   864     5 
  863   861   864     5 
  861   864   865     5 
  861   864   866     5 
  861   864   867     5 
  865   864   866     5 
  865   864   867     5 
  866   864   867     5 
  864   867   868     5 
  864   867   869     5 
  868   867   869     5 
  867   869   870     5 
  867   869   871     5 
  870   869   871     5 
  859   872   873     5 
  859   872   874     5 
  873   872   874     5 
  872   874   875     5 
  872   874   876     5 
  875   874   876     5 
  874   876   877     5 
  874   876   878     5 
  874   876   891     5 
  877   876   878     5 
  877   876   891     5 
  878   876   891     5 
  876   878   879     5 
  876   878   880     5 
  876   878   884     5 
  879   878   880     5 
  879   878   884     5 
  880   878   884     5 
  878   880   881     5 
  878   880   882     5 
  878   880   883     5 
  881   880   882     5 
  881   880   883     5 
  882   880   883     5 
  878   884   885     5 
  878   884   886     5 
  878   884   887     5 
  885   884   886     5 
  885   884   887     5 
  886   884   887     5 
  884   887   888     5 
  884   887   889     5 
  884   887   890     5 
  888   887   889     5 
  888   887   890     5 
  889   887   890     5 
  876   891   892     5 
  876   891   893     5 
  892   891   893     5 
  891   893   894     5 
  891   893   895     5 
  894   893   895     5 
  893   895   896     5 
  893   895   897     5 
  893   895   905     5 
  896   895   897     5 
  896   895   905     5 
  897   895   905     5 
  895   897   898     5 
  895   897   899     5 
  895   897   900     5 
  898   897   899     5 
  898   897   900     5 
  899   897   900     5 
  897   900   901     5 
  897   900   902     5 
  901   900   902     5 
  900   902   903     5 
  900   902   904     5 
  903   902   904     5 
  895   905   906     5 
  895   905   907     5 
  906   905   907     5 
  905   907   908     5 
  905   907   909     5 
  908   907   909     5 
  907   909   910     5 
  907   909   911     5 
  907   909   916     5 
  910   909   911     5 
  910   909   916     5 
  911   909   916     5 
  909   911   912     5 
  909   911   913     5 
  909   911   914     5 
  912   911   913     5 
  912   911   914     5 
  913   911   914     5 
  911   914   915     5 
  909   916   917     5 
  909   916   918     5 
  917   916   918     5 
  916   918   919     5 
  916   918   920     5 
  919   918   920     5 
  918   920   921     5 
  918   920   922     5 
  918   920   940     5 
  921   920   922     5 
  921   920   940     5 
  922   920   940     5 
  920   922   923     5 
  920   922   924     5 
  920   922   925     5 
  923   922   924     5 
  923   922   925     5 
  924   922   925     5 
  922   925   926     5 
  922   925   927     5 
  922   925   928     5 
  926   925   927     5 
  926   925   928     5 
  927   925   928     5 
  925   928   929     5 
  925   928   930     5 
  925   928   931     5 
  929   928   930     5 
  929   928   931     5 
  930   928   931     5 
  928   931   932     5 
  928   931   933     5 
  932   931   933     5 
  931   933   934     5 
  931   933   937     5 
  934   933   937     5 
  933   934   935     5 
  933   934   936     5 
  935   934   936     5 
  933   937   938     5 
  933   937   939     5 
  938   937   939     5 
  920   940   941     5 
  920   940   942     5 
  941   940   942     5 
  940   942   943     5 
  940   942   944     5 
  943   942   944     5 
  942   944   945     5 
  942   944   946     5 
  942   944   964     5 
  945   944   946     5 
  945   944   964     5 
  946   944   964     5 
  944   946   947     5 
  944   946   948     5 
  944   946   949     5 
  947   946   948     5 
  947   946   949     5 
  948   946   949     5 
  946   949   950     5 
  946   949   955     5 
  950   949   955     5 
  949   950   951     5 
  949   950   952     5 
  951   950   952     5 
  950   952   953     5 
  950   952   954     5 
  953   952   954     5 
  952   954   955     5 
  952   954   960     5 
  955   954   960     5 
  949   955   954     5 
  949   955   956     5 
  954   955   956     5 
  955   956   957     5 
  955   956   958     5 
  957   956   958     5 
  956   958   959     5 
  956   958   962     5 
  959   958   962     5 
  954   960   961     5 
  954   960   962     5 
  961   960   962     5 
  958   962   960     5 
  958   962   963     5 
  960   962   963     5 
  944   964   965     5 
  944   964   966     5 
  965   964   966     5 
  964   966   967     5 
  964   966   968     5 
  967   966   968     5 
  966   968   969     5 
  966   968   970     5 
  966   968   988     5 
  969   968   970     5 
  969   968   988     5 
  970   968   988     5 
  968   970   971     5 
  968   970   972     5 
  968   970   973     5 
  971   970   972     5 
  971   970   973     5 
  972   970   973     5 
  970   973   974     5 
  970   973   979     5 
  974   973   979     5 
  973   974   975     5 
  973   974   976     5 
  975   974   976     5 
  974   976   977     5 
  974   976   978     5 
  977   976   978     5 
  976   978   979     5 
  976   978   984     5 
  979   978   984     5 
  973   979   978     5 
  973   979   980     5 
  978   979   980     5 
  979   980   981     5 
  979   980   982     5 
  981   980   982     5 
  980   982   983     5 
  980   982   986     5 
  983   982   986     5 
  978   984   985     5 
  978   984   986     5 
  985   984   986     5 
  982   986   984     5 
  982   986   987     5 
  984   986   987     5 
  968   988   989     5 
  968   988   990     5 
  989   988   990     5 
  988   990   991     5 
  988   990   992     5 
  991   990   992     5 
  990   992   993     5 
  990   992   994     5 
  990   992   998     5 
  993   992   994     5 
  993   992   998     5 
  994   992   998     5 
  992   994   995     5 
  992   994   996     5 
  992   994   997     5 
  995   994   996     5 
  995   994   997     5 
  996   994   997     5 
  994   997  1225     5 
  992   998   999     5 
  992   998  1000     5 
  999   998  1000     5 
  998  1000  1001     5 
  998  1000  1002     5 
 1001  1000  1002     5 
 1000  1002  1003     5 
 1000  1002  1004     5 
 1000  1002  1012     5 
 1003  1002  1004     5 
 1003  1002  1012     5 
 1004  1002  1012     5 
 1002  1004  1005     5 
 1002  1004  1006     5 
 1002  1004  1007     5 
 1005  1004  1006     5 
 1005  1004  1007     5 
 1006  1004  1007     5 
 1004  1007  1008     5 
 1004  1007  1009     5 
 1008  1007  1009     5 
 1007  1009  1010     5 
 1007  1009  1011     5 
 1010  1009  1011     5 
 1002  1012  1013     5 
 1002  1012  1014     5 
 1013  1012  1014     5 
 1012  1014  1015     5 
 1012  1014  1016     5 
 1015  1014  1016     5 
 1014  1016  1017     5 
 1014  1016  1018     5 
 1014  1016  1025     5 
 1017  1016  1018     5 
 1017  1016  1025     5 
 1018  1016  1025     5 
 1016  1018  1019     5 
 1016  1018  1020     5 
 1016  1018  1021     5 
 1019  1018  1020     5 
 1019  1018  1021     5 
 1020  1018  1021     5 
 1018  1021  1022     5 
 1018  1021  1023     5 
 1022  1021  1023     5 
 1021  1023  1024     5 
 1016  1025  1026     5 
 1016  1025  1027     5 
 1026  1025  1027     5 
 1025  1027  1028     5 
 1025  1027  1029     5 
 1028  1027  1029     5 
 1027  1029  1030     5 
 1027  1029  1031     5 
 1027  1029  1032     5 
 1030  1029  1031     5 
 1030  1029  1032     5 
 1031  1029  1032     5 
 1029  1032  1033     5 
 1029  1032  1034     5 
 1033  1032  1034     5 
 1032  1034  1035     5 
 1032  1034  1036     5 
 1035  1034  1036     5 
 1034  1036  1037     5 
 1034  1036  1038     5 
 1034  1036  1056     5 
 1037  1036  1038     5 
 1037  1036  1056     5 
 1038  1036  1056     5 
 1036  1038  1039     5 
 1036  1038  1040     5 
 1036  1038  1041     5 
 1039  1038  1040     5 
 1039  1038  1041     5 
 1040  1038  1041     5 
 1038  1041  1042     5 
 1038  1041  1043     5 
 1038  1041  1044     5 
 1042  1041  1043     5 
 1042  1041  1044     5 
 1043  1041  1044     5 
 1041  1044  1045     5 
 1041  1044  1046     5 
 1041  1044  1047     5 
 1045  1044  1046     5 
 1045  1044  1047     5 
 1046  1044  1047     5 
 1044  1047  1048     5 
 1044  1047  1049     5 
 1048  1047  1049     5 
 1047  1049  1050     5 
 1047  1049  1053     5 
 1050  1049  1053     5 
 1049  1050  1051     5 
 1049  1050  1052     5 
 1051  1050  1052     5 
 1049  1053  1054     5 
 1049  1053  1055     5 
 1054  1053  1055     5 
 1036  1056  1057     5 
 1036  1056  1058     5 
 1057  1056  1058     5 
 1056  1058  1059     5 
 1056  1058  1060     5 
 1059  1058  1060     5 
 1058  1060  1061     5 
 1058  1060  1062     5 
 1058  1060  1070     5 
 1061  1060  1062     5 
 1061  1060  1070     5 
 1062  1060  1070     5 
 1060  1062  1063     5 
 1060  1062  1064     5 
 1060  1062  1066     5 
 1063  1062  1064     5 
 1063  1062  1066     5 
 1064  1062  1066     5 
 1062  1064  1065     5 
 1062  1066  1067     5 
 1062  1066  1068     5 
 1062  1066  1069     5 
 1067  1066  1068     5 
 1067  1066  1069     5 
 1068  1066  1069     5 
 1060  1070  1071     5 
 1060  1070  1072     5 
 1071  1070  1072     5 
 1070  1072  1073     5 
 1070  1072  1076     5 
 1073  1072  1076     5 
 1072  1073  1074     5 
 1072  1073  1075     5 
 1072  1073  1081     5 
 1074  1073  1075     5 
 1074  1073  1081     5 
 1075  1073  1081     5 
 1072  1076  1077     5 
 1072  1076  1078     5 
 1072  1076  1084     5 
 1077  1076  1078     5 
 1077  1076  1084     5 
 1078  1076  1084     5 
 1076  1078  1079     5 
 1076  1078  1080     5 
 1076  1078  1081     5 
 1079  1078  1080     5 
 1079  1078  1081     5 
 1080  1078  1081     5 
 1073  1081  1078     5 
 1073  1081  1082     5 
 1073  1081  1083     5 
 1078  1081  1082     5 
 1078  1081  1083     5 
 1082  1081  1083     5 
 1076  1084  1085     5 
 1076  1084  1086     5 
 1085  1084  1086     5 
 1084  1086  1087     5 
 1084  1086  1088     5 
 1087  1086  1088     5 
 1086  1088  1089     5 
 1086  1088  1090     5 
 1086  1088  1091     5 
 1089  1088  1090     5 
 1089  1088  1091     5 
 1090  1088  1091     5 
 1088  1091  1092     5 
 1088  1091  1093     5 
 1092  1091  1093     5 
 1091  1093  1094     5 
 1091  1093  1095     5 
 1094  1093  1095     5 
 1093  1095  1096     5 
 1093  1095  1097     5 
 1093  1095  1102     5 
 1096  1095  1097     5 
 1096  1095  1102     5 
 1097  1095  1102     5 
 1095  1097  1098     5 
 1095  1097  1099     5 
 1095  1097  1100     5 
 1098  1097  1099     5 
 1098  1097  1100     5 
 1099  1097  1100     5 
 1097  1100  1101     5 
 1095  1102  1103     5 
 1095  1102  1104     5 
 1103  1102  1104     5 
 1102  1104  1105     5 
 1102  1104  1106     5 
 1105  1104  1106     5 
 1104  1106  1107     5 
 1104  1106  1108     5 
 1104  1106  1126     5 
 1107  1106  1108     5 
 1107  1106  1126     5 
 1108  1106  1126     5 
 1106  1108  1109     5 
 1106  1108  1110     5 
 1106  1108  1111     5 
 1109  1108  1110     5 
 1109  1108  1111     5 
 1110  1108  1111     5 
 1108  1111  1112     5 
 1108  1111  1113     5 
 1108  1111  1114     5 
 1112  1111  1113     5 
 1112  1111  1114     5 
 1113  1111  1114     5 
 1111  1114  1115     5 
 1111  1114  1116     5 
 1111  1114  1117     5 
 1115  1114  1116     5 
 1115  1114  1117     5 
 1116  1114  1117     5 
 1114  1117  1118     5 
 1114  1117  1119     5 
 1118  1117  1119     5 
 1117  1119  1120     5 
 1117  1119  1123     5 
 1120  1119  1123     5 
 1119  1120  1121     5 
 1119  1120  1122     5 
 1121  1120  1122     5 
 1119  1123  1124     5 
 1119  1123  1125     5 
 1124  1123  1125     5 
 1106  1126  1127     5 
 1106  1126  1128     5 
 1127  1126  1128     5 
 1126  1128  1129     5 
 1126  1128  1130     5 
 1129  1128  1130     5 
 1128  1130  1131     5 
 1128  1130  1132     5 
 1128  1130  1140     5 
 1131  1130  1132     5 
 1131  1130  1140     5 
 1132  1130  1140     5 
 1130  1132  1133     5 
 1130  1132  1134     5 
 1130  1132  1135     5 
 1133  1132  1134     5 
 1133  1132  1135     5 
 1134  1132  1135     5 
 1132  1135  1136     5 
 1132  1135  1137     5 
 1136  1135  1137     5 
 1135  1137  1138     5 
 1135  1137  1139     5 
 1138  1137  1139     5 
 1130  1140  1141     5 
 1130  1140  1142     5 
 1141  1140  1142     5 
 1140  1142  1143     5 
 1140  1142  1144     5 
 1143  1142  1144     5 
 1142  1144  1145     5 
 1142  1144  1146     5 
 1142  1144  1159     5 
 1145  1144  1146     5 
 1145  1144  1159     5 
 1146  1144  1159     5 
 1144  1146  1147     5 
 1144  1146  1148     5 
 1144  1146  1149     5 
 1147  1146  1148     5 
 1147  1146  1149     5 
 1148  1146  1149     5 
 1146  1149  1150     5 
 1146  1149  1151     5 
 1146  1149  1155     5 
 1150  1149  1151     5 
 1150  1149  1155     5 
 1151  1149  1155     5 
 1149  1151  1152     5 
 1149  1151  1153     5 
 1149  1151  1154     5 
 1152  1151  1153     5 
 1152  1151  1154     5 
 1153  1151  1154     5 
 1149  1155  1156     5 
 1149  1155  1157     5 
 1149  1155  1158     5 
 1156  1155  1157     5 
 1156  1155  1158     5 
 1157  1155  1158     5 
 1144  1159  1160     5 
 1144  1159  1161     5 
 1160  1159  1161     5 
 1159  1161  1162     5 
 1159  1161  1163     5 
 1162  1161  1163     5 
 1161  1163  1164     5 
 1161  1163  1165     5 
 1161  1163  1169     5 
 1164  1163  1165     5 
 1164  1163  1169     5 
 1165  1163  1169     5 
 1163  1165  1166     5 
 1163  1165  1167     5 
 1163  1165  1168     5 
 1166  1165  1167     5 
 1166  1165  1168     5 
 1167  1165  1168     5 
 1165  1168  1413     5 
 1163  1169  1170     5 
 1163  1169  1171     5 
 1170  1169  1171     5 
 1169  1171  1172     5 
 1169  1171  1173     5 
 1172  1171  1173     5 
 1171  1173  1174     5 
 1171  1173  1175     5 
 1171  1173  1183     5 
 1174  1173  1175     5 
 1174  1173  1183     5 
 1175  1173  1183     5 
 1173  1175  1176     5 
 1173  1175  1177     5 
 1173  1175  1178     5 
 1176  1175  1177     5 
 1176  1175  1178     5 
 1177  1175  1178     5 
 1175  1178  1179     5 
 1175  1178  1180     5 
 1179  1178  1180     5 
 1178  1180  1181     5 
 1178  1180  1182     5 
 1181  1180  1182     5 
 1173  1183  1184     5 
 1173  1183  1185     5 
 1184  1183  1185     5 
 1183  1185  1186     5 
 1183  1185  1187     5 
 1186  1185  1187     5 
 1185  1187  1188     5 
 1185  1187  1189     5 
 1185  1187  1202     5 
 1188  1187  1189     5 
 1188  1187  1202     5 
 1189  1187  1202     5 
 1187  1189  1190     5 
 1187  1189  1191     5 
 1187  1189  1195     5 
 1190  1189  1191     5 
 1190  1189  1195     5 
 1191  1189  1195     5 
 1189  1191  1192     5 
 1189  1191  1193     5 
 1189  1191  1194     5 
 1192  1191  1193     5 
 1192  1191  1194     5 
 1193  1191  1194     5 
 1189  1195  1196     5 
 1189  1195  1197     5 
 1189  1195  1198     5 
 1196  1195  1197     5 
 1196  1195  1198     5 
 1197  1195  1198     5 
 1195  1198  1199     5 
 1195  1198  1200     5 
 1195  1198  1201     5 
 1199  1198  1200     5 
 1199  1198  1201     5 
 1200  1198  1201     5 
 1187  1202  1203     5 
 1187  1202  1204     5 
 1203  1202  1204     5 
 1202  1204  1205     5 
 1202  1204  1208     5 
 1205  1204  1208     5 
 1204  1205  1206     5 
 1204  1205  1207     5 
 1204  1205  1213     5 
 1206  1205  1207     5 
 1206  1205  1213     5 
 1207  1205  1213     5 
 1204  1208  1209     5 
 1204  1208  1210     5 
 1204  1208  1216     5 
 1209  1208  1210     5 
 1209  1208  1216     5 
 1210  1208  1216     5 
 1208  1210  1211     5 
 1208  1210  1212     5 
 1208  1210  1213     5 
 1211  1210  1212     5 
 1211  1210  1213     5 
 1212  1210  1213     5 
 1205  1213  1210     5 
 1205  1213  1214     5 
 1205  1213  1215     5 
 1210  1213  1214     5 
 1210  1213  1215     5 
 1214  1213  1215     5 
 1208  1216  1217     5 
 1208  1216  1218     5 
 1217  1216  1218     5 
 1216  1218  1219     5 
 1216  1218  1220     5 
 1219  1218  1220     5 
 1218  1220  1221     5 
 1218  1220  1222     5 
 1218  1220  1226     5 
 1221  1220  1222     5 
 1221  1220  1226     5 
 1222  1220  1226     5 
 1220  1222  1223     5 
 1220  1222  1224     5 
 1220  1222  1225     5 
 1223  1222  1224     5 
 1223  1222  1225     5 
 1224  1222  1225     5 
  997  1225  1222     5 
 1220  1226  1227     5 
 1220  1226  1228     5 
 1227  1226  1228     5 
 1226  1228  1229     5 
 1226  1228  1230     5 
 1229  1228  1230     5 
 1228  1230  1231     5 
 1228  1230  1232     5 
 1228  1230  1237     5 
 1231  1230  1232     5 
 1231  1230  1237     5 
 1232  1230  1237     5 
 1230  1232  1233     5 
 1230  1232  1234     5 
 1230  1232  1235     5 
 1233  1232  1234     5 
 1233  1232  1235     5 
 1234  1232  1235     5 
 1232  1235  1236     5 
 1230  1237  1238     5 
 1230  1237  1239     5 
 1238  1237  1239     5 
 1237  1239  1240     5 
 1237  1239  1241     5 
 1240  1239  1241     5 
 1239  1241  1242     5 
 1239  1241  1243     5 
 1239  1241  1247     5 
 1242  1241  1243     5 
 1242  1241  1247     5 
 1243  1241  1247     5 
 1241  1243  1244     5 
 1241  1243  1245     5 
 1241  1243  1246     5 
 1244  1243  1245     5 
 1244  1243  1246     5 
 1245  1243  1246     5 
 1241  1247  1248     5 
 1241  1247  1249     5 
 1248  1247  1249     5 
 1247  1249  1250     5 
 1247  1249  1251     5 
 1250  1249  1251     5 
 1249  1251  1252     5 
 1249  1251  1253     5 
 1249  1251  1266     5 
 1252  1251  1253     5 
 1252  1251  1266     5 
 1253  1251  1266     5 
 1251  1253  1254     5 
 1251  1253  1255     5 
 1251  1253  1256     5 
 1254  1253  1255     5 
 1254  1253  1256     5 
 1255  1253  1256     5 
 1253  1256  1257     5 
 1253  1256  1258     5 
 1253  1256  1262     5 
 1257  1256  1258     5 
 1257  1256  1262     5 
 1258  1256  1262     5 
 1256  1258  1259     5 
 1256  1258  1260     5 
 1256  1258  1261     5 
 1259  1258  1260     5 
 1259  1258  1261     5 
 1260  1258  1261     5 
 1256  1262  1263     5 
 1256  1262  1264     5 
 1256  1262  1265     5 
 1263  1262  1264     5 
 1263  1262  1265     5 
 1264  1262  1265     5 
 1251  1266  1267     5 
 1251  1266  1268     5 
 1267  1266  1268     5 
 1266  1268  1269     5 
 1266  1268  1270     5 
 1269  1268  1270     5 
 1268  1270  1271     5 
 1268  1270  1272     5 
 1268  1270  1285     5 
 1271  1270  1272     5 
 1271  1270  1285     5 
 1272  1270  1285     5 
 1270  1272  1273     5 
 1270  1272  1274     5 
 1270  1272  1275     5 
 1273  1272  1274     5 
 1273  1272  1275     5 
 1274  1272  1275     5 
 1272  1275  1276     5 
 1272  1275  1277     5 
 1272  1275  1281     5 
 1276  1275  1277     5 
 1276  1275  1281     5 
 1277  1275  1281     5 
 1275  1277  1278     5 
 1275  1277  1279     5 
 1275  1277  1280     5 
 1278  1277  1279     5 
 1278  1277  1280     5 
 1279  1277  1280     5 
 1275  1281  1282     5 
 1275  1281  1283     5 
 1275  1281  1284     5 
 1282  1281  1283     5 
 1282  1281  1284     5 
 1283  1281  1284     5 
 1270  1285  1286     5 
 1270  1285  1287     5 
 1286  1285  1287     5 
 1285  1287  1288     5 
 1285  1287  1289     5 
 1288  1287  1289     5 
 1287  1289  1290     5 
 1287  1289  1291     5 
 1287  1289  1296     5 
 1290  1289  1291     5 
 1290  1289  1296     5 
 1291  1289  1296     5 
 1289  1291  1292     5 
 1289  1291  1293     5 
 1289  1291  1294     5 
 1292  1291  1293     5 
 1292  1291  1294     5 
 1293  1291  1294     5 
 1291  1294  1295     5 
 1289  1296  1297     5 
 1289  1296  1298     5 
 1297  1296  1298     5 
 1296  1298  1299     5 
 1296  1298  1300     5 
 1299  1298  1300     5 
 1298  1300  1301     5 
 1298  1300  1302     5 
 1298  1300  1307     5 
 1301  1300  1302     5 
 1301  1300  1307     5 
 1302  1300  1307     5 
 1300  1302  1303     5 
 1300  1302  1304     5 
 1300  1302  1305     5 
 1303  1302  1304     5 
 1303  1302  1305     5 
 1304  1302  1305     5 
 1302  1305  1306     5 
 1300  1307  1308     5 
 1300  1307  1309     5 
 1308  1307  1309     5 
 1307  1309  1310     5 
 1307  1309  1311     5 
 1310  1309  1311     5 
 1309  1311  1312     5 
 1309  1311  1313     5 
 1309  1311  1320     5 
 1312  1311  1313     5 
 1312  1311  1320     5 
 1313  1311  1320     5 
 1311  1313  1314     5 
 1311  1313  1315     5 
 1311  1313  1316     5 
 1314  1313  1315     5 
 1314  1313  1316     5 
 1315  1313  1316     5 
 1313  1316  1317     5 
 1313  1316  1318     5 
 1317  1316  1318     5 
 1316  1318  1319     5 
 1311  1320  1321     5 
 1311  1320  1322     5 
 1321  1320  1322     5 
 1320  1322  1323     5 
 1320  1322  1324     5 
 1323  1322  1324     5 
 1322  1324  1325     5 
 1322  1324  1326     5 
 1322  1324  1339     5 
 1325  1324  1326     5 
 1325  1324  1339     5 
 1326  1324  1339     5 
 1324  1326  1327     5 
 1324  1326  1328     5 
 1324  1326  1332     5 
 1327  1326  1328     5 
 1327  1326  1332     5 
 1328  1326  1332     5 
 1326  1328  1329     5 
 1326  1328  1330     5 
 1326  1328  1331     5 
 1329  1328  1330     5 
 1329  1328  1331     5 
 1330  1328  1331     5 
 1326  1332  1333     5 
 1326  1332  1334     5 
 1326  1332  1335     5 
 1333  1332  1334     5 
 1333  1332  1335     5 
 1334  1332  1335     5 
 1332  1335  1336     5 
 1332  1335  1337     5 
 1332  1335  1338     5 
 1336  1335  1337     5 
 1336  1335  1338     5 
 1337  1335  1338     5 
 1324  1339  1340     5 
 1324  1339  1341     5 
 1340  1339  1341     5 
 1339  1341  1342     5 
 1339  1341  1343     5 
 1342  1341  1343     5 
 1341  1343  1344     5 
 1341  1343  1345     5 
 1341  1343  1353     5 
 1344  1343  1345     5 
 1344  1343  1353     5 
 1345  1343  1353     5 
 1343  1345  1346     5 
 1343  1345  1347     5 
 1343  1345  1349     5 
 1346  1345  1347     5 
 1346  1345  1349     5 
 1347  1345  1349     5 
 1345  1347  1348     5 
 1345  1349  1350     5 
 1345  1349  1351     5 
 1345  1349  1352     5 
 1350  1349  1351     5 
 1350  1349  1352     5 
 1351  1349  1352     5 
 1343  1353  1354     5 
 1343  1353  1355     5 
 1354  1353  1355     5 
 1353  1355  1356     5 
 1353  1355  1357     5 
 1356  1355  1357     5 
 1355  1357  1358     5 
 1355  1357  1359     5 
 1355  1357  1363     5 
 1358  1357  1359     5 
 1358  1357  1363     5 
 1359  1357  1363     5 
 1357  1359  1360     5 
 1357  1359  1361     5 
 1357  1359  1362     5 
 1360  1359  1361     5 
 1360  1359  1362     5 
 1361  1359  1362     5 
 1357  1363  1364     5 
 1357  1363  1365     5 
 1364  1363  1365     5 
 1363  1365  1366     5 
 1363  1365  1367     5 
 1366  1365  1367     5 
 1365  1367  1368     5 
 1365  1367  1369     5 
 1365  1367  1374     5 
 1368  1367  1369     5 
 1368  1367  1374     5 
 1369  1367  1374     5 
 1367  1369  1370     5 
 1367  1369  1371     5 
 1367  1369  1372     5 
 1370  1369  1371     5 
 1370  1369  1372     5 
 1371  1369  1372     5 
 1369  1372  1373     5 
 1367  1374  1375     5 
 1367  1374  1376     5 
 1375  1374  1376     5 
 1374  1376  1377     5 
 1374  1376  1378     5 
 1377  1376  1378     5 
 1376  1378  1379     5 
 1376  1378  1380     5 
 1376  1378  1390     5 
 1379  1378  1380     5 
 1379  1378  1390     5 
 1380  1378  1390     5 
 1378  1380  1381     5 
 1378  1380  1382     5 
 1378  1380  1386     5 
 1381  1380  1382     5 
 1381  1380  1386     5 
 1382  1380  1386     5 
 1380  1382  1383     5 
 1380  1382  1384     5 
 1380  1382  1385     5 
 1383  1382  1384     5 
 1383  1382  1385     5 
 1384  1382  1385     5 
 1380  1386  1387     5 
 1380  1386  1388     5 
 1380  1386  1389     5 
 1387  1386  1388     5 
 1387  1386  1389     5 
 1388  1386  1389     5 
 1378  1390  1391     5 
 1378  1390  1392     5 
 1391  1390  1392     5 
 1390  1392  1393     5 
 1390  1392  1394     5 
 1393  1392  1394     5 
 1392  1394  1395     5 
 1392  1394  1396     5 
 1392  1394  1404     5 
 1395  1394  1396     5 
 1395  1394  1404     5 
 1396  1394  1404     5 
 1394  1396  1397     5 
 1394  1396  1398     5 
 1394  1396  1399     5 
 1397  1396  1398     5 
 1397  1396  1399     5 
 1398  1396  1399     5 
 1396  1399  1400     5 
 1396  1399  1401     5 
 1400  1399  1401     5 
 1399  1401  1402     5 
 1399  1401  1403     5 
 1402  1401  1403     5 
 1394  1404  1405     5 
 1394  1404  1406     5 
 1405  1404  1406     5 
 1404  1406  1407     5 
 1404  1406  1408     5 
 1407  1406  1408     5 
 1406  1408  1409     5 
 1406  1408  1410     5 
 1406  1408  1414     5 
 1409  1408  1410     5 
 1409  1408  1414     5 
 1410  1408  1414     5 
 1408  1410  1411     5 
 1408  1410  1412     5 
 1408  1410  1413     5 
 1411  1410  1412     5 
 1411  1410  1413     5 
 1412  1410  1413     5 
 1168  1413  1410     5 
 1408  1414  1415     5 
 1408  1414  1416     5 
 1415  1414  1416     5 
 1414  1416  1417     5 
 1414  1416  1418     5 
 1417  1416  1418     5 
 1416  1418  1419     5 
 1416  1418  1420     5 
 1416  1418  1424     5 
 1419  1418  1420     5 
 1419  1418  1424     5 
 1420  1418  1424     5 
 1418  1420  1421     5 
 1418  1420  1422     5 
 1418  1420  1423     5 
 1421  1420  1422     5 
 1421  1420  1423     5 
 1422  1420  1423     5 
 1418  1424  1425     5 
 1418  1424  1426     5 
 1425  1424  1426     5 
 1424  1426  1427     5 
 1424  1426  1428     5 
 1427  1426  1428     5 
 1426  1428  1429     5 
 1426  1428  1430     5 
 1426  1428  1446     5 
 1429  1428  1430     5 
 1429  1428  1446     5 
 1430  1428  1446     5 
 1428  1430  1431     5 
 1428  1430  1432     5 
 1428  1430  1433     5 
 1431  1430  1432     5 
 1431  1430  1433     5 
 1432  1430  1433     5 
 1430  1433  1434     5 
 1430  1433  1435     5 
 1430  1433  1436     5 
 1434  1433  1435     5 
 1434  1433  1436     5 
 1435  1433  1436     5 
 1433  1436  1437     5 
 1433  1436  1438     5 
 1433  1436  1439     5 
 1437  1436  1438     5 
 1437  1436  1439     5 
 1438  1436  1439     5 
 1436  1439  1440     5 
 1436  1439  1441     5 
 1436  1439  1442     5 
 1440  1439  1441     5 
 1440  1439  1442     5 
 1441  1439  1442     5 
 1439  1442  1443     5 
 1439  1442  1444     5 
 1439  1442  1445     5 
 1443  1442  1444     5 
 1443  1442  1445     5 
 1444  1442  1445     5 
 1428  1446  1447     5 
 1428  1446  1448     5 
 1447  1446  1448     5 
 1446  1448  1449     5 
 1446  1448  1450     5 
 1449  1448  1450     5 
 1448  1450  1451     5 
 1448  1450  1452     5 
 1448  1450  1468     5 
 1451  1450  1452     5 
 1451  1450  1468     5 
 1452  1450  1468     5 
 1450  1452  1453     5 
 1450  1452  1454     5 
 1450  1452  1455     5 
 1453  1452  1454     5 
 1453  1452  1455     5 
 1454  1452  1455     5 
 1452  1455  1456     5 
 1452  1455  1457     5 
 1452  1455  1458     5 
 1456  1455  1457     5 
 1456  1455  1458     5 
 1457  1455  1458     5 
 1455  1458  1459     5 
 1455  1458  1460     5 
 1455  1458  1461     5 
 1459  1458  1460     5 
 1459  1458  1461     5 
 1460  1458  1461     5 
 1458  1461  1462     5 
 1458  1461  1463     5 
 1458  1461  1464     5 
 1462  1461  1463     5 
 1462  1461  1464     5 
 1463  1461  1464     5 
 1461  1464  1465     5 
 1461  1464  1466     5 
 1461  1464  1467     5 
 1465  1464  1466     5 
 1465  1464  1467     5 
 1466  1464  1467     5 
 1450  1468  1469     5 
 1450  1468  1470     5 
 1469  1468  1470     5 
 1468  1470  1471     5 
 1468  1470  1472     5 
 1471  1470  1472     5 
 1470  1472  1473     5 
 1470  1472  1474     5 
 1470  1472  1487     5 
 1473  1472  1474     5 
 1473  1472  1487     5 
 1474  1472  1487     5 
 1472  1474  1475     5 
 1472  1474  1476     5 
 1472  1474  1480     5 
 1475  1474  1476     5 
 1475  1474  1480     5 
 1476  1474  1480     5 
 1474  1476  1477     5 
 1474  1476  1478     5 
 1474  1476  1479     5 
 1477  1476  1478     5 
 1477  1476  1479     5 
 1478  1476  1479     5 
 1474  1480  1481     5 
 1474  1480  1482     5 
 1474  1480  1483     5 
 1481  1480  1482     5 
 1481  1480  1483     5 
 1482  1480  1483     5 
 1480  1483  1484     5 
 1480  1483  1485     5 
 1480  1483  1486     5 
 1484  1483  1485     5 
 1484  1483  1486     5 
 1485  1483  1486     5 
 1472  1487  1488     5 
 1472  1487  1489     5 
 1488  1487  1489     5 
 1487  1489  1490     5 
 1487  1489  1491     5 
 1490  1489  1491     5 
 1489  1491  1492     5 
 1489  1491  1493     5 
 1489  1491  1503     5 
 1492  1491  1493     5 
 1492  1491  1503     5 
 1493  1491  1503     5 
 1491  1493  1494     5 
 1491  1493  1495     5 
 1491  1493  1499     5 
 1494  1493  1495     5 
 1494  1493  1499     5 
 1495  1493  1499     5 
 1493  1495  1496     5 
 1493  1495  1497     5 
 1493  1495  1498     5 
 1496  1495  1497     5 
 1496  1495  1498     5 
 1497  1495  1498     5 
 1493  1499  1500     5 
 1493  1499  1501     5 
 1493  1499  1502     5 
 1500  1499  1501     5 
 1500  1499  1502     5 
 1501  1499  1502     5 
 1491  1503  1504     5 
 1491  1503  1505     5 
 1504  1503  1505     5 
 1503  1505  1506     5 
 1503  1505  1507     5 
 1506  1505  1507     5 
 1505  1507  1508     5 
 1505  1507  1509     5 
 1505  1507  1514     5 
 1508  1507  1509     5 
 1508  1507  1514     5 
 1509  1507  1514     5 
 1507  1509  1510     5 
 1507  1509  1511     5 
 1507  1509  1512     5 
 1510  1509  1511     5 
 1510  1509  1512     5 
 1511  1509  1512     5 
 1509  1512  1513     5 
 1507  1514  1515     5 
 1507  1514  1516     5 
 1515  1514  1516     5 
 1514  1516  1517     5 
 1514  1516  1518     5 
 1517  1516  1518     5 
 1516  1518  1519     5 
 1516  1518  1520     5 
 1516  1518  1527     5 
 1519  1518  1520     5 
 1519  1518  1527     5 
 1520  1518  1527     5 
 1518  1520  1521     5 
 1518  1520  1522     5 
 1518  1520  1523     5 
 1521  1520  1522     5 
 1521  1520  1523     5 
 1522  1520  1523     5 
 1520  1523  1524     5 
 1520  1523  1525     5 
 1524  1523  1525     5 
 1523  1525  1526     5 
 1518  1527  1528     5 
 1518  1527  1529     5 
 1528  1527  1529     5 
 1527  1529  1530     5 
 1527  1529  1531     5 
 1530  1529  1531     5 
 1529  1531  1532     5 
 1529  1531  1533     5 
 1529  1531  1534     5 
 1532  1531  1533     5 
 1532  1531  1534     5 
 1533  1531  1534     5 
 1531  1534  1535     5 
 1531  1534  1536     5 
 1535  1534  1536     5 
 1534  1536  1537     5 
 1534  1536  1538     5 
 1537  1536  1538     5 
 1536  1538  1539     5 
 1536  1538  1540     5 
 1536  1538  1548     5 
 1539  1538  1540     5 
 1539  1538  1548     5 
 1540  1538  1548     5 
 1538  1540  1541     5 
 1538  1540  1542     5 
 1538  1540  1543     5 
 1541  1540  1542     5 
 1541  1540  1543     5 
 1542  1540  1543     5 
 1540  1543  1544     5 
 1540  1543  1545     5 
 1544  1543  1545     5 
 1543  1545  1546     5 
 1543  1545  1547     5 
 1546  1545  1547     5 
 1538  1548  1549     5 
 1538  1548  1550     5 
 1549  1548  1550     5 
 1548  1550  1551     5 
 1548  1550  1552     5 
 1551  1550  1552     5 
 1550  1552  1553     5 
 1550  1552  1554     5 
 1550  1552  1555     5 
 1553  1552  1554     5 
 1553  1552  1555     5 
 1554  1552  1555     5 
 1552  1555  1556     5 
 1552  1555  1557     5 
 1556  1555  1557     5 
 1555  1557  1558     5 
 1555  1557  1559     5 
 1558  1557  1559     5 
 1557  1559  1560     5 
 1557  1559  1561     5 
 1557  1559  1572     5 
 1560  1559  1561     5 
 1560  1559  1572     5 
 1561  1559  1572     5 
 1559  1561  1562     5 
 1559  1561  1563     5 
 1559  1561  1564     5 
 1562  1561  1563     5 
 1562  1561  1564     5 
 1563  1561  1564     5 
 1561  1564  1565     5 
 1561  1564  1566     5 
 1561  1564  1567     5 
 1565  1564  1566     5 
 1565  1564  1567     5 
 1566  1564  1567     5 
 1564  1567  1568     5 
 1567  1568  1569     5 
 1567  1568  1570     5 
 1567  1568  1571     5 
 1569  1568  1570     5 
 1569  1568  1571     5 
 1570  1568  1571     5 
 1559  1572  1573     5 
 1559  1572  1574     5 
 1573  1572  1574     5 
 1572  1574  1575     5 
 1572  1574  1576     5 
 1575  1574  1576     5 
 1574  1576  1577     5 
 1574  1576  1578     5 
 1574  1576  1586     5 
 1577  1576  1578     5 
 1577  1576  1586     5 
 1578  1576  1586     5 
 1576  1578  1579     5 
 1576  1578  1580     5 
 1576  1578  1581     5 
 1579  1578  1580     5 
 1579  1578  1581     5 
 1580  1578  1581     5 
 1578  1581  1582     5 
 1578  1581  1583     5 
 1582  1581  1583     5 
 1581  1583  1584     5 
 1581  1583  1585     5 
 1584  1583  1585     5 
 1576  1586  1587     5 
 1576  1586  1588     5 
 1587  1586  1588     5 
 1586  1588  1589     5 
 1586  1588  1590     5 
 1589  1588  1590     5 
 1588  1590  1591     5 
 1588  1590  1592     5 
 1588  1590  1596     5 
 1591  1590  1592     5 
 1591  1590  1596     5 
 1592  1590  1596     5 
 1590  1592  1593     5 
 1590  1592  1594     5 
 1590  1592  1595     5 
 1593  1592  1594     5 
 1593  1592  1595     5 
 1594  1592  1595     5 
 1590  1596  1597     5 
 1590  1596  1598     5 
 1597  1596  1598     5 
 1596  1598  1599     5 
 1596  1598  1600     5 
 1599  1598  1600     5 
 1598  1600  1601     5 
 1598  1600  1602     5 
 1598  1600  1620     5 
 1601  1600  1602     5 
 1601  1600  1620     5 
 1602  1600  1620     5 
 1600  1602  1603     5 
 1600  1602  1604     5 
 1600  1602  1605     5 
 1603  1602  1604     5 
 1603  1602  1605     5 
 1604  1602  1605     5 
 1602  1605  1606     5 
 1602  1605  1611     5 
 1606  1605  1611     5 
 1605  1606  1607     5 
 1605  1606  1608     5 
 1607  1606  1608     5 
 1606  1608  1609     5 
 1606  1608  1610     5 
 1609  1608  1610     5 
 1608  1610  1611     5 
 1608  1610  1616     5 
 1611  1610  1616     5 
 1605  1611  1610     5 
 1605  1611  1612     5 
 1610  1611  1612     5 
 1611  1612  1613     5 
 1611  1612  1614     5 
 1613  1612  1614     5 
 1612  1614  1615     5 
 1612  1614  1618     5 
 1615  1614  1618     5 
 1610  1616  1617     5 
 1610  1616  1618     5 
 1617  1616  1618     5 
 1614  1618  1616     5 
 1614  1618  1619     5 
 1616  1618  1619     5 
 1600  1620  1621     5 
 1600  1620  1622     5 
 1621  1620  1622     5 
 1620  1622  1623     5 
 1620  1622  1624     5 
 1623  1622  1624     5 
 1622  1624  1625     5 
 1622  1624  1626     5 
 1622  1624  1636     5 
 1625  1624  1626     5 
 1625  1624  1636     5 
 1626  1624  1636     5 
 1624  1626  1627     5 
 1624  1626  1628     5 
 1624  1626  1632     5 
 1627  1626  1628     5 
 1627  1626  1632     5 
 1628  1626  1632     5 
 1626  1628  1629     5 
 1626  1628  1630     5 
 1626  1628  1631     5 
 1629  1628  1630     5 
 1629  1628  1631     5 
 1630  1628  1631     5 
 1626  1632  1633     5 
 1626  1632  1634     5 
 1626  1632  1635     5 
 1633  1632  1634     5 
 1633  1632  1635     5 
 1634  1632  1635     5 
 1624  1636  1637     5 
 1624  1636  1638     5 
 1637  1636  1638     5 
 1636  1638  1639     5 
 1636  1638  1640     5 
 1639  1638  1640     5 
 1638  1640  1641     5 
 1638  1640  1642     5 
 1638  1640  1646     5 
 1641  1640  1642     5 
 1641  1640  1646     5 
 1642  1640  1646     5 
 1640  1642  1643     5 
 1640  1642  1644     5 
 1640  1642  1645     5 
 1643  1642  1644     5 
 1643  1642  1645     5 
 1644  1642  1645     5 
 1640  1646  1647     5 
 1640  1646  1648     5 
 1647  1646  1648     5 
 1646  1648  1649     5 
 1646  1648  1650     5 
 1649  1648  1650     5 
 1648  1650  1651     5 
 1648  1650  1652     5 
 1648  1650  1670     5 
 1651  1650  1652     5 
 1651  1650  1670     5 
 1652  1650  1670     5 
 1650  1652  1653     5 
 1650  1652  1654     5 
 1650  1652  1655     5 
 1653  1652  1654     5 
 1653  1652  1655     5 
 1654  1652  1655     5 
 1652  1655  1656     5 
 1652  1655  1661     5 
 1656  1655  1661     5 
 1655  1656  1657     5 
 1655  1656  1658     5 
 1657  1656  1658     5 
 1656  1658  1659     5 
 1656  1658  1660     5 
 1659  1658  1660     5 
 1658  1660  1661     5 
 1658  1660  1666     5 
 1661  1660  1666     5 
 1655  1661  1660     5 
 1655  1661  1662     5 
 1660  1661  1662     5 
 1661  1662  1663     5 
 1661  1662  1664     5 
 1663  1662  1664     5 
 1662  1664  1665     5 
 1662  1664  1668     5 
 1665  1664  1668     5 
 1660  1666  1667     5 
 1660  1666  1668     5 
 1667  1666  1668     5 
 1664  1668  1666     5 
 1664  1668  1669     5 
 1666  1668  1669     5 
 1650  1670  1671     5 
 1650  1670  1672     5 
 1671  1670  1672     5 
 1670  1672  1673     5 
 1670  1672  1674     5 
 1673  1672  1674     5 
 1672  1674  1675     5 
 1672  1674  1676     5 
 1672  1674  1694     5 
 1675  1674  1676     5 
 1675  1674  1694     5 
 1676  1674  1694     5 
 1674  1676  1677     5 
 1674  1676  1678     5 
 1674  1676  1679     5 
 1677  1676  1678     5 
 1677  1676  1679     5 
 1678  1676  1679     5 
 1676  1679  1680     5 
 1676  1679  1681     5 
 1676  1679  1682     5 
 1680  1679  1681     5 
 1680  1679  1682     5 
 1681  1679  1682     5 
 1679  1682  1683     5 
 1679  1682  1684     5 
 1679  1682  1685     5 
 1683  1682  1684     5 
 1683  1682  1685     5 
 1684  1682  1685     5 
 1682  1685  1686     5 
 1682  1685  1687     5 
 1686  1685  1687     5 
 1685  1687  1688     5 
 1685  1687  1691     5 
 1688  1687  1691     5 
 1687  1688  1689     5 
 1687  1688  1690     5 
 1689  1688  1690     5 
 1687  1691  1692     5 
 1687  1691  1693     5 
 1692  1691  1693     5 
 1674  1694  1695     5 
 1674  1694  1696     5 
 1695  1694  1696     5 
 1694  1696  1697     5 
 1694  1696  1698     5 
 1697  1696  1698     5 
 1696  1698  1699     5 
 1696  1698  1700     5 
 1696  1698  1708     5 
 1699  1698  1700     5 
 1699  1698  1708     5 
 1700  1698  1708     5 
 1698  1700  1701     5 
 1698  1700  1702     5 
 1698  1700  1703     5 
 1701  1700  1702     5 
 1701  1700  1703     5 
 1702  1700  1703     5 
 1700  1703  1704     5 
 1700  1703  1705     5 
 1704  1703  1705     5 
 1703  1705  1706     5 
 1703  1705  1707     5 
 1706  1705  1707     5 
 1698  1708  1709     5 
 1698  1708  1710     5 
 1709  1708  1710     5 
 1708  1710  1711     5 
 1708  1710  1712     5 
 1711  1710  1712     5 
 1710  1712  1713     5 
 1710  1712  1714     5 
 1710  1712  1732     5 
 1713  1712  1714     5 
 1713  1712  1732     5 
 1714  1712  1732     5 
 1712  1714  1715     5 
 1712  1714  1716     5 
 1712  1714  1717     5 
 1715  1714  1716     5 
 1715  1714  1717     5 
 1716  1714  1717     5 
 1714  1717  1718     5 
 1714  1717  1719     5 
 1714  1717  1720     5 
 1718  1717  1719     5 
 1718  1717  1720     5 
 1719  1717  1720     5 
 1717  1720  1721     5 
 1717  1720  1722     5 
 1717  1720  1723     5 
 1721  1720  1722     5 
 1721  1720  1723     5 
 1722  1720  1723     5 
 1720  1723  1724     5 
 1720  1723  1725     5 
 1724  1723  1725     5 
 1723  1725  1726     5 
 1723  1725  1729     5 
 1726  1725  1729     5 
 1725  1726  1727     5 
 1725  1726  1728     5 
 1727  1726  1728     5 
 1725  1729  1730     5 
 1725  1729  1731     5 
 1730  1729  1731     5 
 1712  1732  1733     5 
 1712  1732  1734     5 
 1733  1732  1734     5 
 1732  1734  1735     5 
 1732  1734  1736     5 
 1735  1734  1736     5 
 1734  1736  1737     5 
 1734  1736  1738     5 
 1734  1736  1742     5 
 1737  1736  1738     5 
 1737  1736  1742     5 
 1738  1736  1742     5 
 1736  1738  1739     5 
 1736  1738  1740     5 
 1736  1738  1741     5 
 1739  1738  1740     5 
 1739  1738  1741     5 
 1740  1738  1741     5 
  472  1741  1738     5 
 1736  1742  1743     5 
 1736  1742  1744     5 
 1743  1742  1744     5 
 1742  1744  1745     5 
 1742  1744  1746     5 
 1745  1744  1746     5 
 1744  1746  1747     5 
 1744  1746  1748     5 
 1744  1746  1764     5 
 1747  1746  1748     5 
 1747  1746  1764     5 
 1748  1746  1764     5 
 1746  1748  1749     5 
 1746  1748  1750     5 
 1746  1748  1751     5 
 1749  1748  1750     5 
 1749  1748  1751     5 
 1750  1748  1751     5 
 1748  1751  1752     5 
 1748  1751  1753     5 
 1748  1751  1754     5 
 1752  1751  1753     5 
 1752  1751  1754     5 
 1753  1751  1754     5 
 1751  1754  1755     5 
 1751  1754  1756     5 
 1751  1754  1757     5 
 1755  1754  1756     5 
 1755  1754  1757     5 
 1756  1754  1757     5 
 1754  1757  1758     5 
 1754  1757  1759     5 
 1754  1757  1760     5 
 1758  1757  1759     5 
 1758  1757  1760     5 
 1759  1757  1760     5 
 1757  1760  1761     5 
 1757  1760  1762     5 
 1757  1760  1763     5 
 1761  1760  1762     5 
 1761  1760  1763     5 
 1762  1760  1763     5 
 1746  1764  1765     5 
 1746  1764  1766     5 
 1765  1764  1766     5 
 1764  1766  1767     5 
 1764  1766  1768     5 
 1767  1766  1768     5 
 1766  1768  1769     5 
 1766  1768  1770     5 
 1766  1768  1771     5 
 1769  1768  1770     5 
 1769  1768  1771     5 
 1770  1768  1771     5 
 1768  1771  1772     5 
 1768  1771  1773     5 
 1772  1771  1773     5 
 1771  1773  1774     5 
 1771  1773  1775     5 
 1774  1773  1775     5 
 1773  1775  1776     5 
 1773  1775  1777     5 
 1773  1775  1785     5 
 1776  1775  1777     5 
 1776  1775  1785     5 
 1777  1775  1785     5 
 1775  1777  1778     5 
 1775  1777  1779     5 
 1775  1777  1781     5 
 1778  1777  1779     5 
 1778  1777  1781     5 
 1779  1777  1781     5 
 1777  1779  1780     5 
 1777  1781  1782     5 
 1777  1781  1783     5 
 1777  1781  1784     5 
 1782  1781  1783     5 
 1782  1781  1784     5 
 1783  1781  1784     5 
 1775  1785  1786     5 
 1775  1785  1787     5 
 1786  1785  1787     5 
 1785  1787  1788     5 
 1785  1787  1789     5 
 1788  1787  1789     5 
 1787  1789  1790     5 
 1787  1789  1791     5 
 1787  1789  1798     5 
 1790  1789  1791     5 
 1790  1789  1798     5 
 1791  1789  1798     5 
 1789  1791  1792     5 
 1789  1791  1793     5 
 1789  1791  1794     5 
 1792  1791  1793     5 
 1792  1791  1794     5 
 1793  1791  1794     5 
 1791  1794  1795     5 
 1791  1794  1796     5 
 1795  1794  1796     5 
 1794  1796  1797     5 
 1789  1798  1799     5 
 1789  1798  1800     5 
 1799  1798  1800     5 
 1798  1800  1801     5 
 1798  1800  1802     5 
 1801  1800  1802     5 
 1800  1802  1803     5 
 1800  1802  1804     5 
 1800  1802  1814     5 
 1803  1802  1804     5 
 1803  1802  1814     5 
 1804  1802  1814     5 
 1802  1804  1805     5 
 1802  1804  1806     5 
 1802  1804  1810     5 
 1805  1804  1806     5 
 1805  1804  1810     5 
 1806  1804  1810     5 
 1804  1806  1807     5 
 1804  1806  1808     5 
 1804  1806  1809     5 
 1807  1806  1808     5 
 1807  1806  1809     5 
 1808  1806  1809     5 
 1804  1810  1811     5 
 1804  1810  1812     5 
 1804  1810  1813     5 
 1811  1810  1812     5 
 1811  1810  1813     5 
 1812  1810  1813     5 
 1802  1814  1815     5 
 1802  1814  1816     5 
 1815  1814  1816     5 
 1814  1816  1817     5 
 1814  1816  1818     5 
 1817  1816  1818     5 
 1816  1818  1819     5 
 1816  1818  1820     5 
 1816  1818  1831     5 
 1819  1818  1820     5 
 1819  1818  1831     5 
 1820  1818  1831     5 
 1818  1820  1821     5 
 1818  1820  1822     5 
 1818  1820  1823     5 
 1821  1820  1822     5 
 1821  1820  1823     5 
 1822  1820  1823     5 
 1820  1823  1824     5 
 1820  1823  1825     5 
 1820  1823  1826     5 
 1824  1823  1825     5 
 1824  1823  1826     5 
 1825  1823  1826     5 
 1823  1826  1827     5 
 1823  1826  1828     5 
 1827  1826  1828     5 
 1826  1828  1829     5 
 1826  1828  1830     5 
 1829  1828  1830     5 
 1818  1831  1832     5 
 1818  1831  1833     5 
 1832  1831  1833     5 
 1831  1833  1834     5 
 1831  1833  1835     5 
 1834  1833  1835     5 
 1833  1835  1836     5 
 1833  1835  1837     5 
 1833  1835  1841     5 
 1836  1835  1837     5 
 1836  1835  1841     5 
 1837  1835  1841     5 
 1835  1837  1838     5 
 1835  1837  1839     5 
 1835  1837  1840     5 
 1838  1837  1839     5 
 1838  1837  1840     5 
 1839  1837  1840     5 
 1835  1841  1842     5 
 1835  1841  1843     5 
 1842  1841  1843     5 
 1841  1843  1844     5 
 1841  1843  1845     5 
 1844  1843  1845     5 
 1843  1845  1846     5 
 1843  1845  1847     5 
 1843  1845  1865     5 
 1846  1845  1847     5 
 1846  1845  1865     5 
 1847  1845  1865     5 
 1845  1847  1848     5 
 1845  1847  1849     5 
 1845  1847  1850     5 
 1848  1847  1849     5 
 1848  1847  1850     5 
 1849  1847  1850     5 
 1847  1850  1851     5 
 1847  1850  1856     5 
 1851  1850  1856     5 
 1850  1851  1852     5 
 1850  1851  1853     5 
 1852  1851  1853     5 
 1851  1853  1854     5 
 1851  1853  1855     5 
 1854  1853  1855     5 
 1853  1855  1856     5 
 1853  1855  1861     5 
 1856  1855  1861     5 
 1850  1856  1855     5 
 1850  1856  1857     5 
 1855  1856  1857     5 
 1856  1857  1858     5 
 1856  1857  1859     5 
 1858  1857  1859     5 
 1857  1859  1860     5 
 1857  1859  1863     5 
 1860  1859  1863     5 
 1855  1861  1862     5 
 1855  1861  1863     5 
 1862  1861  1863     5 
 1859  1863  1861     5 
 1859  1863  1864     5 
 1861  1863  1864     5 
 1845  1865  1866     5 
 1845  1865  1867     5 
 1866  1865  1867     5 
 1865  1867  1868     5 
 1865  1867  1869     5 
 1868  1867  1869     5 
 1867  1869  1870     5 
 1867  1869  1871     5 
 1867  1869  1884     5 
 1870  1869  1871     5 
 1870  1869  1884     5 
 1871  1869  1884     5 
 1869  1871  1872     5 
 1869  1871  1873     5 
 1869  1871  1877     5 
 1872  1871  1873     5 
 1872  1871  1877     5 
 1873  1871  1877     5 
 1871  1873  1874     5 
 1871  1873  1875     5 
 1871  1873  1876     5 
 1874  1873  1875     5 
 1874  1873  1876     5 
 1875  1873  1876     5 
 1871  1877  1878     5 
 1871  1877  1879     5 
 1871  1877  1880     5 
 1878  1877  1879     5 
 1878  1877  1880     5 
 1879  1877  1880     5 
 1877  1880  1881     5 
 1877  1880  1882     5 
 1877  1880  1883     5 
 1881  1880  1882     5 
 1881  1880  1883     5 
 1882  1880  1883     5 
 1869  1884  1885     5 
 1869  1884  1886     5 
 1885  1884  1886     5 
 1884  1886  1887     5 
 1884  1886  1888     5 
 1887  1886  1888     5 
 1886  1888  1889     5 
 1886  1888  1890     5 
 1886  1888  1908     5 
 1889  1888  1890     5 
 1889  1888  1908     5 
 1890  1888  1908     5 
 1888  1890  1891     5 
 1888  1890  1892     5 
 1888  1890  1893     5 
 1891  1890  1892     5 
 1891  1890  1893     5 
 1892  1890  1893     5 
 1890  1893  1894     5 
 1890  1893  1895     5 
 1890  1893  1896     5 
 1894  1893  1895     5 
 1894  1893  1896     5 
 1895  1893  1896     5 
 1893  1896  1897     5 
 1893  1896  1898     5 
 1893  1896  1899     5 
 1897  1896  1898     5 
 1897  1896  1899     5 
 1898  1896  1899     5 
 1896  1899  1900     5 
 1896  1899  1901     5 
 1900  1899  1901     5 
 1899  1901  1902     5 
 1899  1901  1905     5 
 1902  1901  1905     5 
 1901  1902  1903     5 
 1901  1902  1904     5 
 1903  1902  1904     5 
 1901  1905  1906     5 
 1901  1905  1907     5 
 1906  1905  1907     5 
 1888  1908  1909     5 
 1888  1908  1910     5 
 1909  1908  1910     5 
 1908  1910  1911     5 
 1908  1910  1912     5 
 1911  1910  1912     5 
 1910  1912  1913     5 
 1910  1912  1914     5 
 1910  1912  1915     5 
 1913  1912  1914     5 
 1913  1912  1915     5 
 1914  1912  1915     5 
 1912  1915  1916     5 
 1912  1915  1917     5 
 1916  1915  1917     5 
 1915  1917  1918     5 
 1915  1917  1919     5 
 1918  1917  1919     5 
 1917  1919  1920     5 
 1917  1919  1921     5 
 1917  1919  1925     5 
 1920  1919  1921     5 
 1920  1919  1925     5 
 1921  1919  1925     5 
 1919  1921  1922     5 
 1919  1921  1923     5 
 1919  1921  1924     5 
 1922  1921  1923     5 
 1922  1921  1924     5 
 1923  1921  1924     5 
   99  1924  1921     5 
 1919  1925  1926     5 
 1919  1925  1927     5 
 1926  1925  1927     5 
 1925  1927  1928     5 
 1925  1927  1929     5 
 1928  1927  1929     5 
 1927  1929  1930     5 
 1927  1929  1931     5 
 1927  1929  1949     5 
 1930  1929  1931     5 
 1930  1929  1949     5 
 1931  1929  1949     5 
 1929  1931  1932     5 
 1929  1931  1933     5 
 1929  1931  1934     5 
 1932  1931  1933     5 
 1932  1931  1934     5 
 1933  1931  1934     5 
 1931  1934  1935     5 
 1931  1934  1936     5 
 1931  1934  1937     5 
 1935  1934  1936     5 
 1935  1934  1937     5 
 1936  1934  1937     5 
 1934  1937  1938     5 
 1934  1937  1939     5 
 1934  1937  1940     5 
 1938  1937  1939     5 
 1938  1937  1940     5 
 1939  1937  1940     5 
 1937  1940  1941     5 
 1937  1940  1942     5 
 1941  1940  1942     5 
 1940  1942  1943     5 
 1940  1942  1946     5 
 1943  1942  1946     5 
 1942  1943  1944     5 
 1942  1943  1945     5 
 1944  1943  1945     5 
 1942  1946  1947     5 
 1942  1946  1948     5 
 1947  1946  1948     5 
 1929  1949  1950     5 
 1929  1949  1951     5 
 1950  1949  1951     5 
 1949  1951  1952     5 
 1949  1951  1953     5 
 1952  1951  1953     5 
 1951  1953  1954     5 
 1951  1953  1955     5 
 1951  1953  1968     5 
 1954  1953  1955     5 
 1954  1953  1968     5 
 1955  1953  1968     5 
 1953  1955  1956     5 
 1953  1955  1957     5 
 1953  1955  1958     5 
 1956  1955  1957     5 
 1956  1955  1958     5 
 1957  1955  1958     5 
 1955  1958  1959     5 
 1955  1958  1960     5 
 1955  1958  1964     5 
 1959  1958  1960     5 
 1959  1958  1964     5 
 1960  1958  1964     5 
 1958  1960  1961     5 
 1958  1960  1962     5 
 1958  1960  1963     5 
 1961  1960  1962     5 
 1961  1960  1963     5 
 1962  1960  1963     5 
 1958  1964  1965     5 
 1958  1964  1966     5 
 1958  1964  1967     5 
 1965  1964  1966     5 
 1965  1964  1967     5 
 1966  1964  1967     5 
 1953  1968  1969     5 
 1953  1968  1970     5 
 1969  1968  1970     5 

[ dihedrals ]
;  ai    aj    ak    al funct            c0            c1            c2            c3            c4            c5
    2     1     5     6     9 
    2     1     5     7     9 
    2     1     5    23     9 
    3     1     5     6     9 
    3     1     5     7     9 
    3     1     5    23     9 
    4     1     5     6     9 
    4     1     5     7     9 
    4     1     5    23     9 
    1     5     7     8     9 
    1     5     7     9     9 
    1     5     7    10     9 
    6     5     7     8     9 
    6     5     7     9     9 
    6     5     7    10     9 
   23     5     7     8     9 
   23     5     7     9     9 
   23     5     7    10     9 
    1     5    23    24     9 
    1     5    23    25     9 
    6     5    23    24     9 
    6     5    23    25     9 
    7     5    23    24     9 
    7     5    23    25     9 
    5     7    10    11     9 
    5     7    10    12     9 
    5     7    10    13     9 
    8     7    10    11     9 
    8     7    10    12     9 
    8     7    10    13     9 
    9     7    10    11     9 
    9     7    10    12     9 
    9     7    10    13     9 
    7    10    13    14     9 
    7    10    13    15     9 
    7    10    13    16     9 
   11    10    13    14     9 
   11    10    13    15     9 
   11    10    13    16     9 
   12    10    13    14     9 
   12    10    13    15     9 
   12    10    13    16     9 
   10    13    16    17     9 
   10    13    16    18     9 
   10    13    16    19     9 
   14    13    16    17     9 
   14    13    16    18     9 
   14    13    16    19     9 
   15    13    16    17     9 
   15    13    16    18     9 
   15    13    16    19     9 
   13    16    19    20     9 
   13    16    19    21     9 
   13    16    19    22     9 
   17    16    19    20     9 
   17    16    19    21     9 
   17    16    19    22     9 
   18    16    19    20     9 
   18    16    19    21     9 
   18    16    19    22     9 
    5    23    25    26     9 
    5    23    25    27     9 
   24    23    25    26     9 
   24    23    25    27     9 
   23    25    27    28     9 
   23    25    27    29     9 
   23    25    27    39     9 
   26    25    27    28     9 
   26    25    27    29     9 
   26    25    27    39     9 
   25    27    29    30     9 
   25    27    29    31     9 
   25    27    29    35     9 
   28    27    29    30     9 
   28    27    29    31     9 
   28    27    29    35     9 
   39    27    29    30     9 
   39    27    29    31     9 
   39    27    29    35     9 
   25    27    39    40     9 
   25    27    39    41     9 
   28    27    39    40     9 
   28    27    39    41     9 
   29    27    39    40     9 
   29    27    39    41     9 
   27    29    31    32     9 
   27    29    31    33     9 
   27    29    31    34     9 
   30    29    31    32     9 
   30    29    31    33     9 
   30    29    31    34     9 
   35    29    31    32     9 
   35    29    31    33     9 
   35    29    31    34     9 
   27    29    35    36     9 
   27    29    35    37     9 
   27    29    35    38     9 
   30    29    35    36     9 
   30    29    35    37     9 
   30    29    35    38     9 
   31    29    35    36     9 
   31    29    35    37     9 
   31    29    35    38     9 
   27    39    41    42     9 
   27    39    41    43     9 
   40    39    41    42     9 
   40    39    41    43     9 
   39    41    43    44     9 
   39    41    43    45     9 
   39    41    43    59     9 
   42    41    43    44     9 
   42    41    43    45     9 
   42    41    43    59     9 
   41    43    45    46     9 
   41    43    45    47     9 
   41    43    45    48     9 
   44    43    45    46     9 
   44    43    45    47     9 
   44    43    45    48     9 
   59    43    45    46     9 
   59    43    45    47     9 
   59    43    45    48     9 
   41    43    59    60     9 
   41    43    59    61     9 
   44    43    59    60     9 
   44    43    59    61     9 
   45    43    59    60     9 
   45    43    59    61     9 
   43    45    48    49     9 
   43    45    48    55     9 
   46    45    48    49     9 
   46    45    48    55     9 
   47    45    48    49     9 
   47    45    48    55     9 
   45    48    49    50     9 
   45    48    49    51     9 
   55    48    49    50     9 
   55    48    49    51     9 
   45    48    55    56     9 
   45    48    55    57     9 
   49    48    55    56     9 
   49    48    55    57     9 
   48    49    51    52     9 
   48    49    51    53     9 
   50    49    51    52     9 
   50    49    51    53     9 
   49    51    53    54     9 
   49    51    53    57     9 
   52    51    53    54     9 
   52    51    53    57     9 
   51    53    57    55     9 
   51    53    57    58     9 
   54    53    57    55     9 
   54    53    57    58     9 
   48    55    57    53     9 
   48    55    57    58     9 
   56    55    57    53     9 
   56    55    57    58     9 
   43    59    61    62     9 
   43    59    61    63     9 
   60    59    61    62     9 
   60    59    61    63     9 
   59    61    63    64     9 
   59    61    63    65     9 
   59    61    63    66     9 
   62    61    63    64     9 
   62    61    63    65     9 
   62    61    63    66     9 
   61    63    66    67     9 
   61    63    66    68     9 
   64    63    66    67     9 
   64    63    66    68     9 
   65    63    66    67     9 
   65    63    66    68     9 
   63    66    68    69     9 
   63    66    68    70     9 
   67    66    68    69     9 
   67    66    68    70     9 
   66    68    70    71     9 
   66    68    70    72     9 
   66    68    70    90     9 
   69    68    70    71     9 
   69    68    70    72     9 
   69    68    70    90     9 
   68    70    72    73     9 
   68    70    72    74     9 
   68    70    72    75     9 
   71    70    72    73     9 
   71    70    72    74     9 
   71    70    72    75     9 
   90    70    72    73     9 
   90    70    72    74     9 
   90    70    72    75     9 
   68    70    90    91     9 
   68    70    90    92     9 
   71    70    90    91     9 
   71    70    90    92     9 
   72    70    90    91     9 
   72    70    90    92     9 
   70    72    75    76     9 
   70    72    75    77     9 
   70    72    75    78     9 
   73    72    75    76     9 
   73    72    75    77     9 
   73    72    75    78     9 
   74    72    75    76     9 
   74    72    75    77     9 
   74    72    75    78     9 
   72    75    78    79     9 
   72    75    78    80     9 
   72    75    78    81     9 
   76    75    78    79     9 
   76    75    78    80     9 
   76    75    78    81     9 
   77    75    78    79     9 
   77    75    78    80     9 
   77    75    78    81     9 
   75    78    81    82     9 
   75    78    81    83     9 
   79    78    81    82     9 
   79    78    81    83     9 
   80    78    81    82     9 
   80    78    81    83     9 
   78    81    83    84     9 
   78    81    83    87     9 
   82    81    83    84     9 
   82    81    83    87     9 
   81    83    84    85     9 
   81    83    84    86     9 
   87    83    84    85     9 
   87    83    84    86     9 
   81    83    87    88     9 
   81    83    87    89     9 
   84    83    87    88     9 
   84    83    87    89     9 
   70    90    92    93     9 
   70    90    92    94     9 
   91    90    92    93     9 
   91    90    92    94     9 
   90    92    94    95     9 
   90    92    94    96     9 
   90    92    94   100     9 
   93    92    94    95     9 
   93    92    94    96     9 
   93    92    94   100     9 
   92    94    96    97     9 
   92    94    96    98     9 
   92    94    96    99     9 
   95    94    96    97     9 
   95    94    96    98     9 
   95    94    96    99     9 
  100    94    96    97     9 
  100    94    96    98     9 
  100    94    96    99     9 
   92    94   100   101     9 
   92    94   100   102     9 
   95    94   100   101     9 
   95    94   100   102     9 
   96    94   100   101     9 
   96    94   100   102     9 
   94    96    99  1924     9 
   97    96    99  1924     9 
   98    96    99  1924     9 
   96    99  1924  1921     9 
   94   100   102   103     9 
   94   100   102   104     9 
  101   100   102   103     9 
  101   100   102   104     9 
  100   102   104   105     9 
  100   102   104   106     9 
  100   102   104   116     9 
  103   102   104   105     9 
  103   102   104   106     9 
  103   102   104   116     9 
  102   104   106   107     9 
  102   104   106   108     9 
  102   104   106   109     9 
  105   104   106   107     9 
  105   104   106   108     9 
  105   104   106   109     9 
  116   104   106   107     9 
  116   104   106   108     9 
  116   104   106   109     9 
  102   104   116   117     9 
  102   104   116   118     9 
  105   104   116   117     9 
  105   104   116   118     9 
  106   104   116   117     9 
  106   104   116   118     9 
  104   106   109   110     9 
  104   106   109   111     9 
  104   106   109   112     9 
  107   106   109   110     9 
  107   106   109   111     9 
  107   106   109   112     9 
  108   106   109   110     9 
  108   106   109   111     9 
  108   106   109   112     9 
  106   109   112   113     9 
  106   109   112   114     9 
  110   109   112   113     9 
  110   109   112   114     9 
  111   109   112   113     9 
  111   109   112   114     9 
  109   112   114   115     9 
  113   112   114   115     9 
  104   116   118   119     9 
  104   116   118   120     9 
  117   116   118   119     9 
  117   116   118   120     9 
  116   118   120   121     9 
  116   118   120   122     9 
  116   118   120   135     9 
  119   118   120   121     9 
  119   118   120   122     9 
  119   118   120   135     9 
  118   120   122   123     9 
  118   120   122   124     9 
  118   120   122   125     9 
  121   120   122   123     9 
  121   120   122   124     9 
  121   120   122   125     9 
  135   120   122   123     9 
  135   120   122   124     9 
  135   120   122   125     9 
  118   120   135   136     9 
  118   120   135   137     9 
  121   120   135   136     9 
  121   120   135   137     9 
  122   120   135   136     9 
  122   120   135   137     9 
  120   122   125   126     9 
  120   122   125   127     9 
  120   122   125   131     9 
  123   122   125   126     9 
  123   122   125   127     9 
  123   122   125   131     9 
  124   122   125   126     9 
  124   122   125   127     9 
  124   122   125   131     9 
  122   125   127   128     9 
  122   125   127   129     9 
  122   125   127   130     9 
  126   125   127   128     9 
  126   125   127   129     9 
  126   125   127   130     9 
  131   125   127   128     9 
  131   125   127   129     9 
  131   125   127   130     9 
  122   125   131   132     9 
  122   125   131   133     9 
  122   125   131   134     9 
  126   125   131   132     9 
  126   125   131   133     9 
  126   125   131   134     9 
  127   125   131   132     9 
  127   125   131   133     9 
  127   125   131   134     9 
  120   135   137   138     9 
  120   135   137   139     9 
  136   135   137   138     9 
  136   135   137   139     9 
  135   137   139   140     9 
  135   137   139   141     9 
  135   137   139   145     9 
  138   137   139   140     9 
  138   137   139   141     9 
  138   137   139   145     9 
  137   139   141   142     9 
  137   139   141   143     9 
  137   139   141   144     9 
  140   139   141   142     9 
  140   139   141   143     9 
  140   139   141   144     9 
  145   139   141   142     9 
  145   139   141   143     9 
  145   139   141   144     9 
  137   139   145   146     9 
  137   139   145   147     9 
  140   139   145   146     9 
  140   139   145   147     9 
  141   139   145   146     9 
  141   139   145   147     9 
  139   145   147   148     9 
  139   145   147   149     9 
  146   145   147   148     9 
  146   145   147   149     9 
  145   147   149   150     9 
  145   147   149   151     9 
  145   147   149   155     9 
  148   147   149   150     9 
  148   147   149   151     9 
  148   147   149   155     9 
  147   149   151   152     9 
  147   149   151   153     9 
  147   149   151   154     9 
  150   149   151   152     9 
  150   149   151   153     9 
  150   149   151   154     9 
  155   149   151   152     9 
  155   149   151   153     9 
  155   149   151   154     9 
  147   149   155   156     9 
  147   149   155   157     9 
  150   149   155   156     9 
  150   149   155   157     9 
  151   149   155   156     9 
  151   149   155   157     9 
  149   155   157   158     9 
  149   155   157   159     9 
  156   155   157   158     9 
  156   155   157   159     9 
  155   157   159   160     9 
  155   157   159   161     9 
  155   157   159   165     9 
  158   157   159   160     9 
  158   157   159   161     9 
  158   157   159   165     9 
  157   159   161   162     9 
  157   159   161   163     9 
  157   159   161   164     9 
  160   159   161   162     9 
  160   159   161   163     9 
  160   159   161   164     9 
  165   159   161   162     9 
  165   159   161   163     9 
  165   159   161   164     9 
  157   159   165   166     9 
  157   159   165   167     9 
  160   159   165   166     9 
  160   159   165   167     9 
  161   159   165   166     9 
  161   159   165   167     9 
  159   165   167   168     9 
  159   165   167   169     9 
  166   165   167   168     9 
  166   165   167   169     9 
  165   167   169   170     9 
  165   167   169   171     9 
  165   167   169   182     9 
  168   167   169   170     9 
  168   167   169   171     9 
  168   167   169   182     9 
  167   169   171   172     9 
  167   169   171   173     9 
  167   169   171   174     9 
  170   169   171   172     9 
  170   169   171   173     9 
  170   169   171   174     9 
  182   169   171   172     9 
  182   169   171   173     9 
  182   169   171   174     9 
  167   169   182   183     9 
  167   169   182   184     9 
  170   169   182   183     9 
  170   169   182   184     9 
  171   169   182   183     9 
  171   169   182   184     9 
  169   171   174   175     9 
  169   171   174   176     9 
  169   171   174   177     9 
  172   171   174   175     9 
  172   171   174   176     9 
  172   171   174   177     9 
  173   171   174   175     9 
  173   171   174   176     9 
  173   171   174   177     9 
  171   174   177   178     9 
  175   174   177   178     9 
  176   174   177   178     9 
  174   177   178   179     9 
  174   177   178   180     9 
  174   177   178   181     9 
  169   182   184   185     9 
  169   182   184   186     9 
  183   182   184   185     9 
  183   182   184   186     9 
  182   184   186   187     9 
  182   184   186   188     9 
  182   184   186   204     9 
  185   184   186   187     9 
  185   184   186   188     9 
  185   184   186   204     9 
  184   186   188   189     9 
  184   186   188   190     9 
  184   186   188   191     9 
  187   186   188   189     9 
  187   186   188   190     9 
  187   186   188   191     9 
  204   186   188   189     9 
  204   186   188   190     9 
  204   186   188   191     9 
  184   186   204   205     9 
  184   186   204   206     9 
  187   186   204   205     9 
  187   186   204   206     9 
  188   186   204   205     9 
  188   186   204   206     9 
  186   188   191   192     9 
  186   188   191   193     9 
  186   188   191   194     9 
  189   188   191   192     9 
  189   188   191   193     9 
  189   188   191   194     9 
  190   188   191   192     9 
  190   188   191   193     9 
  190   188   191   194     9 
  188   191   194   195     9 
  188   191   194   196     9 
  188   191   194   197     9 
  192   191   194   195     9 
  192   191   194   196     9 
  192   191   194   197     9 
  193   191   194   195     9 
  193   191   194   196     9 
  193   191   194   197     9 
  191   194   197   198     9 
  191   194   197   199     9 
  191   194   197   200     9 
  195   194   197   198     9 
  195   194   197   199     9 
  195   194   197   200     9 
  196   194   197   198     9 
  196   194   197   199     9 
  196   194   197   200     9 
  194   197   200   201     9 
  194   197   200   202     9 
  194   197   200   203     9 
  198   197   200   201     9 
  198   197   200   202     9 
  198   197   200   203     9 
  199   197   200   201     9 
  199   197   200   202     9 
  199   197   200   203     9 
  186   204   206   207     9 
  186   204   206   208     9 
  205   204   206   207     9 
  205   204   206   208     9 
  204   206   208   209     9 
  204   206   208   210     9 
  204   206   208   228     9 
  207   206   208   209     9 
  207   206   208   210     9 
  207   206   208   228     9 
  206   208   210   211     9 
  206   208   210   212     9 
  206   208   210   213     9 
  209   208   210   211     9 
  209   208   210   212     9 
  209   208   210   213     9 
  228   208   210   211     9 
  228   208   210   212     9 
  228   208   210   213     9 
  206   208   228   229     9 
  206   208   228   230     9 
  209   208   228   229     9 
  209   208   228   230     9 
  210   208   228   229     9 
  210   208   228   230     9 
  208   210   213   214     9 
  208   210   213   215     9 
  208   210   213   216     9 
  211   210   213   214     9 
  211   210   213   215     9 
  211   210   213   216     9 
  212   210   213   214     9 
  212   210   213   215     9 
  212   210   213   216     9 
  210   213   216   217     9 
  210   213   216   218     9 
  210   213   216   219     9 
  214   213   216   217     9 
  214   213   216   218     9 
  214   213   216   219     9 
  215   213   216   217     9 
  215   213   216   218     9 
  215   213   216   219     9 
  213   216   219   220     9 
  213   216   219   221     9 
  217   216   219   220     9 
  217   216   219   221     9 
  218   216   219   220     9 
  218   216   219   221     9 
  216   219   221   222     9 
  216   219   221   225     9 
  220   219   221   222     9 
  220   219   221   225     9 
  219   221   222   223     9 
  219   221   222   224     9 
  225   221   222   223     9 
  225   221   222   224     9 
  219   221   225   226     9 
  219   221   225   227     9 
  222   221   225   226     9 
  222   221   225   227     9 
  208   228   230   231     9 
  208   228   230   232     9 
  229   228   230   231     9 
  229   228   230   232     9 
  228   230   232   233     9 
  228   230   232   234     9 
  228   230   232   246     9 
  231   230   232   233     9 
  231   230   232   234     9 
  231   230   232   246     9 
  230   232   234   235     9 
  230   232   234   236     9 
  230   232   234   239     9 
  233   232   234   235     9 
  233   232   234   236     9 
  233   232   234   239     9 
  246   232   234   235     9 
  246   232   234   236     9 
  246   232   234   239     9 
  230   232   246   247     9 
  230   232   246   248     9 
  233   232   246   247     9 
  233   232   246   248     9 
  234   232   246   247     9 
  234   232   246   248     9 
  232   234   239   237     9 
  232   234   239   242     9 
  235   234   239   237     9 
  235   234   239   242     9 
  236   234   239   237     9 
  236   234   239   242     9 
  238   237   239   234     9 
  238   237   239   242     9 
  240   237   239   234     9 
  240   237   239   242     9 
  238   237   240   241     9 
  238   237   240   244     9 
  239   237   240   241     9 
  239   237   240   244     9 
  234   239   242   243     9 
  234   239   242   244     9 
  237   239   242   243     9 
  237   239   242   244     9 
  237   240   244   242     9 
  237   240   244   245     9 
  241   240   244   242     9 
  241   240   244   245     9 
  239   242   244   240     9 
  239   242   244   245     9 
  243   242   244   240     9 
  243   242   244   245     9 
  232   246   248   249     9 
  232   246   248   250     9 
  247   246   248   249     9 
  247   246   248   250     9 
  246   248   250   251     9 
  246   248   250   252     9 
  246   248   250   253     9 
  249   248   250   251     9 
  249   248   250   252     9 
  249   248   250   253     9 
  248   250   253   254     9 
  248   250   253   255     9 
  251   250   253   254     9 
  251   250   253   255     9 
  252   250   253   254     9 
  252   250   253   255     9 
  250   253   255   256     9 
  250   253   255   257     9 
  254   253   255   256     9 
  254   253   255   257     9 
  253   255   257   258     9 
  253   255   257   259     9 
  253   255   257   272     9 
  256   255   257   258     9 
  256   255   257   259     9 
  256   255   257   272     9 
  255   257   259   260     9 
  255   257   259   261     9 
  255   257   259   262     9 
  258   257   259   260     9 
  258   257   259   261     9 
  258   257   259   262     9 
  272   257   259   260     9 
  272   257   259   261     9 
  272   257   259   262     9 
  255   257   272   273     9 
  255   257   272   274     9 
  258   257   272   273     9 
  258   257   272   274     9 
  259   257   272   273     9 
  259   257   272   274     9 
  257   259   262   263     9 
  257   259   262   264     9 
  257   259   262   268     9 
  260   259   262   263     9 
  260   259   262   264     9 
  260   259   262   268     9 
  261   259   262   263     9 
  261   259   262   264     9 
  261   259   262   268     9 
  259   262   264   265     9 
  259   262   264   266     9 
  259   262   264   267     9 
  263   262   264   265     9 
  263   262   264   266     9 
  263   262   264   267     9 
  268   262   264   265     9 
  268   262   264   266     9 
  268   262   264   267     9 
  259   262   268   269     9 
  259   262   268   270     9 
  259   262   268   271     9 
  263   262   268   269     9 
  263   262   268   270     9 
  263   262   268   271     9 
  264   262   268   269     9 
  264   262   268   270     9 
  264   262   268   271     9 
  257   272   274   275     9 
  257   272   274   276     9 
  273   272   274   275     9 
  273   272   274   276     9 
  272   274   276   277     9 
  272   274   276   278     9 
  272   274   276   285     9 
  275   274   276   277     9 
  275   274   276   278     9 
  275   274   276   285     9 
  274   276   278   279     9 
  274   276   278   280     9 
  274   276   278   281     9 
  277   276   278   279     9 
  277   276   278   280     9 
  277   276   278   281     9 
  285   276   278   279     9 
  285   276   278   280     9 
  285   276   278   281     9 
  274   276   285   286     9 
  274   276   285   287     9 
  277   276   285   286     9 
  277   276   285   287     9 
  278   276   285   286     9 
  278   276   285   287     9 
  276   278   281   282     9 
  276   278   281   283     9 
  279   278   281   282     9 
  279   278   281   283     9 
  280   278   281   282     9 
  280   278   281   283     9 
  278   281   283   284     9 
  282   281   283   284     9 
  276   285   287   288     9 
  276   285   287   289     9 
  286   285   287   288     9 
  286   285   287   289     9 
  285   287   289   290     9 
  285   287   289   291     9 
  285   287   289   299     9 
  288   287   289   290     9 
  288   287   289   291     9 
  288   287   289   299     9 
  287   289   291   292     9 
  287   289   291   293     9 
  287   289   291   294     9 
  290   289   291   292     9 
  290   289   291   293     9 
  290   289   291   294     9 
  299   289   291   292     9 
  299   289   291   293     9 
  299   289   291   294     9 
  287   289   299   300     9 
  287   289   299   301     9 
  290   289   299   300     9 
  290   289   299   301     9 
  291   289   299   300     9 
  291   289   299   301     9 
  289   291   294   295     9 
  289   291   294   296     9 
  292   291   294   295     9 
  292   291   294   296     9 
  293   291   294   295     9 
  293   291   294   296     9 
  291   294   296   297     9 
  291   294   296   298     9 
  295   294   296   297     9 
  295   294   296   298     9 
  289   299   301   302     9 
  289   299   301   303     9 
  300   299   301   302     9 
  300   299   301   303     9 
  299   301   303   304     9 
  299   301   303   305     9 
  299   301   303   320     9 
  302   301   303   304     9 
  302   301   303   305     9 
  302   301   303   320     9 
  301   303   305   306     9 
  301   303   305   307     9 
  301   303   305   308     9 
  304   303   305   306     9 
  304   303   305   307     9 
  304   303   305   308     9 
  320   303   305   306     9 
  320   303   305   307     9 
  320   303   305   308     9 
  301   303   320   321     9 
  301   303   320   322     9 
  304   303   320   321     9 
  304   303   320   322     9 
  305   303   320   321     9 
  305   303   320   322     9 
  303   305   308   309     9 
  303   305   308   316     9 
  306   305   308   309     9 
  306   305   308   316     9 
  307   305   308   309     9 
  307   305   308   316     9 
  305   308   309   310     9 
  305   308   309   311     9 
  316   308   309   310     9 
  316   308   309   311     9 
  305   308   316   317     9 
  305   308   316   318     9 
  309   308   316   317     9 
  309   308   316   318     9 
  308   309   311   312     9 
  308   309   311   313     9 
  310   309   311   312     9 
  310   309   311   313     9 
  309   311   313   314     9 
  309   311   313   318     9 
  312   311   313   314     9 
  312   311   313   318     9 
  311   313   314   315     9 
  318   313   314   315     9 
  311   313   318   316     9 
  311   313   318   319     9 
  314   313   318   316     9 
  314   313   318   319     9 
  308   316   318   313     9 
  308   316   318   319     9 
  317   316   318   313     9 
  317   316   318   319     9 
  303   320   322   323     9 
  303   320   322   324     9 
  321   320   322   323     9 
  321   320   322   324     9 
  320   322   324   325     9 
  320   322   324   326     9 
  320   322   324   344     9 
  323   322   324   325     9 
  323   322   324   326     9 
  323   322   324   344     9 
  322   324   326   327     9 
  322   324   326   328     9 
  322   324   326   329     9 
  325   324   326   327     9 
  325   324   326   328     9 
  325   324   326   329     9 
  344   324   326   327     9 
  344   324   326   328     9 
  344   324   326   329     9 
  322   324   344   345     9 
  322   324   344   346     9 
  325   324   344   345     9 
  325   324   344   346     9 
  326   324   344   345     9 
  326   324   344   346     9 
  324   326   329   330     9 
  324   326   329   331     9 
  324   326   329   332     9 
  327   326   329   330     9 
  327   326   329   331     9 
  327   326   329   332     9 
  328   326   329   330     9 
  328   326   329   331     9 
  328   326   329   332     9 
  326   329   332   333     9 
  326   329   332   334     9 
  326   329   332   335     9 
  330   329   332   333     9 
  330   329   332   334     9 
  330   329   332   335     9 
  331   329   332   333     9 
  331   329   332   334     9 
  331   329   332   335     9 
  329   332   335   336     9 
  329   332   335   337     9 
  333   332   335   336     9 
  333   332   335   337     9 
  334   332   335   336     9 
  334   332   335   337     9 
  332   335   337   338     9 
  332   335   337   341     9 
  336   335   337   338     9 
  336   335   337   341     9 
  335   337   338   339     9 
  335   337   338   340     9 
  341   337   338   339     9 
  341   337   338   340     9 
  335   337   341   342     9 
  335   337   341   343     9 
  338   337   341   342     9 
  338   337   341   343     9 
  324   344   346   347     9 
  324   344   346   348     9 
  345   344   346   347     9 
  345   344   346   348     9 
  344   346   348   349     9 
  344   346   348   350     9 
  344   346   348   351     9 
  347   346   348   349     9 
  347   346   348   350     9 
  347   346   348   351     9 
  346   348   351   352     9 
  346   348   351   353     9 
  349   348   351   352     9 
  349   348   351   353     9 
  350   348   351   352     9 
  350   348   351   353     9 
  348   351   353   354     9 
  348   351   353   355     9 
  352   351   353   354     9 
  352   351   353   355     9 
  351   353   355   356     9 
  351   353   355   357     9 
  351   353   355   372     9 
  354   353   355   356     9 
  354   353   355   357     9 
  354   353   355   372     9 
  353   355   357   358     9 
  353   355   357   359     9 
  353   355   357   360     9 
  356   355   357   358     9 
  356   355   357   359     9 
  356   355   357   360     9 
  372   355   357   358     9 
  372   355   357   359     9 
  372   355   357   360     9 
  353   355   372   373     9 
  353   355   372   374     9 
  356   355   372   373     9 
  356   355   372   374     9 
  357   355   372   373     9 
  357   355   372   374     9 
  355   357   360   361     9 
  355   357   360   368     9 
  358   357   360   361     9 
  358   357   360   368     9 
  359   357   360   361     9 
  359   357   360   368     9 
  357   360   361   362     9 
  357   360   361   363     9 
  368   360   361   362     9 
  368   360   361   363     9 
  357   360   368   369     9 
  357   360   368   370     9 
  361   360   368   369     9 
  361   360   368   370     9 
  360   361   363   364     9 
  360   361   363   365     9 
  362   361   363   364     9 
  362   361   363   365     9 
  361   363   365   366     9 
  361   363   365   370     9 
  364   363   365   366     9 
  364   363   365   370     9 
  363   365   366   367     9 
  370   365   366   367     9 
  363   365   370   368     9 
  363   365   370   371     9 
  366   365   370   368     9 
  366   365   370   371     9 
  360   368   370   365     9 
  360   368   370   371     9 
  369   368   370   365     9 
  369   368   370   371     9 
  355   372   374   375     9 
  355   372   374   376     9 
  373   372   374   375     9 
  373   372   374   376     9 
  372   374   376   377     9 
  372   374   376   378     9 
  372   374   376   383     9 
  375   374   376   377     9 
  375   374   376   378     9 
  375   374   376   383     9 
  374   376   378   379     9 
  374   376   378   380     9 
  374   376   378   381     9 
  377   376   378   379     9 
  377   376   378   380     9 
  377   376   378   381     9 
  383   376   378   379     9 
  383   376   378   380     9 
  383   376   378   381     9 
  374   376   383   384     9 
  374   376   383   385     9 
  377   376   383   384     9 
  377   376   383   385     9 
  378   376   383   384     9 
  378   376   383   385     9 
  376   378   381   382     9 
  379   378   381   382     9 
  380   378   381   382     9 
  376   383   385   386     9 
  376   383   385   387     9 
  384   383   385   386     9 
  384   383   385   387     9 
  383   385   387   388     9 
  383   385   387   389     9 
  383   385   387   402     9 
  386   385   387   388     9 
  386   385   387   389     9 
  386   385   387   402     9 
  385   387   389   390     9 
  385   387   389   391     9 
  385   387   389   392     9 
  388   387   389   390     9 
  388   387   389   391     9 
  388   387   389   392     9 
  402   387   389   390     9 
  402   387   389   391     9 
  402   387   389   392     9 
  385   387   402   403     9 
  385   387   402   404     9 
  388   387   402   403     9 
  388   387   402   404     9 
  389   387   402   403     9 
  389   387   402   404     9 
  387   389   392   393     9 
  387   389   392   394     9 
  387   389   392   398     9 
  390   389   392   393     9 
  390   389   392   394     9 
  390   389   392   398     9 
  391   389   392   393     9 
  391   389   392   394     9 
  391   389   392   398     9 
  389   392   394   395     9 
  389   392   394   396     9 
  389   392   394   397     9 
  393   392   394   395     9 
  393   392   394   396     9 
  393   392   394   397     9 
  398   392   394   395     9 
  398   392   394   396     9 
  398   392   394   397     9 
  389   392   398   399     9 
  389   392   398   400     9 
  389   392   398   401     9 
  393   392   398   399     9 
  393   392   398   400     9 
  393   392   398   401     9 
  394   392   398   399     9 
  394   392   398   400     9 
  394   392   398   401     9 
  387   402   404   405     9 
  387   402   404   406     9 
  403   402   404   405     9 
  403   402   404   406     9 
  402   404   406   407     9 
  402   404   406   408     9 
  402   404   406   409     9 
  405   404   406   407     9 
  405   404   406   408     9 
  405   404   406   409     9 
  404   406   409   410     9 
  404   406   409   411     9 
  407   406   409   410     9 
  407   406   409   411     9 
  408   406   409   410     9 
  408   406   409   411     9 
  406   409   411   412     9 
  406   409   411   413     9 
  410   409   411   412     9 
  410   409   411   413     9 
  409   411   413   414     9 
  409   411   413   415     9 
  409   411   413   423     9 
  412   411   413   414     9 
  412   411   413   415     9 
  412   411   413   423     9 
  411   413   415   416     9 
  411   413   415   417     9 
  411   413   415   418     9 
  414   413   415   416     9 
  414   413   415   417     9 
  414   413   415   418     9 
  423   413   415   416     9 
  423   413   415   417     9 
  423   413   415   418     9 
  411   413   423   424     9 
  411   413   423   425     9 
  414   413   423   424     9 
  414   413   423   425     9 
  415   413   423   424     9 
  415   413   423   425     9 
  413   415   418   419     9 
  413   415   418   420     9 
  416   415   418   419     9 
  416   415   418   420     9 
  417   415   418   419     9 
  417   415   418   420     9 
  415   418   420   421     9 
  415   418   420   422     9 
  419   418   420   421     9 
  419   418   420   422     9 
  413   423   425   426     9 
  413   423   425   427     9 
  424   423   425   426     9 
  424   423   425   427     9 
  423   425   427   428     9 
  423   425   427   429     9 
  423   425   427   447     9 
  426   425   427   428     9 
  426   425   427   429     9 
  426   425   427   447     9 
  425   427   429   430     9 
  425   427   429   431     9 
  425   427   429   432     9 
  428   427   429   430     9 
  428   427   429   431     9 
  428   427   429   432     9 
  447   427   429   430     9 
  447   427   429   431     9 
  447   427   429   432     9 
  425   427   447   448     9 
  425   427   447   449     9 
  428   427   447   448     9 
  428   427   447   449     9 
  429   427   447   448     9 
  429   427   447   449     9 
  427   429   432   433     9 
  427   429   432   438     9 
  430   429   432   433     9 
  430   429   432   438     9 
  431   429   432   433     9 
  431   429   432   438     9 
  429   432   433   434     9 
  429   432   433   435     9 
  438   432   433   434     9 
  438   432   433   435     9
[truncated: 142,596 more chars]
