# Supplementary material for: Scalable Constant pH Molecular Dynamics in GROMACS
Source: J Chem Theory Comput. 2022 Sep 21;18(10):6148–60. doi: 10.1021/acs.jctc.2c00516 (PMC9558312; doi:10.1021/acs.jctc.2c00516)
Supplement: Supplementary file 1 — ct2c00516_si_001.zip [file ct2c00516_si_001.zip › SI_constant_ph_gromacs/input_CHARMM36/hewl_multisite/NPT.pdb]

TITLE     2lzt
REMARK    THIS IS A SIMULATION BOX
CRYST1   89.182   89.182   89.182  90.00  90.00  90.00 P 1           1
MODEL        1
ATOM      1  N   LYS     1      48.546  34.610  34.762  1.00  0.00           N
ATOM      2  H1  LYS     1      48.045  33.721  34.560  1.00  0.00           H
ATOM      3  H2  LYS     1      49.496  34.315  35.064  1.00  0.00           H
ATOM      4  H3  LYS     1      48.121  34.943  35.651  1.00  0.00           H
ATOM      5  CA  LYS     1      48.485  35.667  33.723  1.00  0.00           C
ATOM      6  HA  LYS     1      49.024  35.271  32.875  1.00  0.00           H
ATOM      7  CB  LYS     1      46.932  35.906  33.435  1.00  0.00           C
ATOM      8  HB1 LYS     1      46.462  34.974  33.054  1.00  0.00           H
ATOM      9  HB2 LYS     1      46.484  36.085  34.437  1.00  0.00           H
ATOM     10  CG  LYS     1      46.734  37.110  32.530  1.00  0.00           C
ATOM     11  HG1 LYS     1      46.902  38.017  33.149  1.00  0.00           H
ATOM     12  HG2 LYS     1      47.491  37.017  31.722  1.00  0.00           H
ATOM     13  CD  LYS     1      45.265  37.116  32.041  1.00  0.00           C
ATOM     14  HD1 LYS     1      45.160  36.274  31.324  1.00  0.00           H
ATOM     15  HD2 LYS     1      44.601  36.957  32.917  1.00  0.00           H
ATOM     16  CE  LYS     1      44.846  38.335  31.231  1.00  0.00           C
ATOM     17  HE1 LYS     1      44.778  39.144  31.990  1.00  0.00           H
ATOM     18  HE2 LYS     1      45.577  38.518  30.415  1.00  0.00           H
ATOM     19  NZ  LYS     1      43.453  38.197  30.630  1.00  0.00           N
ATOM     20  HZ1 LYS     1      42.950  37.615  31.331  1.00  0.00           H
ATOM     21  HZ2 LYS     1      43.012  39.128  30.490  1.00  0.00           H
ATOM     22  HZ3 LYS     1      43.503  37.693  29.722  1.00  0.00           H
ATOM     23  C   LYS     1      49.197  36.971  34.080  1.00  0.00           C
ATOM     24  O   LYS     1      49.139  37.382  35.228  1.00  0.00           O
ATOM     25  N   VAL     2      49.961  37.534  33.122  1.00  0.00           N
ATOM     26  HN  VAL     2      50.167  37.197  32.207  1.00  0.00           H
ATOM     27  CA  VAL     2      50.354  38.970  33.196  1.00  0.00           C
ATOM     28  HA  VAL     2      50.202  39.283  34.218  1.00  0.00           H
ATOM     29  CB  VAL     2      51.756  39.193  32.735  1.00  0.00           C
ATOM     30  HB  VAL     2      51.818  38.954  31.652  1.00  0.00           H
ATOM     31  CG1 VAL     2      52.168  40.660  33.194  1.00  0.00           C
ATOM     32 HG11 VAL     2      52.225  40.732  34.301  1.00  0.00           H
ATOM     33 HG12 VAL     2      53.140  40.827  32.683  1.00  0.00           H
ATOM     34 HG13 VAL     2      51.422  41.362  32.763  1.00  0.00           H
ATOM     35  CG2 VAL     2      52.612  38.075  33.394  1.00  0.00           C
ATOM     36 HG21 VAL     2      53.702  38.165  33.196  1.00  0.00           H
ATOM     37 HG22 VAL     2      52.417  38.311  34.462  1.00  0.00           H
ATOM     38 HG23 VAL     2      52.373  37.057  33.017  1.00  0.00           H
ATOM     39  C   VAL     2      49.316  39.786  32.385  1.00  0.00           C
ATOM     40  O   VAL     2      49.101  39.436  31.230  1.00  0.00           O
ATOM     41  N   PHE     3      48.733  40.846  33.018  1.00  0.00           N
ATOM     42  HN  PHE     3      48.985  41.092  33.950  1.00  0.00           H
ATOM     43  CA  PHE     3      47.794  41.797  32.330  1.00  0.00           C
ATOM     44  HA  PHE     3      47.235  41.288  31.559  1.00  0.00           H
ATOM     45  CB  PHE     3      46.705  42.452  33.217  1.00  0.00           C
ATOM     46  HB1 PHE     3      47.083  42.926  34.148  1.00  0.00           H
ATOM     47  HB2 PHE     3      46.335  43.396  32.763  1.00  0.00           H
ATOM     48  CG  PHE     3      45.552  41.560  33.506  1.00  0.00           C
ATOM     49  CD1 PHE     3      44.366  41.806  32.856  1.00  0.00           C
ATOM     50  HD1 PHE     3      44.293  42.679  32.224  1.00  0.00           H
ATOM     51  CE1 PHE     3      43.166  41.148  33.129  1.00  0.00           C
ATOM     52  HE1 PHE     3      42.287  41.515  32.621  1.00  0.00           H
ATOM     53  CZ  PHE     3      43.130  40.110  34.092  1.00  0.00           C
ATOM     54  HZ  PHE     3      42.203  39.558  34.140  1.00  0.00           H
ATOM     55  CD2 PHE     3      45.561  40.475  34.386  1.00  0.00           C
ATOM     56  HD2 PHE     3      46.429  40.113  34.917  1.00  0.00           H
ATOM     57  CE2 PHE     3      44.352  39.778  34.680  1.00  0.00           C
ATOM     58  HE2 PHE     3      44.358  38.984  35.412  1.00  0.00           H
ATOM     59  C   PHE     3      48.495  42.940  31.500  1.00  0.00           C
ATOM     60  O   PHE     3      49.427  43.546  32.049  1.00  0.00           O
ATOM     61  N   GLY     4      48.117  43.285  30.239  1.00  0.00           N
ATOM     62  HN  GLY     4      47.474  42.671  29.787  1.00  0.00           H
ATOM     63  CA  GLY     4      48.256  44.646  29.718  1.00  0.00           C
ATOM     64  HA1 GLY     4      49.296  44.931  29.658  1.00  0.00           H
ATOM     65  HA2 GLY     4      47.760  44.740  28.762  1.00  0.00           H
ATOM     66  C   GLY     4      47.569  45.677  30.595  1.00  0.00           C
ATOM     67  O   GLY     4      46.510  45.441  31.207  1.00  0.00           O
ATOM     68  N   ARG     5      48.060  46.866  30.626  1.00  0.00           N
ATOM     69  HN  ARG     5      48.734  47.133  29.941  1.00  0.00           H
ATOM     70  CA  ARG     5      47.677  48.022  31.467  1.00  0.00           C
ATOM     71  HA  ARG     5      47.743  47.736  32.506  1.00  0.00           H
ATOM     72  CB  ARG     5      48.629  49.209  31.151  1.00  0.00           C
ATOM     73  HB1 ARG     5      49.617  48.716  31.273  1.00  0.00           H
ATOM     74  HB2 ARG     5      48.444  49.485  30.091  1.00  0.00           H
ATOM     75  CG  ARG     5      48.392  50.563  31.906  1.00  0.00           C
ATOM     76  HG1 ARG     5      47.342  50.927  31.883  1.00  0.00           H
ATOM     77  HG2 ARG     5      48.404  50.385  33.002  1.00  0.00           H
ATOM     78  CD  ARG     5      49.310  51.698  31.481  1.00  0.00           C
ATOM     79  HD1 ARG     5      49.184  52.545  32.189  1.00  0.00           H
ATOM     80  HD2 ARG     5      50.357  51.422  31.727  1.00  0.00           H
ATOM     81  NE  ARG     5      48.943  51.993  30.034  1.00  0.00           N
ATOM     82  HE  ARG     5      49.412  51.441  29.345  1.00  0.00           H
ATOM     83  CZ  ARG     5      48.381  53.137  29.646  1.00  0.00           C
ATOM     84  NH1 ARG     5      47.810  53.960  30.451  1.00  0.00           N
ATOM     85 HH11 ARG     5      47.373  53.656  31.297  1.00  0.00           H
ATOM     86 HH12 ARG     5      47.295  54.589  29.869  1.00  0.00           H
ATOM     87  NH2 ARG     5      48.593  53.485  28.386  1.00  0.00           N
ATOM     88 HH21 ARG     5      49.338  53.006  27.920  1.00  0.00           H
ATOM     89 HH22 ARG     5      48.464  54.433  28.097  1.00  0.00           H
ATOM     90  C   ARG     5      46.222  48.525  31.262  1.00  0.00           C
ATOM     91  O   ARG     5      45.512  48.750  32.247  1.00  0.00           O
ATOM     92  N   CYS     6      45.744  48.676  30.002  1.00  0.00           N
ATOM     93  HN  CYS     6      46.298  48.489  29.195  1.00  0.00           H
ATOM     94  CA  CYS     6      44.358  48.978  29.784  1.00  0.00           C
ATOM     95  HA  CYS     6      44.063  49.704  30.527  1.00  0.00           H
ATOM     96  CB  CYS     6      44.304  49.531  28.361  1.00  0.00           C
ATOM     97  HB1 CYS     6      44.468  48.781  27.558  1.00  0.00           H
ATOM     98  HB2 CYS     6      43.260  49.827  28.127  1.00  0.00           H
ATOM     99  SG  CYS     6      45.339  50.996  28.088  1.00  0.00           S
ATOM    100  C   CYS     6      43.376  47.847  29.914  1.00  0.00           C
ATOM    101  O   CYS     6      42.235  47.953  30.205  1.00  0.00           O
ATOM    102  N   GLUT    7      43.855  46.602  29.766  1.00  0.00           N
ATOM    103  HN  GLUT    7      44.829  46.445  29.623  1.00  0.00           H
ATOM    104  CA  GLUT    7      43.140  45.365  29.939  1.00  0.00           C
ATOM    105  HA  GLUT    7      42.166  45.536  29.503  1.00  0.00           H
ATOM    106  CB  GLUT    7      43.863  44.148  29.178  1.00  0.00           C
ATOM    107  HB1 GLUT    7      44.887  43.918  29.542  1.00  0.00           H
ATOM    108  HB2 GLUT    7      43.235  43.278  29.467  1.00  0.00           H
ATOM    109  CG  GLUT    7      43.909  44.119  27.635  1.00  0.00           C
ATOM    110  HG1 GLUT    7      44.152  43.111  27.236  1.00  0.00           H
ATOM    111  HG2 GLUT    7      42.894  44.358  27.252  1.00  0.00           H
ATOM    112  CD  GLUT    7      44.853  45.182  27.060  1.00  0.00           C
ATOM    113  OE1 GLUT    7      45.767  45.751  27.645  1.00  0.00           O
ATOM    114  OE2 GLUT    7      44.646  45.523  25.726  1.00  0.00           O
ATOM    115  HE2 GLUT    7      45.322  46.112  25.382  1.00  0.00           H
ATOM    116  C   GLUT    7      42.811  45.054  31.396  1.00  0.00           C
ATOM    117  O   GLUT    7      41.672  44.607  31.649  1.00  0.00           O
ATOM    118  N   LEU     8      43.721  45.326  32.326  1.00  0.00           N
ATOM    119  HN  LEU     8      44.660  45.567  32.093  1.00  0.00           H
ATOM    120  CA  LEU     8      43.352  45.314  33.791  1.00  0.00           C
ATOM    121  HA  LEU     8      42.905  44.341  33.925  1.00  0.00           H
ATOM    122  CB  LEU     8      44.575  45.429  34.732  1.00  0.00           C
ATOM    123  HB1 LEU     8      45.125  44.505  34.454  1.00  0.00           H
ATOM    124  HB2 LEU     8      45.044  46.420  34.558  1.00  0.00           H
ATOM    125  CG  LEU     8      44.183  45.335  36.258  1.00  0.00           C
ATOM    126  HG  LEU     8      43.481  46.140  36.567  1.00  0.00           H
ATOM    127  CD1 LEU     8      43.382  44.042  36.627  1.00  0.00           C
ATOM    128 HD11 LEU     8      43.271  43.707  37.680  1.00  0.00           H
ATOM    129 HD12 LEU     8      42.310  44.132  36.350  1.00  0.00           H
ATOM    130 HD13 LEU     8      43.768  43.235  35.968  1.00  0.00           H
ATOM    131  CD2 LEU     8      45.398  45.575  37.060  1.00  0.00           C
ATOM    132 HD21 LEU     8      45.071  45.608  38.121  1.00  0.00           H
ATOM    133 HD22 LEU     8      46.043  44.679  36.932  1.00  0.00           H
ATOM    134 HD23 LEU     8      45.849  46.552  36.783  1.00  0.00           H
ATOM    135  C   LEU     8      42.327  46.353  34.103  1.00  0.00           C
ATOM    136  O   LEU     8      41.304  46.086  34.716  1.00  0.00           O
ATOM    137  N   ALA     9      42.584  47.607  33.661  1.00  0.00           N
ATOM    138  HN  ALA     9      43.428  47.769  33.156  1.00  0.00           H
ATOM    139  CA  ALA     9      41.727  48.692  33.891  1.00  0.00           C
ATOM    140  HA  ALA     9      41.863  49.001  34.917  1.00  0.00           H
ATOM    141  CB  ALA     9      42.425  49.898  33.261  1.00  0.00           C
ATOM    142  HB1 ALA     9      41.891  50.872  33.294  1.00  0.00           H
ATOM    143  HB2 ALA     9      43.342  50.021  33.877  1.00  0.00           H
ATOM    144  HB3 ALA     9      42.751  49.663  32.225  1.00  0.00           H
ATOM    145  C   ALA     9      40.301  48.496  33.393  1.00  0.00           C
ATOM    146  O   ALA     9      39.468  48.766  34.214  1.00  0.00           O
ATOM    147  N   ALA    10      40.112  47.995  32.209  1.00  0.00           N
ATOM    148  HN  ALA    10      40.915  47.761  31.666  1.00  0.00           H
ATOM    149  CA  ALA    10      38.794  47.821  31.582  1.00  0.00           C
ATOM    150  HA  ALA    10      38.227  48.740  31.549  1.00  0.00           H
ATOM    151  CB  ALA    10      38.930  47.399  30.097  1.00  0.00           C
ATOM    152  HB1 ALA    10      37.892  47.361  29.702  1.00  0.00           H
ATOM    153  HB2 ALA    10      39.436  48.145  29.447  1.00  0.00           H
ATOM    154  HB3 ALA    10      39.417  46.420  29.902  1.00  0.00           H
ATOM    155  C   ALA    10      38.039  46.750  32.351  1.00  0.00           C
ATOM    156  O   ALA    10      36.892  46.904  32.835  1.00  0.00           O
ATOM    157  N   ALA    11      38.829  45.676  32.692  1.00  0.00           N
ATOM    158  HN  ALA    11      39.760  45.686  32.334  1.00  0.00           H
ATOM    159  CA  ALA    11      38.333  44.581  33.559  1.00  0.00           C
ATOM    160  HA  ALA    11      37.465  44.167  33.066  1.00  0.00           H
ATOM    161  CB  ALA    11      39.492  43.526  33.662  1.00  0.00           C
ATOM    162  HB1 ALA    11      39.168  42.699  34.330  1.00  0.00           H
ATOM    163  HB2 ALA    11      39.689  42.969  32.721  1.00  0.00           H
ATOM    164  HB3 ALA    11      40.389  43.984  34.131  1.00  0.00           H
ATOM    165  C   ALA    11      37.922  45.083  34.889  1.00  0.00           C
ATOM    166  O   ALA    11      36.845  44.651  35.342  1.00  0.00           O
ATOM    167  N   MET    12      38.743  45.920  35.549  1.00  0.00           N
ATOM    168  HN  MET    12      39.649  46.031  35.148  1.00  0.00           H
ATOM    169  CA  MET    12      38.397  46.595  36.825  1.00  0.00           C
ATOM    170  HA  MET    12      38.083  45.799  37.484  1.00  0.00           H
ATOM    171  CB  MET    12      39.640  47.178  37.508  1.00  0.00           C
ATOM    172  HB1 MET    12      40.168  47.926  36.878  1.00  0.00           H
ATOM    173  HB2 MET    12      39.391  47.779  38.409  1.00  0.00           H
ATOM    174  CG  MET    12      40.691  46.185  38.054  1.00  0.00           C
ATOM    175  HG1 MET    12      40.323  45.403  38.753  1.00  0.00           H
ATOM    176  HG2 MET    12      41.069  45.713  37.122  1.00  0.00           H
ATOM    177  SD  MET    12      42.050  47.014  38.949  1.00  0.00           S
ATOM    178  CE  MET    12      42.590  45.660  40.012  1.00  0.00           C
ATOM    179  HE1 MET    12      42.929  44.687  39.594  1.00  0.00           H
ATOM    180  HE2 MET    12      43.400  46.171  40.575  1.00  0.00           H
ATOM    181  HE3 MET    12      41.864  45.497  40.837  1.00  0.00           H
ATOM    182  C   MET    12      37.167  47.574  36.901  1.00  0.00           C
ATOM    183  O   MET    12      36.272  47.472  37.790  1.00  0.00           O
ATOM    184  N   LYS    13      37.069  48.467  35.795  1.00  0.00           N
ATOM    185  HN  LYS    13      37.809  48.421  35.129  1.00  0.00           H
ATOM    186  CA  LYS    13      35.927  49.275  35.452  1.00  0.00           C
ATOM    187  HA  LYS    13      35.827  49.877  36.343  1.00  0.00           H
ATOM    188  CB  LYS    13      36.211  50.261  34.309  1.00  0.00           C
ATOM    189  HB1 LYS    13      37.136  50.833  34.536  1.00  0.00           H
ATOM    190  HB2 LYS    13      36.394  49.682  33.378  1.00  0.00           H
ATOM    191  CG  LYS    13      35.168  51.309  34.112  1.00  0.00           C
ATOM    192  HG1 LYS    13      34.159  50.856  34.012  1.00  0.00           H
ATOM    193  HG2 LYS    13      35.205  51.982  34.996  1.00  0.00           H
ATOM    194  CD  LYS    13      35.295  52.124  32.846  1.00  0.00           C
ATOM    195  HD1 LYS    13      36.148  52.834  32.897  1.00  0.00           H
ATOM    196  HD2 LYS    13      35.290  51.446  31.966  1.00  0.00           H
ATOM    197  CE  LYS    13      34.108  53.056  32.467  1.00  0.00           C
ATOM    198  HE1 LYS    13      33.864  53.713  33.329  1.00  0.00           H
ATOM    199  HE2 LYS    13      34.241  53.668  31.549  1.00  0.00           H
ATOM    200  NZ  LYS    13      32.908  52.288  32.149  1.00  0.00           N
ATOM    201  HZ1 LYS    13      32.214  52.963  31.770  1.00  0.00           H
ATOM    202  HZ2 LYS    13      32.977  51.528  31.442  1.00  0.00           H
ATOM    203  HZ3 LYS    13      32.644  51.904  33.078  1.00  0.00           H
ATOM    204  C   LYS    13      34.637  48.564  35.249  1.00  0.00           C
ATOM    205  O   LYS    13      33.583  48.863  35.813  1.00  0.00           O
ATOM    206  N   ARG    14      34.718  47.409  34.560  1.00  0.00           N
ATOM    207  HN  ARG    14      35.483  47.230  33.946  1.00  0.00           H
ATOM    208  CA  ARG    14      33.766  46.260  34.433  1.00  0.00           C
ATOM    209  HA  ARG    14      32.818  46.684  34.136  1.00  0.00           H
ATOM    210  CB  ARG    14      34.211  45.295  33.380  1.00  0.00           C
ATOM    211  HB1 ARG    14      35.301  45.098  33.463  1.00  0.00           H
ATOM    212  HB2 ARG    14      33.648  44.347  33.519  1.00  0.00           H
ATOM    213  CG  ARG    14      33.933  45.678  31.869  1.00  0.00           C
ATOM    214  HG1 ARG    14      32.867  45.987  31.923  1.00  0.00           H
ATOM    215  HG2 ARG    14      34.618  46.522  31.639  1.00  0.00           H
ATOM    216  CD  ARG    14      34.064  44.515  30.775  1.00  0.00           C
ATOM    217  HD1 ARG    14      33.454  43.602  30.946  1.00  0.00           H
ATOM    218  HD2 ARG    14      33.721  44.857  29.775  1.00  0.00           H
ATOM    219  NE  ARG    14      35.527  44.178  30.816  1.00  0.00           N
ATOM    220  HE  ARG    14      35.780  43.519  31.524  1.00  0.00           H
ATOM    221  CZ  ARG    14      36.349  44.403  29.769  1.00  0.00           C
ATOM    222  NH1 ARG    14      36.025  45.085  28.710  1.00  0.00           N
ATOM    223 HH11 ARG    14      35.064  45.328  28.580  1.00  0.00           H
ATOM    224 HH12 ARG    14      36.616  44.815  27.950  1.00  0.00           H
ATOM    225  NH2 ARG    14      37.618  44.046  29.814  1.00  0.00           N
ATOM    226 HH21 ARG    14      38.000  43.562  30.601  1.00  0.00           H
ATOM    227 HH22 ARG    14      38.230  44.494  29.162  1.00  0.00           H
ATOM    228  C   ARG    14      33.394  45.578  35.720  1.00  0.00           C
ATOM    229  O   ARG    14      32.410  44.880  35.722  1.00  0.00           O
ATOM    230  N   HISH   15      34.077  45.780  36.902  1.00  0.00           N
ATOM    231  HN  HISH   15      34.847  46.408  36.978  1.00  0.00           H
ATOM    232  CA  HISH   15      33.666  45.280  38.218  1.00  0.00           C
ATOM    233  HA  HISH   15      32.828  44.605  38.134  1.00  0.00           H
ATOM    234  CB  HISH   15      34.791  44.474  38.887  1.00  0.00           C
ATOM    235  HB1 HISH   15      35.727  45.050  39.052  1.00  0.00           H
ATOM    236  HB2 HISH   15      34.542  44.232  39.942  1.00  0.00           H
ATOM    237  CD2 HISH   15      34.580  41.964  38.612  1.00  0.00           C
ATOM    238  HD2 HISH   15      33.841  41.692  39.355  1.00  0.00           H
ATOM    239  CG  HISH   15      35.032  43.143  38.241  1.00  0.00           C
ATOM    240  NE2 HISH   15      35.052  40.993  37.798  1.00  0.00           N
ATOM    241  HE2 HISH   15      34.789  40.030  37.746  1.00  0.00           H
ATOM    242  ND1 HISH   15      35.837  42.920  37.188  1.00  0.00           N
ATOM    243  HD1 HISH   15      36.259  43.635  36.630  1.00  0.00           H
ATOM    244  CE1 HISH   15      35.843  41.591  36.891  1.00  0.00           C
ATOM    245  HE1 HISH   15      36.418  41.198  36.079  1.00  0.00           H
ATOM    246  C   HISH   15      33.219  46.464  39.052  1.00  0.00           C
ATOM    247  O   HISH   15      33.159  46.256  40.272  1.00  0.00           O
ATOM    248  N   GLY    16      32.878  47.673  38.546  1.00  0.00           N
ATOM    249  HN  GLY    16      33.003  47.839  37.571  1.00  0.00           H
ATOM    250  CA  GLY    16      32.213  48.653  39.413  1.00  0.00           C
ATOM    251  HA1 GLY    16      31.939  49.487  38.783  1.00  0.00           H
ATOM    252  HA2 GLY    16      31.446  48.190  40.016  1.00  0.00           H
ATOM    253  C   GLY    16      33.096  49.353  40.388  1.00  0.00           C
ATOM    254  O   GLY    16      32.732  49.981  41.370  1.00  0.00           O
ATOM    255  N   LEU    17      34.420  49.454  40.104  1.00  0.00           N
ATOM    256  HN  LEU    17      34.720  48.967  39.288  1.00  0.00           H
ATOM    257  CA  LEU    17      35.467  49.992  40.947  1.00  0.00           C
ATOM    258  HA  LEU    17      35.085  50.114  41.949  1.00  0.00           H
ATOM    259  CB  LEU    17      36.742  49.135  40.836  1.00  0.00           C
ATOM    260  HB1 LEU    17      37.017  48.948  39.776  1.00  0.00           H
ATOM    261  HB2 LEU    17      37.653  49.578  41.291  1.00  0.00           H
ATOM    262  CG  LEU    17      36.624  47.731  41.432  1.00  0.00           C
ATOM    263  HG  LEU    17      35.976  47.100  40.787  1.00  0.00           H
ATOM    264  CD1 LEU    17      38.035  47.073  41.353  1.00  0.00           C
ATOM    265 HD11 LEU    17      38.854  47.658  41.825  1.00  0.00           H
ATOM    266 HD12 LEU    17      38.000  46.127  41.935  1.00  0.00           H
ATOM    267 HD13 LEU    17      38.300  46.887  40.290  1.00  0.00           H
ATOM    268  CD2 LEU    17      36.027  47.662  42.849  1.00  0.00           C
ATOM    269 HD21 LEU    17      36.136  46.695  43.386  1.00  0.00           H
ATOM    270 HD22 LEU    17      36.581  48.293  43.577  1.00  0.00           H
ATOM    271 HD23 LEU    17      35.004  48.096  42.864  1.00  0.00           H
ATOM    272  C   LEU    17      35.880  51.365  40.531  1.00  0.00           C
ATOM    273  O   LEU    17      36.760  51.963  41.135  1.00  0.00           O
ATOM    274  N   ASPT   18      35.367  51.923  39.436  1.00  0.00           N
ATOM    275  HN  ASPT   18      34.782  51.474  38.766  1.00  0.00           H
ATOM    276  CA  ASPT   18      35.651  53.296  39.182  1.00  0.00           C
ATOM    277  HA  ASPT   18      36.690  53.472  39.419  1.00  0.00           H
ATOM    278  CB  ASPT   18      35.428  53.751  37.679  1.00  0.00           C
ATOM    279  HB1 ASPT   18      35.873  53.074  36.919  1.00  0.00           H
ATOM    280  HB2 ASPT   18      34.342  53.803  37.448  1.00  0.00           H
ATOM    281  CG  ASPT   18      35.987  55.103  37.414  1.00  0.00           C
ATOM    282  OD1 ASPT   18      36.661  55.788  38.197  1.00  0.00           O
ATOM    283  OD2 ASPT   18      35.656  55.553  36.201  1.00  0.00           O
ATOM    284  HD2 ASPT   18      36.041  56.379  35.901  1.00  0.00           H
ATOM    285  C   ASPT   18      35.000  54.159  40.209  1.00  0.00           C
ATOM    286  O   ASPT   18      33.769  54.279  40.266  1.00  0.00           O
ATOM    287  N   ASN    19      35.718  54.765  41.117  1.00  0.00           N
ATOM    288  HN  ASN    19      36.694  54.568  41.180  1.00  0.00           H
ATOM    289  CA  ASN    19      35.299  55.770  42.092  1.00  0.00           C
ATOM    290  HA  ASN    19      36.243  56.174  42.427  1.00  0.00           H
ATOM    291  CB  ASN    19      34.494  56.908  41.497  1.00  0.00           C
ATOM    292  HB1 ASN    19      35.094  57.368  40.683  1.00  0.00           H
ATOM    293  HB2 ASN    19      33.568  56.465  41.071  1.00  0.00           H
ATOM    294  CG  ASN    19      34.242  58.021  42.440  1.00  0.00           C
ATOM    295  OD1 ASN    19      35.224  58.569  42.963  1.00  0.00           O
ATOM    296  ND2 ASN    19      32.944  58.436  42.663  1.00  0.00           N
ATOM    297 HD21 ASN    19      32.174  57.871  42.369  1.00  0.00           H
ATOM    298 HD22 ASN    19      32.781  59.105  43.388  1.00  0.00           H
ATOM    299  C   ASN    19      34.576  55.032  43.197  1.00  0.00           C
ATOM    300  O   ASN    19      33.792  55.662  43.869  1.00  0.00           O
ATOM    301  N   TYR    20      34.952  53.763  43.374  1.00  0.00           N
ATOM    302  HN  TYR    20      35.489  53.317  42.663  1.00  0.00           H
ATOM    303  CA  TYR    20      34.538  52.936  44.479  1.00  0.00           C
ATOM    304  HA  TYR    20      33.464  53.031  44.544  1.00  0.00           H
ATOM    305  CB  TYR    20      34.786  51.437  44.201  1.00  0.00           C
ATOM    306  HB1 TYR    20      34.146  51.235  43.315  1.00  0.00           H
ATOM    307  HB2 TYR    20      35.872  51.332  43.987  1.00  0.00           H
ATOM    308  CG  TYR    20      34.406  50.437  45.288  1.00  0.00           C
ATOM    309  CD1 TYR    20      33.314  49.595  45.168  1.00  0.00           C
ATOM    310  HD1 TYR    20      32.842  49.521  44.200  1.00  0.00           H
ATOM    311  CE1 TYR    20      32.777  48.908  46.254  1.00  0.00           C
ATOM    312  HE1 TYR    20      31.900  48.285  46.160  1.00  0.00           H
ATOM    313  CZ  TYR    20      33.441  48.938  47.466  1.00  0.00           C
ATOM    314  OH  TYR    20      33.058  48.146  48.567  1.00  0.00           O
ATOM    315  HH  TYR    20      32.493  47.476  48.175  1.00  0.00           H
ATOM    316  CD2 TYR    20      35.182  50.448  46.507  1.00  0.00           C
ATOM    317  HD2 TYR    20      36.008  51.117  46.699  1.00  0.00           H
ATOM    318  CE2 TYR    20      34.663  49.709  47.609  1.00  0.00           C
ATOM    319  HE2 TYR    20      35.253  49.721  48.513  1.00  0.00           H
ATOM    320  C   TYR    20      35.088  53.547  45.805  1.00  0.00           C
ATOM    321  O   TYR    20      36.279  53.648  45.989  1.00  0.00           O
ATOM    322  N   ARG    21      34.138  54.047  46.643  1.00  0.00           N
ATOM    323  HN  ARG    21      33.165  53.904  46.480  1.00  0.00           H
ATOM    324  CA  ARG    21      34.376  54.704  47.905  1.00  0.00           C
ATOM    325  HA  ARG    21      33.491  55.066  48.407  1.00  0.00           H
ATOM    326  CB  ARG    21      35.044  53.669  48.919  1.00  0.00           C
ATOM    327  HB1 ARG    21      35.946  53.247  48.426  1.00  0.00           H
ATOM    328  HB2 ARG    21      35.444  54.208  49.805  1.00  0.00           H
ATOM    329  CG  ARG    21      34.012  52.582  49.458  1.00  0.00           C
ATOM    330  HG1 ARG    21      33.794  52.097  48.482  1.00  0.00           H
ATOM    331  HG2 ARG    21      34.560  51.816  50.047  1.00  0.00           H
ATOM    332  CD  ARG    21      32.849  53.183  50.203  1.00  0.00           C
ATOM    333  HD1 ARG    21      32.341  54.021  49.678  1.00  0.00           H
ATOM    334  HD2 ARG    21      32.068  52.444  50.479  1.00  0.00           H
ATOM    335  NE  ARG    21      33.385  53.822  51.503  1.00  0.00           N
ATOM    336  HE  ARG    21      33.312  54.783  51.769  1.00  0.00           H
ATOM    337  CZ  ARG    21      33.642  53.033  52.548  1.00  0.00           C
ATOM    338  NH1 ARG    21      33.659  51.776  52.550  1.00  0.00           N
ATOM    339 HH11 ARG    21      33.158  51.358  51.792  1.00  0.00           H
ATOM    340 HH12 ARG    21      33.341  51.302  53.371  1.00  0.00           H
ATOM    341  NH2 ARG    21      34.131  53.634  53.568  1.00  0.00           N
ATOM    342 HH21 ARG    21      34.286  54.616  53.465  1.00  0.00           H
ATOM    343 HH22 ARG    21      34.783  53.121  54.126  1.00  0.00           H
ATOM    344  C   ARG    21      35.284  55.910  47.857  1.00  0.00           C
ATOM    345  O   ARG    21      36.039  56.236  48.806  1.00  0.00           O
ATOM    346  N   GLY    22      35.187  56.621  46.706  1.00  0.00           N
ATOM    347  HN  GLY    22      34.635  56.375  45.913  1.00  0.00           H
ATOM    348  CA  GLY    22      35.990  57.832  46.434  1.00  0.00           C
ATOM    349  HA1 GLY    22      35.426  58.481  45.781  1.00  0.00           H
ATOM    350  HA2 GLY    22      36.166  58.362  47.359  1.00  0.00           H
ATOM    351  C   GLY    22      37.320  57.613  45.803  1.00  0.00           C
ATOM    352  O   GLY    22      38.217  58.481  45.783  1.00  0.00           O
ATOM    353  N   TYR    23      37.487  56.394  45.257  1.00  0.00           N
ATOM    354  HN  TYR    23      36.775  55.697  45.256  1.00  0.00           H
ATOM    355  CA  TYR    23      38.808  56.174  44.646  1.00  0.00           C
ATOM    356  HA  TYR    23      39.511  56.971  44.835  1.00  0.00           H
ATOM    357  CB  TYR    23      39.523  54.878  45.310  1.00  0.00           C
ATOM    358  HB1 TYR    23      38.755  54.089  45.167  1.00  0.00           H
ATOM    359  HB2 TYR    23      40.510  54.592  44.887  1.00  0.00           H
ATOM    360  CG  TYR    23      39.774  55.174  46.760  1.00  0.00           C
ATOM    361  CD1 TYR    23      40.794  56.055  47.104  1.00  0.00           C
ATOM    362  HD1 TYR    23      41.375  56.601  46.376  1.00  0.00           H
ATOM    363  CE1 TYR    23      41.046  56.276  48.530  1.00  0.00           C
ATOM    364  HE1 TYR    23      41.785  57.024  48.778  1.00  0.00           H
ATOM    365  CZ  TYR    23      40.398  55.629  49.479  1.00  0.00           C
ATOM    366  OH  TYR    23      40.686  56.001  50.859  1.00  0.00           O
ATOM    367  HH  TYR    23      41.633  56.076  50.996  1.00  0.00           H
ATOM    368  CD2 TYR    23      39.138  54.459  47.735  1.00  0.00           C
ATOM    369  HD2 TYR    23      38.408  53.686  47.549  1.00  0.00           H
ATOM    370  CE2 TYR    23      39.504  54.605  49.036  1.00  0.00           C
ATOM    371  HE2 TYR    23      39.020  53.981  49.773  1.00  0.00           H
ATOM    372  C   TYR    23      38.785  55.862  43.129  1.00  0.00           C
ATOM    373  O   TYR    23      38.351  54.797  42.689  1.00  0.00           O
ATOM    374  N   SER    24      39.275  56.847  42.318  1.00  0.00           N
ATOM    375  HN  SER    24      39.760  57.581  42.788  1.00  0.00           H
ATOM    376  CA  SER    24      39.293  56.796  40.849  1.00  0.00           C
ATOM    377  HA  SER    24      38.252  56.622  40.619  1.00  0.00           H
ATOM    378  CB  SER    24      39.748  58.082  40.169  1.00  0.00           C
ATOM    379  HB1 SER    24      39.585  57.907  39.084  1.00  0.00           H
ATOM    380  HB2 SER    24      39.097  58.904  40.536  1.00  0.00           H
ATOM    381  OG  SER    24      41.068  58.563  40.596  1.00  0.00           O
ATOM    382  HG1 SER    24      40.956  59.161  41.338  1.00  0.00           H
ATOM    383  C   SER    24      40.131  55.621  40.274  1.00  0.00           C
ATOM    384  O   SER    24      41.072  54.997  40.845  1.00  0.00           O
ATOM    385  N   LEU    25      39.762  55.248  39.089  1.00  0.00           N
ATOM    386  HN  LEU    25      39.006  55.778  38.713  1.00  0.00           H
ATOM    387  CA  LEU    25      40.064  53.983  38.429  1.00  0.00           C
ATOM    388  HA  LEU    25      39.679  53.129  38.968  1.00  0.00           H
ATOM    389  CB  LEU    25      39.384  54.002  37.000  1.00  0.00           C
ATOM    390  HB1 LEU    25      38.334  54.282  37.233  1.00  0.00           H
ATOM    391  HB2 LEU    25      39.809  54.825  36.387  1.00  0.00           H
ATOM    392  CG  LEU    25      39.387  52.768  36.219  1.00  0.00           C
ATOM    393  HG  LEU    25      40.396  52.304  36.250  1.00  0.00           H
ATOM    394  CD1 LEU    25      38.463  51.644  36.714  1.00  0.00           C
ATOM    395 HD11 LEU    25      38.548  51.499  37.813  1.00  0.00           H
ATOM    396 HD12 LEU    25      37.404  51.932  36.542  1.00  0.00           H
ATOM    397 HD13 LEU    25      38.793  50.720  36.193  1.00  0.00           H
ATOM    398  CD2 LEU    25      39.055  53.038  34.777  1.00  0.00           C
ATOM    399 HD21 LEU    25      39.735  53.846  34.433  1.00  0.00           H
ATOM    400 HD22 LEU    25      39.134  52.080  34.220  1.00  0.00           H
ATOM    401 HD23 LEU    25      38.076  53.531  34.597  1.00  0.00           H
ATOM    402  C   LEU    25      41.602  53.728  38.354  1.00  0.00           C
ATOM    403  O   LEU    25      41.999  52.563  38.608  1.00  0.00           O
ATOM    404  N   GLY    26      42.333  54.806  38.050  1.00  0.00           N
ATOM    405  HN  GLY    26      41.997  55.745  38.035  1.00  0.00           H
ATOM    406  CA  GLY    26      43.801  54.703  37.865  1.00  0.00           C
ATOM    407  HA1 GLY    26      44.069  53.838  37.276  1.00  0.00           H
ATOM    408  HA2 GLY    26      44.132  55.583  37.335  1.00  0.00           H
ATOM    409  C   GLY    26      44.507  54.508  39.219  1.00  0.00           C
ATOM    410  O   GLY    26      45.582  53.907  39.177  1.00  0.00           O
ATOM    411  N   ASN    27      43.878  54.763  40.426  1.00  0.00           N
ATOM    412  HN  ASN    27      42.969  55.169  40.372  1.00  0.00           H
ATOM    413  CA  ASN    27      44.431  54.334  41.682  1.00  0.00           C
ATOM    414  HA  ASN    27      45.320  54.928  41.830  1.00  0.00           H
ATOM    415  CB  ASN    27      43.553  54.662  42.833  1.00  0.00           C
ATOM    416  HB1 ASN    27      42.468  54.533  42.636  1.00  0.00           H
ATOM    417  HB2 ASN    27      43.788  54.082  43.752  1.00  0.00           H
ATOM    418  CG  ASN    27      43.722  56.039  43.389  1.00  0.00           C
ATOM    419  OD1 ASN    27      44.713  56.403  44.085  1.00  0.00           O
ATOM    420  ND2 ASN    27      42.618  56.821  43.347  1.00  0.00           N
ATOM    421 HD21 ASN    27      42.001  56.801  42.560  1.00  0.00           H
ATOM    422 HD22 ASN    27      42.679  57.613  43.954  1.00  0.00           H
ATOM    423  C   ASN    27      44.653  52.847  41.781  1.00  0.00           C
ATOM    424  O   ASN    27      45.607  52.359  42.288  1.00  0.00           O
ATOM    425  N   TRP    28      43.760  52.067  41.203  1.00  0.00           N
ATOM    426  HN  TRP    28      42.924  52.443  40.811  1.00  0.00           H
ATOM    427  CA  TRP    28      43.750  50.653  41.264  1.00  0.00           C
ATOM    428  HA  TRP    28      44.131  50.357  42.230  1.00  0.00           H
ATOM    429  CB  TRP    28      42.349  50.149  41.146  1.00  0.00           C
ATOM    430  HB1 TRP    28      41.924  50.567  40.209  1.00  0.00           H
ATOM    431  HB2 TRP    28      42.330  49.038  41.158  1.00  0.00           H
ATOM    432  CG  TRP    28      41.442  50.724  42.190  1.00  0.00           C
ATOM    433  CD1 TRP    28      40.734  51.905  42.059  1.00  0.00           C
ATOM    434  HD1 TRP    28      40.492  52.411  41.135  1.00  0.00           H
ATOM    435  NE1 TRP    28      40.192  52.288  43.259  1.00  0.00           N
ATOM    436  HE1 TRP    28      39.463  52.931  43.348  1.00  0.00           H
ATOM    437  CE2 TRP    28      40.459  51.327  44.171  1.00  0.00           C
ATOM    438  CD2 TRP    28      41.252  50.324  43.538  1.00  0.00           C
ATOM    439  CE3 TRP    28      41.775  49.199  44.254  1.00  0.00           C
ATOM    440  HE3 TRP    28      42.439  48.462  43.827  1.00  0.00           H
ATOM    441  CZ3 TRP    28      41.453  49.097  45.607  1.00  0.00           C
ATOM    442  HZ3 TRP    28      41.935  48.354  46.225  1.00  0.00           H
ATOM    443  CZ2 TRP    28      40.118  51.120  45.515  1.00  0.00           C
ATOM    444  HZ2 TRP    28      39.411  51.808  45.955  1.00  0.00           H
ATOM    445  CH2 TRP    28      40.628  50.029  46.202  1.00  0.00           C
ATOM    446  HH2 TRP    28      40.458  49.991  47.268  1.00  0.00           H
ATOM    447  C   TRP    28      44.652  50.041  40.264  1.00  0.00           C
ATOM    448  O   TRP    28      45.198  49.017  40.617  1.00  0.00           O
ATOM    449  N   VAL    29      44.877  50.644  39.086  1.00  0.00           N
ATOM    450  HN  VAL    29      44.386  51.504  38.973  1.00  0.00           H
ATOM    451  CA  VAL    29      45.856  50.161  38.183  1.00  0.00           C
ATOM    452  HA  VAL    29      45.688  49.108  38.010  1.00  0.00           H
ATOM    453  CB  VAL    29      45.835  50.903  36.813  1.00  0.00           C
ATOM    454  HB  VAL    29      46.068  51.959  37.066  1.00  0.00           H
ATOM    455  CG1 VAL    29      46.784  50.372  35.696  1.00  0.00           C
ATOM    456 HG11 VAL    29      46.949  51.108  34.880  1.00  0.00           H
ATOM    457 HG12 VAL    29      47.755  50.018  36.104  1.00  0.00           H
ATOM    458 HG13 VAL    29      46.364  49.468  35.206  1.00  0.00           H
ATOM    459  CG2 VAL    29      44.419  50.958  36.410  1.00  0.00           C
ATOM    460 HG21 VAL    29      44.057  49.908  36.440  1.00  0.00           H
ATOM    461 HG22 VAL    29      43.839  51.568  37.135  1.00  0.00           H
ATOM    462 HG23 VAL    29      44.230  51.354  35.390  1.00  0.00           H
ATOM    463  C   VAL    29      47.229  50.329  38.789  1.00  0.00           C
ATOM    464  O   VAL    29      48.017  49.327  38.831  1.00  0.00           O
ATOM    465  N   CYS    30      47.482  51.516  39.391  1.00  0.00           N
ATOM    466  HN  CYS    30      46.718  52.135  39.553  1.00  0.00           H
ATOM    467  CA  CYS    30      48.673  51.945  40.080  1.00  0.00           C
ATOM    468  HA  CYS    30      49.508  51.941  39.394  1.00  0.00           H
ATOM    469  CB  CYS    30      48.402  53.378  40.624  1.00  0.00           C
ATOM    470  HB1 CYS    30      47.995  54.027  39.820  1.00  0.00           H
ATOM    471  HB2 CYS    30      47.676  53.435  41.464  1.00  0.00           H
ATOM    472  SG  CYS    30      50.005  54.079  41.151  1.00  0.00           S
ATOM    473  C   CYS    30      48.896  51.012  41.243  1.00  0.00           C
ATOM    474  O   CYS    30      50.048  50.534  41.461  1.00  0.00           O
ATOM    475  N   ALA    31      47.807  50.661  42.039  1.00  0.00           N
ATOM    476  HN  ALA    31      46.922  51.120  42.054  1.00  0.00           H
ATOM    477  CA  ALA    31      47.818  49.650  43.084  1.00  0.00           C
ATOM    478  HA  ALA    31      48.509  50.021  43.827  1.00  0.00           H
ATOM    479  CB  ALA    31      46.519  49.371  43.850  1.00  0.00           C
ATOM    480  HB1 ALA    31      46.680  48.648  44.678  1.00  0.00           H
ATOM    481  HB2 ALA    31      46.139  50.331  44.262  1.00  0.00           H
ATOM    482  HB3 ALA    31      45.760  48.983  43.138  1.00  0.00           H
ATOM    483  C   ALA    31      48.319  48.267  42.587  1.00  0.00           C
ATOM    484  O   ALA    31      49.288  47.690  43.134  1.00  0.00           O
ATOM    485  N   ALA    32      47.658  47.720  41.528  1.00  0.00           N
ATOM    486  HN  ALA    32      46.905  48.266  41.167  1.00  0.00           H
ATOM    487  CA  ALA    32      48.045  46.383  41.032  1.00  0.00           C
ATOM    488  HA  ALA    32      48.025  45.679  41.851  1.00  0.00           H
ATOM    489  CB  ALA    32      47.062  46.087  39.887  1.00  0.00           C
ATOM    490  HB1 ALA    32      47.258  45.059  39.514  1.00  0.00           H
ATOM    491  HB2 ALA    32      45.998  46.121  40.207  1.00  0.00           H
ATOM    492  HB3 ALA    32      47.051  46.855  39.085  1.00  0.00           H
ATOM    493  C   ALA    32      49.492  46.382  40.450  1.00  0.00           C
ATOM    494  O   ALA    32      50.164  45.352  40.474  1.00  0.00           O
ATOM    495  N   LYS    33      49.930  47.547  39.915  1.00  0.00           N
ATOM    496  HN  LYS    33      49.358  48.363  39.888  1.00  0.00           H
ATOM    497  CA  LYS    33      51.155  47.799  39.159  1.00  0.00           C
ATOM    498  HA  LYS    33      51.106  47.014  38.420  1.00  0.00           H
ATOM    499  CB  LYS    33      51.241  49.251  38.530  1.00  0.00           C
ATOM    500  HB1 LYS    33      50.468  49.156  37.737  1.00  0.00           H
ATOM    501  HB2 LYS    33      51.056  50.050  39.279  1.00  0.00           H
ATOM    502  CG  LYS    33      52.561  49.727  37.957  1.00  0.00           C
ATOM    503  HG1 LYS    33      52.547  50.790  37.635  1.00  0.00           H
ATOM    504  HG2 LYS    33      53.257  49.756  38.823  1.00  0.00           H
ATOM    505  CD  LYS    33      53.153  48.741  36.888  1.00  0.00           C
ATOM    506  HD1 LYS    33      53.170  47.675  37.199  1.00  0.00           H
ATOM    507  HD2 LYS    33      52.439  48.816  36.041  1.00  0.00           H
ATOM    508  CE  LYS    33      54.535  49.243  36.461  1.00  0.00           C
ATOM    509  HE1 LYS    33      54.462  50.232  35.961  1.00  0.00           H
ATOM    510  HE2 LYS    33      55.018  49.474  37.435  1.00  0.00           H
ATOM    511  NZ  LYS    33      55.293  48.186  35.728  1.00  0.00           N
ATOM    512  HZ1 LYS    33      54.638  47.686  35.094  1.00  0.00           H
ATOM    513  HZ2 LYS    33      56.111  48.515  35.176  1.00  0.00           H
ATOM    514  HZ3 LYS    33      55.695  47.471  36.367  1.00  0.00           H
ATOM    515  C   LYS    33      52.431  47.494  39.954  1.00  0.00           C
ATOM    516  O   LYS    33      53.330  46.689  39.677  1.00  0.00           O
ATOM    517  N   PHE    34      52.631  48.141  41.196  1.00  0.00           N
ATOM    518  HN  PHE    34      51.978  48.728  41.667  1.00  0.00           H
ATOM    519  CA  PHE    34      53.876  48.117  41.924  1.00  0.00           C
ATOM    520  HA  PHE    34      54.680  47.833  41.262  1.00  0.00           H
ATOM    521  CB  PHE    34      54.183  49.425  42.797  1.00  0.00           C
ATOM    522  HB1 PHE    34      53.360  49.520  43.537  1.00  0.00           H
ATOM    523  HB2 PHE    34      55.141  49.379  43.360  1.00  0.00           H
ATOM    524  CG  PHE    34      54.304  50.556  41.914  1.00  0.00           C
ATOM    525  CD1 PHE    34      53.261  51.466  41.713  1.00  0.00           C
ATOM    526  HD1 PHE    34      52.390  51.179  42.283  1.00  0.00           H
ATOM    527  CE1 PHE    34      53.423  52.565  40.916  1.00  0.00           C
ATOM    528  HE1 PHE    34      52.675  53.336  40.808  1.00  0.00           H
ATOM    529  CZ  PHE    34      54.753  52.860  40.449  1.00  0.00           C
ATOM    530  HZ  PHE    34      54.860  53.720  39.804  1.00  0.00           H
ATOM    531  CD2 PHE    34      55.476  50.726  41.205  1.00  0.00           C
ATOM    532  HD2 PHE    34      56.240  49.967  41.280  1.00  0.00           H
ATOM    533  CE2 PHE    34      55.748  51.885  40.531  1.00  0.00           C
ATOM    534  HE2 PHE    34      56.674  52.041  39.996  1.00  0.00           H
ATOM    535  C   PHE    34      53.821  46.946  42.848  1.00  0.00           C
ATOM    536  O   PHE    34      54.801  46.220  43.080  1.00  0.00           O
ATOM    537  N   GLUT   35      52.633  46.543  43.298  1.00  0.00           N
ATOM    538  HN  GLUT   35      51.824  47.104  43.137  1.00  0.00           H
ATOM    539  CA  GLUT   35      52.312  45.280  44.030  1.00  0.00           C
ATOM    540  HA  GLUT   35      53.035  45.340  44.830  1.00  0.00           H
ATOM    541  CB  GLUT   35      50.835  45.074  44.516  1.00  0.00           C
ATOM    542  HB1 GLUT   35      50.124  45.148  43.665  1.00  0.00           H
ATOM    543  HB2 GLUT   35      50.604  44.040  44.849  1.00  0.00           H
ATOM    544  CG  GLUT   35      50.347  46.018  45.692  1.00  0.00           C
ATOM    545  HG1 GLUT   35      50.455  47.076  45.370  1.00  0.00           H
ATOM    546  HG2 GLUT   35      49.271  45.937  45.957  1.00  0.00           H
ATOM    547  CD  GLUT   35      51.071  45.776  47.055  1.00  0.00           C
ATOM    548  OE1 GLUT   35      51.890  44.890  47.343  1.00  0.00           O
ATOM    549  OE2 GLUT   35      50.615  46.638  48.011  1.00  0.00           O
ATOM    550  HE2 GLUT   35      50.745  46.243  48.876  1.00  0.00           H
ATOM    551  C   GLUT   35      52.724  44.044  43.280  1.00  0.00           C
ATOM    552  O   GLUT   35      53.422  43.241  43.835  1.00  0.00           O
ATOM    553  N   SER    36      52.357  43.878  42.013  1.00  0.00           N
ATOM    554  HN  SER    36      51.799  44.583  41.581  1.00  0.00           H
ATOM    555  CA  SER    36      52.681  42.595  41.285  1.00  0.00           C
ATOM    556  HA  SER    36      53.421  42.030  41.831  1.00  0.00           H
ATOM    557  CB  SER    36      51.454  41.681  41.081  1.00  0.00           C
ATOM    558  HB1 SER    36      51.635  40.781  40.456  1.00  0.00           H
ATOM    559  HB2 SER    36      50.996  41.325  42.029  1.00  0.00           H
ATOM    560  OG  SER    36      50.510  42.394  40.262  1.00  0.00           O
ATOM    561  HG1 SER    36      49.979  42.940  40.846  1.00  0.00           H
ATOM    562  C   SER    36      53.277  42.738  39.900  1.00  0.00           C
ATOM    563  O   SER    36      53.708  41.752  39.323  1.00  0.00           O
ATOM    564  N   ASN    37      53.435  43.935  39.364  1.00  0.00           N
ATOM    565  HN  ASN    37      53.355  44.744  39.941  1.00  0.00           H
ATOM    566  CA  ASN    37      53.829  44.054  37.920  1.00  0.00           C
ATOM    567  HA  ASN    37      53.761  45.117  37.740  1.00  0.00           H
ATOM    568  CB  ASN    37      55.342  43.773  37.685  1.00  0.00           C
ATOM    569  HB1 ASN    37      56.016  44.138  38.490  1.00  0.00           H
ATOM    570  HB2 ASN    37      55.561  42.691  37.558  1.00  0.00           H
ATOM    571  CG  ASN    37      55.804  44.534  36.406  1.00  0.00           C
ATOM    572  OD1 ASN    37      55.153  45.361  35.889  1.00  0.00           O
ATOM    573  ND2 ASN    37      56.943  44.034  35.920  1.00  0.00           N
ATOM    574 HD21 ASN    37      57.469  43.372  36.454  1.00  0.00           H
ATOM    575 HD22 ASN    37      57.341  44.519  35.141  1.00  0.00           H
ATOM    576  C   ASN    37      52.818  43.343  36.947  1.00  0.00           C
ATOM    577  O   ASN    37      53.127  42.913  35.850  1.00  0.00           O
ATOM    578  N   PHE    38      51.503  43.315  37.440  1.00  0.00           N
ATOM    579  HN  PHE    38      51.298  43.553  38.386  1.00  0.00           H
ATOM    580  CA  PHE    38      50.334  42.891  36.759  1.00  0.00           C
ATOM    581  HA  PHE    38      49.527  43.217  37.398  1.00  0.00           H
ATOM    582  CB  PHE    38      50.042  43.568  35.373  1.00  0.00           C
ATOM    583  HB1 PHE    38      50.730  43.039  34.680  1.00  0.00           H
ATOM    584  HB2 PHE    38      49.005  43.304  35.072  1.00  0.00           H
ATOM    585  CG  PHE    38      50.054  45.108  35.311  1.00  0.00           C
ATOM    586  CD1 PHE    38      49.206  45.849  36.186  1.00  0.00           C
ATOM    587  HD1 PHE    38      48.667  45.209  36.868  1.00  0.00           H
ATOM    588  CE1 PHE    38      49.030  47.226  35.985  1.00  0.00           C
ATOM    589  HE1 PHE    38      48.471  47.759  36.740  1.00  0.00           H
ATOM    590  CZ  PHE    38      49.771  47.926  35.010  1.00  0.00           C
ATOM    591  HZ  PHE    38      49.745  48.997  34.872  1.00  0.00           H
ATOM    592  CD2 PHE    38      50.545  45.760  34.194  1.00  0.00           C
ATOM    593  HD2 PHE    38      51.018  45.196  33.404  1.00  0.00           H
ATOM    594  CE2 PHE    38      50.469  47.170  34.070  1.00  0.00           C
ATOM    595  HE2 PHE    38      50.874  47.728  33.239  1.00  0.00           H
ATOM    596  C   PHE    38      50.151  41.410  36.622  1.00  0.00           C
ATOM    597  O   PHE    38      49.585  40.963  35.630  1.00  0.00           O
ATOM    598  N   ASN    39      50.789  40.641  37.523  1.00  0.00           N
ATOM    599  HN  ASN    39      51.238  41.127  38.268  1.00  0.00           H
ATOM    600  CA  ASN    39      50.828  39.235  37.511  1.00  0.00           C
ATOM    601  HA  ASN    39      50.661  38.808  36.533  1.00  0.00           H
ATOM    602  CB  ASN    39      52.297  38.926  37.864  1.00  0.00           C
ATOM    603  HB1 ASN    39      52.957  39.403  37.109  1.00  0.00           H
ATOM    604  HB2 ASN    39      52.464  39.371  38.869  1.00  0.00           H
ATOM    605  CG  ASN    39      52.640  37.486  37.952  1.00  0.00           C
ATOM    606  OD1 ASN    39      51.837  36.549  37.674  1.00  0.00           O
ATOM    607  ND2 ASN    39      53.931  37.148  38.336  1.00  0.00           N
ATOM    608 HD21 ASN    39      54.553  37.786  38.790  1.00  0.00           H
ATOM    609 HD22 ASN    39      54.205  36.205  38.149  1.00  0.00           H
ATOM    610  C   ASN    39      49.777  38.652  38.386  1.00  0.00           C
ATOM    611  O   ASN    39      49.634  39.034  39.583  1.00  0.00           O
ATOM    612  N   THR    40      48.967  37.706  37.871  1.00  0.00           N
ATOM    613  HN  THR    40      49.033  37.454  36.909  1.00  0.00           H
ATOM    614  CA  THR    40      47.932  37.115  38.741  1.00  0.00           C
ATOM    615  HA  THR    40      47.432  37.814  39.395  1.00  0.00           H
ATOM    616  CB  THR    40      46.785  36.500  37.925  1.00  0.00           C
ATOM    617  HB  THR    40      46.025  36.051  38.599  1.00  0.00           H
ATOM    618  OG1 THR    40      47.214  35.410  37.131  1.00  0.00           O
ATOM    619  HG1 THR    40      46.675  34.659  37.389  1.00  0.00           H
ATOM    620  CG2 THR    40      46.097  37.653  37.067  1.00  0.00           C
ATOM    621 HG21 THR    40      45.141  37.283  36.637  1.00  0.00           H
ATOM    622 HG22 THR    40      45.851  38.547  37.679  1.00  0.00           H
ATOM    623 HG23 THR    40      46.793  37.976  36.264  1.00  0.00           H
ATOM    624  C   THR    40      48.416  36.099  39.697  1.00  0.00           C
ATOM    625  O   THR    40      47.777  35.838  40.728  1.00  0.00           O
ATOM    626  N   GLN    41      49.613  35.570  39.354  1.00  0.00           N
ATOM    627  HN  GLN    41      50.088  35.926  38.554  1.00  0.00           H
ATOM    628  CA  GLN    41      50.170  34.511  40.088  1.00  0.00           C
ATOM    629  HA  GLN    41      49.366  34.068  40.658  1.00  0.00           H
ATOM    630  CB  GLN    41      50.807  33.430  39.138  1.00  0.00           C
ATOM    631  HB1 GLN    41      51.510  33.983  38.479  1.00  0.00           H
ATOM    632  HB2 GLN    41      51.388  32.676  39.711  1.00  0.00           H
ATOM    633  CG  GLN    41      49.789  32.647  38.287  1.00  0.00           C
ATOM    634  HG1 GLN    41      49.090  32.126  38.976  1.00  0.00           H
ATOM    635  HG2 GLN    41      49.322  33.449  37.676  1.00  0.00           H
ATOM    636  CD  GLN    41      50.240  31.502  37.330  1.00  0.00           C
ATOM    637  OE1 GLN    41      51.420  31.239  37.195  1.00  0.00           O
ATOM    638  NE2 GLN    41      49.232  30.806  36.734  1.00  0.00           N
ATOM    639 HE21 GLN    41      48.279  30.971  36.990  1.00  0.00           H
ATOM    640 HE22 GLN    41      49.463  30.097  36.068  1.00  0.00           H
ATOM    641  C   GLN    41      51.236  34.884  41.118  1.00  0.00           C
ATOM    642  O   GLN    41      51.925  34.078  41.649  1.00  0.00           O
ATOM    643  N   ALA    42      51.319  36.175  41.412  1.00  0.00           N
ATOM    644  HN  ALA    42      50.739  36.774  40.866  1.00  0.00           H
ATOM    645  CA  ALA    42      52.217  36.715  42.360  1.00  0.00           C
ATOM    646  HA  ALA    42      53.218  36.348  42.189  1.00  0.00           H
ATOM    647  CB  ALA    42      52.207  38.279  42.244  1.00  0.00           C
ATOM    648  HB1 ALA    42      52.895  38.755  42.975  1.00  0.00           H
ATOM    649  HB2 ALA    42      52.588  38.524  41.229  1.00  0.00           H
ATOM    650  HB3 ALA    42      51.157  38.636  42.295  1.00  0.00           H
ATOM    651  C   ALA    42      51.900  36.297  43.748  1.00  0.00           C
ATOM    652  O   ALA    42      50.755  36.541  44.210  1.00  0.00           O
ATOM    653  N   THR    43      52.873  35.630  44.445  1.00  0.00           N
ATOM    654  HN  THR    43      53.727  35.295  44.055  1.00  0.00           H
ATOM    655  CA  THR    43      52.831  35.288  45.856  1.00  0.00           C
ATOM    656  HA  THR    43      51.976  35.678  46.389  1.00  0.00           H
ATOM    657  CB  THR    43      52.785  33.802  46.119  1.00  0.00           C
ATOM    658  HB  THR    43      52.984  33.597  47.193  1.00  0.00           H
ATOM    659  OG1 THR    43      53.647  32.973  45.305  1.00  0.00           O
ATOM    660  HG1 THR    43      54.549  33.011  45.630  1.00  0.00           H
ATOM    661  CG2 THR    43      51.349  33.197  45.932  1.00  0.00           C
ATOM    662 HG21 THR    43      51.090  33.136  44.854  1.00  0.00           H
ATOM    663 HG22 THR    43      51.304  32.146  46.289  1.00  0.00           H
ATOM    664 HG23 THR    43      50.653  33.900  46.436  1.00  0.00           H
ATOM    665  C   THR    43      54.063  35.829  46.534  1.00  0.00           C
ATOM    666  O   THR    43      55.209  35.505  46.264  1.00  0.00           O
ATOM    667  N   ASN    44      53.897  36.631  47.534  1.00  0.00           N
ATOM    668  HN  ASN    44      52.978  36.968  47.725  1.00  0.00           H
ATOM    669  CA  ASN    44      55.038  37.133  48.370  1.00  0.00           C
ATOM    670  HA  ASN    44      55.991  36.824  47.965  1.00  0.00           H
ATOM    671  CB  ASN    44      55.208  38.707  48.367  1.00  0.00           C
ATOM    672  HB1 ASN    44      55.457  39.027  47.333  1.00  0.00           H
ATOM    673  HB2 ASN    44      54.307  39.270  48.691  1.00  0.00           H
ATOM    674  CG  ASN    44      56.312  39.251  49.309  1.00  0.00           C
ATOM    675  OD1 ASN    44      57.197  38.406  49.610  1.00  0.00           O
ATOM    676  ND2 ASN    44      56.282  40.483  49.721  1.00  0.00           N
ATOM    677 HD21 ASN    44      55.564  41.141  49.493  1.00  0.00           H
ATOM    678 HD22 ASN    44      56.988  40.955  50.250  1.00  0.00           H
ATOM    679  C   ASN    44      54.891  36.483  49.777  1.00  0.00           C
ATOM    680  O   ASN    44      53.951  36.725  50.532  1.00  0.00           O
ATOM    681  N   ARG    45      55.825  35.646  50.148  1.00  0.00           N
ATOM    682  HN  ARG    45      56.559  35.560  49.478  1.00  0.00           H
ATOM    683  CA  ARG    45      55.667  34.888  51.367  1.00  0.00           C
ATOM    684  HA  ARG    45      54.665  34.918  51.771  1.00  0.00           H
ATOM    685  CB  ARG    45      56.018  33.365  51.114  1.00  0.00           C
ATOM    686  HB1 ARG    45      57.116  33.488  50.999  1.00  0.00           H
ATOM    687  HB2 ARG    45      55.924  32.780  52.054  1.00  0.00           H
ATOM    688  CG  ARG    45      55.290  32.694  49.893  1.00  0.00           C
ATOM    689  HG1 ARG    45      54.199  32.610  50.085  1.00  0.00           H
ATOM    690  HG2 ARG    45      55.428  33.442  49.083  1.00  0.00           H
ATOM    691  CD  ARG    45      55.910  31.355  49.468  1.00  0.00           C
ATOM    692  HD1 ARG    45      56.992  31.560  49.317  1.00  0.00           H
ATOM    693  HD2 ARG    45      55.809  30.561  50.238  1.00  0.00           H
ATOM    694  NE  ARG    45      55.262  31.053  48.179  1.00  0.00           N
ATOM    695  HE  ARG    45      55.765  31.140  47.319  1.00  0.00           H
ATOM    696  CZ  ARG    45      54.137  30.365  48.003  1.00  0.00           C
ATOM    697  NH1 ARG    45      53.443  29.957  49.032  1.00  0.00           N
ATOM    698 HH11 ARG    45      53.836  29.925  49.951  1.00  0.00           H
ATOM    699 HH12 ARG    45      52.687  29.339  48.819  1.00  0.00           H
ATOM    700  NH2 ARG    45      53.727  30.096  46.791  1.00  0.00           N
ATOM    701 HH21 ARG    45      54.274  30.445  46.030  1.00  0.00           H
ATOM    702 HH22 ARG    45      53.138  29.322  46.557  1.00  0.00           H
ATOM    703  C   ARG    45      56.486  35.556  52.415  1.00  0.00           C
ATOM    704  O   ARG    45      57.622  35.960  52.116  1.00  0.00           O
ATOM    705  N   ASN    46      55.868  35.830  53.599  1.00  0.00           N
ATOM    706  HN  ASN    46      54.943  35.478  53.717  1.00  0.00           H
ATOM    707  CA  ASN    46      56.557  36.618  54.644  1.00  0.00           C
ATOM    708  HA  ASN    46      57.471  37.042  54.255  1.00  0.00           H
ATOM    709  CB  ASN    46      55.639  37.739  55.243  1.00  0.00           C
ATOM    710  HB1 ASN    46      54.825  37.173  55.745  1.00  0.00           H
ATOM    711  HB2 ASN    46      56.203  38.382  55.952  1.00  0.00           H
ATOM    712  CG  ASN    46      54.991  38.457  54.037  1.00  0.00           C
ATOM    713  OD1 ASN    46      55.684  39.030  53.245  1.00  0.00           O
ATOM    714  ND2 ASN    46      53.633  38.486  53.932  1.00  0.00           N
ATOM    715 HD21 ASN    46      52.987  38.233  54.652  1.00  0.00           H
ATOM    716 HD22 ASN    46      53.235  39.016  53.184  1.00  0.00           H
ATOM    717  C   ASN    46      56.996  35.746  55.818  1.00  0.00           C
ATOM    718  O   ASN    46      56.536  34.597  55.985  1.00  0.00           O
ATOM    719  N   THR    47      57.890  36.312  56.649  1.00  0.00           N
ATOM    720  HN  THR    47      58.077  37.284  56.529  1.00  0.00           H
ATOM    721  CA  THR    47      58.613  35.579  57.665  1.00  0.00           C
ATOM    722  HA  THR    47      58.782  34.564  57.335  1.00  0.00           H
ATOM    723  CB  THR    47      60.012  36.048  57.930  1.00  0.00           C
ATOM    724  HB  THR    47      60.438  35.380  58.709  1.00  0.00           H
ATOM    725  OG1 THR    47      60.152  37.369  58.419  1.00  0.00           O
ATOM    726  HG1 THR    47      61.090  37.446  58.609  1.00  0.00           H
ATOM    727  CG2 THR    47      60.768  35.979  56.639  1.00  0.00           C
ATOM    728 HG21 THR    47      61.846  36.231  56.732  1.00  0.00           H
ATOM    729 HG22 THR    47      60.771  34.904  56.357  1.00  0.00           H
ATOM    730 HG23 THR    47      60.305  36.659  55.892  1.00  0.00           H
ATOM    731  C   THR    47      57.884  35.478  59.032  1.00  0.00           C
ATOM    732  O   THR    47      58.374  34.890  60.044  1.00  0.00           O
ATOM    733  N   ASPT   48      56.685  36.093  59.075  1.00  0.00           N
ATOM    734  HN  ASPT   48      56.334  36.753  58.415  1.00  0.00           H
ATOM    735  CA  ASPT   48      55.814  35.993  60.190  1.00  0.00           C
ATOM    736  HA  ASPT   48      56.381  35.814  61.092  1.00  0.00           H
ATOM    737  CB  ASPT   48      55.121  37.365  60.374  1.00  0.00           C
ATOM    738  HB1 ASPT   48      54.391  37.227  61.199  1.00  0.00           H
ATOM    739  HB2 ASPT   48      55.891  38.108  60.675  1.00  0.00           H
ATOM    740  CG  ASPT   48      54.420  37.975  59.122  1.00  0.00           C
ATOM    741  OD1 ASPT   48      54.168  37.464  58.036  1.00  0.00           O
ATOM    742  OD2 ASPT   48      54.194  39.296  59.244  1.00  0.00           O
ATOM    743  HD2 ASPT   48      53.771  39.671  58.468  1.00  0.00           H
ATOM    744  C   ASPT   48      54.760  34.899  59.945  1.00  0.00           C
ATOM    745  O   ASPT   48      53.949  34.630  60.831  1.00  0.00           O
ATOM    746  N   GLY    49      54.847  34.168  58.859  1.00  0.00           N
ATOM    747  HN  GLY    49      55.546  34.336  58.169  1.00  0.00           H
ATOM    748  CA  GLY    49      53.910  33.126  58.502  1.00  0.00           C
ATOM    749  HA1 GLY    49      54.423  32.522  57.768  1.00  0.00           H
ATOM    750  HA2 GLY    49      53.680  32.526  59.370  1.00  0.00           H
ATOM    751  C   GLY    49      52.634  33.497  57.748  1.00  0.00           C
ATOM    752  O   GLY    49      51.617  32.800  57.890  1.00  0.00           O
ATOM    753  N   SER    50      52.683  34.566  56.995  1.00  0.00           N
ATOM    754  HN  SER    50      53.536  35.078  57.055  1.00  0.00           H
ATOM    755  CA  SER    50      51.610  35.156  56.196  1.00  0.00           C
ATOM    756  HA  SER    50      50.793  34.450  56.165  1.00  0.00           H
ATOM    757  CB  SER    50      51.117  36.543  56.632  1.00  0.00           C
ATOM    758  HB1 SER    50      50.249  36.839  56.006  1.00  0.00           H
ATOM    759  HB2 SER    50      50.813  36.591  57.700  1.00  0.00           H
ATOM    760  OG  SER    50      52.020  37.598  56.238  1.00  0.00           O
ATOM    761  HG1 SER    50      52.667  37.706  56.940  1.00  0.00           H
ATOM    762  C   SER    50      52.135  35.220  54.779  1.00  0.00           C
ATOM    763  O   SER    50      53.329  35.193  54.570  1.00  0.00           O
ATOM    764  N   THR    51      51.283  35.301  53.713  1.00  0.00           N
ATOM    765  HN  THR    51      50.324  35.335  53.985  1.00  0.00           H
ATOM    766  CA  THR    51      51.780  35.446  52.341  1.00  0.00           C
ATOM    767  HA  THR    51      52.785  35.841  52.365  1.00  0.00           H
ATOM    768  CB  THR    51      51.668  34.092  51.684  1.00  0.00           C
ATOM    769  HB  THR    51      50.655  33.668  51.849  1.00  0.00           H
ATOM    770  OG1 THR    51      52.662  33.308  52.309  1.00  0.00           O
ATOM    771  HG1 THR    51      52.547  33.447  53.252  1.00  0.00           H
ATOM    772  CG2 THR    51      51.913  34.113  50.179  1.00  0.00           C
ATOM    773 HG21 THR    51      51.863  33.115  49.694  1.00  0.00           H
ATOM    774 HG22 THR    51      51.083  34.745  49.796  1.00  0.00           H
ATOM    775 HG23 THR    51      52.886  34.587  49.927  1.00  0.00           H
ATOM    776  C   THR    51      50.862  36.385  51.662  1.00  0.00           C
ATOM    777  O   THR    51      49.667  36.420  51.966  1.00  0.00           O
ATOM    778  N   ASPT   52      51.384  37.211  50.726  1.00  0.00           N
ATOM    779  HN  ASPT   52      52.361  37.129  50.548  1.00  0.00           H
ATOM    780  CA  ASPT   52      50.518  38.094  49.908  1.00  0.00           C
ATOM    781  HA  ASPT   52      49.586  38.235  50.436  1.00  0.00           H
ATOM    782  CB  ASPT   52      51.147  39.495  49.641  1.00  0.00           C
ATOM    783  HB1 ASPT   52      52.139  39.463  49.141  1.00  0.00           H
ATOM    784  HB2 ASPT   52      50.424  40.140  49.097  1.00  0.00           H
ATOM    785  CG  ASPT   52      51.397  40.261  50.969  1.00  0.00           C
ATOM    786  OD1 ASPT   52      51.390  39.851  52.162  1.00  0.00           O
ATOM    787  OD2 ASPT   52      51.695  41.567  50.735  1.00  0.00           O
ATOM    788  HD2 ASPT   52      51.900  42.053  51.536  1.00  0.00           H
ATOM    789  C   ASPT   52      50.139  37.361  48.647  1.00  0.00           C
ATOM    790  O   ASPT   52      51.044  36.859  48.045  1.00  0.00           O
ATOM    791  N   TYR    53      48.899  37.441  48.232  1.00  0.00           N
ATOM    792  HN  TYR    53      48.189  37.856  48.795  1.00  0.00           H
ATOM    793  CA  TYR    53      48.404  36.733  47.098  1.00  0.00           C
ATOM    794  HA  TYR    53      49.104  36.087  46.589  1.00  0.00           H
ATOM    795  CB  TYR    53      47.331  35.721  47.596  1.00  0.00           C
ATOM    796  HB1 TYR    53      46.756  36.267  48.374  1.00  0.00           H
ATOM    797  HB2 TYR    53      46.676  35.339  46.784  1.00  0.00           H
ATOM    798  CG  TYR    53      47.922  34.507  48.193  1.00  0.00           C
ATOM    799  CD1 TYR    53      48.172  33.289  47.492  1.00  0.00           C
ATOM    800  HD1 TYR    53      47.972  33.174  46.437  1.00  0.00           H
ATOM    801  CE1 TYR    53      48.536  32.129  48.112  1.00  0.00           C
ATOM    802  HE1 TYR    53      48.562  31.206  47.553  1.00  0.00           H
ATOM    803  CZ  TYR    53      48.605  31.996  49.491  1.00  0.00           C
ATOM    804  OH  TYR    53      48.737  30.767  50.181  1.00  0.00           O
ATOM    805  HH  TYR    53      48.929  30.940  51.105  1.00  0.00           H
ATOM    806  CD2 TYR    53      48.186  34.404  49.612  1.00  0.00           C
ATOM    807  HD2 TYR    53      47.992  35.267  50.231  1.00  0.00           H
ATOM    808  CE2 TYR    53      48.530  33.189  50.224  1.00  0.00           C
ATOM    809  HE2 TYR    53      48.671  33.111  51.292  1.00  0.00           H
ATOM    810  C   TYR    53      47.787  37.650  46.055  1.00  0.00           C
ATOM    811  O   TYR    53      47.017  38.577  46.379  1.00  0.00           O
ATOM    812  N   GLY    54      48.185  37.437  44.738  1.00  0.00           N
ATOM    813  HN  GLY    54      48.888  36.763  44.524  1.00  0.00           H
ATOM    814  CA  GLY    54      47.367  37.819  43.633  1.00  0.00           C
ATOM    815  HA1 GLY    54      47.588  37.172  42.797  1.00  0.00           H
ATOM    816  HA2 GLY    54      46.321  37.765  43.897  1.00  0.00           H
ATOM    817  C   GLY    54      47.873  39.185  43.231  1.00  0.00           C
ATOM    818  O   GLY    54      48.925  39.717  43.747  1.00  0.00           O
ATOM    819  N   ILE    55      47.219  39.656  42.227  1.00  0.00           N
ATOM    820  HN  ILE    55      46.428  39.165  41.871  1.00  0.00           H
ATOM    821  CA  ILE    55      47.492  40.869  41.541  1.00  0.00           C
ATOM    822  HA  ILE    55      48.523  40.769  41.234  1.00  0.00           H
ATOM    823  CB  ILE    55      46.675  41.060  40.283  1.00  0.00           C
ATOM    824  HB  ILE    55      46.548  40.010  39.946  1.00  0.00           H
ATOM    825  CG2 ILE    55      45.337  41.744  40.477  1.00  0.00           C
ATOM    826 HG21 ILE    55      45.508  42.789  40.815  1.00  0.00           H
ATOM    827 HG22 ILE    55      44.734  41.787  39.544  1.00  0.00           H
ATOM    828 HG23 ILE    55      44.665  41.156  41.138  1.00  0.00           H
ATOM    829  CG1 ILE    55      47.528  41.748  39.233  1.00  0.00           C
ATOM    830 HG11 ILE    55      47.871  42.766  39.516  1.00  0.00           H
ATOM    831 HG12 ILE    55      48.439  41.140  39.042  1.00  0.00           H
ATOM    832  CD  ILE    55      46.817  41.807  37.839  1.00  0.00           C
ATOM    833  HD1 ILE    55      46.670  40.788  37.422  1.00  0.00           H
ATOM    834  HD2 ILE    55      45.864  42.377  37.803  1.00  0.00           H
ATOM    835  HD3 ILE    55      47.535  42.268  37.129  1.00  0.00           H
ATOM    836  C   ILE    55      47.616  42.177  42.466  1.00  0.00           C
ATOM    837  O   ILE    55      48.365  43.088  42.230  1.00  0.00           O
ATOM    838  N   LEU    56      46.874  42.195  43.580  1.00  0.00           N
ATOM    839  HN  LEU    56      46.292  41.416  43.799  1.00  0.00           H
ATOM    840  CA  LEU    56      46.825  43.425  44.404  1.00  0.00           C
ATOM    841  HA  LEU    56      47.386  44.218  43.932  1.00  0.00           H
ATOM    842  CB  LEU    56      45.395  43.897  44.612  1.00  0.00           C
ATOM    843  HB1 LEU    56      44.787  43.007  44.880  1.00  0.00           H
ATOM    844  HB2 LEU    56      45.460  44.630  45.444  1.00  0.00           H
ATOM    845  CG  LEU    56      44.790  44.565  43.378  1.00  0.00           C
ATOM    846  HG  LEU    56      45.076  44.044  42.439  1.00  0.00           H
ATOM    847  CD1 LEU    56      43.275  44.520  43.434  1.00  0.00           C
ATOM    848 HD11 LEU    56      42.949  45.250  44.205  1.00  0.00           H
ATOM    849 HD12 LEU    56      42.829  44.844  42.469  1.00  0.00           H
ATOM    850 HD13 LEU    56      42.944  43.487  43.674  1.00  0.00           H
ATOM    851  CD2 LEU    56      45.240  46.063  43.314  1.00  0.00           C
ATOM    852 HD21 LEU    56      44.576  46.572  42.583  1.00  0.00           H
ATOM    853 HD22 LEU    56      44.997  46.588  44.263  1.00  0.00           H
ATOM    854 HD23 LEU    56      46.343  46.129  43.200  1.00  0.00           H
ATOM    855  C   LEU    56      47.550  43.183  45.712  1.00  0.00           C
ATOM    856  O   LEU    56      47.733  44.029  46.547  1.00  0.00           O
ATOM    857  N   GLN    57      48.196  41.950  45.782  1.00  0.00           N
ATOM    858  HN  GLN    57      48.171  41.291  45.035  1.00  0.00           H
ATOM    859  CA  GLN    57      48.967  41.461  46.941  1.00  0.00           C
ATOM    860  HA  GLN    57      49.133  40.412  46.745  1.00  0.00           H
ATOM    861  CB  GLN    57      50.408  42.093  47.002  1.00  0.00           C
ATOM    862  HB1 GLN    57      50.235  43.160  46.744  1.00  0.00           H
ATOM    863  HB2 GLN    57      50.907  41.874  47.970  1.00  0.00           H
ATOM    864  CG  GLN    57      51.257  41.498  45.860  1.00  0.00           C
ATOM    865  HG1 GLN    57      50.842  41.626  44.837  1.00  0.00           H
ATOM    866  HG2 GLN    57      52.211  42.066  45.858  1.00  0.00           H
ATOM    867  CD  GLN    57      51.728  40.036  46.120  1.00  0.00           C
ATOM    868  OE1 GLN    57      52.697  39.728  46.755  1.00  0.00           O
ATOM    869  NE2 GLN    57      50.973  39.129  45.434  1.00  0.00           N
ATOM    870 HE21 GLN    57      50.337  39.453  44.733  1.00  0.00           H
ATOM    871 HE22 GLN    57      51.224  38.167  45.541  1.00  0.00           H
ATOM    872  C   GLN    57      48.248  41.403  48.276  1.00  0.00           C
ATOM    873  O   GLN    57      48.742  41.838  49.346  1.00  0.00           O
ATOM    874  N   ILE    58      47.041  40.821  48.329  1.00  0.00           N
ATOM    875  HN  ILE    58      46.721  40.525  47.433  1.00  0.00           H
ATOM    876  CA  ILE    58      46.208  40.656  49.536  1.00  0.00           C
ATOM    877  HA  ILE    58      45.991  41.626  49.958  1.00  0.00           H
ATOM    878  CB  ILE    58      44.923  40.080  49.110  1.00  0.00           C
ATOM    879  HB  ILE    58      45.017  39.113  48.571  1.00  0.00           H
ATOM    880  CG2 ILE    58      44.091  39.652  50.333  1.00  0.00           C
ATOM    881 HG21 ILE    58      43.081  39.267  50.072  1.00  0.00           H
ATOM    882 HG22 ILE    58      44.608  38.818  50.854  1.00  0.00           H
ATOM    883 HG23 ILE    58      44.113  40.507  51.041  1.00  0.00           H
ATOM    884  CG1 ILE    58      44.064  41.098  48.362  1.00  0.00           C
ATOM    885 HG11 ILE    58      43.404  41.549  49.134  1.00  0.00           H
ATOM    886 HG12 ILE    58      44.720  41.838  47.855  1.00  0.00           H
ATOM    887  CD  ILE    58      43.194  40.361  47.326  1.00  0.00           C
ATOM    888  HD1 ILE    58      42.748  41.083  46.609  1.00  0.00           H
ATOM    889  HD2 ILE    58      43.751  39.599  46.739  1.00  0.00           H
ATOM    890  HD3 ILE    58      42.338  39.834  47.799  1.00  0.00           H
ATOM    891  C   ILE    58      46.874  39.883  50.654  1.00  0.00           C
ATOM    892  O   ILE    58      47.409  38.856  50.312  1.00  0.00           O
ATOM    893  N   ASN    59      46.826  40.208  51.949  1.00  0.00           N
ATOM    894  HN  ASN    59      46.385  41.001  52.362  1.00  0.00           H
ATOM    895  CA  ASN    59      47.474  39.353  52.921  1.00  0.00           C
ATOM    896  HA  ASN    59      48.244  38.773  52.434  1.00  0.00           H
ATOM    897  CB  ASN    59      48.050  40.353  53.951  1.00  0.00           C
ATOM    898  HB1 ASN    59      48.602  41.123  53.369  1.00  0.00           H
ATOM    899  HB2 ASN    59      47.250  40.946  54.443  1.00  0.00           H
ATOM    900  CG  ASN    59      48.851  39.541  54.953  1.00  0.00           C
ATOM    901  OD1 ASN    59      48.303  39.145  55.982  1.00  0.00           O
ATOM    902  ND2 ASN    59      50.217  39.353  54.692  1.00  0.00           N
ATOM    903 HD21 ASN    59      50.574  39.480  53.766  1.00  0.00           H
ATOM    904 HD22 ASN    59      50.780  38.873  55.364  1.00  0.00           H
ATOM    905  C   ASN    59      46.508  38.330  53.531  1.00  0.00           C
ATOM    906  O   ASN    59      45.279  38.508  53.669  1.00  0.00           O
ATOM    907  N   SER    60      47.088  37.139  53.985  1.00  0.00           N
ATOM    908  HN  SER    60      48.061  36.939  53.895  1.00  0.00           H
ATOM    909  CA  SER    60      46.230  36.012  54.400  1.00  0.00           C
ATOM    910  HA  SER    60      45.297  36.216  53.895  1.00  0.00           H
ATOM    911  CB  SER    60      46.832  34.730  53.731  1.00  0.00           C
ATOM    912  HB1 SER    60      46.186  33.859  53.975  1.00  0.00           H
ATOM    913  HB2 SER    60      46.837  34.887  52.632  1.00  0.00           H
ATOM    914  OG  SER    60      48.138  34.474  54.279  1.00  0.00           O
ATOM    915  HG1 SER    60      48.009  33.930  55.059  1.00  0.00           H
ATOM    916  C   SER    60      45.973  35.921  55.905  1.00  0.00           C
ATOM    917  O   SER    60      45.218  35.120  56.421  1.00  0.00           O
ATOM    918  N   ARG    61      46.621  36.860  56.703  1.00  0.00           N
ATOM    919  HN  ARG    61      47.120  37.648  56.352  1.00  0.00           H
ATOM    920  CA  ARG    61      46.344  36.969  58.079  1.00  0.00           C
ATOM    921  HA  ARG    61      46.322  35.965  58.477  1.00  0.00           H
ATOM    922  CB  ARG    61      47.413  37.872  58.844  1.00  0.00           C
ATOM    923  HB1 ARG    61      48.421  37.410  58.922  1.00  0.00           H
ATOM    924  HB2 ARG    61      47.536  38.814  58.267  1.00  0.00           H
ATOM    925  CG  ARG    61      47.074  38.309  60.310  1.00  0.00           C
ATOM    926  HG1 ARG    61      46.053  38.738  60.401  1.00  0.00           H
ATOM    927  HG2 ARG    61      47.060  37.431  60.990  1.00  0.00           H
ATOM    928  CD  ARG    61      48.160  39.341  60.958  1.00  0.00           C
ATOM    929  HD1 ARG    61      48.019  40.238  60.318  1.00  0.00           H
ATOM    930  HD2 ARG    61      48.108  39.543  62.050  1.00  0.00           H
ATOM    931  NE  ARG    61      49.506  38.791  60.799  1.00  0.00           N
ATOM    932  HE  ARG    61      50.089  39.253  60.130  1.00  0.00           H
ATOM    933  CZ  ARG    61      50.063  37.807  61.521  1.00  0.00           C
ATOM    934  NH1 ARG    61      49.363  37.066  62.383  1.00  0.00           N
ATOM    935 HH11 ARG    61      48.471  37.406  62.678  1.00  0.00           H
ATOM    936 HH12 ARG    61      49.822  36.375  62.942  1.00  0.00           H
ATOM    937  NH2 ARG    61      51.379  37.670  61.389  1.00  0.00           N
ATOM    938 HH21 ARG    61      51.890  38.469  61.072  1.00  0.00           H
ATOM    939 HH22 ARG    61      51.697  37.142  62.176  1.00  0.00           H
ATOM    940  C   ARG    61      44.960  37.399  58.305  1.00  0.00           C
ATOM    941  O   ARG    61      44.387  37.069  59.340  1.00  0.00           O
ATOM    942  N   TRP    62      44.423  38.216  57.412  1.00  0.00           N
ATOM    943  HN  TRP    62      44.906  38.558  56.610  1.00  0.00           H
ATOM    944  CA  TRP    62      43.200  38.855  57.681  1.00  0.00           C
ATOM    945  HA  TRP    62      42.837  38.614  58.669  1.00  0.00           H
ATOM    946  CB  TRP    62      43.428  40.417  57.435  1.00  0.00           C
ATOM    947  HB1 TRP    62      43.805  40.468  56.391  1.00  0.00           H
ATOM    948  HB2 TRP    62      42.554  41.067  57.653  1.00  0.00           H
ATOM    949  CG  TRP    62      44.576  40.967  58.208  1.00  0.00           C
ATOM    950  CD1 TRP    62      45.856  41.274  57.744  1.00  0.00           C
ATOM    951  HD1 TRP    62      46.352  41.086  56.803  1.00  0.00           H
ATOM    952  NE1 TRP    62      46.641  41.760  58.777  1.00  0.00           N
ATOM    953  HE1 TRP    62      47.556  42.089  58.856  1.00  0.00           H
ATOM    954  CE2 TRP    62      45.895  41.983  59.847  1.00  0.00           C
ATOM    955  CD2 TRP    62      44.653  41.321  59.592  1.00  0.00           C
ATOM    956  CE3 TRP    62      43.708  41.349  60.616  1.00  0.00           C
ATOM    957  HE3 TRP    62      42.763  40.874  60.401  1.00  0.00           H
ATOM    958  CZ3 TRP    62      44.129  41.752  61.908  1.00  0.00           C
ATOM    959  HZ3 TRP    62      43.567  41.506  62.797  1.00  0.00           H
ATOM    960  CZ2 TRP    62      46.253  42.498  61.043  1.00  0.00           C
ATOM    961  HZ2 TRP    62      47.248  42.859  61.254  1.00  0.00           H
ATOM    962  CH2 TRP    62      45.411  42.233  62.134  1.00  0.00           C
ATOM    963  HH2 TRP    62      45.837  42.421  63.108  1.00  0.00           H
ATOM    964  C   TRP    62      42.230  38.422  56.708  1.00  0.00           C
ATOM    965  O   TRP    62      41.074  38.148  57.048  1.00  0.00           O
ATOM    966  N   TRP    63      42.536  38.265  55.398  1.00  0.00           N
ATOM    967  HN  TRP    63      43.491  38.219  55.114  1.00  0.00           H
ATOM    968  CA  TRP    63      41.542  38.393  54.376  1.00  0.00           C
ATOM    969  HA  TRP    63      40.655  38.823  54.817  1.00  0.00           H
ATOM    970  CB  TRP    63      41.982  39.333  53.183  1.00  0.00           C
ATOM    971  HB1 TRP    63      42.890  38.832  52.785  1.00  0.00           H
ATOM    972  HB2 TRP    63      41.373  39.428  52.259  1.00  0.00           H
ATOM    973  CG  TRP    63      42.305  40.706  53.777  1.00  0.00           C
ATOM    974  CD1 TRP    63      43.571  41.116  53.894  1.00  0.00           C
ATOM    975  HD1 TRP    63      44.475  40.590  53.625  1.00  0.00           H
ATOM    976  NE1 TRP    63      43.558  42.323  54.563  1.00  0.00           N
ATOM    977  HE1 TRP    63      44.341  42.711  54.997  1.00  0.00           H
ATOM    978  CE2 TRP    63      42.352  42.633  54.987  1.00  0.00           C
ATOM    979  CD2 TRP    63      41.443  41.667  54.473  1.00  0.00           C
ATOM    980  CE3 TRP    63      40.027  41.796  54.633  1.00  0.00           C
ATOM    981  HE3 TRP    63      39.342  41.012  54.343  1.00  0.00           H
ATOM    982  CZ3 TRP    63      39.572  42.899  55.390  1.00  0.00           C
ATOM    983  HZ3 TRP    63      38.507  43.017  55.529  1.00  0.00           H
ATOM    984  CZ2 TRP    63      41.891  43.716  55.699  1.00  0.00           C
ATOM    985  HZ2 TRP    63      42.640  44.292  56.223  1.00  0.00           H
ATOM    986  CH2 TRP    63      40.450  43.799  55.930  1.00  0.00           C
ATOM    987  HH2 TRP    63      40.095  44.676  56.451  1.00  0.00           H
ATOM    988  C   TRP    63      41.144  36.991  53.823  1.00  0.00           C
ATOM    989  O   TRP    63      39.970  36.859  53.420  1.00  0.00           O
ATOM    990  N   CYS    64      41.999  35.979  53.800  1.00  0.00           N
ATOM    991  HN  CYS    64      42.913  36.131  54.168  1.00  0.00           H
ATOM    992  CA  CYS    64      41.685  34.721  53.036  1.00  0.00           C
ATOM    993  HA  CYS    64      40.636  34.508  53.183  1.00  0.00           H
ATOM    994  CB  CYS    64      41.856  34.646  51.502  1.00  0.00           C
ATOM    995  HB1 CYS    64      41.452  33.685  51.120  1.00  0.00           H
ATOM    996  HB2 CYS    64      41.314  35.557  51.168  1.00  0.00           H
ATOM    997  SG  CYS    64      43.550  34.886  50.873  1.00  0.00           S
ATOM    998  C   CYS    64      42.352  33.566  53.677  1.00  0.00           C
ATOM    999  O   CYS    64      43.355  33.660  54.363  1.00  0.00           O
ATOM   1000  N   ASN    65      41.735  32.401  53.521  1.00  0.00           N
ATOM   1001  HN  ASN    65      40.894  32.295  52.996  1.00  0.00           H
ATOM   1002  CA  ASN    65      42.277  31.226  54.171  1.00  0.00           C
ATOM   1003  HA  ASN    65      42.789  31.599  55.046  1.00  0.00           H
ATOM   1004  CB  ASN    65      41.216  30.218  54.604  1.00  0.00           C
ATOM   1005  HB1 ASN    65      40.450  30.788  55.172  1.00  0.00           H
ATOM   1006  HB2 ASN    65      40.652  29.879  53.709  1.00  0.00           H
ATOM   1007  CG  ASN    65      41.699  29.227  55.525  1.00  0.00           C
ATOM   1008  OD1 ASN    65      42.774  29.253  56.110  1.00  0.00           O
ATOM   1009  ND2 ASN    65      40.900  28.178  55.770  1.00  0.00           N
ATOM   1010 HD21 ASN    65      40.070  28.101  55.218  1.00  0.00           H
ATOM   1011 HD22 ASN    65      41.244  27.533  56.453  1.00  0.00           H
ATOM   1012  C   ASN    65      43.315  30.534  53.245  1.00  0.00           C
ATOM   1013  O   ASN    65      43.105  30.189  52.120  1.00  0.00           O
ATOM   1014  N   ASPT   66      44.521  30.298  53.758  1.00  0.00           N
ATOM   1015  HN  ASPT   66      44.740  30.658  54.661  1.00  0.00           H
ATOM   1016  CA  ASPT   66      45.482  29.316  53.139  1.00  0.00           C
ATOM   1017  HA  ASPT   66      45.024  28.817  52.298  1.00  0.00           H
ATOM   1018  CB  ASPT   66      46.811  29.994  52.605  1.00  0.00           C
ATOM   1019  HB1 ASPT   66      47.558  29.261  52.232  1.00  0.00           H
ATOM   1020  HB2 ASPT   66      46.488  30.664  51.779  1.00  0.00           H
ATOM   1021  CG  ASPT   66      47.619  30.742  53.644  1.00  0.00           C
ATOM   1022  OD1 ASPT   66      47.403  30.899  54.839  1.00  0.00           O
ATOM   1023  OD2 ASPT   66      48.859  31.155  53.160  1.00  0.00           O
ATOM   1024  HD2 ASPT   66      49.281  31.620  53.886  1.00  0.00           H
ATOM   1025  C   ASPT   66      45.753  28.057  54.016  1.00  0.00           C
ATOM   1026  O   ASPT   66      46.659  27.275  53.709  1.00  0.00           O
ATOM   1027  N   GLY    67      45.066  27.948  55.153  1.00  0.00           N
ATOM   1028  HN  GLY    67      44.353  28.629  55.300  1.00  0.00           H
ATOM   1029  CA  GLY    67      45.161  26.968  56.239  1.00  0.00           C
ATOM   1030  HA1 GLY    67      44.557  27.334  57.057  1.00  0.00           H
ATOM   1031  HA2 GLY    67      44.852  25.994  55.891  1.00  0.00           H
ATOM   1032  C   GLY    67      46.508  26.882  56.829  1.00  0.00           C
ATOM   1033  O   GLY    67      46.879  25.857  57.428  1.00  0.00           O
ATOM   1034  N   ARG    68      47.298  27.954  56.576  1.00  0.00           N
ATOM   1035  HN  ARG    68      46.911  28.737  56.096  1.00  0.00           H
ATOM   1036  CA  ARG    68      48.684  27.973  57.060  1.00  0.00           C
ATOM   1037  HA  ARG    68      48.746  27.213  57.824  1.00  0.00           H
ATOM   1038  CB  ARG    68      49.797  27.671  55.969  1.00  0.00           C
ATOM   1039  HB1 ARG    68      49.699  28.493  55.227  1.00  0.00           H
ATOM   1040  HB2 ARG    68      50.743  27.624  56.549  1.00  0.00           H
ATOM   1041  CG  ARG    68      49.743  26.287  55.253  1.00  0.00           C
ATOM   1042  HG1 ARG    68      49.792  25.596  56.122  1.00  0.00           H
ATOM   1043  HG2 ARG    68      48.741  26.195  54.782  1.00  0.00           H
ATOM   1044  CD  ARG    68      50.847  25.874  54.236  1.00  0.00           C
ATOM   1045  HD1 ARG    68      51.830  25.912  54.752  1.00  0.00           H
ATOM   1046  HD2 ARG    68      50.763  24.881  53.744  1.00  0.00           H
ATOM   1047  NE  ARG    68      50.837  26.826  53.101  1.00  0.00           N
ATOM   1048  HE  ARG    68      50.093  26.610  52.468  1.00  0.00           H
ATOM   1049  CZ  ARG    68      51.453  27.997  53.002  1.00  0.00           C
ATOM   1050  NH1 ARG    68      52.321  28.336  53.975  1.00  0.00           N
ATOM   1051 HH11 ARG    68      52.323  27.726  54.767  1.00  0.00           H
ATOM   1052 HH12 ARG    68      52.716  29.255  53.993  1.00  0.00           H
ATOM   1053  NH2 ARG    68      51.372  28.799  51.955  1.00  0.00           N
ATOM   1054 HH21 ARG    68      51.103  28.386  51.085  1.00  0.00           H
ATOM   1055 HH22 ARG    68      52.098  29.484  52.015  1.00  0.00           H
ATOM   1056  C   ARG    68      49.051  29.344  57.744  1.00  0.00           C
ATOM   1057  O   ARG    68      50.144  29.473  58.315  1.00  0.00           O
ATOM   1058  N   THR    69      48.135  30.391  57.880  1.00  0.00           N
ATOM   1059  HN  THR    69      47.221  30.346  57.484  1.00  0.00           H
ATOM   1060  CA  THR    69      48.491  31.623  58.661  1.00  0.00           C
ATOM   1061  HA  THR    69      49.571  31.653  58.671  1.00  0.00           H
ATOM   1062  CB  THR    69      47.935  32.914  58.163  1.00  0.00           C
ATOM   1063  HB  THR    69      46.835  32.970  58.309  1.00  0.00           H
ATOM   1064  OG1 THR    69      48.257  32.930  56.741  1.00  0.00           O
ATOM   1065  HG1 THR    69      48.149  32.005  56.509  1.00  0.00           H
ATOM   1066  CG2 THR    69      48.559  34.210  58.843  1.00  0.00           C
ATOM   1067 HG21 THR    69      48.155  35.118  58.346  1.00  0.00           H
ATOM   1068 HG22 THR    69      48.410  34.240  59.943  1.00  0.00           H
ATOM   1069 HG23 THR    69      49.652  34.311  58.673  1.00  0.00           H
ATOM   1070  C   THR    69      47.920  31.527  60.128  1.00  0.00           C
ATOM   1071  O   THR    69      46.683  31.456  60.386  1.00  0.00           O
ATOM   1072  N   PRO    70      48.651  31.414  61.171  1.00  0.00           N
ATOM   1073  CD  PRO    70      50.146  31.394  61.153  1.00  0.00           C
ATOM   1074  HD1 PRO    70      50.439  32.276  60.544  1.00  0.00           H
ATOM   1075  HD2 PRO    70      50.463  30.534  60.526  1.00  0.00           H
ATOM   1076  CA  PRO    70      48.135  31.267  62.601  1.00  0.00           C
ATOM   1077  HA  PRO    70      47.497  30.398  62.676  1.00  0.00           H
ATOM   1078  CB  PRO    70      49.363  31.022  63.434  1.00  0.00           C
ATOM   1079  HB1 PRO    70      49.288  31.472  64.447  1.00  0.00           H
ATOM   1080  HB2 PRO    70      49.489  29.936  63.628  1.00  0.00           H
ATOM   1081  CG  PRO    70      50.604  31.470  62.596  1.00  0.00           C
ATOM   1082  HG1 PRO    70      50.928  32.499  62.862  1.00  0.00           H
ATOM   1083  HG2 PRO    70      51.432  30.760  62.806  1.00  0.00           H
ATOM   1084  C   PRO    70      47.329  32.431  62.955  1.00  0.00           C
ATOM   1085  O   PRO    70      47.773  33.612  62.996  1.00  0.00           O
ATOM   1086  N   GLY    71      46.008  32.178  63.338  1.00  0.00           N
ATOM   1087  HN  GLY    71      45.716  31.235  63.475  1.00  0.00           H
ATOM   1088  CA  GLY    71      45.127  33.299  63.641  1.00  0.00           C
ATOM   1089  HA1 GLY    71      44.306  32.942  64.244  1.00  0.00           H
ATOM   1090  HA2 GLY    71      45.744  33.983  64.204  1.00  0.00           H
ATOM   1091  C   GLY    71      44.493  34.061  62.526  1.00  0.00           C
ATOM   1092  O   GLY    71      44.126  35.219  62.692  1.00  0.00           O
ATOM   1093  N   SER    72      44.324  33.474  61.325  1.00  0.00           N
ATOM   1094  HN  SER    72      44.631  32.527  61.284  1.00  0.00           H
ATOM   1095  CA  SER    72      43.638  34.084  60.217  1.00  0.00           C
ATOM   1096  HA  SER    72      44.089  35.060  60.111  1.00  0.00           H
ATOM   1097  CB  SER    72      43.571  33.317  58.826  1.00  0.00           C
ATOM   1098  HB1 SER    72      44.481  32.761  58.516  1.00  0.00           H
ATOM   1099  HB2 SER    72      42.804  32.536  59.015  1.00  0.00           H
ATOM   1100  OG  SER    72      42.993  34.111  57.768  1.00  0.00           O
ATOM   1101  HG1 SER    72      43.723  34.448  57.245  1.00  0.00           H
ATOM   1102  C   SER    72      42.235  34.428  60.471  1.00  0.00           C
ATOM   1103  O   SER    72      41.414  33.638  60.894  1.00  0.00           O
ATOM   1104  N   ARG    73      41.772  35.663  60.073  1.00  0.00           N
ATOM   1105  HN  ARG    73      42.376  36.317  59.625  1.00  0.00           H
ATOM   1106  CA  ARG    73      40.355  36.022  60.262  1.00  0.00           C
ATOM   1107  HA  ARG    73      40.025  35.505  61.151  1.00  0.00           H
ATOM   1108  CB  ARG    73      40.148  37.522  60.557  1.00  0.00           C
ATOM   1109  HB1 ARG    73      40.627  38.043  59.700  1.00  0.00           H
ATOM   1110  HB2 ARG    73      39.072  37.762  60.699  1.00  0.00           H
ATOM   1111  CG  ARG    73      40.829  37.916  61.905  1.00  0.00           C
ATOM   1112  HG1 ARG    73      40.519  37.085  62.573  1.00  0.00           H
ATOM   1113  HG2 ARG    73      41.917  37.700  61.844  1.00  0.00           H
ATOM   1114  CD  ARG    73      40.449  39.238  62.548  1.00  0.00           C
ATOM   1115  HD1 ARG    73      40.544  40.028  61.772  1.00  0.00           H
ATOM   1116  HD2 ARG    73      39.414  39.147  62.941  1.00  0.00           H
ATOM   1117  NE  ARG    73      41.340  39.518  63.713  1.00  0.00           N
ATOM   1118  HE  ARG    73      41.825  38.742  64.115  1.00  0.00           H
ATOM   1119  CZ  ARG    73      41.396  40.654  64.364  1.00  0.00           C
ATOM   1120  NH1 ARG    73      40.606  41.722  63.958  1.00  0.00           N
ATOM   1121 HH11 ARG    73      39.750  41.437  63.526  1.00  0.00           H
ATOM   1122 HH12 ARG    73      40.518  42.494  64.588  1.00  0.00           H
ATOM   1123  NH2 ARG    73      42.195  40.910  65.347  1.00  0.00           N
ATOM   1124 HH21 ARG    73      42.876  40.185  65.451  1.00  0.00           H
ATOM   1125 HH22 ARG    73      42.275  41.787  65.820  1.00  0.00           H
ATOM   1126  C   ARG    73      39.371  35.565  59.153  1.00  0.00           C
ATOM   1127  O   ARG    73      38.134  35.517  59.321  1.00  0.00           O
ATOM   1128  N   ASN    74      39.860  35.162  57.960  1.00  0.00           N
ATOM   1129  HN  ASN    74      40.848  35.040  58.006  1.00  0.00           H
ATOM   1130  CA  ASN    74      39.220  34.893  56.706  1.00  0.00           C
ATOM   1131  HA  ASN    74      40.025  35.004  55.994  1.00  0.00           H
ATOM   1132  CB  ASN    74      38.727  33.427  56.571  1.00  0.00           C
ATOM   1133  HB1 ASN    74      39.661  32.873  56.807  1.00  0.00           H
ATOM   1134  HB2 ASN    74      37.947  33.181  57.323  1.00  0.00           H
ATOM   1135  CG  ASN    74      38.277  33.035  55.217  1.00  0.00           C
ATOM   1136  OD1 ASN    74      38.645  33.726  54.254  1.00  0.00           O
ATOM   1137  ND2 ASN    74      37.448  31.967  55.076  1.00  0.00           N
ATOM   1138 HD21 ASN    74      37.078  31.561  55.912  1.00  0.00           H
ATOM   1139 HD22 ASN    74      37.416  31.651  54.128  1.00  0.00           H
ATOM   1140  C   ASN    74      38.136  35.928  56.326  1.00  0.00           C
ATOM   1141  O   ASN    74      37.001  35.568  55.950  1.00  0.00           O
ATOM   1142  N   LEU    75      38.397  37.218  56.433  1.00  0.00           N
ATOM   1143  HN  LEU    75      39.284  37.533  56.763  1.00  0.00           H
ATOM   1144  CA  LEU    75      37.483  38.337  56.297  1.00  0.00           C
ATOM   1145  HA  LEU    75      36.632  38.171  56.941  1.00  0.00           H
ATOM   1146  CB  LEU    75      38.155  39.642  56.683  1.00  0.00           C
ATOM   1147  HB1 LEU    75      39.105  39.836  56.140  1.00  0.00           H
ATOM   1148  HB2 LEU    75      37.414  40.462  56.573  1.00  0.00           H
ATOM   1149  CG  LEU    75      38.520  39.688  58.198  1.00  0.00           C
ATOM   1150  HG  LEU    75      38.972  38.722  58.510  1.00  0.00           H
ATOM   1151  CD1 LEU    75      39.661  40.690  58.447  1.00  0.00           C
ATOM   1152 HD11 LEU    75      40.407  40.551  57.635  1.00  0.00           H
ATOM   1153 HD12 LEU    75      39.285  41.700  58.177  1.00  0.00           H
ATOM   1154 HD13 LEU    75      39.925  40.620  59.524  1.00  0.00           H
ATOM   1155  CD2 LEU    75      37.308  39.971  59.089  1.00  0.00           C
ATOM   1156 HD21 LEU    75      37.562  39.785  60.154  1.00  0.00           H
ATOM   1157 HD22 LEU    75      36.796  40.957  59.085  1.00  0.00           H
ATOM   1158 HD23 LEU    75      36.465  39.303  58.811  1.00  0.00           H
ATOM   1159  C   LEU    75      36.868  38.486  54.927  1.00  0.00           C
ATOM   1160  O   LEU    75      35.750  38.988  54.794  1.00  0.00           O
ATOM   1161  N   CYS    76      37.501  37.995  53.896  1.00  0.00           N
ATOM   1162  HN  CYS    76      38.450  37.694  53.853  1.00  0.00           H
ATOM   1163  CA  CYS    76      36.811  38.090  52.549  1.00  0.00           C
ATOM   1164  HA  CYS    76      36.131  38.928  52.525  1.00  0.00           H
ATOM   1165  CB  CYS    76      37.868  38.397  51.440  1.00  0.00           C
ATOM   1166  HB1 CYS    76      38.637  37.599  51.516  1.00  0.00           H
ATOM   1167  HB2 CYS    76      37.416  38.384  50.425  1.00  0.00           H
ATOM   1168  SG  CYS    76      38.707  40.004  51.577  1.00  0.00           S
ATOM   1169  C   CYS    76      36.162  36.866  52.229  1.00  0.00           C
ATOM   1170  O   CYS    76      35.572  36.758  51.174  1.00  0.00           O
ATOM   1171  N   ASN    77      36.196  35.828  53.164  1.00  0.00           N
ATOM   1172  HN  ASN    77      36.686  35.912  54.028  1.00  0.00           H
ATOM   1173  CA  ASN    77      35.521  34.557  52.966  1.00  0.00           C
ATOM   1174  HA  ASN    77      36.093  33.962  53.662  1.00  0.00           H
ATOM   1175  CB  ASN    77      34.071  34.658  53.491  1.00  0.00           C
ATOM   1176  HB1 ASN    77      34.097  35.044  54.532  1.00  0.00           H
ATOM   1177  HB2 ASN    77      33.401  35.269  52.850  1.00  0.00           H
ATOM   1178  CG  ASN    77      33.509  33.257  53.613  1.00  0.00           C
ATOM   1179  OD1 ASN    77      34.205  32.248  53.588  1.00  0.00           O
ATOM   1180  ND2 ASN    77      32.155  33.175  53.802  1.00  0.00           N
ATOM   1181 HD21 ASN    77      31.540  33.924  53.553  1.00  0.00           H
ATOM   1182 HD22 ASN    77      31.839  32.351  54.272  1.00  0.00           H
ATOM   1183  C   ASN    77      35.780  33.837  51.628  1.00  0.00           C
ATOM   1184  O   ASN    77      34.929  33.551  50.772  1.00  0.00           O
ATOM   1185  N   ILE    78      37.044  33.490  51.380  1.00  0.00           N
ATOM   1186  HN  ILE    78      37.757  33.772  52.018  1.00  0.00           H
ATOM   1187  CA  ILE    78      37.507  32.955  50.128  1.00  0.00           C
ATOM   1188  HA  ILE    78      36.730  32.309  49.747  1.00  0.00           H
ATOM   1189  CB  ILE    78      37.955  33.956  49.038  1.00  0.00           C
ATOM   1190  HB  ILE    78      38.665  33.472  48.333  1.00  0.00           H
ATOM   1191  CG2 ILE    78      36.667  34.305  48.174  1.00  0.00           C
ATOM   1192 HG21 ILE    78      36.894  35.093  47.424  1.00  0.00           H
ATOM   1193 HG22 ILE    78      36.399  33.375  47.629  1.00  0.00           H
ATOM   1194 HG23 ILE    78      35.920  34.765  48.856  1.00  0.00           H
ATOM   1195  CG1 ILE    78      38.650  35.217  49.636  1.00  0.00           C
ATOM   1196 HG11 ILE    78      37.862  35.805  50.154  1.00  0.00           H
ATOM   1197 HG12 ILE    78      39.362  35.064  50.476  1.00  0.00           H
ATOM   1198  CD  ILE    78      39.448  36.004  48.593  1.00  0.00           C
ATOM   1199  HD1 ILE    78      39.544  37.092  48.795  1.00  0.00           H
ATOM   1200  HD2 ILE    78      40.411  35.507  48.345  1.00  0.00           H
ATOM   1201  HD3 ILE    78      38.788  35.968  47.701  1.00  0.00           H
ATOM   1202  C   ILE    78      38.682  32.041  50.422  1.00  0.00           C
ATOM   1203  O   ILE    78      39.393  32.283  51.433  1.00  0.00           O
ATOM   1204  N   PRO    79      39.054  30.978  49.685  1.00  0.00           N
ATOM   1205  CD  PRO    79      38.150  30.472  48.640  1.00  0.00           C
ATOM   1206  HD1 PRO    79      38.061  31.231  47.833  1.00  0.00           H
ATOM   1207  HD2 PRO    79      37.086  30.435  48.961  1.00  0.00           H
ATOM   1208  CA  PRO    79      40.341  30.359  49.744  1.00  0.00           C
ATOM   1209  HA  PRO    79      40.656  30.218  50.768  1.00  0.00           H
ATOM   1210  CB  PRO    79      40.063  29.017  49.034  1.00  0.00           C
ATOM   1211  HB1 PRO    79      40.918  28.484  48.566  1.00  0.00           H
ATOM   1212  HB2 PRO    79      39.748  28.387  49.893  1.00  0.00           H
ATOM   1213  CG  PRO    79      38.854  29.306  48.069  1.00  0.00           C
ATOM   1214  HG1 PRO    79      39.224  29.541  47.048  1.00  0.00           H
ATOM   1215  HG2 PRO    79      38.123  28.472  48.010  1.00  0.00           H
ATOM   1216  C   PRO    79      41.406  31.215  48.980  1.00  0.00           C
ATOM   1217  O   PRO    79      41.060  31.716  47.891  1.00  0.00           O
ATOM   1218  N   CYS    80      42.671  31.365  49.406  1.00  0.00           N
ATOM   1219  HN  CYS    80      42.922  30.847  50.221  1.00  0.00           H
ATOM   1220  CA  CYS    80      43.614  32.311  48.811  1.00  0.00           C
ATOM   1221  HA  CYS    80      43.163  33.292  48.828  1.00  0.00           H
ATOM   1222  CB  CYS    80      44.905  32.473  49.613  1.00  0.00           C
ATOM   1223  HB1 CYS    80      45.325  31.459  49.783  1.00  0.00           H
ATOM   1224  HB2 CYS    80      45.647  33.056  49.026  1.00  0.00           H
ATOM   1225  SG  CYS    80      44.571  33.213  51.252  1.00  0.00           S
ATOM   1226  C   CYS    80      43.965  32.007  47.361  1.00  0.00           C
ATOM   1227  O   CYS    80      44.308  32.922  46.652  1.00  0.00           O
ATOM   1228  N   SER    81      43.972  30.705  46.916  1.00  0.00           N
ATOM   1229  HN  SER    81      43.903  29.962  47.576  1.00  0.00           H
ATOM   1230  CA  SER    81      44.024  30.219  45.588  1.00  0.00           C
ATOM   1231  HA  SER    81      45.072  30.277  45.334  1.00  0.00           H
ATOM   1232  CB  SER    81      43.889  28.683  45.661  1.00  0.00           C
ATOM   1233  HB1 SER    81      43.941  28.295  44.621  1.00  0.00           H
ATOM   1234  HB2 SER    81      44.745  28.402  46.310  1.00  0.00           H
ATOM   1235  OG  SER    81      42.694  28.170  46.213  1.00  0.00           O
ATOM   1236  HG1 SER    81      42.897  27.951  47.125  1.00  0.00           H
ATOM   1237  C   SER    81      43.080  30.869  44.700  1.00  0.00           C
ATOM   1238  O   SER    81      43.317  31.155  43.483  1.00  0.00           O
ATOM   1239  N   ALA    82      41.909  31.258  45.137  1.00  0.00           N
ATOM   1240  HN  ALA    82      41.758  31.080  46.106  1.00  0.00           H
ATOM   1241  CA  ALA    82      40.931  32.010  44.347  1.00  0.00           C
ATOM   1242  HA  ALA    82      40.975  31.442  43.429  1.00  0.00           H
ATOM   1243  CB  ALA    82      39.463  31.981  44.902  1.00  0.00           C
ATOM   1244  HB1 ALA    82      38.777  32.440  44.158  1.00  0.00           H
ATOM   1245  HB2 ALA    82      39.143  30.922  45.009  1.00  0.00           H
ATOM   1246  HB3 ALA    82      39.373  32.552  45.851  1.00  0.00           H
ATOM   1247  C   ALA    82      41.354  33.379  43.937  1.00  0.00           C
ATOM   1248  O   ALA    82      40.744  34.081  43.080  1.00  0.00           O
ATOM   1249  N   LEU    83      42.443  33.902  44.462  1.00  0.00           N
ATOM   1250  HN  LEU    83      42.895  33.566  45.285  1.00  0.00           H
ATOM   1251  CA  LEU    83      43.088  35.135  44.109  1.00  0.00           C
ATOM   1252  HA  LEU    83      42.341  35.844  43.782  1.00  0.00           H
ATOM   1253  CB  LEU    83      43.777  35.711  45.340  1.00  0.00           C
ATOM   1254  HB1 LEU    83      44.601  35.053  45.690  1.00  0.00           H
ATOM   1255  HB2 LEU    83      44.251  36.631  44.937  1.00  0.00           H
ATOM   1256  CG  LEU    83      42.821  35.990  46.526  1.00  0.00           C
ATOM   1257  HG  LEU    83      42.427  35.044  46.955  1.00  0.00           H
ATOM   1258  CD1 LEU    83      43.525  36.740  47.679  1.00  0.00           C
ATOM   1259 HD11 LEU    83      42.905  36.870  48.592  1.00  0.00           H
ATOM   1260 HD12 LEU    83      44.479  36.240  47.950  1.00  0.00           H
ATOM   1261 HD13 LEU    83      43.997  37.677  47.315  1.00  0.00           H
ATOM   1262  CD2 LEU    83      41.658  36.796  45.934  1.00  0.00           C
ATOM   1263 HD21 LEU    83      41.001  36.177  45.287  1.00  0.00           H
ATOM   1264 HD22 LEU    83      40.996  37.188  46.735  1.00  0.00           H
ATOM   1265 HD23 LEU    83      42.068  37.684  45.406  1.00  0.00           H
ATOM   1266  C   LEU    83      44.196  34.984  43.113  1.00  0.00           C
ATOM   1267  O   LEU    83      44.660  35.901  42.462  1.00  0.00           O
ATOM   1268  N   LEU    84      44.606  33.755  42.984  1.00  0.00           N
ATOM   1269  HN  LEU    84      44.167  33.106  43.600  1.00  0.00           H
ATOM   1270  CA  LEU    84      45.655  33.381  42.090  1.00  0.00           C
ATOM   1271  HA  LEU    84      46.258  34.264  41.938  1.00  0.00           H
ATOM   1272  CB  LEU    84      46.489  32.213  42.619  1.00  0.00           C
ATOM   1273  HB1 LEU    84      45.803  31.402  42.943  1.00  0.00           H
ATOM   1274  HB2 LEU    84      47.213  31.743  41.919  1.00  0.00           H
ATOM   1275  CG  LEU    84      47.339  32.538  43.876  1.00  0.00           C
ATOM   1276  HG  LEU    84      46.655  32.766  44.721  1.00  0.00           H
ATOM   1277  CD1 LEU    84      48.258  31.312  44.162  1.00  0.00           C
ATOM   1278 HD11 LEU    84      48.626  31.268  45.210  1.00  0.00           H
ATOM   1279 HD12 LEU    84      47.671  30.393  43.946  1.00  0.00           H
ATOM   1280 HD13 LEU    84      49.157  31.202  43.520  1.00  0.00           H
ATOM   1281  CD2 LEU    84      48.208  33.780  43.726  1.00  0.00           C
ATOM   1282 HD21 LEU    84      47.516  34.649  43.689  1.00  0.00           H
ATOM   1283 HD22 LEU    84      48.851  33.942  44.617  1.00  0.00           H
ATOM   1284 HD23 LEU    84      48.807  33.686  42.796  1.00  0.00           H
ATOM   1285  C   LEU    84      45.096  33.029  40.707  1.00  0.00           C
ATOM   1286  O   LEU    84      45.809  32.748  39.764  1.00  0.00           O
ATOM   1287  N   SER    85      43.731  33.038  40.568  1.00  0.00           N
ATOM   1288  HN  SER    85      43.193  33.341  41.351  1.00  0.00           H
ATOM   1289  CA  SER    85      43.013  32.839  39.312  1.00  0.00           C
ATOM   1290  HA  SER    85      43.383  31.909  38.906  1.00  0.00           H
ATOM   1291  CB  SER    85      41.472  32.661  39.518  1.00  0.00           C
ATOM   1292  HB1 SER    85      41.306  31.654  39.958  1.00  0.00           H
ATOM   1293  HB2 SER    85      41.137  33.433  40.244  1.00  0.00           H
ATOM   1294  OG  SER    85      40.595  32.775  38.341  1.00  0.00           O
ATOM   1295  HG1 SER    85      39.929  32.084  38.364  1.00  0.00           H
ATOM   1296  C   SER    85      43.343  33.910  38.302  1.00  0.00           C
ATOM   1297  O   SER    85      43.583  35.028  38.524  1.00  0.00           O
ATOM   1298  N   SER    86      43.253  33.525  37.046  1.00  0.00           N
ATOM   1299  HN  SER    86      43.008  32.591  36.800  1.00  0.00           H
ATOM   1300  CA  SER    86      43.284  34.460  35.869  1.00  0.00           C
ATOM   1301  HA  SER    86      44.229  34.965  35.732  1.00  0.00           H
ATOM   1302  CB  SER    86      43.117  33.713  34.532  1.00  0.00           C
ATOM   1303  HB1 SER    86      42.224  33.055  34.461  1.00  0.00           H
ATOM   1304  HB2 SER    86      43.121  34.440  33.692  1.00  0.00           H
ATOM   1305  OG  SER    86      44.300  32.973  34.082  1.00  0.00           O
ATOM   1306  HG1 SER    86      44.196  32.730  33.159  1.00  0.00           H
ATOM   1307  C   SER    86      42.136  35.492  35.890  1.00  0.00           C
ATOM   1308  O   SER    86      42.341  36.655  35.443  1.00  0.00           O
ATOM   1309  N   ASPT   87      40.939  35.122  36.469  1.00  0.00           N
ATOM   1310  HN  ASPT   87      40.739  34.303  37.001  1.00  0.00           H
ATOM   1311  CA  ASPT   87      39.821  35.963  36.467  1.00  0.00           C
ATOM   1312  HA  ASPT   87      39.917  36.562  35.573  1.00  0.00           H
ATOM   1313  CB  ASPT   87      38.476  35.095  36.483  1.00  0.00           C
ATOM   1314  HB1 ASPT   87      38.330  34.954  35.390  1.00  0.00           H
ATOM   1315  HB2 ASPT   87      38.773  34.164  37.010  1.00  0.00           H
ATOM   1316  CG  ASPT   87      37.212  35.704  37.053  1.00  0.00           C
ATOM   1317  OD1 ASPT   87      37.089  36.067  38.182  1.00  0.00           O
ATOM   1318  OD2 ASPT   87      36.066  35.766  36.213  1.00  0.00           O
ATOM   1319  HD2 ASPT   87      35.328  35.621  36.809  1.00  0.00           H
ATOM   1320  C   ASPT   87      39.995  36.885  37.724  1.00  0.00           C
ATOM   1321  O   ASPT   87      40.594  36.452  38.749  1.00  0.00           O
ATOM   1322  N   ILE    88      39.584  38.214  37.732  1.00  0.00           N
ATOM   1323  HN  ILE    88      39.158  38.628  36.931  1.00  0.00           H
ATOM   1324  CA  ILE    88      39.990  39.120  38.787  1.00  0.00           C
ATOM   1325  HA  ILE    88      40.833  38.706  39.321  1.00  0.00           H
ATOM   1326  CB  ILE    88      40.486  40.511  38.259  1.00  0.00           C
ATOM   1327  HB  ILE    88      40.809  41.131  39.123  1.00  0.00           H
ATOM   1328  CG2 ILE    88      41.721  40.206  37.346  1.00  0.00           C
ATOM   1329 HG21 ILE    88      42.263  41.131  37.055  1.00  0.00           H
ATOM   1330 HG22 ILE    88      42.540  39.627  37.825  1.00  0.00           H
ATOM   1331 HG23 ILE    88      41.276  39.766  36.428  1.00  0.00           H
ATOM   1332  CG1 ILE    88      39.329  41.187  37.540  1.00  0.00           C
ATOM   1333 HG11 ILE    88      39.274  40.623  36.585  1.00  0.00           H
ATOM   1334 HG12 ILE    88      38.389  41.148  38.132  1.00  0.00           H
ATOM   1335  CD  ILE    88      39.660  42.690  37.350  1.00  0.00           C
ATOM   1336  HD1 ILE    88      40.514  42.874  36.662  1.00  0.00           H
ATOM   1337  HD2 ILE    88      38.792  43.307  37.035  1.00  0.00           H
ATOM   1338  HD3 ILE    88      40.099  43.102  38.283  1.00  0.00           H
ATOM   1339  C   ILE    88      38.860  39.292  39.809  1.00  0.00           C
ATOM   1340  O   ILE    88      38.975  40.046  40.783  1.00  0.00           O
ATOM   1341  N   THR    89      37.749  38.633  39.600  1.00  0.00           N
ATOM   1342  HN  THR    89      37.690  38.079  38.773  1.00  0.00           H
ATOM   1343  CA  THR    89      36.546  38.916  40.432  1.00  0.00           C
ATOM   1344  HA  THR    89      36.370  39.981  40.470  1.00  0.00           H
ATOM   1345  CB  THR    89      35.367  38.062  39.960  1.00  0.00           C
ATOM   1346  HB  THR    89      35.494  36.974  40.146  1.00  0.00           H
ATOM   1347  OG1 THR    89      35.012  38.221  38.581  1.00  0.00           O
ATOM   1348  HG1 THR    89      34.895  37.319  38.273  1.00  0.00           H
ATOM   1349  CG2 THR    89      34.067  38.530  40.645  1.00  0.00           C
ATOM   1350 HG21 THR    89      33.175  38.013  40.230  1.00  0.00           H
ATOM   1351 HG22 THR    89      34.181  38.256  41.715  1.00  0.00           H
ATOM   1352 HG23 THR    89      33.928  39.625  40.513  1.00  0.00           H
ATOM   1353  C   THR    89      36.673  38.768  41.920  1.00  0.00           C
ATOM   1354  O   THR    89      36.349  39.662  42.667  1.00  0.00           O
ATOM   1355  N   ALA    90      37.297  37.672  42.411  1.00  0.00           N
ATOM   1356  HN  ALA    90      37.737  37.115  41.710  1.00  0.00           H
ATOM   1357  CA  ALA    90      37.451  37.550  43.871  1.00  0.00           C
ATOM   1358  HA  ALA    90      36.486  37.773  44.303  1.00  0.00           H
ATOM   1359  CB  ALA    90      37.658  36.069  44.293  1.00  0.00           C
ATOM   1360  HB1 ALA    90      37.857  35.923  45.377  1.00  0.00           H
ATOM   1361  HB2 ALA    90      36.691  35.559  44.093  1.00  0.00           H
ATOM   1362  HB3 ALA    90      38.377  35.556  43.618  1.00  0.00           H
ATOM   1363  C   ALA    90      38.534  38.469  44.419  1.00  0.00           C
ATOM   1364  O   ALA    90      38.366  38.991  45.492  1.00  0.00           O
ATOM   1365  N   SER    91      39.688  38.712  43.733  1.00  0.00           N
ATOM   1366  HN  SER    91      39.772  38.377  42.798  1.00  0.00           H
ATOM   1367  CA  SER    91      40.628  39.711  44.152  1.00  0.00           C
ATOM   1368  HA  SER    91      41.137  39.367  45.040  1.00  0.00           H
ATOM   1369  CB  SER    91      41.872  39.730  43.243  1.00  0.00           C
ATOM   1370  HB1 SER    91      42.213  38.677  43.341  1.00  0.00           H
ATOM   1371  HB2 SER    91      41.578  39.963  42.198  1.00  0.00           H
ATOM   1372  OG  SER    91      42.995  40.496  43.742  1.00  0.00           O
ATOM   1373  HG1 SER    91      43.696  40.369  43.097  1.00  0.00           H
ATOM   1374  C   SER    91      40.073  41.046  44.322  1.00  0.00           C
ATOM   1375  O   SER    91      40.142  41.711  45.376  1.00  0.00           O
ATOM   1376  N   VAL    92      39.368  41.540  43.279  1.00  0.00           N
ATOM   1377  HN  VAL    92      39.369  41.033  42.421  1.00  0.00           H
ATOM   1378  CA  VAL    92      38.505  42.741  43.206  1.00  0.00           C
ATOM   1379  HA  VAL    92      39.038  43.650  43.440  1.00  0.00           H
ATOM   1380  CB  VAL    92      37.774  42.847  41.863  1.00  0.00           C
ATOM   1381  HB  VAL    92      37.248  41.944  41.486  1.00  0.00           H
ATOM   1382  CG1 VAL    92      36.668  43.922  41.937  1.00  0.00           C
ATOM   1383 HG11 VAL    92      36.530  44.306  40.903  1.00  0.00           H
ATOM   1384 HG12 VAL    92      35.735  43.431  42.287  1.00  0.00           H
ATOM   1385 HG13 VAL    92      36.942  44.715  42.665  1.00  0.00           H
ATOM   1386  CG2 VAL    92      38.898  43.426  40.903  1.00  0.00           C
ATOM   1387 HG21 VAL    92      39.248  44.395  41.320  1.00  0.00           H
ATOM   1388 HG22 VAL    92      39.787  42.760  40.864  1.00  0.00           H
ATOM   1389 HG23 VAL    92      38.494  43.671  39.897  1.00  0.00           H
ATOM   1390  C   VAL    92      37.441  42.705  44.399  1.00  0.00           C
ATOM   1391  O   VAL    92      37.495  43.498  45.299  1.00  0.00           O
ATOM   1392  N   ASN    93      36.566  41.625  44.493  1.00  0.00           N
ATOM   1393  HN  ASN    93      36.499  40.920  43.790  1.00  0.00           H
ATOM   1394  CA  ASN    93      35.621  41.473  45.577  1.00  0.00           C
ATOM   1395  HA  ASN    93      34.911  42.286  45.543  1.00  0.00           H
ATOM   1396  CB  ASN    93      34.788  40.179  45.540  1.00  0.00           C
ATOM   1397  HB1 ASN    93      35.518  39.348  45.433  1.00  0.00           H
ATOM   1398  HB2 ASN    93      34.190  40.076  46.471  1.00  0.00           H
ATOM   1399  CG  ASN    93      33.767  40.243  44.422  1.00  0.00           C
ATOM   1400  OD1 ASN    93      33.523  41.339  43.826  1.00  0.00           O
ATOM   1401  ND2 ASN    93      33.236  39.035  44.091  1.00  0.00           N
ATOM   1402 HD21 ASN    93      33.241  38.309  44.779  1.00  0.00           H
ATOM   1403 HD22 ASN    93      32.538  38.965  43.378  1.00  0.00           H
ATOM   1404  C   ASN    93      36.220  41.646  46.973  1.00  0.00           C
ATOM   1405  O   ASN    93      35.588  42.171  47.863  1.00  0.00           O
ATOM   1406  N   CYS    94      37.372  41.004  47.167  1.00  0.00           N
ATOM   1407  HN  CYS    94      37.863  40.429  46.517  1.00  0.00           H
ATOM   1408  CA  CYS    94      38.152  41.073  48.439  1.00  0.00           C
ATOM   1409  HA  CYS    94      37.414  40.914  49.212  1.00  0.00           H
ATOM   1410  CB  CYS    94      39.258  40.067  48.506  1.00  0.00           C
ATOM   1411  HB1 CYS    94      38.829  39.059  48.317  1.00  0.00           H
ATOM   1412  HB2 CYS    94      39.879  40.324  47.621  1.00  0.00           H
ATOM   1413  SG  CYS    94      40.160  39.908  50.065  1.00  0.00           S
ATOM   1414  C   CYS    94      38.775  42.450  48.641  1.00  0.00           C
ATOM   1415  O   CYS    94      38.723  42.923  49.782  1.00  0.00           O
ATOM   1416  N   ALA    95      39.185  43.084  47.564  1.00  0.00           N
ATOM   1417  HN  ALA    95      39.163  42.639  46.673  1.00  0.00           H
ATOM   1418  CA  ALA    95      39.672  44.456  47.595  1.00  0.00           C
ATOM   1419  HA  ALA    95      40.422  44.429  48.371  1.00  0.00           H
ATOM   1420  CB  ALA    95      40.306  44.856  46.281  1.00  0.00           C
ATOM   1421  HB1 ALA    95      41.063  44.105  45.969  1.00  0.00           H
ATOM   1422  HB2 ALA    95      39.485  44.919  45.534  1.00  0.00           H
ATOM   1423  HB3 ALA    95      40.745  45.876  46.312  1.00  0.00           H
ATOM   1424  C   ALA    95      38.629  45.464  48.025  1.00  0.00           C
ATOM   1425  O   ALA    95      38.945  46.429  48.762  1.00  0.00           O
ATOM   1426  N   LYS    96      37.318  45.204  47.520  1.00  0.00           N
ATOM   1427  HN  LYS    96      37.174  44.534  46.796  1.00  0.00           H
ATOM   1428  CA  LYS    96      36.085  45.834  48.015  1.00  0.00           C
ATOM   1429  HA  LYS    96      36.203  46.903  47.912  1.00  0.00           H
ATOM   1430  CB  LYS    96      34.832  45.454  47.175  1.00  0.00           C
ATOM   1431  HB1 LYS    96      34.705  44.350  47.143  1.00  0.00           H
ATOM   1432  HB2 LYS    96      33.990  45.937  47.715  1.00  0.00           H
ATOM   1433  CG  LYS    96      34.828  45.926  45.712  1.00  0.00           C
ATOM   1434  HG1 LYS    96      34.744  47.032  45.774  1.00  0.00           H
ATOM   1435  HG2 LYS    96      35.792  45.581  45.283  1.00  0.00           H
ATOM   1436  CD  LYS    96      33.593  45.388  45.000  1.00  0.00           C
ATOM   1437  HD1 LYS    96      33.589  44.280  45.071  1.00  0.00           H
ATOM   1438  HD2 LYS    96      32.736  45.714  45.628  1.00  0.00           H
ATOM   1439  CE  LYS    96      33.416  45.906  43.583  1.00  0.00           C
ATOM   1440  HE1 LYS    96      33.154  46.984  43.650  1.00  0.00           H
ATOM   1441  HE2 LYS    96      34.265  45.885  42.867  1.00  0.00           H
ATOM   1442  NZ  LYS    96      32.312  45.254  42.858  1.00  0.00           N
ATOM   1443  HZ1 LYS    96      32.539  45.162  41.848  1.00  0.00           H
ATOM   1444  HZ2 LYS    96      32.075  44.329  43.269  1.00  0.00           H
ATOM   1445  HZ3 LYS    96      31.408  45.768  42.825  1.00  0.00           H
ATOM   1446  C   LYS    96      35.770  45.567  49.480  1.00  0.00           C
ATOM   1447  O   LYS    96      35.628  46.550  50.217  1.00  0.00           O
ATOM   1448  N   LYS    97      35.756  44.336  49.972  1.00  0.00           N
ATOM   1449  HN  LYS    97      35.981  43.673  49.263  1.00  0.00           H
ATOM   1450  CA  LYS    97      35.821  44.133  51.403  1.00  0.00           C
ATOM   1451  HA  LYS    97      34.884  44.509  51.785  1.00  0.00           H
ATOM   1452  CB  LYS    97      35.883  42.596  51.638  1.00  0.00           C
ATOM   1453  HB1 LYS    97      35.079  42.105  51.051  1.00  0.00           H
ATOM   1454  HB2 LYS    97      36.812  42.271  51.123  1.00  0.00           H
ATOM   1455  CG  LYS    97      36.001  42.078  53.069  1.00  0.00           C
ATOM   1456  HG1 LYS    97      35.856  40.977  53.023  1.00  0.00           H
ATOM   1457  HG2 LYS    97      36.923  42.252  53.663  1.00  0.00           H
ATOM   1458  CD  LYS    97      34.803  42.474  53.916  1.00  0.00           C
ATOM   1459  HD1 LYS    97      34.999  42.033  54.917  1.00  0.00           H
ATOM   1460  HD2 LYS    97      34.814  43.578  54.037  1.00  0.00           H
ATOM   1461  CE  LYS    97      33.567  41.864  53.344  1.00  0.00           C
ATOM   1462  HE1 LYS    97      33.210  42.175  52.339  1.00  0.00           H
ATOM   1463  HE2 LYS    97      33.719  40.765  53.388  1.00  0.00           H
ATOM   1464  NZ  LYS    97      32.476  42.205  54.241  1.00  0.00           N
ATOM   1465  HZ1 LYS    97      32.377  43.194  54.548  1.00  0.00           H
ATOM   1466  HZ2 LYS    97      31.619  42.067  53.668  1.00  0.00           H
ATOM   1467  HZ3 LYS    97      32.495  41.496  55.001  1.00  0.00           H
ATOM   1468  C   LYS    97      36.921  44.896  52.143  1.00  0.00           C
ATOM   1469  O   LYS    97      36.624  45.484  53.176  1.00  0.00           O
ATOM   1470  N   ILE    98      38.166  44.934  51.605  1.00  0.00           N
ATOM   1471  HN  ILE    98      38.434  44.445  50.779  1.00  0.00           H
ATOM   1472  CA  ILE    98      39.289  45.578  52.321  1.00  0.00           C
ATOM   1473  HA  ILE    98      39.320  45.070  53.273  1.00  0.00           H
ATOM   1474  CB  ILE    98      40.641  45.363  51.678  1.00  0.00           C
ATOM   1475  HB  ILE    98      40.461  45.546  50.597  1.00  0.00           H
ATOM   1476  CG2 ILE    98      41.708  46.389  52.157  1.00  0.00           C
ATOM   1477 HG21 ILE    98      42.711  46.081  51.790  1.00  0.00           H
ATOM   1478 HG22 ILE    98      41.480  47.408  51.777  1.00  0.00           H
ATOM   1479 HG23 ILE    98      41.765  46.423  53.266  1.00  0.00           H
ATOM   1480  CG1 ILE    98      41.083  43.926  51.878  1.00  0.00           C
ATOM   1481 HG11 ILE    98      41.580  43.828  52.866  1.00  0.00           H
ATOM   1482 HG12 ILE    98      40.186  43.271  51.859  1.00  0.00           H
ATOM   1483  CD  ILE    98      42.098  43.460  50.754  1.00  0.00           C
ATOM   1484  HD1 ILE    98      41.554  43.505  49.786  1.00  0.00           H
ATOM   1485  HD2 ILE    98      43.116  43.901  50.696  1.00  0.00           H
ATOM   1486  HD3 ILE    98      42.349  42.397  50.961  1.00  0.00           H
ATOM   1487  C   ILE    98      39.041  46.995  52.685  1.00  0.00           C
ATOM   1488  O   ILE    98      39.254  47.439  53.827  1.00  0.00           O
ATOM   1489  N   VAL    99      38.471  47.761  51.710  1.00  0.00           N
ATOM   1490  HN  VAL    99      38.480  47.393  50.784  1.00  0.00           H
ATOM   1491  CA  VAL    99      38.057  49.108  51.848  1.00  0.00           C
ATOM   1492  HA  VAL    99      38.846  49.736  52.233  1.00  0.00           H
ATOM   1493  CB  VAL    99      37.670  49.822  50.492  1.00  0.00           C
ATOM   1494  HB  VAL    99      36.781  49.324  50.049  1.00  0.00           H
ATOM   1495  CG1 VAL    99      37.224  51.251  50.775  1.00  0.00           C
ATOM   1496 HG11 VAL    99      37.057  51.849  49.853  1.00  0.00           H
ATOM   1497 HG12 VAL    99      36.279  51.312  51.356  1.00  0.00           H
ATOM   1498 HG13 VAL    99      37.987  51.715  51.436  1.00  0.00           H
ATOM   1499  CG2 VAL    99      38.858  49.774  49.497  1.00  0.00           C
ATOM   1500 HG21 VAL    99      39.789  50.312  49.779  1.00  0.00           H
ATOM   1501 HG22 VAL    99      39.291  48.756  49.388  1.00  0.00           H
ATOM   1502 HG23 VAL    99      38.503  50.154  48.516  1.00  0.00           H
ATOM   1503  C   VAL    99      36.869  49.153  52.888  1.00  0.00           C
ATOM   1504  O   VAL    99      36.853  49.964  53.808  1.00  0.00           O
ATOM   1505  N   SER   100      35.843  48.256  52.658  1.00  0.00           N
ATOM   1506  HN  SER   100      35.880  47.694  51.835  1.00  0.00           H
ATOM   1507  CA  SER   100      34.596  48.207  53.372  1.00  0.00           C
ATOM   1508  HA  SER   100      34.047  49.123  53.210  1.00  0.00           H
ATOM   1509  CB  SER   100      33.544  47.078  52.795  1.00  0.00           C
ATOM   1510  HB1 SER   100      33.976  46.059  52.889  1.00  0.00           H
ATOM   1511  HB2 SER   100      32.633  47.056  53.431  1.00  0.00           H
ATOM   1512  OG  SER   100      33.372  47.448  51.393  1.00  0.00           O
ATOM   1513  HG1 SER   100      34.092  47.089  50.870  1.00  0.00           H
ATOM   1514  C   SER   100      34.765  47.960  54.873  1.00  0.00           C
ATOM   1515  O   SER   100      34.020  48.484  55.681  1.00  0.00           O
ATOM   1516  N   ASPT  101      35.798  47.133  55.263  1.00  0.00           N
ATOM   1517  HN  ASPT  101      36.355  46.732  54.540  1.00  0.00           H
ATOM   1518  CA  ASPT  101      36.216  46.897  56.639  1.00  0.00           C
ATOM   1519  HA  ASPT  101      35.299  46.900  57.210  1.00  0.00           H
ATOM   1520  CB  ASPT  101      36.994  45.555  56.757  1.00  0.00           C
ATOM   1521  HB1 ASPT  101      37.639  45.416  55.863  1.00  0.00           H
ATOM   1522  HB2 ASPT  101      37.683  45.620  57.627  1.00  0.00           H
ATOM   1523  CG  ASPT  101      36.040  44.365  56.902  1.00  0.00           C
ATOM   1524  OD1 ASPT  101      34.873  44.199  56.553  1.00  0.00           O
ATOM   1525  OD2 ASPT  101      36.590  43.407  57.717  1.00  0.00           O
ATOM   1526  HD2 ASPT  101      36.047  42.616  57.699  1.00  0.00           H
ATOM   1527  C   ASPT  101      37.022  48.025  57.155  1.00  0.00           C
ATOM   1528  O   ASPT  101      37.922  47.921  58.086  1.00  0.00           O
ATOM   1529  N   GLY   102      36.728  49.277  56.713  1.00  0.00           N
ATOM   1530  HN  GLY   102      36.173  49.388  55.893  1.00  0.00           H
ATOM   1531  CA  GLY   102      37.283  50.484  57.398  1.00  0.00           C
ATOM   1532  HA1 GLY   102      36.569  51.203  57.023  1.00  0.00           H
ATOM   1533  HA2 GLY   102      37.277  50.297  58.462  1.00  0.00           H
ATOM   1534  C   GLY   102      38.714  50.837  57.124  1.00  0.00           C
ATOM   1535  O   GLY   102      39.402  51.310  58.041  1.00  0.00           O
ATOM   1536  N   ASN   103      39.162  50.700  55.909  1.00  0.00           N
ATOM   1537  HN  ASN   103      38.600  50.425  55.133  1.00  0.00           H
ATOM   1538  CA  ASN   103      40.426  51.142  55.378  1.00  0.00           C
ATOM   1539  HA  ASN   103      40.971  51.642  56.165  1.00  0.00           H
ATOM   1540  CB  ASN   103      41.315  49.971  55.009  1.00  0.00           C
ATOM   1541  HB1 ASN   103      40.938  49.328  54.184  1.00  0.00           H
ATOM   1542  HB2 ASN   103      42.338  50.329  54.768  1.00  0.00           H
ATOM   1543  CG  ASN   103      41.530  49.090  56.297  1.00  0.00           C
ATOM   1544  OD1 ASN   103      42.125  49.567  57.265  1.00  0.00           O
ATOM   1545  ND2 ASN   103      40.999  47.820  56.363  1.00  0.00           N
ATOM   1546 HD21 ASN   103      40.445  47.461  55.611  1.00  0.00           H
ATOM   1547 HD22 ASN   103      41.038  47.384  57.263  1.00  0.00           H
ATOM   1548  C   ASN   103      40.269  52.015  54.194  1.00  0.00           C
ATOM   1549  O   ASN   103      39.286  51.935  53.476  1.00  0.00           O
ATOM   1550  N   GLY   104      41.282  52.849  53.872  1.00  0.00           N
ATOM   1551  HN  GLY   104      42.060  53.103  54.442  1.00  0.00           H
ATOM   1552  CA  GLY   104      41.437  53.308  52.486  1.00  0.00           C
ATOM   1553  HA1 GLY   104      40.499  53.259  51.952  1.00  0.00           H
ATOM   1554  HA2 GLY   104      41.991  54.227  52.610  1.00  0.00           H
ATOM   1555  C   GLY   104      42.495  52.463  51.840  1.00  0.00           C
ATOM   1556  O   GLY   104      42.693  51.280  52.181  1.00  0.00           O
ATOM   1557  N   MET   105      43.217  53.071  50.966  1.00  0.00           N
ATOM   1558  HN  MET   105      43.095  54.034  50.736  1.00  0.00           H
ATOM   1559  CA  MET   105      44.211  52.433  50.250  1.00  0.00           C
ATOM   1560  HA  MET   105      43.897  51.401  50.192  1.00  0.00           H
ATOM   1561  CB  MET   105      44.221  53.050  48.839  1.00  0.00           C
ATOM   1562  HB1 MET   105      44.573  54.103  48.811  1.00  0.00           H
ATOM   1563  HB2 MET   105      44.954  52.496  48.214  1.00  0.00           H
ATOM   1564  CG  MET   105      42.890  52.757  48.078  1.00  0.00           C
ATOM   1565  HG1 MET   105      42.695  51.669  48.191  1.00  0.00           H
ATOM   1566  HG2 MET   105      42.043  53.340  48.500  1.00  0.00           H
ATOM   1567  SD  MET   105      43.006  53.289  46.351  1.00  0.00           S
ATOM   1568  CE  MET   105      43.784  51.783  45.708  1.00  0.00           C
ATOM   1569  HE1 MET   105      44.881  51.772  45.887  1.00  0.00           H
ATOM   1570  HE2 MET   105      43.311  50.902  46.192  1.00  0.00           H
ATOM   1571  HE3 MET   105      43.505  51.830  44.634  1.00  0.00           H
ATOM   1572  C   MET   105      45.569  52.394  50.851  1.00  0.00           C
ATOM   1573  O   MET   105      46.435  51.742  50.315  1.00  0.00           O
ATOM   1574  N   ASN   106      45.644  53.064  51.990  1.00  0.00           N
ATOM   1575  HN  ASN   106      44.855  53.667  52.083  1.00  0.00           H
ATOM   1576  CA  ASN   106      46.598  53.011  52.983  1.00  0.00           C
ATOM   1577  HA  ASN   106      47.483  53.548  52.674  1.00  0.00           H
ATOM   1578  CB  ASN   106      46.075  53.709  54.237  1.00  0.00           C
ATOM   1579  HB1 ASN   106      45.244  53.078  54.618  1.00  0.00           H
ATOM   1580  HB2 ASN   106      46.730  53.770  55.133  1.00  0.00           H
ATOM   1581  CG  ASN   106      45.511  55.030  53.866  1.00  0.00           C
ATOM   1582  OD1 ASN   106      44.285  55.162  53.614  1.00  0.00           O
ATOM   1583  ND2 ASN   106      46.262  56.115  53.601  1.00  0.00           N
ATOM   1584 HD21 ASN   106      47.235  55.970  53.780  1.00  0.00           H
ATOM   1585 HD22 ASN   106      45.833  56.983  53.350  1.00  0.00           H
ATOM   1586  C   ASN   106      46.962  51.594  53.463  1.00  0.00           C
ATOM   1587  O   ASN   106      48.056  51.272  53.980  1.00  0.00           O
ATOM   1588  N   ALA   107      45.989  50.646  53.343  1.00  0.00           N
ATOM   1589  HN  ALA   107      45.119  50.935  52.951  1.00  0.00           H
ATOM   1590  CA  ALA   107      46.068  49.211  53.576  1.00  0.00           C
ATOM   1591  HA  ALA   107      46.284  48.927  54.595  1.00  0.00           H
ATOM   1592  CB  ALA   107      44.706  48.610  53.181  1.00  0.00           C
ATOM   1593  HB1 ALA   107      44.043  49.150  53.889  1.00  0.00           H
ATOM   1594  HB2 ALA   107      44.344  49.005  52.207  1.00  0.00           H
ATOM   1595  HB3 ALA   107      44.575  47.519  53.350  1.00  0.00           H
ATOM   1596  C   ALA   107      47.129  48.566  52.719  1.00  0.00           C
ATOM   1597  O   ALA   107      47.839  47.687  53.167  1.00  0.00           O
ATOM   1598  N   TRP   108      47.235  48.927  51.403  1.00  0.00           N
ATOM   1599  HN  TRP   108      46.723  49.666  50.972  1.00  0.00           H
ATOM   1600  CA  TRP   108      48.263  48.410  50.481  1.00  0.00           C
ATOM   1601  HA  TRP   108      48.645  47.474  50.860  1.00  0.00           H
ATOM   1602  CB  TRP   108      47.725  48.214  49.066  1.00  0.00           C
ATOM   1603  HB1 TRP   108      47.448  49.213  48.667  1.00  0.00           H
ATOM   1604  HB2 TRP   108      48.551  47.830  48.431  1.00  0.00           H
ATOM   1605  CG  TRP   108      46.443  47.446  48.909  1.00  0.00           C
ATOM   1606  CD1 TRP   108      46.495  46.113  48.652  1.00  0.00           C
ATOM   1607  HD1 TRP   108      47.310  45.410  48.732  1.00  0.00           H
ATOM   1608  NE1 TRP   108      45.142  45.567  48.601  1.00  0.00           N
ATOM   1609  HE1 TRP   108      44.853  44.786  48.092  1.00  0.00           H
ATOM   1610  CE2 TRP   108      44.379  46.573  48.806  1.00  0.00           C
ATOM   1611  CD2 TRP   108      45.108  47.810  48.886  1.00  0.00           C
ATOM   1612  CE3 TRP   108      44.374  48.956  49.100  1.00  0.00           C
ATOM   1613  HE3 TRP   108      44.857  49.914  49.228  1.00  0.00           H
ATOM   1614  CZ3 TRP   108      42.961  48.925  49.180  1.00  0.00           C
ATOM   1615  HZ3 TRP   108      42.459  49.849  49.424  1.00  0.00           H
ATOM   1616  CZ2 TRP   108      42.989  46.598  48.707  1.00  0.00           C
ATOM   1617  HZ2 TRP   108      42.307  45.768  48.589  1.00  0.00           H
ATOM   1618  CH2 TRP   108      42.288  47.774  48.948  1.00  0.00           C
ATOM   1619  HH2 TRP   108      41.210  47.735  49.005  1.00  0.00           H
ATOM   1620  C   TRP   108      49.464  49.329  50.432  1.00  0.00           C
ATOM   1621  O   TRP   108      49.419  50.319  49.722  1.00  0.00           O
ATOM   1622  N   VAL   109      50.585  48.992  51.057  1.00  0.00           N
ATOM   1623  HN  VAL   109      50.815  48.087  51.405  1.00  0.00           H
ATOM   1624  CA  VAL   109      51.801  49.846  51.298  1.00  0.00           C
ATOM   1625  HA  VAL   109      51.614  50.752  51.856  1.00  0.00           H
ATOM   1626  CB  VAL   109      52.861  49.229  52.268  1.00  0.00           C
ATOM   1627  HB  VAL   109      53.788  49.835  52.358  1.00  0.00           H
ATOM   1628  CG1 VAL   109      52.296  49.010  53.685  1.00  0.00           C
ATOM   1629 HG11 VAL   109      51.850  49.896  54.184  1.00  0.00           H
ATOM   1630 HG12 VAL   109      51.519  48.220  53.777  1.00  0.00           H
ATOM   1631 HG13 VAL   109      53.197  48.763  54.285  1.00  0.00           H
ATOM   1632  CG2 VAL   109      53.384  47.927  51.662  1.00  0.00           C
ATOM   1633 HG21 VAL   109      54.088  47.469  52.388  1.00  0.00           H
ATOM   1634 HG22 VAL   109      52.658  47.152  51.334  1.00  0.00           H
ATOM   1635 HG23 VAL   109      53.921  48.023  50.694  1.00  0.00           H
ATOM   1636  C   VAL   109      52.399  50.398  50.061  1.00  0.00           C
ATOM   1637  O   VAL   109      52.899  51.528  50.075  1.00  0.00           O
ATOM   1638  N   ALA   110      52.420  49.677  48.911  1.00  0.00           N
ATOM   1639  HN  ALA   110      52.046  48.758  49.002  1.00  0.00           H
ATOM   1640  CA  ALA   110      52.854  50.313  47.704  1.00  0.00           C
ATOM   1641  HA  ALA   110      53.753  50.821  48.018  1.00  0.00           H
ATOM   1642  CB  ALA   110      53.059  49.275  46.641  1.00  0.00           C
ATOM   1643  HB1 ALA   110      53.542  49.649  45.713  1.00  0.00           H
ATOM   1644  HB2 ALA   110      53.682  48.470  47.086  1.00  0.00           H
ATOM   1645  HB3 ALA   110      52.135  48.723  46.365  1.00  0.00           H
ATOM   1646  C   ALA   110      52.011  51.396  47.149  1.00  0.00           C
ATOM   1647  O   ALA   110      52.444  52.228  46.375  1.00  0.00           O
ATOM   1648  N   TRP   111      50.676  51.481  47.452  1.00  0.00           N
ATOM   1649  HN  TRP   111      50.418  50.776  48.107  1.00  0.00           H
ATOM   1650  CA  TRP   111      49.917  52.694  47.083  1.00  0.00           C
ATOM   1651  HA  TRP   111      50.063  52.946  46.044  1.00  0.00           H
ATOM   1652  CB  TRP   111      48.396  52.508  47.361  1.00  0.00           C
ATOM   1653  HB1 TRP   111      48.134  51.612  46.758  1.00  0.00           H
ATOM   1654  HB2 TRP   111      48.309  52.368  48.459  1.00  0.00           H
ATOM   1655  CG  TRP   111      47.507  53.609  46.997  1.00  0.00           C
ATOM   1656  CD1 TRP   111      46.985  53.853  45.710  1.00  0.00           C
ATOM   1657  HD1 TRP   111      47.043  53.155  44.888  1.00  0.00           H
ATOM   1658  NE1 TRP   111      46.254  55.076  45.759  1.00  0.00           N
ATOM   1659  HE1 TRP   111      45.614  55.491  45.150  1.00  0.00           H
ATOM   1660  CE2 TRP   111      46.317  55.569  47.031  1.00  0.00           C
ATOM   1661  CD2 TRP   111      47.112  54.660  47.797  1.00  0.00           C
ATOM   1662  CE3 TRP   111      47.426  54.938  49.132  1.00  0.00           C
ATOM   1663  HE3 TRP   111      47.951  54.230  49.757  1.00  0.00           H
ATOM   1664  CZ3 TRP   111      46.836  56.146  49.624  1.00  0.00           C
ATOM   1665  HZ3 TRP   111      47.078  56.486  50.620  1.00  0.00           H
ATOM   1666  CZ2 TRP   111      45.769  56.740  47.543  1.00  0.00           C
ATOM   1667  HZ2 TRP   111      45.211  57.390  46.886  1.00  0.00           H
ATOM   1668  CH2 TRP   111      46.041  56.979  48.836  1.00  0.00           C
ATOM   1669  HH2 TRP   111      45.604  57.842  49.315  1.00  0.00           H
ATOM   1670  C   TRP   111      50.398  53.929  47.814  1.00  0.00           C
ATOM   1671  O   TRP   111      50.540  54.894  47.115  1.00  0.00           O
ATOM   1672  N   ARG   112      50.742  53.897  49.189  1.00  0.00           N
ATOM   1673  HN  ARG   112      50.704  53.051  49.714  1.00  0.00           H
ATOM   1674  CA  ARG   112      51.127  55.146  49.840  1.00  0.00           C
ATOM   1675  HA  ARG   112      50.418  55.894  49.520  1.00  0.00           H
ATOM   1676  CB  ARG   112      51.130  54.995  51.428  1.00  0.00           C
ATOM   1677  HB1 ARG   112      51.212  55.998  51.900  1.00  0.00           H
ATOM   1678  HB2 ARG   112      50.092  54.735  51.725  1.00  0.00           H
ATOM   1679  CG  ARG   112      52.156  54.082  52.118  1.00  0.00           C
ATOM   1680  HG1 ARG   112      52.046  53.057  51.704  1.00  0.00           H
ATOM   1681  HG2 ARG   112      53.211  54.251  51.815  1.00  0.00           H
ATOM   1682  CD  ARG   112      52.169  53.917  53.684  1.00  0.00           C
ATOM   1683  HD1 ARG   112      53.083  53.337  53.936  1.00  0.00           H
ATOM   1684  HD2 ARG   112      52.232  54.929  54.136  1.00  0.00           H
ATOM   1685  NE  ARG   112      50.933  53.181  54.022  1.00  0.00           N
ATOM   1686  HE  ARG   112      50.276  52.977  53.296  1.00  0.00           H
ATOM   1687  CZ  ARG   112      50.804  52.660  55.261  1.00  0.00           C
ATOM   1688  NH1 ARG   112      51.609  52.999  56.253  1.00  0.00           N
ATOM   1689 HH11 ARG   112      52.395  53.617  56.237  1.00  0.00           H
ATOM   1690 HH12 ARG   112      51.541  52.534  57.136  1.00  0.00           H
ATOM   1691  NH2 ARG   112      49.893  51.877  55.642  1.00  0.00           N
ATOM   1692 HH21 ARG   112      49.209  51.510  55.011  1.00  0.00           H
ATOM   1693 HH22 ARG   112      49.925  51.731  56.630  1.00  0.00           H
ATOM   1694  C   ARG   112      52.507  55.518  49.409  1.00  0.00           C
ATOM   1695  O   ARG   112      52.842  56.692  49.318  1.00  0.00           O
ATOM   1696  N   ASN   113      53.330  54.553  49.001  1.00  0.00           N
ATOM   1697  HN  ASN   113      53.054  53.615  49.195  1.00  0.00           H
ATOM   1698  CA  ASN   113      54.704  54.808  48.642  1.00  0.00           C
ATOM   1699  HA  ASN   113      55.055  55.657  49.211  1.00  0.00           H
ATOM   1700  CB  ASN   113      55.735  53.712  48.906  1.00  0.00           C
ATOM   1701  HB1 ASN   113      55.391  52.765  48.437  1.00  0.00           H
ATOM   1702  HB2 ASN   113      56.719  53.829  48.402  1.00  0.00           H
ATOM   1703  CG  ASN   113      55.898  53.463  50.383  1.00  0.00           C
ATOM   1704  OD1 ASN   113      55.856  54.351  51.222  1.00  0.00           O
ATOM   1705  ND2 ASN   113      56.093  52.207  50.771  1.00  0.00           N
ATOM   1706 HD21 ASN   113      56.342  51.549  50.060  1.00  0.00           H
ATOM   1707 HD22 ASN   113      56.297  51.982  51.723  1.00  0.00           H
ATOM   1708  C   ASN   113      54.828  55.252  47.182  1.00  0.00           C
ATOM   1709  O   ASN   113      55.695  56.042  46.781  1.00  0.00           O
ATOM   1710  N   ARG   114      54.034  54.613  46.269  1.00  0.00           N
ATOM   1711  HN  ARG   114      53.276  53.979  46.403  1.00  0.00           H
ATOM   1712  CA  ARG   114      54.295  54.805  44.856  1.00  0.00           C
ATOM   1713  HA  ARG   114      55.091  55.521  44.714  1.00  0.00           H
ATOM   1714  CB  ARG   114      54.778  53.482  44.216  1.00  0.00           C
ATOM   1715  HB1 ARG   114      54.021  52.673  44.130  1.00  0.00           H
ATOM   1716  HB2 ARG   114      55.037  53.672  43.153  1.00  0.00           H
ATOM   1717  CG  ARG   114      55.981  52.940  44.994  1.00  0.00           C
ATOM   1718  HG1 ARG   114      56.505  53.864  45.320  1.00  0.00           H
ATOM   1719  HG2 ARG   114      55.693  52.410  45.927  1.00  0.00           H
ATOM   1720  CD  ARG   114      56.903  52.007  44.118  1.00  0.00           C
ATOM   1721  HD1 ARG   114      57.626  51.643  44.879  1.00  0.00           H
ATOM   1722  HD2 ARG   114      56.342  51.209  43.586  1.00  0.00           H
ATOM   1723  NE  ARG   114      57.519  52.889  43.120  1.00  0.00           N
ATOM   1724  HE  ARG   114      57.397  53.881  43.094  1.00  0.00           H
ATOM   1725  CZ  ARG   114      58.625  52.496  42.529  1.00  0.00           C
ATOM   1726  NH1 ARG   114      59.281  51.392  42.608  1.00  0.00           N
ATOM   1727 HH11 ARG   114      59.132  50.845  43.432  1.00  0.00           H
ATOM   1728 HH12 ARG   114      60.227  51.398  42.283  1.00  0.00           H
ATOM   1729  NH2 ARG   114      59.148  53.315  41.593  1.00  0.00           N
ATOM   1730 HH21 ARG   114      58.770  54.186  41.278  1.00  0.00           H
ATOM   1731 HH22 ARG   114      59.947  52.989  41.088  1.00  0.00           H
ATOM   1732  C   ARG   114      53.099  55.445  44.002  1.00  0.00           C
ATOM   1733  O   ARG   114      53.236  55.613  42.797  1.00  0.00           O
ATOM   1734  N   CYS   115      51.925  55.781  44.658  1.00  0.00           N
ATOM   1735  HN  CYS   115      52.003  55.352  45.555  1.00  0.00           H
ATOM   1736  CA  CYS   115      50.700  56.244  44.015  1.00  0.00           C
ATOM   1737  HA  CYS   115      50.824  56.569  42.992  1.00  0.00           H
ATOM   1738  CB  CYS   115      49.544  55.145  43.947  1.00  0.00           C
ATOM   1739  HB1 CYS   115      49.257  54.837  44.975  1.00  0.00           H
ATOM   1740  HB2 CYS   115      48.659  55.581  43.435  1.00  0.00           H
ATOM   1741  SG  CYS   115      50.186  53.750  43.129  1.00  0.00           S
ATOM   1742  C   CYS   115      50.101  57.407  44.688  1.00  0.00           C
ATOM   1743  O   CYS   115      49.372  58.183  44.033  1.00  0.00           O
ATOM   1744  N   LYS   116      50.401  57.579  45.959  1.00  0.00           N
ATOM   1745  HN  LYS   116      50.892  56.941  46.548  1.00  0.00           H
ATOM   1746  CA  LYS   116      49.921  58.717  46.647  1.00  0.00           C
ATOM   1747  HA  LYS   116      48.895  58.925  46.384  1.00  0.00           H
ATOM   1748  CB  LYS   116      49.762  58.412  48.204  1.00  0.00           C
ATOM   1749  HB1 LYS   116      48.810  57.843  48.255  1.00  0.00           H
ATOM   1750  HB2 LYS   116      50.609  57.772  48.533  1.00  0.00           H
ATOM   1751  CG  LYS   116      49.669  59.659  49.097  1.00  0.00           C
ATOM   1752  HG1 LYS   116      50.712  60.034  49.168  1.00  0.00           H
ATOM   1753  HG2 LYS   116      48.965  60.320  48.546  1.00  0.00           H
ATOM   1754  CD  LYS   116      48.918  59.384  50.451  1.00  0.00           C
ATOM   1755  HD1 LYS   116      47.823  59.272  50.298  1.00  0.00           H
ATOM   1756  HD2 LYS   116      49.282  58.396  50.804  1.00  0.00           H
ATOM   1757  CE  LYS   116      49.085  60.441  51.507  1.00  0.00           C
ATOM   1758  HE1 LYS   116      48.879  61.442  51.070  1.00  0.00           H
ATOM   1759  HE2 LYS   116      48.409  60.160  52.342  1.00  0.00           H
ATOM   1760  NZ  LYS   116      50.463  60.493  52.145  1.00  0.00           N
ATOM   1761  HZ1 LYS   116      50.999  61.356  51.924  1.00  0.00           H
ATOM   1762  HZ2 LYS   116      50.375  60.530  53.180  1.00  0.00           H
ATOM   1763  HZ3 LYS   116      51.099  59.736  51.822  1.00  0.00           H
ATOM   1764  C   LYS   116      50.703  59.937  46.297  1.00  0.00           C
ATOM   1765  O   LYS   116      51.897  60.057  46.356  1.00  0.00           O
ATOM   1766  N   GLY   117      49.874  60.977  46.022  1.00  0.00           N
ATOM   1767  HN  GLY   117      48.899  60.782  46.096  1.00  0.00           H
ATOM   1768  CA  GLY   117      50.355  62.276  45.603  1.00  0.00           C
ATOM   1769  HA1 GLY   117      49.534  62.959  45.760  1.00  0.00           H
ATOM   1770  HA2 GLY   117      51.308  62.432  46.088  1.00  0.00           H
ATOM   1771  C   GLY   117      50.625  62.357  44.103  1.00  0.00           C
ATOM   1772  O   GLY   117      50.828  63.399  43.518  1.00  0.00           O
ATOM   1773  N   THR   118      50.725  61.209  43.392  1.00  0.00           N
ATOM   1774  HN  THR   118      50.734  60.322  43.848  1.00  0.00           H
ATOM   1775  CA  THR   118      50.994  61.105  41.964  1.00  0.00           C
ATOM   1776  HA  THR   118      51.657  61.899  41.652  1.00  0.00           H
ATOM   1777  CB  THR   118      51.629  59.718  41.563  1.00  0.00           C
ATOM   1778  HB  THR   118      51.931  59.805  40.497  1.00  0.00           H
ATOM   1779  OG1 THR   118      50.727  58.696  41.684  1.00  0.00           O
ATOM   1780  HG1 THR   118      50.289  58.793  42.533  1.00  0.00           H
ATOM   1781  CG2 THR   118      52.736  59.355  42.462  1.00  0.00           C
ATOM   1782 HG21 THR   118      53.285  58.496  42.020  1.00  0.00           H
ATOM   1783 HG22 THR   118      53.448  60.197  42.595  1.00  0.00           H
ATOM   1784 HG23 THR   118      52.362  59.008  43.449  1.00  0.00           H
ATOM   1785  C   THR   118      49.815  61.397  41.144  1.00  0.00           C
ATOM   1786  O   THR   118      48.653  61.268  41.568  1.00  0.00           O
ATOM   1787  N   ASPT  119      50.070  61.759  39.834  1.00  0.00           N
ATOM   1788  HN  ASPT  119      50.932  61.851  39.341  1.00  0.00           H
ATOM   1789  CA  ASPT  119      49.005  61.644  38.842  1.00  0.00           C
ATOM   1790  HA  ASPT  119      48.123  62.007  39.348  1.00  0.00           H
ATOM   1791  CB  ASPT  119      49.473  62.563  37.636  1.00  0.00           C
ATOM   1792  HB1 ASPT  119      49.650  63.594  38.008  1.00  0.00           H
ATOM   1793  HB2 ASPT  119      50.352  62.097  37.142  1.00  0.00           H
ATOM   1794  CG  ASPT  119      48.335  62.638  36.659  1.00  0.00           C
ATOM   1795  OD1 ASPT  119      48.101  61.880  35.692  1.00  0.00           O
ATOM   1796  OD2 ASPT  119      47.406  63.573  36.972  1.00  0.00           O
ATOM   1797  HD2 ASPT  119      46.646  63.586  36.385  1.00  0.00           H
ATOM   1798  C   ASPT  119      48.692  60.238  38.491  1.00  0.00           C
ATOM   1799  O   ASPT  119      49.157  59.582  37.583  1.00  0.00           O
ATOM   1800  N   VAL   120      47.790  59.584  39.288  1.00  0.00           N
ATOM   1801  HN  VAL   120      47.566  60.012  40.160  1.00  0.00           H
ATOM   1802  CA  VAL   120      47.236  58.263  39.067  1.00  0.00           C
ATOM   1803  HA  VAL   120      48.143  57.678  39.035  1.00  0.00           H
ATOM   1804  CB  VAL   120      46.434  57.766  40.268  1.00  0.00           C
ATOM   1805  HB  VAL   120      46.123  56.719  40.061  1.00  0.00           H
ATOM   1806  CG1 VAL   120      47.277  57.702  41.591  1.00  0.00           C
ATOM   1807 HG11 VAL   120      46.718  57.098  42.337  1.00  0.00           H
ATOM   1808 HG12 VAL   120      48.308  57.344  41.380  1.00  0.00           H
ATOM   1809 HG13 VAL   120      47.529  58.726  41.941  1.00  0.00           H
ATOM   1810  CG2 VAL   120      45.117  58.569  40.492  1.00  0.00           C
ATOM   1811 HG21 VAL   120      44.577  58.152  41.369  1.00  0.00           H
ATOM   1812 HG22 VAL   120      45.382  59.634  40.663  1.00  0.00           H
ATOM   1813 HG23 VAL   120      44.414  58.473  39.637  1.00  0.00           H
ATOM   1814  C   VAL   120      46.414  58.118  37.708  1.00  0.00           C
ATOM   1815  O   VAL   120      46.118  57.083  37.137  1.00  0.00           O
ATOM   1816  N   GLN   121      45.988  59.230  37.184  1.00  0.00           N
ATOM   1817  HN  GLN   121      46.046  60.053  37.744  1.00  0.00           H
ATOM   1818  CA  GLN   121      45.265  59.337  35.921  1.00  0.00           C
ATOM   1819  HA  GLN   121      44.328  58.799  35.913  1.00  0.00           H
ATOM   1820  CB  GLN   121      44.842  60.824  35.727  1.00  0.00           C
ATOM   1821  HB1 GLN   121      44.090  61.098  36.498  1.00  0.00           H
ATOM   1822  HB2 GLN   121      45.746  61.446  35.902  1.00  0.00           H
ATOM   1823  CG  GLN   121      44.432  61.219  34.269  1.00  0.00           C
ATOM   1824  HG1 GLN   121      44.306  62.304  34.068  1.00  0.00           H
ATOM   1825  HG2 GLN   121      45.206  60.918  33.530  1.00  0.00           H
ATOM   1826  CD  GLN   121      43.243  60.436  33.653  1.00  0.00           C
ATOM   1827  OE1 GLN   121      43.318  59.875  32.588  1.00  0.00           O
ATOM   1828  NE2 GLN   121      42.067  60.622  34.289  1.00  0.00           N
ATOM   1829 HE21 GLN   121      42.000  61.206  35.098  1.00  0.00           H
ATOM   1830 HE22 GLN   121      41.253  60.303  33.805  1.00  0.00           H
ATOM   1831  C   GLN   121      46.089  58.774  34.762  1.00  0.00           C
ATOM   1832  O   GLN   121      45.596  58.145  33.841  1.00  0.00           O
ATOM   1833  N   ALA   122      47.424  59.007  34.854  1.00  0.00           N
ATOM   1834  HN  ALA   122      47.795  59.350  35.714  1.00  0.00           H
ATOM   1835  CA  ALA   122      48.296  58.639  33.764  1.00  0.00           C
ATOM   1836  HA  ALA   122      47.911  59.113  32.873  1.00  0.00           H
ATOM   1837  CB  ALA   122      49.760  59.144  34.124  1.00  0.00           C
ATOM   1838  HB1 ALA   122      50.470  59.024  33.278  1.00  0.00           H
ATOM   1839  HB2 ALA   122      49.734  60.196  34.480  1.00  0.00           H
ATOM   1840  HB3 ALA   122      50.040  58.459  34.954  1.00  0.00           H
ATOM   1841  C   ALA   122      48.350  57.147  33.389  1.00  0.00           C
ATOM   1842  O   ALA   122      48.462  56.826  32.206  1.00  0.00           O
ATOM   1843  N   TRP   123      48.155  56.292  34.416  1.00  0.00           N
ATOM   1844  HN  TRP   123      48.152  56.650  35.347  1.00  0.00           H
ATOM   1845  CA  TRP   123      47.889  54.772  34.237  1.00  0.00           C
ATOM   1846  HA  TRP   123      48.707  54.374  33.656  1.00  0.00           H
ATOM   1847  CB  TRP   123      47.827  54.159  35.659  1.00  0.00           C
ATOM   1848  HB1 TRP   123      46.969  54.544  36.251  1.00  0.00           H
ATOM   1849  HB2 TRP   123      47.666  53.061  35.611  1.00  0.00           H
ATOM   1850  CG  TRP   123      49.086  54.392  36.442  1.00  0.00           C
ATOM   1851  CD1 TRP   123      49.231  55.303  37.446  1.00  0.00           C
ATOM   1852  HD1 TRP   123      48.543  55.994  37.911  1.00  0.00           H
ATOM   1853  NE1 TRP   123      50.580  55.251  37.874  1.00  0.00           N
ATOM   1854  HE1 TRP   123      50.901  55.500  38.761  1.00  0.00           H
ATOM   1855  CE2 TRP   123      51.291  54.278  37.184  1.00  0.00           C
ATOM   1856  CD2 TRP   123      50.365  53.802  36.206  1.00  0.00           C
ATOM   1857  CE3 TRP   123      50.835  52.821  35.343  1.00  0.00           C
ATOM   1858  HE3 TRP   123      50.194  52.354  34.610  1.00  0.00           H
ATOM   1859  CZ3 TRP   123      52.189  52.503  35.298  1.00  0.00           C
ATOM   1860  HZ3 TRP   123      52.589  51.628  34.808  1.00  0.00           H
ATOM   1861  CZ2 TRP   123      52.626  53.924  37.208  1.00  0.00           C
ATOM   1862  HZ2 TRP   123      53.288  54.176  38.023  1.00  0.00           H
ATOM   1863  CH2 TRP   123      53.124  53.158  36.143  1.00  0.00           C
ATOM   1864  HH2 TRP   123      54.170  52.908  36.241  1.00  0.00           H
ATOM   1865  C   TRP   123      46.651  54.364  33.529  1.00  0.00           C
ATOM   1866  O   TRP   123      46.713  53.354  32.898  1.00  0.00           O
ATOM   1867  N   ILE   124      45.614  55.204  33.539  1.00  0.00           N
ATOM   1868  HN  ILE   124      45.690  56.106  33.958  1.00  0.00           H
ATOM   1869  CA  ILE   124      44.475  54.899  32.752  1.00  0.00           C
ATOM   1870  HA  ILE   124      44.404  53.881  32.400  1.00  0.00           H
ATOM   1871  CB  ILE   124      43.158  55.094  33.495  1.00  0.00           C
ATOM   1872  HB  ILE   124      42.313  55.038  32.776  1.00  0.00           H
ATOM   1873  CG2 ILE   124      43.071  53.899  34.459  1.00  0.00           C
ATOM   1874 HG21 ILE   124      42.388  54.235  35.268  1.00  0.00           H
ATOM   1875 HG22 ILE   124      42.653  52.957  34.044  1.00  0.00           H
ATOM   1876 HG23 ILE   124      44.043  53.675  34.948  1.00  0.00           H
ATOM   1877  CG1 ILE   124      43.027  56.420  34.254  1.00  0.00           C
ATOM   1878 HG11 ILE   124      43.699  56.404  35.139  1.00  0.00           H
ATOM   1879 HG12 ILE   124      43.346  57.286  33.636  1.00  0.00           H
ATOM   1880  CD  ILE   124      41.580  56.772  34.619  1.00  0.00           C
ATOM   1881  HD1 ILE   124      41.499  57.794  35.049  1.00  0.00           H
ATOM   1882  HD2 ILE   124      41.072  56.828  33.633  1.00  0.00           H
ATOM   1883  HD3 ILE   124      41.033  56.052  35.264  1.00  0.00           H
ATOM   1884  C   ILE   124      44.445  55.796  31.473  1.00  0.00           C
ATOM   1885  O   ILE   124      43.478  55.787  30.680  1.00  0.00           O
ATOM   1886  N   ARG   125      45.480  56.603  31.205  1.00  0.00           N
ATOM   1887  HN  ARG   125      46.283  56.628  31.796  1.00  0.00           H
ATOM   1888  CA  ARG   125      45.528  57.391  29.944  1.00  0.00           C
ATOM   1889  HA  ARG   125      44.567  57.863  29.802  1.00  0.00           H
ATOM   1890  CB  ARG   125      46.527  58.517  30.164  1.00  0.00           C
ATOM   1891  HB1 ARG   125      46.116  59.168  30.964  1.00  0.00           H
ATOM   1892  HB2 ARG   125      47.477  58.052  30.503  1.00  0.00           H
ATOM   1893  CG  ARG   125      46.986  59.350  28.987  1.00  0.00           C
ATOM   1894  HG1 ARG   125      47.401  58.691  28.194  1.00  0.00           H
ATOM   1895  HG2 ARG   125      46.087  59.820  28.534  1.00  0.00           H
ATOM   1896  CD  ARG   125      48.062  60.433  29.146  1.00  0.00           C
ATOM   1897  HD1 ARG   125      48.943  59.799  29.384  1.00  0.00           H
ATOM   1898  HD2 ARG   125      48.133  61.011  28.200  1.00  0.00           H
ATOM   1899  NE  ARG   125      47.797  61.320  30.297  1.00  0.00           N
ATOM   1900  HE  ARG   125      46.912  61.780  30.370  1.00  0.00           H
ATOM   1901  CZ  ARG   125      48.588  61.574  31.290  1.00  0.00           C
ATOM   1902  NH1 ARG   125      49.862  61.214  31.362  1.00  0.00           N
ATOM   1903 HH11 ARG   125      50.202  60.577  30.670  1.00  0.00           H
ATOM   1904 HH12 ARG   125      50.408  61.563  32.123  1.00  0.00           H
ATOM   1905  NH2 ARG   125      48.209  62.386  32.248  1.00  0.00           N
ATOM   1906 HH21 ARG   125      47.374  62.913  32.087  1.00  0.00           H
ATOM   1907 HH22 ARG   125      48.822  62.674  32.983  1.00  0.00           H
ATOM   1908  C   ARG   125      45.720  56.598  28.683  1.00  0.00           C
ATOM   1909  O   ARG   125      46.457  55.640  28.659  1.00  0.00           O
ATOM   1910  N   GLY   126      45.017  56.905  27.625  1.00  0.00           N
ATOM   1911  HN  GLY   126      44.291  57.585  27.693  1.00  0.00           H
ATOM   1912  CA  GLY   126      45.264  56.255  26.354  1.00  0.00           C
ATOM   1913  HA1 GLY   126      44.994  56.898  25.529  1.00  0.00           H
ATOM   1914  HA2 GLY   126      46.298  55.944  26.330  1.00  0.00           H
ATOM   1915  C   GLY   126      44.459  55.039  26.155  1.00  0.00           C
ATOM   1916  O   GLY   126      44.506  54.352  25.154  1.00  0.00           O
ATOM   1917  N   CYS   127      43.533  54.733  27.114  1.00  0.00           N
ATOM   1918  HN  CYS   127      43.462  55.373  27.875  1.00  0.00           H
ATOM   1919  CA  CYS   127      42.918  53.424  27.145  1.00  0.00           C
ATOM   1920  HA  CYS   127      43.460  52.808  26.443  1.00  0.00           H
ATOM   1921  CB  CYS   127      43.010  52.783  28.565  1.00  0.00           C
ATOM   1922  HB1 CYS   127      42.525  53.485  29.275  1.00  0.00           H
ATOM   1923  HB2 CYS   127      42.398  51.857  28.524  1.00  0.00           H
ATOM   1924  SG  CYS   127      44.749  52.557  29.257  1.00  0.00           S
ATOM   1925  C   CYS   127      41.506  53.542  26.643  1.00  0.00           C
ATOM   1926  O   CYS   127      40.925  54.623  26.916  1.00  0.00           O
ATOM   1927  N   ARG   128      40.876  52.452  26.172  1.00  0.00           N
ATOM   1928  HN  ARG   128      41.351  51.599  25.969  1.00  0.00           H
ATOM   1929  CA  ARG   128      39.452  52.543  25.802  1.00  0.00           C
ATOM   1930  HA  ARG   128      39.254  53.452  25.254  1.00  0.00           H
ATOM   1931  CB  ARG   128      39.051  51.513  24.691  1.00  0.00           C
ATOM   1932  HB1 ARG   128      39.267  50.502  25.098  1.00  0.00           H
ATOM   1933  HB2 ARG   128      37.956  51.602  24.525  1.00  0.00           H
ATOM   1934  CG  ARG   128      39.827  51.641  23.331  1.00  0.00           C
ATOM   1935  HG1 ARG   128      39.661  52.675  22.960  1.00  0.00           H
ATOM   1936  HG2 ARG   128      40.888  51.533  23.640  1.00  0.00           H
ATOM   1937  CD  ARG   128      39.636  50.509  22.249  1.00  0.00           C
ATOM   1938  HD1 ARG   128      39.860  49.605  22.855  1.00  0.00           H
ATOM   1939  HD2 ARG   128      38.654  50.394  21.742  1.00  0.00           H
ATOM   1940  NE  ARG   128      40.723  50.880  21.285  1.00  0.00           N
ATOM   1941  HE  ARG   128      41.591  50.383  21.253  1.00  0.00           H
ATOM   1942  CZ  ARG   128      40.660  51.753  20.279  1.00  0.00           C
ATOM   1943  NH1 ARG   128      39.567  52.443  20.017  1.00  0.00           N
ATOM   1944 HH11 ARG   128      38.724  52.250  20.519  1.00  0.00           H
ATOM   1945 HH12 ARG   128      39.479  53.056  19.231  1.00  0.00           H
ATOM   1946  NH2 ARG   128      41.802  51.818  19.591  1.00  0.00           N
ATOM   1947 HH21 ARG   128      42.445  51.059  19.693  1.00  0.00           H
ATOM   1948 HH22 ARG   128      41.719  51.942  18.602  1.00  0.00           H
ATOM   1949  C   ARG   128      38.515  52.522  27.002  1.00  0.00           C
ATOM   1950  O   ARG   128      37.791  51.576  27.215  1.00  0.00           O
ATOM   1951  N   LEU   129      38.510  53.544  27.794  1.00  0.00           N
ATOM   1952  HN  LEU   129      39.102  54.343  27.724  1.00  0.00           H
ATOM   1953  CA  LEU   129      37.518  53.719  28.877  1.00  0.00           C
ATOM   1954  HA  LEU   129      36.871  52.857  28.939  1.00  0.00           H
ATOM   1955  CB  LEU   129      38.336  53.973  30.162  1.00  0.00           C
ATOM   1956  HB1 LEU   129      38.941  54.905  30.172  1.00  0.00           H
ATOM   1957  HB2 LEU   129      37.618  53.982  31.010  1.00  0.00           H
ATOM   1958  CG  LEU   129      39.276  52.856  30.407  1.00  0.00           C
ATOM   1959  HG  LEU   129      39.817  52.493  29.507  1.00  0.00           H
ATOM   1960  CD1 LEU   129      40.320  53.421  31.387  1.00  0.00           C
ATOM   1961 HD11 LEU   129      41.134  52.722  31.678  1.00  0.00           H
ATOM   1962 HD12 LEU   129      40.781  54.354  31.000  1.00  0.00           H
ATOM   1963 HD13 LEU   129      39.904  53.783  32.351  1.00  0.00           H
ATOM   1964  CD2 LEU   129      38.581  51.685  31.111  1.00  0.00           C
ATOM   1965 HD21 LEU   129      38.034  52.072  31.997  1.00  0.00           H
ATOM   1966 HD22 LEU   129      37.780  51.195  30.517  1.00  0.00           H
ATOM   1967 HD23 LEU   129      39.371  50.987  31.462  1.00  0.00           H
ATOM   1968  C   LEU   129      36.509  54.913  28.591  1.00  0.00           C
ATOM   1969  OT1 LEU   129      36.902  56.081  28.339  1.00  0.00           O
ATOM   1970  OT2 LEU   129      35.292  54.705  28.583  1.00  0.00           O
ATOM   1971  OW  SOL   130       1.965  80.093  84.208  1.00  0.00           O
ATOM   1972  HW1 SOL   130       1.792  79.359  84.798  1.00  0.00           H
ATOM   1973  HW2 SOL   130       2.768  79.846  83.748  1.00  0.00           H
ATOM   1974  OW  SOL   131       5.440  13.906  13.046  1.00  0.00           O
ATOM   1975  HW1 SOL   131       5.689  13.243  12.402  1.00  0.00           H
ATOM   1976  HW2 SOL   131       4.901  14.526  12.556  1.00  0.00           H
ATOM   1977  OW  SOL   132      10.195  11.574  31.713  1.00  0.00           O
ATOM   1978  HW1 SOL   132       9.728  10.916  32.228  1.00  0.00           H
ATOM   1979  HW2 SOL   132       9.926  11.408  30.810  1.00  0.00           H
ATOM   1980  OW  SOL   133      88.492  13.609  13.500  1.00  0.00           O
ATOM   1981  HW1 SOL   133      89.420  13.532  13.723  1.00  0.00           H
ATOM   1982  HW2 SOL   133      88.131  12.739  13.672  1.00  0.00           H
ATOM   1983  OW  SOL   134      73.370  11.088  85.471  1.00  0.00           O
ATOM   1984  HW1 SOL   134      72.879  10.286  85.293  1.00  0.00           H
ATOM   1985  HW2 SOL   134      72.790  11.793  85.185  1.00  0.00           H
ATOM   1986  OW  SOL   135       7.728  11.526   5.775  1.00  0.00           O
ATOM   1987  HW1 SOL   135       7.432  10.735   6.226  1.00  0.00           H
ATOM   1988  HW2 SOL   135       8.496  11.246   5.278  1.00  0.00           H
ATOM   1989  OW  SOL   136      17.456  87.248  79.477  1.00  0.00           O
ATOM   1990  HW1 SOL   136      17.960  88.061  79.490  1.00  0.00           H
ATOM   1991  HW2 SOL   136      18.021  86.623  79.022  1.00  0.00           H
ATOM   1992  OW  SOL   137      15.347  16.615  22.495  1.00  0.00           O
ATOM   1993  HW1 SOL   137      15.946  16.676  23.240  1.00  0.00           H
ATOM   1994  HW2 SOL   137      14.794  15.860  22.693  1.00  0.00           H
ATOM   1995  OW  SOL   138      20.339   5.053   1.149  1.00  0.00           O
ATOM   1996  HW1 SOL   138      19.802   5.837   1.033  1.00  0.00           H
ATOM   1997  HW2 SOL   138      20.023   4.664   1.964  1.00  0.00           H
ATOM   1998  OW  SOL   139      13.942  21.897  28.260  1.00  0.00           O
ATOM   1999  HW1 SOL   139      13.687  22.771  27.965  1.00  0.00           H
ATOM   2000  HW2 SOL   139      13.296  21.312  27.864  1.00  0.00           H
ATOM   2001  OW  SOL   140       6.282  13.497   9.176  1.00  0.00           O
ATOM   2002  HW1 SOL   140       6.760  14.254   8.836  1.00  0.00           H
ATOM   2003  HW2 SOL   140       6.965  12.878   9.433  1.00  0.00           H
ATOM   2004  OW  SOL   141      10.245  17.263  11.987  1.00  0.00           O
ATOM   2005  HW1 SOL   141      11.015  16.779  11.690  1.00  0.00           H
ATOM   2006  HW2 SOL   141       9.841  17.588  11.183  1.00  0.00           H
ATOM   2007  OW  SOL   142      85.445  88.000  11.557  1.00  0.00           O
ATOM   2008  HW1 SOL   142      84.640  88.201  11.079  1.00  0.00           H
ATOM   2009  HW2 SOL   142      85.994  88.775  11.437  1.00  0.00           H
ATOM   2010  OW  SOL   143      12.526   9.753  20.265  1.00  0.00           O
ATOM   2011  HW1 SOL   143      12.512   8.952  20.789  1.00  0.00           H
ATOM   2012  HW2 SOL   143      13.060  10.363  20.774  1.00  0.00           H
ATOM   2013  OW  SOL   144       4.592   6.629  85.350  1.00  0.00           O
ATOM   2014  HW1 SOL   144       4.255   6.546  86.242  1.00  0.00           H
ATOM   2015  HW2 SOL   144       4.563   5.739  84.998  1.00  0.00           H
ATOM   2016  OW  SOL   145       6.820  17.346   3.632  1.00  0.00           O
ATOM   2017  HW1 SOL   145       6.419  18.160   3.327  1.00  0.00           H
ATOM   2018  HW2 SOL   145       6.097  16.720   3.665  1.00  0.00           H
ATOM   2019  OW  SOL   146      78.968   6.882  18.421  1.00  0.00           O
ATOM   2020  HW1 SOL   146      79.474   6.805  17.613  1.00  0.00           H
ATOM   2021  HW2 SOL   146      78.793   7.819  18.507  1.00  0.00           H
ATOM   2022  OW  SOL   147      89.127  12.844   6.722  1.00  0.00           O
ATOM   2023  HW1 SOL   147      89.649  12.315   6.118  1.00  0.00           H
ATOM   2024  HW2 SOL   147      89.705  12.994   7.471  1.00  0.00           H
ATOM   2025  OW  SOL   148      88.572  15.730  22.403  1.00  0.00           O
ATOM   2026  HW1 SOL   148      89.499  15.967  22.371  1.00  0.00           H
ATOM   2027  HW2 SOL   148      88.401  15.313  21.559  1.00  0.00           H
ATOM   2028  OW  SOL   149      82.059  75.439  12.579  1.00  0.00           O
ATOM   2029  HW1 SOL   149      81.837  76.272  12.995  1.00  0.00           H
ATOM   2030  HW2 SOL   149      83.015  75.400  12.613  1.00  0.00           H
ATOM   2031  OW  SOL   150      24.592   0.397  10.875  1.00  0.00           O
ATOM   2032  HW1 SOL   150      24.306   0.210   9.980  1.00  0.00           H
ATOM   2033  HW2 SOL   150      25.259  -0.265  11.057  1.00  0.00           H
ATOM   2034  OW  SOL   151      87.247   9.838  76.498  1.00  0.00           O
ATOM   2035  HW1 SOL   151      88.140   9.985  76.186  1.00  0.00           H
ATOM   2036  HW2 SOL   151      86.901   9.156  75.922  1.00  0.00           H
ATOM   2037  OW  SOL   152      32.669  13.561  14.535  1.00  0.00           O
ATOM   2038  HW1 SOL   152      32.772  13.687  13.592  1.00  0.00           H
ATOM   2039  HW2 SOL   152      33.376  12.963  14.777  1.00  0.00           H
ATOM   2040  OW  SOL   153      86.294  10.026  23.050  1.00  0.00           O
ATOM   2041  HW1 SOL   153      85.349  10.179  23.038  1.00  0.00           H
ATOM   2042  HW2 SOL   153      86.598  10.465  23.844  1.00  0.00           H
ATOM   2043  OW  SOL   154      16.223  85.840  20.612  1.00  0.00           O
ATOM   2044  HW1 SOL   154      16.771  86.155  19.893  1.00  0.00           H
ATOM   2045  HW2 SOL   154      15.725  86.609  20.889  1.00  0.00           H
ATOM   2046  OW  SOL   155      16.774   5.794  10.057  1.00  0.00           O
ATOM   2047  HW1 SOL   155      16.899   5.206   9.312  1.00  0.00           H
ATOM   2048  HW2 SOL   155      16.715   6.667   9.666  1.00  0.00           H
ATOM   2049  OW  SOL   156      87.906   7.393  22.294  1.00  0.00           O
ATOM   2050  HW1 SOL   156      87.575   8.199  22.691  1.00  0.00           H
ATOM   2051  HW2 SOL   156      87.621   6.698  22.888  1.00  0.00           H
ATOM   2052  OW  SOL   157       6.222  87.537  83.761  1.00  0.00           O
ATOM   2053  HW1 SOL   157       6.552  87.252  82.908  1.00  0.00           H
ATOM   2054  HW2 SOL   157       6.721  88.329  83.959  1.00  0.00           H
ATOM   2055  OW  SOL   158      21.265  85.742   9.890  1.00  0.00           O
ATOM   2056  HW1 SOL   158      20.541  85.368  10.392  1.00  0.00           H
ATOM   2057  HW2 SOL   158      21.724  84.983   9.530  1.00  0.00           H
ATOM   2058  OW  SOL   159      16.590  73.765   3.074  1.00  0.00           O
ATOM   2059  HW1 SOL   159      17.086  73.042   2.690  1.00  0.00           H
ATOM   2060  HW2 SOL   159      15.936  73.339   3.628  1.00  0.00           H
ATOM   2061  OW  SOL   160      12.030  88.949  18.115  1.00  0.00           O
ATOM   2062  HW1 SOL   160      11.198  88.733  17.693  1.00  0.00           H
ATOM   2063  HW2 SOL   160      12.639  89.086  17.390  1.00  0.00           H
ATOM   2064  OW  SOL   161       9.349   4.845   0.208  1.00  0.00           O
ATOM   2065  HW1 SOL   161      10.208   4.428   0.143  1.00  0.00           H
ATOM   2066  HW2 SOL   161       9.542   5.776   0.318  1.00  0.00           H
ATOM   2067  OW  SOL   162      24.303  20.433  21.135  1.00  0.00           O
ATOM   2068  HW1 SOL   162      24.424  19.980  21.969  1.00  0.00           H
ATOM   2069  HW2 SOL   162      23.961  19.762  20.544  1.00  0.00           H
ATOM   2070  OW  SOL   163       1.675  89.004  27.483  1.00  0.00           O
ATOM   2071  HW1 SOL   163       1.187  88.282  27.087  1.00  0.00           H
ATOM   2072  HW2 SOL   163       1.455  88.961  28.413  1.00  0.00           H
ATOM   2073  OW  SOL   164      27.813  12.554  12.582  1.00  0.00           O
ATOM   2074  HW1 SOL   164      28.769  12.573  12.537  1.00  0.00           H
ATOM   2075  HW2 SOL   164      27.528  13.165  11.903  1.00  0.00           H
ATOM   2076  OW  SOL   165      32.025  16.239   7.310  1.00  0.00           O
ATOM   2077  HW1 SOL   165      32.284  15.322   7.398  1.00  0.00           H
ATOM   2078  HW2 SOL   165      31.624  16.293   6.443  1.00  0.00           H
ATOM   2079  OW  SOL   166      86.840   1.252  11.993  1.00  0.00           O
ATOM   2080  HW1 SOL   166      87.160   1.186  12.893  1.00  0.00           H
ATOM   2081  HW2 SOL   166      86.383   2.093  11.962  1.00  0.00           H
ATOM   2082  OW  SOL   167      10.641  83.891  73.963  1.00  0.00           O
ATOM   2083  HW1 SOL   167      10.834  83.585  73.077  1.00  0.00           H
ATOM   2084  HW2 SOL   167      11.308  84.555  74.138  1.00  0.00           H
ATOM   2085  OW  SOL   168      19.133  32.031  84.613  1.00  0.00           O
ATOM   2086  HW1 SOL   168      19.323  32.249  85.525  1.00  0.00           H
ATOM   2087  HW2 SOL   168      18.178  32.067  84.552  1.00  0.00           H
ATOM   2088  OW  SOL   169      12.410   7.959  48.133  1.00  0.00           O
ATOM   2089  HW1 SOL   169      12.566   7.842  47.196  1.00  0.00           H
ATOM   2090  HW2 SOL   169      13.096   8.564  48.416  1.00  0.00           H
ATOM   2091  OW  SOL   170       9.180   1.606   6.936  1.00  0.00           O
ATOM   2092  HW1 SOL   170       9.349   2.055   6.107  1.00  0.00           H
ATOM   2093  HW2 SOL   170       9.976   1.102   7.103  1.00  0.00           H
ATOM   2094  OW  SOL   171       5.297   2.789  11.848  1.00  0.00           O
ATOM   2095  HW1 SOL   171       5.275   1.838  11.741  1.00  0.00           H
ATOM   2096  HW2 SOL   171       5.374   2.923  12.792  1.00  0.00           H
ATOM   2097  OW  SOL   172      16.765  80.317   7.567  1.00  0.00           O
ATOM   2098  HW1 SOL   172      17.004  80.675   8.422  1.00  0.00           H
ATOM   2099  HW2 SOL   172      17.069  80.973   6.939  1.00  0.00           H
ATOM   2100  OW  SOL   173       5.390  87.072   9.349  1.00  0.00           O
ATOM   2101  HW1 SOL   173       5.949  86.749   8.642  1.00  0.00           H
ATOM   2102  HW2 SOL   173       4.759  86.368   9.498  1.00  0.00           H
ATOM   2103  OW  SOL   174      23.676  76.031  77.522  1.00  0.00           O
ATOM   2104  HW1 SOL   174      23.395  76.945  77.476  1.00  0.00           H
ATOM   2105  HW2 SOL   174      23.065  75.623  78.136  1.00  0.00           H
ATOM   2106  OW  SOL   175      68.234  29.490  22.854  1.00  0.00           O
ATOM   2107  HW1 SOL   175      68.675  30.326  23.012  1.00  0.00           H
ATOM   2108  HW2 SOL   175      68.709  28.862  23.398  1.00  0.00           H
ATOM   2109  OW  SOL   176       1.522  13.123  88.757  1.00  0.00           O
ATOM   2110  HW1 SOL   176       1.931  13.985  88.682  1.00  0.00           H
ATOM   2111  HW2 SOL   176       1.642  12.724  87.896  1.00  0.00           H
ATOM   2112  OW  SOL   177      27.125  77.231  17.462  1.00  0.00           O
ATOM   2113  HW1 SOL   177      27.503  76.670  18.139  1.00  0.00           H
ATOM   2114  HW2 SOL   177      27.745  77.180  16.734  1.00  0.00           H
ATOM   2115  OW  SOL   178       8.873   5.256   8.382  1.00  0.00           O
ATOM   2116  HW1 SOL   178       8.445   4.993   7.567  1.00  0.00           H
ATOM   2117  HW2 SOL   178       9.637   5.759   8.100  1.00  0.00           H
ATOM   2118  OW  SOL   179      86.313   3.450   6.466  1.00  0.00           O
ATOM   2119  HW1 SOL   179      85.987   2.820   5.823  1.00  0.00           H
ATOM   2120  HW2 SOL   179      86.501   2.925   7.243  1.00  0.00           H
ATOM   2121  OW  SOL   180      86.342  29.954  16.650  1.00  0.00           O
ATOM   2122  HW1 SOL   180      86.265  30.657  17.295  1.00  0.00           H
ATOM   2123  HW2 SOL   180      87.155  30.144  16.183  1.00  0.00           H
ATOM   2124  OW  SOL   181       1.485  10.262  11.912  1.00  0.00           O
ATOM   2125  HW1 SOL   181       1.478  10.672  12.776  1.00  0.00           H
ATOM   2126  HW2 SOL   181       0.565  10.243  11.648  1.00  0.00           H
ATOM   2127  OW  SOL   182       8.847  11.818  10.107  1.00  0.00           O
ATOM   2128  HW1 SOL   182       8.024  11.691  10.580  1.00  0.00           H
ATOM   2129  HW2 SOL   182       9.385  11.067  10.356  1.00  0.00           H
ATOM   2130  OW  SOL   183      14.927  37.701  10.833  1.00  0.00           O
ATOM   2131  HW1 SOL   183      14.893  38.587  11.194  1.00  0.00           H
ATOM   2132  HW2 SOL   183      15.339  37.177  11.519  1.00  0.00           H
ATOM   2133  OW  SOL   184      61.352  30.907  79.436  1.00  0.00           O
ATOM   2134  HW1 SOL   184      60.993  30.263  80.047  1.00  0.00           H
ATOM   2135  HW2 SOL   184      60.692  30.979  78.747  1.00  0.00           H
ATOM   2136  OW  SOL   185      31.140   4.201  11.429  1.00  0.00           O
ATOM   2137  HW1 SOL   185      30.448   3.949  12.040  1.00  0.00           H
ATOM   2138  HW2 SOL   185      30.864   3.835  10.589  1.00  0.00           H
ATOM   2139  OW  SOL   186      88.313   9.693  86.250  1.00  0.00           O
ATOM   2140  HW1 SOL   186      87.933   8.846  86.017  1.00  0.00           H
ATOM   2141  HW2 SOL   186      87.736  10.336  85.837  1.00  0.00           H
ATOM   2142  OW  SOL   187       5.793   4.116   6.819  1.00  0.00           O
ATOM   2143  HW1 SOL   187       4.862   4.334   6.859  1.00  0.00           H
ATOM   2144  HW2 SOL   187       5.829   3.181   7.023  1.00  0.00           H
ATOM   2145  OW  SOL   188      10.437  77.965  28.434  1.00  0.00           O
ATOM   2146  HW1 SOL   188      10.327  78.101  27.493  1.00  0.00           H
ATOM   2147  HW2 SOL   188      11.295  77.550  28.518  1.00  0.00           H
ATOM   2148  OW  SOL   189      18.595  22.572  85.967  1.00  0.00           O
ATOM   2149  HW1 SOL   189      18.664  22.046  86.764  1.00  0.00           H
ATOM   2150  HW2 SOL   189      17.978  23.269  86.191  1.00  0.00           H
ATOM   2151  OW  SOL   190      24.026  15.589   7.364  1.00  0.00           O
ATOM   2152  HW1 SOL   190      24.531  16.124   6.752  1.00  0.00           H
ATOM   2153  HW2 SOL   190      23.121  15.879   7.247  1.00  0.00           H
ATOM   2154  OW  SOL   191       9.955  80.094   3.313  1.00  0.00           O
ATOM   2155  HW1 SOL   191       9.587  80.346   2.466  1.00  0.00           H
ATOM   2156  HW2 SOL   191       9.220  80.160   3.923  1.00  0.00           H
ATOM   2157  OW  SOL   192       4.398  12.358   7.551  1.00  0.00           O
ATOM   2158  HW1 SOL   192       4.203  13.039   6.908  1.00  0.00           H
ATOM   2159  HW2 SOL   192       5.160  12.690   8.028  1.00  0.00           H
ATOM   2160  OW  SOL   193       0.005  27.741  87.839  1.00  0.00           O
ATOM   2161  HW1 SOL   193       0.149  28.190  87.006  1.00  0.00           H
ATOM   2162  HW2 SOL   193      -0.930  27.854  88.013  1.00  0.00           H
ATOM   2163  OW  SOL   194      83.750  87.406  14.966  1.00  0.00           O
ATOM   2164  HW1 SOL   194      82.853  87.607  14.698  1.00  0.00           H
ATOM   2165  HW2 SOL   194      83.696  86.531  15.350  1.00  0.00           H
ATOM   2166  OW  SOL   195      88.911  19.090  21.416  1.00  0.00           O
ATOM   2167  HW1 SOL   195      89.616  19.736  21.450  1.00  0.00           H
ATOM   2168  HW2 SOL   195      89.354  18.259  21.243  1.00  0.00           H
ATOM   2169  OW  SOL   196       5.452  86.875  86.351  1.00  0.00           O
ATOM   2170  HW1 SOL   196       5.963  86.066  86.320  1.00  0.00           H
ATOM   2171  HW2 SOL   196       5.607  87.289  85.502  1.00  0.00           H
ATOM   2172  OW  SOL   197      20.536   5.860  12.863  1.00  0.00           O
ATOM   2173  HW1 SOL   197      21.305   5.999  12.309  1.00  0.00           H
ATOM   2174  HW2 SOL   197      20.857   5.323  13.587  1.00  0.00           H
ATOM   2175  OW  SOL   198      85.303  41.778  22.523  1.00  0.00           O
ATOM   2176  HW1 SOL   198      85.158  41.007  23.071  1.00  0.00           H
ATOM   2177  HW2 SOL   198      84.698  42.435  22.867  1.00  0.00           H
ATOM   2178  OW  SOL   199      17.787   8.435  27.176  1.00  0.00           O
ATOM   2179  HW1 SOL   199      18.294   7.765  27.634  1.00  0.00           H
ATOM   2180  HW2 SOL   199      17.059   8.630  27.767  1.00  0.00           H
ATOM   2181  OW  SOL   200      10.812   7.658  25.820  1.00  0.00           O
ATOM   2182  HW1 SOL   200      10.142   6.992  25.976  1.00  0.00           H
ATOM   2183  HW2 SOL   200      10.599   8.013  24.957  1.00  0.00           H
ATOM   2184  OW  SOL   201      19.635  86.632   4.205  1.00  0.00           O
ATOM   2185  HW1 SOL   201      19.878  87.449   4.639  1.00  0.00           H
ATOM   2186  HW2 SOL   201      19.701  85.967   4.890  1.00  0.00           H
ATOM   2187  OW  SOL   202      12.140   2.923  89.095  1.00  0.00           O
ATOM   2188  HW1 SOL   202      12.025   3.386  89.925  1.00  0.00           H
ATOM   2189  HW2 SOL   202      11.906   2.016  89.293  1.00  0.00           H
ATOM   2190  OW  SOL   203      22.693  17.572  87.007  1.00  0.00           O
ATOM   2191  HW1 SOL   203      21.943  16.976  86.982  1.00  0.00           H
ATOM   2192  HW2 SOL   203      22.375  18.375  86.594  1.00  0.00           H
ATOM   2193  OW  SOL   204      -0.031  87.880   8.423  1.00  0.00           O
ATOM   2194  HW1 SOL   204      -0.249  87.311   9.161  1.00  0.00           H
ATOM   2195  HW2 SOL   204      -0.128  88.768   8.767  1.00  0.00           H
ATOM   2196  OW  SOL   205       7.230  88.579  72.751  1.00  0.00           O
ATOM   2197  HW1 SOL   205       6.682  89.158  72.222  1.00  0.00           H
ATOM   2198  HW2 SOL   205       6.707  87.785  72.858  1.00  0.00           H
ATOM   2199  OW  SOL   206      12.444   2.422  12.855  1.00  0.00           O
ATOM   2200  HW1 SOL   206      11.638   1.916  12.748  1.00  0.00           H
ATOM   2201  HW2 SOL   206      12.832   2.443  11.980  1.00  0.00           H
ATOM   2202  OW  SOL   207      18.789   0.537  16.819  1.00  0.00           O
ATOM   2203  HW1 SOL   207      17.880   0.554  16.519  1.00  0.00           H
ATOM   2204  HW2 SOL   207      18.738   0.221  17.721  1.00  0.00           H
ATOM   2205  OW  SOL   208      82.307  22.362   0.481  1.00  0.00           O
ATOM   2206  HW1 SOL   208      81.826  22.087   1.262  1.00  0.00           H
ATOM   2207  HW2 SOL   208      82.300  23.318   0.519  1.00  0.00           H
ATOM   2208  OW  SOL   209       2.553   4.475  77.914  1.00  0.00           O
ATOM   2209  HW1 SOL   209       3.028   5.303  77.846  1.00  0.00           H
ATOM   2210  HW2 SOL   209       1.740   4.702  78.365  1.00  0.00           H
ATOM   2211  OW  SOL   210       1.896  13.429  85.139  1.00  0.00           O
ATOM   2212  HW1 SOL   210       0.949  13.408  84.996  1.00  0.00           H
ATOM   2213  HW2 SOL   210       2.072  12.671  85.696  1.00  0.00           H
ATOM   2214  OW  SOL   211      82.830   8.482  27.958  1.00  0.00           O
ATOM   2215  HW1 SOL   211      81.952   8.101  27.986  1.00  0.00           H
ATOM   2216  HW2 SOL   211      83.415   7.729  27.876  1.00  0.00           H
ATOM   2217  OW  SOL   212      18.433  75.519   2.205  1.00  0.00           O
ATOM   2218  HW1 SOL   212      17.665  75.009   2.461  1.00  0.00           H
ATOM   2219  HW2 SOL   212      18.886  74.968   1.567  1.00  0.00           H
ATOM   2220  OW  SOL   213      88.882  10.187  74.295  1.00  0.00           O
ATOM   2221  HW1 SOL   213      88.189  10.313  73.647  1.00  0.00           H
ATOM   2222  HW2 SOL   213      89.279   9.348  74.061  1.00  0.00           H
ATOM   2223  OW  SOL   214      13.146   2.626  10.255  1.00  0.00           O
ATOM   2224  HW1 SOL   214      12.554   2.616   9.503  1.00  0.00           H
ATOM   2225  HW2 SOL   214      13.862   2.042  10.005  1.00  0.00           H
ATOM   2226  OW  SOL   215       5.864  83.273   9.965  1.00  0.00           O
ATOM   2227  HW1 SOL   215       6.015  83.604  10.851  1.00  0.00           H
ATOM   2228  HW2 SOL   215       5.315  83.938   9.551  1.00  0.00           H
ATOM   2229  OW  SOL   216      80.563   6.854  13.083  1.00  0.00           O
ATOM   2230  HW1 SOL   216      81.240   6.886  13.760  1.00  0.00           H
ATOM   2231  HW2 SOL   216      80.150   7.717  13.116  1.00  0.00           H
ATOM   2232  OW  SOL   217      20.422  74.872   0.297  1.00  0.00           O
ATOM   2233  HW1 SOL   217      20.992  75.516   0.718  1.00  0.00           H
ATOM   2234  HW2 SOL   217      20.498  75.058  -0.638  1.00  0.00           H
ATOM   2235  OW  SOL   218      10.113  89.074   9.465  1.00  0.00           O
ATOM   2236  HW1 SOL   218       9.508  89.810   9.557  1.00  0.00           H
ATOM   2237  HW2 SOL   218      10.744  89.362   8.805  1.00  0.00           H
ATOM   2238  OW  SOL   219      29.624   0.311  13.662  1.00  0.00           O
ATOM   2239  HW1 SOL   219      29.300  -0.085  12.853  1.00  0.00           H
ATOM   2240  HW2 SOL   219      29.510   1.252  13.531  1.00  0.00           H
ATOM   2241  OW  SOL   220      23.524   5.845  11.872  1.00  0.00           O
ATOM   2242  HW1 SOL   220      23.275   6.738  12.107  1.00  0.00           H
ATOM   2243  HW2 SOL   220      24.199   5.608  12.509  1.00  0.00           H
ATOM   2244  OW  SOL   221      82.841   1.868  76.055  1.00  0.00           O
ATOM   2245  HW1 SOL   221      83.629   1.497  75.657  1.00  0.00           H
ATOM   2246  HW2 SOL   221      82.810   2.768  75.730  1.00  0.00           H
ATOM   2247  OW  SOL   222      19.408  27.504  10.702  1.00  0.00           O
ATOM   2248  HW1 SOL   222      20.321  27.274  10.873  1.00  0.00           H
ATOM   2249  HW2 SOL   222      19.214  27.105   9.854  1.00  0.00           H
ATOM   2250  OW  SOL   223       2.545  30.844  13.814  1.00  0.00           O
ATOM   2251  HW1 SOL   223       1.749  30.584  13.350  1.00  0.00           H
ATOM   2252  HW2 SOL   223       2.382  30.602  14.725  1.00  0.00           H
ATOM   2253  OW  SOL   224      37.199  22.780  14.527  1.00  0.00           O
ATOM   2254  HW1 SOL   224      36.487  23.336  14.208  1.00  0.00           H
ATOM   2255  HW2 SOL   224      36.896  21.886  14.367  1.00  0.00           H
ATOM   2256  OW  SOL   225      12.049  14.433  13.696  1.00  0.00           O
ATOM   2257  HW1 SOL   225      11.265  14.389  13.149  1.00  0.00           H
ATOM   2258  HW2 SOL   225      12.148  13.547  14.045  1.00  0.00           H
ATOM   2259  OW  SOL   226      20.004  10.010   9.010  1.00  0.00           O
ATOM   2260  HW1 SOL   226      19.067  10.165   8.896  1.00  0.00           H
ATOM   2261  HW2 SOL   226      20.353   9.976   8.119  1.00  0.00           H
ATOM   2262  OW  SOL   227      19.204  85.009   6.348  1.00  0.00           O
ATOM   2263  HW1 SOL   227      19.161  84.463   7.133  1.00  0.00           H
ATOM   2264  HW2 SOL   227      18.391  84.820   5.880  1.00  0.00           H
ATOM   2265  OW  SOL   228      12.947  36.435  22.646  1.00  0.00           O
ATOM   2266  HW1 SOL   228      13.008  35.977  21.807  1.00  0.00           H
ATOM   2267  HW2 SOL   228      13.046  35.746  23.303  1.00  0.00           H
ATOM   2268  OW  SOL   229       8.077  86.223   4.881  1.00  0.00           O
ATOM   2269  HW1 SOL   229       8.365  85.551   4.263  1.00  0.00           H
ATOM   2270  HW2 SOL   229       8.023  87.023   4.358  1.00  0.00           H
ATOM   2271  OW  SOL   230      22.628  85.567   2.685  1.00  0.00           O
ATOM   2272  HW1 SOL   230      21.818  85.863   2.270  1.00  0.00           H
ATOM   2273  HW2 SOL   230      23.045  86.370   2.998  1.00  0.00           H
ATOM   2274  OW  SOL   231       3.705  11.198  16.807  1.00  0.00           O
ATOM   2275  HW1 SOL   231       3.984  11.954  17.325  1.00  0.00           H
ATOM   2276  HW2 SOL   231       4.381  11.103  16.137  1.00  0.00           H
ATOM   2277  OW  SOL   232      19.756   2.399   5.668  1.00  0.00           O
ATOM   2278  HW1 SOL   232      20.000   3.309   5.497  1.00  0.00           H
ATOM   2279  HW2 SOL   232      20.387   2.100   6.323  1.00  0.00           H
ATOM   2280  OW  SOL   233      85.739  14.781   1.168  1.00  0.00           O
ATOM   2281  HW1 SOL   233      84.911  14.642   0.708  1.00  0.00           H
ATOM   2282  HW2 SOL   233      85.552  14.543   2.076  1.00  0.00           H
ATOM   2283  OW  SOL   234       4.424  14.919  10.653  1.00  0.00           O
ATOM   2284  HW1 SOL   234       4.850  14.130  10.319  1.00  0.00           H
ATOM   2285  HW2 SOL   234       4.103  15.368   9.870  1.00  0.00           H
ATOM   2286  OW  SOL   235      27.466  27.121   5.407  1.00  0.00           O
ATOM   2287  HW1 SOL   235      27.735  27.134   6.326  1.00  0.00           H
ATOM   2288  HW2 SOL   235      26.744  27.748   5.359  1.00  0.00           H
ATOM   2289  OW  SOL   236       2.141   8.190   1.741  1.00  0.00           O
ATOM   2290  HW1 SOL   236       1.537   8.275   2.479  1.00  0.00           H
ATOM   2291  HW2 SOL   236       1.579   8.209   0.967  1.00  0.00           H
ATOM   2292  OW  SOL   237      85.879   1.696   1.693  1.00  0.00           O
ATOM   2293  HW1 SOL   237      86.499   1.182   2.210  1.00  0.00           H
ATOM   2294  HW2 SOL   237      85.730   2.486   2.212  1.00  0.00           H
ATOM   2295  OW  SOL   238      81.308  16.039  78.484  1.00  0.00           O
ATOM   2296  HW1 SOL   238      81.424  15.235  78.990  1.00  0.00           H
ATOM   2297  HW2 SOL   238      81.097  15.737  77.600  1.00  0.00           H
ATOM   2298  OW  SOL   239      78.670  15.283  84.157  1.00  0.00           O
ATOM   2299  HW1 SOL   239      79.249  15.212  83.398  1.00  0.00           H
ATOM   2300  HW2 SOL   239      78.287  14.410  84.250  1.00  0.00           H
ATOM   2301  OW  SOL   240      28.918  81.355  28.083  1.00  0.00           O
ATOM   2302  HW1 SOL   240      28.994  81.014  28.974  1.00  0.00           H
ATOM   2303  HW2 SOL   240      28.666  82.271  28.197  1.00  0.00           H
ATOM   2304  OW  SOL   241       4.561  73.673  87.019  1.00  0.00           O
ATOM   2305  HW1 SOL   241       3.683  73.893  86.709  1.00  0.00           H
ATOM   2306  HW2 SOL   241       4.791  74.384  87.617  1.00  0.00           H
ATOM   2307  OW  SOL   242       9.487  82.048  20.788  1.00  0.00           O
ATOM   2308  HW1 SOL   242      10.109  82.776  20.769  1.00  0.00           H
ATOM   2309  HW2 SOL   242       9.186  82.014  21.696  1.00  0.00           H
ATOM   2310  OW  SOL   243       3.454   6.340  88.095  1.00  0.00           O
ATOM   2311  HW1 SOL   243       3.153   7.139  88.528  1.00  0.00           H
ATOM   2312  HW2 SOL   243       4.202   6.051  88.618  1.00  0.00           H
ATOM   2313  OW  SOL   244      24.934  75.881  87.276  1.00  0.00           O
ATOM   2314  HW1 SOL   244      24.858  75.946  88.228  1.00  0.00           H
ATOM   2315  HW2 SOL   244      24.411  75.114  87.045  1.00  0.00           H
ATOM   2316  OW  SOL   245       8.708  87.334  78.004  1.00  0.00           O
ATOM   2317  HW1 SOL   245       9.318  87.590  78.696  1.00  0.00           H
ATOM   2318  HW2 SOL   245       9.071  87.722  77.208  1.00  0.00           H
ATOM   2319  OW  SOL   246      87.105  88.549  19.017  1.00  0.00           O
ATOM   2320  HW1 SOL   246      87.680  89.258  18.729  1.00  0.00           H
ATOM   2321  HW2 SOL   246      87.529  88.201  19.802  1.00  0.00           H
ATOM   2322  OW  SOL   247       0.090   5.270  16.040  1.00  0.00           O
ATOM   2323  HW1 SOL   247      -0.038   4.880  16.904  1.00  0.00           H
ATOM   2324  HW2 SOL   247      -0.592   4.877  15.496  1.00  0.00           H
ATOM   2325  OW  SOL   248      11.803  80.286  84.179  1.00  0.00           O
ATOM   2326  HW1 SOL   248      11.104  79.890  83.658  1.00  0.00           H
ATOM   2327  HW2 SOL   248      11.483  81.164  84.382  1.00  0.00           H
ATOM   2328  OW  SOL   249      13.199  77.488  39.239  1.00  0.00           O
ATOM   2329  HW1 SOL   249      14.033  77.076  39.466  1.00  0.00           H
ATOM   2330  HW2 SOL   249      13.438  78.220  38.672  1.00  0.00           H
ATOM   2331  OW  SOL   250       3.757  72.266  13.858  1.00  0.00           O
ATOM   2332  HW1 SOL   250       4.460  71.801  13.405  1.00  0.00           H
ATOM   2333  HW2 SOL   250       3.410  71.628  14.481  1.00  0.00           H
ATOM   2334  OW  SOL   251      15.045  82.481  88.382  1.00  0.00           O
ATOM   2335  HW1 SOL   251      15.760  82.026  87.938  1.00  0.00           H
ATOM   2336  HW2 SOL   251      15.268  82.431  89.311  1.00  0.00           H
ATOM   2337  OW  SOL   252       5.305   3.206   0.213  1.00  0.00           O
ATOM   2338  HW1 SOL   252       5.411   2.350   0.628  1.00  0.00           H
ATOM   2339  HW2 SOL   252       5.910   3.190  -0.528  1.00  0.00           H
ATOM   2340  OW  SOL   253       5.116   9.567   9.828  1.00  0.00           O
ATOM   2341  HW1 SOL   253       5.861   9.163   9.381  1.00  0.00           H
ATOM   2342  HW2 SOL   253       4.500   9.776   9.126  1.00  0.00           H
ATOM   2343  OW  SOL   254      22.929   6.035  36.356  1.00  0.00           O
ATOM   2344  HW1 SOL   254      22.097   5.999  36.828  1.00  0.00           H
ATOM   2345  HW2 SOL   254      22.886   6.848  35.854  1.00  0.00           H
ATOM   2346  OW  SOL   255      10.127  88.464   5.477  1.00  0.00           O
ATOM   2347  HW1 SOL   255      10.017  87.929   4.691  1.00  0.00           H
ATOM   2348  HW2 SOL   255       9.325  88.318   5.980  1.00  0.00           H
ATOM   2349  OW  SOL   256      87.714   9.430  79.325  1.00  0.00           O
ATOM   2350  HW1 SOL   256      87.779   9.950  78.524  1.00  0.00           H
ATOM   2351  HW2 SOL   256      88.597   9.445  79.694  1.00  0.00           H
ATOM   2352  OW  SOL   257       0.567  20.029  14.201  1.00  0.00           O
ATOM   2353  HW1 SOL   257      -0.190  20.287  14.726  1.00  0.00           H
ATOM   2354  HW2 SOL   257       1.155  19.600  14.822  1.00  0.00           H
ATOM   2355  OW  SOL   258      29.549   2.867   2.067  1.00  0.00           O
ATOM   2356  HW1 SOL   258      28.704   2.417   2.073  1.00  0.00           H
ATOM   2357  HW2 SOL   258      30.063   2.423   2.742  1.00  0.00           H
ATOM   2358  OW  SOL   259      13.377  74.185   8.086  1.00  0.00           O
ATOM   2359  HW1 SOL   259      14.085  73.548   7.991  1.00  0.00           H
ATOM   2360  HW2 SOL   259      13.782  74.930   8.531  1.00  0.00           H
ATOM   2361  OW  SOL   260       6.230  86.445  79.071  1.00  0.00           O
ATOM   2362  HW1 SOL   260       7.067  86.671  78.665  1.00  0.00           H
ATOM   2363  HW2 SOL   260       6.469  85.936  79.845  1.00  0.00           H
ATOM   2364  OW  SOL   261       9.474  12.828   7.687  1.00  0.00           O
ATOM   2365  HW1 SOL   261       9.392  12.379   8.528  1.00  0.00           H
ATOM   2366  HW2 SOL   261       8.825  12.405   7.125  1.00  0.00           H
ATOM   2367  OW  SOL   262      12.218  80.975  76.055  1.00  0.00           O
ATOM   2368  HW1 SOL   262      11.614  81.677  76.295  1.00  0.00           H
ATOM   2369  HW2 SOL   262      12.945  81.063  76.672  1.00  0.00           H
ATOM   2370  OW  SOL   263       0.287  86.406  10.928  1.00  0.00           O
ATOM   2371  HW1 SOL   263       0.312  86.943  11.720  1.00  0.00           H
ATOM   2372  HW2 SOL   263       1.187  86.099  10.818  1.00  0.00           H
ATOM   2373  OW  SOL   264       5.955  19.260  22.420  1.00  0.00           O
ATOM   2374  HW1 SOL   264       6.622  19.129  21.745  1.00  0.00           H
ATOM   2375  HW2 SOL   264       6.453  19.378  23.229  1.00  0.00           H
ATOM   2376  OW  SOL   265       1.818  16.975  18.042  1.00  0.00           O
ATOM   2377  HW1 SOL   265       1.476  16.268  18.589  1.00  0.00           H
ATOM   2378  HW2 SOL   265       2.503  17.380  18.574  1.00  0.00           H
ATOM   2379  OW  SOL   266      10.353  80.013  15.372  1.00  0.00           O
ATOM   2380  HW1 SOL   266      10.296  79.312  14.724  1.00  0.00           H
ATOM   2381  HW2 SOL   266       9.953  79.644  16.160  1.00  0.00           H
ATOM   2382  OW  SOL   267      85.852  22.039  82.975  1.00  0.00           O
ATOM   2383  HW1 SOL   267      85.940  22.991  83.027  1.00  0.00           H
ATOM   2384  HW2 SOL   267      85.777  21.855  82.038  1.00  0.00           H
ATOM   2385  OW  SOL   268      12.075  19.215  21.808  1.00  0.00           O
ATOM   2386  HW1 SOL   268      12.396  19.185  22.709  1.00  0.00           H
ATOM   2387  HW2 SOL   268      12.863  19.135  21.270  1.00  0.00           H
ATOM   2388  OW  SOL   269       4.041   5.961  26.045  1.00  0.00           O
ATOM   2389  HW1 SOL   269       3.546   5.177  26.283  1.00  0.00           H
ATOM   2390  HW2 SOL   269       3.449   6.456  25.480  1.00  0.00           H
ATOM   2391  OW  SOL   270       3.353   1.903   4.789  1.00  0.00           O
ATOM   2392  HW1 SOL   270       3.496   2.618   4.169  1.00  0.00           H
ATOM   2393  HW2 SOL   270       3.661   1.122   4.329  1.00  0.00           H
ATOM   2394  OW  SOL   271      21.852   8.435   6.852  1.00  0.00           O
ATOM   2395  HW1 SOL   271      22.214   8.379   7.736  1.00  0.00           H
ATOM   2396  HW2 SOL   271      20.992   8.021   6.917  1.00  0.00           H
ATOM   2397  OW  SOL   272       2.264  13.327  11.224  1.00  0.00           O
ATOM   2398  HW1 SOL   272       2.073  13.311  12.162  1.00  0.00           H
ATOM   2399  HW2 SOL   272       3.043  13.878  11.147  1.00  0.00           H
ATOM   2400  OW  SOL   273       0.238  75.609  10.628  1.00  0.00           O
ATOM   2401  HW1 SOL   273       0.236  74.655  10.544  1.00  0.00           H
ATOM   2402  HW2 SOL   273      -0.688  75.847  10.676  1.00  0.00           H
ATOM   2403  OW  SOL   274       6.768  30.463  14.587  1.00  0.00           O
ATOM   2404  HW1 SOL   274       6.007  29.895  14.707  1.00  0.00           H
ATOM   2405  HW2 SOL   274       6.578  31.235  15.119  1.00  0.00           H
ATOM   2406  OW  SOL   275       0.087  82.012  84.356  1.00  0.00           O
ATOM   2407  HW1 SOL   275       0.552  82.668  83.837  1.00  0.00           H
ATOM   2408  HW2 SOL   275       0.742  81.336  84.531  1.00  0.00           H
ATOM   2409  OW  SOL   276       4.879  16.779  21.298  1.00  0.00           O
ATOM   2410  HW1 SOL   276       4.963  17.652  21.683  1.00  0.00           H
ATOM   2411  HW2 SOL   276       5.733  16.372  21.441  1.00  0.00           H
ATOM   2412  OW  SOL   277       6.359  11.266  23.058  1.00  0.00           O
ATOM   2413  HW1 SOL   277       6.748  10.866  22.280  1.00  0.00           H
ATOM   2414  HW2 SOL   277       5.638  10.682  23.293  1.00  0.00           H
ATOM   2415  OW  SOL   278      20.048   5.989   9.815  1.00  0.00           O
ATOM   2416  HW1 SOL   278      20.872   5.535   9.643  1.00  0.00           H
ATOM   2417  HW2 SOL   278      19.720   6.228   8.947  1.00  0.00           H
ATOM   2418  OW  SOL   279       6.750   7.211  11.416  1.00  0.00           O
ATOM   2419  HW1 SOL   279       6.695   6.336  11.030  1.00  0.00           H
ATOM   2420  HW2 SOL   279       5.904   7.336  11.847  1.00  0.00           H
ATOM   2421  OW  SOL   280      87.858  25.292  10.546  1.00  0.00           O
ATOM   2422  HW1 SOL   280      88.622  24.818  10.875  1.00  0.00           H
ATOM   2423  HW2 SOL   280      87.376  24.644  10.033  1.00  0.00           H
ATOM   2424  OW  SOL   281       0.462  23.040  10.440  1.00  0.00           O
ATOM   2425  HW1 SOL   281       1.129  22.607  10.973  1.00  0.00           H
ATOM   2426  HW2 SOL   281      -0.063  22.323  10.084  1.00  0.00           H
ATOM   2427  OW  SOL   282      89.110  81.342  76.291  1.00  0.00           O
ATOM   2428  HW1 SOL   282      89.555  80.577  76.656  1.00  0.00           H
ATOM   2429  HW2 SOL   282      88.225  81.034  76.094  1.00  0.00           H
ATOM   2430  OW  SOL   283       8.991  87.802   2.967  1.00  0.00           O
ATOM   2431  HW1 SOL   283       9.586  87.312   2.400  1.00  0.00           H
ATOM   2432  HW2 SOL   283       8.686  88.529   2.423  1.00  0.00           H
ATOM   2433  OW  SOL   284      13.410  23.552   7.762  1.00  0.00           O
ATOM   2434  HW1 SOL   284      12.819  23.206   8.430  1.00  0.00           H
ATOM   2435  HW2 SOL   284      13.092  24.440   7.596  1.00  0.00           H
ATOM   2436  OW  SOL   285      83.654  20.408  28.894  1.00  0.00           O
ATOM   2437  HW1 SOL   285      83.822  21.348  28.962  1.00  0.00           H
ATOM   2438  HW2 SOL   285      83.693  20.224  27.956  1.00  0.00           H
ATOM   2439  OW  SOL   286      12.018  12.020  76.269  1.00  0.00           O
ATOM   2440  HW1 SOL   286      12.103  12.925  76.567  1.00  0.00           H
ATOM   2441  HW2 SOL   286      11.756  12.093  75.351  1.00  0.00           H
ATOM   2442  OW  SOL   287      87.062   5.728   4.989  1.00  0.00           O
ATOM   2443  HW1 SOL   287      86.302   6.231   5.281  1.00  0.00           H
ATOM   2444  HW2 SOL   287      86.875   4.830   5.262  1.00  0.00           H
ATOM   2445  OW  SOL   288      79.597  22.199  79.263  1.00  0.00           O
ATOM   2446  HW1 SOL   288      80.392  22.241  79.793  1.00  0.00           H
ATOM   2447  HW2 SOL   288      79.061  21.529  79.686  1.00  0.00           H
ATOM   2448  OW  SOL   289      11.377   3.895   2.420  1.00  0.00           O
ATOM   2449  HW1 SOL   289      11.248   3.417   3.239  1.00  0.00           H
ATOM   2450  HW2 SOL   289      11.220   4.811   2.649  1.00  0.00           H
ATOM   2451  OW  SOL   290      15.766  81.947   1.862  1.00  0.00           O
ATOM   2452  HW1 SOL   290      15.051  81.991   2.497  1.00  0.00           H
ATOM   2453  HW2 SOL   290      16.516  81.631   2.366  1.00  0.00           H
ATOM   2454  OW  SOL   291       5.292  84.522  33.532  1.00  0.00           O
ATOM   2455  HW1 SOL   291       5.918  85.013  33.000  1.00  0.00           H
ATOM   2456  HW2 SOL   291       5.770  84.314  34.335  1.00  0.00           H
ATOM   2457  OW  SOL   292      19.916   2.672   8.520  1.00  0.00           O
ATOM   2458  HW1 SOL   292      20.615   2.092   8.218  1.00  0.00           H
ATOM   2459  HW2 SOL   292      20.313   3.543   8.530  1.00  0.00           H
ATOM   2460  OW  SOL   293      28.794   6.068   9.745  1.00  0.00           O
ATOM   2461  HW1 SOL   293      28.000   5.662   9.397  1.00  0.00           H
ATOM   2462  HW2 SOL   293      28.591   6.242  10.664  1.00  0.00           H
ATOM   2463  OW  SOL   294      83.242   7.916  14.038  1.00  0.00           O
ATOM   2464  HW1 SOL   294      83.862   8.318  14.648  1.00  0.00           H
ATOM   2465  HW2 SOL   294      83.023   8.617  13.424  1.00  0.00           H
ATOM   2466  OW  SOL   295      23.836   3.288   5.403  1.00  0.00           O
ATOM   2467  HW1 SOL   295      23.625   2.782   6.188  1.00  0.00           H
ATOM   2468  HW2 SOL   295      23.067   3.840   5.260  1.00  0.00           H
ATOM   2469  OW  SOL   296      86.362  15.555  13.499  1.00  0.00           O
ATOM   2470  HW1 SOL   296      87.280  15.315  13.623  1.00  0.00           H
ATOM   2471  HW2 SOL   296      85.870  14.838  13.899  1.00  0.00           H
ATOM   2472  OW  SOL   297       5.270  83.374  12.928  1.00  0.00           O
ATOM   2473  HW1 SOL   297       4.489  83.191  12.406  1.00  0.00           H
ATOM   2474  HW2 SOL   297       4.955  83.395  13.832  1.00  0.00           H
ATOM   2475  OW  SOL   298      84.344   3.053  12.416  1.00  0.00           O
ATOM   2476  HW1 SOL   298      84.459   4.000  12.487  1.00  0.00           H
ATOM   2477  HW2 SOL   298      83.436   2.901  12.680  1.00  0.00           H
ATOM   2478  OW  SOL   299      26.316  66.930  74.580  1.00  0.00           O
ATOM   2479  HW1 SOL   299      25.394  66.737  74.754  1.00  0.00           H
ATOM   2480  HW2 SOL   299      26.298  67.711  74.028  1.00  0.00           H
ATOM   2481  OW  SOL   300      86.022  10.824   1.777  1.00  0.00           O
ATOM   2482  HW1 SOL   300      86.131  10.278   0.998  1.00  0.00           H
ATOM   2483  HW2 SOL   300      86.809  11.368   1.800  1.00  0.00           H
ATOM   2484  OW  SOL   301      84.189  81.536  70.383  1.00  0.00           O
ATOM   2485  HW1 SOL   301      84.667  81.743  69.580  1.00  0.00           H
ATOM   2486  HW2 SOL   301      83.379  82.042  70.318  1.00  0.00           H
ATOM   2487  OW  SOL   302       5.197  88.929   3.447  1.00  0.00           O
ATOM   2488  HW1 SOL   302       4.927  88.158   3.945  1.00  0.00           H
ATOM   2489  HW2 SOL   302       5.858  89.351   3.995  1.00  0.00           H
ATOM   2490  OW  SOL   303       0.469   9.965  18.915  1.00  0.00           O
ATOM   2491  HW1 SOL   303      -0.116   9.672  18.216  1.00  0.00           H
ATOM   2492  HW2 SOL   303       0.781   9.156  19.320  1.00  0.00           H
ATOM   2493  OW  SOL   304       1.467  84.684   4.235  1.00  0.00           O
ATOM   2494  HW1 SOL   304       2.246  84.742   3.682  1.00  0.00           H
ATOM   2495  HW2 SOL   304       1.618  83.915   4.784  1.00  0.00           H
ATOM   2496  OW  SOL   305       5.419  15.484  18.538  1.00  0.00           O
ATOM   2497  HW1 SOL   305       5.888  16.255  18.858  1.00  0.00           H
ATOM   2498  HW2 SOL   305       4.611  15.466  19.051  1.00  0.00           H
ATOM   2499  OW  SOL   306      24.175   1.578  23.501  1.00  0.00           O
ATOM   2500  HW1 SOL   306      24.120   1.635  22.548  1.00  0.00           H
ATOM   2501  HW2 SOL   306      23.289   1.348  23.780  1.00  0.00           H
ATOM   2502  OW  SOL   307      85.653  83.092  28.356  1.00  0.00           O
ATOM   2503  HW1 SOL   307      85.261  83.164  29.226  1.00  0.00           H
ATOM   2504  HW2 SOL   307      85.422  83.912  27.919  1.00  0.00           H
ATOM   2505  OW  SOL   308       1.398   0.168   2.229  1.00  0.00           O
ATOM   2506  HW1 SOL   308       1.430  -0.253   3.089  1.00  0.00           H
ATOM   2507  HW2 SOL   308       0.644  -0.231   1.795  1.00  0.00           H
ATOM   2508  OW  SOL   309      14.582  85.160  84.318  1.00  0.00           O
ATOM   2509  HW1 SOL   309      14.214  84.893  83.476  1.00  0.00           H
ATOM   2510  HW2 SOL   309      13.946  85.782  84.672  1.00  0.00           H
ATOM   2511  OW  SOL   310      13.458  18.842  17.992  1.00  0.00           O
ATOM   2512  HW1 SOL   310      13.899  18.646  18.819  1.00  0.00           H
ATOM   2513  HW2 SOL   310      12.653  18.324  18.021  1.00  0.00           H
ATOM   2514  OW  SOL   311      78.656   3.195  25.876  1.00  0.00           O
ATOM   2515  HW1 SOL   311      78.518   3.014  26.805  1.00  0.00           H
ATOM   2516  HW2 SOL   311      77.817   2.986  25.463  1.00  0.00           H
ATOM   2517  OW  SOL   312       8.125  86.133  10.603  1.00  0.00           O
ATOM   2518  HW1 SOL   312       8.577  86.059  11.444  1.00  0.00           H
ATOM   2519  HW2 SOL   312       7.250  86.449  10.827  1.00  0.00           H
ATOM   2520  OW  SOL   313      88.155   5.876  74.022  1.00  0.00           O
ATOM   2521  HW1 SOL   313      87.723   5.022  74.039  1.00  0.00           H
ATOM   2522  HW2 SOL   313      88.187   6.110  73.095  1.00  0.00           H
ATOM   2523  OW  SOL   314      20.221   8.898  38.424  1.00  0.00           O
ATOM   2524  HW1 SOL   314      19.495   8.965  39.044  1.00  0.00           H
ATOM   2525  HW2 SOL   314      21.006   8.991  38.963  1.00  0.00           H
ATOM   2526  OW  SOL   315      83.164   9.612  74.968  1.00  0.00           O
ATOM   2527  HW1 SOL   315      83.206   9.518  74.016  1.00  0.00           H
ATOM   2528  HW2 SOL   315      82.245   9.812  75.148  1.00  0.00           H
ATOM   2529  OW  SOL   316      78.715   5.434  11.549  1.00  0.00           O
ATOM   2530  HW1 SOL   316      78.549   4.624  12.031  1.00  0.00           H
ATOM   2531  HW2 SOL   316      79.426   5.857  12.029  1.00  0.00           H
ATOM   2532  OW  SOL   317       8.852  84.949  13.020  1.00  0.00           O
ATOM   2533  HW1 SOL   317       9.807  84.942  13.082  1.00  0.00           H
ATOM   2534  HW2 SOL   317       8.627  84.084  12.676  1.00  0.00           H
ATOM   2535  OW  SOL   318      14.792  18.829  20.692  1.00  0.00           O
ATOM   2536  HW1 SOL   318      15.573  18.881  20.141  1.00  0.00           H
ATOM   2537  HW2 SOL   318      14.957  18.086  21.273  1.00  0.00           H
ATOM   2538  OW  SOL   319      11.227  87.451  11.828  1.00  0.00           O
ATOM   2539  HW1 SOL   319      10.673  87.646  11.072  1.00  0.00           H
ATOM   2540  HW2 SOL   319      12.061  87.175  11.449  1.00  0.00           H
ATOM   2541  OW  SOL   320      79.518  14.157  88.251  1.00  0.00           O
ATOM   2542  HW1 SOL   320      79.607  13.315  88.697  1.00  0.00           H
ATOM   2543  HW2 SOL   320      79.529  14.804  88.957  1.00  0.00           H
ATOM   2544  OW  SOL   321      24.851  11.566  20.093  1.00  0.00           O
ATOM   2545  HW1 SOL   321      25.184  10.910  19.480  1.00  0.00           H
ATOM   2546  HW2 SOL   321      25.219  12.393  19.782  1.00  0.00           H
ATOM   2547  OW  SOL   322      13.353  82.577   3.866  1.00  0.00           O
ATOM   2548  HW1 SOL   322      13.358  83.530   3.964  1.00  0.00           H
ATOM   2549  HW2 SOL   322      13.418  82.244   4.761  1.00  0.00           H
ATOM   2550  OW  SOL   323      40.683  11.264  11.096  1.00  0.00           O
ATOM   2551  HW1 SOL   323      40.522  12.075  11.579  1.00  0.00           H
ATOM   2552  HW2 SOL   323      41.637  11.192  11.061  1.00  0.00           H
ATOM   2553  OW  SOL   324       0.790   0.825  30.867  1.00  0.00           O
ATOM   2554  HW1 SOL   324       0.042   0.825  30.270  1.00  0.00           H
ATOM   2555  HW2 SOL   324       0.501   0.304  31.616  1.00  0.00           H
ATOM   2556  OW  SOL   325      14.945  11.618  13.786  1.00  0.00           O
ATOM   2557  HW1 SOL   325      14.054  11.740  14.114  1.00  0.00           H
ATOM   2558  HW2 SOL   325      15.117  12.400  13.262  1.00  0.00           H
ATOM   2559  OW  SOL   326       1.676  22.451  13.633  1.00  0.00           O
ATOM   2560  HW1 SOL   326       1.448  21.533  13.778  1.00  0.00           H
ATOM   2561  HW2 SOL   326       2.583  22.428  13.327  1.00  0.00           H
ATOM   2562  OW  SOL   327       5.755  86.739  23.359  1.00  0.00           O
ATOM   2563  HW1 SOL   327       4.994  87.181  23.735  1.00  0.00           H
ATOM   2564  HW2 SOL   327       5.417  86.303  22.577  1.00  0.00           H
ATOM   2565  OW  SOL   328       9.555  87.512  16.901  1.00  0.00           O
ATOM   2566  HW1 SOL   328       8.808  88.085  17.073  1.00  0.00           H
ATOM   2567  HW2 SOL   328       9.429  86.769  17.491  1.00  0.00           H
ATOM   2568  OW  SOL   329       7.205  15.343  21.727  1.00  0.00           O
ATOM   2569  HW1 SOL   329       7.530  14.515  21.373  1.00  0.00           H
ATOM   2570  HW2 SOL   329       6.952  15.137  22.627  1.00  0.00           H
ATOM   2571  OW  SOL   330       1.157   7.625  83.510  1.00  0.00           O
ATOM   2572  HW1 SOL   330       1.780   6.918  83.338  1.00  0.00           H
ATOM   2573  HW2 SOL   330       0.409   7.191  83.919  1.00  0.00           H
ATOM   2574  OW  SOL   331      16.712  81.180  86.700  1.00  0.00           O
ATOM   2575  HW1 SOL   331      16.770  81.679  85.885  1.00  0.00           H
ATOM   2576  HW2 SOL   331      16.412  80.312  86.430  1.00  0.00           H
ATOM   2577  OW  SOL   332       3.071  79.764  14.134  1.00  0.00           O
ATOM   2578  HW1 SOL   332       2.424  80.177  13.562  1.00  0.00           H
ATOM   2579  HW2 SOL   332       3.623  79.254  13.542  1.00  0.00           H
ATOM   2580  OW  SOL   333       2.067  14.615  14.307  1.00  0.00           O
ATOM   2581  HW1 SOL   333       1.735  15.471  14.036  1.00  0.00           H
ATOM   2582  HW2 SOL   333       2.809  14.814  14.878  1.00  0.00           H
ATOM   2583  OW  SOL   334       8.336  15.586   9.067  1.00  0.00           O
ATOM   2584  HW1 SOL   334       9.267  15.376   8.992  1.00  0.00           H
ATOM   2585  HW2 SOL   334       8.180  16.231   8.377  1.00  0.00           H
ATOM   2586  OW  SOL   335      83.305   0.477  64.728  1.00  0.00           O
ATOM   2587  HW1 SOL   335      84.175   0.539  65.121  1.00  0.00           H
ATOM   2588  HW2 SOL   335      82.996   1.382  64.685  1.00  0.00           H
ATOM   2589  OW  SOL   336      17.829  84.051   3.874  1.00  0.00           O
ATOM   2590  HW1 SOL   336      18.142  84.277   2.999  1.00  0.00           H
ATOM   2591  HW2 SOL   336      18.414  83.350   4.165  1.00  0.00           H
ATOM   2592  OW  SOL   337      10.456  83.962  16.839  1.00  0.00           O
ATOM   2593  HW1 SOL   337      10.184  83.379  16.131  1.00  0.00           H
ATOM   2594  HW2 SOL   337      10.557  84.817  16.419  1.00  0.00           H
ATOM   2595  OW  SOL   338      73.641  27.910  79.353  1.00  0.00           O
ATOM   2596  HW1 SOL   338      74.565  27.670  79.279  1.00  0.00           H
ATOM   2597  HW2 SOL   338      73.293  27.798  78.468  1.00  0.00           H
ATOM   2598  OW  SOL   339      76.124  15.376  20.928  1.00  0.00           O
ATOM   2599  HW1 SOL   339      76.713  15.915  21.457  1.00  0.00           H
ATOM   2600  HW2 SOL   339      76.639  15.146  20.155  1.00  0.00           H
ATOM   2601  OW  SOL   340      82.785  11.575  27.432  1.00  0.00           O
ATOM   2602  HW1 SOL   340      83.545  11.054  27.695  1.00  0.00           H
ATOM   2603  HW2 SOL   340      82.327  11.026  26.796  1.00  0.00           H
ATOM   2604  OW  SOL   341      19.100  70.093  28.523  1.00  0.00           O
ATOM   2605  HW1 SOL   341      19.563  69.256  28.522  1.00  0.00           H
ATOM   2606  HW2 SOL   341      19.627  70.658  29.089  1.00  0.00           H
ATOM   2607  OW  SOL   342       3.845   8.187  21.702  1.00  0.00           O
ATOM   2608  HW1 SOL   342       4.539   7.553  21.882  1.00  0.00           H
ATOM   2609  HW2 SOL   342       3.304   7.767  21.034  1.00  0.00           H
ATOM   2610  OW  SOL   343      11.122   5.674  16.321  1.00  0.00           O
ATOM   2611  HW1 SOL   343      12.019   5.663  16.655  1.00  0.00           H
ATOM   2612  HW2 SOL   343      11.208   5.446  15.396  1.00  0.00           H
ATOM   2613  OW  SOL   344      12.464   7.334  21.537  1.00  0.00           O
ATOM   2614  HW1 SOL   344      11.652   7.605  21.965  1.00  0.00           H
ATOM   2615  HW2 SOL   344      12.804   6.630  22.089  1.00  0.00           H
ATOM   2616  OW  SOL   345      18.534   9.875  40.336  1.00  0.00           O
ATOM   2617  HW1 SOL   345      17.858   9.303  40.701  1.00  0.00           H
ATOM   2618  HW2 SOL   345      18.052  10.629  39.996  1.00  0.00           H
ATOM   2619  OW  SOL   346      22.939  80.030  11.791  1.00  0.00           O
ATOM   2620  HW1 SOL   346      23.835  79.786  11.560  1.00  0.00           H
ATOM   2621  HW2 SOL   346      22.793  79.626  12.646  1.00  0.00           H
ATOM   2622  OW  SOL   347       7.162  82.184  31.628  1.00  0.00           O
ATOM   2623  HW1 SOL   347       7.057  82.368  30.694  1.00  0.00           H
ATOM   2624  HW2 SOL   347       7.287  83.043  32.029  1.00  0.00           H
ATOM   2625  OW  SOL   348       9.965   3.822  34.327  1.00  0.00           O
ATOM   2626  HW1 SOL   348       9.522   3.468  33.556  1.00  0.00           H
ATOM   2627  HW2 SOL   348       9.499   4.636  34.519  1.00  0.00           H
ATOM   2628  OW  SOL   349       5.286   7.234  19.344  1.00  0.00           O
ATOM   2629  HW1 SOL   349       5.287   8.190  19.306  1.00  0.00           H
ATOM   2630  HW2 SOL   349       6.211   6.991  19.315  1.00  0.00           H
ATOM   2631  OW  SOL   350      23.873  12.206  36.056  1.00  0.00           O
ATOM   2632  HW1 SOL   350      24.013  13.139  35.894  1.00  0.00           H
ATOM   2633  HW2 SOL   350      23.638  12.156  36.983  1.00  0.00           H
ATOM   2634  OW  SOL   351       7.762  17.218  28.944  1.00  0.00           O
ATOM   2635  HW1 SOL   351       8.571  17.025  28.470  1.00  0.00           H
ATOM   2636  HW2 SOL   351       7.220  16.439  28.821  1.00  0.00           H
ATOM   2637  OW  SOL   352      23.234  25.782  30.235  1.00  0.00           O
ATOM   2638  HW1 SOL   352      22.412  25.852  30.719  1.00  0.00           H
ATOM   2639  HW2 SOL   352      23.888  26.174  30.814  1.00  0.00           H
ATOM   2640  OW  SOL   353       9.950  23.634  43.795  1.00  0.00           O
ATOM   2641  HW1 SOL   353      10.902  23.680  43.707  1.00  0.00           H
ATOM   2642  HW2 SOL   353       9.808  23.200  44.637  1.00  0.00           H
ATOM   2643  OW  SOL   354      10.546  16.189  28.027  1.00  0.00           O
ATOM   2644  HW1 SOL   354      11.365  16.452  28.447  1.00  0.00           H
ATOM   2645  HW2 SOL   354      10.120  15.619  28.667  1.00  0.00           H
ATOM   2646  OW  SOL   355       3.981   9.235  12.300  1.00  0.00           O
ATOM   2647  HW1 SOL   355       3.086   9.562  12.213  1.00  0.00           H
ATOM   2648  HW2 SOL   355       4.266   9.074  11.400  1.00  0.00           H
ATOM   2649  OW  SOL   356      10.314  15.080  30.735  1.00  0.00           O
ATOM   2650  HW1 SOL   356       9.774  14.648  31.396  1.00  0.00           H
ATOM   2651  HW2 SOL   356      10.444  15.966  31.072  1.00  0.00           H
ATOM   2652  OW  SOL   357      13.704  11.352  22.491  1.00  0.00           O
ATOM   2653  HW1 SOL   357      13.373  11.504  23.376  1.00  0.00           H
ATOM   2654  HW2 SOL   357      14.570  11.759  22.485  1.00  0.00           H
ATOM   2655  OW  SOL   358      14.385  21.138  31.115  1.00  0.00           O
ATOM   2656  HW1 SOL   358      14.240  20.396  31.702  1.00  0.00           H
ATOM   2657  HW2 SOL   358      14.170  20.801  30.245  1.00  0.00           H
ATOM   2658  OW  SOL   359      19.794  86.169  31.009  1.00  0.00           O
ATOM   2659  HW1 SOL   359      19.563  86.948  30.502  1.00  0.00           H
ATOM   2660  HW2 SOL   359      19.197  85.491  30.695  1.00  0.00           H
ATOM   2661  OW  SOL   360       2.391   6.571  42.337  1.00  0.00           O
ATOM   2662  HW1 SOL   360       2.907   5.838  42.001  1.00  0.00           H
ATOM   2663  HW2 SOL   360       2.223   7.118  41.570  1.00  0.00           H
ATOM   2664  OW  SOL   361      21.440  75.332  13.485  1.00  0.00           O
ATOM   2665  HW1 SOL   361      21.611  76.272  13.546  1.00  0.00           H
ATOM   2666  HW2 SOL   361      20.685  75.263  12.901  1.00  0.00           H
ATOM   2667  OW  SOL   362      11.597   3.511  38.662  1.00  0.00           O
ATOM   2668  HW1 SOL   362      11.727   4.153  37.964  1.00  0.00           H
ATOM   2669  HW2 SOL   362      11.140   3.995  39.350  1.00  0.00           H
ATOM   2670  OW  SOL   363      14.841   4.411   6.513  1.00  0.00           O
ATOM   2671  HW1 SOL   363      15.651   4.312   6.012  1.00  0.00           H
ATOM   2672  HW2 SOL   363      15.113   4.837   7.326  1.00  0.00           H
ATOM   2673  OW  SOL   364      85.337   6.071  23.234  1.00  0.00           O
ATOM   2674  HW1 SOL   364      85.135   5.164  23.006  1.00  0.00           H
ATOM   2675  HW2 SOL   364      85.212   6.557  22.419  1.00  0.00           H
ATOM   2676  OW  SOL   365      17.598  88.819  23.337  1.00  0.00           O
ATOM   2677  HW1 SOL   365      17.383  88.951  24.261  1.00  0.00           H
ATOM   2678  HW2 SOL   365      18.344  89.398  23.180  1.00  0.00           H
ATOM   2679  OW  SOL   366      21.741  82.333   1.298  1.00  0.00           O
ATOM   2680  HW1 SOL   366      20.942  81.807   1.263  1.00  0.00           H
ATOM   2681  HW2 SOL   366      22.449  81.702   1.169  1.00  0.00           H
ATOM   2682  OW  SOL   367      15.014  16.413  53.001  1.00  0.00           O
ATOM   2683  HW1 SOL   367      14.243  16.802  52.590  1.00  0.00           H
ATOM   2684  HW2 SOL   367      15.599  16.210  52.271  1.00  0.00           H
ATOM   2685  OW  SOL   368       2.735  10.393  28.578  1.00  0.00           O
ATOM   2686  HW1 SOL   368       3.263  10.511  27.788  1.00  0.00           H
ATOM   2687  HW2 SOL   368       2.792  11.234  29.032  1.00  0.00           H
ATOM   2688  OW  SOL   369      19.233  84.468  50.246  1.00  0.00           O
ATOM   2689  HW1 SOL   369      19.858  84.368  50.965  1.00  0.00           H
ATOM   2690  HW2 SOL   369      18.569  83.799  50.412  1.00  0.00           H
ATOM   2691  OW  SOL   370      18.806  87.475   7.702  1.00  0.00           O
ATOM   2692  HW1 SOL   370      19.000  86.662   7.235  1.00  0.00           H
ATOM   2693  HW2 SOL   370      18.533  88.086   7.017  1.00  0.00           H
ATOM   2694  OW  SOL   371      19.362  15.973  32.448  1.00  0.00           O
ATOM   2695  HW1 SOL   371      18.575  15.922  32.991  1.00  0.00           H
ATOM   2696  HW2 SOL   371      19.060  15.761  31.565  1.00  0.00           H
ATOM   2697  OW  SOL   372      18.014  83.560  33.073  1.00  0.00           O
ATOM   2698  HW1 SOL   372      17.879  82.890  33.744  1.00  0.00           H
ATOM   2699  HW2 SOL   372      18.911  83.862  33.212  1.00  0.00           H
ATOM   2700  OW  SOL   373      16.324   5.150  33.004  1.00  0.00           O
ATOM   2701  HW1 SOL   373      16.026   4.312  33.357  1.00  0.00           H
ATOM   2702  HW2 SOL   373      15.609   5.440  32.438  1.00  0.00           H
ATOM   2703  OW  SOL   374       9.441   3.236  26.538  1.00  0.00           O
ATOM   2704  HW1 SOL   374       8.689   2.757  26.191  1.00  0.00           H
ATOM   2705  HW2 SOL   374       9.623   2.819  27.380  1.00  0.00           H
ATOM   2706  OW  SOL   375      23.172  15.746  25.983  1.00  0.00           O
ATOM   2707  HW1 SOL   375      23.632  14.912  26.081  1.00  0.00           H
ATOM   2708  HW2 SOL   375      22.628  15.813  26.768  1.00  0.00           H
ATOM   2709  OW  SOL   376       2.191  20.696  20.419  1.00  0.00           O
ATOM   2710  HW1 SOL   376       2.299  20.264  19.571  1.00  0.00           H
ATOM   2711  HW2 SOL   376       1.786  21.537  20.210  1.00  0.00           H
ATOM   2712  OW  SOL   377       3.549  14.140  20.769  1.00  0.00           O
ATOM   2713  HW1 SOL   377       2.686  14.514  20.947  1.00  0.00           H
ATOM   2714  HW2 SOL   377       4.141  14.616  21.352  1.00  0.00           H
ATOM   2715  OW  SOL   378       3.526  16.192   8.524  1.00  0.00           O
ATOM   2716  HW1 SOL   378       3.803  15.620   7.808  1.00  0.00           H
ATOM   2717  HW2 SOL   378       2.648  16.482   8.274  1.00  0.00           H
ATOM   2718  OW  SOL   379      84.647   7.148  86.923  1.00  0.00           O
ATOM   2719  HW1 SOL   379      84.559   6.463  86.260  1.00  0.00           H
ATOM   2720  HW2 SOL   379      85.534   7.038  87.266  1.00  0.00           H
ATOM   2721  OW  SOL   380      28.028   3.375  26.280  1.00  0.00           O
ATOM   2722  HW1 SOL   380      27.299   3.376  25.660  1.00  0.00           H
ATOM   2723  HW2 SOL   380      28.184   2.449  26.467  1.00  0.00           H
ATOM   2724  OW  SOL   381      17.817   1.574  31.564  1.00  0.00           O
ATOM   2725  HW1 SOL   381      17.112   1.128  32.033  1.00  0.00           H
ATOM   2726  HW2 SOL   381      18.320   0.868  31.158  1.00  0.00           H
ATOM   2727  OW  SOL   382      10.912   7.663  33.623  1.00  0.00           O
ATOM   2728  HW1 SOL   382      11.484   8.391  33.381  1.00  0.00           H
ATOM   2729  HW2 SOL   382      11.007   7.035  32.907  1.00  0.00           H
ATOM   2730  OW  SOL   383      14.480  10.209  25.794  1.00  0.00           O
ATOM   2731  HW1 SOL   383      13.874  10.930  25.962  1.00  0.00           H
ATOM   2732  HW2 SOL   383      14.660  10.259  24.855  1.00  0.00           H
ATOM   2733  OW  SOL   384      11.396   6.250   7.788  1.00  0.00           O
ATOM   2734  HW1 SOL   384      11.595   6.379   6.861  1.00  0.00           H
ATOM   2735  HW2 SOL   384      11.564   7.103   8.190  1.00  0.00           H
ATOM   2736  OW  SOL   385      11.972   1.312  24.475  1.00  0.00           O
ATOM   2737  HW1 SOL   385      12.090   2.144  24.932  1.00  0.00           H
ATOM   2738  HW2 SOL   385      11.311   1.497  23.807  1.00  0.00           H
ATOM   2739  OW  SOL   386      87.492  21.236  27.288  1.00  0.00           O
ATOM   2740  HW1 SOL   386      87.257  22.008  26.774  1.00  0.00           H
ATOM   2741  HW2 SOL   386      87.547  21.556  28.189  1.00  0.00           H
ATOM   2742  OW  SOL   387       5.384   7.109   0.494  1.00  0.00           O
ATOM   2743  HW1 SOL   387       5.285   7.947   0.946  1.00  0.00           H
ATOM   2744  HW2 SOL   387       6.034   7.279  -0.187  1.00  0.00           H
ATOM   2745  OW  SOL   388      17.178   4.001  21.664  1.00  0.00           O
ATOM   2746  HW1 SOL   388      17.356   3.678  22.547  1.00  0.00           H
ATOM   2747  HW2 SOL   388      17.316   3.241  21.098  1.00  0.00           H
ATOM   2748  OW  SOL   389      19.235  88.024  33.013  1.00  0.00           O
ATOM   2749  HW1 SOL   389      18.727  88.694  32.557  1.00  0.00           H
ATOM   2750  HW2 SOL   389      19.397  87.353  32.350  1.00  0.00           H
ATOM   2751  OW  SOL   390      10.509  12.257  28.706  1.00  0.00           O
ATOM   2752  HW1 SOL   390      10.689  11.541  28.097  1.00  0.00           H
ATOM   2753  HW2 SOL   390       9.652  12.590  28.440  1.00  0.00           H
ATOM   2754  OW  SOL   391      21.668  12.537  23.301  1.00  0.00           O
ATOM   2755  HW1 SOL   391      21.544  13.302  22.739  1.00  0.00           H
ATOM   2756  HW2 SOL   391      21.970  12.898  24.134  1.00  0.00           H
ATOM   2757  OW  SOL   392       6.584   9.340   6.865  1.00  0.00           O
ATOM   2758  HW1 SOL   392       5.751   8.871   6.920  1.00  0.00           H
ATOM   2759  HW2 SOL   392       7.015   9.162   7.701  1.00  0.00           H
ATOM   2760  OW  SOL   393       7.811  77.620   4.716  1.00  0.00           O
ATOM   2761  HW1 SOL   393       7.749  77.330   3.806  1.00  0.00           H
ATOM   2762  HW2 SOL   393       8.751  77.712   4.875  1.00  0.00           H
ATOM   2763  OW  SOL   394       8.696   4.037  22.509  1.00  0.00           O
ATOM   2764  HW1 SOL   394       8.604   3.429  23.243  1.00  0.00           H
ATOM   2765  HW2 SOL   394       8.601   3.489  21.730  1.00  0.00           H
ATOM   2766  OW  SOL   395       7.923  12.401  17.989  1.00  0.00           O
ATOM   2767  HW1 SOL   395       8.174  11.581  17.563  1.00  0.00           H
ATOM   2768  HW2 SOL   395       8.090  13.075  17.330  1.00  0.00           H
ATOM   2769  OW  SOL   396      12.482  23.862  33.467  1.00  0.00           O
ATOM   2770  HW1 SOL   396      12.528  23.665  32.531  1.00  0.00           H
ATOM   2771  HW2 SOL   396      11.692  24.394  33.562  1.00  0.00           H
ATOM   2772  OW  SOL   397      13.714  10.440  40.014  1.00  0.00           O
ATOM   2773  HW1 SOL   397      13.288  11.142  40.504  1.00  0.00           H
ATOM   2774  HW2 SOL   397      14.412  10.133  40.592  1.00  0.00           H
ATOM   2775  OW  SOL   398       8.921  42.883  19.397  1.00  0.00           O
ATOM   2776  HW1 SOL   398       9.735  42.661  18.944  1.00  0.00           H
ATOM   2777  HW2 SOL   398       8.404  42.078  19.368  1.00  0.00           H
ATOM   2778  OW  SOL   399      26.891  84.239  46.843  1.00  0.00           O
ATOM   2779  HW1 SOL   399      27.809  84.280  47.110  1.00  0.00           H
ATOM   2780  HW2 SOL   399      26.505  83.572  47.411  1.00  0.00           H
ATOM   2781  OW  SOL   400      20.589  13.662  35.528  1.00  0.00           O
ATOM   2782  HW1 SOL   400      20.911  12.761  35.557  1.00  0.00           H
ATOM   2783  HW2 SOL   400      20.927  14.063  36.328  1.00  0.00           H
ATOM   2784  OW  SOL   401       6.061   4.676  27.376  1.00  0.00           O
ATOM   2785  HW1 SOL   401       6.218   3.761  27.144  1.00  0.00           H
ATOM   2786  HW2 SOL   401       5.352   4.953  26.796  1.00  0.00           H
ATOM   2787  OW  SOL   402      11.416  79.670   6.857  1.00  0.00           O
ATOM   2788  HW1 SOL   402      12.138  80.155   6.457  1.00  0.00           H
ATOM   2789  HW2 SOL   402      11.779  78.802   7.032  1.00  0.00           H
ATOM   2790  OW  SOL   403       9.795  25.618  52.235  1.00  0.00           O
ATOM   2791  HW1 SOL   403      10.581  25.129  52.480  1.00  0.00           H
ATOM   2792  HW2 SOL   403       9.139  25.355  52.881  1.00  0.00           H
ATOM   2793  OW  SOL   404      22.324  27.921  23.221  1.00  0.00           O
ATOM   2794  HW1 SOL   404      22.518  27.173  22.655  1.00  0.00           H
ATOM   2795  HW2 SOL   404      22.377  27.569  24.109  1.00  0.00           H
ATOM   2796  OW  SOL   405       8.443  13.068  27.256  1.00  0.00           O
ATOM   2797  HW1 SOL   405       8.535  13.805  26.652  1.00  0.00           H
ATOM   2798  HW2 SOL   405       8.526  12.292  26.702  1.00  0.00           H
ATOM   2799  OW  SOL   406      16.573  86.194  29.968  1.00  0.00           O
ATOM   2800  HW1 SOL   406      15.680  85.872  29.849  1.00  0.00           H
ATOM   2801  HW2 SOL   406      16.830  86.515  29.104  1.00  0.00           H
ATOM   2802  OW  SOL   407      85.522  87.802  21.227  1.00  0.00           O
ATOM   2803  HW1 SOL   407      85.578  88.262  20.389  1.00  0.00           H
ATOM   2804  HW2 SOL   407      84.871  88.294  21.728  1.00  0.00           H
ATOM   2805  OW  SOL   408      86.327  84.683  44.572  1.00  0.00           O
ATOM   2806  HW1 SOL   408      85.607  84.072  44.730  1.00  0.00           H
ATOM   2807  HW2 SOL   408      86.014  85.244  43.863  1.00  0.00           H
ATOM   2808  OW  SOL   409      28.236   6.356  36.914  1.00  0.00           O
ATOM   2809  HW1 SOL   409      28.234   5.658  37.569  1.00  0.00           H
ATOM   2810  HW2 SOL   409      28.929   6.110  36.302  1.00  0.00           H
ATOM   2811  OW  SOL   410      16.900   2.560  48.912  1.00  0.00           O
ATOM   2812  HW1 SOL   410      16.607   3.452  49.101  1.00  0.00           H
ATOM   2813  HW2 SOL   410      16.783   2.465  47.967  1.00  0.00           H
ATOM   2814  OW  SOL   411      84.337  18.456  24.205  1.00  0.00           O
ATOM   2815  HW1 SOL   411      85.198  18.610  23.815  1.00  0.00           H
ATOM   2816  HW2 SOL   411      83.912  17.836  23.612  1.00  0.00           H
ATOM   2817  OW  SOL   412      82.797   6.212  18.737  1.00  0.00           O
ATOM   2818  HW1 SOL   412      82.705   6.919  18.099  1.00  0.00           H
ATOM   2819  HW2 SOL   412      82.488   5.432  18.277  1.00  0.00           H
ATOM   2820  OW  SOL   413       5.166   1.263  20.330  1.00  0.00           O
ATOM   2821  HW1 SOL   413       4.818   0.375  20.257  1.00  0.00           H
ATOM   2822  HW2 SOL   413       5.021   1.650  19.466  1.00  0.00           H
ATOM   2823  OW  SOL   414      19.166   9.483  30.433  1.00  0.00           O
ATOM   2824  HW1 SOL   414      19.291   9.142  31.319  1.00  0.00           H
ATOM   2825  HW2 SOL   414      19.405   8.754  29.860  1.00  0.00           H
ATOM   2826  OW  SOL   415      20.062   2.291  20.629  1.00  0.00           O
ATOM   2827  HW1 SOL   415      19.531   3.022  20.312  1.00  0.00           H
ATOM   2828  HW2 SOL   415      19.624   1.511  20.290  1.00  0.00           H
ATOM   2829  OW  SOL   416      87.221   7.738   8.997  1.00  0.00           O
ATOM   2830  HW1 SOL   416      87.676   8.414   9.498  1.00  0.00           H
ATOM   2831  HW2 SOL   416      86.781   8.215   8.294  1.00  0.00           H
ATOM   2832  OW  SOL   417      32.034  11.029  28.545  1.00  0.00           O
ATOM   2833  HW1 SOL   417      31.256  10.737  28.071  1.00  0.00           H
ATOM   2834  HW2 SOL   417      32.422  11.698  27.981  1.00  0.00           H
ATOM   2835  OW  SOL   418      21.090  15.957  41.086  1.00  0.00           O
ATOM   2836  HW1 SOL   418      20.779  16.842  41.273  1.00  0.00           H
ATOM   2837  HW2 SOL   418      22.021  15.978  41.306  1.00  0.00           H
ATOM   2838  OW  SOL   419       2.751  35.748  25.408  1.00  0.00           O
ATOM   2839  HW1 SOL   419       2.159  35.011  25.257  1.00  0.00           H
ATOM   2840  HW2 SOL   419       2.204  36.416  25.820  1.00  0.00           H
ATOM   2841  OW  SOL   420      21.867  83.857   5.955  1.00  0.00           O
ATOM   2842  HW1 SOL   420      21.253  84.488   6.330  1.00  0.00           H
ATOM   2843  HW2 SOL   420      22.730  84.239   6.115  1.00  0.00           H
ATOM   2844  OW  SOL   421      89.070  17.348  32.291  1.00  0.00           O
ATOM   2845  HW1 SOL   421      89.335  16.951  33.120  1.00  0.00           H
ATOM   2846  HW2 SOL   421      88.113  17.306  32.300  1.00  0.00           H
ATOM   2847  OW  SOL   422      21.939  81.015  37.074  1.00  0.00           O
ATOM   2848  HW1 SOL   422      21.126  81.093  37.572  1.00  0.00           H
ATOM   2849  HW2 SOL   422      22.533  81.644  37.483  1.00  0.00           H
ATOM   2850  OW  SOL   423      10.015  83.992  39.116  1.00  0.00           O
ATOM   2851  HW1 SOL   423       9.385  83.949  39.835  1.00  0.00           H
ATOM   2852  HW2 SOL   423       9.545  83.632  38.363  1.00  0.00           H
ATOM   2853  OW  SOL   424      22.233  79.724  17.341  1.00  0.00           O
ATOM   2854  HW1 SOL   424      22.720  80.482  17.018  1.00  0.00           H
ATOM   2855  HW2 SOL   424      21.403  79.751  16.866  1.00  0.00           H
ATOM   2856  OW  SOL   425      36.746  79.194  40.834  1.00  0.00           O
ATOM   2857  HW1 SOL   425      37.497  79.356  40.263  1.00  0.00           H
ATOM   2858  HW2 SOL   425      36.756  78.248  40.981  1.00  0.00           H
ATOM   2859  OW  SOL   426       7.889  14.017  38.426  1.00  0.00           O
ATOM   2860  HW1 SOL   426       7.075  14.228  38.884  1.00  0.00           H
ATOM   2861  HW2 SOL   426       8.562  14.047  39.106  1.00  0.00           H
ATOM   2862  OW  SOL   427       9.787  88.074  26.288  1.00  0.00           O
ATOM   2863  HW1 SOL   427      10.086  88.863  25.836  1.00  0.00           H
ATOM   2864  HW2 SOL   427       9.820  87.388  25.622  1.00  0.00           H
ATOM   2865  OW  SOL   428      10.877  18.546  18.241  1.00  0.00           O
ATOM   2866  HW1 SOL   428      10.566  18.289  17.373  1.00  0.00           H
ATOM   2867  HW2 SOL   428      10.574  17.847  18.821  1.00  0.00           H
ATOM   2868  OW  SOL   429      38.403  26.213  42.680  1.00  0.00           O
ATOM   2869  HW1 SOL   429      37.753  26.284  41.980  1.00  0.00           H
ATOM   2870  HW2 SOL   429      38.420  27.082  43.080  1.00  0.00           H
ATOM   2871  OW  SOL   430      14.093  10.219  16.552  1.00  0.00           O
ATOM   2872  HW1 SOL   430      14.308   9.824  15.707  1.00  0.00           H
ATOM   2873  HW2 SOL   430      14.752  10.903  16.671  1.00  0.00           H
ATOM   2874  OW  SOL   431      26.233  84.694   2.378  1.00  0.00           O
ATOM   2875  HW1 SOL   431      25.848  85.192   1.656  1.00  0.00           H
ATOM   2876  HW2 SOL   431      26.395  83.825   2.011  1.00  0.00           H
ATOM   2877  OW  SOL   432      16.697   9.061  33.155  1.00  0.00           O
ATOM   2878  HW1 SOL   432      16.551   8.598  33.981  1.00  0.00           H
ATOM   2879  HW2 SOL   432      16.770   8.366  32.501  1.00  0.00           H
ATOM   2880  OW  SOL   433      16.442  24.436  45.531  1.00  0.00           O
ATOM   2881  HW1 SOL   433      16.153  23.685  45.012  1.00  0.00           H
ATOM   2882  HW2 SOL   433      15.734  24.580  46.159  1.00  0.00           H
ATOM   2883  OW  SOL   434      27.305   1.081  41.435  1.00  0.00           O
ATOM   2884  HW1 SOL   434      27.705   0.447  42.031  1.00  0.00           H
ATOM   2885  HW2 SOL   434      27.818   1.880  41.556  1.00  0.00           H
ATOM   2886  OW  SOL   435      18.738   6.281  40.653  1.00  0.00           O
ATOM   2887  HW1 SOL   435      18.263   6.531  39.860  1.00  0.00           H
ATOM   2888  HW2 SOL   435      18.228   6.662  41.368  1.00  0.00           H
ATOM   2889  OW  SOL   436      13.753  80.079  34.515  1.00  0.00           O
ATOM   2890  HW1 SOL   436      13.630  80.135  33.568  1.00  0.00           H
ATOM   2891  HW2 SOL   436      14.488  80.665  34.696  1.00  0.00           H
ATOM   2892  OW  SOL   437      22.282  18.540  17.814  1.00  0.00           O
ATOM   2893  HW1 SOL   437      22.814  18.006  17.224  1.00  0.00           H
ATOM   2894  HW2 SOL   437      22.498  19.443  17.581  1.00  0.00           H
ATOM   2895  OW  SOL   438      84.141  18.263  20.206  1.00  0.00           O
ATOM   2896  HW1 SOL   438      84.987  17.890  20.457  1.00  0.00           H
ATOM   2897  HW2 SOL   438      84.118  19.117  20.639  1.00  0.00           H
ATOM   2898  OW  SOL   439       7.931   0.327  30.736  1.00  0.00           O
ATOM   2899  HW1 SOL   439       7.936   1.066  31.344  1.00  0.00           H
ATOM   2900  HW2 SOL   439       7.348   0.602  30.028  1.00  0.00           H
ATOM   2901  OW  SOL   440      13.638  13.546  33.769  1.00  0.00           O
ATOM   2902  HW1 SOL   440      13.338  13.448  32.865  1.00  0.00           H
ATOM   2903  HW2 SOL   440      13.766  12.649  34.078  1.00  0.00           H
ATOM   2904  OW  SOL   441      16.395  11.372  22.360  1.00  0.00           O
ATOM   2905  HW1 SOL   441      16.773  11.806  21.595  1.00  0.00           H
ATOM   2906  HW2 SOL   441      17.146  11.174  22.920  1.00  0.00           H
ATOM   2907  OW  SOL   442      13.994   5.542  16.353  1.00  0.00           O
ATOM   2908  HW1 SOL   442      14.501   4.994  16.952  1.00  0.00           H
ATOM   2909  HW2 SOL   442      13.828   4.980  15.596  1.00  0.00           H
ATOM   2910  OW  SOL   443      85.461   9.997  25.890  1.00  0.00           O
ATOM   2911  HW1 SOL   443      84.768  10.153  25.248  1.00  0.00           H
ATOM   2912  HW2 SOL   443      85.583   9.048  25.885  1.00  0.00           H
ATOM   2913  OW  SOL   444      20.469  15.249  14.888  1.00  0.00           O
ATOM   2914  HW1 SOL   444      20.027  15.736  15.583  1.00  0.00           H
ATOM   2915  HW2 SOL   444      21.038  14.634  15.350  1.00  0.00           H
ATOM   2916  OW  SOL   445      15.628  22.855  40.822  1.00  0.00           O
ATOM   2917  HW1 SOL   445      16.281  22.860  40.122  1.00  0.00           H
ATOM   2918  HW2 SOL   445      15.254  23.736  40.806  1.00  0.00           H
ATOM   2919  OW  SOL   446       2.905  85.668  17.876  1.00  0.00           O
ATOM   2920  HW1 SOL   446       2.527  84.789  17.851  1.00  0.00           H
ATOM   2921  HW2 SOL   446       2.188  86.229  18.171  1.00  0.00           H
ATOM   2922  OW  SOL   447      15.612  15.794  36.045  1.00  0.00           O
ATOM   2923  HW1 SOL   447      15.500  15.126  36.721  1.00  0.00           H
ATOM   2924  HW2 SOL   447      14.870  16.387  36.168  1.00  0.00           H
ATOM   2925  OW  SOL   448       2.208  12.965  28.802  1.00  0.00           O
ATOM   2926  HW1 SOL   448       1.476  13.554  28.983  1.00  0.00           H
ATOM   2927  HW2 SOL   448       2.810  13.486  28.271  1.00  0.00           H
ATOM   2928  OW  SOL   449      18.642   6.480  23.541  1.00  0.00           O
ATOM   2929  HW1 SOL   449      18.000   6.421  22.834  1.00  0.00           H
ATOM   2930  HW2 SOL   449      18.577   7.384  23.849  1.00  0.00           H
ATOM   2931  OW  SOL   450      32.162  82.636  52.784  1.00  0.00           O
ATOM   2932  HW1 SOL   450      32.895  82.608  53.399  1.00  0.00           H
ATOM   2933  HW2 SOL   450      32.452  83.227  52.090  1.00  0.00           H
ATOM   2934  OW  SOL   451      71.473   2.501  36.865  1.00  0.00           O
ATOM   2935  HW1 SOL   451      70.820   2.012  37.366  1.00  0.00           H
ATOM   2936  HW2 SOL   451      70.960   3.080  36.302  1.00  0.00           H
ATOM   2937  OW  SOL   452      88.393   7.890  11.938  1.00  0.00           O
ATOM   2938  HW1 SOL   452      89.142   7.342  12.175  1.00  0.00           H
ATOM   2939  HW2 SOL   452      87.768   7.763  12.651  1.00  0.00           H
ATOM   2940  OW  SOL   453       4.464   2.631  22.571  1.00  0.00           O
ATOM   2941  HW1 SOL   453       4.830   2.131  21.842  1.00  0.00           H
ATOM   2942  HW2 SOL   453       3.606   2.236  22.726  1.00  0.00           H
ATOM   2943  OW  SOL   454       8.907  78.975  17.532  1.00  0.00           O
ATOM   2944  HW1 SOL   454       8.495  78.995  18.396  1.00  0.00           H
ATOM   2945  HW2 SOL   454       8.176  79.012  16.916  1.00  0.00           H
ATOM   2946  OW  SOL   455       8.684   4.161  19.479  1.00  0.00           O
ATOM   2947  HW1 SOL   455       8.483   4.220  18.545  1.00  0.00           H
ATOM   2948  HW2 SOL   455       8.581   3.232  19.689  1.00  0.00           H
ATOM   2949  OW  SOL   456       7.231  19.106  48.276  1.00  0.00           O
ATOM   2950  HW1 SOL   456       6.730  19.456  47.539  1.00  0.00           H
ATOM   2951  HW2 SOL   456       7.057  19.714  48.995  1.00  0.00           H
ATOM   2952  OW  SOL   457      13.707  85.453  30.632  1.00  0.00           O
ATOM   2953  HW1 SOL   457      13.863  86.222  31.181  1.00  0.00           H
ATOM   2954  HW2 SOL   457      14.022  84.716  31.156  1.00  0.00           H
ATOM   2955  OW  SOL   458      42.070  23.947  25.698  1.00  0.00           O
ATOM   2956  HW1 SOL   458      42.200  23.028  25.466  1.00  0.00           H
ATOM   2957  HW2 SOL   458      41.852  23.931  26.630  1.00  0.00           H
ATOM   2958  OW  SOL   459       7.379  87.764  21.207  1.00  0.00           O
ATOM   2959  HW1 SOL   459       6.994  87.856  22.078  1.00  0.00           H
ATOM   2960  HW2 SOL   459       8.186  87.269  21.352  1.00  0.00           H
ATOM   2961  OW  SOL   460       0.106  20.238  25.260  1.00  0.00           O
ATOM   2962  HW1 SOL   460      -0.657  20.469  25.790  1.00  0.00           H
ATOM   2963  HW2 SOL   460       0.449  19.443  25.668  1.00  0.00           H
ATOM   2964  OW  SOL   461       4.896  12.185  18.969  1.00  0.00           O
ATOM   2965  HW1 SOL   461       4.646  12.764  19.689  1.00  0.00           H
ATOM   2966  HW2 SOL   461       5.852  12.232  18.944  1.00  0.00           H
ATOM   2967  OW  SOL   462      21.051  22.399  36.748  1.00  0.00           O
ATOM   2968  HW1 SOL   462      20.628  21.543  36.671  1.00  0.00           H
ATOM   2969  HW2 SOL   462      20.673  22.918  36.038  1.00  0.00           H
ATOM   2970  OW  SOL   463      13.733  26.890  26.991  1.00  0.00           O
ATOM   2971  HW1 SOL   463      13.300  27.481  27.607  1.00  0.00           H
ATOM   2972  HW2 SOL   463      14.055  26.171  27.534  1.00  0.00           H
ATOM   2973  OW  SOL   464      80.366  14.652  25.383  1.00  0.00           O
ATOM   2974  HW1 SOL   464      80.603  15.451  25.853  1.00  0.00           H
ATOM   2975  HW2 SOL   464      80.064  14.957  24.527  1.00  0.00           H
ATOM   2976  OW  SOL   465      14.708   3.863   3.349  1.00  0.00           O
ATOM   2977  HW1 SOL   465      14.552   2.965   3.058  1.00  0.00           H
ATOM   2978  HW2 SOL   465      15.393   3.784   4.014  1.00  0.00           H
ATOM   2979  OW  SOL   466      27.554  11.942  21.302  1.00  0.00           O
ATOM   2980  HW1 SOL   466      27.125  12.250  20.504  1.00  0.00           H
ATOM   2981  HW2 SOL   466      27.369  11.003  21.327  1.00  0.00           H
ATOM   2982  OW  SOL   467      17.882  83.559  79.987  1.00  0.00           O
ATOM   2983  HW1 SOL   467      17.095  83.501  79.446  1.00  0.00           H
ATOM   2984  HW2 SOL   467      17.889  84.462  80.305  1.00  0.00           H
ATOM   2985  OW  SOL   468      18.216   3.311  42.068  1.00  0.00           O
ATOM   2986  HW1 SOL   468      17.658   2.688  41.603  1.00  0.00           H
ATOM   2987  HW2 SOL   468      18.303   4.051  41.467  1.00  0.00           H
ATOM   2988  OW  SOL   469      14.096   2.595  22.411  1.00  0.00           O
ATOM   2989  HW1 SOL   469      13.945   2.140  23.240  1.00  0.00           H
ATOM   2990  HW2 SOL   469      13.420   3.272  22.382  1.00  0.00           H
ATOM   2991  OW  SOL   470      71.536  14.493  35.646  1.00  0.00           O
ATOM   2992  HW1 SOL   470      71.339  14.322  34.725  1.00  0.00           H
ATOM   2993  HW2 SOL   470      72.293  13.940  35.836  1.00  0.00           H
ATOM   2994  OW  SOL   471      25.380   9.488  26.704  1.00  0.00           O
ATOM   2995  HW1 SOL   471      25.817  10.067  27.328  1.00  0.00           H
ATOM   2996  HW2 SOL   471      24.603   9.975  26.428  1.00  0.00           H
ATOM   2997  OW  SOL   472      86.271   0.495  32.334  1.00  0.00           O
ATOM   2998  HW1 SOL   472      86.158  -0.359  31.917  1.00  0.00           H
ATOM   2999  HW2 SOL   472      85.414   0.914  32.260  1.00  0.00           H
ATOM   3000  OW  SOL   473       8.783  35.292  12.733  1.00  0.00           O
ATOM   3001  HW1 SOL   473       9.607  34.914  12.426  1.00  0.00           H
ATOM   3002  HW2 SOL   473       8.505  35.868  12.021  1.00  0.00           H
ATOM   3003  OW  SOL   474      13.496  30.402  17.174  1.00  0.00           O
ATOM   3004  HW1 SOL   474      14.386  30.161  16.918  1.00  0.00           H
ATOM   3005  HW2 SOL   474      12.986  29.601  17.048  1.00  0.00           H
ATOM   3006  OW  SOL   475      22.440  84.576  41.929  1.00  0.00           O
ATOM   3007  HW1 SOL   475      22.208  85.242  41.280  1.00  0.00           H
ATOM   3008  HW2 SOL   475      22.399  83.749  41.449  1.00  0.00           H
ATOM   3009  OW  SOL   476       3.599  18.259  19.448  1.00  0.00           O
ATOM   3010  HW1 SOL   476       3.995  19.125  19.344  1.00  0.00           H
ATOM   3011  HW2 SOL   476       4.300  17.716  19.809  1.00  0.00           H
ATOM   3012  OW  SOL   477       5.731  81.861  18.722  1.00  0.00           O
ATOM   3013  HW1 SOL   477       5.738  81.118  18.119  1.00  0.00           H
ATOM   3014  HW2 SOL   477       6.566  82.303  18.568  1.00  0.00           H
ATOM   3015  OW  SOL   478      15.833   2.341  46.384  1.00  0.00           O
ATOM   3016  HW1 SOL   478      15.184   2.988  46.661  1.00  0.00           H
ATOM   3017  HW2 SOL   478      15.451   1.498  46.628  1.00  0.00           H
ATOM   3018  OW  SOL   479      20.746   2.563  17.533  1.00  0.00           O
ATOM   3019  HW1 SOL   479      19.974   2.167  17.129  1.00  0.00           H
ATOM   3020  HW2 SOL   479      20.933   2.008  18.290  1.00  0.00           H
ATOM   3021  OW  SOL   480      15.263  86.514  47.624  1.00  0.00           O
ATOM   3022  HW1 SOL   480      14.353  86.540  47.328  1.00  0.00           H
ATOM   3023  HW2 SOL   480      15.699  85.927  47.007  1.00  0.00           H
ATOM   3024  OW  SOL   481      18.505  39.216  38.210  1.00  0.00           O
ATOM   3025  HW1 SOL   481      17.577  39.268  38.440  1.00  0.00           H
ATOM   3026  HW2 SOL   481      18.721  40.089  37.883  1.00  0.00           H
ATOM   3027  OW  SOL   482       0.958  22.157  29.484  1.00  0.00           O
ATOM   3028  HW1 SOL   482       0.794  23.096  29.570  1.00  0.00           H
ATOM   3029  HW2 SOL   482       0.804  21.969  28.558  1.00  0.00           H
ATOM   3030  OW  SOL   483      26.771   0.607  51.236  1.00  0.00           O
ATOM   3031  HW1 SOL   483      27.306   1.001  50.547  1.00  0.00           H
ATOM   3032  HW2 SOL   483      27.330  -0.070  51.616  1.00  0.00           H
ATOM   3033  OW  SOL   484      83.164  72.472  24.811  1.00  0.00           O
ATOM   3034  HW1 SOL   484      83.232  73.055  25.568  1.00  0.00           H
ATOM   3035  HW2 SOL   484      82.328  72.021  24.929  1.00  0.00           H
ATOM   3036  OW  SOL   485       0.322  10.002  42.936  1.00  0.00           O
ATOM   3037  HW1 SOL   485      -0.337  10.213  42.275  1.00  0.00           H
ATOM   3038  HW2 SOL   485      -0.016  10.388  43.744  1.00  0.00           H
ATOM   3039  OW  SOL   486      30.220  58.673  28.827  1.00  0.00           O
ATOM   3040  HW1 SOL   486      29.393  59.051  28.531  1.00  0.00           H
ATOM   3041  HW2 SOL   486      30.827  58.827  28.103  1.00  0.00           H
ATOM   3042  OW  SOL   487      23.592  21.540  25.226  1.00  0.00           O
ATOM   3043  HW1 SOL   487      23.859  20.990  24.490  1.00  0.00           H
ATOM   3044  HW2 SOL   487      24.116  22.336  25.133  1.00  0.00           H
ATOM   3045  OW  SOL   488      36.167  24.312  44.401  1.00  0.00           O
ATOM   3046  HW1 SOL   488      36.534  25.128  44.741  1.00  0.00           H
ATOM   3047  HW2 SOL   488      36.273  24.378  43.452  1.00  0.00           H
ATOM   3048  OW  SOL   489      11.943   8.565  17.652  1.00  0.00           O
ATOM   3049  HW1 SOL   489      12.432   8.993  16.949  1.00  0.00           H
ATOM   3050  HW2 SOL   489      12.342   8.894  18.457  1.00  0.00           H
ATOM   3051  OW  SOL   490      86.567  10.756  84.039  1.00  0.00           O
ATOM   3052  HW1 SOL   490      86.008  11.382  83.580  1.00  0.00           H
ATOM   3053  HW2 SOL   490      86.889  10.173  83.351  1.00  0.00           H
ATOM   3054  OW  SOL   491      12.769  14.867  23.000  1.00  0.00           O
ATOM   3055  HW1 SOL   491      12.626  14.171  23.643  1.00  0.00           H
ATOM   3056  HW2 SOL   491      12.215  14.625  22.258  1.00  0.00           H
ATOM   3057  OW  SOL   492       2.928   6.977   9.669  1.00  0.00           O
ATOM   3058  HW1 SOL   492       2.846   7.898   9.421  1.00  0.00           H
ATOM   3059  HW2 SOL   492       2.946   6.504   8.837  1.00  0.00           H
ATOM   3060  OW  SOL   493      14.228  87.691  31.936  1.00  0.00           O
ATOM   3061  HW1 SOL   493      14.779  87.975  31.207  1.00  0.00           H
ATOM   3062  HW2 SOL   493      14.449  88.288  32.651  1.00  0.00           H
ATOM   3063  OW  SOL   494      20.474  27.392  26.720  1.00  0.00           O
ATOM   3064  HW1 SOL   494      21.023  26.951  26.073  1.00  0.00           H
ATOM   3065  HW2 SOL   494      19.793  27.823  26.204  1.00  0.00           H
ATOM   3066  OW  SOL   495       7.153  22.207  24.480  1.00  0.00           O
ATOM   3067  HW1 SOL   495       7.349  21.273  24.561  1.00  0.00           H
ATOM   3068  HW2 SOL   495       7.991  22.608  24.251  1.00  0.00           H
ATOM   3069  OW  SOL   496      25.291  31.776  37.647  1.00  0.00           O
ATOM   3070  HW1 SOL   496      26.212  31.599  37.455  1.00  0.00           H
ATOM   3071  HW2 SOL   496      24.886  31.896  36.789  1.00  0.00           H
ATOM   3072  OW  SOL   497      84.182  32.892  13.373  1.00  0.00           O
ATOM   3073  HW1 SOL   497      84.952  33.458  13.424  1.00  0.00           H
ATOM   3074  HW2 SOL   497      83.452  33.455  13.630  1.00  0.00           H
ATOM   3075  OW  SOL   498      20.142  15.800  21.381  1.00  0.00           O
ATOM   3076  HW1 SOL   498      20.196  16.755  21.348  1.00  0.00           H
ATOM   3077  HW2 SOL   498      19.945  15.603  22.297  1.00  0.00           H
ATOM   3078  OW  SOL   499      30.234  67.155  17.821  1.00  0.00           O
ATOM   3079  HW1 SOL   499      30.990  67.506  17.351  1.00  0.00           H
ATOM   3080  HW2 SOL   499      30.562  66.972  18.702  1.00  0.00           H
ATOM   3081  OW  SOL   500      78.381  88.816  22.161  1.00  0.00           O
ATOM   3082  HW1 SOL   500      79.073  88.933  22.812  1.00  0.00           H
ATOM   3083  HW2 SOL   500      78.328  87.868  22.036  1.00  0.00           H
ATOM   3084  OW  SOL   501      19.788  87.645  26.667  1.00  0.00           O
ATOM   3085  HW1 SOL   501      19.271  86.886  26.937  1.00  0.00           H
ATOM   3086  HW2 SOL   501      20.538  87.271  26.205  1.00  0.00           H
ATOM   3087  OW  SOL   502      86.675  11.558  35.772  1.00  0.00           O
ATOM   3088  HW1 SOL   502      85.783  11.267  35.578  1.00  0.00           H
ATOM   3089  HW2 SOL   502      87.203  11.206  35.055  1.00  0.00           H
ATOM   3090  OW  SOL   503      16.722  16.836  17.410  1.00  0.00           O
ATOM   3091  HW1 SOL   503      16.293  17.157  16.617  1.00  0.00           H
ATOM   3092  HW2 SOL   503      16.382  15.949  17.525  1.00  0.00           H
ATOM   3093  OW  SOL   504      27.568  38.676  19.825  1.00  0.00           O
ATOM   3094  HW1 SOL   504      28.165  38.839  20.556  1.00  0.00           H
ATOM   3095  HW2 SOL   504      27.575  37.725  19.717  1.00  0.00           H
ATOM   3096  OW  SOL   505      19.786  27.315  35.338  1.00  0.00           O
ATOM   3097  HW1 SOL   505      19.668  28.059  35.928  1.00  0.00           H
ATOM   3098  HW2 SOL   505      18.911  26.934  35.254  1.00  0.00           H
ATOM   3099  OW  SOL   506      27.799   8.920  20.744  1.00  0.00           O
ATOM   3100  HW1 SOL   506      27.282   8.197  20.387  1.00  0.00           H
ATOM   3101  HW2 SOL   506      28.150   8.580  21.567  1.00  0.00           H
ATOM   3102  OW  SOL   507      27.813   0.864  44.976  1.00  0.00           O
ATOM   3103  HW1 SOL   507      28.205   1.537  45.532  1.00  0.00           H
ATOM   3104  HW2 SOL   507      26.878   0.900  45.179  1.00  0.00           H
ATOM   3105  OW  SOL   508       8.709  28.187  17.762  1.00  0.00           O
ATOM   3106  HW1 SOL   508       7.990  28.088  18.387  1.00  0.00           H
ATOM   3107  HW2 SOL   508       9.064  27.304  17.661  1.00  0.00           H
ATOM   3108  OW  SOL   509      17.062   3.822  35.530  1.00  0.00           O
ATOM   3109  HW1 SOL   509      16.929   3.268  34.761  1.00  0.00           H
ATOM   3110  HW2 SOL   509      16.286   3.672  36.070  1.00  0.00           H
ATOM   3111  OW  SOL   510      27.381  65.848  51.259  1.00  0.00           O
ATOM   3112  HW1 SOL   510      27.848  66.474  50.705  1.00  0.00           H
ATOM   3113  HW2 SOL   510      26.533  65.734  50.830  1.00  0.00           H
ATOM   3114  OW  SOL   511       6.494   1.714  17.039  1.00  0.00           O
ATOM   3115  HW1 SOL   511       5.855   2.105  17.635  1.00  0.00           H
ATOM   3116  HW2 SOL   511       6.517   0.789  17.285  1.00  0.00           H
ATOM   3117  OW  SOL   512       4.026   9.981  23.791  1.00  0.00           O
ATOM   3118  HW1 SOL   512       3.515  10.744  23.522  1.00  0.00           H
ATOM   3119  HW2 SOL   512       4.105   9.452  22.997  1.00  0.00           H
ATOM   3120  OW  SOL   513      14.297  89.371  34.609  1.00  0.00           O
ATOM   3121  HW1 SOL   513      13.369  89.352  34.373  1.00  0.00           H
ATOM   3122  HW2 SOL   513      14.308  89.202  35.551  1.00  0.00           H
ATOM   3123  OW  SOL   514      16.493   6.738  21.603  1.00  0.00           O
ATOM   3124  HW1 SOL   514      16.553   5.784  21.566  1.00  0.00           H
ATOM   3125  HW2 SOL   514      16.910   7.037  20.795  1.00  0.00           H
ATOM   3126  OW  SOL   515      29.950  85.878  45.063  1.00  0.00           O
ATOM   3127  HW1 SOL   515      30.285  86.760  44.901  1.00  0.00           H
ATOM   3128  HW2 SOL   515      29.020  85.931  44.844  1.00  0.00           H
ATOM   3129  OW  SOL   516      19.610   1.565  23.310  1.00  0.00           O
ATOM   3130  HW1 SOL   516      19.870   1.875  22.443  1.00  0.00           H
ATOM   3131  HW2 SOL   516      19.588   2.355  23.850  1.00  0.00           H
ATOM   3132  OW  SOL   517       6.501  16.461  11.098  1.00  0.00           O
ATOM   3133  HW1 SOL   517       7.227  16.173  10.545  1.00  0.00           H
ATOM   3134  HW2 SOL   517       5.823  15.798  10.969  1.00  0.00           H
ATOM   3135  OW  SOL   518      26.540  83.213  32.702  1.00  0.00           O
ATOM   3136  HW1 SOL   518      25.924  83.160  33.433  1.00  0.00           H
ATOM   3137  HW2 SOL   518      27.384  83.401  33.111  1.00  0.00           H
ATOM   3138  OW  SOL   519      17.646  13.827  25.255  1.00  0.00           O
ATOM   3139  HW1 SOL   519      17.991  13.017  24.879  1.00  0.00           H
ATOM   3140  HW2 SOL   519      18.030  14.522  24.720  1.00  0.00           H
ATOM   3141  OW  SOL   520      12.429  85.637  43.965  1.00  0.00           O
ATOM   3142  HW1 SOL   520      12.138  86.442  43.536  1.00  0.00           H
ATOM   3143  HW2 SOL   520      11.694  85.032  43.866  1.00  0.00           H
ATOM   3144  OW  SOL   521      24.776  10.164  34.185  1.00  0.00           O
ATOM   3145  HW1 SOL   521      24.322  10.680  34.851  1.00  0.00           H
ATOM   3146  HW2 SOL   521      25.329  10.797  33.727  1.00  0.00           H
ATOM   3147  OW  SOL   522      19.643  19.090  34.363  1.00  0.00           O
ATOM   3148  HW1 SOL   522      20.004  19.230  33.488  1.00  0.00           H
ATOM   3149  HW2 SOL   522      18.886  18.522  34.222  1.00  0.00           H
ATOM   3150  OW  SOL   523      10.015  19.158  47.051  1.00  0.00           O
ATOM   3151  HW1 SOL   523       9.119  19.040  47.366  1.00  0.00           H
ATOM   3152  HW2 SOL   523      10.186  20.093  47.158  1.00  0.00           H
ATOM   3153  OW  SOL   524       6.380  11.482  11.374  1.00  0.00           O
ATOM   3154  HW1 SOL   524       5.754  11.072  10.777  1.00  0.00           H
ATOM   3155  HW2 SOL   524       6.443  10.874  12.111  1.00  0.00           H
ATOM   3156  OW  SOL   525      11.124  11.001  34.623  1.00  0.00           O
ATOM   3157  HW1 SOL   525      10.168  10.966  34.666  1.00  0.00           H
ATOM   3158  HW2 SOL   525      11.332  10.771  33.717  1.00  0.00           H
ATOM   3159  OW  SOL   526      23.054  11.907  38.827  1.00  0.00           O
ATOM   3160  HW1 SOL   526      22.316  12.075  39.411  1.00  0.00           H
ATOM   3161  HW2 SOL   526      23.556  11.219  39.265  1.00  0.00           H
ATOM   3162  OW  SOL   527       2.586   4.139   1.262  1.00  0.00           O
ATOM   3163  HW1 SOL   527       2.969   3.359   0.860  1.00  0.00           H
ATOM   3164  HW2 SOL   527       3.315   4.555   1.722  1.00  0.00           H
ATOM   3165  OW  SOL   528       8.353  24.809  21.353  1.00  0.00           O
ATOM   3166  HW1 SOL   528       8.890  24.313  20.735  1.00  0.00           H
ATOM   3167  HW2 SOL   528       8.463  24.352  22.187  1.00  0.00           H
ATOM   3168  OW  SOL   529      10.524  10.751  38.364  1.00  0.00           O
ATOM   3169  HW1 SOL   529       9.969  10.153  38.866  1.00  0.00           H
ATOM   3170  HW2 SOL   529      10.883  11.351  39.019  1.00  0.00           H
ATOM   3171  OW  SOL   530      35.391  10.473  18.463  1.00  0.00           O
ATOM   3172  HW1 SOL   530      36.071   9.802  18.414  1.00  0.00           H
ATOM   3173  HW2 SOL   530      34.668  10.049  18.925  1.00  0.00           H
ATOM   3174  OW  SOL   531      14.850   3.136  19.771  1.00  0.00           O
ATOM   3175  HW1 SOL   531      14.951   4.088  19.752  1.00  0.00           H
ATOM   3176  HW2 SOL   531      14.830   2.915  20.702  1.00  0.00           H
ATOM   3177  OW  SOL   532      12.167  13.841  37.255  1.00  0.00           O
ATOM   3178  HW1 SOL   532      12.252  12.897  37.124  1.00  0.00           H
ATOM   3179  HW2 SOL   532      13.039  14.188  37.063  1.00  0.00           H
ATOM   3180  OW  SOL   533       8.949  20.089  15.422  1.00  0.00           O
ATOM   3181  HW1 SOL   533       9.432  19.608  14.751  1.00  0.00           H
ATOM   3182  HW2 SOL   533       8.162  20.400  14.975  1.00  0.00           H
ATOM   3183  OW  SOL   534      15.861  11.075  29.787  1.00  0.00           O
ATOM   3184  HW1 SOL   534      15.863  10.288  29.242  1.00  0.00           H
ATOM   3185  HW2 SOL   534      16.042  11.790  29.177  1.00  0.00           H
ATOM   3186  OW  SOL   535      26.990  69.438  29.410  1.00  0.00           O
ATOM   3187  HW1 SOL   535      26.260  69.931  29.035  1.00  0.00           H
ATOM   3188  HW2 SOL   535      27.503  70.092  29.884  1.00  0.00           H
ATOM   3189  OW  SOL   536      81.279  85.773  23.528  1.00  0.00           O
ATOM   3190  HW1 SOL   536      80.482  85.545  23.049  1.00  0.00           H
ATOM   3191  HW2 SOL   536      81.060  85.617  24.447  1.00  0.00           H
ATOM   3192  OW  SOL   537      32.818  20.344  37.383  1.00  0.00           O
ATOM   3193  HW1 SOL   537      32.284  20.868  36.786  1.00  0.00           H
ATOM   3194  HW2 SOL   537      33.048  19.564  36.878  1.00  0.00           H
ATOM   3195  OW  SOL   538       8.010  16.677  13.911  1.00  0.00           O
ATOM   3196  HW1 SOL   538       7.443  16.256  13.265  1.00  0.00           H
ATOM   3197  HW2 SOL   538       8.684  17.113  13.390  1.00  0.00           H
ATOM   3198  OW  SOL   539       8.544  13.158  20.614  1.00  0.00           O
ATOM   3199  HW1 SOL   539       8.303  12.910  19.722  1.00  0.00           H
ATOM   3200  HW2 SOL   539       8.296  12.404  21.148  1.00  0.00           H
ATOM   3201  OW  SOL   540      20.078   7.100  29.385  1.00  0.00           O
ATOM   3202  HW1 SOL   540      20.944   6.700  29.309  1.00  0.00           H
ATOM   3203  HW2 SOL   540      19.529   6.414  29.766  1.00  0.00           H
ATOM   3204  OW  SOL   541       5.995  87.413  32.281  1.00  0.00           O
ATOM   3205  HW1 SOL   541       5.234  87.984  32.168  1.00  0.00           H
ATOM   3206  HW2 SOL   541       6.334  87.287  31.395  1.00  0.00           H
ATOM   3207  OW  SOL   542       1.522   5.086   4.301  1.00  0.00           O
ATOM   3208  HW1 SOL   542       1.156   4.228   4.088  1.00  0.00           H
ATOM   3209  HW2 SOL   542       1.460   5.144   5.254  1.00  0.00           H
ATOM   3210  OW  SOL   543      28.836  16.846  26.155  1.00  0.00           O
ATOM   3211  HW1 SOL   543      29.469  16.968  26.862  1.00  0.00           H
ATOM   3212  HW2 SOL   543      29.073  16.006  25.763  1.00  0.00           H
ATOM   3213  OW  SOL   544      79.603   9.495  21.266  1.00  0.00           O
ATOM   3214  HW1 SOL   544      78.841   9.247  21.789  1.00  0.00           H
ATOM   3215  HW2 SOL   544      79.317   9.387  20.359  1.00  0.00           H
ATOM   3216  OW  SOL   545      14.958  76.253  32.499  1.00  0.00           O
ATOM   3217  HW1 SOL   545      14.449  75.914  31.763  1.00  0.00           H
ATOM   3218  HW2 SOL   545      14.944  75.547  33.146  1.00  0.00           H
ATOM   3219  OW  SOL   546      76.701  27.724  25.371  1.00  0.00           O
ATOM   3220  HW1 SOL   546      76.330  28.020  26.203  1.00  0.00           H
ATOM   3221  HW2 SOL   546      77.039  28.520  24.962  1.00  0.00           H
ATOM   3222  OW  SOL   547      19.706  21.376  24.625  1.00  0.00           O
ATOM   3223  HW1 SOL   547      19.898  20.580  24.128  1.00  0.00           H
ATOM   3224  HW2 SOL   547      19.037  21.826  24.108  1.00  0.00           H
ATOM   3225  OW  SOL   548       5.939  10.687  45.507  1.00  0.00           O
ATOM   3226  HW1 SOL   548       6.813  11.012  45.289  1.00  0.00           H
ATOM   3227  HW2 SOL   548       6.099   9.873  45.984  1.00  0.00           H
ATOM   3228  OW  SOL   549      78.379  18.352  68.166  1.00  0.00           O
ATOM   3229  HW1 SOL   549      77.759  17.652  67.961  1.00  0.00           H
ATOM   3230  HW2 SOL   549      79.230  17.916  68.201  1.00  0.00           H
ATOM   3231  OW  SOL   550      88.330  11.286  45.040  1.00  0.00           O
ATOM   3232  HW1 SOL   550      88.819  11.977  45.487  1.00  0.00           H
ATOM   3233  HW2 SOL   550      88.070  10.685  45.738  1.00  0.00           H
ATOM   3234  OW  SOL   551      17.771  24.913  48.617  1.00  0.00           O
ATOM   3235  HW1 SOL   551      17.417  25.762  48.883  1.00  0.00           H
ATOM   3236  HW2 SOL   551      18.666  24.909  48.955  1.00  0.00           H
ATOM   3237  OW  SOL   552      15.370  33.284  50.687  1.00  0.00           O
ATOM   3238  HW1 SOL   552      15.426  33.792  49.878  1.00  0.00           H
ATOM   3239  HW2 SOL   552      16.235  32.882  50.778  1.00  0.00           H
ATOM   3240  OW  SOL   553      39.763  18.669  33.085  1.00  0.00           O
ATOM   3241  HW1 SOL   553      39.616  18.502  34.016  1.00  0.00           H
ATOM   3242  HW2 SOL   553      39.002  19.179  32.809  1.00  0.00           H
ATOM   3243  OW  SOL   554      25.102  19.331  38.740  1.00  0.00           O
ATOM   3244  HW1 SOL   554      25.413  19.310  39.645  1.00  0.00           H
ATOM   3245  HW2 SOL   554      24.319  19.882  38.768  1.00  0.00           H
ATOM   3246  OW  SOL   555       7.872  12.397  60.900  1.00  0.00           O
ATOM   3247  HW1 SOL   555       7.457  11.761  61.484  1.00  0.00           H
ATOM   3248  HW2 SOL   555       7.875  13.214  61.399  1.00  0.00           H
ATOM   3249  OW  SOL   556      13.667   9.730  51.626  1.00  0.00           O
ATOM   3250  HW1 SOL   556      12.894   9.658  52.187  1.00  0.00           H
ATOM   3251  HW2 SOL   556      14.407   9.650  52.227  1.00  0.00           H
ATOM   3252  OW  SOL   557      84.830  26.093  28.576  1.00  0.00           O
ATOM   3253  HW1 SOL   557      84.600  25.685  27.741  1.00  0.00           H
ATOM   3254  HW2 SOL   557      85.776  25.965  28.654  1.00  0.00           H
ATOM   3255  OW  SOL   558      11.661   2.392  43.271  1.00  0.00           O
ATOM   3256  HW1 SOL   558      12.335   2.634  42.636  1.00  0.00           H
ATOM   3257  HW2 SOL   558      10.869   2.276  42.748  1.00  0.00           H
ATOM   3258  OW  SOL   559       9.987  38.238  67.569  1.00  0.00           O
ATOM   3259  HW1 SOL   559      10.232  39.155  67.449  1.00  0.00           H
ATOM   3260  HW2 SOL   559       9.258  38.103  66.964  1.00  0.00           H
ATOM   3261  OW  SOL   560      10.029  32.031  46.642  1.00  0.00           O
ATOM   3262  HW1 SOL   560      10.919  32.042  46.993  1.00  0.00           H
ATOM   3263  HW2 SOL   560       9.600  31.305  47.096  1.00  0.00           H
ATOM   3264  OW  SOL   561       1.143   9.680  51.736  1.00  0.00           O
ATOM   3265  HW1 SOL   561       1.412  10.382  52.330  1.00  0.00           H
ATOM   3266  HW2 SOL   561       1.919   9.125  51.655  1.00  0.00           H
ATOM   3267  OW  SOL   562      13.073   2.997  41.102  1.00  0.00           O
ATOM   3268  HW1 SOL   562      12.658   2.677  40.301  1.00  0.00           H
ATOM   3269  HW2 SOL   562      13.465   3.833  40.852  1.00  0.00           H
ATOM   3270  OW  SOL   563      15.128  23.874  49.296  1.00  0.00           O
ATOM   3271  HW1 SOL   563      15.385  23.020  49.643  1.00  0.00           H
ATOM   3272  HW2 SOL   563      15.936  24.387  49.296  1.00  0.00           H
ATOM   3273  OW  SOL   564       4.624   9.698  51.777  1.00  0.00           O
ATOM   3274  HW1 SOL   564       4.899  10.003  50.913  1.00  0.00           H
ATOM   3275  HW2 SOL   564       4.823  10.428  52.364  1.00  0.00           H
ATOM   3276  OW  SOL   565      13.628  17.447  36.170  1.00  0.00           O
ATOM   3277  HW1 SOL   565      12.771  17.027  36.093  1.00  0.00           H
ATOM   3278  HW2 SOL   565      13.448  18.284  36.597  1.00  0.00           H
ATOM   3279  OW  SOL   566       1.271  76.659  35.163  1.00  0.00           O
ATOM   3280  HW1 SOL   566       1.957  77.208  34.785  1.00  0.00           H
ATOM   3281  HW2 SOL   566       0.949  76.137  34.428  1.00  0.00           H
ATOM   3282  OW  SOL   567       8.057  42.381  56.173  1.00  0.00           O
ATOM   3283  HW1 SOL   567       8.415  43.198  56.518  1.00  0.00           H
ATOM   3284  HW2 SOL   567       8.753  41.738  56.307  1.00  0.00           H
ATOM   3285  OW  SOL   568      12.316  28.682  28.753  1.00  0.00           O
ATOM   3286  HW1 SOL   568      13.145  29.029  29.082  1.00  0.00           H
ATOM   3287  HW2 SOL   568      11.675  29.366  28.947  1.00  0.00           H
ATOM   3288  OW  SOL   569       3.831   4.284  41.186  1.00  0.00           O
ATOM   3289  HW1 SOL   569       3.297   3.598  41.587  1.00  0.00           H
ATOM   3290  HW2 SOL   569       3.760   4.124  40.245  1.00  0.00           H
ATOM   3291  OW  SOL   570      81.296  20.659  27.006  1.00  0.00           O
ATOM   3292  HW1 SOL   570      82.154  20.483  26.619  1.00  0.00           H
ATOM   3293  HW2 SOL   570      81.138  21.586  26.828  1.00  0.00           H
ATOM   3294  OW  SOL   571      21.514  14.234  58.284  1.00  0.00           O
ATOM   3295  HW1 SOL   571      21.025  15.049  58.169  1.00  0.00           H
ATOM   3296  HW2 SOL   571      20.850  13.546  58.225  1.00  0.00           H
ATOM   3297  OW  SOL   572       6.168  29.479  26.786  1.00  0.00           O
ATOM   3298  HW1 SOL   572       7.086  29.264  26.624  1.00  0.00           H
ATOM   3299  HW2 SOL   572       5.684  28.711  26.485  1.00  0.00           H
ATOM   3300  OW  SOL   573      14.736  12.979  49.573  1.00  0.00           O
ATOM   3301  HW1 SOL   573      15.554  13.008  49.077  1.00  0.00           H
ATOM   3302  HW2 SOL   573      14.898  13.533  50.337  1.00  0.00           H
ATOM   3303  OW  SOL   574       9.817  20.636  43.158  1.00  0.00           O
ATOM   3304  HW1 SOL   574      10.314  21.146  42.518  1.00  0.00           H
ATOM   3305  HW2 SOL   574      10.033  19.725  42.960  1.00  0.00           H
ATOM   3306  OW  SOL   575      88.207   4.410  64.518  1.00  0.00           O
ATOM   3307  HW1 SOL   575      89.094   4.052  64.485  1.00  0.00           H
ATOM   3308  HW2 SOL   575      88.308   5.263  64.940  1.00  0.00           H
ATOM   3309  OW  SOL   576       8.511  22.134  52.354  1.00  0.00           O
ATOM   3310  HW1 SOL   576       8.136  22.402  53.193  1.00  0.00           H
ATOM   3311  HW2 SOL   576       9.381  22.533  52.342  1.00  0.00           H
ATOM   3312  OW  SOL   577      24.316  28.322  40.919  1.00  0.00           O
ATOM   3313  HW1 SOL   577      24.664  27.991  41.747  1.00  0.00           H
ATOM   3314  HW2 SOL   577      24.867  29.077  40.711  1.00  0.00           H
ATOM   3315  OW  SOL   578      13.642   4.003  47.039  1.00  0.00           O
ATOM   3316  HW1 SOL   578      13.142   4.196  46.246  1.00  0.00           H
ATOM   3317  HW2 SOL   578      13.929   4.860  47.356  1.00  0.00           H
ATOM   3318  OW  SOL   579      17.964  21.595  61.884  1.00  0.00           O
ATOM   3319  HW1 SOL   579      17.698  20.898  62.483  1.00  0.00           H
ATOM   3320  HW2 SOL   579      17.562  21.359  61.048  1.00  0.00           H
ATOM   3321  OW  SOL   580      19.509  86.222  58.394  1.00  0.00           O
ATOM   3322  HW1 SOL   580      20.280  85.655  58.391  1.00  0.00           H
ATOM   3323  HW2 SOL   580      19.406  86.483  59.309  1.00  0.00           H
ATOM   3324  OW  SOL   581      29.311  18.448  48.436  1.00  0.00           O
ATOM   3325  HW1 SOL   581      29.294  19.394  48.289  1.00  0.00           H
ATOM   3326  HW2 SOL   581      30.239  18.239  48.543  1.00  0.00           H
ATOM   3327  OW  SOL   582       3.007  83.195  27.051  1.00  0.00           O
ATOM   3328  HW1 SOL   582       3.491  82.519  26.575  1.00  0.00           H
ATOM   3329  HW2 SOL   582       2.101  83.091  26.761  1.00  0.00           H
ATOM   3330  OW  SOL   583      17.248  17.178  34.538  1.00  0.00           O
ATOM   3331  HW1 SOL   583      16.513  17.416  33.974  1.00  0.00           H
ATOM   3332  HW2 SOL   583      16.874  16.573  35.178  1.00  0.00           H
ATOM   3333  OW  SOL   584      19.340  17.241  63.887  1.00  0.00           O
ATOM   3334  HW1 SOL   584      19.319  16.382  63.465  1.00  0.00           H
ATOM   3335  HW2 SOL   584      20.257  17.513  63.833  1.00  0.00           H
ATOM   3336  OW  SOL   585       0.405  13.049  32.448  1.00  0.00           O
ATOM   3337  HW1 SOL   585      -0.230  13.752  32.587  1.00  0.00           H
ATOM   3338  HW2 SOL   585      -0.009  12.475  31.804  1.00  0.00           H
ATOM   3339  OW  SOL   586      23.969   0.801  50.872  1.00  0.00           O
ATOM   3340  HW1 SOL   586      24.877   0.748  51.172  1.00  0.00           H
ATOM   3341  HW2 SOL   586      23.627  -0.085  50.987  1.00  0.00           H
ATOM   3342  OW  SOL   587      14.960  10.873  32.368  1.00  0.00           O
ATOM   3343  HW1 SOL   587      15.490  11.065  31.595  1.00  0.00           H
ATOM   3344  HW2 SOL   587      15.491  10.261  32.878  1.00  0.00           H
ATOM   3345  OW  SOL   588      32.101  85.199  46.439  1.00  0.00           O
ATOM   3346  HW1 SOL   588      32.819  85.048  45.825  1.00  0.00           H
ATOM   3347  HW2 SOL   588      31.388  85.536  45.897  1.00  0.00           H
ATOM   3348  OW  SOL   589      19.481  85.250  55.566  1.00  0.00           O
ATOM   3349  HW1 SOL   589      18.600  84.963  55.329  1.00  0.00           H
ATOM   3350  HW2 SOL   589      19.349  85.848  56.301  1.00  0.00           H
ATOM   3351  OW  SOL   590      12.074  15.856  41.712  1.00  0.00           O
ATOM   3352  HW1 SOL   590      11.298  16.248  42.113  1.00  0.00           H
ATOM   3353  HW2 SOL   590      12.581  15.519  42.450  1.00  0.00           H
ATOM   3354  OW  SOL   591       3.942  18.594  47.162  1.00  0.00           O
ATOM   3355  HW1 SOL   591       4.456  19.163  46.589  1.00  0.00           H
ATOM   3356  HW2 SOL   591       3.775  17.811  46.637  1.00  0.00           H
ATOM   3357  OW  SOL   592      11.328  81.107  46.526  1.00  0.00           O
ATOM   3358  HW1 SOL   592      11.720  81.747  47.121  1.00  0.00           H
ATOM   3359  HW2 SOL   592      12.034  80.488  46.342  1.00  0.00           H
ATOM   3360  OW  SOL   593       7.042   2.643  39.661  1.00  0.00           O
ATOM   3361  HW1 SOL   593       6.977   3.557  39.938  1.00  0.00           H
ATOM   3362  HW2 SOL   593       6.675   2.633  38.777  1.00  0.00           H
ATOM   3363  OW  SOL   594      73.842  26.952  64.631  1.00  0.00           O
ATOM   3364  HW1 SOL   594      74.605  27.001  64.055  1.00  0.00           H
ATOM   3365  HW2 SOL   594      73.355  27.756  64.454  1.00  0.00           H
ATOM   3366  OW  SOL   595      27.333  88.610  57.437  1.00  0.00           O
ATOM   3367  HW1 SOL   595      26.432  88.931  57.395  1.00  0.00           H
ATOM   3368  HW2 SOL   595      27.317  87.786  56.951  1.00  0.00           H
ATOM   3369  OW  SOL   596      20.320  20.924  81.343  1.00  0.00           O
ATOM   3370  HW1 SOL   596      20.289  20.853  82.297  1.00  0.00           H
ATOM   3371  HW2 SOL   596      19.793  21.698  81.142  1.00  0.00           H
ATOM   3372  OW  SOL   597      25.930  20.801  41.623  1.00  0.00           O
ATOM   3373  HW1 SOL   597      25.391  20.420  42.317  1.00  0.00           H
ATOM   3374  HW2 SOL   597      25.472  21.606  41.378  1.00  0.00           H
ATOM   3375  OW  SOL   598      18.242  68.239  35.225  1.00  0.00           O
ATOM   3376  HW1 SOL   598      18.068  68.892  35.902  1.00  0.00           H
ATOM   3377  HW2 SOL   598      19.120  67.914  35.425  1.00  0.00           H
ATOM   3378  OW  SOL   599      18.992  73.919  29.757  1.00  0.00           O
ATOM   3379  HW1 SOL   599      19.640  74.440  29.284  1.00  0.00           H
ATOM   3380  HW2 SOL   599      18.581  74.537  30.362  1.00  0.00           H
ATOM   3381  OW  SOL   600      10.141   4.596  40.698  1.00  0.00           O
ATOM   3382  HW1 SOL   600       9.406   4.927  41.214  1.00  0.00           H
ATOM   3383  HW2 SOL   600       9.984   3.654  40.633  1.00  0.00           H
ATOM   3384  OW  SOL   601      32.548   6.190  52.265  1.00  0.00           O
ATOM   3385  HW1 SOL   601      32.854   5.622  51.559  1.00  0.00           H
ATOM   3386  HW2 SOL   601      31.920   5.653  52.750  1.00  0.00           H
ATOM   3387  OW  SOL   602      86.263  32.715  70.908  1.00  0.00           O
ATOM   3388  HW1 SOL   602      85.317  32.864  70.934  1.00  0.00           H
ATOM   3389  HW2 SOL   602      86.371  31.968  70.319  1.00  0.00           H
ATOM   3390  OW  SOL   603       8.447   2.697  32.093  1.00  0.00           O
ATOM   3391  HW1 SOL   603       8.818   3.255  31.409  1.00  0.00           H
ATOM   3392  HW2 SOL   603       7.506   2.863  32.053  1.00  0.00           H
ATOM   3393  OW  SOL   604      31.431   7.615  41.195  1.00  0.00           O
ATOM   3394  HW1 SOL   604      30.956   7.811  40.388  1.00  0.00           H
ATOM   3395  HW2 SOL   604      30.748   7.397  41.829  1.00  0.00           H
ATOM   3396  OW  SOL   605      12.106  23.448  46.306  1.00  0.00           O
ATOM   3397  HW1 SOL   605      12.753  24.086  46.005  1.00  0.00           H
ATOM   3398  HW2 SOL   605      12.571  22.612  46.299  1.00  0.00           H
ATOM   3399  OW  SOL   606      26.101  26.934  35.746  1.00  0.00           O
ATOM   3400  HW1 SOL   606      25.408  27.417  35.295  1.00  0.00           H
ATOM   3401  HW2 SOL   606      25.837  26.940  36.666  1.00  0.00           H
ATOM   3402  OW  SOL   607      13.592  55.068  43.556  1.00  0.00           O
ATOM   3403  HW1 SOL   607      14.298  54.785  44.137  1.00  0.00           H
ATOM   3404  HW2 SOL   607      14.005  55.148  42.697  1.00  0.00           H
ATOM   3405  OW  SOL   608      14.887  26.637  24.674  1.00  0.00           O
ATOM   3406  HW1 SOL   608      15.581  26.004  24.861  1.00  0.00           H
ATOM   3407  HW2 SOL   608      14.327  26.614  25.449  1.00  0.00           H
ATOM   3408  OW  SOL   609      88.564  16.808  51.399  1.00  0.00           O
ATOM   3409  HW1 SOL   609      89.080  17.567  51.127  1.00  0.00           H
ATOM   3410  HW2 SOL   609      89.216  16.150  51.641  1.00  0.00           H
ATOM   3411  OW  SOL   610      21.069  78.134  51.942  1.00  0.00           O
ATOM   3412  HW1 SOL   610      21.705  77.872  51.276  1.00  0.00           H
ATOM   3413  HW2 SOL   610      20.816  77.314  52.367  1.00  0.00           H
ATOM   3414  OW  SOL   611      12.206  27.546  54.211  1.00  0.00           O
ATOM   3415  HW1 SOL   611      12.758  27.175  54.899  1.00  0.00           H
ATOM   3416  HW2 SOL   611      11.525  28.026  54.684  1.00  0.00           H
ATOM   3417  OW  SOL   612      13.476  18.773  28.794  1.00  0.00           O
ATOM   3418  HW1 SOL   612      14.155  19.345  28.433  1.00  0.00           H
ATOM   3419  HW2 SOL   612      13.632  17.925  28.379  1.00  0.00           H
ATOM   3420  OW  SOL   613      73.621  17.218  46.345  1.00  0.00           O
ATOM   3421  HW1 SOL   613      72.927  17.713  46.781  1.00  0.00           H
ATOM   3422  HW2 SOL   613      74.241  17.885  46.048  1.00  0.00           H
ATOM   3423  OW  SOL   614      86.321  78.694  44.169  1.00  0.00           O
ATOM   3424  HW1 SOL   614      87.095  78.167  44.366  1.00  0.00           H
ATOM   3425  HW2 SOL   614      86.305  78.750  43.214  1.00  0.00           H
ATOM   3426  OW  SOL   615      78.135  71.614  40.610  1.00  0.00           O
ATOM   3427  HW1 SOL   615      77.659  71.925  39.839  1.00  0.00           H
ATOM   3428  HW2 SOL   615      77.464  71.202  41.155  1.00  0.00           H
ATOM   3429  OW  SOL   616       6.761   8.802  47.467  1.00  0.00           O
ATOM   3430  HW1 SOL   616       7.504   8.246  47.233  1.00  0.00           H
ATOM   3431  HW2 SOL   616       6.099   8.193  47.794  1.00  0.00           H
ATOM   3432  OW  SOL   617      10.660  30.581  28.890  1.00  0.00           O
ATOM   3433  HW1 SOL   617      10.576  31.522  29.042  1.00  0.00           H
ATOM   3434  HW2 SOL   617      10.301  30.446  28.013  1.00  0.00           H
ATOM   3435  OW  SOL   618      18.924   7.829  62.454  1.00  0.00           O
ATOM   3436  HW1 SOL   618      18.331   7.174  62.823  1.00  0.00           H
ATOM   3437  HW2 SOL   618      18.585   7.991  61.574  1.00  0.00           H
ATOM   3438  OW  SOL   619      16.883  18.557  54.143  1.00  0.00           O
ATOM   3439  HW1 SOL   619      16.882  18.686  55.092  1.00  0.00           H
ATOM   3440  HW2 SOL   619      16.107  18.024  53.972  1.00  0.00           H
ATOM   3441  OW  SOL   620       5.154  78.380  39.573  1.00  0.00           O
ATOM   3442  HW1 SOL   620       5.417  77.566  39.144  1.00  0.00           H
ATOM   3443  HW2 SOL   620       4.485  78.750  38.997  1.00  0.00           H
ATOM   3444  OW  SOL   621      14.611  83.974  38.072  1.00  0.00           O
ATOM   3445  HW1 SOL   621      15.135  84.365  38.771  1.00  0.00           H
ATOM   3446  HW2 SOL   621      14.409  83.093  38.386  1.00  0.00           H
ATOM   3447  OW  SOL   622      22.949  29.038  31.369  1.00  0.00           O
ATOM   3448  HW1 SOL   622      22.512  28.487  32.018  1.00  0.00           H
ATOM   3449  HW2 SOL   622      22.234  29.445  30.879  1.00  0.00           H
ATOM   3450  OW  SOL   623       4.758  21.888  43.573  1.00  0.00           O
ATOM   3451  HW1 SOL   623       4.889  22.681  43.053  1.00  0.00           H
ATOM   3452  HW2 SOL   623       5.144  21.189  43.046  1.00  0.00           H
ATOM   3453  OW  SOL   624      23.668  81.341  41.178  1.00  0.00           O
ATOM   3454  HW1 SOL   624      23.029  80.631  41.237  1.00  0.00           H
ATOM   3455  HW2 SOL   624      23.311  81.929  40.512  1.00  0.00           H
ATOM   3456  OW  SOL   625      19.686  21.833  49.995  1.00  0.00           O
ATOM   3457  HW1 SOL   625      19.549  21.793  49.049  1.00  0.00           H
ATOM   3458  HW2 SOL   625      18.804  21.823  50.366  1.00  0.00           H
ATOM   3459  OW  SOL   626      10.398  25.743  25.319  1.00  0.00           O
ATOM   3460  HW1 SOL   626      10.886  26.493  24.978  1.00  0.00           H
ATOM   3461  HW2 SOL   626      10.369  25.886  26.265  1.00  0.00           H
ATOM   3462  OW  SOL   627      83.965   8.695  42.089  1.00  0.00           O
ATOM   3463  HW1 SOL   627      83.957   8.094  41.345  1.00  0.00           H
ATOM   3464  HW2 SOL   627      84.270   9.526  41.723  1.00  0.00           H
ATOM   3465  OW  SOL   628      14.971  87.156  42.065  1.00  0.00           O
ATOM   3466  HW1 SOL   628      15.287  86.284  41.828  1.00  0.00           H
ATOM   3467  HW2 SOL   628      14.475  87.447  41.300  1.00  0.00           H
ATOM   3468  OW  SOL   629      23.532  23.616  35.161  1.00  0.00           O
ATOM   3469  HW1 SOL   629      24.033  22.949  34.691  1.00  0.00           H
ATOM   3470  HW2 SOL   629      23.068  23.131  35.843  1.00  0.00           H
ATOM   3471  OW  SOL   630       6.290  88.610  57.309  1.00  0.00           O
ATOM   3472  HW1 SOL   630       5.915  88.233  58.105  1.00  0.00           H
ATOM   3473  HW2 SOL   630       7.173  88.244  57.263  1.00  0.00           H
ATOM   3474  OW  SOL   631       0.965   8.628  47.140  1.00  0.00           O
ATOM   3475  HW1 SOL   631       1.194   8.253  46.289  1.00  0.00           H
ATOM   3476  HW2 SOL   631       0.021   8.776  47.091  1.00  0.00           H
ATOM   3477  OW  SOL   632      24.927  78.102  41.848  1.00  0.00           O
ATOM   3478  HW1 SOL   632      25.724  78.495  42.204  1.00  0.00           H
ATOM   3479  HW2 SOL   632      24.380  77.933  42.615  1.00  0.00           H
ATOM   3480  OW  SOL   633      10.961  88.053  42.927  1.00  0.00           O
ATOM   3481  HW1 SOL   633      10.537  87.652  42.168  1.00  0.00           H
ATOM   3482  HW2 SOL   633      10.533  88.905  43.019  1.00  0.00           H
ATOM   3483  OW  SOL   634      15.891  80.487  42.459  1.00  0.00           O
ATOM   3484  HW1 SOL   634      14.975  80.339  42.693  1.00  0.00           H
ATOM   3485  HW2 SOL   634      16.315  79.641  42.605  1.00  0.00           H
ATOM   3486  OW  SOL   635      25.400   3.592  39.687  1.00  0.00           O
ATOM   3487  HW1 SOL   635      24.457   3.459  39.592  1.00  0.00           H
ATOM   3488  HW2 SOL   635      25.786   2.746  39.462  1.00  0.00           H
ATOM   3489  OW  SOL   636      24.096  85.135  25.288  1.00  0.00           O
ATOM   3490  HW1 SOL   636      24.425  85.425  24.437  1.00  0.00           H
ATOM   3491  HW2 SOL   636      23.700  84.281  25.114  1.00  0.00           H
ATOM   3492  OW  SOL   637      15.638  22.422  36.516  1.00  0.00           O
ATOM   3493  HW1 SOL   637      15.595  22.743  35.616  1.00  0.00           H
ATOM   3494  HW2 SOL   637      15.925  21.513  36.434  1.00  0.00           H
ATOM   3495  OW  SOL   638      29.552  14.341  43.259  1.00  0.00           O
ATOM   3496  HW1 SOL   638      28.915  14.016  42.623  1.00  0.00           H
ATOM   3497  HW2 SOL   638      30.077  14.974  42.770  1.00  0.00           H
ATOM   3498  OW  SOL   639      23.045   2.451  20.576  1.00  0.00           O
ATOM   3499  HW1 SOL   639      22.922   1.741  19.945  1.00  0.00           H
ATOM   3500  HW2 SOL   639      22.255   2.430  21.116  1.00  0.00           H
ATOM   3501  OW  SOL   640       9.407  16.966  42.289  1.00  0.00           O
ATOM   3502  HW1 SOL   640       9.777  17.138  43.155  1.00  0.00           H
ATOM   3503  HW2 SOL   640       8.515  16.667  42.465  1.00  0.00           H
ATOM   3504  OW  SOL   641      11.086  23.388  53.478  1.00  0.00           O
ATOM   3505  HW1 SOL   641      11.907  22.908  53.364  1.00  0.00           H
ATOM   3506  HW2 SOL   641      10.876  23.287  54.406  1.00  0.00           H
ATOM   3507  OW  SOL   642      18.506  21.619  47.405  1.00  0.00           O
ATOM   3508  HW1 SOL   642      18.572  21.153  46.571  1.00  0.00           H
ATOM   3509  HW2 SOL   642      17.616  21.971  47.414  1.00  0.00           H
ATOM   3510  OW  SOL   643      25.906  17.941  67.212  1.00  0.00           O
ATOM   3511  HW1 SOL   643      26.040  17.130  66.722  1.00  0.00           H
ATOM   3512  HW2 SOL   643      25.366  17.683  67.960  1.00  0.00           H
ATOM   3513  OW  SOL   644      24.320  22.268  78.845  1.00  0.00           O
ATOM   3514  HW1 SOL   644      25.108  22.689  79.188  1.00  0.00           H
ATOM   3515  HW2 SOL   644      24.140  21.557  79.460  1.00  0.00           H
ATOM   3516  OW  SOL   645      16.165  85.379  57.386  1.00  0.00           O
ATOM   3517  HW1 SOL   645      16.281  84.865  56.587  1.00  0.00           H
ATOM   3518  HW2 SOL   645      16.370  86.277  57.126  1.00  0.00           H
ATOM   3519  OW  SOL   646       1.373  85.965  45.556  1.00  0.00           O
ATOM   3520  HW1 SOL   646       1.061  85.976  44.651  1.00  0.00           H
ATOM   3521  HW2 SOL   646       0.932  86.706  45.971  1.00  0.00           H
ATOM   3522  OW  SOL   647      30.863  88.776  34.271  1.00  0.00           O
ATOM   3523  HW1 SOL   647      30.784  88.069  34.912  1.00  0.00           H
ATOM   3524  HW2 SOL   647      30.348  89.493  34.640  1.00  0.00           H
ATOM   3525  OW  SOL   648      10.500  77.387  45.092  1.00  0.00           O
ATOM   3526  HW1 SOL   648      10.722  76.585  45.565  1.00  0.00           H
ATOM   3527  HW2 SOL   648       9.596  77.573  45.346  1.00  0.00           H
ATOM   3528  OW  SOL   649      17.286   4.182  17.709  1.00  0.00           O
ATOM   3529  HW1 SOL   649      17.554   4.567  16.875  1.00  0.00           H
ATOM   3530  HW2 SOL   649      17.355   4.900  18.338  1.00  0.00           H
ATOM   3531  OW  SOL   650       5.681   2.711  31.657  1.00  0.00           O
ATOM   3532  HW1 SOL   650       5.434   3.478  31.139  1.00  0.00           H
ATOM   3533  HW2 SOL   650       5.223   2.826  32.489  1.00  0.00           H
ATOM   3534  OW  SOL   651      12.102  20.684  41.823  1.00  0.00           O
ATOM   3535  HW1 SOL   651      11.742  20.074  41.179  1.00  0.00           H
ATOM   3536  HW2 SOL   651      12.940  20.298  42.077  1.00  0.00           H
ATOM   3537  OW  SOL   652      20.520   1.415  44.991  1.00  0.00           O
ATOM   3538  HW1 SOL   652      20.362   2.229  45.468  1.00  0.00           H
ATOM   3539  HW2 SOL   652      19.661   0.993  44.946  1.00  0.00           H
ATOM   3540  OW  SOL   653      12.499  24.062  50.440  1.00  0.00           O
ATOM   3541  HW1 SOL   653      12.496  24.758  51.097  1.00  0.00           H
ATOM   3542  HW2 SOL   653      13.399  24.043  50.115  1.00  0.00           H
ATOM   3543  OW  SOL   654      89.189  88.261  36.573  1.00  0.00           O
ATOM   3544  HW1 SOL   654      89.875  88.052  37.207  1.00  0.00           H
ATOM   3545  HW2 SOL   654      89.182  89.217  36.532  1.00  0.00           H
ATOM   3546  OW  SOL   655      13.490  11.374  37.239  1.00  0.00           O
ATOM   3547  HW1 SOL   655      14.288  11.472  36.718  1.00  0.00           H
ATOM   3548  HW2 SOL   655      13.789  11.001  38.068  1.00  0.00           H
ATOM   3549  OW  SOL   656      85.721   8.742  60.003  1.00  0.00           O
ATOM   3550  HW1 SOL   656      85.975   9.135  60.838  1.00  0.00           H
ATOM   3551  HW2 SOL   656      85.436   9.481  59.466  1.00  0.00           H
ATOM   3552  OW  SOL   657      11.399   8.739  56.475  1.00  0.00           O
ATOM   3553  HW1 SOL   657      11.495   8.504  57.398  1.00  0.00           H
ATOM   3554  HW2 SOL   657      10.468   8.610  56.290  1.00  0.00           H
ATOM   3555  OW  SOL   658      19.380  25.040  56.231  1.00  0.00           O
ATOM   3556  HW1 SOL   658      18.638  25.038  55.625  1.00  0.00           H
ATOM   3557  HW2 SOL   658      19.086  25.575  56.968  1.00  0.00           H
ATOM   3558  OW  SOL   659       5.907  78.891  48.194  1.00  0.00           O
ATOM   3559  HW1 SOL   659       5.512  79.370  47.465  1.00  0.00           H
ATOM   3560  HW2 SOL   659       5.652  79.385  48.972  1.00  0.00           H
ATOM   3561  OW  SOL   660       6.756   4.917  51.538  1.00  0.00           O
ATOM   3562  HW1 SOL   660       7.646   4.670  51.790  1.00  0.00           H
ATOM   3563  HW2 SOL   660       6.804   5.859  51.376  1.00  0.00           H
ATOM   3564  OW  SOL   661      10.418  14.972  76.544  1.00  0.00           O
ATOM   3565  HW1 SOL   661      10.093  14.623  75.714  1.00  0.00           H
ATOM   3566  HW2 SOL   661       9.628  15.150  77.055  1.00  0.00           H
ATOM   3567  OW  SOL   662       6.018  11.287  32.340  1.00  0.00           O
ATOM   3568  HW1 SOL   662       6.667  11.106  31.661  1.00  0.00           H
ATOM   3569  HW2 SOL   662       5.584  12.089  32.049  1.00  0.00           H
ATOM   3570  OW  SOL   663      11.879  81.671  35.667  1.00  0.00           O
ATOM   3571  HW1 SOL   663      12.116  81.946  36.552  1.00  0.00           H
ATOM   3572  HW2 SOL   663      12.608  81.117  35.385  1.00  0.00           H
ATOM   3573  OW  SOL   664      19.140  81.245  38.084  1.00  0.00           O
ATOM   3574  HW1 SOL   664      18.813  80.405  38.405  1.00  0.00           H
ATOM   3575  HW2 SOL   664      19.266  81.111  37.144  1.00  0.00           H
ATOM   3576  OW  SOL   665       8.187  19.030  40.218  1.00  0.00           O
ATOM   3577  HW1 SOL   665       8.337  18.293  40.810  1.00  0.00           H
ATOM   3578  HW2 SOL   665       8.489  18.718  39.365  1.00  0.00           H
ATOM   3579  OW  SOL   666       8.042  29.669  59.026  1.00  0.00           O
ATOM   3580  HW1 SOL   666       7.388  29.071  59.386  1.00  0.00           H
ATOM   3581  HW2 SOL   666       8.403  30.117  59.791  1.00  0.00           H
ATOM   3582  OW  SOL   667       9.190  38.755  71.450  1.00  0.00           O
ATOM   3583  HW1 SOL   667      10.103  38.781  71.736  1.00  0.00           H
ATOM   3584  HW2 SOL   667       9.209  39.093  70.554  1.00  0.00           H
ATOM   3585  OW  SOL   668       2.838  11.221  53.812  1.00  0.00           O
ATOM   3586  HW1 SOL   668       2.714  10.552  54.485  1.00  0.00           H
ATOM   3587  HW2 SOL   668       3.739  11.519  53.933  1.00  0.00           H
ATOM   3588  OW  SOL   669      41.173  12.894  43.674  1.00  0.00           O
ATOM   3589  HW1 SOL   669      40.792  13.766  43.572  1.00  0.00           H
ATOM   3590  HW2 SOL   669      40.871  12.409  42.905  1.00  0.00           H
ATOM   3591  OW  SOL   670      12.241   0.338  45.269  1.00  0.00           O
ATOM   3592  HW1 SOL   670      11.604  -0.075  44.686  1.00  0.00           H
ATOM   3593  HW2 SOL   670      12.329   1.231  44.934  1.00  0.00           H
ATOM   3594  OW  SOL   671       8.178  40.346  73.324  1.00  0.00           O
ATOM   3595  HW1 SOL   671       7.261  40.495  73.093  1.00  0.00           H
ATOM   3596  HW2 SOL   671       8.538  39.865  72.579  1.00  0.00           H
ATOM   3597  OW  SOL   672       1.637  33.427  24.645  1.00  0.00           O
ATOM   3598  HW1 SOL   672       1.920  33.546  23.739  1.00  0.00           H
ATOM   3599  HW2 SOL   672       1.340  32.517  24.687  1.00  0.00           H
ATOM   3600  OW  SOL   673      18.946   2.382  76.607  1.00  0.00           O
ATOM   3601  HW1 SOL   673      18.920   1.425  76.577  1.00  0.00           H
ATOM   3602  HW2 SOL   673      18.266   2.660  75.993  1.00  0.00           H
ATOM   3603  OW  SOL   674      26.284  77.573  38.894  1.00  0.00           O
ATOM   3604  HW1 SOL   674      25.919  77.991  38.114  1.00  0.00           H
ATOM   3605  HW2 SOL   674      26.204  78.235  39.581  1.00  0.00           H
ATOM   3606  OW  SOL   675       6.449  16.574  25.190  1.00  0.00           O
ATOM   3607  HW1 SOL   675       7.318  16.651  24.796  1.00  0.00           H
ATOM   3608  HW2 SOL   675       6.281  15.632  25.220  1.00  0.00           H
ATOM   3609  OW  SOL   676      16.661  21.842  32.472  1.00  0.00           O
ATOM   3610  HW1 SOL   676      16.320  22.662  32.830  1.00  0.00           H
ATOM   3611  HW2 SOL   676      15.885  21.299  32.335  1.00  0.00           H
ATOM   3612  OW  SOL   677       8.308  10.809  34.467  1.00  0.00           O
ATOM   3613  HW1 SOL   677       7.971  10.915  35.357  1.00  0.00           H
ATOM   3614  HW2 SOL   677       7.529  10.651  33.933  1.00  0.00           H
ATOM   3615  OW  SOL   678       4.959  15.821  48.988  1.00  0.00           O
ATOM   3616  HW1 SOL   678       4.763  15.360  48.173  1.00  0.00           H
ATOM   3617  HW2 SOL   678       4.444  16.627  48.938  1.00  0.00           H
ATOM   3618  OW  SOL   679       1.653  77.059  26.050  1.00  0.00           O
ATOM   3619  HW1 SOL   679       1.826  77.584  26.831  1.00  0.00           H
ATOM   3620  HW2 SOL   679       2.329  77.325  25.427  1.00  0.00           H
ATOM   3621  OW  SOL   680      18.115   6.324  48.254  1.00  0.00           O
ATOM   3622  HW1 SOL   680      18.515   5.675  47.675  1.00  0.00           H
ATOM   3623  HW2 SOL   680      18.342   6.030  49.136  1.00  0.00           H
ATOM   3624  OW  SOL   681       9.123  10.238  40.883  1.00  0.00           O
ATOM   3625  HW1 SOL   681       8.787  10.991  41.370  1.00  0.00           H
ATOM   3626  HW2 SOL   681       8.370   9.654  40.795  1.00  0.00           H
ATOM   3627  OW  SOL   682      10.841  31.217  57.104  1.00  0.00           O
ATOM   3628  HW1 SOL   682      10.072  31.156  57.670  1.00  0.00           H
ATOM   3629  HW2 SOL   682      10.893  30.362  56.676  1.00  0.00           H
ATOM   3630  OW  SOL   683       9.196  83.068  36.661  1.00  0.00           O
ATOM   3631  HW1 SOL   683       9.204  82.123  36.504  1.00  0.00           H
ATOM   3632  HW2 SOL   683       9.682  83.437  35.924  1.00  0.00           H
ATOM   3633  OW  SOL   684       6.269  87.831  51.361  1.00  0.00           O
ATOM   3634  HW1 SOL   684       5.736  88.465  51.841  1.00  0.00           H
ATOM   3635  HW2 SOL   684       7.062  88.314  51.125  1.00  0.00           H
ATOM   3636  OW  SOL   685       4.325  78.531  50.542  1.00  0.00           O
ATOM   3637  HW1 SOL   685       4.445  77.620  50.809  1.00  0.00           H
ATOM   3638  HW2 SOL   685       4.250  79.015  51.364  1.00  0.00           H
ATOM   3639  OW  SOL   686       2.418  78.018  48.749  1.00  0.00           O
ATOM   3640  HW1 SOL   686       3.091  78.432  49.291  1.00  0.00           H
ATOM   3641  HW2 SOL   686       1.917  77.477  49.359  1.00  0.00           H
ATOM   3642  OW  SOL   687       4.093   2.809  38.445  1.00  0.00           O
ATOM   3643  HW1 SOL   687       4.040   2.087  39.071  1.00  0.00           H
ATOM   3644  HW2 SOL   687       4.021   2.389  37.588  1.00  0.00           H
ATOM   3645  OW  SOL   688       9.274  13.716  33.285  1.00  0.00           O
ATOM   3646  HW1 SOL   688       9.029  13.419  34.161  1.00  0.00           H
ATOM   3647  HW2 SOL   688       9.627  12.937  32.856  1.00  0.00           H
ATOM   3648  OW  SOL   689      22.888   5.639  45.642  1.00  0.00           O
ATOM   3649  HW1 SOL   689      23.739   5.742  46.067  1.00  0.00           H
ATOM   3650  HW2 SOL   689      22.375   6.388  45.945  1.00  0.00           H
ATOM   3651  OW  SOL   690       9.314   8.655  63.735  1.00  0.00           O
ATOM   3652  HW1 SOL   690       9.108   8.290  64.596  1.00  0.00           H
ATOM   3653  HW2 SOL   690       8.540   8.468  63.204  1.00  0.00           H
ATOM   3654  OW  SOL   691       5.485  13.203  51.143  1.00  0.00           O
ATOM   3655  HW1 SOL   691       6.202  13.159  50.509  1.00  0.00           H
ATOM   3656  HW2 SOL   691       4.691  13.188  50.608  1.00  0.00           H
ATOM   3657  OW  SOL   692      29.111  25.948  40.398  1.00  0.00           O
ATOM   3658  HW1 SOL   692      29.837  25.344  40.246  1.00  0.00           H
ATOM   3659  HW2 SOL   692      28.555  25.855  39.624  1.00  0.00           H
ATOM   3660  OW  SOL   693      17.787  12.549  43.324  1.00  0.00           O
ATOM   3661  HW1 SOL   693      17.239  11.774  43.202  1.00  0.00           H
ATOM   3662  HW2 SOL   693      17.292  13.260  42.919  1.00  0.00           H
ATOM   3663  OW  SOL   694       8.391  16.746  49.207  1.00  0.00           O
ATOM   3664  HW1 SOL   694       7.793  16.541  49.926  1.00  0.00           H
ATOM   3665  HW2 SOL   694       8.121  17.615  48.911  1.00  0.00           H
ATOM   3666  OW  SOL   695       8.780  76.711  42.645  1.00  0.00           O
ATOM   3667  HW1 SOL   695       7.899  77.068  42.532  1.00  0.00           H
ATOM   3668  HW2 SOL   695       9.036  76.977  43.528  1.00  0.00           H
ATOM   3669  OW  SOL   696      88.330  88.731  57.911  1.00  0.00           O
ATOM   3670  HW1 SOL   696      88.427  87.786  57.791  1.00  0.00           H
ATOM   3671  HW2 SOL   696      87.547  88.825  58.454  1.00  0.00           H
ATOM   3672  OW  SOL   697       9.942  36.965  52.372  1.00  0.00           O
ATOM   3673  HW1 SOL   697       8.997  36.887  52.236  1.00  0.00           H
ATOM   3674  HW2 SOL   697      10.202  36.121  52.739  1.00  0.00           H
ATOM   3675  OW  SOL   698      16.419  19.074  37.739  1.00  0.00           O
ATOM   3676  HW1 SOL   698      15.488  18.852  37.735  1.00  0.00           H
ATOM   3677  HW2 SOL   698      16.595  19.388  36.852  1.00  0.00           H
ATOM   3678  OW  SOL   699      82.931   2.055  54.123  1.00  0.00           O
ATOM   3679  HW1 SOL   699      82.602   2.952  54.181  1.00  0.00           H
ATOM   3680  HW2 SOL   699      83.873   2.134  54.273  1.00  0.00           H
ATOM   3681  OW  SOL   700      14.985  32.567  46.889  1.00  0.00           O
ATOM   3682  HW1 SOL   700      14.321  33.101  46.453  1.00  0.00           H
ATOM   3683  HW2 SOL   700      14.544  31.736  47.069  1.00  0.00           H
ATOM   3684  OW  SOL   701      18.484  73.502  33.745  1.00  0.00           O
ATOM   3685  HW1 SOL   701      18.050  72.702  33.451  1.00  0.00           H
ATOM   3686  HW2 SOL   701      18.150  73.645  34.630  1.00  0.00           H
ATOM   3687  OW  SOL   702      26.688   4.974  42.777  1.00  0.00           O
ATOM   3688  HW1 SOL   702      27.467   4.810  43.308  1.00  0.00           H
ATOM   3689  HW2 SOL   702      25.967   4.605  43.287  1.00  0.00           H
ATOM   3690  OW  SOL   703      14.058   2.479  55.776  1.00  0.00           O
ATOM   3691  HW1 SOL   703      13.661   3.347  55.846  1.00  0.00           H
ATOM   3692  HW2 SOL   703      13.788   2.160  54.915  1.00  0.00           H
ATOM   3693  OW  SOL   704      24.743  23.509  41.350  1.00  0.00           O
ATOM   3694  HW1 SOL   704      25.363  24.144  41.709  1.00  0.00           H
ATOM   3695  HW2 SOL   704      24.066  23.428  42.023  1.00  0.00           H
ATOM   3696  OW  SOL   705       2.701  21.423  64.557  1.00  0.00           O
ATOM   3697  HW1 SOL   705       1.950  21.748  64.061  1.00  0.00           H
ATOM   3698  HW2 SOL   705       3.342  22.133  64.515  1.00  0.00           H
ATOM   3699  OW  SOL   706      21.882  12.611  46.097  1.00  0.00           O
ATOM   3700  HW1 SOL   706      22.377  13.119  45.455  1.00  0.00           H
ATOM   3701  HW2 SOL   706      21.344  12.018  45.572  1.00  0.00           H
ATOM   3702  OW  SOL   707      22.778  78.729  47.195  1.00  0.00           O
ATOM   3703  HW1 SOL   707      23.559  78.579  46.663  1.00  0.00           H
ATOM   3704  HW2 SOL   707      23.073  79.310  47.896  1.00  0.00           H
ATOM   3705  OW  SOL   708      81.061  82.967  46.360  1.00  0.00           O
ATOM   3706  HW1 SOL   708      80.511  83.702  46.090  1.00  0.00           H
ATOM   3707  HW2 SOL   708      81.245  82.494  45.548  1.00  0.00           H
ATOM   3708  OW  SOL   709      24.901  28.372  44.404  1.00  0.00           O
ATOM   3709  HW1 SOL   709      24.217  28.592  45.036  1.00  0.00           H
ATOM   3710  HW2 SOL   709      25.215  27.511  44.681  1.00  0.00           H
ATOM   3711  OW  SOL   710      88.387  24.822  74.747  1.00  0.00           O
ATOM   3712  HW1 SOL   710      87.657  25.230  75.213  1.00  0.00           H
ATOM   3713  HW2 SOL   710      88.735  24.178  75.364  1.00  0.00           H
ATOM   3714  OW  SOL   711       7.631  10.478  30.173  1.00  0.00           O
ATOM   3715  HW1 SOL   711       8.040   9.647  30.415  1.00  0.00           H
ATOM   3716  HW2 SOL   711       7.493  10.411  29.228  1.00  0.00           H
ATOM   3717  OW  SOL   712      18.726  15.987  29.393  1.00  0.00           O
ATOM   3718  HW1 SOL   712      18.762  15.037  29.507  1.00  0.00           H
ATOM   3719  HW2 SOL   712      18.144  16.117  28.645  1.00  0.00           H
ATOM   3720  OW  SOL   713      15.409  27.236  59.854  1.00  0.00           O
ATOM   3721  HW1 SOL   713      14.475  27.035  59.810  1.00  0.00           H
ATOM   3722  HW2 SOL   713      15.445  28.183  59.989  1.00  0.00           H
ATOM   3723  OW  SOL   714      10.748  83.427  44.050  1.00  0.00           O
ATOM   3724  HW1 SOL   714      10.331  82.952  43.331  1.00  0.00           H
ATOM   3725  HW2 SOL   714      11.486  82.874  44.306  1.00  0.00           H
ATOM   3726  OW  SOL   715      27.978  22.651  38.153  1.00  0.00           O
ATOM   3727  HW1 SOL   715      28.156  23.230  37.412  1.00  0.00           H
ATOM   3728  HW2 SOL   715      27.099  22.895  38.442  1.00  0.00           H
ATOM   3729  OW  SOL   716      17.640  12.218  38.960  1.00  0.00           O
ATOM   3730  HW1 SOL   716      18.035  13.022  39.298  1.00  0.00           H
ATOM   3731  HW2 SOL   716      16.710  12.424  38.876  1.00  0.00           H
ATOM   3732  OW  SOL   717      11.862  12.288  40.884  1.00  0.00           O
ATOM   3733  HW1 SOL   717      11.300  12.388  41.652  1.00  0.00           H
ATOM   3734  HW2 SOL   717      12.593  12.886  41.043  1.00  0.00           H
ATOM   3735  OW  SOL   718      10.049   1.247  53.506  1.00  0.00           O
ATOM   3736  HW1 SOL   718      10.742   1.898  53.393  1.00  0.00           H
ATOM   3737  HW2 SOL   718       9.724   1.394  54.394  1.00  0.00           H
ATOM   3738  OW  SOL   719      17.471   7.387  38.262  1.00  0.00           O
ATOM   3739  HW1 SOL   719      17.701   8.289  38.039  1.00  0.00           H
ATOM   3740  HW2 SOL   719      16.584   7.274  37.921  1.00  0.00           H
ATOM   3741  OW  SOL   720       6.860   5.329  39.927  1.00  0.00           O
ATOM   3742  HW1 SOL   720       7.479   5.938  39.524  1.00  0.00           H
ATOM   3743  HW2 SOL   720       6.214   5.891  40.355  1.00  0.00           H
ATOM   3744  OW  SOL   721       5.093   8.833  79.573  1.00  0.00           O
ATOM   3745  HW1 SOL   721       5.504   8.388  78.831  1.00  0.00           H
ATOM   3746  HW2 SOL   721       4.538   9.503  79.174  1.00  0.00           H
ATOM   3747  OW  SOL   722       7.990  86.463  37.625  1.00  0.00           O
ATOM   3748  HW1 SOL   722       8.525  86.165  38.360  1.00  0.00           H
ATOM   3749  HW2 SOL   722       7.761  87.366  37.844  1.00  0.00           H
ATOM   3750  OW  SOL   723      14.071  80.030  38.451  1.00  0.00           O
ATOM   3751  HW1 SOL   723      14.770  80.657  38.635  1.00  0.00           H
ATOM   3752  HW2 SOL   723      13.265  80.497  38.672  1.00  0.00           H
ATOM   3753  OW  SOL   724       6.765  21.043  50.546  1.00  0.00           O
ATOM   3754  HW1 SOL   724       7.322  21.412  51.232  1.00  0.00           H
ATOM   3755  HW2 SOL   724       6.050  20.618  51.020  1.00  0.00           H
ATOM   3756  OW  SOL   725      34.346  79.115  42.770  1.00  0.00           O
ATOM   3757  HW1 SOL   725      35.182  78.840  42.394  1.00  0.00           H
ATOM   3758  HW2 SOL   725      33.693  78.574  42.324  1.00  0.00           H
ATOM   3759  OW  SOL   726      15.132  11.377  56.994  1.00  0.00           O
ATOM   3760  HW1 SOL   726      15.520  10.604  56.584  1.00  0.00           H
ATOM   3761  HW2 SOL   726      15.691  12.102  56.715  1.00  0.00           H
ATOM   3762  OW  SOL   727      24.784  86.797  41.829  1.00  0.00           O
ATOM   3763  HW1 SOL   727      24.645  86.054  42.415  1.00  0.00           H
ATOM   3764  HW2 SOL   727      24.619  87.567  42.373  1.00  0.00           H
ATOM   3765  OW  SOL   728      11.897  75.145  39.739  1.00  0.00           O
ATOM   3766  HW1 SOL   728      11.267  75.353  40.429  1.00  0.00           H
ATOM   3767  HW2 SOL   728      12.308  75.984  39.529  1.00  0.00           H
ATOM   3768  OW  SOL   729      10.162  85.052  46.019  1.00  0.00           O
ATOM   3769  HW1 SOL   729      10.329  84.453  45.290  1.00  0.00           H
ATOM   3770  HW2 SOL   729       9.640  85.757  45.636  1.00  0.00           H
ATOM   3771  OW  SOL   730       3.225  32.778  51.819  1.00  0.00           O
ATOM   3772  HW1 SOL   730       3.341  33.725  51.885  1.00  0.00           H
ATOM   3773  HW2 SOL   730       3.179  32.607  50.879  1.00  0.00           H
ATOM   3774  OW  SOL   731      33.213  18.280  45.771  1.00  0.00           O
ATOM   3775  HW1 SOL   731      32.327  17.994  45.548  1.00  0.00           H
ATOM   3776  HW2 SOL   731      33.786  17.677  45.299  1.00  0.00           H
ATOM   3777  OW  SOL   732      14.603  89.123  46.547  1.00  0.00           O
ATOM   3778  HW1 SOL   732      14.882  88.236  46.320  1.00  0.00           H
ATOM   3779  HW2 SOL   732      13.855  89.293  45.974  1.00  0.00           H
ATOM   3780  OW  SOL   733      20.252   0.517  49.768  1.00  0.00           O
ATOM   3781  HW1 SOL   733      20.907   0.295  49.107  1.00  0.00           H
ATOM   3782  HW2 SOL   733      19.656  -0.232  49.778  1.00  0.00           H
ATOM   3783  OW  SOL   734      19.079  85.074  43.632  1.00  0.00           O
ATOM   3784  HW1 SOL   734      18.667  84.409  43.080  1.00  0.00           H
ATOM   3785  HW2 SOL   734      18.359  85.647  43.895  1.00  0.00           H
ATOM   3786  OW  SOL   735       8.521  38.332  62.873  1.00  0.00           O
ATOM   3787  HW1 SOL   735       8.833  37.912  63.675  1.00  0.00           H
ATOM   3788  HW2 SOL   735       7.711  38.772  63.132  1.00  0.00           H
ATOM   3789  OW  SOL   736      20.392  19.688  31.776  1.00  0.00           O
ATOM   3790  HW1 SOL   736      20.203  19.024  31.112  1.00  0.00           H
ATOM   3791  HW2 SOL   736      19.785  20.402  31.580  1.00  0.00           H
ATOM   3792  OW  SOL   737      17.762  27.140  57.922  1.00  0.00           O
ATOM   3793  HW1 SOL   737      17.032  26.757  58.410  1.00  0.00           H
ATOM   3794  HW2 SOL   737      17.741  28.069  58.149  1.00  0.00           H
ATOM   3795  OW  SOL   738       3.523   5.825  45.527  1.00  0.00           O
ATOM   3796  HW1 SOL   738       2.947   5.931  46.284  1.00  0.00           H
ATOM   3797  HW2 SOL   738       2.974   5.407  44.864  1.00  0.00           H
ATOM   3798  OW  SOL   739      31.827  17.337  48.561  1.00  0.00           O
ATOM   3799  HW1 SOL   739      31.616  16.433  48.795  1.00  0.00           H
ATOM   3800  HW2 SOL   739      32.473  17.259  47.859  1.00  0.00           H
ATOM   3801  OW  SOL   740      28.030  25.054  22.963  1.00  0.00           O
ATOM   3802  HW1 SOL   740      27.676  24.410  23.576  1.00  0.00           H
ATOM   3803  HW2 SOL   740      28.705  24.578  22.479  1.00  0.00           H
ATOM   3804  OW  SOL   741       6.852   4.455  44.432  1.00  0.00           O
ATOM   3805  HW1 SOL   741       5.998   4.419  44.001  1.00  0.00           H
ATOM   3806  HW2 SOL   741       6.924   3.619  44.892  1.00  0.00           H
ATOM   3807  OW  SOL   742      85.811   4.613  49.950  1.00  0.00           O
ATOM   3808  HW1 SOL   742      86.409   5.004  49.313  1.00  0.00           H
ATOM   3809  HW2 SOL   742      85.068   4.312  49.427  1.00  0.00           H
ATOM   3810  OW  SOL   743       6.367  21.410  58.059  1.00  0.00           O
ATOM   3811  HW1 SOL   743       5.413  21.426  57.975  1.00  0.00           H
ATOM   3812  HW2 SOL   743       6.680  21.156  57.191  1.00  0.00           H
ATOM   3813  OW  SOL   744      21.931   5.975  61.046  1.00  0.00           O
ATOM   3814  HW1 SOL   744      22.579   6.679  61.010  1.00  0.00           H
ATOM   3815  HW2 SOL   744      22.007   5.623  61.932  1.00  0.00           H
ATOM   3816  OW  SOL   745       5.312  75.435  45.800  1.00  0.00           O
ATOM   3817  HW1 SOL   745       4.890  74.625  45.515  1.00  0.00           H
ATOM   3818  HW2 SOL   745       6.192  75.392  45.426  1.00  0.00           H
ATOM   3819  OW  SOL   746      28.437  27.548  45.126  1.00  0.00           O
ATOM   3820  HW1 SOL   746      28.310  28.365  45.608  1.00  0.00           H
ATOM   3821  HW2 SOL   746      28.556  27.823  44.216  1.00  0.00           H
ATOM   3822  OW  SOL   747      12.111  88.535  52.864  1.00  0.00           O
ATOM   3823  HW1 SOL   747      11.419  89.011  53.323  1.00  0.00           H
ATOM   3824  HW2 SOL   747      12.801  89.184  52.731  1.00  0.00           H
ATOM   3825  OW  SOL   748      10.816  25.788  47.505  1.00  0.00           O
ATOM   3826  HW1 SOL   748      10.293  25.498  48.252  1.00  0.00           H
ATOM   3827  HW2 SOL   748      11.422  25.065  47.341  1.00  0.00           H
ATOM   3828  OW  SOL   749      13.940   0.712  37.422  1.00  0.00           O
ATOM   3829  HW1 SOL   749      14.588   0.078  37.730  1.00  0.00           H
ATOM   3830  HW2 SOL   749      13.340   0.820  38.160  1.00  0.00           H
ATOM   3831  OW  SOL   750      12.656   7.978  29.487  1.00  0.00           O
ATOM   3832  HW1 SOL   750      11.804   8.401  29.378  1.00  0.00           H
ATOM   3833  HW2 SOL   750      12.717   7.369  28.751  1.00  0.00           H
ATOM   3834  OW  SOL   751      16.844  27.180  49.591  1.00  0.00           O
ATOM   3835  HW1 SOL   751      17.497  27.531  50.195  1.00  0.00           H
ATOM   3836  HW2 SOL   751      16.763  27.849  48.911  1.00  0.00           H
ATOM   3837  OW  SOL   752       2.156  33.105  64.635  1.00  0.00           O
ATOM   3838  HW1 SOL   752       3.098  33.237  64.527  1.00  0.00           H
ATOM   3839  HW2 SOL   752       2.068  32.700  65.498  1.00  0.00           H
ATOM   3840  OW  SOL   753      15.723   2.392  33.495  1.00  0.00           O
ATOM   3841  HW1 SOL   753      14.949   2.280  34.048  1.00  0.00           H
ATOM   3842  HW2 SOL   753      15.429   2.144  32.618  1.00  0.00           H
ATOM   3843  OW  SOL   754      14.167   6.101  25.198  1.00  0.00           O
ATOM   3844  HW1 SOL   754      14.214   6.541  24.350  1.00  0.00           H
ATOM   3845  HW2 SOL   754      14.969   6.364  25.650  1.00  0.00           H
ATOM   3846  OW  SOL   755      37.474  81.763  47.411  1.00  0.00           O
ATOM   3847  HW1 SOL   755      37.899  82.343  48.043  1.00  0.00           H
ATOM   3848  HW2 SOL   755      37.370  80.935  47.878  1.00  0.00           H
ATOM   3849  OW  SOL   756       1.399   9.678  55.868  1.00  0.00           O
ATOM   3850  HW1 SOL   756       0.547   9.299  56.083  1.00  0.00           H
ATOM   3851  HW2 SOL   756       1.877   8.966  55.440  1.00  0.00           H
ATOM   3852  OW  SOL   757      14.247   7.874  56.548  1.00  0.00           O
ATOM   3853  HW1 SOL   757      14.633   8.520  55.957  1.00  0.00           H
ATOM   3854  HW2 SOL   757      13.303   7.968  56.423  1.00  0.00           H
ATOM   3855  OW  SOL   758      71.924  13.126  60.042  1.00  0.00           O
ATOM   3856  HW1 SOL   758      71.438  13.949  60.099  1.00  0.00           H
ATOM   3857  HW2 SOL   758      71.880  12.760  60.925  1.00  0.00           H
ATOM   3858  OW  SOL   759       4.611  81.661  76.235  1.00  0.00           O
ATOM   3859  HW1 SOL   759       4.782  82.301  75.544  1.00  0.00           H
ATOM   3860  HW2 SOL   759       4.217  80.917  75.780  1.00  0.00           H
ATOM   3861  OW  SOL   760       9.086  85.040  63.478  1.00  0.00           O
ATOM   3862  HW1 SOL   760       9.558  85.452  62.755  1.00  0.00           H
ATOM   3863  HW2 SOL   760       8.204  84.892  63.135  1.00  0.00           H
ATOM   3864  OW  SOL   761      81.623  14.891  73.345  1.00  0.00           O
ATOM   3865  HW1 SOL   761      82.011  15.563  72.784  1.00  0.00           H
ATOM   3866  HW2 SOL   761      81.939  14.064  72.983  1.00  0.00           H
ATOM   3867  OW  SOL   762      22.454   6.558  65.616  1.00  0.00           O
ATOM   3868  HW1 SOL   762      21.738   7.056  65.223  1.00  0.00           H
ATOM   3869  HW2 SOL   762      22.758   7.105  66.341  1.00  0.00           H
ATOM   3870  OW  SOL   763      10.482  18.687  58.517  1.00  0.00           O
ATOM   3871  HW1 SOL   763      10.517  19.002  57.614  1.00  0.00           H
ATOM   3872  HW2 SOL   763      10.338  19.475  59.040  1.00  0.00           H
ATOM   3873  OW  SOL   764      19.752  16.535  58.584  1.00  0.00           O
ATOM   3874  HW1 SOL   764      19.005  16.386  59.164  1.00  0.00           H
ATOM   3875  HW2 SOL   764      20.066  17.408  58.818  1.00  0.00           H
ATOM   3876  OW  SOL   765      88.316  81.529  71.771  1.00  0.00           O
ATOM   3877  HW1 SOL   765      88.646  81.144  72.583  1.00  0.00           H
ATOM   3878  HW2 SOL   765      88.050  82.415  72.016  1.00  0.00           H
ATOM   3879  OW  SOL   766      79.461   3.039  78.923  1.00  0.00           O
ATOM   3880  HW1 SOL   766      80.310   3.435  78.725  1.00  0.00           H
ATOM   3881  HW2 SOL   766      79.345   3.179  79.863  1.00  0.00           H
ATOM   3882  OW  SOL   767      16.920  10.879  83.903  1.00  0.00           O
ATOM   3883  HW1 SOL   767      17.382  11.220  84.669  1.00  0.00           H
ATOM   3884  HW2 SOL   767      17.606  10.492  83.360  1.00  0.00           H
ATOM   3885  OW  SOL   768       3.993  15.028   6.091  1.00  0.00           O
ATOM   3886  HW1 SOL   768       4.777  15.184   5.565  1.00  0.00           H
ATOM   3887  HW2 SOL   768       3.320  14.790   5.454  1.00  0.00           H
ATOM   3888  OW  SOL   769       3.814  20.669  61.095  1.00  0.00           O
ATOM   3889  HW1 SOL   769       3.134  21.213  60.698  1.00  0.00           H
ATOM   3890  HW2 SOL   769       4.453  21.293  61.437  1.00  0.00           H
ATOM   3891  OW  SOL   770      20.104  15.132  77.932  1.00  0.00           O
ATOM   3892  HW1 SOL   770      20.234  14.756  78.802  1.00  0.00           H
ATOM   3893  HW2 SOL   770      19.250  14.801  77.652  1.00  0.00           H
ATOM   3894  OW  SOL   771      -0.285  87.408   0.889  1.00  0.00           O
ATOM   3895  HW1 SOL   771       0.205  87.073   0.138  1.00  0.00           H
ATOM   3896  HW2 SOL   771      -0.532  86.625   1.382  1.00  0.00           H
ATOM   3897  OW  SOL   772      79.972   0.481  66.460  1.00  0.00           O
ATOM   3898  HW1 SOL   772      80.520  -0.303  66.471  1.00  0.00           H
ATOM   3899  HW2 SOL   772      79.458   0.403  65.656  1.00  0.00           H
ATOM   3900  OW  SOL   773      18.599  36.003  54.196  1.00  0.00           O
ATOM   3901  HW1 SOL   773      18.444  35.163  54.627  1.00  0.00           H
ATOM   3902  HW2 SOL   773      19.402  35.870  53.692  1.00  0.00           H
ATOM   3903  OW  SOL   774      16.584  13.218  73.791  1.00  0.00           O
ATOM   3904  HW1 SOL   774      16.319  12.412  74.235  1.00  0.00           H
ATOM   3905  HW2 SOL   774      16.165  13.917  74.292  1.00  0.00           H
ATOM   3906  OW  SOL   775      87.610  10.976  66.987  1.00  0.00           O
ATOM   3907  HW1 SOL   775      87.413  11.376  67.834  1.00  0.00           H
ATOM   3908  HW2 SOL   775      87.913  10.095  67.202  1.00  0.00           H
ATOM   3909  OW  SOL   776      77.692  17.202  76.939  1.00  0.00           O
ATOM   3910  HW1 SOL   776      78.157  17.014  77.754  1.00  0.00           H
ATOM   3911  HW2 SOL   776      77.435  16.343  76.606  1.00  0.00           H
ATOM   3912  OW  SOL   777       7.959  87.796  88.841  1.00  0.00           O
ATOM   3913  HW1 SOL   777       7.712  86.973  89.263  1.00  0.00           H
ATOM   3914  HW2 SOL   777       7.267  88.410  89.088  1.00  0.00           H
ATOM   3915  OW  SOL   778       0.303   6.749  50.003  1.00  0.00           O
ATOM   3916  HW1 SOL   778       0.267   5.961  50.545  1.00  0.00           H
ATOM   3917  HW2 SOL   778       1.147   7.148  50.216  1.00  0.00           H
ATOM   3918  OW  SOL   779      24.322  68.504  70.155  1.00  0.00           O
ATOM   3919  HW1 SOL   779      24.292  68.881  69.275  1.00  0.00           H
ATOM   3920  HW2 SOL   779      25.251  68.511  70.387  1.00  0.00           H
ATOM   3921  OW  SOL   780      82.036  15.152  64.620  1.00  0.00           O
ATOM   3922  HW1 SOL   780      81.844  14.217  64.689  1.00  0.00           H
ATOM   3923  HW2 SOL   780      82.309  15.274  63.710  1.00  0.00           H
ATOM   3924  OW  SOL   781      31.985  13.419  75.246  1.00  0.00           O
ATOM   3925  HW1 SOL   781      32.007  12.547  74.852  1.00  0.00           H
ATOM   3926  HW2 SOL   781      32.905  13.641  75.390  1.00  0.00           H
ATOM   3927  OW  SOL   782       3.189  13.416  58.959  1.00  0.00           O
ATOM   3928  HW1 SOL   782       3.752  13.588  58.204  1.00  0.00           H
ATOM   3929  HW2 SOL   782       2.457  14.024  58.856  1.00  0.00           H
ATOM   3930  OW  SOL   783      77.202   4.191  61.020  1.00  0.00           O
ATOM   3931  HW1 SOL   783      77.364   5.126  60.897  1.00  0.00           H
ATOM   3932  HW2 SOL   783      76.781   4.131  61.877  1.00  0.00           H
ATOM   3933  OW  SOL   784      17.244  17.546  68.826  1.00  0.00           O
ATOM   3934  HW1 SOL   784      16.447  17.421  68.311  1.00  0.00           H
ATOM   3935  HW2 SOL   784      17.006  18.202  69.482  1.00  0.00           H
ATOM   3936  OW  SOL   785       0.872   2.389  73.170  1.00  0.00           O
ATOM   3937  HW1 SOL   785       1.218   2.964  73.853  1.00  0.00           H
ATOM   3938  HW2 SOL   785       0.487   1.654  73.647  1.00  0.00           H
ATOM   3939  OW  SOL   786      16.849  26.107  61.976  1.00  0.00           O
ATOM   3940  HW1 SOL   786      16.415  26.541  61.242  1.00  0.00           H
ATOM   3941  HW2 SOL   786      16.258  26.243  62.718  1.00  0.00           H
ATOM   3942  OW  SOL   787       1.594  20.951  83.499  1.00  0.00           O
ATOM   3943  HW1 SOL   787       1.106  21.186  82.709  1.00  0.00           H
ATOM   3944  HW2 SOL   787       1.009  21.184  84.220  1.00  0.00           H
ATOM   3945  OW  SOL   788       5.347  11.953  53.548  1.00  0.00           O
ATOM   3946  HW1 SOL   788       5.345  12.437  52.722  1.00  0.00           H
ATOM   3947  HW2 SOL   788       6.180  12.184  53.959  1.00  0.00           H
ATOM   3948  OW  SOL   789       2.411   1.214  63.822  1.00  0.00           O
ATOM   3949  HW1 SOL   789       2.067   0.562  64.434  1.00  0.00           H
ATOM   3950  HW2 SOL   789       2.296   0.816  62.959  1.00  0.00           H
ATOM   3951  OW  SOL   790      13.494  84.432  41.598  1.00  0.00           O
ATOM   3952  HW1 SOL   790      13.559  85.116  42.265  1.00  0.00           H
ATOM   3953  HW2 SOL   790      13.766  84.861  40.787  1.00  0.00           H
ATOM   3954  OW  SOL   791       0.637   2.906  68.945  1.00  0.00           O
ATOM   3955  HW1 SOL   791       0.485   3.675  68.397  1.00  0.00           H
ATOM   3956  HW2 SOL   791      -0.163   2.819  69.464  1.00  0.00           H
ATOM   3957  OW  SOL   792       1.042   8.881  88.465  1.00  0.00           O
ATOM   3958  HW1 SOL   792       0.325   9.102  87.871  1.00  0.00           H
ATOM   3959  HW2 SOL   792       1.835   9.065  87.962  1.00  0.00           H
ATOM   3960  OW  SOL   793      16.129   1.891  40.986  1.00  0.00           O
ATOM   3961  HW1 SOL   793      16.222   2.541  40.290  1.00  0.00           H
ATOM   3962  HW2 SOL   793      15.185   1.756  41.064  1.00  0.00           H
ATOM   3963  OW  SOL   794      34.067  19.272  57.429  1.00  0.00           O
ATOM   3964  HW1 SOL   794      34.512  19.360  58.272  1.00  0.00           H
ATOM   3965  HW2 SOL   794      33.562  18.462  57.508  1.00  0.00           H
ATOM   3966  OW  SOL   795      78.709   0.325  64.090  1.00  0.00           O
ATOM   3967  HW1 SOL   795      77.957   0.095  63.544  1.00  0.00           H
ATOM   3968  HW2 SOL   795      79.459   0.277  63.498  1.00  0.00           H
ATOM   3969  OW  SOL   796       9.059   7.773  55.311  1.00  0.00           O
ATOM   3970  HW1 SOL   796       8.262   7.817  55.838  1.00  0.00           H
ATOM   3971  HW2 SOL   796       9.006   6.927  54.866  1.00  0.00           H
ATOM   3972  OW  SOL   797      21.871  10.506  69.883  1.00  0.00           O
ATOM   3973  HW1 SOL   797      21.975  10.809  68.981  1.00  0.00           H
ATOM   3974  HW2 SOL   797      21.533   9.614  69.798  1.00  0.00           H
ATOM   3975  OW  SOL   798       6.728  85.234  71.072  1.00  0.00           O
ATOM   3976  HW1 SOL   798       7.462  85.234  71.686  1.00  0.00           H
ATOM   3977  HW2 SOL   798       6.386  84.341  71.108  1.00  0.00           H
ATOM   3978  OW  SOL   799      14.203   7.142  87.354  1.00  0.00           O
ATOM   3979  HW1 SOL   799      14.872   6.470  87.481  1.00  0.00           H
ATOM   3980  HW2 SOL   799      14.156   7.259  86.405  1.00  0.00           H
ATOM   3981  OW  SOL   800      20.992  13.928  85.391  1.00  0.00           O
ATOM   3982  HW1 SOL   800      21.285  13.665  86.263  1.00  0.00           H
ATOM   3983  HW2 SOL   800      21.007  13.120  84.878  1.00  0.00           H
ATOM   3984  OW  SOL   801       3.893  88.566  46.528  1.00  0.00           O
ATOM   3985  HW1 SOL   801       4.398  89.378  46.482  1.00  0.00           H
ATOM   3986  HW2 SOL   801       3.228  88.736  47.196  1.00  0.00           H
ATOM   3987  OW  SOL   802      15.169  85.104  44.572  1.00  0.00           O
ATOM   3988  HW1 SOL   802      14.217  85.198  44.534  1.00  0.00           H
ATOM   3989  HW2 SOL   802      15.314  84.162  44.657  1.00  0.00           H
ATOM   3990  OW  SOL   803       5.604  86.729  68.776  1.00  0.00           O
ATOM   3991  HW1 SOL   803       5.068  86.247  68.146  1.00  0.00           H
ATOM   3992  HW2 SOL   803       5.780  86.098  69.474  1.00  0.00           H
ATOM   3993  OW  SOL   804       3.136  34.666  81.788  1.00  0.00           O
ATOM   3994  HW1 SOL   804       3.148  33.956  81.146  1.00  0.00           H
ATOM   3995  HW2 SOL   804       4.033  34.706  82.119  1.00  0.00           H
ATOM   3996  OW  SOL   805      13.543  12.034  53.493  1.00  0.00           O
ATOM   3997  HW1 SOL   805      13.009  12.499  52.848  1.00  0.00           H
ATOM   3998  HW2 SOL   805      14.396  11.933  53.071  1.00  0.00           H
ATOM   3999  OW  SOL   806      16.856  88.197  62.639  1.00  0.00           O
ATOM   4000  HW1 SOL   806      16.618  87.383  63.083  1.00  0.00           H
ATOM   4001  HW2 SOL   806      16.377  88.877  63.112  1.00  0.00           H
ATOM   4002  OW  SOL   807      12.628  32.357  49.938  1.00  0.00           O
ATOM   4003  HW1 SOL   807      11.963  32.651  50.560  1.00  0.00           H
ATOM   4004  HW2 SOL   807      13.373  32.938  50.091  1.00  0.00           H
ATOM   4005  OW  SOL   808      10.234   9.272  79.629  1.00  0.00           O
ATOM   4006  HW1 SOL   808       9.441   9.505  80.112  1.00  0.00           H
ATOM   4007  HW2 SOL   808      10.231   9.852  78.868  1.00  0.00           H
ATOM   4008  OW  SOL   809       9.660  13.723  64.608  1.00  0.00           O
ATOM   4009  HW1 SOL   809      10.362  13.106  64.815  1.00  0.00           H
ATOM   4010  HW2 SOL   809       9.005  13.197  64.150  1.00  0.00           H
ATOM   4011  OW  SOL   810      89.012  25.113  81.959  1.00  0.00           O
ATOM   4012  HW1 SOL   810      89.331  25.865  82.457  1.00  0.00           H
ATOM   4013  HW2 SOL   810      89.162  25.350  81.044  1.00  0.00           H
ATOM   4014  OW  SOL   811      18.374  10.944  66.605  1.00  0.00           O
ATOM   4015  HW1 SOL   811      18.479  11.515  67.366  1.00  0.00           H
ATOM   4016  HW2 SOL   811      17.520  11.182  66.243  1.00  0.00           H
ATOM   4017  OW  SOL   812      17.289   7.781  86.990  1.00  0.00           O
ATOM   4018  HW1 SOL   812      17.260   7.259  87.792  1.00  0.00           H
ATOM   4019  HW2 SOL   812      17.283   8.689  87.295  1.00  0.00           H
ATOM   4020  OW  SOL   813       3.603   8.349  54.586  1.00  0.00           O
ATOM   4021  HW1 SOL   813       3.790   7.410  54.570  1.00  0.00           H
ATOM   4022  HW2 SOL   813       4.373   8.754  54.188  1.00  0.00           H
ATOM   4023  OW  SOL   814      18.092   3.555  56.415  1.00  0.00           O
ATOM   4024  HW1 SOL   814      17.405   4.170  56.157  1.00  0.00           H
ATOM   4025  HW2 SOL   814      18.655   4.057  57.003  1.00  0.00           H
ATOM   4026  OW  SOL   815      31.185   2.894  85.145  1.00  0.00           O
ATOM   4027  HW1 SOL   815      31.609   2.716  85.984  1.00  0.00           H
ATOM   4028  HW2 SOL   815      31.123   3.848  85.104  1.00  0.00           H
ATOM   4029  OW  SOL   816       4.861  16.673  67.857  1.00  0.00           O
ATOM   4030  HW1 SOL   816       5.254  17.527  68.034  1.00  0.00           H
ATOM   4031  HW2 SOL   816       5.291  16.372  67.056  1.00  0.00           H
ATOM   4032  OW  SOL   817      71.815  25.156  79.714  1.00  0.00           O
ATOM   4033  HW1 SOL   817      71.282  24.388  79.919  1.00  0.00           H
ATOM   4034  HW2 SOL   817      71.183  25.869  79.622  1.00  0.00           H
ATOM   4035  OW  SOL   818      19.921  11.279  44.648  1.00  0.00           O
ATOM   4036  HW1 SOL   818      19.931  10.435  44.196  1.00  0.00           H
ATOM   4037  HW2 SOL   818      19.411  11.852  44.076  1.00  0.00           H
ATOM   4038  OW  SOL   819      14.606  19.105  33.624  1.00  0.00           O
ATOM   4039  HW1 SOL   819      15.304  19.273  34.258  1.00  0.00           H
ATOM   4040  HW2 SOL   819      13.801  19.335  34.087  1.00  0.00           H
ATOM   4041  OW  SOL   820      23.045   7.949  56.183  1.00  0.00           O
ATOM   4042  HW1 SOL   820      22.191   7.519  56.150  1.00  0.00           H
ATOM   4043  HW2 SOL   820      23.001   8.622  55.504  1.00  0.00           H
ATOM   4044  OW  SOL   821      88.709  22.750  66.697  1.00  0.00           O
ATOM   4045  HW1 SOL   821      88.030  22.452  67.303  1.00  0.00           H
ATOM   4046  HW2 SOL   821      89.524  22.667  67.191  1.00  0.00           H
ATOM   4047  OW  SOL   822      21.781  27.091  42.259  1.00  0.00           O
ATOM   4048  HW1 SOL   822      22.440  26.587  42.737  1.00  0.00           H
ATOM   4049  HW2 SOL   822      22.055  27.036  41.344  1.00  0.00           H
ATOM   4050  OW  SOL   823       4.153  75.696  59.187  1.00  0.00           O
ATOM   4051  HW1 SOL   823       3.326  76.114  59.428  1.00  0.00           H
ATOM   4052  HW2 SOL   823       3.967  74.758  59.227  1.00  0.00           H
ATOM   4053  OW  SOL   824       6.499   1.522  59.731  1.00  0.00           O
ATOM   4054  HW1 SOL   824       5.811   2.167  59.892  1.00  0.00           H
ATOM   4055  HW2 SOL   824       6.160   0.984  59.015  1.00  0.00           H
ATOM   4056  OW  SOL   825       3.206  11.070  64.979  1.00  0.00           O
ATOM   4057  HW1 SOL   825       3.253  10.858  65.912  1.00  0.00           H
ATOM   4058  HW2 SOL   825       2.881  10.269  64.567  1.00  0.00           H
ATOM   4059  OW  SOL   826       4.333  88.019  62.811  1.00  0.00           O
ATOM   4060  HW1 SOL   826       3.880  88.754  63.223  1.00  0.00           H
ATOM   4061  HW2 SOL   826       4.479  87.397  63.525  1.00  0.00           H
ATOM   4062  OW  SOL   827      10.617  16.936  64.492  1.00  0.00           O
ATOM   4063  HW1 SOL   827      10.724  16.022  64.227  1.00  0.00           H
ATOM   4064  HW2 SOL   827      10.885  17.441  63.725  1.00  0.00           H
ATOM   4065  OW  SOL   828       6.291   8.095  83.728  1.00  0.00           O
ATOM   4066  HW1 SOL   828       6.984   7.710  83.193  1.00  0.00           H
ATOM   4067  HW2 SOL   828       5.978   7.373  84.273  1.00  0.00           H
ATOM   4068  OW  SOL   829      17.623  21.318  52.317  1.00  0.00           O
ATOM   4069  HW1 SOL   829      17.319  21.629  53.170  1.00  0.00           H
ATOM   4070  HW2 SOL   829      18.420  20.824  52.512  1.00  0.00           H
ATOM   4071  OW  SOL   830       5.085   1.246  41.860  1.00  0.00           O
ATOM   4072  HW1 SOL   830       5.548   0.759  42.542  1.00  0.00           H
ATOM   4073  HW2 SOL   830       5.779   1.660  41.347  1.00  0.00           H
ATOM   4074  OW  SOL   831      79.469   4.546  59.320  1.00  0.00           O
ATOM   4075  HW1 SOL   831      78.544   4.305  59.370  1.00  0.00           H
ATOM   4076  HW2 SOL   831      79.794   4.433  60.214  1.00  0.00           H
ATOM   4077  OW  SOL   832      15.982  16.956  82.140  1.00  0.00           O
ATOM   4078  HW1 SOL   832      15.697  16.965  81.227  1.00  0.00           H
ATOM   4079  HW2 SOL   832      16.896  17.240  82.109  1.00  0.00           H
ATOM   4080  OW  SOL   833      84.957   7.080  63.907  1.00  0.00           O
ATOM   4081  HW1 SOL   833      85.814   7.234  64.305  1.00  0.00           H
ATOM   4082  HW2 SOL   833      84.486   7.905  64.025  1.00  0.00           H
ATOM   4083  OW  SOL   834       5.293  79.697  60.834  1.00  0.00           O
ATOM   4084  HW1 SOL   834       5.212  78.863  60.371  1.00  0.00           H
ATOM   4085  HW2 SOL   834       5.586  79.457  61.713  1.00  0.00           H
ATOM   4086  OW  SOL   835      10.147   3.563  78.114  1.00  0.00           O
ATOM   4087  HW1 SOL   835      10.722   2.849  78.389  1.00  0.00           H
ATOM   4088  HW2 SOL   835       9.417   3.127  77.674  1.00  0.00           H
ATOM   4089  OW  SOL   836      10.288   4.892  75.080  1.00  0.00           O
ATOM   4090  HW1 SOL   836       9.830   5.641  74.697  1.00  0.00           H
ATOM   4091  HW2 SOL   836       9.970   4.138  74.583  1.00  0.00           H
ATOM   4092  OW  SOL   837       0.691  17.080  71.971  1.00  0.00           O
ATOM   4093  HW1 SOL   837       0.450  16.944  71.055  1.00  0.00           H
ATOM   4094  HW2 SOL   837      -0.142  17.217  72.421  1.00  0.00           H
ATOM   4095  OW  SOL   838      12.285  17.873  82.187  1.00  0.00           O
ATOM   4096  HW1 SOL   838      11.605  17.200  82.206  1.00  0.00           H
ATOM   4097  HW2 SOL   838      11.818  18.681  81.978  1.00  0.00           H
ATOM   4098  OW  SOL   839       9.220   0.994  43.335  1.00  0.00           O
ATOM   4099  HW1 SOL   839       8.409   0.521  43.524  1.00  0.00           H
ATOM   4100  HW2 SOL   839       9.553   1.252  44.195  1.00  0.00           H
ATOM   4101  OW  SOL   840       4.763  12.546  77.968  1.00  0.00           O
ATOM   4102  HW1 SOL   840       4.861  12.729  77.033  1.00  0.00           H
ATOM   4103  HW2 SOL   840       3.912  12.918  78.198  1.00  0.00           H
ATOM   4104  OW  SOL   841       8.573  82.402  52.485  1.00  0.00           O
ATOM   4105  HW1 SOL   841       8.413  83.052  51.801  1.00  0.00           H
ATOM   4106  HW2 SOL   841       8.588  82.908  53.297  1.00  0.00           H
ATOM   4107  OW  SOL   842       0.719   3.823  59.864  1.00  0.00           O
ATOM   4108  HW1 SOL   842       1.177   4.343  60.525  1.00  0.00           H
ATOM   4109  HW2 SOL   842      -0.124   3.613  60.267  1.00  0.00           H
ATOM   4110  OW  SOL   843      15.337  69.332  60.483  1.00  0.00           O
ATOM   4111  HW1 SOL   843      15.133  70.091  61.030  1.00  0.00           H
ATOM   4112  HW2 SOL   843      15.801  68.733  61.068  1.00  0.00           H
ATOM   4113  OW  SOL   844       9.617   5.514  58.575  1.00  0.00           O
ATOM   4114  HW1 SOL   844      10.028   4.851  59.130  1.00  0.00           H
ATOM   4115  HW2 SOL   844      10.272   5.704  57.903  1.00  0.00           H
ATOM   4116  OW  SOL   845      18.433   0.240  60.301  1.00  0.00           O
ATOM   4117  HW1 SOL   845      17.510   0.124  60.524  1.00  0.00           H
ATOM   4118  HW2 SOL   845      18.836  -0.606  60.498  1.00  0.00           H
ATOM   4119  OW  SOL   846      21.092  18.689  44.557  1.00  0.00           O
ATOM   4120  HW1 SOL   846      21.550  18.764  45.395  1.00  0.00           H
ATOM   4121  HW2 SOL   846      20.527  19.461  44.523  1.00  0.00           H
ATOM   4122  OW  SOL   847       7.442  32.563  60.914  1.00  0.00           O
ATOM   4123  HW1 SOL   847       8.287  32.930  60.655  1.00  0.00           H
ATOM   4124  HW2 SOL   847       7.664  31.775  61.410  1.00  0.00           H
ATOM   4125  OW  SOL   848      44.164  33.173  72.629  1.00  0.00           O
ATOM   4126  HW1 SOL   848      44.709  33.959  72.582  1.00  0.00           H
ATOM   4127  HW2 SOL   848      43.518  33.369  73.308  1.00  0.00           H
ATOM   4128  OW  SOL   849      87.376   1.272  42.693  1.00  0.00           O
ATOM   4129  HW1 SOL   849      86.753   1.812  42.208  1.00  0.00           H
ATOM   4130  HW2 SOL   849      87.075   0.374  42.555  1.00  0.00           H
ATOM   4131  OW  SOL   850      36.649  77.358  66.717  1.00  0.00           O
ATOM   4132  HW1 SOL   850      36.444  78.284  66.846  1.00  0.00           H
ATOM   4133  HW2 SOL   850      37.371  77.357  66.089  1.00  0.00           H
ATOM   4134  OW  SOL   851      24.439  22.211  44.138  1.00  0.00           O
ATOM   4135  HW1 SOL   851      25.039  22.737  44.667  1.00  0.00           H
ATOM   4136  HW2 SOL   851      23.632  22.179  44.651  1.00  0.00           H
ATOM   4137  OW  SOL   852      88.757  33.825  80.641  1.00  0.00           O
ATOM   4138  HW1 SOL   852      88.132  34.259  81.221  1.00  0.00           H
ATOM   4139  HW2 SOL   852      88.485  34.080  79.760  1.00  0.00           H
ATOM   4140  OW  SOL   853      18.242   9.547   2.170  1.00  0.00           O
ATOM   4141  HW1 SOL   853      17.568  10.121   2.535  1.00  0.00           H
ATOM   4142  HW2 SOL   853      18.832   9.373   2.904  1.00  0.00           H
ATOM   4143  OW  SOL   854       9.104   0.196  67.399  1.00  0.00           O
ATOM   4144  HW1 SOL   854      10.009  -0.089  67.269  1.00  0.00           H
ATOM   4145  HW2 SOL   854       8.645  -0.098  66.612  1.00  0.00           H
ATOM   4146  OW  SOL   855       2.308  83.557  83.151  1.00  0.00           O
ATOM   4147  HW1 SOL   855       2.056  84.325  82.639  1.00  0.00           H
ATOM   4148  HW2 SOL   855       2.983  83.128  82.625  1.00  0.00           H
ATOM   4149  OW  SOL   856      88.573  85.661  69.949  1.00  0.00           O
ATOM   4150  HW1 SOL   856      88.895  85.735  70.847  1.00  0.00           H
ATOM   4151  HW2 SOL   856      88.334  86.555  69.705  1.00  0.00           H
ATOM   4152  OW  SOL   857       8.055   4.745  70.670  1.00  0.00           O
ATOM   4153  HW1 SOL   857       8.272   4.064  70.033  1.00  0.00           H
ATOM   4154  HW2 SOL   857       7.399   4.342  71.238  1.00  0.00           H
ATOM   4155  OW  SOL   858       6.044   3.478  65.539  1.00  0.00           O
ATOM   4156  HW1 SOL   858       5.881   2.579  65.824  1.00  0.00           H
ATOM   4157  HW2 SOL   858       6.982   3.609  65.684  1.00  0.00           H
ATOM   4158  OW  SOL   859      19.064  78.873  81.085  1.00  0.00           O
ATOM   4159  HW1 SOL   859      18.742  79.668  80.661  1.00  0.00           H
ATOM   4160  HW2 SOL   859      18.591  78.835  81.916  1.00  0.00           H
ATOM   4161  OW  SOL   860       4.637   5.602  38.225  1.00  0.00           O
ATOM   4162  HW1 SOL   860       4.517   4.654  38.267  1.00  0.00           H
ATOM   4163  HW2 SOL   860       5.586   5.724  38.211  1.00  0.00           H
ATOM   4164  OW  SOL   861      82.627  17.509  82.216  1.00  0.00           O
ATOM   4165  HW1 SOL   861      82.104  16.874  81.727  1.00  0.00           H
ATOM   4166  HW2 SOL   861      82.909  17.036  82.999  1.00  0.00           H
ATOM   4167  OW  SOL   862      82.308  80.720  61.841  1.00  0.00           O
ATOM   4168  HW1 SOL   862      81.640  81.350  61.569  1.00  0.00           H
ATOM   4169  HW2 SOL   862      81.826  79.905  61.979  1.00  0.00           H
ATOM   4170  OW  SOL   863      23.135  18.086  46.396  1.00  0.00           O
ATOM   4171  HW1 SOL   863      23.966  17.640  46.235  1.00  0.00           H
ATOM   4172  HW2 SOL   863      22.715  17.570  47.084  1.00  0.00           H
ATOM   4173  OW  SOL   864      12.798   3.064  74.945  1.00  0.00           O
ATOM   4174  HW1 SOL   864      12.860   3.607  75.730  1.00  0.00           H
ATOM   4175  HW2 SOL   864      11.862   2.889  74.848  1.00  0.00           H
ATOM   4176  OW  SOL   865      10.517  12.003  54.981  1.00  0.00           O
ATOM   4177  HW1 SOL   865      10.798  11.198  54.547  1.00  0.00           H
ATOM   4178  HW2 SOL   865      10.749  12.700  54.368  1.00  0.00           H
ATOM   4179  OW  SOL   866      18.519  18.672  66.105  1.00  0.00           O
ATOM   4180  HW1 SOL   866      18.182  18.071  66.769  1.00  0.00           H
ATOM   4181  HW2 SOL   866      18.849  18.101  65.411  1.00  0.00           H
ATOM   4182  OW  SOL   867      24.516  11.424  81.983  1.00  0.00           O
ATOM   4183  HW1 SOL   867      24.195  12.148  82.521  1.00  0.00           H
ATOM   4184  HW2 SOL   867      24.239  10.637  82.451  1.00  0.00           H
ATOM   4185  OW  SOL   868       5.123  12.477  87.038  1.00  0.00           O
ATOM   4186  HW1 SOL   868       5.497  11.782  87.580  1.00  0.00           H
ATOM   4187  HW2 SOL   868       5.378  12.248  86.144  1.00  0.00           H
ATOM   4188  OW  SOL   869       4.553  78.980  57.183  1.00  0.00           O
ATOM   4189  HW1 SOL   869       5.297  79.059  56.586  1.00  0.00           H
ATOM   4190  HW2 SOL   869       4.933  78.648  57.997  1.00  0.00           H
ATOM   4191  OW  SOL   870       6.354   9.836  64.975  1.00  0.00           O
ATOM   4192  HW1 SOL   870       6.047   9.368  65.752  1.00  0.00           H
ATOM   4193  HW2 SOL   870       5.908   9.408  64.245  1.00  0.00           H
ATOM   4194  OW  SOL   871      11.014   6.503  79.353  1.00  0.00           O
ATOM   4195  HW1 SOL   871      10.779   7.431  79.370  1.00  0.00           H
ATOM   4196  HW2 SOL   871      11.385   6.334  80.219  1.00  0.00           H
ATOM   4197  OW  SOL   872      14.029  18.715  50.110  1.00  0.00           O
ATOM   4198  HW1 SOL   872      13.320  18.303  49.616  1.00  0.00           H
ATOM   4199  HW2 SOL   872      13.754  18.650  51.024  1.00  0.00           H
ATOM   4200  OW  SOL   873      22.976  11.804  58.614  1.00  0.00           O
ATOM   4201  HW1 SOL   873      22.170  11.485  58.209  1.00  0.00           H
ATOM   4202  HW2 SOL   873      23.068  12.701  58.290  1.00  0.00           H
ATOM   4203  OW  SOL   874      79.920  86.399  63.671  1.00  0.00           O
ATOM   4204  HW1 SOL   874      79.276  85.749  63.952  1.00  0.00           H
ATOM   4205  HW2 SOL   874      79.918  86.341  62.716  1.00  0.00           H
ATOM   4206  OW  SOL   875      87.199  77.558  81.876  1.00  0.00           O
ATOM   4207  HW1 SOL   875      87.461  77.881  82.739  1.00  0.00           H
ATOM   4208  HW2 SOL   875      87.078  78.349  81.351  1.00  0.00           H
ATOM   4209  OW  SOL   876      85.705  14.093  84.346  1.00  0.00           O
ATOM   4210  HW1 SOL   876      86.616  13.803  84.392  1.00  0.00           H
ATOM   4211  HW2 SOL   876      85.759  15.011  84.079  1.00  0.00           H
ATOM   4212  OW  SOL   877      23.461   5.724  72.981  1.00  0.00           O
ATOM   4213  HW1 SOL   877      23.349   6.135  73.838  1.00  0.00           H
ATOM   4214  HW2 SOL   877      22.683   5.981  72.487  1.00  0.00           H
ATOM   4215  OW  SOL   878       2.741  13.081  70.119  1.00  0.00           O
ATOM   4216  HW1 SOL   878       3.409  13.003  70.800  1.00  0.00           H
ATOM   4217  HW2 SOL   878       2.918  13.925  69.705  1.00  0.00           H
ATOM   4218  OW  SOL   879      23.296   3.643  51.677  1.00  0.00           O
ATOM   4219  HW1 SOL   879      23.503   2.714  51.574  1.00  0.00           H
ATOM   4220  HW2 SOL   879      22.475   3.760  51.198  1.00  0.00           H
ATOM   4221  OW  SOL   880      15.318  10.467  61.898  1.00  0.00           O
ATOM   4222  HW1 SOL   880      14.645  10.630  62.559  1.00  0.00           H
ATOM   4223  HW2 SOL   880      14.844  10.071  61.166  1.00  0.00           H
ATOM   4224  OW  SOL   881      18.479   7.781  75.454  1.00  0.00           O
ATOM   4225  HW1 SOL   881      18.037   7.175  76.049  1.00  0.00           H
ATOM   4226  HW2 SOL   881      19.215   7.279  75.104  1.00  0.00           H
ATOM   4227  OW  SOL   882      30.446  17.137  82.011  1.00  0.00           O
ATOM   4228  HW1 SOL   882      30.919  17.539  81.282  1.00  0.00           H
ATOM   4229  HW2 SOL   882      30.917  16.321  82.182  1.00  0.00           H
ATOM   4230  OW  SOL   883      10.596  10.980   1.244  1.00  0.00           O
ATOM   4231  HW1 SOL   883      10.988  11.694   0.741  1.00  0.00           H
ATOM   4232  HW2 SOL   883      11.341  10.447   1.522  1.00  0.00           H
ATOM   4233  OW  SOL   884       5.472   1.595  55.765  1.00  0.00           O
ATOM   4234  HW1 SOL   884       5.804   0.779  56.139  1.00  0.00           H
ATOM   4235  HW2 SOL   884       4.740   1.839  56.331  1.00  0.00           H
ATOM   4236  OW  SOL   885      21.557   9.866  40.899  1.00  0.00           O
ATOM   4237  HW1 SOL   885      20.927  10.575  40.775  1.00  0.00           H
ATOM   4238  HW2 SOL   885      21.293   9.451  41.721  1.00  0.00           H
ATOM   4239  OW  SOL   886      85.277   0.608  68.918  1.00  0.00           O
ATOM   4240  HW1 SOL   886      84.506   0.556  69.482  1.00  0.00           H
ATOM   4241  HW2 SOL   886      85.623   1.488  69.063  1.00  0.00           H
ATOM   4242  OW  SOL   887       7.055   5.572   2.355  1.00  0.00           O
ATOM   4243  HW1 SOL   887       7.880   5.785   1.919  1.00  0.00           H
ATOM   4244  HW2 SOL   887       6.381   5.779   1.707  1.00  0.00           H
ATOM   4245  OW  SOL   888      15.275  10.406  66.053  1.00  0.00           O
ATOM   4246  HW1 SOL   888      15.810   9.812  65.525  1.00  0.00           H
ATOM   4247  HW2 SOL   888      14.887  11.008  65.418  1.00  0.00           H
ATOM   4248  OW  SOL   889      86.794   5.832  79.854  1.00  0.00           O
ATOM   4249  HW1 SOL   889      87.580   6.305  79.580  1.00  0.00           H
ATOM   4250  HW2 SOL   889      86.195   5.913  79.112  1.00  0.00           H
ATOM   4251  OW  SOL   890      14.100  88.221  68.938  1.00  0.00           O
ATOM   4252  HW1 SOL   890      13.576  87.882  69.664  1.00  0.00           H
ATOM   4253  HW2 SOL   890      13.612  87.973  68.153  1.00  0.00           H
ATOM   4254  OW  SOL   891       4.969   5.914  53.783  1.00  0.00           O
ATOM   4255  HW1 SOL   891       5.446   5.562  53.032  1.00  0.00           H
ATOM   4256  HW2 SOL   891       5.488   5.650  54.543  1.00  0.00           H
ATOM   4257  OW  SOL   892      80.719  10.840  61.193  1.00  0.00           O
ATOM   4258  HW1 SOL   892      80.199  10.648  60.413  1.00  0.00           H
ATOM   4259  HW2 SOL   892      81.592  11.042  60.855  1.00  0.00           H
ATOM   4260  OW  SOL   893      10.638  23.371  56.340  1.00  0.00           O
ATOM   4261  HW1 SOL   893       9.719  23.540  56.551  1.00  0.00           H
ATOM   4262  HW2 SOL   893      11.056  24.231  56.383  1.00  0.00           H
ATOM   4263  OW  SOL   894      15.467  11.855  77.631  1.00  0.00           O
ATOM   4264  HW1 SOL   894      15.005  12.570  78.069  1.00  0.00           H
ATOM   4265  HW2 SOL   894      15.864  11.354  78.344  1.00  0.00           H
ATOM   4266  OW  SOL   895       4.789   8.971  67.420  1.00  0.00           O
ATOM   4267  HW1 SOL   895       4.708   8.660  68.322  1.00  0.00           H
ATOM   4268  HW2 SOL   895       4.542   9.895  67.463  1.00  0.00           H
ATOM   4269  OW  SOL   896      83.380   6.323  77.781  1.00  0.00           O
ATOM   4270  HW1 SOL   896      84.032   6.905  77.392  1.00  0.00           H
ATOM   4271  HW2 SOL   896      83.318   5.589  77.169  1.00  0.00           H
ATOM   4272  OW  SOL   897      24.321  15.384  85.977  1.00  0.00           O
ATOM   4273  HW1 SOL   897      23.684  14.815  86.409  1.00  0.00           H
ATOM   4274  HW2 SOL   897      24.007  16.271  86.152  1.00  0.00           H
ATOM   4275  OW  SOL   898      17.189   4.037  44.598  1.00  0.00           O
ATOM   4276  HW1 SOL   898      17.486   3.739  43.738  1.00  0.00           H
ATOM   4277  HW2 SOL   898      16.574   3.361  44.887  1.00  0.00           H
ATOM   4278  OW  SOL   899      20.320  11.412  61.764  1.00  0.00           O
ATOM   4279  HW1 SOL   899      20.331  11.094  62.666  1.00  0.00           H
ATOM   4280  HW2 SOL   899      19.391  11.513  61.556  1.00  0.00           H
ATOM   4281  OW  SOL   900       8.914  13.358  57.390  1.00  0.00           O
ATOM   4282  HW1 SOL   900       9.670  12.921  56.998  1.00  0.00           H
ATOM   4283  HW2 SOL   900       9.288  14.088  57.884  1.00  0.00           H
ATOM   4284  OW  SOL   901       3.343   2.417  52.597  1.00  0.00           O
ATOM   4285  HW1 SOL   901       4.074   1.801  52.556  1.00  0.00           H
ATOM   4286  HW2 SOL   901       3.219   2.581  53.532  1.00  0.00           H
ATOM   4287  OW  SOL   902      18.645   6.627  78.952  1.00  0.00           O
ATOM   4288  HW1 SOL   902      19.581   6.722  79.132  1.00  0.00           H
ATOM   4289  HW2 SOL   902      18.591   5.888  78.346  1.00  0.00           H
ATOM   4290  OW  SOL   903       4.157   4.983  80.352  1.00  0.00           O
ATOM   4291  HW1 SOL   903       4.191   5.776  80.888  1.00  0.00           H
ATOM   4292  HW2 SOL   903       4.999   4.966  79.896  1.00  0.00           H
ATOM   4293  OW  SOL   904      77.496  15.127  70.181  1.00  0.00           O
ATOM   4294  HW1 SOL   904      77.323  15.236  69.246  1.00  0.00           H
ATOM   4295  HW2 SOL   904      77.187  15.941  70.578  1.00  0.00           H
ATOM   4296  OW  SOL   905      29.022   4.155  44.136  1.00  0.00           O
ATOM   4297  HW1 SOL   905      29.309   3.500  43.500  1.00  0.00           H
ATOM   4298  HW2 SOL   905      29.100   3.717  44.983  1.00  0.00           H
ATOM   4299  OW  SOL   906      74.101  84.262  52.152  1.00  0.00           O
ATOM   4300  HW1 SOL   906      74.527  85.119  52.168  1.00  0.00           H
ATOM   4301  HW2 SOL   906      73.189  84.451  51.932  1.00  0.00           H
ATOM   4302  OW  SOL   907      19.387  22.392  76.121  1.00  0.00           O
ATOM   4303  HW1 SOL   907      19.593  21.852  75.358  1.00  0.00           H
ATOM   4304  HW2 SOL   907      19.956  22.055  76.813  1.00  0.00           H
ATOM   4305  OW  SOL   908      12.166  10.383  85.810  1.00  0.00           O
ATOM   4306  HW1 SOL   908      12.726  10.639  85.077  1.00  0.00           H
ATOM   4307  HW2 SOL   908      12.732  10.451  86.579  1.00  0.00           H
ATOM   4308  OW  SOL   909       1.589  16.269  83.226  1.00  0.00           O
ATOM   4309  HW1 SOL   909       2.542  16.182  83.225  1.00  0.00           H
ATOM   4310  HW2 SOL   909       1.433  17.213  83.229  1.00  0.00           H
ATOM   4311  OW  SOL   910      11.782  88.852  83.298  1.00  0.00           O
ATOM   4312  HW1 SOL   910      10.958  88.804  82.813  1.00  0.00           H
ATOM   4313  HW2 SOL   910      12.397  88.335  82.777  1.00  0.00           H
ATOM   4314  OW  SOL   911       5.830   1.293  52.639  1.00  0.00           O
ATOM   4315  HW1 SOL   911       5.836   1.483  53.577  1.00  0.00           H
ATOM   4316  HW2 SOL   911       6.724   1.012  52.445  1.00  0.00           H
ATOM   4317  OW  SOL   912      15.711  11.322  81.627  1.00  0.00           O
ATOM   4318  HW1 SOL   912      15.873  12.255  81.490  1.00  0.00           H
ATOM   4319  HW2 SOL   912      15.807  11.198  82.572  1.00  0.00           H
ATOM   4320  OW  SOL   913       6.560   7.942  77.494  1.00  0.00           O
ATOM   4321  HW1 SOL   913       7.223   7.279  77.687  1.00  0.00           H
ATOM   4322  HW2 SOL   913       7.044   8.647  77.064  1.00  0.00           H
ATOM   4323  OW  SOL   914      13.255  15.395  60.452  1.00  0.00           O
ATOM   4324  HW1 SOL   914      13.368  16.058  59.770  1.00  0.00           H
ATOM   4325  HW2 SOL   914      12.617  14.782  60.088  1.00  0.00           H
ATOM   4326  OW  SOL   915      25.679  16.285   0.790  1.00  0.00           O
ATOM   4327  HW1 SOL   915      26.130  16.364   1.630  1.00  0.00           H
ATOM   4328  HW2 SOL   915      24.830  16.704   0.932  1.00  0.00           H
ATOM   4329  OW  SOL   916      10.189  20.128  53.385  1.00  0.00           O
ATOM   4330  HW1 SOL   916       9.859  21.008  53.204  1.00  0.00           H
ATOM   4331  HW2 SOL   916      10.464  19.793  52.532  1.00  0.00           H
ATOM   4332  OW  SOL   917       3.015  88.928  79.228  1.00  0.00           O
ATOM   4333  HW1 SOL   917       2.391  89.355  79.814  1.00  0.00           H
ATOM   4334  HW2 SOL   917       3.796  89.480  79.265  1.00  0.00           H
ATOM   4335  OW  SOL   918      17.448   1.788  54.181  1.00  0.00           O
ATOM   4336  HW1 SOL   918      17.745   2.206  54.989  1.00  0.00           H
ATOM   4337  HW2 SOL   918      17.959   0.980  54.127  1.00  0.00           H
ATOM   4338  OW  SOL   919      15.152   8.493  82.734  1.00  0.00           O
ATOM   4339  HW1 SOL   919      14.701   8.186  81.948  1.00  0.00           H
ATOM   4340  HW2 SOL   919      15.604   9.290  82.456  1.00  0.00           H
ATOM   4341  OW  SOL   920      82.750  16.112  60.057  1.00  0.00           O
ATOM   4342  HW1 SOL   920      82.934  16.989  60.395  1.00  0.00           H
ATOM   4343  HW2 SOL   920      82.531  16.252  59.136  1.00  0.00           H
ATOM   4344  OW  SOL   921      87.679  30.842  68.439  1.00  0.00           O
ATOM   4345  HW1 SOL   921      87.602  30.247  67.693  1.00  0.00           H
ATOM   4346  HW2 SOL   921      88.420  30.504  68.941  1.00  0.00           H
ATOM   4347  OW  SOL   922      19.539  22.241  55.992  1.00  0.00           O
ATOM   4348  HW1 SOL   922      20.352  21.898  56.363  1.00  0.00           H
ATOM   4349  HW2 SOL   922      19.589  23.186  56.136  1.00  0.00           H
ATOM   4350  OW  SOL   923      12.051  36.878  72.184  1.00  0.00           O
ATOM   4351  HW1 SOL   923      12.548  36.273  72.735  1.00  0.00           H
ATOM   4352  HW2 SOL   923      11.533  36.312  71.613  1.00  0.00           H
ATOM   4353  OW  SOL   924      12.154  17.593  69.744  1.00  0.00           O
ATOM   4354  HW1 SOL   924      12.222  17.445  68.801  1.00  0.00           H
ATOM   4355  HW2 SOL   924      11.394  18.167  69.843  1.00  0.00           H
ATOM   4356  OW  SOL   925       0.387  18.773  65.692  1.00  0.00           O
ATOM   4357  HW1 SOL   925       0.945  18.145  66.151  1.00  0.00           H
ATOM   4358  HW2 SOL   925       0.106  19.386  66.371  1.00  0.00           H
ATOM   4359  OW  SOL   926      16.633  22.903  58.802  1.00  0.00           O
ATOM   4360  HW1 SOL   926      16.036  22.828  58.057  1.00  0.00           H
ATOM   4361  HW2 SOL   926      16.987  22.021  58.915  1.00  0.00           H
ATOM   4362  OW  SOL   927      17.745   0.299  68.248  1.00  0.00           O
ATOM   4363  HW1 SOL   927      18.079   0.777  69.007  1.00  0.00           H
ATOM   4364  HW2 SOL   927      16.931   0.748  68.021  1.00  0.00           H
ATOM   4365  OW  SOL   928      21.318  13.720  64.361  1.00  0.00           O
ATOM   4366  HW1 SOL   928      22.099  14.247  64.528  1.00  0.00           H
ATOM   4367  HW2 SOL   928      21.014  14.007  63.499  1.00  0.00           H
ATOM   4368  OW  SOL   929      19.438  86.907  72.799  1.00  0.00           O
ATOM   4369  HW1 SOL   929      20.002  87.124  73.541  1.00  0.00           H
ATOM   4370  HW2 SOL   929      19.481  87.677  72.232  1.00  0.00           H
ATOM   4371  OW  SOL   930      26.741   8.907   0.351  1.00  0.00           O
ATOM   4372  HW1 SOL   930      27.383   9.071   1.041  1.00  0.00           H
ATOM   4373  HW2 SOL   930      25.966   8.590   0.814  1.00  0.00           H
ATOM   4374  OW  SOL   931      86.019   0.669  66.206  1.00  0.00           O
ATOM   4375  HW1 SOL   931      86.951   0.858  66.322  1.00  0.00           H
ATOM   4376  HW2 SOL   931      85.659   0.687  67.093  1.00  0.00           H
ATOM   4377  OW  SOL   932      14.671  72.771   0.466  1.00  0.00           O
ATOM   4378  HW1 SOL   932      14.500  73.382   1.182  1.00  0.00           H
ATOM   4379  HW2 SOL   932      14.350  73.221  -0.316  1.00  0.00           H
ATOM   4380  OW  SOL   933      87.374  18.672  76.562  1.00  0.00           O
ATOM   4381  HW1 SOL   933      86.448  18.870  76.419  1.00  0.00           H
ATOM   4382  HW2 SOL   933      87.395  17.730  76.731  1.00  0.00           H
ATOM   4383  OW  SOL   934       4.140   7.358  81.648  1.00  0.00           O
ATOM   4384  HW1 SOL   934       4.229   7.848  82.465  1.00  0.00           H
ATOM   4385  HW2 SOL   934       4.499   7.940  80.978  1.00  0.00           H
ATOM   4386  OW  SOL   935      80.122   1.386  44.752  1.00  0.00           O
ATOM   4387  HW1 SOL   935      79.815   2.241  45.054  1.00  0.00           H
ATOM   4388  HW2 SOL   935      79.401   1.046  44.221  1.00  0.00           H
ATOM   4389  OW  SOL   936      13.431   5.756  61.129  1.00  0.00           O
ATOM   4390  HW1 SOL   936      12.808   6.265  61.648  1.00  0.00           H
ATOM   4391  HW2 SOL   936      14.028   5.377  61.775  1.00  0.00           H
ATOM   4392  OW  SOL   937      13.101  16.385  79.574  1.00  0.00           O
ATOM   4393  HW1 SOL   937      12.920  16.770  78.716  1.00  0.00           H
ATOM   4394  HW2 SOL   937      12.840  17.061  80.200  1.00  0.00           H
ATOM   4395  OW  SOL   938      84.119  88.668  72.778  1.00  0.00           O
ATOM   4396  HW1 SOL   938      84.575  88.906  73.585  1.00  0.00           H
ATOM   4397  HW2 SOL   938      83.844  89.504  72.402  1.00  0.00           H
ATOM   4398  OW  SOL   939       5.365   1.496  80.249  1.00  0.00           O
ATOM   4399  HW1 SOL   939       6.322   1.484  80.234  1.00  0.00           H
ATOM   4400  HW2 SOL   939       5.120   2.085  79.536  1.00  0.00           H
ATOM   4401  OW  SOL   940      12.056  17.119  76.492  1.00  0.00           O
ATOM   4402  HW1 SOL   940      12.059  17.155  75.536  1.00  0.00           H
ATOM   4403  HW2 SOL   940      11.492  16.376  76.704  1.00  0.00           H
ATOM   4404  OW  SOL   941       6.009   0.380  69.859  1.00  0.00           O
ATOM   4405  HW1 SOL   941       6.390  -0.157  69.164  1.00  0.00           H
ATOM   4406  HW2 SOL   941       5.085   0.132  69.875  1.00  0.00           H
ATOM   4407  OW  SOL   942      31.283  85.432  78.337  1.00  0.00           O
ATOM   4408  HW1 SOL   942      30.797  86.169  78.707  1.00  0.00           H
ATOM   4409  HW2 SOL   942      30.636  84.954  77.819  1.00  0.00           H
ATOM   4410  OW  SOL   943       3.291  74.884  54.510  1.00  0.00           O
ATOM   4411  HW1 SOL   943       2.670  75.578  54.287  1.00  0.00           H
ATOM   4412  HW2 SOL   943       3.526  74.492  53.669  1.00  0.00           H
ATOM   4413  OW  SOL   944       7.900  28.918  68.171  1.00  0.00           O
ATOM   4414  HW1 SOL   944       7.713  29.148  69.081  1.00  0.00           H
ATOM   4415  HW2 SOL   944       8.335  29.692  67.813  1.00  0.00           H
ATOM   4416  OW  SOL   945       5.095  79.047  44.583  1.00  0.00           O
ATOM   4417  HW1 SOL   945       5.190  78.882  43.645  1.00  0.00           H
ATOM   4418  HW2 SOL   945       4.924  79.987  44.645  1.00  0.00           H
ATOM   4419  OW  SOL   946      16.518  87.093  69.189  1.00  0.00           O
ATOM   4420  HW1 SOL   946      17.150  87.799  69.053  1.00  0.00           H
ATOM   4421  HW2 SOL   946      15.691  87.445  68.861  1.00  0.00           H
ATOM   4422  OW  SOL   947      14.653  24.272  54.195  1.00  0.00           O
ATOM   4423  HW1 SOL   947      14.395  23.911  55.043  1.00  0.00           H
ATOM   4424  HW2 SOL   947      15.508  24.671  54.353  1.00  0.00           H
ATOM   4425  OW  SOL   948      16.015  25.914  73.344  1.00  0.00           O
ATOM   4426  HW1 SOL   948      16.122  25.913  74.295  1.00  0.00           H
ATOM   4427  HW2 SOL   948      16.512  26.676  73.047  1.00  0.00           H
ATOM   4428  OW  SOL   949       3.911   7.284  65.469  1.00  0.00           O
ATOM   4429  HW1 SOL   949       3.656   6.428  65.814  1.00  0.00           H
ATOM   4430  HW2 SOL   949       4.100   7.810  66.247  1.00  0.00           H
ATOM   4431  OW  SOL   950      19.737  25.078  46.349  1.00  0.00           O
ATOM   4432  HW1 SOL   950      18.922  24.888  46.814  1.00  0.00           H
ATOM   4433  HW2 SOL   950      19.455  25.461  45.518  1.00  0.00           H
ATOM   4434  OW  SOL   951      19.720   2.277  58.462  1.00  0.00           O
ATOM   4435  HW1 SOL   951      19.259   1.510  58.804  1.00  0.00           H
ATOM   4436  HW2 SOL   951      19.380   2.385  57.574  1.00  0.00           H
ATOM   4437  OW  SOL   952      13.067  82.611  50.738  1.00  0.00           O
ATOM   4438  HW1 SOL   952      13.028  83.020  49.874  1.00  0.00           H
ATOM   4439  HW2 SOL   952      12.179  82.288  50.891  1.00  0.00           H
ATOM   4440  OW  SOL   953      14.581  14.537  57.921  1.00  0.00           O
ATOM   4441  HW1 SOL   953      14.192  15.249  57.413  1.00  0.00           H
ATOM   4442  HW2 SOL   953      13.907  13.857  57.936  1.00  0.00           H
ATOM   4443  OW  SOL   954       3.142  25.373  88.723  1.00  0.00           O
ATOM   4444  HW1 SOL   954       3.744  24.790  88.260  1.00  0.00           H
ATOM   4445  HW2 SOL   954       2.272  25.025  88.526  1.00  0.00           H
ATOM   4446  OW  SOL   955       2.953   7.521  51.121  1.00  0.00           O
ATOM   4447  HW1 SOL   955       3.756   7.989  51.347  1.00  0.00           H
ATOM   4448  HW2 SOL   955       3.094   6.631  51.446  1.00  0.00           H
ATOM   4449  OW  SOL   956       7.196  11.922  78.591  1.00  0.00           O
ATOM   4450  HW1 SOL   956       6.300  12.144  78.337  1.00  0.00           H
ATOM   4451  HW2 SOL   956       7.657  11.798  77.761  1.00  0.00           H
ATOM   4452  OW  SOL   957      23.466  20.595  64.980  1.00  0.00           O
ATOM   4453  HW1 SOL   957      22.937  19.945  65.443  1.00  0.00           H
ATOM   4454  HW2 SOL   957      24.221  20.103  64.657  1.00  0.00           H
ATOM   4455  OW  SOL   958      23.695   6.283  75.669  1.00  0.00           O
ATOM   4456  HW1 SOL   958      24.476   5.745  75.798  1.00  0.00           H
ATOM   4457  HW2 SOL   958      23.785   6.993  76.304  1.00  0.00           H
ATOM   4458  OW  SOL   959       5.121  31.383  53.366  1.00  0.00           O
ATOM   4459  HW1 SOL   959       4.430  31.504  52.714  1.00  0.00           H
ATOM   4460  HW2 SOL   959       4.696  31.565  54.203  1.00  0.00           H
ATOM   4461  OW  SOL   960      78.781   5.301  47.067  1.00  0.00           O
ATOM   4462  HW1 SOL   960      79.101   6.201  47.009  1.00  0.00           H
ATOM   4463  HW2 SOL   960      77.888   5.341  46.723  1.00  0.00           H
ATOM   4464  OW  SOL   961      22.907  78.666  64.316  1.00  0.00           O
ATOM   4465  HW1 SOL   961      22.931  77.729  64.120  1.00  0.00           H
ATOM   4466  HW2 SOL   961      22.271  78.747  65.026  1.00  0.00           H
ATOM   4467  OW  SOL   962       5.071  14.551  46.407  1.00  0.00           O
ATOM   4468  HW1 SOL   962       5.247  15.070  45.622  1.00  0.00           H
ATOM   4469  HW2 SOL   962       4.542  13.817  46.096  1.00  0.00           H
ATOM   4470  OW  SOL   963      18.762  87.301  49.896  1.00  0.00           O
ATOM   4471  HW1 SOL   963      18.677  86.349  49.851  1.00  0.00           H
ATOM   4472  HW2 SOL   963      18.563  87.602  49.009  1.00  0.00           H
ATOM   4473  OW  SOL   964      15.841   6.080  59.532  1.00  0.00           O
ATOM   4474  HW1 SOL   964      15.591   6.109  58.608  1.00  0.00           H
ATOM   4475  HW2 SOL   964      15.017   5.950  60.000  1.00  0.00           H
ATOM   4476  OW  SOL   965       4.620   3.412  60.237  1.00  0.00           O
ATOM   4477  HW1 SOL   965       4.231   3.356  61.110  1.00  0.00           H
ATOM   4478  HW2 SOL   965       4.416   4.298  59.939  1.00  0.00           H
ATOM   4479  OW  SOL   966       0.557   8.792  60.911  1.00  0.00           O
ATOM   4480  HW1 SOL   966      -0.082   8.573  60.232  1.00  0.00           H
ATOM   4481  HW2 SOL   966       1.407   8.685  60.483  1.00  0.00           H
ATOM   4482  OW  SOL   967       9.564  14.119  69.408  1.00  0.00           O
ATOM   4483  HW1 SOL   967      10.445  14.035  69.044  1.00  0.00           H
ATOM   4484  HW2 SOL   967       9.105  14.693  68.795  1.00  0.00           H
ATOM   4485  OW  SOL   968       2.224  38.811  67.921  1.00  0.00           O
ATOM   4486  HW1 SOL   968       2.993  38.561  68.433  1.00  0.00           H
ATOM   4487  HW2 SOL   968       2.576  39.073  67.070  1.00  0.00           H
ATOM   4488  OW  SOL   969      86.415  11.812  10.552  1.00  0.00           O
ATOM   4489  HW1 SOL   969      87.050  12.351  10.081  1.00  0.00           H
ATOM   4490  HW2 SOL   969      85.588  11.959  10.092  1.00  0.00           H
ATOM   4491  OW  SOL   970       0.269  22.155  81.562  1.00  0.00           O
ATOM   4492  HW1 SOL   970      -0.604  21.816  81.368  1.00  0.00           H
ATOM   4493  HW2 SOL   970       0.660  22.319  80.704  1.00  0.00           H
ATOM   4494  OW  SOL   971      83.693  36.092  15.380  1.00  0.00           O
ATOM   4495  HW1 SOL   971      83.186  35.952  14.580  1.00  0.00           H
ATOM   4496  HW2 SOL   971      83.165  35.694  16.072  1.00  0.00           H
ATOM   4497  OW  SOL   972      22.152  27.957  80.957  1.00  0.00           O
ATOM   4498  HW1 SOL   972      22.033  27.897  81.905  1.00  0.00           H
ATOM   4499  HW2 SOL   972      21.319  28.300  80.631  1.00  0.00           H
ATOM   4500  OW  SOL   973       6.193   9.858  87.433  1.00  0.00           O
ATOM   4501  HW1 SOL   973       6.516   9.070  86.996  1.00  0.00           H
ATOM   4502  HW2 SOL   973       6.718   9.923  88.230  1.00  0.00           H
ATOM   4503  OW  SOL   974      88.146  20.396  89.266  1.00  0.00           O
ATOM   4504  HW1 SOL   974      88.491  20.491  88.378  1.00  0.00           H
ATOM   4505  HW2 SOL   974      87.198  20.333  89.149  1.00  0.00           H
ATOM   4506  OW  SOL   975      23.146  25.434  51.184  1.00  0.00           O
ATOM   4507  HW1 SOL   975      22.255  25.452  51.533  1.00  0.00           H
ATOM   4508  HW2 SOL   975      23.395  24.510  51.208  1.00  0.00           H
ATOM   4509  OW  SOL   976      84.968  19.593  83.853  1.00  0.00           O
ATOM   4510  HW1 SOL   976      84.133  19.184  84.081  1.00  0.00           H
ATOM   4511  HW2 SOL   976      84.724  20.415  83.428  1.00  0.00           H
ATOM   4512  OW  SOL   977      11.169  22.979  80.023  1.00  0.00           O
ATOM   4513  HW1 SOL   977      10.635  23.748  80.222  1.00  0.00           H
ATOM   4514  HW2 SOL   977      12.051  23.328  79.891  1.00  0.00           H
ATOM   4515  OW  SOL   978      82.470  83.726  79.046  1.00  0.00           O
ATOM   4516  HW1 SOL   978      81.701  83.746  79.615  1.00  0.00           H
ATOM   4517  HW2 SOL   978      83.188  84.028  79.604  1.00  0.00           H
ATOM   4518  OW  SOL   979      13.635  12.654   4.560  1.00  0.00           O
ATOM   4519  HW1 SOL   979      13.304  13.551   4.525  1.00  0.00           H
ATOM   4520  HW2 SOL   979      13.272  12.296   5.370  1.00  0.00           H
ATOM   4521  OW  SOL   980       5.635  88.126  76.687  1.00  0.00           O
ATOM   4522  HW1 SOL   980       5.919  87.597  77.433  1.00  0.00           H
ATOM   4523  HW2 SOL   980       4.694  87.964  76.622  1.00  0.00           H
ATOM   4524  OW  SOL   981      26.667  10.993   8.770  1.00  0.00           O
ATOM   4525  HW1 SOL   981      26.573  11.775   8.225  1.00  0.00           H
ATOM   4526  HW2 SOL   981      27.612  10.888   8.877  1.00  0.00           H
ATOM   4527  OW  SOL   982      86.403  13.130   7.344  1.00  0.00           O
ATOM   4528  HW1 SOL   982      87.358  13.139   7.412  1.00  0.00           H
ATOM   4529  HW2 SOL   982      86.230  13.032   6.407  1.00  0.00           H
ATOM   4530  OW  SOL   983      21.812  83.362  82.381  1.00  0.00           O
ATOM   4531  HW1 SOL   983      21.864  83.731  83.263  1.00  0.00           H
ATOM   4532  HW2 SOL   983      22.719  83.343  82.075  1.00  0.00           H
ATOM   4533  OW  SOL   984       6.204   1.864  85.073  1.00  0.00           O
ATOM   4534  HW1 SOL   984       7.013   1.757  85.573  1.00  0.00           H
ATOM   4535  HW2 SOL   984       6.389   1.458  84.227  1.00  0.00           H
ATOM   4536  OW  SOL   985       9.802  11.179   3.755  1.00  0.00           O
ATOM   4537  HW1 SOL   985       9.904  11.241   2.806  1.00  0.00           H
ATOM   4538  HW2 SOL   985      10.696  11.102   4.089  1.00  0.00           H
ATOM   4539  OW  SOL   986      20.754   4.575  76.921  1.00  0.00           O
ATOM   4540  HW1 SOL   986      20.759   4.933  76.034  1.00  0.00           H
ATOM   4541  HW2 SOL   986      19.902   4.146  77.002  1.00  0.00           H
ATOM   4542  OW  SOL   987       9.949   2.244  82.979  1.00  0.00           O
ATOM   4543  HW1 SOL   987       9.678   2.602  82.133  1.00  0.00           H
ATOM   4544  HW2 SOL   987      10.689   2.790  83.244  1.00  0.00           H
ATOM   4545  OW  SOL   988      78.431  87.561  73.096  1.00  0.00           O
ATOM   4546  HW1 SOL   988      78.418  87.310  72.172  1.00  0.00           H
ATOM   4547  HW2 SOL   988      78.619  88.500  73.087  1.00  0.00           H
ATOM   4548  OW  SOL   989      22.360   7.353  87.993  1.00  0.00           O
ATOM   4549  HW1 SOL   989      21.580   7.826  88.283  1.00  0.00           H
ATOM   4550  HW2 SOL   989      22.865   8.002  87.504  1.00  0.00           H
ATOM   4551  OW  SOL   990      14.084  11.187  73.046  1.00  0.00           O
ATOM   4552  HW1 SOL   990      14.855  11.439  72.538  1.00  0.00           H
ATOM   4553  HW2 SOL   990      14.104  10.230  73.055  1.00  0.00           H
ATOM   4554  OW  SOL   991       9.162  20.782  84.237  1.00  0.00           O
ATOM   4555  HW1 SOL   991       8.965  20.727  83.302  1.00  0.00           H
ATOM   4556  HW2 SOL   991      10.075  21.067  84.274  1.00  0.00           H
ATOM   4557  OW  SOL   992      17.144  11.601  86.561  1.00  0.00           O
ATOM   4558  HW1 SOL   992      16.758  11.086  87.269  1.00  0.00           H
ATOM   4559  HW2 SOL   992      18.066  11.689  86.803  1.00  0.00           H
ATOM   4560  OW  SOL   993      17.221  13.682  81.145  1.00  0.00           O
ATOM   4561  HW1 SOL   993      16.984  14.608  81.086  1.00  0.00           H
ATOM   4562  HW2 SOL   993      17.677  13.604  81.983  1.00  0.00           H
ATOM   4563  OW  SOL   994       1.822  89.372  71.360  1.00  0.00           O
ATOM   4564  HW1 SOL   994       1.784  90.277  71.671  1.00  0.00           H
ATOM   4565  HW2 SOL   994       0.983  88.993  71.623  1.00  0.00           H
ATOM   4566  OW  SOL   995       4.434  22.496  31.186  1.00  0.00           O
ATOM   4567  HW1 SOL   995       4.752  23.356  30.912  1.00  0.00           H
ATOM   4568  HW2 SOL   995       4.791  21.890  30.537  1.00  0.00           H
ATOM   4569  OW  SOL   996       9.432   3.996  80.810  1.00  0.00           O
ATOM   4570  HW1 SOL   996       9.438   4.029  79.853  1.00  0.00           H
ATOM   4571  HW2 SOL   996      10.277   4.366  81.068  1.00  0.00           H
ATOM   4572  OW  SOL   997      12.203  86.085  78.487  1.00  0.00           O
ATOM   4573  HW1 SOL   997      13.072  86.463  78.350  1.00  0.00           H
ATOM   4574  HW2 SOL   997      11.721  86.759  78.965  1.00  0.00           H
ATOM   4575  OW  SOL   998       2.814  15.534  88.991  1.00  0.00           O
ATOM   4576  HW1 SOL   998       2.189  16.258  88.984  1.00  0.00           H
ATOM   4577  HW2 SOL   998       3.126  15.479  88.087  1.00  0.00           H
ATOM   4578  OW  SOL   999      43.021  19.678   8.366  1.00  0.00           O
ATOM   4579  HW1 SOL   999      42.577  19.383   7.571  1.00  0.00           H
ATOM   4580  HW2 SOL   999      42.764  19.042   9.034  1.00  0.00           H
ATOM   4581  OW  SOL  1000      17.305   4.894  72.326  1.00  0.00           O
ATOM   4582  HW1 SOL  1000      17.677   4.663  71.474  1.00  0.00           H
ATOM   4583  HW2 SOL  1000      16.753   5.655  72.149  1.00  0.00           H
ATOM   4584  OW  SOL  1001      27.188  32.820  76.965  1.00  0.00           O
ATOM   4585  HW1 SOL  1001      26.550  32.567  77.632  1.00  0.00           H
ATOM   4586  HW2 SOL  1001      27.501  33.680  77.246  1.00  0.00           H
ATOM   4587  OW  SOL  1002      89.096   9.818  82.810  1.00  0.00           O
ATOM   4588  HW1 SOL  1002      89.549   9.040  83.134  1.00  0.00           H
ATOM   4589  HW2 SOL  1002      89.741  10.259  82.256  1.00  0.00           H
ATOM   4590  OW  SOL  1003      11.428  12.790  88.181  1.00  0.00           O
ATOM   4591  HW1 SOL  1003      10.898  13.587  88.168  1.00  0.00           H
ATOM   4592  HW2 SOL  1003      11.045  12.235  87.501  1.00  0.00           H
ATOM   4593  OW  SOL  1004      83.065  15.816  23.442  1.00  0.00           O
ATOM   4594  HW1 SOL  1004      82.641  15.961  22.596  1.00  0.00           H
ATOM   4595  HW2 SOL  1004      82.521  16.292  24.069  1.00  0.00           H
ATOM   4596  OW  SOL  1005      16.477  13.972  84.925  1.00  0.00           O
ATOM   4597  HW1 SOL  1005      16.043  14.662  85.426  1.00  0.00           H
ATOM   4598  HW2 SOL  1005      16.684  13.298  85.573  1.00  0.00           H
ATOM   4599  OW  SOL  1006      81.028   7.625   2.324  1.00  0.00           O
ATOM   4600  HW1 SOL  1006      81.369   7.143   3.077  1.00  0.00           H
ATOM   4601  HW2 SOL  1006      81.783   8.110   1.988  1.00  0.00           H
ATOM   4602  OW  SOL  1007       5.171  44.166  20.177  1.00  0.00           O
ATOM   4603  HW1 SOL  1007       5.188  43.415  19.583  1.00  0.00           H
ATOM   4604  HW2 SOL  1007       5.503  43.823  21.007  1.00  0.00           H
ATOM   4605  OW  SOL  1008       6.409   4.541  55.740  1.00  0.00           O
ATOM   4606  HW1 SOL  1008       5.983   3.688  55.652  1.00  0.00           H
ATOM   4607  HW2 SOL  1008       7.344   4.352  55.658  1.00  0.00           H
ATOM   4608  OW  SOL  1009      12.570   0.676  85.692  1.00  0.00           O
ATOM   4609  HW1 SOL  1009      12.094   0.281  84.962  1.00  0.00           H
ATOM   4610  HW2 SOL  1009      13.329   1.095  85.286  1.00  0.00           H
ATOM   4611  OW  SOL  1010      75.299   0.148  67.224  1.00  0.00           O
ATOM   4612  HW1 SOL  1010      74.529   0.326  66.683  1.00  0.00           H
ATOM   4613  HW2 SOL  1010      75.858  -0.400  66.673  1.00  0.00           H
ATOM   4614  OW  SOL  1011      16.671  22.470   6.732  1.00  0.00           O
ATOM   4615  HW1 SOL  1011      15.945  22.231   7.309  1.00  0.00           H
ATOM   4616  HW2 SOL  1011      16.266  22.998   6.044  1.00  0.00           H
ATOM   4617  OW  SOL  1012      33.850  88.327   4.437  1.00  0.00           O
ATOM   4618  HW1 SOL  1012      34.064  87.623   3.825  1.00  0.00           H
ATOM   4619  HW2 SOL  1012      33.062  88.730   4.075  1.00  0.00           H
ATOM   4620  OW  SOL  1013      19.373   6.306  82.815  1.00  0.00           O
ATOM   4621  HW1 SOL  1013      20.274   6.499  82.555  1.00  0.00           H
ATOM   4622  HW2 SOL  1013      19.456   5.861  83.658  1.00  0.00           H
ATOM   4623  OW  SOL  1014       9.530  85.828  83.955  1.00  0.00           O
ATOM   4624  HW1 SOL  1014       8.998  85.093  83.648  1.00  0.00           H
ATOM   4625  HW2 SOL  1014       8.897  86.448  84.316  1.00  0.00           H
ATOM   4626  OW  SOL  1015      10.724   8.002  76.071  1.00  0.00           O
ATOM   4627  HW1 SOL  1015      10.417   8.768  76.556  1.00  0.00           H
ATOM   4628  HW2 SOL  1015      11.333   8.357  75.423  1.00  0.00           H
ATOM   4629  OW  SOL  1016      29.147  10.355   0.768  1.00  0.00           O
ATOM   4630  HW1 SOL  1016      29.014  11.079   0.157  1.00  0.00           H
ATOM   4631  HW2 SOL  1016      29.299  10.778   1.613  1.00  0.00           H
ATOM   4632  OW  SOL  1017      17.185  23.951  79.562  1.00  0.00           O
ATOM   4633  HW1 SOL  1017      17.187  24.280  78.663  1.00  0.00           H
ATOM   4634  HW2 SOL  1017      16.412  23.388  79.609  1.00  0.00           H
ATOM   4635  OW  SOL  1018       6.559  74.862   4.611  1.00  0.00           O
ATOM   4636  HW1 SOL  1018       5.713  75.053   5.018  1.00  0.00           H
ATOM   4637  HW2 SOL  1018       7.138  75.556   4.926  1.00  0.00           H
ATOM   4638  OW  SOL  1019      25.943  87.188  82.418  1.00  0.00           O
ATOM   4639  HW1 SOL  1019      26.795  87.580  82.613  1.00  0.00           H
ATOM   4640  HW2 SOL  1019      25.410  87.917  82.103  1.00  0.00           H
ATOM   4641  OW  SOL  1020      80.898  27.499   3.165  1.00  0.00           O
ATOM   4642  HW1 SOL  1020      81.384  27.971   3.841  1.00  0.00           H
ATOM   4643  HW2 SOL  1020      80.698  28.163   2.505  1.00  0.00           H
ATOM   4644  OW  SOL  1021       1.602  18.066  77.432  1.00  0.00           O
ATOM   4645  HW1 SOL  1021       2.306  17.559  77.029  1.00  0.00           H
ATOM   4646  HW2 SOL  1021       1.439  18.781  76.817  1.00  0.00           H
ATOM   4647  OW  SOL  1022      82.858  77.695  73.477  1.00  0.00           O
ATOM   4648  HW1 SOL  1022      82.868  77.874  74.418  1.00  0.00           H
ATOM   4649  HW2 SOL  1022      82.103  78.182  73.148  1.00  0.00           H
ATOM   4650  OW  SOL  1023      85.914  88.214  63.428  1.00  0.00           O
ATOM   4651  HW1 SOL  1023      85.737  88.964  63.997  1.00  0.00           H
ATOM   4652  HW2 SOL  1023      85.926  87.462  64.020  1.00  0.00           H
ATOM   4653  OW  SOL  1024      17.757  20.391   2.063  1.00  0.00           O
ATOM   4654  HW1 SOL  1024      17.341  19.667   1.595  1.00  0.00           H
ATOM   4655  HW2 SOL  1024      17.361  21.177   1.688  1.00  0.00           H
ATOM   4656  OW  SOL  1025       7.298  22.830  78.332  1.00  0.00           O
ATOM   4657  HW1 SOL  1025       7.383  23.779  78.428  1.00  0.00           H
ATOM   4658  HW2 SOL  1025       8.199  22.506  78.344  1.00  0.00           H
ATOM   4659  OW  SOL  1026      13.712   9.924  76.830  1.00  0.00           O
ATOM   4660  HW1 SOL  1026      13.137  10.683  76.726  1.00  0.00           H
ATOM   4661  HW2 SOL  1026      14.558  10.296  77.080  1.00  0.00           H
ATOM   4662  OW  SOL  1027      88.128  77.691  84.479  1.00  0.00           O
ATOM   4663  HW1 SOL  1027      88.818  77.756  85.139  1.00  0.00           H
ATOM   4664  HW2 SOL  1027      87.489  77.088  84.858  1.00  0.00           H
ATOM   4665  OW  SOL  1028       7.146  -0.058  62.720  1.00  0.00           O
ATOM   4666  HW1 SOL  1028       7.235  -0.056  61.767  1.00  0.00           H
ATOM   4667  HW2 SOL  1028       6.489  -0.731  62.898  1.00  0.00           H
ATOM   4668  OW  SOL  1029      11.622  88.082  66.698  1.00  0.00           O
ATOM   4669  HW1 SOL  1029      11.491  87.414  66.024  1.00  0.00           H
ATOM   4670  HW2 SOL  1029      11.605  87.597  67.523  1.00  0.00           H
ATOM   4671  OW  SOL  1030      71.661  74.835  11.882  1.00  0.00           O
ATOM   4672  HW1 SOL  1030      70.984  75.399  12.256  1.00  0.00           H
ATOM   4673  HW2 SOL  1030      71.936  74.276  12.609  1.00  0.00           H
ATOM   4674  OW  SOL  1031      14.532   8.425  72.952  1.00  0.00           O
ATOM   4675  HW1 SOL  1031      14.394   7.626  73.462  1.00  0.00           H
ATOM   4676  HW2 SOL  1031      15.325   8.252  72.445  1.00  0.00           H
ATOM   4677  OW  SOL  1032       1.855  23.050  86.302  1.00  0.00           O
ATOM   4678  HW1 SOL  1032       1.386  23.857  86.512  1.00  0.00           H
ATOM   4679  HW2 SOL  1032       1.185  22.367  86.336  1.00  0.00           H
ATOM   4680  OW  SOL  1033      25.763   6.325   5.166  1.00  0.00           O
ATOM   4681  HW1 SOL  1033      25.126   6.500   5.859  1.00  0.00           H
ATOM   4682  HW2 SOL  1033      26.404   7.031   5.244  1.00  0.00           H
ATOM   4683  OW  SOL  1034      10.329  71.415  76.207  1.00  0.00           O
ATOM   4684  HW1 SOL  1034       9.602  71.652  75.631  1.00  0.00           H
ATOM   4685  HW2 SOL  1034      10.932  72.156  76.149  1.00  0.00           H
ATOM   4686  OW  SOL  1035      80.786  81.648  87.653  1.00  0.00           O
ATOM   4687  HW1 SOL  1035      80.425  80.815  87.958  1.00  0.00           H
ATOM   4688  HW2 SOL  1035      80.254  82.314  88.090  1.00  0.00           H
ATOM   4689  OW  SOL  1036      86.067   4.287  76.948  1.00  0.00           O
ATOM   4690  HW1 SOL  1036      85.987   5.237  77.036  1.00  0.00           H
ATOM   4691  HW2 SOL  1036      86.071   4.134  76.003  1.00  0.00           H
ATOM   4692  OW  SOL  1037       8.021   2.402  69.167  1.00  0.00           O
ATOM   4693  HW1 SOL  1037       8.234   1.865  68.403  1.00  0.00           H
ATOM   4694  HW2 SOL  1037       7.259   1.974  69.556  1.00  0.00           H
ATOM   4695  OW  SOL  1038      21.714  85.056  71.499  1.00  0.00           O
ATOM   4696  HW1 SOL  1038      21.637  85.572  72.302  1.00  0.00           H
ATOM   4697  HW2 SOL  1038      20.830  84.726  71.340  1.00  0.00           H
ATOM   4698  OW  SOL  1039      13.581  25.310  87.920  1.00  0.00           O
ATOM   4699  HW1 SOL  1039      12.811  25.224  87.358  1.00  0.00           H
ATOM   4700  HW2 SOL  1039      13.311  25.920  88.606  1.00  0.00           H
ATOM   4701  OW  SOL  1040      33.311   5.965  77.137  1.00  0.00           O
ATOM   4702  HW1 SOL  1040      33.136   6.652  76.494  1.00  0.00           H
ATOM   4703  HW2 SOL  1040      33.498   6.438  77.948  1.00  0.00           H
ATOM   4704  OW  SOL  1041      15.466   1.420  82.276  1.00  0.00           O
ATOM   4705  HW1 SOL  1041      14.636   1.868  82.115  1.00  0.00           H
ATOM   4706  HW2 SOL  1041      15.400   0.605  81.778  1.00  0.00           H
ATOM   4707  OW  SOL  1042       7.836   0.234  75.641  1.00  0.00           O
ATOM   4708  HW1 SOL  1042       7.240  -0.114  76.304  1.00  0.00           H
ATOM   4709  HW2 SOL  1042       7.685  -0.313  74.870  1.00  0.00           H
ATOM   4710  OW  SOL  1043      18.257  16.543  11.807  1.00  0.00           O
ATOM   4711  HW1 SOL  1043      18.108  16.981  12.645  1.00  0.00           H
ATOM   4712  HW2 SOL  1043      18.403  17.256  11.186  1.00  0.00           H
ATOM   4713  OW  SOL  1044      18.850  88.492  76.189  1.00  0.00           O
ATOM   4714  HW1 SOL  1044      19.615  88.364  75.628  1.00  0.00           H
ATOM   4715  HW2 SOL  1044      18.972  87.873  76.908  1.00  0.00           H
ATOM   4716  OW  SOL  1045      15.164  83.816  79.073  1.00  0.00           O
ATOM   4717  HW1 SOL  1045      15.157  83.065  78.480  1.00  0.00           H
ATOM   4718  HW2 SOL  1045      14.924  84.561  78.522  1.00  0.00           H
ATOM   4719  OW  SOL  1046      19.182  82.106  12.462  1.00  0.00           O
ATOM   4720  HW1 SOL  1046      19.377  81.415  13.096  1.00  0.00           H
ATOM   4721  HW2 SOL  1046      19.702  81.878  11.691  1.00  0.00           H
ATOM   4722  OW  SOL  1047       2.561  18.814   6.896  1.00  0.00           O
ATOM   4723  HW1 SOL  1047       2.170  19.595   7.287  1.00  0.00           H
ATOM   4724  HW2 SOL  1047       2.067  18.677   6.088  1.00  0.00           H
ATOM   4725  OW  SOL  1048      12.396   1.214   4.924  1.00  0.00           O
ATOM   4726  HW1 SOL  1048      11.921   1.941   4.521  1.00  0.00           H
ATOM   4727  HW2 SOL  1048      11.726   0.547   5.078  1.00  0.00           H
ATOM   4728  OW  SOL  1049      26.800  83.487  82.301  1.00  0.00           O
ATOM   4729  HW1 SOL  1049      26.991  84.064  81.561  1.00  0.00           H
ATOM   4730  HW2 SOL  1049      27.495  82.829  82.277  1.00  0.00           H
ATOM   4731  OW  SOL  1050      28.517   1.235  60.891  1.00  0.00           O
ATOM   4732  HW1 SOL  1050      27.772   0.667  61.089  1.00  0.00           H
ATOM   4733  HW2 SOL  1050      28.909   1.424  61.744  1.00  0.00           H
ATOM   4734  OW  SOL  1051      88.213  15.442  82.818  1.00  0.00           O
ATOM   4735  HW1 SOL  1051      88.988  15.996  82.915  1.00  0.00           H
ATOM   4736  HW2 SOL  1051      88.365  14.710  83.415  1.00  0.00           H
ATOM   4737  OW  SOL  1052      10.255  82.438  77.311  1.00  0.00           O
ATOM   4738  HW1 SOL  1052      10.674  82.861  78.060  1.00  0.00           H
ATOM   4739  HW2 SOL  1052       9.928  83.163  76.778  1.00  0.00           H
ATOM   4740  OW  SOL  1053      81.613  11.261   1.016  1.00  0.00           O
ATOM   4741  HW1 SOL  1053      80.741  11.167   1.397  1.00  0.00           H
ATOM   4742  HW2 SOL  1053      82.199  10.847   1.650  1.00  0.00           H
ATOM   4743  OW  SOL  1054      83.286   5.341  69.325  1.00  0.00           O
ATOM   4744  HW1 SOL  1054      83.008   5.647  68.462  1.00  0.00           H
ATOM   4745  HW2 SOL  1054      82.621   5.678  69.925  1.00  0.00           H
ATOM   4746  OW  SOL  1055      81.436  13.402  85.666  1.00  0.00           O
ATOM   4747  HW1 SOL  1055      80.957  13.767  86.410  1.00  0.00           H
ATOM   4748  HW2 SOL  1055      82.345  13.358  85.965  1.00  0.00           H
ATOM   4749  OW  SOL  1056      26.240   5.740   1.651  1.00  0.00           O
ATOM   4750  HW1 SOL  1056      25.946   5.018   2.206  1.00  0.00           H
ATOM   4751  HW2 SOL  1056      25.452   6.020   1.185  1.00  0.00           H
ATOM   4752  OW  SOL  1057      17.292   5.499  76.531  1.00  0.00           O
ATOM   4753  HW1 SOL  1057      17.199   5.062  77.377  1.00  0.00           H
ATOM   4754  HW2 SOL  1057      16.876   4.905  75.907  1.00  0.00           H
ATOM   4755  OW  SOL  1058      10.109   7.496   0.770  1.00  0.00           O
ATOM   4756  HW1 SOL  1058      10.837   8.059   0.506  1.00  0.00           H
ATOM   4757  HW2 SOL  1058       9.328   8.028   0.623  1.00  0.00           H
ATOM   4758  OW  SOL  1059      10.607  27.775  87.364  1.00  0.00           O
ATOM   4759  HW1 SOL  1059      11.500  28.103  87.468  1.00  0.00           H
ATOM   4760  HW2 SOL  1059      10.695  26.823  87.407  1.00  0.00           H
ATOM   4761  OW  SOL  1060      89.385   7.570   3.746  1.00  0.00           O
ATOM   4762  HW1 SOL  1060      89.506   6.622   3.683  1.00  0.00           H
ATOM   4763  HW2 SOL  1060      88.457   7.706   3.553  1.00  0.00           H
ATOM   4764  OW  SOL  1061      88.124  15.211   5.147  1.00  0.00           O
ATOM   4765  HW1 SOL  1061      88.280  14.430   5.678  1.00  0.00           H
ATOM   4766  HW2 SOL  1061      88.175  15.938   5.767  1.00  0.00           H
ATOM   4767  OW  SOL  1062      17.698  11.252  79.777  1.00  0.00           O
ATOM   4768  HW1 SOL  1062      17.444  11.868  80.464  1.00  0.00           H
ATOM   4769  HW2 SOL  1062      17.247  10.439  80.004  1.00  0.00           H
ATOM   4770  OW  SOL  1063      27.763   1.812  86.230  1.00  0.00           O
ATOM   4771  HW1 SOL  1063      27.855   0.868  86.362  1.00  0.00           H
ATOM   4772  HW2 SOL  1063      28.248   2.204  86.956  1.00  0.00           H
ATOM   4773  OW  SOL  1064      84.069  85.605  74.737  1.00  0.00           O
ATOM   4774  HW1 SOL  1064      83.602  86.320  74.304  1.00  0.00           H
ATOM   4775  HW2 SOL  1064      83.437  85.251  75.363  1.00  0.00           H
ATOM   4776  OW  SOL  1065       2.088   4.053  75.014  1.00  0.00           O
ATOM   4777  HW1 SOL  1065       2.345   4.061  75.936  1.00  0.00           H
ATOM   4778  HW2 SOL  1065       1.621   4.878  74.887  1.00  0.00           H
ATOM   4779  OW  SOL  1066      74.915  11.858  23.897  1.00  0.00           O
ATOM   4780  HW1 SOL  1066      75.704  12.364  23.706  1.00  0.00           H
ATOM   4781  HW2 SOL  1066      74.302  12.098  23.202  1.00  0.00           H
ATOM   4782  OW  SOL  1067       6.325  69.540  85.694  1.00  0.00           O
ATOM   4783  HW1 SOL  1067       6.253  70.491  85.609  1.00  0.00           H
ATOM   4784  HW2 SOL  1067       5.475  69.265  86.037  1.00  0.00           H
ATOM   4785  OW  SOL  1068      24.881  21.988   5.443  1.00  0.00           O
ATOM   4786  HW1 SOL  1068      24.940  21.036   5.363  1.00  0.00           H
ATOM   4787  HW2 SOL  1068      24.009  22.203   5.112  1.00  0.00           H
ATOM   4788  OW  SOL  1069      22.452  86.670   7.438  1.00  0.00           O
ATOM   4789  HW1 SOL  1069      23.355  86.635   7.753  1.00  0.00           H
ATOM   4790  HW2 SOL  1069      21.920  86.498   8.215  1.00  0.00           H
ATOM   4791  OW  SOL  1070      12.234  85.344   3.973  1.00  0.00           O
ATOM   4792  HW1 SOL  1070      11.707  84.942   4.664  1.00  0.00           H
ATOM   4793  HW2 SOL  1070      11.618  85.895   3.490  1.00  0.00           H
ATOM   4794  OW  SOL  1071      11.538  74.562   4.616  1.00  0.00           O
ATOM   4795  HW1 SOL  1071      12.221  74.024   4.215  1.00  0.00           H
ATOM   4796  HW2 SOL  1071      11.006  74.863   3.878  1.00  0.00           H
ATOM   4797  OW  SOL  1072      12.596  10.116  66.955  1.00  0.00           O
ATOM   4798  HW1 SOL  1072      13.436  10.310  66.539  1.00  0.00           H
ATOM   4799  HW2 SOL  1072      11.977  10.048  66.228  1.00  0.00           H
ATOM   4800  OW  SOL  1073      22.240  20.236  86.044  1.00  0.00           O
ATOM   4801  HW1 SOL  1073      21.898  21.006  86.498  1.00  0.00           H
ATOM   4802  HW2 SOL  1073      23.069  20.530  85.666  1.00  0.00           H
ATOM   4803  OW  SOL  1074      81.909   4.961  21.188  1.00  0.00           O
ATOM   4804  HW1 SOL  1074      82.011   5.476  20.388  1.00  0.00           H
ATOM   4805  HW2 SOL  1074      81.029   4.589  21.123  1.00  0.00           H
ATOM   4806  OW  SOL  1075       7.183   9.616  13.170  1.00  0.00           O
ATOM   4807  HW1 SOL  1075       7.983   9.611  13.695  1.00  0.00           H
ATOM   4808  HW2 SOL  1075       7.129   8.733  12.806  1.00  0.00           H
ATOM   4809  OW  SOL  1076      86.925  88.726   3.234  1.00  0.00           O
ATOM   4810  HW1 SOL  1076      86.977  87.775   3.139  1.00  0.00           H
ATOM   4811  HW2 SOL  1076      87.163  88.890   4.147  1.00  0.00           H
ATOM   4812  OW  SOL  1077       6.006  12.617   3.700  1.00  0.00           O
ATOM   4813  HW1 SOL  1077       6.357  12.470   4.578  1.00  0.00           H
ATOM   4814  HW2 SOL  1077       6.571  12.100   3.126  1.00  0.00           H
ATOM   4815  OW  SOL  1078      86.047   7.168  77.190  1.00  0.00           O
ATOM   4816  HW1 SOL  1078      86.068   7.425  76.268  1.00  0.00           H
ATOM   4817  HW2 SOL  1078      86.744   7.682  77.598  1.00  0.00           H
ATOM   4818  OW  SOL  1079       1.561  20.245   4.422  1.00  0.00           O
ATOM   4819  HW1 SOL  1079       1.193  20.866   5.050  1.00  0.00           H
ATOM   4820  HW2 SOL  1079       1.374  20.630   3.565  1.00  0.00           H
ATOM   4821  OW  SOL  1080      87.075   8.797   0.222  1.00  0.00           O
ATOM   4822  HW1 SOL  1080      87.647   9.432  -0.210  1.00  0.00           H
ATOM   4823  HW2 SOL  1080      87.184   7.992  -0.284  1.00  0.00           H
ATOM   4824  OW  SOL  1081       0.875  14.794  19.465  1.00  0.00           O
ATOM   4825  HW1 SOL  1081      -0.050  14.695  19.692  1.00  0.00           H
ATOM   4826  HW2 SOL  1081       1.054  14.071  18.864  1.00  0.00           H
ATOM   4827  OW  SOL  1082       1.605  11.141  86.592  1.00  0.00           O
ATOM   4828  HW1 SOL  1082       0.749  10.768  86.380  1.00  0.00           H
ATOM   4829  HW2 SOL  1082       2.231  10.461  86.344  1.00  0.00           H
ATOM   4830  OW  SOL  1083       7.466   3.341  87.712  1.00  0.00           O
ATOM   4831  HW1 SOL  1083       7.957   4.001  88.200  1.00  0.00           H
ATOM   4832  HW2 SOL  1083       8.113   2.667  87.502  1.00  0.00           H
ATOM   4833  OW  SOL  1084      32.407  16.095  86.005  1.00  0.00           O
ATOM   4834  HW1 SOL  1084      31.468  16.194  86.161  1.00  0.00           H
ATOM   4835  HW2 SOL  1084      32.619  15.232  86.361  1.00  0.00           H
ATOM   4836  OW  SOL  1085      11.133  86.265   1.622  1.00  0.00           O
ATOM   4837  HW1 SOL  1085      10.672  85.502   1.971  1.00  0.00           H
ATOM   4838  HW2 SOL  1085      10.877  86.299   0.701  1.00  0.00           H
ATOM   4839  OW  SOL  1086      20.011  36.394  82.853  1.00  0.00           O
ATOM   4840  HW1 SOL  1086      19.102  36.286  82.574  1.00  0.00           H
ATOM   4841  HW2 SOL  1086      20.123  35.756  83.558  1.00  0.00           H
ATOM   4842  OW  SOL  1087       2.325   4.538  71.134  1.00  0.00           O
ATOM   4843  HW1 SOL  1087       1.724   4.941  70.508  1.00  0.00           H
ATOM   4844  HW2 SOL  1087       2.229   3.597  70.988  1.00  0.00           H
ATOM   4845  OW  SOL  1088       7.925  83.831   7.862  1.00  0.00           O
ATOM   4846  HW1 SOL  1088       8.773  83.389   7.833  1.00  0.00           H
ATOM   4847  HW2 SOL  1088       7.497  83.479   8.642  1.00  0.00           H
ATOM   4848  OW  SOL  1089      81.537   5.993  63.229  1.00  0.00           O
ATOM   4849  HW1 SOL  1089      80.826   6.529  62.878  1.00  0.00           H
ATOM   4850  HW2 SOL  1089      82.301   6.236  62.707  1.00  0.00           H
ATOM   4851  OW  SOL  1090      34.562  37.377  83.001  1.00  0.00           O
ATOM   4852  HW1 SOL  1090      34.613  37.334  82.046  1.00  0.00           H
ATOM   4853  HW2 SOL  1090      35.115  38.121  83.238  1.00  0.00           H
ATOM   4854  OW  SOL  1091      17.664  26.895  15.606  1.00  0.00           O
ATOM   4855  HW1 SOL  1091      18.244  27.021  14.855  1.00  0.00           H
ATOM   4856  HW2 SOL  1091      17.194  26.084  15.412  1.00  0.00           H
ATOM   4857  OW  SOL  1092      74.241  21.091  80.670  1.00  0.00           O
ATOM   4858  HW1 SOL  1092      73.671  20.555  80.119  1.00  0.00           H
ATOM   4859  HW2 SOL  1092      74.600  20.477  81.311  1.00  0.00           H
ATOM   4860  OW  SOL  1093       1.203  73.284  73.717  1.00  0.00           O
ATOM   4861  HW1 SOL  1093       1.773  73.144  74.473  1.00  0.00           H
ATOM   4862  HW2 SOL  1093       0.502  73.847  74.045  1.00  0.00           H
ATOM   4863  OW  SOL  1094      47.332   6.395  10.264  1.00  0.00           O
ATOM   4864  HW1 SOL  1094      47.131   6.985   9.538  1.00  0.00           H
ATOM   4865  HW2 SOL  1094      47.261   5.518   9.888  1.00  0.00           H
ATOM   4866  OW  SOL  1095       7.173   8.997  75.068  1.00  0.00           O
ATOM   4867  HW1 SOL  1095       7.553   9.561  74.396  1.00  0.00           H
ATOM   4868  HW2 SOL  1095       6.228   9.119  74.978  1.00  0.00           H
ATOM   4869  OW  SOL  1096       2.782   3.764   7.007  1.00  0.00           O
ATOM   4870  HW1 SOL  1096       2.716   3.090   6.331  1.00  0.00           H
ATOM   4871  HW2 SOL  1096       1.882   3.889   7.309  1.00  0.00           H
ATOM   4872  OW  SOL  1097      32.719  21.371  82.054  1.00  0.00           O
ATOM   4873  HW1 SOL  1097      33.576  21.405  82.479  1.00  0.00           H
ATOM   4874  HW2 SOL  1097      32.254  20.667  82.507  1.00  0.00           H
ATOM   4875  OW  SOL  1098      25.340  86.167   7.876  1.00  0.00           O
ATOM   4876  HW1 SOL  1098      26.241  86.365   7.622  1.00  0.00           H
ATOM   4877  HW2 SOL  1098      25.231  85.238   7.670  1.00  0.00           H
ATOM   4878  OW  SOL  1099      87.228   3.967   2.958  1.00  0.00           O
ATOM   4879  HW1 SOL  1099      87.361   4.844   3.317  1.00  0.00           H
ATOM   4880  HW2 SOL  1099      87.946   3.448   3.321  1.00  0.00           H
ATOM   4881  OW  SOL  1100       8.362  17.544   0.572  1.00  0.00           O
ATOM   4882  HW1 SOL  1100       7.415  17.659   0.489  1.00  0.00           H
ATOM   4883  HW2 SOL  1100       8.466  16.922   1.292  1.00  0.00           H
ATOM   4884  OW  SOL  1101      16.539  23.002   2.064  1.00  0.00           O
ATOM   4885  HW1 SOL  1101      17.296  23.575   2.188  1.00  0.00           H
ATOM   4886  HW2 SOL  1101      15.919  23.273   2.741  1.00  0.00           H
ATOM   4887  OW  SOL  1102      21.608  88.057   1.278  1.00  0.00           O
ATOM   4888  HW1 SOL  1102      21.332  88.768   1.858  1.00  0.00           H
ATOM   4889  HW2 SOL  1102      20.831  87.504   1.192  1.00  0.00           H
ATOM   4890  OW  SOL  1103      29.914   4.250   6.037  1.00  0.00           O
ATOM   4891  HW1 SOL  1103      30.595   3.630   5.776  1.00  0.00           H
ATOM   4892  HW2 SOL  1103      29.092   3.797   5.849  1.00  0.00           H
ATOM   4893  OW  SOL  1104      13.053  15.165   6.020  1.00  0.00           O
ATOM   4894  HW1 SOL  1104      12.624  15.771   5.416  1.00  0.00           H
ATOM   4895  HW2 SOL  1104      13.980  15.400   5.978  1.00  0.00           H
ATOM   4896  OW  SOL  1105      24.945  24.667   6.767  1.00  0.00           O
ATOM   4897  HW1 SOL  1105      24.867  23.897   6.204  1.00  0.00           H
ATOM   4898  HW2 SOL  1105      24.797  25.409   6.181  1.00  0.00           H
ATOM   4899  OW  SOL  1106       2.481   4.293  86.554  1.00  0.00           O
ATOM   4900  HW1 SOL  1106       2.726   5.135  86.937  1.00  0.00           H
ATOM   4901  HW2 SOL  1106       2.995   4.236  85.748  1.00  0.00           H
ATOM   4902  OW  SOL  1107       7.657   0.779  82.886  1.00  0.00           O
ATOM   4903  HW1 SOL  1107       8.539   0.975  83.202  1.00  0.00           H
ATOM   4904  HW2 SOL  1107       7.782   0.503  81.979  1.00  0.00           H
ATOM   4905  OW  SOL  1108       5.413  25.983   7.945  1.00  0.00           O
ATOM   4906  HW1 SOL  1108       4.823  26.611   7.529  1.00  0.00           H
ATOM   4907  HW2 SOL  1108       4.850  25.247   8.184  1.00  0.00           H
ATOM   4908  OW  SOL  1109       9.883   2.913   4.734  1.00  0.00           O
ATOM   4909  HW1 SOL  1109       9.494   3.697   5.123  1.00  0.00           H
ATOM   4910  HW2 SOL  1109       9.196   2.558   4.170  1.00  0.00           H
ATOM   4911  OW  SOL  1110      77.687   0.750   0.391  1.00  0.00           O
ATOM   4912  HW1 SOL  1110      77.031   1.292  -0.048  1.00  0.00           H
ATOM   4913  HW2 SOL  1110      77.979   0.135  -0.282  1.00  0.00           H
ATOM   4914  OW  SOL  1111      86.616  87.018  85.421  1.00  0.00           O
ATOM   4915  HW1 SOL  1111      87.463  87.447  85.296  1.00  0.00           H
ATOM   4916  HW2 SOL  1111      85.977  87.729  85.366  1.00  0.00           H
ATOM   4917  OW  SOL  1112      29.259  29.968   6.047  1.00  0.00           O
ATOM   4918  HW1 SOL  1112      29.677  29.137   6.276  1.00  0.00           H
ATOM   4919  HW2 SOL  1112      29.668  30.222   5.220  1.00  0.00           H
ATOM   4920  OW  SOL  1113      86.298   3.840  87.288  1.00  0.00           O
ATOM   4921  HW1 SOL  1113      85.623   3.221  87.567  1.00  0.00           H
ATOM   4922  HW2 SOL  1113      86.228   3.857  86.333  1.00  0.00           H
ATOM   4923  OW  SOL  1114      10.217  15.763  88.722  1.00  0.00           O
ATOM   4924  HW1 SOL  1114       9.789  16.466  89.211  1.00  0.00           H
ATOM   4925  HW2 SOL  1114       9.495  15.258  88.347  1.00  0.00           H
ATOM   4926  OW  SOL  1115      80.026   8.767  72.143  1.00  0.00           O
ATOM   4927  HW1 SOL  1115      80.191   8.443  73.029  1.00  0.00           H
ATOM   4928  HW2 SOL  1115      79.237   9.302  72.227  1.00  0.00           H
ATOM   4929  OW  SOL  1116       3.498  23.496   7.467  1.00  0.00           O
ATOM   4930  HW1 SOL  1116       2.797  23.815   8.034  1.00  0.00           H
ATOM   4931  HW2 SOL  1116       3.758  22.660   7.853  1.00  0.00           H
ATOM   4932  OW  SOL  1117       1.267  24.208  16.521  1.00  0.00           O
ATOM   4933  HW1 SOL  1117       0.702  24.917  16.829  1.00  0.00           H
ATOM   4934  HW2 SOL  1117       1.866  24.629  15.904  1.00  0.00           H
ATOM   4935  OW  SOL  1118      16.124  21.534  73.470  1.00  0.00           O
ATOM   4936  HW1 SOL  1118      16.524  20.729  73.799  1.00  0.00           H
ATOM   4937  HW2 SOL  1118      16.386  22.206  74.099  1.00  0.00           H
ATOM   4938  OW  SOL  1119      42.198  22.376  78.656  1.00  0.00           O
ATOM   4939  HW1 SOL  1119      42.846  22.394  79.360  1.00  0.00           H
ATOM   4940  HW2 SOL  1119      41.355  22.340  79.107  1.00  0.00           H
ATOM   4941  OW  SOL  1120       3.581   4.737  66.375  1.00  0.00           O
ATOM   4942  HW1 SOL  1120       4.537   4.724  66.359  1.00  0.00           H
ATOM   4943  HW2 SOL  1120       3.355   4.603  67.296  1.00  0.00           H
ATOM   4944  OW  SOL  1121      15.621  85.753   5.300  1.00  0.00           O
ATOM   4945  HW1 SOL  1121      15.118  85.432   6.049  1.00  0.00           H
ATOM   4946  HW2 SOL  1121      16.067  84.976   4.961  1.00  0.00           H
ATOM   4947  OW  SOL  1122      26.449  27.977  73.656  1.00  0.00           O
ATOM   4948  HW1 SOL  1122      26.713  27.073  73.824  1.00  0.00           H
ATOM   4949  HW2 SOL  1122      25.598  28.063  74.086  1.00  0.00           H
ATOM   4950  OW  SOL  1123      12.467  21.084   6.450  1.00  0.00           O
ATOM   4951  HW1 SOL  1123      12.494  22.038   6.526  1.00  0.00           H
ATOM   4952  HW2 SOL  1123      13.033  20.887   5.704  1.00  0.00           H
ATOM   4953  OW  SOL  1124       4.007  19.780  80.142  1.00  0.00           O
ATOM   4954  HW1 SOL  1124       3.902  20.183  79.280  1.00  0.00           H
ATOM   4955  HW2 SOL  1124       3.226  19.238  80.250  1.00  0.00           H
ATOM   4956  OW  SOL  1125      11.087  15.038   7.977  1.00  0.00           O
ATOM   4957  HW1 SOL  1125      10.581  14.259   7.745  1.00  0.00           H
ATOM   4958  HW2 SOL  1125      11.870  14.989   7.429  1.00  0.00           H
ATOM   4959  OW  SOL  1126      36.290   3.375   8.989  1.00  0.00           O
ATOM   4960  HW1 SOL  1126      36.732   3.879   8.306  1.00  0.00           H
ATOM   4961  HW2 SOL  1126      36.044   2.555   8.562  1.00  0.00           H
ATOM   4962  OW  SOL  1127      16.852   9.775  88.824  1.00  0.00           O
ATOM   4963  HW1 SOL  1127      16.075   9.416  89.252  1.00  0.00           H
ATOM   4964  HW2 SOL  1127      17.524   9.774  89.506  1.00  0.00           H
ATOM   4965  OW  SOL  1128      80.544   6.778  78.059  1.00  0.00           O
ATOM   4966  HW1 SOL  1128      80.231   7.070  78.915  1.00  0.00           H
ATOM   4967  HW2 SOL  1128      81.465   6.560  78.202  1.00  0.00           H
ATOM   4968  OW  SOL  1129      11.278  81.862   1.074  1.00  0.00           O
ATOM   4969  HW1 SOL  1129      11.644  82.492   0.453  1.00  0.00           H
ATOM   4970  HW2 SOL  1129      11.994  81.681   1.682  1.00  0.00           H
ATOM   4971  OW  SOL  1130      87.552  73.998  87.113  1.00  0.00           O
ATOM   4972  HW1 SOL  1130      87.174  73.245  87.568  1.00  0.00           H
ATOM   4973  HW2 SOL  1130      87.337  74.747  87.669  1.00  0.00           H
ATOM   4974  OW  SOL  1131      30.117   0.289  81.426  1.00  0.00           O
ATOM   4975  HW1 SOL  1131      30.899   0.590  81.888  1.00  0.00           H
ATOM   4976  HW2 SOL  1131      29.483   0.108  82.121  1.00  0.00           H
ATOM   4977  OW  SOL  1132      81.113  19.948  82.755  1.00  0.00           O
ATOM   4978  HW1 SOL  1132      80.284  19.537  82.511  1.00  0.00           H
ATOM   4979  HW2 SOL  1132      81.665  19.221  83.045  1.00  0.00           H
ATOM   4980  OW  SOL  1133      88.825   1.190  66.917  1.00  0.00           O
ATOM   4981  HW1 SOL  1133      89.223   1.666  67.646  1.00  0.00           H
ATOM   4982  HW2 SOL  1133      89.465   1.260  66.208  1.00  0.00           H
ATOM   4983  OW  SOL  1134      15.742  15.439   6.449  1.00  0.00           O
ATOM   4984  HW1 SOL  1134      16.253  14.635   6.355  1.00  0.00           H
ATOM   4985  HW2 SOL  1134      16.380  16.099   6.720  1.00  0.00           H
ATOM   4986  OW  SOL  1135      81.441  88.949  75.298  1.00  0.00           O
ATOM   4987  HW1 SOL  1135      81.644  88.415  76.066  1.00  0.00           H
ATOM   4988  HW2 SOL  1135      81.823  89.805  75.493  1.00  0.00           H
ATOM   4989  OW  SOL  1136      86.496  16.708  80.371  1.00  0.00           O
ATOM   4990  HW1 SOL  1136      87.032  17.500  80.395  1.00  0.00           H
ATOM   4991  HW2 SOL  1136      87.055  16.028  80.748  1.00  0.00           H
ATOM   4992  OW  SOL  1137      20.264   8.974  88.625  1.00  0.00           O
ATOM   4993  HW1 SOL  1137      20.513   9.561  89.339  1.00  0.00           H
ATOM   4994  HW2 SOL  1137      19.614   8.388  89.012  1.00  0.00           H
ATOM   4995  OW  SOL  1138       0.163  58.779  51.170  1.00  0.00           O
ATOM   4996  HW1 SOL  1138      -0.137  57.887  50.995  1.00  0.00           H
ATOM   4997  HW2 SOL  1138      -0.364  59.327  50.588  1.00  0.00           H
ATOM   4998  OW  SOL  1139      84.886  83.290  63.836  1.00  0.00           O
ATOM   4999  HW1 SOL  1139      84.119  83.360  64.404  1.00  0.00           H
ATOM   5000  HW2 SOL  1139      84.764  82.465  63.368  1.00  0.00           H
ATOM   5001  OW  SOL  1140      79.192   4.560   2.360  1.00  0.00           O
ATOM   5002  HW1 SOL  1140      79.702   4.800   1.586  1.00  0.00           H
ATOM   5003  HW2 SOL  1140      79.486   3.674   2.575  1.00  0.00           H
ATOM   5004  OW  SOL  1141      71.268   7.644  71.053  1.00  0.00           O
ATOM   5005  HW1 SOL  1141      70.518   7.404  71.597  1.00  0.00           H
ATOM   5006  HW2 SOL  1141      71.770   6.833  70.964  1.00  0.00           H
ATOM   5007  OW  SOL  1142      10.454   6.197  85.205  1.00  0.00           O
ATOM   5008  HW1 SOL  1142       9.498   6.181  85.163  1.00  0.00           H
ATOM   5009  HW2 SOL  1142      10.696   5.321  85.504  1.00  0.00           H
ATOM   5010  OW  SOL  1143      84.704  25.590   0.546  1.00  0.00           O
ATOM   5011  HW1 SOL  1143      84.864  26.459   0.178  1.00  0.00           H
ATOM   5012  HW2 SOL  1143      83.753  25.490   0.522  1.00  0.00           H
ATOM   5013  OW  SOL  1144      83.198  38.714  22.418  1.00  0.00           O
ATOM   5014  HW1 SOL  1144      82.606  39.362  22.799  1.00  0.00           H
ATOM   5015  HW2 SOL  1144      83.990  38.768  22.952  1.00  0.00           H
ATOM   5016  OW  SOL  1145       1.744  12.283   8.786  1.00  0.00           O
ATOM   5017  HW1 SOL  1145       2.599  12.089   8.403  1.00  0.00           H
ATOM   5018  HW2 SOL  1145       1.936  12.524   9.692  1.00  0.00           H
ATOM   5019  OW  SOL  1146      78.858  39.440  16.478  1.00  0.00           O
ATOM   5020  HW1 SOL  1146      78.037  39.894  16.668  1.00  0.00           H
ATOM   5021  HW2 SOL  1146      79.501  39.858  17.051  1.00  0.00           H
ATOM   5022  OW  SOL  1147       7.812  45.540   9.660  1.00  0.00           O
ATOM   5023  HW1 SOL  1147       8.421  46.119   9.201  1.00  0.00           H
ATOM   5024  HW2 SOL  1147       7.437  46.087  10.351  1.00  0.00           H
ATOM   5025  OW  SOL  1148       6.483  36.107  14.021  1.00  0.00           O
ATOM   5026  HW1 SOL  1148       7.209  35.640  13.607  1.00  0.00           H
ATOM   5027  HW2 SOL  1148       5.701  35.772  13.582  1.00  0.00           H
ATOM   5028  OW  SOL  1149       6.812  19.308  10.320  1.00  0.00           O
ATOM   5029  HW1 SOL  1149       7.473  19.748  10.855  1.00  0.00           H
ATOM   5030  HW2 SOL  1149       7.251  18.522   9.995  1.00  0.00           H
ATOM   5031  OW  SOL  1150      81.607  17.885   7.422  1.00  0.00           O
ATOM   5032  HW1 SOL  1150      81.947  18.460   8.108  1.00  0.00           H
ATOM   5033  HW2 SOL  1150      81.226  18.481   6.777  1.00  0.00           H
ATOM   5034  OW  SOL  1151      26.098  24.968  12.150  1.00  0.00           O
ATOM   5035  HW1 SOL  1151      25.666  25.058  11.300  1.00  0.00           H
ATOM   5036  HW2 SOL  1151      25.927  25.798  12.595  1.00  0.00           H
ATOM   5037  OW  SOL  1152      13.082  26.430  17.495  1.00  0.00           O
ATOM   5038  HW1 SOL  1152      13.848  26.577  16.940  1.00  0.00           H
ATOM   5039  HW2 SOL  1152      13.124  25.500  17.719  1.00  0.00           H
ATOM   5040  OW  SOL  1153      78.036  45.189  20.960  1.00  0.00           O
ATOM   5041  HW1 SOL  1153      77.398  45.847  21.237  1.00  0.00           H
ATOM   5042  HW2 SOL  1153      78.775  45.698  20.626  1.00  0.00           H
ATOM   5043  OW  SOL  1154      86.406  22.788  13.171  1.00  0.00           O
ATOM   5044  HW1 SOL  1154      87.228  23.246  13.348  1.00  0.00           H
ATOM   5045  HW2 SOL  1154      86.224  22.303  13.976  1.00  0.00           H
ATOM   5046  OW  SOL  1155      18.359  29.121   4.356  1.00  0.00           O
ATOM   5047  HW1 SOL  1155      19.100  29.634   4.035  1.00  0.00           H
ATOM   5048  HW2 SOL  1155      17.754  29.771   4.713  1.00  0.00           H
ATOM   5049  OW  SOL  1156      80.652  26.256  12.247  1.00  0.00           O
ATOM   5050  HW1 SOL  1156      80.173  26.362  11.425  1.00  0.00           H
ATOM   5051  HW2 SOL  1156      81.558  26.472  12.025  1.00  0.00           H
ATOM   5052  OW  SOL  1157       3.605  36.789  16.037  1.00  0.00           O
ATOM   5053  HW1 SOL  1157       3.944  37.558  15.579  1.00  0.00           H
ATOM   5054  HW2 SOL  1157       2.873  37.121  16.555  1.00  0.00           H
ATOM   5055  OW  SOL  1158      72.579  20.867  11.427  1.00  0.00           O
ATOM   5056  HW1 SOL  1158      71.921  20.785  12.117  1.00  0.00           H
ATOM   5057  HW2 SOL  1158      73.350  21.219  11.872  1.00  0.00           H
ATOM   5058  OW  SOL  1159      83.986  32.991  24.387  1.00  0.00           O
ATOM   5059  HW1 SOL  1159      84.180  33.579  25.117  1.00  0.00           H
ATOM   5060  HW2 SOL  1159      83.985  32.117  24.777  1.00  0.00           H
ATOM   5061  OW  SOL  1160       3.169  39.564  84.348  1.00  0.00           O
[truncated: 5,249,167 more chars]
