# Supplementary material for: Scalable Constant pH Molecular Dynamics in GROMACS
Source: J Chem Theory Comput. 2022 Sep 21;18(10):6148–60. doi: 10.1021/acs.jctc.2c00516 (PMC9558312; doi:10.1021/acs.jctc.2c00516)
Supplement: Supplementary file 1 — ct2c00516_si_001.zip [file ct2c00516_si_001.zip › SI_constant_ph_gromacs/input_CHARMM36/hewl_multisite/MD.mdp]

; RUN CONTROL
integrator           = md           
dt                   = 0.002         ; Time step (ps).
nsteps               = 50000         ; 0.1 ns.      

; OUTPUT CONTROL
nstxout-compressed   = 10000         ; Write frame every 20.000 ps.

; NEIGHBOUR SEARCHING
cutoff-scheme        = Verlet        ; Related params are inferred by Gromacs.

; BOND PARAMETERS
constraints          = h-bonds       ; Constrain H-bond vibrations.
constraint_algorithm = lincs         ; Holonomic constraints.
lincs_iter           = 1             ; Related to accuracy of LINCS.
lincs_order          = 4             ; Related to accuracy of LINCS.

; ELECTROSTATICS
coulombtype          = PME           ; Use Particle Mesh Ewald.
rcoulomb             = 1.2           ; Berk: CHARMM was calibrated for 1.2 nm.
fourierspacing       = 0.14          ; Berk: set this to 0.14 for CHARMM.

; VAN DER WAALS
vdwtype              = cut-off       ; Twin range cut-off with nblist cut-off.
rvdw                 = 1.2           ; Berk: CHARMM was calibrated for 1.2 nm.
vdw-modifier         = force-switch  ; Berk: specific for CHARMM.
rvdw-switch          = 1.0           ; Berk: specific for CHARMM.

; TEMPERATURE COUPLING
tcoupl               = v-rescale    
tc-grps              = SYSTEM       
tau-t                = 0.5           ; Berk: change from 0.1 to 0.5.
ref-t                = 300           ; Reference temp. (K) (for each group).

; PRESSURE COUPLING
pcoupl               = Parrinello-Rahman
pcoupltype           = isotropic     ; Uniform scaling of box.
tau_p                = 5.0           ; Berk: better to change from 2.0 to 5.0.
ref_p                = 1.0           ; Reference pressure (bar).
compressibility      = 4.5e-05       ; Isothermal compressbility of water.
refcoord_scaling     = all           ; Required with position restraints.

; PERIODIC BOUNDARY CONDITION
pbc                  = xyz           ; To keep molecule(s) in box.

; CONSTANT PH
lambda-dynamics                                        = yes          
lambda-dynamics-simulation-ph                          = 4.0          
lambda-dynamics-lambda-particle-mass                   = 5.0          
lambda-dynamics-update-nst                             = 500          
lambda-dynamics-tau                                    = 2.0          
lambda-dynamics-number-lambda-group-types              = 4          
lambda-dynamics-number-atom-collections                = 11
lambda-dynamics-charge-constraints                     = yes
lambda-dynamics-multistate-constraints	 	           = yes           

lambda-dynamics-group-type1-name                          = ASP
lambda-dynamics-group-type1-n-states                      = 2
lambda-dynamics-group-type1-state-0-charges               = 0.0 0.0 0.0 0.0 0.0
lambda-dynamics-group-type1-state-1-reference-pka         = 4.0  
lambda-dynamics-group-type1-state-1-charges               = -0.21 0.75 -0.55 -0.61 0.44
lambda-dynamics-group-type1-state-1-dvdl-coefficients     = -82.48 442.01 -827.33 668.73 -280.65 -443.83
lambda-dynamics-group-type1-state-2-reference-pka         = 3.65
lambda-dynamics-group-type1-state-2-charges               = -0.28 0.62 -0.76 -0.76 0.0    
lambda-dynamics-group-type1-state-2-dvdl-coefficients     = -28.31  12.48   39.97 -65.751 583.78 -1021.6

lambda-dynamics-group-type2-name                          = GLU
lambda-dynamics-group-type2-n-states                      = 2
lambda-dynamics-group-type2-state-0-charges               = 0.0 0.0 0.0 0.0 0.0
lambda-dynamics-group-type2-state-1-reference-pka         = 4.0  
lambda-dynamics-group-type2-state-1-charges               = -0.21 0.75 -0.55 -0.61 0.44
lambda-dynamics-group-type2-state-1-dvdl-coefficients     = -7.50 253.63 -670.67  624.41 -280.70 -363.48
lambda-dynamics-group-type2-state-2-reference-pka         = 4.25
lambda-dynamics-group-type2-state-2-charges               = -0.28 0.62 -0.76 -0.76 0.0    
lambda-dynamics-group-type2-state-2-dvdl-coefficients     = -65.11  82.98   34.68 -110.00  599.62 -959.99

lambda-dynamics-group-type3-name                          = HIS
lambda-dynamics-group-type3-n-states                      = 3
lambda-dynamics-group-type3-state-0-charges               = 0.0 0.0 0.0 0.0 0.0 0.0 0.0 0.0 0.0 0.0
lambda-dynamics-group-type3-state-1-charges               = -0.05 0.19 0.13 0.19 -0.51 0.44 -0.51 0.44 0.32 0.18
lambda-dynamics-group-type3-state-1-reference-pka         = 4.0
lambda-dynamics-group-type3-state-1-dvdl-coefficients     = -3015.4 -13444.1 -34779. -44335.5 -31383.1 -13684.4 -4905.57 106.148 -484.107 11865.5 48985.4 104163. 103612. 59628.7 25794.9 3490.9 2180.34 -18552.6 -70083.6 -117174. -91492.5 -47959.2 -12542.4 -3968.74 14751.8 49997.8 63417.3 42048.3 16441.1 3929.98 -6193.44 -18113.5 -17591.7 -9832.74 -2246.33 934.809 2225.21 1887.54 594.263 402.485 604.077 158.757 -463.471 -193.458 82.6296
lambda-dynamics-group-type3-state-2-charges               = -0.08 -0.05 0.09 0.22 -0.36 0.32 -0.7 0.0 0.25 0.13
lambda-dynamics-group-type3-state-2-reference-pka         = 6.53
lambda-dynamics-group-type3-state-2-dvdl-coefficients     = -1695.49 -8107.68 -22614.3 -40090.6 -39319.4 -21686.8 -5816.32 -1663.43 -1231.35 7080.8 30409.5 75205.7 105063. 78113.9 30391.7 8898.15 5178.6 -12000.8 -45996.4 -95996.2 -101472. -54848.1 -18185.2 -8896.93 10595.2 35922. 59318.7 45645. 18480.3 8030.77 -5015.37 -14771.9 -17941.8 -9642.21 -3996.01 894.376 2282.28 1905.97 857.662 264.085 372.239 128.992 -135.244 -299.418 -28.5093
lambda-dynamics-group-type3-state-3-charges               = -0.09 0.22 0.1 -0.05 -0.7 0.0 -0.36 0.32 0.25 0.13
lambda-dynamics-group-type3-state-3-reference-pka         = 6.92
lambda-dynamics-group-type3-state-3-dvdl-coefficients     = -111.044 -768.566 -9092.12 -17291.1 -2883.78 15464.2 13669.9 5673.64 433.027 873.492 5534.28 29537.7 27498.6 -17935.7 -31834.8 -17251.3 -1555.29 -2245.47 -11551.3 -31061.6 -4912.98 24459.9 19180.8 2258.94 2451.91 9281.43 10136.1 -7134.35 -9948.52 -1755.79 -986.264 -1997.06 1570.57 3175.52 958.098 -64.3349 -650.924 -1045.66 -389.613 -6.33165 63.2438 4.25894 286.277 228.063 -171.139

lambda-dynamics-group-type4-name                          = BUF
lambda-dynamics-group-type4-n-states                      = 1
lambda-dynamics-group-type4-state-0-charges               = -0.5
lambda-dynamics-group-type4-state-1-charges               =  0.5
lambda-dynamics-group-type4-state-1-reference-pka         = 4.0  
lambda-dynamics-group-type4-state-1-dvdl-coefficients     = 1000.00 -2917.80 2585.60 -288.86 -1274.70 577.2

lambda-dynamics-atom-set1-name                         = GLU                   
lambda-dynamics-atom-set1-index-group-name             = LAMBDA1 
lambda-dynamics-atom-set1-barrier		               = 5.0     
lambda-dynamics-atom-set1-initial-lambda               = 1.0 0.0  
lambda-dynamics-atom-set1-charge-restraint-group-index = 1       

lambda-dynamics-atom-set2-name                         = HIS                    
lambda-dynamics-atom-set2-index-group-name             = LAMBDA2 
lambda-dynamics-atom-set2-barrier		               = 5.0     
lambda-dynamics-atom-set2-initial-lambda               = 0.0 1.0 0.0  
lambda-dynamics-atom-set2-charge-restraint-group-index = 1       

lambda-dynamics-atom-set3-name                         = ASP                   
lambda-dynamics-atom-set3-index-group-name             = LAMBDA3
lambda-dynamics-atom-set3-barrier		               = 5.0      
lambda-dynamics-atom-set3-initial-lambda               = 1.0 0.0 
lambda-dynamics-atom-set3-charge-restraint-group-index = 1       

lambda-dynamics-atom-set4-name                         = GLU                     
lambda-dynamics-atom-set4-index-group-name             = LAMBDA4    
lambda-dynamics-atom-set4-barrier		               = 5.0  
lambda-dynamics-atom-set4-initial-lambda               = 1.0 0.0 
lambda-dynamics-atom-set4-charge-restraint-group-index = 1       

lambda-dynamics-atom-set5-name                         = ASP                  
lambda-dynamics-atom-set5-index-group-name             = LAMBDA5 
lambda-dynamics-atom-set5-barrier		               = 5.0     
lambda-dynamics-atom-set5-initial-lambda               = 1.0 0.0 
lambda-dynamics-atom-set5-charge-restraint-group-index = 1       

lambda-dynamics-atom-set6-name                         = ASP                   
lambda-dynamics-atom-set6-index-group-name             = LAMBDA6  
lambda-dynamics-atom-set6-barrier		               = 5.0    
lambda-dynamics-atom-set6-initial-lambda               = 1.0 0.0 
lambda-dynamics-atom-set6-charge-restraint-group-index = 1      

lambda-dynamics-atom-set7-name                         = ASP                     
lambda-dynamics-atom-set7-index-group-name             = LAMBDA7  
lambda-dynamics-atom-set7-barrier		               = 5.0    
lambda-dynamics-atom-set7-initial-lambda               = 1.0 0.0 
lambda-dynamics-atom-set7-charge-restraint-group-index = 1    

lambda-dynamics-atom-set8-name                         = ASP                    
lambda-dynamics-atom-set8-index-group-name             = LAMBDA8  
lambda-dynamics-atom-set8-barrier		               = 5.0    
lambda-dynamics-atom-set8-initial-lambda               = 1.0 0.0 
lambda-dynamics-atom-set8-charge-restraint-group-index = 1    

lambda-dynamics-atom-set9-name                         = ASP                     
lambda-dynamics-atom-set9-index-group-name             = LAMBDA9  
lambda-dynamics-atom-set9-barrier		               = 5.0    
lambda-dynamics-atom-set9-initial-lambda               = 1.0 0.0 
lambda-dynamics-atom-set9-charge-restraint-group-index = 1        

lambda-dynamics-atom-set10-name                        = ASP                 
lambda-dynamics-atom-set10-index-group-name            = LAMBDA10 
lambda-dynamics-atom-set10-barrier		               = 5.0    
lambda-dynamics-atom-set10-initial-lambda              = 1.0 0.0 
lambda-dynamics-atom-set10-charge-restraint-group-index = 1       

lambda-dynamics-atom-set11-name                         = BUF
lambda-dynamics-atom-set11-index-group-name             = BUF
lambda-dynamics-atom-set11-barrier		               = 5.0
lambda-dynamics-atom-set11-initial-lambda               = 0.5
lambda-dynamics-atom-set11-charge-restraint-group-index = 1
lambda-dynamics-atom-set11-buffer-residue               = yes
lambda-dynamics-atom-set11-buffer-residue-multiplier    = 50
