# Supplementary material for: Scalable Constant pH Molecular Dynamics in GROMACS
Source: J Chem Theory Comput. 2022 Sep 21;18(10):6148–60. doi: 10.1021/acs.jctc.2c00516 (PMC9558312; doi:10.1021/acs.jctc.2c00516)
Supplement: Supplementary file 1 — ct2c00516_si_001.zip [file ct2c00516_si_001.zip › SI_constant_ph_gromacs/input_CHARMM36/calibration_triGlu_singlesite/topol.top]

; Include forcefield parameters
#include "../charmm36-mar2019-cphmd.ff/forcefield.itp"

[ moleculetype ]
; Name            nrexcl
Protein             3

[ atoms ]
;   nr       type  resnr residue  atom   cgnr     charge       mass  typeB    chargeB      massB
; residue   1 ACE rtp ACE  q  0.0
     1        CT3      1    ACE    CH3      1      -0.27     12.011
     2        HA3      1    ACE   HH31      1       0.09      1.008
     3        HA3      1    ACE   HH32      1       0.09      1.008
     4        HA3      1    ACE   HH33      1       0.09      1.008
     5          C      1    ACE      C      2       0.51     12.011
     6          O      1    ACE      O      2      -0.51     15.999   ; qtot 0
; residue   2 ALA rtp ALA  q  0.0
     7        NH1      2    ALA      N      3      -0.47     14.007
     8          H      2    ALA     HN      4       0.31      1.008
     9        CT1      2    ALA     CA      5       0.07     12.011
    10        HB1      2    ALA     HA      6       0.09      1.008
    11        CT3      2    ALA     CB      7      -0.27     12.011
    12        HA3      2    ALA    HB1      8       0.09      1.008
    13        HA3      2    ALA    HB2      9       0.09      1.008
    14        HA3      2    ALA    HB3     10       0.09      1.008
    15          C      2    ALA      C     11       0.51     12.011
    16          O      2    ALA      O     12      -0.51     15.999   ; qtot 0
; residue   3 GLUH rtp GLUP q  0.0
    17        NH1      3   GLUH      N     13      -0.47     14.007
    18          H      3   GLUH     HN     14       0.31      1.008
    19       CT1n      3   GLUH     CA     15       0.07     12.011
    20        HB1      3   GLUH     HA     16       0.09      1.008
    21       CT2n      3   GLUH     CB     17      -0.18     12.011
    22        HA2      3   GLUH    HB1     18       0.09      1.008
    23        HA2      3   GLUH    HB2     19       0.09      1.008
    24       CT2n      3   GLUH     CG     20      -0.21     12.011
    25        HA2      3   GLUH    HG1     21       0.09      1.008
    26        HA2      3   GLUH    HG2     22       0.09      1.008
    27        CDn      3   GLUH     CD     23       0.75     12.011
    28         OB      3   GLUH    OE1     24      -0.55     15.999
    29       OH1n      3   GLUH    OE2     25      -0.61     15.999
    30          H      3   GLUH    HE2     26       0.44      1.008
    31          C      3   GLUH      C     27       0.51     12.011
    32          O      3   GLUH      O     28      -0.51     15.999   ; qtot 0
; residue   4 ALA rtp ALA  q  0.0
    33        NH1      4    ALA      N     29      -0.47     14.007
    34          H      4    ALA     HN     30       0.31      1.008
    35        CT1      4    ALA     CA     31       0.07     12.011
    36        HB1      4    ALA     HA     32       0.09      1.008
    37        CT3      4    ALA     CB     33      -0.27     12.011
    38        HA3      4    ALA    HB1     34       0.09      1.008
    39        HA3      4    ALA    HB2     35       0.09      1.008
    40        HA3      4    ALA    HB3     36       0.09      1.008
    41          C      4    ALA      C     37       0.51     12.011
    42          O      4    ALA      O     38      -0.51     15.999   ; qtot 0
; residue   5 NME rtp NME  q  0.0
    43        NH1      5    NME      N     39      -0.47     14.007
    44          H      5    NME     HN     39       0.31      1.008
    45        CT3      5    NME    CH3     39      -0.11     12.011
    46        HA3      5    NME   HH31     39       0.09      1.008
    47        HA3      5    NME   HH32     39       0.09      1.008
    48        HA3      5    NME   HH33     39       0.09      1.008   ; qtot 0

[ bonds ]
;  ai    aj funct            c0            c1            c2            c3
    1     2     1 
    1     3     1 
    1     4     1 
    1     5     1 
    5     6     1 
    5     7     1 
    7     8     1 
    7     9     1 
    9    10     1 
    9    11     1 
    9    15     1 
   11    12     1 
   11    13     1 
   11    14     1 
   15    16     1 
   15    17     1 
   17    18     1 
   17    19     1 
   19    20     1 
   19    21     1 
   19    31     1 
   21    22     1 
   21    23     1 
   21    24     1 
   24    25     1 
   24    26     1 
   24    27     1 
   27    28     1 
   27    29     1 
   29    30     1 
   31    32     1 
   31    33     1 
   33    34     1 
   33    35     1 
   35    36     1 
   35    37     1 
   35    41     1 
   37    38     1 
   37    39     1 
   37    40     1 
   41    42     1 
   41    43     1 
   43    44     1 
   43    45     1 
   45    46     1 
   45    47     1 
   45    48     1 

[ pairs ]
;  ai    aj funct            c0            c1            c2            c3
    1     8     1 
    1     9     1 
    2     6     1 
    2     7     1 
    3     6     1 
    3     7     1 
    4     6     1 
    4     7     1 
    5    10     1 
    5    11     1 
    5    15     1 
    6     8     1 
    6     9     1 
    7    12     1 
    7    13     1 
    7    14     1 
    7    16     1 
    7    17     1 
    8    10     1 
    8    11     1 
    8    15     1 
    9    18     1 
    9    19     1 
   10    12     1 
   10    13     1 
   10    14     1 
   10    16     1 
   10    17     1 
   11    16     1 
   11    17     1 
   12    15     1 
   13    15     1 
   14    15     1 
   15    20     1 
   15    21     1 
   15    31     1 
   16    18     1 
   16    19     1 
   17    22     1 
   17    23     1 
   17    24     1 
   17    32     1 
   17    33     1 
   18    20     1 
   18    21     1 
   18    31     1 
   19    25     1 
   19    26     1 
   19    27     1 
   19    34     1 
   19    35     1 
   20    22     1 
   20    23     1 
   20    24     1 
   20    32     1 
   20    33     1 
   21    28     1 
   21    29     1 
   21    32     1 
   21    33     1 
   22    25     1 
   22    26     1 
   22    27     1 
   22    31     1 
   23    25     1 
   23    26     1 
   23    27     1 
   23    31     1 
   24    30     1 
   24    31     1 
   25    28     1 
   25    29     1 
   26    28     1 
   26    29     1 
   28    30     1 
   31    36     1 
   31    37     1 
   31    41     1 
   32    34     1 
   32    35     1 
   33    38     1 
   33    39     1 
   33    40     1 
   33    42     1 
   33    43     1 
   34    36     1 
   34    37     1 
   34    41     1 
   35    44     1 
   35    45     1 
   36    38     1 
   36    39     1 
   36    40     1 
   36    42     1 
   36    43     1 
   37    42     1 
   37    43     1 
   38    41     1 
   39    41     1 
   40    41     1 
   41    46     1 
   41    47     1 
   41    48     1 
   42    44     1 
   42    45     1 
   44    46     1 
   44    47     1 
   44    48     1 

[ angles ]
;  ai    aj    ak funct            c0            c1            c2            c3
    2     1     3     5 
    2     1     4     5 
    2     1     5     5 
    3     1     4     5 
    3     1     5     5 
    4     1     5     5 
    1     5     6     5 
    1     5     7     5 
    6     5     7     5 
    5     7     8     5 
    5     7     9     5 
    8     7     9     5 
    7     9    10     5 
    7     9    11     5 
    7     9    15     5 
   10     9    11     5 
   10     9    15     5 
   11     9    15     5 
    9    11    12     5 
    9    11    13     5 
    9    11    14     5 
   12    11    13     5 
   12    11    14     5 
   13    11    14     5 
    9    15    16     5 
    9    15    17     5 
   16    15    17     5 
   15    17    18     5 
   15    17    19     5 
   18    17    19     5 
   17    19    20     5 
   17    19    21     5 
   17    19    31     5 
   20    19    21     5 
   20    19    31     5 
   21    19    31     5 
   19    21    22     5 
   19    21    23     5 
   19    21    24     5 
   22    21    23     5 
   22    21    24     5 
   23    21    24     5 
   21    24    25     5 
   21    24    26     5 
   21    24    27     5 
   25    24    26     5 
   25    24    27     5 
   26    24    27     5 
   24    27    28     5 
   24    27    29     5 
   28    27    29     5 
   27    29    30     5 
   19    31    32     5 
   19    31    33     5 
   32    31    33     5 
   31    33    34     5 
   31    33    35     5 
   34    33    35     5 
   33    35    36     5 
   33    35    37     5 
   33    35    41     5 
   36    35    37     5 
   36    35    41     5 
   37    35    41     5 
   35    37    38     5 
   35    37    39     5 
   35    37    40     5 
   38    37    39     5 
   38    37    40     5 
   39    37    40     5 
   35    41    42     5 
   35    41    43     5 
   42    41    43     5 
   41    43    44     5 
   41    43    45     5 
   44    43    45     5 
   43    45    46     5 
   43    45    47     5 
   43    45    48     5 
   46    45    47     5 
   46    45    48     5 
   47    45    48     5 

[ dihedrals ]
;  ai    aj    ak    al funct            c0            c1            c2            c3            c4            c5
    2     1     5     6     9 
    2     1     5     7     9 
    3     1     5     6     9 
    3     1     5     7     9 
    4     1     5     6     9 
    4     1     5     7     9 
    1     5     7     8     9 
    1     5     7     9     9 
    6     5     7     8     9 
    6     5     7     9     9 
    5     7     9    10     9 
    5     7     9    11     9 
    5     7     9    15     9 
    8     7     9    10     9 
    8     7     9    11     9 
    8     7     9    15     9 
    7     9    11    12     9 
    7     9    11    13     9 
    7     9    11    14     9 
   10     9    11    12     9 
   10     9    11    13     9 
   10     9    11    14     9 
   15     9    11    12     9 
   15     9    11    13     9 
   15     9    11    14     9 
    7     9    15    16     9 
    7     9    15    17     9 
   10     9    15    16     9 
   10     9    15    17     9 
   11     9    15    16     9 
   11     9    15    17     9 
    9    15    17    18     9 
    9    15    17    19     9 
   16    15    17    18     9 
   16    15    17    19     9 
   15    17    19    20     9 
   15    17    19    21     9 
   15    17    19    31     9 
   18    17    19    20     9 
   18    17    19    21     9 
   18    17    19    31     9 
   17    19    21    22     9 
   17    19    21    23     9 
   17    19    21    24     9 
   20    19    21    22     9 
   20    19    21    23     9 
   20    19    21    24     9 
   31    19    21    22     9 
   31    19    21    23     9 
   31    19    21    24     9 
   17    19    31    32     9 
   17    19    31    33     9 
   20    19    31    32     9 
   20    19    31    33     9 
   21    19    31    32     9 
   21    19    31    33     9 
   19    21    24    25     9 
   19    21    24    26     9 
   19    21    24    27     9 
   22    21    24    25     9 
   22    21    24    26     9 
   22    21    24    27     9 
   23    21    24    25     9 
   23    21    24    26     9 
   23    21    24    27     9 
   21    24    27    28     9 
   21    24    27    29     9 
   25    24    27    28     9 
   25    24    27    29     9 
   26    24    27    28     9 
   26    24    27    29     9 
   24    27    29    30     9 
   28    27    29    30     9 
   19    31    33    34     9 
   19    31    33    35     9 
   32    31    33    34     9 
   32    31    33    35     9 
   31    33    35    36     9 
   31    33    35    37     9 
   31    33    35    41     9 
   34    33    35    36     9 
   34    33    35    37     9 
   34    33    35    41     9 
   33    35    37    38     9 
   33    35    37    39     9 
   33    35    37    40     9 
   36    35    37    38     9 
   36    35    37    39     9 
   36    35    37    40     9 
   41    35    37    38     9 
   41    35    37    39     9 
   41    35    37    40     9 
   33    35    41    42     9 
   33    35    41    43     9 
   36    35    41    42     9 
   36    35    41    43     9 
   37    35    41    42     9 
   37    35    41    43     9 
   35    41    43    44     9 
   35    41    43    45     9 
   42    41    43    44     9 
   42    41    43    45     9 
   41    43    45    46     9 
   41    43    45    47     9 
   41    43    45    48     9 
   44    43    45    46     9 
   44    43    45    47     9 
   44    43    45    48     9 

[ dihedrals ]
;  ai    aj    ak    al funct            c0            c1            c2            c3
    5     1     7     6     2 
    7     5     9     8     2 
   15     9    17    16     2 
   17    15    19    18     2 
   27    24    29    28     2 
   31    19    33    32     2 
   33    31    35    34     2 
   41    35    43    42     2 
   41    45    43    42     2 
   43    41    45    44     2 

[ cmap ]
;  ai    aj    ak    al    am funct
    5     7     9    15    17     1 
   15    17    19    31    33     1 
   31    33    35    41    43     1 
   
#ifdef POSRES_BUF
[ position_restraints ]
;  i funct       fcx        fcy        fcz
  19    1       1000       1000       1000 
#endif

; Include water topology
#include "../charmm36-mar2019-cphmd.ff/tip3p.itp"

; Include ion topology
#include "../charmm36-mar2019-cphmd.ff/ions.itp"

[ system ]
; Name
Protein in water

[ molecules ]
; Compound        #mols
Protein             1
BUF                 1
SOL         4018
NA               10
CL               10
