# Supplementary material for: Scalable Constant pH Molecular Dynamics in GROMACS
Source: J Chem Theory Comput. 2022 Sep 21;18(10):6148–60. doi: 10.1021/acs.jctc.2c00516 (PMC9558312; doi:10.1021/acs.jctc.2c00516)
Supplement: Supplementary file 1 — ct2c00516_si_001.zip [file ct2c00516_si_001.zip › SI_constant_ph_gromacs/input_CHARMM36/calibration_triGlu_singlesite/eq.gro]

Protein in water
12123
    1ACE    CH3    1   1.889   2.482   2.201
    1ACE   HH31    2   1.892   2.591   2.176
    1ACE   HH32    3   1.903   2.422   2.109
    1ACE   HH33    4   1.792   2.460   2.250
    1ACE      C    5   2.016   2.445   2.282
    1ACE      O    6   2.035   2.480   2.397
    2ALA      N    7   2.096   2.354   2.225
    2ALA     HN    8   2.075   2.312   2.137
    2ALA     CA    9   2.221   2.298   2.282
    2ALA     HA   10   2.196   2.269   2.383
    2ALA     CB   11   2.266   2.182   2.194
    2ALA    HB1   12   2.194   2.098   2.207
    2ALA    HB2   13   2.264   2.217   2.089
    2ALA    HB3   14   2.372   2.154   2.211
    2ALA      C   15   2.335   2.402   2.298
    2ALA      O   16   2.368   2.479   2.204
    3GLUH     N   17   2.399   2.406   2.421
    3GLUH    HN   18   2.373   2.336   2.487
    3GLUH    CA   19   2.507   2.505   2.454
    3GLUH    HA   20   2.470   2.601   2.421
    3GLUH    CB   21   2.530   2.519   2.612
    3GLUH   HB1   22   2.592   2.431   2.642
    3GLUH   HB2   23   2.588   2.612   2.623
    3GLUH    CG   24   2.412   2.511   2.711
    3GLUH   HG1   25   2.364   2.412   2.698
    3GLUH   HG2   26   2.459   2.528   2.809
    3GLUH    CD   27   2.302   2.620   2.703
    3GLUH   OE1   28   2.314   2.742   2.701
    3GLUH   OE2   29   2.178   2.570   2.695
    3GLUH   HE2   30   2.112   2.640   2.706
    3GLUH     C   31   2.632   2.472   2.384
    3GLUH     O   32   2.656   2.352   2.366
    4ALA      N   33   2.711   2.576   2.350
    4ALA     HN   34   2.691   2.674   2.353
    4ALA     CA   35   2.843   2.554   2.291
    4ALA     HA   36   2.842   2.461   2.237
    4ALA     CB   37   2.882   2.671   2.194
    4ALA    HB1   38   2.824   2.673   2.098
    4ALA    HB2   39   2.859   2.764   2.251
    4ALA    HB3   40   2.987   2.670   2.158
    4ALA      C   41   2.943   2.555   2.405
    4ALA      O   42   2.924   2.624   2.504
    5NME      N   43   3.047   2.465   2.401
    5NME     HN   44   3.059   2.403   2.324
    5NME    CH3   45   3.130   2.453   2.511
    5NME   HH31   46   3.082   2.441   2.610
    5NME   HH32   47   3.201   2.368   2.493
    5NME   HH33   48   3.195   2.542   2.519
    6BUF    BUF   49   0.192   1.839   2.328
    7SOL     OW   50   3.364   1.396   3.936
    7SOL    HW1   51   3.442   1.418   3.987
    7SOL    HW2   52   3.291   1.407   3.997
    8SOL     OW   53   2.903   4.764   2.451
    8SOL    HW1   54   2.875   4.795   2.538
    8SOL    HW2   55   2.899   4.668   2.458
    9SOL     OW   56   4.716   3.857   1.335
    9SOL    HW1   57   4.795   3.909   1.318
    9SOL    HW2   58   4.659   3.878   1.262
   10SOL     OW   59   0.067   2.040   2.629
   10SOL    HW1   60   0.021   2.117   2.662
   10SOL    HW2   61   0.002   1.971   2.630
   11SOL     OW   62   3.845   4.341   3.905
   11SOL    HW1   63   3.809   4.347   3.816
   11SOL    HW2   64   3.925   4.290   3.895
   12SOL     OW   65   3.831   2.632   1.996
   12SOL    HW1   66   3.818   2.606   2.087
   12SOL    HW2   67   3.926   2.622   1.982
   13SOL     OW   68   2.012   2.260   1.442
   13SOL    HW1   69   1.974   2.187   1.393
   13SOL    HW2   70   2.094   2.279   1.397
   14SOL     OW   71   0.256   3.364   0.614
   14SOL    HW1   72   0.334   3.421   0.617
   14SOL    HW2   73   0.259   3.325   0.527
   15SOL     OW   74   2.343   3.306   0.559
   15SOL    HW1   75   2.386   3.239   0.506
   15SOL    HW2   76   2.414   3.366   0.583
   16SOL     OW   77   4.743   0.844   3.954
   16SOL    HW1   78   4.824   0.801   3.927
   16SOL    HW2   79   4.681   0.826   3.884
   17SOL     OW   80   2.830   1.075   4.384
   17SOL    HW1   81   2.809   0.982   4.392
   17SOL    HW2   82   2.860   1.086   4.294
   18SOL     OW   83   1.622   0.554   3.864
   18SOL    HW1   84   1.531   0.532   3.843
   18SOL    HW2   85   1.630   0.537   3.958
   19SOL     OW   86   0.753   3.307   2.237
   19SOL    HW1   87   0.722   3.395   2.259
   19SOL    HW2   88   0.756   3.262   2.321
   20SOL     OW   89   0.773   2.640   2.988
   20SOL    HW1   90   0.812   2.558   3.018
   20SOL    HW2   91   0.695   2.613   2.940
   21SOL     OW   92   3.471   4.474   3.219
   21SOL    HW1   93   3.439   4.397   3.265
   21SOL    HW2   94   3.501   4.533   3.289
   22SOL     OW   95   1.059   0.267   1.561
   22SOL    HW1   96   1.054   0.178   1.594
   22SOL    HW2   97   1.126   0.263   1.493
   23SOL     OW   98   3.128   4.444   4.317
   23SOL    HW1   99   3.050   4.423   4.265
   23SOL    HW2  100   3.201   4.435   4.256
   24SOL     OW  101   0.506   0.127   1.230
   24SOL    HW1  102   0.518   0.073   1.152
   24SOL    HW2  103   0.423   0.172   1.215
   25SOL     OW  104   3.877   1.014   3.883
   25SOL    HW1  105   3.782   1.026   3.884
   25SOL    HW2  106   3.889   0.921   3.902
   26SOL     OW  107   4.642   2.799   4.472
   26SOL    HW1  108   4.596   2.716   4.484
   26SOL    HW2  109   4.595   2.842   4.401
   27SOL     OW  110   3.640   0.872   2.339
   27SOL    HW1  111   3.624   0.842   2.429
   27SOL    HW2  112   3.692   0.801   2.300
   28SOL     OW  113   4.090   3.929   0.376
   28SOL    HW1  114   4.115   4.013   0.336
   28SOL    HW2  115   4.003   3.944   0.413
   29SOL     OW  116   0.472   4.252   1.482
   29SOL    HW1  117   0.423   4.276   1.560
   29SOL    HW2  118   0.491   4.335   1.438
   30SOL     OW  119   4.605   0.944   3.510
   30SOL    HW1  120   4.690   0.952   3.465
   30SOL    HW2  121   4.545   0.913   3.442
   31SOL     OW  122   4.776   4.637   0.420
   31SOL    HW1  123   4.810   4.726   0.417
   31SOL    HW2  124   4.848   4.584   0.454
   32SOL     OW  125   0.240   1.197   1.388
   32SOL    HW1  126   0.310   1.132   1.401
   32SOL    HW2  127   0.161   1.155   1.421
   33SOL     OW  128   3.688   1.301   2.542
   33SOL    HW1  129   3.707   1.252   2.463
   33SOL    HW2  130   3.739   1.382   2.533
   34SOL     OW  131   1.745   0.990   0.046
   34SOL    HW1  132   1.689   0.935   0.101
   34SOL    HW2  133   1.789   0.928  -0.013
   35SOL     OW  134   2.744   1.977   2.192
   35SOL    HW1  135   2.815   2.032   2.225
   35SOL    HW2  136   2.789   1.899   2.159
   36SOL     OW  137   2.299   3.038   1.079
   36SOL    HW1  138   2.321   3.003   0.993
   36SOL    HW2  139   2.234   2.977   1.114
   37SOL     OW  140   3.537   1.796   0.061
   37SOL    HW1  141   3.469   1.760   0.003
   37SOL    HW2  142   3.541   1.889   0.039
   38SOL     OW  143   0.819   2.459   4.515
   38SOL    HW1  144   0.832   2.540   4.466
   38SOL    HW2  145   0.784   2.398   4.450
   39SOL     OW  146   0.939   3.620   2.741
   39SOL    HW1  147   1.014   3.653   2.790
   39SOL    HW2  148   0.923   3.686   2.674
   40SOL     OW  149   3.587   2.228   3.335
   40SOL    HW1  150   3.637   2.308   3.346
   40SOL    HW2  151   3.621   2.169   3.403
   41SOL     OW  152   1.085   2.910   0.267
   41SOL    HW1  153   1.019   2.843   0.285
   41SOL    HW2  154   1.090   2.960   0.349
   42SOL     OW  155   2.266   0.483   3.389
   42SOL    HW1  156   2.218   0.517   3.314
   42SOL    HW2  157   2.303   0.400   3.358
   43SOL     OW  158   0.673   3.445   2.645
   43SOL    HW1  159   0.645   3.487   2.727
   43SOL    HW2  160   0.688   3.518   2.585
   44SOL     OW  161   3.436   1.524   2.043
   44SOL    HW1  162   3.439   1.534   2.138
   44SOL    HW2  163   3.527   1.532   2.015
   45SOL     OW  164   1.679   4.686   4.537
   45SOL    HW1  165   1.696   4.762   4.593
   45SOL    HW2  166   1.737   4.699   4.462
   46SOL     OW  167   1.790   0.938   0.854
   46SOL    HW1  168   1.813   1.015   0.803
   46SOL    HW2  169   1.869   0.883   0.850
   47SOL     OW  170   4.389   0.971   1.043
   47SOL    HW1  171   4.415   0.879   1.051
   47SOL    HW2  172   4.466   1.014   1.005
   48SOL     OW  173   1.431   3.894   1.841
   48SOL    HW1  174   1.503   3.848   1.798
   48SOL    HW2  175   1.368   3.912   1.771
   49SOL     OW  176   0.688   2.892   4.029
   49SOL    HW1  177   0.732   2.961   4.080
   49SOL    HW2  178   0.730   2.895   3.943
   50SOL     OW  179   1.715   4.696   3.181
   50SOL    HW1  180   1.707   4.757   3.254
   50SOL    HW2  181   1.754   4.748   3.111
   51SOL     OW  182   1.916   1.243   4.497
   51SOL    HW1  183   1.967   1.303   4.442
   51SOL    HW2  184   1.921   1.282   4.585
   52SOL     OW  185   1.998   1.144   4.786
   52SOL    HW1  186   1.930   1.079   4.804
   52SOL    HW2  187   1.982   1.214   4.848
   53SOL     OW  188   3.923   2.595   4.471
   53SOL    HW1  189   3.833   2.619   4.450
   53SOL    HW2  190   3.965   2.677   4.497
   54SOL     OW  191   0.674   0.567   2.200
   54SOL    HW1  192   0.754   0.519   2.221
   54SOL    HW2  193   0.617   0.502   2.160
   55SOL     OW  194   4.794   3.115   1.801
   55SOL    HW1  195   4.729   3.087   1.866
   55SOL    HW2  196   4.821   3.034   1.758
   56SOL     OW  197   4.043   4.008   1.265
   56SOL    HW1  198   4.070   4.070   1.332
   56SOL    HW2  199   3.948   4.015   1.262
   57SOL     OW  200   0.348   1.932   3.124
   57SOL    HW1  201   0.281   1.915   3.058
   57SOL    HW2  202   0.342   2.026   3.140
   58SOL     OW  203   4.428   2.365   4.677
   58SOL    HW1  204   4.341   2.335   4.651
   58SOL    HW2  205   4.424   2.371   4.772
   59SOL     OW  206   2.412   0.083   4.324
   59SOL    HW1  207   2.406   0.111   4.232
   59SOL    HW2  208   2.329   0.039   4.340
   60SOL     OW  209   4.840   0.124   3.027
   60SOL    HW1  210   4.820   0.149   2.936
   60SOL    HW2  211   4.785   0.048   3.044
   61SOL     OW  212   1.325   0.525   2.596
   61SOL    HW1  213   1.235   0.508   2.569
   61SOL    HW2  214   1.370   0.442   2.583
   62SOL     OW  215   2.120   4.323   2.710
   62SOL    HW1  216   2.042   4.326   2.766
   62SOL    HW2  217   2.094   4.371   2.632
   63SOL     OW  218   3.954   2.851   3.464
   63SOL    HW1  219   3.880   2.792   3.451
   63SOL    HW2  220   3.972   2.887   3.377
   64SOL     OW  221   2.991   4.674   4.494
   64SOL    HW1  222   3.011   4.702   4.405
   64SOL    HW2  223   3.002   4.754   4.547
   65SOL     OW  224   3.770   1.154   0.029
   65SOL    HW1  225   3.778   1.243  -0.005
   65SOL    HW2  226   3.773   1.098  -0.048
   66SOL     OW  227   0.628   1.955   3.092
   66SOL    HW1  228   0.677   1.889   3.141
   66SOL    HW2  229   0.543   1.960   3.136
   67SOL     OW  230   2.313   4.160   2.588
   67SOL    HW1  231   2.267   4.082   2.557
   67SOL    HW2  232   2.248   4.207   2.640
   68SOL     OW  233   0.575   0.344   4.582
   68SOL    HW1  234   0.601   0.395   4.505
   68SOL    HW2  235   0.651   0.289   4.600
   69SOL     OW  236   1.131   2.191   1.896
   69SOL    HW1  237   1.089   2.142   1.825
   69SOL    HW2  238   1.060   2.214   1.955
   70SOL     OW  239   4.603   2.716   2.422
   70SOL    HW1  240   4.661   2.650   2.383
   70SOL    HW2  241   4.620   2.795   2.371
   71SOL     OW  242   2.721   0.025   2.648
   71SOL    HW1  243   2.644  -0.012   2.691
   71SOL    HW2  244   2.695   0.033   2.556
   72SOL     OW  245   4.186   2.370   2.331
   72SOL    HW1  246   4.192   2.275   2.343
   72SOL    HW2  247   4.272   2.396   2.299
   73SOL     OW  248   4.579   3.007   0.486
   73SOL    HW1  249   4.590   2.960   0.569
   73SOL    HW2  250   4.657   2.984   0.435
   74SOL     OW  251   4.409   1.802   1.322
   74SOL    HW1  252   4.458   1.867   1.271
   74SOL    HW2  253   4.361   1.751   1.257
   75SOL     OW  254   1.524   2.278   2.146
   75SOL    HW1  255   1.485   2.365   2.149
   75SOL    HW2  256   1.534   2.253   2.238
   76SOL     OW  257   2.086   3.541   3.925
   76SOL    HW1  258   2.120   3.466   3.877
   76SOL    HW2  259   2.152   3.558   3.992
   77SOL     OW  260   1.798   2.807   0.047
   77SOL    HW1  261   1.869   2.776   0.103
   77SOL    HW2  262   1.821   2.897   0.026
   78SOL     OW  263   2.122   0.257   1.186
   78SOL    HW1  264   2.160   0.175   1.155
   78SOL    HW2  265   2.164   0.272   1.271
   79SOL     OW  266   3.418   4.342   2.025
   79SOL    HW1  267   3.404   4.282   1.952
   79SOL    HW2  268   3.351   4.317   2.089
   80SOL     OW  269   2.800   3.008   0.322
   80SOL    HW1  270   2.793   3.092   0.277
   80SOL    HW2  271   2.771   2.943   0.258
   81SOL     OW  272   1.316   4.635   4.218
   81SOL    HW1  273   1.250   4.571   4.247
   81SOL    HW2  274   1.358   4.664   4.299
   82SOL     OW  275   2.507   1.214   0.546
   82SOL    HW1  276   2.488   1.138   0.601
   82SOL    HW2  277   2.538   1.281   0.608
   83SOL     OW  278   4.684   4.907   1.507
   83SOL    HW1  279   4.652   4.892   1.418
   83SOL    HW2  280   4.655   4.830   1.557
   84SOL     OW  281   2.950   1.755   3.125
   84SOL    HW1  282   2.938   1.837   3.077
   84SOL    HW2  283   3.043   1.755   3.149
   85SOL     OW  284   0.461   2.093   1.774
   85SOL    HW1  285   0.468   2.017   1.716
   85SOL    HW2  286   0.376   2.081   1.817
   86SOL     OW  287   3.551   1.494   1.126
   86SOL    HW1  288   3.645   1.505   1.115
   86SOL    HW2  289   3.542   1.432   1.199
   87SOL     OW  290   0.685   1.226   2.529
   87SOL    HW1  291   0.698   1.298   2.591
   87SOL    HW2  292   0.724   1.258   2.447
   88SOL     OW  293   4.691   3.939   0.297
   88SOL    HW1  294   4.598   3.956   0.277
   88SOL    HW2  295   4.696   3.950   0.392
   89SOL     OW  296   1.369   0.550   4.076
   89SOL    HW1  297   1.417   0.475   4.113
   89SOL    HW2  298   1.331   0.516   3.995
   90SOL     OW  299   0.173   3.329   1.579
   90SOL    HW1  300   0.171   3.298   1.670
   90SOL    HW2  301   0.253   3.382   1.574
   91SOL     OW  302   1.018   4.509   0.564
   91SOL    HW1  303   0.974   4.428   0.541
   91SOL    HW2  304   0.956   4.555   0.620
   92SOL     OW  305   4.207   0.573   0.512
   92SOL    HW1  306   4.215   0.589   0.606
   92SOL    HW2  307   4.225   0.480   0.501
   93SOL     OW  308   2.254   3.454   1.508
   93SOL    HW1  309   2.209   3.527   1.465
   93SOL    HW2  310   2.347   3.476   1.502
   94SOL     OW  311   3.342   4.388   4.146
   94SOL    HW1  312   3.379   4.424   4.065
   94SOL    HW2  313   3.417   4.360   4.197
   95SOL     OW  314   2.366   0.312   0.103
   95SOL    HW1  315   2.307   0.247   0.063
   95SOL    HW2  316   2.318   0.395   0.095
   96SOL     OW  317   4.562   4.279   4.898
   96SOL    HW1  318   4.552   4.346   4.831
   96SOL    HW2  319   4.516   4.314   4.974
   97SOL     OW  320   3.379   0.019   0.542
   97SOL    HW1  321   3.317  -0.005   0.473
   97SOL    HW2  322   3.465  -0.002   0.506
   98SOL     OW  323   0.707   4.751   1.724
   98SOL    HW1  324   0.754   4.834   1.733
   98SOL    HW2  325   0.622   4.766   1.764
   99SOL     OW  326   4.725   2.513   3.329
   99SOL    HW1  327   4.811   2.550   3.310
   99SOL    HW2  328   4.737   2.419   3.318
  100SOL     OW  329   1.347   0.753   2.168
  100SOL    HW1  330   1.379   0.675   2.124
  100SOL    HW2  331   1.372   0.825   2.110
  101SOL     OW  332   4.505   1.392   3.553
  101SOL    HW1  333   4.509   1.318   3.613
  101SOL    HW2  334   4.582   1.444   3.573
  102SOL     OW  335   2.689   3.797   2.947
  102SOL    HW1  336   2.777   3.834   2.961
  102SOL    HW2  337   2.639   3.828   3.023
  103SOL     OW  338   2.619   1.853   2.823
  103SOL    HW1  339   2.573   1.877   2.742
  103SOL    HW2  340   2.567   1.780   2.859
  104SOL     OW  341   1.199   0.918   0.651
  104SOL    HW1  342   1.250   0.842   0.624
  104SOL    HW2  343   1.166   0.955   0.570
  105SOL     OW  344   3.127   4.078   2.163
  105SOL    HW1  345   3.174   4.136   2.223
  105SOL    HW2  346   3.063   4.135   2.120
  106SOL     OW  347   3.746   2.660   3.667
  106SOL    HW1  348   3.662   2.703   3.681
  106SOL    HW2  349   3.798   2.681   3.744
  107SOL     OW  350   4.135   4.212   1.879
  107SOL    HW1  351   4.231   4.206   1.878
  107SOL    HW2  352   4.107   4.151   1.810
  108SOL     OW  353   4.195   3.064   1.537
  108SOL    HW1  354   4.242   3.037   1.616
  108SOL    HW2  355   4.252   3.128   1.495
  109SOL     OW  356   2.981   2.099   2.563
  109SOL    HW1  357   2.981   2.130   2.473
  109SOL    HW2  358   2.888   2.093   2.586
  110SOL     OW  359   4.904   1.191   2.445
  110SOL    HW1  360   4.915   1.147   2.360
  110SOL    HW2  361   4.841   1.137   2.492
  111SOL     OW  362   1.025   4.289   3.446
  111SOL    HW1  363   0.950   4.241   3.483
  111SOL    HW2  364   1.094   4.223   3.439
  112SOL     OW  365   1.001   3.604   0.816
  112SOL    HW1  366   1.065   3.632   0.751
  112SOL    HW2  367   0.925   3.659   0.799
  113SOL     OW  368   3.085   1.602   0.266
  113SOL    HW1  369   3.088   1.674   0.329
  113SOL    HW2  370   3.020   1.542   0.300
  114SOL     OW  371   1.888   4.570   4.714
  114SOL    HW1  372   1.874   4.597   4.805
  114SOL    HW2  373   1.801   4.577   4.673
  115SOL     OW  374   1.264   1.503   0.713
  115SOL    HW1  375   1.199   1.517   0.644
  115SOL    HW2  376   1.226   1.544   0.791
  116SOL     OW  377   1.352   2.450   2.871
  116SOL    HW1  378   1.372   2.374   2.816
  116SOL    HW2  379   1.332   2.412   2.957
  117SOL     OW  380   2.496   0.469   4.370
  117SOL    HW1  381   2.541   0.402   4.318
  117SOL    HW2  382   2.547   0.476   4.450
  118SOL     OW  383   2.899   2.234   0.476
  118SOL    HW1  384   2.961   2.251   0.405
  118SOL    HW2  385   2.876   2.320   0.509
  119SOL     OW  386   0.070   0.886   4.342
  119SOL    HW1  387   0.039   0.823   4.406
  119SOL    HW2  388  -0.005   0.901   4.284
  120SOL     OW  389   1.742   1.526   4.627
  120SOL    HW1  390   1.709   1.613   4.653
  120SOL    HW2  391   1.836   1.530   4.644
  121SOL     OW  392   2.959   2.896   0.582
  121SOL    HW1  393   2.951   2.802   0.596
  121SOL    HW2  394   2.946   2.908   0.488
  122SOL     OW  395   3.688   1.640   0.252
  122SOL    HW1  396   3.634   1.565   0.276
  122SOL    HW2  397   3.628   1.699   0.205
  123SOL     OW  398   1.020   0.333   3.961
  123SOL    HW1  399   1.092   0.288   4.005
  123SOL    HW2  400   0.957   0.263   3.941
  124SOL     OW  401   4.136   4.669   3.064
  124SOL    HW1  402   4.079   4.733   3.107
  124SOL    HW2  403   4.079   4.627   2.999
  125SOL     OW  404   1.765   3.951   3.642
  125SOL    HW1  405   1.694   3.896   3.611
  125SOL    HW2  406   1.795   3.909   3.723
  126SOL     OW  407   2.308   3.956   3.528
  126SOL    HW1  408   2.245   3.941   3.598
  126SOL    HW2  409   2.339   3.868   3.504
  127SOL     OW  410   2.002   4.940   1.916
  127SOL    HW1  411   2.028   4.854   1.884
  127SOL    HW2  412   2.073   4.998   1.888
  128SOL     OW  413   1.451   0.746   3.456
  128SOL    HW1  414   1.485   0.699   3.531
  128SOL    HW2  415   1.404   0.680   3.405
  129SOL     OW  416   2.608   3.385   0.580
  129SOL    HW1  417   2.646   3.297   0.578
  129SOL    HW2  418   2.677   3.441   0.544
  130SOL     OW  419   2.871   0.933   2.032
  130SOL    HW1  420   2.828   0.930   1.946
  130SOL    HW2  421   2.811   0.887   2.090
  131SOL     OW  422   2.851   3.406   4.206
  131SOL    HW1  423   2.880   3.319   4.177
  131SOL    HW2  424   2.760   3.412   4.175
  132SOL     OW  425   4.572   0.050   4.883
  132SOL    HW1  426   4.614  -0.033   4.908
  132SOL    HW2  427   4.583   0.054   4.788
  133SOL     OW  428   2.148   3.427   3.252
  133SOL    HW1  429   2.235   3.410   3.214
  133SOL    HW2  430   2.154   3.515   3.289
  134SOL     OW  431   1.354   1.024   4.237
  134SOL    HW1  432   1.277   1.025   4.180
  134SOL    HW2  433   1.421   0.978   4.187
  135SOL     OW  434   3.279   0.548   3.695
  135SOL    HW1  435   3.277   0.644   3.693
  135SOL    HW2  436   3.361   0.527   3.740
  136SOL     OW  437   4.704   3.453   3.719
  136SOL    HW1  438   4.667   3.482   3.802
  136SOL    HW2  439   4.798   3.444   3.736
  137SOL     OW  440   4.372   3.955   1.381
  137SOL    HW1  441   4.438   3.955   1.450
  137SOL    HW2  442   4.351   4.048   1.368
  138SOL     OW  443   2.916   4.053   1.787
  138SOL    HW1  444   2.909   4.019   1.698
  138SOL    HW2  445   2.939   3.976   1.840
  139SOL     OW  446   0.282   0.317   0.465
  139SOL    HW1  447   0.340   0.328   0.389
  139SOL    HW2  448   0.280   0.222   0.480
  140SOL     OW  449   0.870   3.193   1.388
  140SOL    HW1  450   0.924   3.266   1.359
  140SOL    HW2  451   0.878   3.195   1.484
  141SOL     OW  452   2.589   4.535   0.476
  141SOL    HW1  453   2.556   4.448   0.498
  141SOL    HW2  454   2.599   4.579   0.561
  142SOL     OW  455   2.503   3.598   3.239
  142SOL    HW1  456   2.478   3.614   3.330
  142SOL    HW2  457   2.521   3.685   3.203
  143SOL     OW  458   1.120   0.999   0.374
  143SOL    HW1  459   1.202   0.952   0.357
  143SOL    HW2  460   1.076   1.001   0.290
  144SOL     OW  461   3.423   4.757   3.934
  144SOL    HW1  462   3.382   4.745   4.019
  144SOL    HW2  463   3.354   4.794   3.879
  145SOL     OW  464   4.912   0.372   2.005
  145SOL    HW1  465   5.000   0.341   1.982
  145SOL    HW2  466   4.903   0.349   2.098
  146SOL     OW  467   4.628   2.187   4.039
  146SOL    HW1  468   4.541   2.205   4.004
  146SOL    HW2  469   4.688   2.230   3.978
  147SOL     OW  470   3.381   1.694   0.639
  147SOL    HW1  471   3.365   1.787   0.650
  147SOL    HW2  472   3.375   1.679   0.545
  148SOL     OW  473   3.030   3.811   3.150
  148SOL    HW1  474   3.126   3.815   3.145
  148SOL    HW2  475   3.000   3.856   3.071
  149SOL     OW  476   0.783   0.452   3.975
  149SOL    HW1  477   0.778   0.546   3.956
  149SOL    HW2  478   0.866   0.442   4.022
  150SOL     OW  479   3.389   3.842   4.798
  150SOL    HW1  480   3.484   3.853   4.801
  150SOL    HW2  481   3.375   3.773   4.733
  151SOL     OW  482   2.211   0.327   3.108
  151SOL    HW1  483   2.231   0.260   3.042
  151SOL    HW2  484   2.286   0.325   3.167
  152SOL     OW  485   2.967   0.823   4.295
  152SOL    HW1  486   2.958   0.893   4.230
  152SOL    HW2  487   3.060   0.802   4.295
  153SOL     OW  488   3.039   4.017   4.450
  153SOL    HW1  489   3.035   4.106   4.416
  153SOL    HW2  490   3.126   3.986   4.428
  154SOL     OW  491   0.797   4.944   0.485
  154SOL    HW1  492   0.798   4.990   0.401
  154SOL    HW2  493   0.761   5.008   0.547
  155SOL     OW  494   1.645   4.403   3.424
  155SOL    HW1  495   1.673   4.382   3.513
  155SOL    HW2  496   1.589   4.480   3.434
  156SOL     OW  497   2.574   4.931   0.307
  156SOL    HW1  498   2.564   5.026   0.296
  156SOL    HW2  499   2.634   4.922   0.381
  157SOL     OW  500   4.135   3.664   4.651
  157SOL    HW1  501   4.143   3.739   4.592
  157SOL    HW2  502   4.225   3.644   4.676
  158SOL     OW  503   1.928   1.351   2.269
  158SOL    HW1  504   1.913   1.259   2.289
  158SOL    HW2  505   1.893   1.362   2.180
  159SOL     OW  506   3.364   4.456   0.963
  159SOL    HW1  507   3.444   4.409   0.987
  159SOL    HW2  508   3.385   4.548   0.976
  160SOL     OW  509   2.625   1.146   3.668
  160SOL    HW1  510   2.657   1.228   3.630
  160SOL    HW2  511   2.670   1.077   3.618
  161SOL     OW  512   0.891   1.891   1.962
  161SOL    HW1  513   0.959   1.824   1.952
  161SOL    HW2  514   0.936   1.974   1.947
  162SOL     OW  515   0.475   4.109   0.259
  162SOL    HW1  516   0.558   4.082   0.298
  162SOL    HW2  517   0.500   4.155   0.179
  163SOL     OW  518   1.890   1.036   2.584
  163SOL    HW1  519   1.931   1.113   2.625
  163SOL    HW2  520   1.856   0.985   2.657
  164SOL     OW  521   2.662   4.534   1.007
  164SOL    HW1  522   2.751   4.499   0.997
  164SOL    HW2  523   2.668   4.625   0.980
  165SOL     OW  524   3.689   2.343   3.627
  165SOL    HW1  525   3.681   2.426   3.674
  165SOL    HW2  526   3.743   2.363   3.551
  166SOL     OW  527   4.368   3.521   1.617
  166SOL    HW1  528   4.355   3.511   1.712
  166SOL    HW2  529   4.458   3.550   1.608
  167SOL     OW  530   1.538   1.150   4.857
  167SOL    HW1  531   1.604   1.082   4.871
  167SOL    HW2  532   1.512   1.176   4.946
  168SOL     OW  533   0.070   0.677   2.894
  168SOL    HW1  534   0.079   0.604   2.833
  168SOL    HW2  535   0.105   0.753   2.847
  169SOL     OW  536   3.655   1.041   3.427
  169SOL    HW1  537   3.700   1.047   3.511
  169SOL    HW2  538   3.630   1.131   3.406
  170SOL     OW  539   2.102   2.401   4.115
  170SOL    HW1  540   2.057   2.477   4.079
  170SOL    HW2  541   2.077   2.399   4.207
  171SOL     OW  542   1.070   4.317   1.720
  171SOL    HW1  543   1.089   4.406   1.751
  171SOL    HW2  544   1.100   4.317   1.629
  172SOL     OW  545   0.228   0.538   2.094
  172SOL    HW1  546   0.161   0.562   2.030
  172SOL    HW2  547   0.247   0.619   2.141
  173SOL     OW  548   0.755   4.368   1.657
  173SOL    HW1  549   0.844   4.383   1.690
  173SOL    HW2  550   0.730   4.451   1.618
  174SOL     OW  551   4.194   4.595   0.568
  174SOL    HW1  552   4.184   4.646   0.649
  174SOL    HW2  553   4.127   4.629   0.509
  175SOL     OW  554   3.976   1.034   0.158
  175SOL    HW1  555   4.013   0.950   0.130
  175SOL    HW2  556   3.928   1.066   0.081
  176SOL     OW  557   0.045   0.840   2.533
  176SOL    HW1  558   0.091   0.880   2.607
  176SOL    HW2  559  -0.004   0.767   2.572
  177SOL     OW  560   1.043   2.174   4.599
  177SOL    HW1  561   1.063   2.267   4.583
  177SOL    HW2  562   1.103   2.127   4.541
  178SOL     OW  563   1.327   1.527   3.145
  178SOL    HW1  564   1.346   1.450   3.200
  178SOL    HW2  565   1.382   1.515   3.067
  179SOL     OW  566   1.033   3.404   0.380
  179SOL    HW1  567   1.037   3.400   0.476
  179SOL    HW2  568   1.112   3.357   0.352
  180SOL     OW  569   3.522   2.047   2.873
  180SOL    HW1  570   3.618   2.043   2.879
  180SOL    HW2  571   3.494   2.075   2.960
  181SOL     OW  572   0.987   4.763   4.868
  181SOL    HW1  573   1.031   4.678   4.876
  181SOL    HW2  574   1.055   4.821   4.833
  182SOL     OW  575   4.362   4.034   3.281
  182SOL    HW1  576   4.390   4.063   3.193
  182SOL    HW2  577   4.331   4.114   3.323
  183SOL     OW  578   2.419   4.804   1.050
  183SOL    HW1  579   2.351   4.781   0.987
  183SOL    HW2  580   2.439   4.723   1.097
  184SOL     OW  581   3.562   3.600   3.042
  184SOL    HW1  582   3.505   3.532   3.007
  184SOL    HW2  583   3.511   3.641   3.112
  185SOL     OW  584   2.267   4.786   4.623
  185SOL    HW1  585   2.266   4.878   4.647
  185SOL    HW2  586   2.231   4.784   4.534
  186SOL     OW  587   2.323   4.691   3.841
  186SOL    HW1  588   2.367   4.616   3.801
  186SOL    HW2  589   2.251   4.711   3.781
  187SOL     OW  590   4.785   0.357   2.625
  187SOL    HW1  591   4.868   0.310   2.631
  187SOL    HW2  592   4.724   0.303   2.675
  188SOL     OW  593   2.771   3.460   0.042
  188SOL    HW1  594   2.857   3.491   0.072
  188SOL    HW2  595   2.787   3.426  -0.046
  189SOL     OW  596   4.931   4.135   4.894
  189SOL    HW1  597   4.971   4.055   4.930
  189SOL    HW2  598   4.896   4.181   4.971
  190SOL     OW  599   0.213   2.495   4.039
  190SOL    HW1  600   0.249   2.536   4.118
  190SOL    HW2  601   0.129   2.460   4.068
  191SOL     OW  602   1.128   1.055   1.613
  191SOL    HW1  603   1.202   1.023   1.664
  191SOL    HW2  604   1.133   1.006   1.531
  192SOL     OW  605   4.707   1.317   3.373
  192SOL    HW1  606   4.616   1.328   3.401
  192SOL    HW2  607   4.710   1.229   3.336
  193SOL     OW  608   2.328   2.147   2.727
  193SOL    HW1  609   2.350   2.073   2.669
  193SOL    HW2  610   2.236   2.133   2.750
  194SOL     OW  611   0.632   4.026   0.546
  194SOL    HW1  612   0.705   4.035   0.484
  194SOL    HW2  613   0.672   4.035   0.632
  195SOL     OW  614   1.645   2.431   1.783
  195SOL    HW1  615   1.586   2.506   1.781
  195SOL    HW2  616   1.732   2.470   1.793
  196SOL     OW  617   0.524   0.085   3.688
  196SOL    HW1  618   0.606   0.122   3.655
  196SOL    HW2  619   0.484   0.044   3.611
  197SOL     OW  620   0.512   1.929   0.410
  197SOL    HW1  621   0.590   1.914   0.357
  197SOL    HW2  622   0.471   1.843   0.417
  198SOL     OW  623   1.409   1.824   1.545
  198SOL    HW1  624   1.371   1.894   1.492
  198SOL    HW2  625   1.404   1.858   1.635
  199SOL     OW  626   4.807   4.812   2.061
  199SOL    HW1  627   4.716   4.801   2.092
  199SOL    HW2  628   4.804   4.889   2.004
  200SOL     OW  629   1.129   3.810   0.944
  200SOL    HW1  630   1.142   3.791   1.037
  200SOL    HW2  631   1.122   3.724   0.902
  201SOL     OW  632   0.545   0.578   1.633
  201SOL    HW1  633   0.601   0.507   1.664
  201SOL    HW2  634   0.510   0.546   1.550
  202SOL     OW  635   1.464   0.152   4.028
  202SOL    HW1  636   1.537   0.166   3.968
  202SOL    HW2  637   1.499   0.094   4.096
  203SOL     OW  638   1.825   0.296   1.573
  203SOL    HW1  639   1.873   0.249   1.505
  203SOL    HW2  640   1.755   0.342   1.526
  204SOL     OW  641   1.400   4.917   4.260
  204SOL    HW1  642   1.336   4.847   4.243
  204SOL    HW2  643   1.366   4.962   4.337
  205SOL     OW  644   4.422   3.517   0.871
  205SOL    HW1  645   4.395   3.522   0.963
  205SOL    HW2  646   4.347   3.549   0.822
  206SOL     OW  647   2.254   1.475   4.844
  206SOL    HW1  648   2.343   1.489   4.812
  206SOL    HW2  649   2.266   1.437   4.931
  207SOL     OW  650   1.351   2.181   0.553
  207SOL    HW1  651   1.297   2.161   0.630
  207SOL    HW2  652   1.441   2.164   0.583
  208SOL     OW  653   2.267   4.481   1.511
  208SOL    HW1  654   2.284   4.573   1.493
  208SOL    HW2  655   2.349   4.448   1.549
  209SOL     OW  656   2.986   1.848   4.326
  209SOL    HW1  657   3.042   1.896   4.265
  209SOL    HW2  658   3.045   1.785   4.368
  210SOL     OW  659   2.969   1.661   0.507
  210SOL    HW1  660   2.930   1.574   0.495
  210SOL    HW2  661   2.897   1.722   0.492
  211SOL     OW  662   4.056   4.098   4.920
  211SOL    HW1  663   3.971   4.102   4.876
  211SOL    HW2  664   4.081   4.005   4.914
  212SOL     OW  665   1.253   4.839   3.345
  212SOL    HW1  666   1.261   4.794   3.429
  212SOL    HW2  667   1.336   4.886   3.335
  213SOL     OW  668   4.108   3.135   0.002
  213SOL    HW1  669   4.121   3.041  -0.007
  213SOL    HW2  670   4.153   3.158   0.084
  214SOL     OW  671   1.053   0.237   1.114
  214SOL    HW1  672   1.021   0.161   1.064
  214SOL    HW2  673   0.977   0.294   1.123
  215SOL     OW  674   0.539   2.408   3.117
  215SOL    HW1  675   0.485   2.414   3.038
  215SOL    HW2  676   0.482   2.367   3.182
  216SOL     OW  677   4.711   3.739   1.045
  216SOL    HW1  678   4.720   3.647   1.072
  216SOL    HW2  679   4.628   3.767   1.085
  217SOL     OW  680   2.807   2.490   0.200
  217SOL    HW1  681   2.721   2.508   0.239
  217SOL    HW2  682   2.795   2.409   0.151
  218SOL     OW  683   2.646   4.685   2.143
  218SOL    HW1  684   2.672   4.606   2.096
  218SOL    HW2  685   2.626   4.655   2.232
  219SOL     OW  686   2.719   1.514   0.436
  219SOL    HW1  687   2.695   1.449   0.370
  219SOL    HW2  688   2.645   1.574   0.438
  220SOL     OW  689   2.531   2.147   4.123
  220SOL    HW1  690   2.590   2.128   4.050
  220SOL    HW2  691   2.582   2.201   4.183
  221SOL     OW  692   4.934   3.472   4.311
  221SOL    HW1  693   4.937   3.494   4.218
  221SOL    HW2  694   4.844   3.489   4.337
  222SOL     OW  695   4.119   4.742   0.816
  222SOL    HW1  696   4.057   4.815   0.810
  222SOL    HW2  697   4.071   4.673   0.861
  223SOL     OW  698   2.858   3.561   2.685
  223SOL    HW1  699   2.832   3.627   2.620
  223SOL    HW2  700   2.947   3.587   2.711
  224SOL     OW  701   0.861   2.634   4.217
  224SOL    HW1  702   0.767   2.615   4.209
  224SOL    HW2  703   0.901   2.591   4.142
  225SOL     OW  704   4.326   0.418   3.869
  225SOL    HW1  705   4.295   0.436   3.958
  225SOL    HW2  706   4.261   0.359   3.832
  226SOL     OW  707   0.501   4.916   0.995
  226SOL    HW1  708   0.453   4.972   0.934
  226SOL    HW2  709   0.581   4.892   0.948
  227SOL     OW  710   3.367   1.752   3.464
  227SOL    HW1  711   3.394   1.702   3.388
  227SOL    HW2  712   3.277   1.724   3.481
  228SOL     OW  713   3.211   0.955   2.645
  228SOL    HW1  714   3.278   0.965   2.578
  228SOL    HW2  715   3.164   0.875   2.621
  229SOL     OW  716   3.571   3.013   1.107
  229SOL    HW1  717   3.552   2.928   1.067
  229SOL    HW2  718   3.666   3.020   1.103
  230SOL     OW  719   2.734   4.637   1.625
  230SOL    HW1  720   2.764   4.695   1.695
  230SOL    HW2  721   2.735   4.691   1.547
  231SOL     OW  722   1.691   0.048   4.222
  231SOL    HW1  723   1.632  -0.022   4.250
  231SOL    HW2  724   1.645   0.128   4.246
  232SOL     OW  725   0.679   2.760   4.493
  232SOL    HW1  726   0.646   2.830   4.549
  232SOL    HW2  727   0.751   2.721   4.543
  233SOL     OW  728   0.749   4.600   3.172
  233SOL    HW1  729   0.752   4.603   3.077
  233SOL    HW2  730   0.740   4.507   3.193
  234SOL     OW  731   4.056   4.411   1.600
  234SOL    HW1  732   4.113   4.488   1.598
  234SOL    HW2  733   4.009   4.418   1.682
  235SOL     OW  734   2.247   1.406   0.159
  235SOL    HW1  735   2.266   1.336   0.222
  235SOL    HW2  736   2.278   1.485   0.202
  236SOL     OW  737   4.603   0.074   2.452
  236SOL    HW1  738   4.568   0.106   2.369
  236SOL    HW2  739   4.599  -0.021   2.445
  237SOL     OW  740   3.420   2.752   0.107
  237SOL    HW1  741   3.495   2.803   0.137
  237SOL    HW2  742   3.428   2.668   0.153
  238SOL     OW  743   2.620   0.683   2.906
  238SOL    HW1  744   2.556   0.752   2.886
  238SOL    HW2  745   2.692   0.699   2.845
  239SOL     OW  746   3.876   3.292   2.702
  239SOL    HW1  747   3.970   3.298   2.685
  239SOL    HW2  748   3.855   3.372   2.750
  240SOL     OW  749   3.376   1.659   0.351
  240SOL    HW1  750   3.368   1.752   0.329
  240SOL    HW2  751   3.293   1.620   0.324
  241SOL     OW  752   3.561   0.262   1.999
  241SOL    HW1  753   3.643   0.311   1.997
  241SOL    HW2  754   3.530   0.264   1.908
  242SOL     OW  755   0.066   0.009   2.609
  242SOL    HW1  756   0.071  -0.086   2.604
  242SOL    HW2  757  -0.021   0.027   2.647
  243SOL     OW  758   2.779   3.167   0.553
  243SOL    HW1  759   2.814   3.094   0.502
  243SOL    HW2  760   2.856   3.219   0.577
  244SOL     OW  761   0.667   2.055   3.722
  244SOL    HW1  762   0.751   2.099   3.704
  244SOL    HW2  763   0.683   2.006   3.803
  245SOL     OW  764   1.365   2.452   1.201
  245SOL    HW1  765   1.395   2.435   1.290
  245SOL    HW2  766   1.370   2.367   1.157
  246SOL     OW  767   0.498   3.465   4.476
  246SOL    HW1  768   0.409   3.479   4.507
  246SOL    HW2  769   0.553   3.498   4.548
  247SOL     OW  770   1.032   3.975   4.330
  247SOL    HW1  771   0.966   4.001   4.267
  247SOL    HW2  772   0.985   3.969   4.413
  248SOL     OW  773   0.526   3.538   3.322
  248SOL    HW1  774   0.620   3.527   3.312
  248SOL    HW2  775   0.489   3.452   3.300
  249SOL     OW  776   4.397   1.523   0.216
  249SOL    HW1  777   4.342   1.455   0.255
  249SOL    HW2  778   4.338   1.598   0.204
  250SOL     OW  779   0.973   0.169   0.186
  250SOL    HW1  780   1.000   0.079   0.203
  250SOL    HW2  781   1.028   0.198   0.113
  251SOL     OW  782   4.257   2.111   2.354
  251SOL    HW1  783   4.267   2.045   2.423
  251SOL    HW2  784   4.236   2.061   2.275
  252SOL     OW  785   3.576   4.776   2.247
  252SOL    HW1  786   3.593   4.684   2.265
  252SOL    HW2  787   3.614   4.791   2.160
  253SOL     OW  788   0.860   3.179   4.510
  253SOL    HW1  789   0.783   3.220   4.472
  253SOL    HW2  790   0.826   3.117   4.575
  254SOL     OW  791   4.522   4.479   4.743
  254SOL    HW1  792   4.445   4.536   4.744
  254SOL    HW2  793   4.595   4.536   4.766
  255SOL     OW  794   3.378   0.434   1.056
  255SOL    HW1  795   3.445   0.449   0.988
  255SOL    HW2  796   3.321   0.367   1.018
  256SOL     OW  797   4.378   2.364   1.262
  256SOL    HW1  798   4.450   2.420   1.233
  256SOL    HW2  799   4.301   2.421   1.260
  257SOL     OW  800   2.341   1.070   3.265
  257SOL    HW1  801   2.408   1.038   3.205
  257SOL    HW2  802   2.372   1.042   3.351
  258SOL     OW  803   3.754   3.052   4.100
  258SOL    HW1  804   3.769   3.102   4.180
  258SOL    HW2  805   3.659   3.054   4.088
  259SOL     OW  806   3.787   0.892   4.507
  259SOL    HW1  807   3.804   0.798   4.497
  259SOL    HW2  808   3.693   0.898   4.522
  260SOL     OW  809   1.024   4.819   4.534
  260SOL    HW1  810   1.008   4.744   4.590
  260SOL    HW2  811   1.115   4.843   4.551
  261SOL     OW  812   3.384   3.601   4.664
  261SOL    HW1  813   3.478   3.583   4.653
  261SOL    HW2  814   3.340   3.534   4.611
  262SOL     OW  815   3.416   2.255   3.822
  262SOL    HW1  816   3.376   2.212   3.746
  262SOL    HW2  817   3.361   2.331   3.839
  263SOL     OW  818   3.069   3.126   0.240
  263SOL    HW1  819   3.063   3.194   0.173
  263SOL    HW2  820   3.088   3.173   0.321
  264SOL     OW  821   3.015   1.135   0.174
  264SOL    HW1  822   3.017   1.229   0.187
  264SOL    HW2  823   3.100   1.115   0.134
  265SOL     OW  824   3.791   3.118   4.833
  265SOL    HW1  825   3.806   3.087   4.744
  265SOL    HW2  826   3.864   3.177   4.850
  266SOL     OW  827   3.704   3.291   2.133
  266SOL    HW1  828   3.640   3.226   2.103
  266SOL    HW2  829   3.768   3.296   2.062
  267SOL     OW  830   4.698   0.350   3.071
  267SOL    HW1  831   4.749   0.271   3.087
  267SOL    HW2  832   4.616   0.335   3.117
  268SOL     OW  833   0.066   4.718   4.149
  268SOL    HW1  834   0.010   4.754   4.081
  268SOL    HW2  835   0.152   4.710   4.108
  269SOL     OW  836   0.799   3.545   1.972
  269SOL    HW1  837   0.758   3.616   2.022
  269SOL    HW2  838   0.893   3.565   1.974
  270SOL     OW  839   0.103   0.383   2.360
  270SOL    HW1  840   0.068   0.472   2.367
  270SOL    HW2  841   0.181   0.392   2.305
  271SOL     OW  842   0.570   0.964   3.300
  271SOL    HW1  843   0.609   1.029   3.242
  271SOL    HW2  844   0.489   1.006   3.331
  272SOL     OW  845   1.672   3.817   1.329
  272SOL    HW1  846   1.663   3.896   1.382
  272SOL    HW2  847   1.708   3.752   1.388
  273SOL     OW  848   3.779   1.693   1.769
  273SOL    HW1  849   3.730   1.633   1.714
  273SOL    HW2  850   3.850   1.640   1.805
  274SOL     OW  851   0.238   0.219   1.155
  274SOL    HW1  852   0.202   0.174   1.232
  274SOL    HW2  853   0.196   0.305   1.154
  275SOL     OW  854   2.526   2.412   0.890
  275SOL    HW1  855   2.555   2.407   0.799
  275SOL    HW2  856   2.597   2.371   0.940
  276SOL     OW  857   1.930   0.633   4.079
  276SOL    HW1  858   1.970   0.572   4.017
  276SOL    HW2  859   1.837   0.609   4.080
  277SOL     OW  860   4.892   4.487   1.030
  277SOL    HW1  861   4.945   4.522   0.959
  277SOL    HW2  862   4.858   4.404   0.996
  278SOL     OW  863   3.374   3.536   0.919
  278SOL    HW1  864   3.438   3.587   0.968
  278SOL    HW2  865   3.416   3.521   0.834
  279SOL     OW  866   0.117   0.538   2.669
  279SOL    HW1  867   0.188   0.569   2.613
  279SOL    HW2  868   0.109   0.445   2.648
  280SOL     OW  869   4.120   0.529   1.883
  280SOL    HW1  870   4.168   0.596   1.835
  280SOL    HW2  871   4.047   0.576   1.923
  281SOL     OW  872   4.753   2.983   4.669
  281SOL    HW1  873   4.743   2.937   4.752
  281SOL    HW2  874   4.743   2.915   4.602
  282SOL     OW  875   0.193   0.149   1.430
  282SOL    HW1  876   0.119   0.186   1.478
  282SOL    HW2  877   0.268   0.162   1.487
  283SOL     OW  878   1.106   2.734   4.821
  283SOL    HW1  879   1.182   2.689   4.859
  283SOL    HW2  880   1.043   2.739   4.893
  284SOL     OW  881   1.388   2.080   3.295
  284SOL    HW1  882   1.459   2.016   3.284
  284SOL    HW2  883   1.419   2.138   3.365
  285SOL     OW  884   4.709   3.786   1.769
  285SOL    HW1  885   4.804   3.797   1.756
  285SOL    HW2  886   4.699   3.776   1.863
  286SOL     OW  887   1.141   3.465   4.066
  286SOL    HW1  888   1.121   3.510   4.148
  286SOL    HW2  889   1.101   3.378   4.075
  287SOL     OW  890   4.334   0.819   4.844
  287SOL    HW1  891   4.249   0.802   4.884
  287SOL    HW2  892   4.355   0.738   4.798
  288SOL     OW  893   0.221   0.699   0.592
  288SOL    HW1  894   0.160   0.759   0.635
  288SOL    HW2  895   0.167   0.622   0.571
  289SOL     OW  896   3.325   0.302   0.600
  289SOL    HW1  897   3.359   0.214   0.587
  289SOL    HW2  898   3.398   0.360   0.579
  290SOL     OW  899   4.583   1.410   0.899
  290SOL    HW1  900   4.578   1.458   0.982
  290SOL    HW2  901   4.650   1.343   0.914
  291SOL     OW  902   0.167   4.088   0.296
  291SOL    HW1  903   0.096   4.092   0.359
  291SOL    HW2  904   0.168   4.174   0.254
  292SOL     OW  905   0.652   2.467   0.832
  292SOL    HW1  906   0.636   2.437   0.742
  292SOL    HW2  907   0.683   2.390   0.878
  293SOL     OW  908   3.924   1.185   2.145
  293SOL    HW1  909   3.902   1.155   2.233
  293SOL    HW2  910   4.005   1.139   2.123
  294SOL     OW  911   4.525   0.185   1.593
  294SOL    HW1  912   4.483   0.207   1.510
  294SOL    HW2  913   4.565   0.099   1.577
  295SOL     OW  914   1.639   3.650   2.625
  295SOL    HW1  915   1.688   3.579   2.667
  295SOL    HW2  916   1.705   3.697   2.574
  296SOL     OW  917   2.529   4.717   2.706
  296SOL    HW1  918   2.439   4.723   2.739
  296SOL    HW2  919   2.520   4.672   2.622
  297SOL     OW  920   0.766   4.943   0.866
  297SOL    HW1  921   0.764   5.027   0.820
  297SOL    HW2  922   0.800   4.881   0.801
  298SOL     OW  923   1.176   2.944   0.874
  298SOL    HW1  924   1.233   2.993   0.934
  298SOL    HW2  925   1.157   3.005   0.804
  299SOL     OW  926   1.930   0.038   3.240
  299SOL    HW1  927   1.918   0.133   3.235
  299SOL    HW2  928   1.902   0.005   3.155
  300SOL     OW  929   4.567   1.210   3.942
  300SOL    HW1  930   4.645   1.264   3.931
  300SOL    HW2  931   4.552   1.172   3.856
  301SOL     OW  932   0.964   2.654   2.204
  301SOL    HW1  933   1.026   2.582   2.197
  301SOL    HW2  934   0.990   2.700   2.284
  302SOL     OW  935   0.430   1.456   4.124
  302SOL    HW1  936   0.481   1.530   4.157
  302SOL    HW2  937   0.446   1.386   4.187
  303SOL     OW  938   3.524   1.851   4.418
  303SOL    HW1  939   3.486   1.920   4.363
  303SOL    HW2  940   3.557   1.897   4.495
  304SOL     OW  941   1.873   0.320   4.375
  304SOL    HW1  942   1.952   0.266   4.368
  304SOL    HW2  943   1.903   0.409   4.353
  305SOL     OW  944   4.127   3.144   0.997
  305SOL    HW1  945   4.083   3.177   1.076
  305SOL    HW2  946   4.206   3.102   1.029
  306SOL     OW  947   0.553   2.064   2.664
  306SOL    HW1  948   0.505   1.985   2.689
  306SOL    HW2  949   0.492   2.112   2.609
  307SOL     OW  950   3.446   1.581   2.332
  307SOL    HW1  951   3.523   1.549   2.378
  307SOL    HW2  952   3.377   1.518   2.353
  308SOL     OW  953   4.851   1.578   2.633
  308SOL    HW1  954   4.772   1.528   2.618
  308SOL    HW2  955   4.921   1.527   2.593
  309SOL     OW  956   4.605   3.745   4.408
  309SOL    HW1  957   4.574   3.813   4.467
  309SOL    HW2  958   4.673   3.699   4.458
  310SOL     OW  959   3.401   3.031   3.801
  310SOL    HW1  960   3.478   2.974   3.805
  310SOL    HW2  961   3.347   2.992   3.731
  311SOL     OW  962   1.194   1.329   2.463
  311SOL    HW1  963   1.211   1.280   2.383
  311SOL    HW2  964   1.136   1.272   2.514
  312SOL     OW  965   1.380   3.644   3.079
  312SOL    HW1  966   1.303   3.608   3.033
  312SOL    HW2  967   1.391   3.731   3.041
  313SOL     OW  968   0.350   2.691   1.624
  313SOL    HW1  969   0.328   2.746   1.549
  313SOL    HW2  970   0.418   2.632   1.591
  314SOL     OW  971   4.705   0.888   4.475
  314SOL    HW1  972   4.727   0.909   4.385
  314SOL    HW2  973   4.664   0.801   4.470
  315SOL     OW  974   0.969   4.015   2.813
  315SOL    HW1  975   0.899   4.061   2.858
  315SOL    HW2  976   1.046   4.026   2.869
  316SOL     OW  977   0.890   1.796   3.221
  316SOL    HW1  978   0.956   1.802   3.290
  316SOL    HW2  979   0.929   1.841   3.146
  317SOL     OW  980   2.561   4.358   3.877
  317SOL    HW1  981   2.514   4.378   3.797
  317SOL    HW2  982   2.636   4.306   3.849
  318SOL     OW  983   3.633   2.138   4.417
  318SOL    HW1  984   3.545   2.173   4.434
  318SOL    HW2  985   3.686   2.172   4.489
  319SOL     OW  986   0.384   3.102   4.333
  319SOL    HW1  987   0.387   3.067   4.244
  319SOL    HW2  988   0.411   3.029   4.389
  320SOL     OW  989   2.413   3.764   0.919
  320SOL    HW1  990   2.403   3.847   0.965
  320SOL    HW2  991   2.390   3.784   0.828
  321SOL     OW  992   4.809   1.447   3.628
  321SOL    HW1  993   4.823   1.425   3.536
  321SOL    HW2  994   4.825   1.541   3.633
  322SOL     OW  995   3.124   2.780   3.371
  322SOL    HW1  996   3.041   2.828   3.362
  322SOL    HW2  997   3.171   2.799   3.290
  323SOL     OW  998   3.820   2.019   3.812
  323SOL    HW1  999   3.793   2.096   3.863
  323SOL    HW2 1000   3.786   1.944   3.862
  324SOL     OW 1001   0.780   3.103   4.199
  324SOL    HW1 1002   0.822   3.036   4.253
  324SOL    HW2 1003   0.723   3.150   4.259
  325SOL     OW 1004   1.539   2.563   2.266
  325SOL    HW1 1005   1.465   2.600   2.315
  325SOL    HW2 1006   1.518   2.578   2.174
  326SOL     OW 1007   1.708   4.013   1.768
  326SOL    HW1 1008   1.718   3.922   1.798
  326SOL    HW2 1009   1.786   4.029   1.714
  327SOL     OW 1010   2.782   1.304   3.511
  327SOL    HW1 1011   2.739   1.363   3.450
  327SOL    HW2 1012   2.866   1.346   3.531
  328SOL     OW 1013   1.612   3.207   1.661
  328SOL    HW1 1014   1.526   3.213   1.619
  328SOL    HW2 1015   1.612   3.278   1.725
  329SOL     OW 1016   1.452   0.929   4.488
  329SOL    HW1 1017   1.377   0.875   4.463
  329SOL    HW2 1018   1.464   0.989   4.415
  330SOL     OW 1019   0.698   3.034   2.902
  330SOL    HW1 1020   0.724   2.974   2.832
  330SOL    HW2 1021   0.716   2.985   2.983
  331SOL     OW 1022   3.620   3.426   0.367
  331SOL    HW1 1023   3.571   3.347   0.347
  331SOL    HW2 1024   3.683   3.399   0.434
  332SOL     OW 1025   2.530   4.432   1.612
  332SOL    HW1 1026   2.507   4.425   1.705
  332SOL    HW2 1027   2.579   4.514   1.606
  333SOL     OW 1028   3.947   4.731   4.607
  333SOL    HW1 1029   3.993   4.805   4.568
  333SOL    HW2 1030   3.855   4.748   4.589
  334SOL     OW 1031   1.783   0.778   1.512
  334SOL    HW1 1032   1.844   0.705   1.500
  334SOL    HW2 1033   1.716   0.743   1.572
  335SOL     OW 1034   2.927   3.870   3.394
  335SOL    HW1 1035   2.980   3.851   3.316
  335SOL    HW2 1036   2.988   3.860   3.467
  336SOL     OW 1037   3.661   3.625   0.145
  336SOL    HW1 1038   3.597   3.598   0.079
  336SOL    HW2 1039   3.624   3.594   0.228
  337SOL     OW 1040   2.051   0.336   0.750
  337SOL    HW1 1041   2.137   0.305   0.777
  337SOL    HW2 1042   2.007   0.359   0.833
  338SOL     OW 1043   0.222   0.864   2.762
  338SOL    HW1 1044   0.263   0.874   2.847
  338SOL    HW2 1045   0.263   0.930   2.707
  339SOL     OW 1046   0.418   1.209   3.399
  339SOL    HW1 1047   0.416   1.267   3.475
  339SOL    HW2 1048   0.359   1.250   3.336
  340SOL     OW 1049   1.098   3.659   1.915
  340SOL    HW1 1050   1.167   3.716   1.881
  340SOL    HW2 1051   1.103   3.668   2.010
  341SOL     OW 1052   4.322   0.030   0.069
  341SOL    HW1 1053   4.289  -0.033   0.005
  341SOL    HW2 1054   4.410   0.051   0.039
  342SOL     OW 1055   2.428   1.939   3.026
  342SOL    HW1 1056   2.503   1.926   2.968
  342SOL    HW2 1057   2.387   2.020   2.995
  343SOL     OW 1058   0.981   4.022   0.649
  343SOL    HW1 1059   0.943   3.935   0.663
  343SOL    HW2 1060   1.040   4.034   0.723
  344SOL     OW 1061   0.198   4.371   0.183
  344SOL    HW1 1062   0.230   4.366   0.273
  344SOL    HW2 1063   0.277   4.373   0.129
  345SOL     OW 1064   3.972   1.645   0.321
  345SOL    HW1 1065   3.976   1.556   0.357
  345SOL    HW2 1066   3.879   1.660   0.305
  346SOL     OW 1067   4.180   0.159   0.711
  346SOL    HW1 1068   4.112   0.099   0.682
  346SOL    HW2 1069   4.213   0.199   0.630
  347SOL     OW 1070   1.179   4.763   2.415
  347SOL    HW1 1071   1.269   4.734   2.430
  347SOL    HW2 1072   1.162   4.827   2.484
  348SOL     OW 1073   1.940   3.128   3.652
  348SOL    HW1 1074   1.897   3.110   3.569
  348SOL    HW2 1075   2.021   3.077   3.650
  349SOL     OW 1076   0.560   0.730   2.594
  349SOL    HW1 1077   0.601   0.722   2.508
  349SOL    HW2 1078   0.564   0.824   2.613
  350SOL     OW 1079   4.252   0.306   0.489
  350SOL    HW1 1080   4.212   0.260   0.415
  350SOL    HW2 1081   4.345   0.307   0.469
  351SOL     OW 1082   4.125   0.928   4.030
  351SOL    HW1 1083   4.076   0.903   4.108
  351SOL    HW2 1084   4.060   0.968   3.972
  352SOL     OW 1085   0.552   3.082   3.560
  352SOL    HW1 1086   0.593   3.131   3.489
  352SOL    HW2 1087   0.458   3.100   3.550
  353SOL     OW 1088   1.936   2.299   3.862
  353SOL    HW1 1089   1.972   2.252   3.938
  353SOL    HW2 1090   1.887   2.233   3.815
  354SOL     OW 1091   1.720   1.529   4.248
  354SOL    HW1 1092   1.713   1.559   4.338
  354SOL    HW2 1093   1.708   1.608   4.195
  355SOL     OW 1094   1.614   1.178   4.415
  355SOL    HW1 1095   1.575   1.227   4.488
  355SOL    HW2 1096   1.694   1.226   4.394
  356SOL     OW 1097   0.470   2.623   4.937
  356SOL    HW1 1098   0.467   2.660   4.849
  356SOL    HW2 1099   0.538   2.556   4.932
  357SOL     OW 1100   4.849   3.507   1.222
  357SOL    HW1 1101   4.938   3.499   1.258
  357SOL    HW2 1102   4.820   3.416   1.212
  358SOL     OW 1103   0.364   2.964   1.783
  358SOL    HW1 1104   0.390   2.879   1.749
  358SOL    HW2 1105   0.279   2.949   1.824
  359SOL     OW 1106   3.931   3.126   1.584
  359SOL    HW1 1107   4.020   3.095   1.572
  359SOL    HW2 1108   3.911   3.109   1.676
  360SOL     OW 1109   2.502   4.104   0.978
  360SOL    HW1 1110   2.506   4.186   0.929
  360SOL    HW2 1111   2.593   4.087   1.005
  361SOL     OW 1112   4.669   0.779   4.751
  361SOL    HW1 1113   4.740   0.842   4.746
  361SOL    HW2 1114   4.712   0.693   4.745
  362SOL     OW 1115   4.247   1.887   4.617
  362SOL    HW1 1116   4.327   1.837   4.604
  362SOL    HW2 1117   4.253   1.959   4.554
  363SOL     OW 1118   2.870   4.524   3.239
  363SOL    HW1 1119   2.796   4.582   3.220
  363SOL    HW2 1120   2.942   4.584   3.260
  364SOL     OW 1121   0.168   4.394   1.147
  364SOL    HW1 1122   0.164   4.420   1.239
  364SOL    HW2 1123   0.090   4.435   1.108
  365SOL     OW 1124   4.096   2.685   0.108
  365SOL    HW1 1125   4.013   2.684   0.061
  365SOL    HW2 1126   4.098   2.772   0.150
  366SOL     OW 1127   0.689   1.671   0.729
  366SOL    HW1 1128   0.779   1.644   0.749
  366SOL    HW2 1129   0.687   1.679   0.634
  367SOL     OW 1130   0.447   0.819   0.857
  367SOL    HW1 1131   0.509   0.806   0.929
  367SOL    HW2 1132   0.498   0.807   0.778
  368SOL     OW 1133   2.886   3.880   4.945
  368SOL    HW1 1134   2.846   3.825   4.878
  368SOL    HW2 1135   2.868   3.970   4.917
  369SOL     OW 1136   1.325   0.552   3.337
  369SOL    HW1 1137   1.361   0.506   3.261
  369SOL    HW2 1138   1.240   0.512   3.352
  370SOL     OW 1139   3.925   1.628   3.839
  370SOL    HW1 1140   3.992   1.580   3.888
  370SOL    HW2 1141   3.969   1.708   3.809
  371SOL     OW 1142   1.895   1.574   3.004
  371SOL    HW1 1143   1.889   1.669   3.012
  371SOL    HW2 1144   1.876   1.556   2.912
  372SOL     OW 1145   2.299   4.130   1.924
  372SOL    HW1 1146   2.308   4.161   1.834
  372SOL    HW2 1147   2.290   4.035   1.915
  373SOL     OW 1148   0.552   4.074   3.397
  373SOL    HW1 1149   0.516   4.036   3.317
  373SOL    HW2 1150   0.483   4.131   3.430
  374SOL     OW 1151   2.167   0.640   0.432
  374SOL    HW1 1152   2.177   0.735   0.425
  374SOL    HW2 1153   2.130   0.626   0.520
  375SOL     OW 1154   2.709   2.109   2.609
  375SOL    HW1 1155   2.671   2.149   2.688
  375SOL    HW2 1156   2.657   2.144   2.537
  376SOL     OW 1157   3.748   0.655   2.220
  376SOL    HW1 1158   3.655   0.638   2.236
  376SOL    HW2 1159   3.791   0.628   2.302
  377SOL     OW 1160   3.161   3.282   4.306
  377SOL    HW1 1161   3.136   3.227   4.381
  377SOL    HW2 1162   3.102   3.255   4.236
  378SOL     OW 1163   1.033   3.586   3.234
  378SOL    HW1 1164   1.095   3.632   3.291
  378SOL    HW2 1165   1.001   3.653   3.174
  379SOL     OW 1166   3.549   1.102   4.435
  379SOL    HW1 1167   3.457   1.075   4.434
  379SOL    HW2 1168   3.561   1.143   4.520
  380SOL     OW 1169   1.926   4.753   3.926
  380SOL    HW1 1170   1.956   4.665   3.902
  380SOL    HW2 1171   1.832   4.751   3.908
  381SOL     OW 1172   3.766   4.257   1.206
  381SOL    HW1 1173   3.847   4.263   1.258
  381SOL    HW2 1174   3.774   4.329   1.144
  382SOL     OW 1175   0.946   0.833   2.460
  382SOL    HW1 1176   0.894   0.811   2.538
  382SOL    HW2 1177   1.037   0.824   2.488
  383SOL     OW 1178   4.021   1.861   3.708
  383SOL    HW1 1179   4.002   1.880   3.616
  383SOL    HW2 1180   3.994   1.940   3.755
  384SOL     OW 1181   0.477   3.812   4.283
  384SOL    HW1 1182   0.398   3.838   4.236
  384SOL    HW2 1183   0.516   3.744   4.229
  385SOL     OW 1184   4.875   2.092   0.937
  385SOL    HW1 1185   4.941   2.072   0.871
  385SOL    HW2 1186   4.923   2.138   1.006
  386SOL     OW 1187   3.151   3.341   2.730
  386SOL    HW1 1188   3.231   3.325   2.680
  386SOL    HW2 1189   3.093   3.386   2.669
  387SOL     OW 1190   2.791   2.261   0.017
  387SOL    HW1 1191   2.698   2.256  -0.004
  387SOL    HW2 1192   2.824   2.173  -0.001
  388SOL     OW 1193   4.795   1.259   0.926
  388SOL    HW1 1194   4.830   1.224   1.007
  388SOL    HW2 1195   4.863   1.318   0.894
  389SOL     OW 1196   1.870   1.500   2.732
  389SOL    HW1 1197   1.783   1.461   2.725
  389SOL    HW2 1198   1.930   1.428   2.709
  390SOL     OW 1199   3.733   0.131   2.671
  390SOL    HW1 1200   3.688   0.211   2.698
  390SOL    HW2 1201   3.682   0.099   2.597
  391SOL     OW 1202   2.975   0.934   1.774
  391SOL    HW1 1203   3.036   0.976   1.713
  391SOL    HW2 1204   2.994   0.974   1.858
  392SOL     OW 1205   1.567   4.757   0.899
  392SOL    HW1 1206   1.574   4.664   0.922
  392SOL    HW2 1207   1.604   4.763   0.811
  393SOL     OW 1208   0.023   3.717   2.324
  393SOL    HW1 1209   0.053   3.766   2.247
  393SOL    HW2 1210  -0.003   3.784   2.387
  394SOL     OW 1211   1.532   0.008   2.113
  394SOL    HW1 1212   1.623   0.039   2.104
  394SOL    HW2 1213   1.479   0.083   2.086
  395SOL     OW 1214   3.105   3.660   2.734
  395SOL    HW1 1215   3.146   3.734   2.688
  395SOL    HW2 1216   3.177   3.597   2.743
  396SOL     OW 1217   1.650   2.281   3.586
  396SOL    HW1 1218   1.715   2.347   3.565
  396SOL    HW2 1219   1.700   2.208   3.623
  397SOL     OW 1220   1.996   1.559   1.123
  397SOL    HW1 1221   1.981   1.475   1.080
  397SOL    HW2 1222   1.950   1.552   1.207
  398SOL     OW 1223   4.070   2.176   1.098
  398SOL    HW1 1224   4.116   2.128   1.028
  398SOL    HW2 1225   4.084   2.268   1.076
  399SOL     OW 1226   4.901   0.678   4.543
  399SOL    HW1 1227   4.865   0.592   4.564
  399SOL    HW2 1228   4.825   0.737   4.540
  400SOL     OW 1229   2.016   4.103   4.721
  400SOL    HW1 1230   2.024   4.008   4.727
  400SOL    HW2 1231   2.075   4.127   4.649
  401SOL     OW 1232   1.810   4.689   4.319
  401SOL    HW1 1233   1.766   4.709   4.236
  401SOL    HW2 1234   1.901   4.715   4.304
  402SOL     OW 1235   1.518   1.674   0.611
  402SOL    HW1 1236   1.584   1.670   0.680
  402SOL    HW2 1237   1.462   1.598   0.626
  403SOL     OW 1238   3.615   4.512   2.082
  403SOL    HW1 1239   3.538   4.458   2.065
  403SOL    HW2 1240   3.648   4.480   2.166
  404SOL     OW 1241   1.783   1.096   1.919
  404SOL    HW1 1242   1.804   1.095   1.825
  404SOL    HW2 1243   1.784   1.188   1.943
  405SOL     OW 1244   3.793   1.541   2.821
  405SOL    HW1 1245   3.752   1.457   2.798
  405SOL    HW2 1246   3.733   1.607   2.788
  406SOL     OW 1247   0.422   4.889   3.483
  406SOL    HW1 1248   0.408   4.956   3.417
  406SOL    HW2 1249   0.489   4.831   3.445
  407SOL     OW 1250   4.635   3.741   4.753
  407SOL    HW1 1251   4.632   3.837   4.748
  407SOL    HW2 1252   4.643   3.723   4.846
  408SOL     OW 1253   0.655   0.601   1.873
  408SOL    HW1 1254   0.621   0.618   1.785
  408SOL    HW2 1255   0.610   0.521   1.901
  409SOL     OW 1256   1.811   3.626   1.541
  409SOL    HW1 1257   1.892   3.676   1.556
  409SOL    HW2 1258   1.841   3.546   1.498
  410SOL     OW 1259   3.584   0.327   2.336
  410SOL    HW1 1260   3.652   0.267   2.368
  410SOL    HW2 1261   3.599   0.332   2.242
  411SOL     OW 1262   0.350   4.769   2.479
  411SOL    HW1 1263   0.422   4.721   2.519
  411SOL    HW2 1264   0.329   4.838   2.541
  412SOL     OW 1265   3.220   2.539   1.870
  412SOL    HW1 1266   3.279   2.470   1.901
  412SOL    HW2 1267   3.234   2.542   1.776
  413SOL     OW 1268   1.710   4.501   0.519
  413SOL    HW1 1269   1.771   4.499   0.593
  413SOL    HW2 1270   1.748   4.442   0.454
  414SOL     OW 1271   4.702   4.492   0.089
  414SOL    HW1 1272   4.737   4.410   0.125
  414SOL    HW2 1273   4.617   4.503   0.131
  415SOL     OW 1274   4.671   3.207   2.189
  415SOL    HW1 1275   4.606   3.238   2.253
  415SOL    HW2 1276   4.688   3.116   2.214
  416SOL     OW 1277   1.903   0.980   3.022
  416SOL    HW1 1278   1.993   1.011   3.022
  416SOL    HW2 1279   1.909   0.888   2.998
  417SOL     OW 1280   2.124   4.902   0.272
  417SOL    HW1 1281   2.061   4.878   0.340
  417SOL    HW2 1282   2.153   4.818   0.236
  418SOL     OW 1283   2.250   2.987   2.991
  418SOL    HW1 1284   2.201   2.914   3.028
  418SOL    HW2 1285   2.220   2.993   2.900
  419SOL     OW 1286   0.597   3.883   1.013
  419SOL    HW1 1287   0.504   3.859   1.017
  419SOL    HW2 1288   0.641   3.816   1.064
  420SOL     OW 1289   3.393   4.382   1.533
  420SOL    HW1 1290   3.398   4.290   1.509
  420SOL    HW2 1291   3.452   4.426   1.472
  421SOL     OW 1292   2.860   3.291   1.766
  421SOL    HW1 1293   2.944   3.264   1.729
  421SOL    HW2 1294   2.809   3.320   1.690
  422SOL     OW 1295   3.986   0.025   1.832
  422SOL    HW1 1296   3.891   0.020   1.840
  422SOL    HW2 1297   4.006   0.119   1.838
  423SOL     OW 1298   1.610   3.300   0.331
  423SOL    HW1 1299   1.622   3.294   0.236
  423SOL    HW2 1300   1.693   3.332   0.365
  424SOL     OW 1301   2.015   4.452   1.649
  424SOL    HW1 1302   1.960   4.381   1.615
  424SOL    HW2 1303   2.084   4.463   1.583
  425SOL     OW 1304   0.860   0.763   1.385
  425SOL    HW1 1305   0.892   0.798   1.469
  425SOL    HW2 1306   0.940   0.742   1.336
  426SOL     OW 1307   0.480   2.986   0.561
  426SOL    HW1 1308   0.517   2.899   0.568
  426SOL    HW2 1309   0.444   3.005   0.647
  427SOL     OW 1310   4.499   3.799   0.493
  427SOL    HW1 1311   4.497   3.703   0.490
  427SOL    HW2 1312   4.408   3.824   0.510
  428SOL     OW 1313   1.406   2.306   3.466
  428SOL    HW1 1314   1.429   2.339   3.380
  428SOL    HW2 1315   1.484   2.320   3.520
  429SOL     OW 1316   3.797   1.246   0.977
  429SOL    HW1 1317   3.718   1.265   0.924
  429SOL    HW2 1318   3.793   1.310   1.048
  430SOL     OW 1319   2.424   0.299   2.852
  430SOL    HW1 1320   2.499   0.250   2.884
  430SOL    HW2 1321   2.354   0.234   2.847
  431SOL     OW 1322   0.362   0.090   2.967
  431SOL    HW1 1323   0.287   0.127   3.013
  431SOL    HW2 1324   0.425   0.162   2.963
  432SOL     OW 1325   0.161   0.281   2.613
  432SOL    HW1 1326   0.147   0.186   2.606
  432SOL    HW2 1327   0.159   0.312   2.522
  433SOL     OW 1328   2.889   3.916   1.559
  433SOL    HW1 1329   2.846   3.914   1.474
  433SOL    HW2 1330   2.904   3.824   1.580
  434SOL     OW 1331   1.539   3.674   4.505
  434SOL    HW1 1332   1.602   3.645   4.439
  434SOL    HW2 1333   1.454   3.661   4.464
  435SOL     OW 1334   3.467   1.802   1.534
  435SOL    HW1 1335   3.561   1.798   1.515
  435SOL    HW2 1336   3.462   1.827   1.626
  436SOL     OW 1337   1.640   4.331   2.488
  436SOL    HW1 1338   1.608   4.253   2.444
  436SOL    HW2 1339   1.717   4.301   2.537
  437SOL     OW 1340   2.328   0.001   3.755
  437SOL    HW1 1341   2.355  -0.089   3.770
  437SOL    HW2 1342   2.236   0.004   3.782
  438SOL     OW 1343   1.081   2.730   1.793
  438SOL    HW1 1344   1.056   2.646   1.831
  438SOL    HW2 1345   1.156   2.759   1.846
  439SOL     OW 1346   3.536   3.788   2.047
  439SOL    HW1 1347   3.580   3.733   2.112
  439SOL    HW2 1348   3.527   3.873   2.089
  440SOL     OW 1349   3.582   2.614   3.349
  440SOL    HW1 1350   3.508   2.572   3.394
  440SOL    HW2 1351   3.591   2.699   3.393
  441SOL     OW 1352   0.900   1.467   4.220
  441SOL    HW1 1353   0.925   1.544   4.271
  441SOL    HW2 1354   0.982   1.437   4.181
  442SOL     OW 1355   1.188   3.130   1.960
  442SOL    HW1 1356   1.116   3.123   1.898
  442SOL    HW2 1357   1.254   3.068   1.928
  443SOL     OW 1358   4.373   3.927   4.361
  443SOL    HW1 1359   4.397   3.980   4.437
  443SOL    HW2 1360   4.453   3.924   4.308
  444SOL     OW 1361   2.226   3.576   4.717
  444SOL    HW1 1362   2.224   3.615   4.630
  444SOL    HW2 1363   2.314   3.595   4.749
  445SOL     OW 1364   3.043   4.228   0.329
  445SOL    HW1 1365   2.994   4.249   0.249
  445SOL    HW2 1366   3.092   4.308   0.348
  446SOL     OW 1367   4.592   3.515   1.302
  446SOL    HW1 1368   4.684   3.517   1.277
  446SOL    HW2 1369   4.591   3.548   1.392
  447SOL     OW 1370   1.900   1.091   2.321
  447SOL    HW1 1371   1.989   1.061   2.301
  447SOL    HW2 1372   1.891   1.076   2.415
  448SOL     OW 1373   1.992   0.595   1.262
  448SOL    HW1 1374   2.074   0.572   1.306
  448SOL    HW2 1375   2.016   0.666   1.203
  449SOL     OW 1376   0.088   1.810   1.576
  449SOL    HW1 1377   0.178   1.830   1.600
  449SOL    HW2 1378   0.042   1.801   1.659
  450SOL     OW 1379   2.312   2.969   0.429
  450SOL    HW1 1380   2.393   2.988   0.476
  450SOL    HW2 1381   2.326   3.005   0.342
  451SOL     OW 1382   1.725   2.913   1.575
  451SOL    HW1 1383   1.691   2.891   1.488
  451SOL    HW2 1384   1.686   2.998   1.595
  452SOL     OW 1385   4.600   1.208   4.838
  452SOL    HW1 1386   4.571   1.171   4.754
  452SOL    HW2 1387   4.636   1.294   4.814
  453SOL     OW 1388   3.344   3.938   3.810
  453SOL    HW1 1389   3.270   3.878   3.821
  453SOL    HW2 1390   3.397   3.898   3.741
  454SOL     OW 1391   0.400   3.363   1.782
  454SOL    HW1 1392   0.483   3.392   1.743
  454SOL    HW2 1393   0.362   3.442   1.819
  455SOL     OW 1394   0.768   3.157   1.732
  455SOL    HW1 1395   0.684   3.142   1.687
  455SOL    HW2 1396   0.748   3.142   1.824
  456SOL     OW 1397   3.831   2.903   2.972
  456SOL    HW1 1398   3.841   2.809   2.991
  456SOL    HW2 1399   3.875   2.916   2.888
  457SOL     OW 1400   0.840   0.750   2.727
  457SOL    HW1 1401   0.748   0.775   2.717
  457SOL    HW2 1402   0.857   0.754   2.821
  458SOL     OW 1403   0.452   2.266   0.373
  458SOL    HW1 1404   0.390   2.325   0.416
  458SOL    HW2 1405   0.396   2.210   0.319
  459SOL     OW 1406   2.423   2.484   1.143
  459SOL    HW1 1407   2.371   2.564   1.125
  459SOL    HW2 1408   2.456   2.459   1.057
  460SOL     OW 1409   4.864   0.874   1.431
  460SOL    HW1 1410   4.904   0.869   1.519
  460SOL    HW2 1411   4.783   0.923   1.445
  461SOL     OW 1412   4.559   4.804   1.005
  461SOL    HW1 1413   4.631   4.852   0.967
  461SOL    HW2 1414   4.516   4.761   0.931
  462SOL     OW 1415   4.140   1.848   1.640
  462SOL    HW1 1416   4.235   1.855   1.638
  462SOL    HW2 1417   4.112   1.916   1.702
  463SOL     OW 1418   3.641   3.442   1.790
  463SOL    HW1 1419   3.702   3.513   1.769
  463SOL    HW2 1420   3.695   3.376   1.832
  464SOL     OW 1421   4.293   2.652   3.963
  464SOL    HW1 1422   4.323   2.575   3.914
  464SOL    HW2 1423   4.372   2.707   3.972
  465SOL     OW 1424   0.593   1.581   0.966
  465SOL    HW1 1425   0.559   1.492   0.959
  465SOL    HW2 1426   0.597   1.614   0.876
  466SOL     OW 1427   2.881   2.222   3.054
  466SOL    HW1 1428   2.885   2.301   3.001
  466SOL    HW2 1429   2.865   2.152   2.990
  467SOL     OW 1430   1.251   1.866   0.563
  467SOL    HW1 1431   1.183   1.873   0.630
  467SOL    HW2 1432   1.217   1.800   0.502
  468SOL     OW 1433   2.505   1.086   4.175
  468SOL    HW1 1434   2.436   1.144   4.144
  468SOL    HW2 1435   2.545   1.052   4.095
  469SOL     OW 1436   4.452   3.732   3.154
  469SOL    HW1 1437   4.489   3.647   3.176
  469SOL    HW2 1438   4.361   3.713   3.128
  470SOL     OW 1439   3.944   2.017   0.562
  470SOL    HW1 1440   3.960   1.934   0.607
  470SOL    HW2 1441   3.849   2.025   0.558
  471SOL     OW 1442   4.753   3.558   4.544
  471SOL    HW1 1443   4.767   3.465   4.563
  471SOL    HW2 1444   4.803   3.604   4.611
  472SOL     OW 1445   1.984   2.527   2.940
  472SOL    HW1 1446   1.949   2.447   2.902
  472SOL    HW2 1447   1.911   2.589   2.938
  473SOL     OW 1448   3.788   2.457   1.511
  473SOL    HW1 1449   3.698   2.469   1.542
  473SOL    HW2 1450   3.778   2.417   1.424
  474SOL     OW 1451   2.918   4.241   0.073
  474SOL    HW1 1452   2.845   4.299   0.094
  474SOL    HW2 1453   2.888   4.189  -0.002
  475SOL     OW 1454   3.082   4.702   3.322
  475SOL    HW1 1455   3.165   4.745   3.302
  475SOL    HW2 1456   3.034   4.765   3.376
  476SOL     OW 1457   3.549   0.423   3.073
  476SOL    HW1 1458   3.493   0.487   3.030
  476SOL    HW2 1459   3.613   0.475   3.123
  477SOL     OW 1460   2.331   3.342   4.028
  477SOL    HW1 1461   2.269   3.297   3.971
  477SOL    HW2 1462   2.284   3.355   4.110
  478SOL     OW 1463   3.897   3.234   3.299
  478SOL    HW1 1464   3.893   3.284   3.381
  478SOL    HW2 1465   3.931   3.148   3.325
  479SOL     OW 1466   0.352   3.430   3.608
  479SOL    HW1 1467   0.443   3.427   3.636
  479SOL    HW2 1468   0.315   3.506   3.654
  480SOL     OW 1469   2.291   1.334   2.534
  480SOL    HW1 1470   2.308   1.269   2.466
  480SOL    HW2 1471   2.198   1.352   2.527
  481SOL     OW 1472   2.919   4.151   0.578
  481SOL    HW1 1473   2.966   4.076   0.612
  481SOL    HW2 1474   2.965   4.174   0.497
  482SOL     OW 1475   2.243   2.574   1.562
  482SOL    HW1 1476   2.177   2.505   1.565
  482SOL    HW2 1477   2.212   2.634   1.494
  483SOL     OW 1478   4.477   3.526   3.550
  483SOL    HW1 1479   4.573   3.530   3.549
  483SOL    HW2 1480   4.457   3.439   3.583
  484SOL     OW 1481   1.848   0.087   0.191
  484SOL    HW1 1482   1.928   0.039   0.213
  484SOL    HW2 1483   1.877   0.161   0.139
  485SOL     OW 1484   2.625   0.614   3.516
  485SOL    HW1 1485   2.696   0.558   3.485
  485SOL    HW2 1486   2.597   0.575   3.598
  486SOL     OW 1487   1.964   0.393   1.001
  486SOL    HW1 1488   2.016   0.356   1.072
  486SOL    HW2 1489   1.925   0.472   1.039
  487SOL     OW 1490   2.493   2.615   0.540
  487SOL    HW1 1491   2.416   2.660   0.576
  487SOL    HW2 1492   2.567   2.654   0.587
  488SOL     OW 1493   3.400   1.664   1.257
  488SOL    HW1 1494   3.444   1.596   1.205
  488SOL    HW2 1495   3.472   1.718   1.291
  489SOL     OW 1496   2.296   4.499   1.063
  489SOL    HW1 1497   2.301   4.477   0.970
  489SOL    HW2 1498   2.221   4.449   1.096
  490SOL     OW 1499   1.194   3.174   3.061
  490SOL    HW1 1500   1.286   3.147   3.063
  490SOL    HW2 1501   1.170   3.168   2.968
  491SOL     OW 1502   4.638   1.695   3.531
  491SOL    HW1 1503   4.648   1.772   3.587
  491SOL    HW2 1504   4.566   1.717   3.472
  492SOL     OW 1505   1.244   3.840   4.444
  492SOL    HW1 1506   1.183   3.896   4.397
  492SOL    HW2 1507   1.190   3.798   4.511
  493SOL     OW 1508   1.134   1.043   4.063
  493SOL    HW1 1509   1.049   1.002   4.082
  493SOL    HW2 1510   1.133   1.055   3.968
  494SOL     OW 1511   0.938   2.687   2.695
  494SOL    HW1 1512   0.988   2.613   2.730
  494SOL    HW2 1513   0.905   2.732   2.773
  495SOL     OW 1514   0.863   1.284   2.020
  495SOL    HW1 1515   0.854   1.379   2.035
  495SOL    HW2 1516   0.918   1.277   1.942
  496SOL     OW 1517   0.988   1.368   3.609
  496SOL    HW1 1518   0.947   1.448   3.576
  496SOL    HW2 1519   1.045   1.339   3.537
  497SOL     OW 1520   1.419   2.014   3.730
  497SOL    HW1 1521   1.360   1.994   3.803
  497SOL    HW2 1522   1.496   2.053   3.771
  498SOL     OW 1523   1.684   1.236   1.266
  498SOL    HW1 1524   1.743   1.200   1.332
  498SOL    HW2 1525   1.611   1.174   1.262
  499SOL     OW 1526   0.485   1.888   4.394
  499SOL    HW1 1527   0.459   1.832   4.321
  499SOL    HW2 1528   0.520   1.827   4.459
  500SOL     OW 1529   4.427   3.344   2.883
  500SOL    HW1 1530   4.464   3.259   2.859
  500SOL    HW2 1531   4.490   3.381   2.945
  501SOL     OW 1532   3.591   4.003   0.956
  501SOL    HW1 1533   3.659   3.936   0.955
  501SOL    HW2 1534   3.548   3.993   1.041
  502SOL     OW 1535   1.676   0.833   3.246
  502SOL    HW1 1536   1.614   0.808   3.315
  502SOL    HW2 1537   1.754   0.780   3.264
  503SOL     OW 1538   3.310   0.165   0.156
  503SOL    HW1 1539   3.396   0.138   0.191
  503SOL    HW2 1540   3.281   0.234   0.215
  504SOL     OW 1541   4.899   4.246   1.791
  504SOL    HW1 1542   4.950   4.321   1.761
  504SOL    HW2 1543   4.843   4.281   1.861
  505SOL     OW 1544   1.011   4.494   2.114
  505SOL    HW1 1545   0.977   4.508   2.025
  505SOL    HW2 1546   1.106   4.491   2.103
  506SOL     OW 1547   0.887   3.373   3.831
  506SOL    HW1 1548   0.839   3.340   3.907
  506SOL    HW2 1549   0.821   3.414   3.776
  507SOL     OW 1550   4.826   4.448   2.279
  507SOL    HW1 1551   4.906   4.495   2.254
  507SOL    HW2 1552   4.836   4.434   2.373
  508SOL     OW 1553   0.318   0.592   2.501
  508SOL    HW1 1554   0.390   0.622   2.556
  508SOL    HW2 1555   0.326   0.642   2.420
  509SOL     OW 1556   4.384   0.896   2.029
  509SOL    HW1 1557   4.376   0.891   1.933
  509SOL    HW2 1558   4.408   0.987   2.046
  510SOL     OW 1559   3.171   1.208   2.111
  510SOL    HW1 1560   3.172   1.115   2.134
  510SOL    HW2 1561   3.092   1.219   2.059
  511SOL     OW 1562   1.283   3.423   3.394
  511SOL    HW1 1563   1.297   3.350   3.334
  511SOL    HW2 1564   1.352   3.413   3.460
  512SOL     OW 1565   1.377   2.991   4.775
  512SOL    HW1 1566   1.358   2.970   4.866
  512SOL    HW2 1567   1.293   3.019   4.738
  513SOL     OW 1568   2.015   4.233   4.045
  513SOL    HW1 1569   2.102   4.257   4.013
  513SOL    HW2 1570   2.019   4.138   4.057
  514SOL     OW 1571   0.998   2.504   1.181
  514SOL    HW1 1572   0.984   2.530   1.272
  514SOL    HW2 1573   0.926   2.546   1.133
  515SOL     OW 1574   1.406   0.740   1.128
  515SOL    HW1 1575   1.482   0.771   1.175
  515SOL    HW2 1576   1.412   0.644   1.134
  516SOL     OW 1577   1.898   4.347   2.051
  516SOL    HW1 1578   1.984   4.328   2.013
  516SOL    HW2 1579   1.918   4.398   2.130
  517SOL     OW 1580   4.713   3.334   3.473
  517SOL    HW1 1581   4.760   3.407   3.434
  517SOL    HW2 1582   4.679   3.369   3.556
  518SOL     OW 1583   0.707   1.939   0.190
  518SOL    HW1 1584   0.643   1.962   0.122
  518SOL    HW2 1585   0.760   1.869   0.151
  519SOL     OW 1586   1.269   1.454   4.635
  519SOL    HW1 1587   1.339   1.391   4.619
  519SOL    HW2 1588   1.246   1.443   4.727
  520SOL     OW 1589   4.922   3.740   0.530
  520SOL    HW1 1590   4.941   3.646   0.533
  520SOL    HW2 1591   4.850   3.752   0.592
  521SOL     OW 1592   2.362   4.416   2.827
  521SOL    HW1 1593   2.305   4.376   2.892
  521SOL    HW2 1594   2.309   4.419   2.747
  522SOL     OW 1595   3.829   4.613   0.081
  522SOL    HW1 1596   3.751   4.604   0.025
  522SOL    HW2 1597   3.833   4.530   0.130
  523SOL     OW 1598   1.065   3.884   2.068
  523SOL    HW1 1599   1.083   3.902   2.160
  523SOL    HW2 1600   1.030   3.967   2.034
  524SOL     OW 1601   2.745   0.565   3.816
  524SOL    HW1 1602   2.814   0.552   3.751
  524SOL    HW2 1603   2.734   0.479   3.857
  525SOL     OW 1604   3.061   3.537   3.657
  525SOL    HW1 1605   3.133   3.474   3.655
  525SOL    HW2 1606   3.009   3.514   3.580
  526SOL     OW 1607   2.724   0.836   4.473
  526SOL    HW1 1608   2.648   0.883   4.440
  526SOL    HW2 1609   2.721   0.751   4.427
  527SOL     OW 1610   3.972   3.369   4.858
  527SOL    HW1 1611   4.014   3.286   4.880
  527SOL    HW2 1612   3.985   3.424   4.935
  528SOL     OW 1613   4.364   3.580   3.954
  528SOL    HW1 1614   4.333   3.537   4.034
  528SOL    HW2 1615   4.341   3.518   3.884
  529SOL     OW 1616   3.166   2.343   4.133
  529SOL    HW1 1617   3.260   2.354   4.150
  529SOL    HW2 1618   3.123   2.391   4.204
  530SOL     OW 1619   1.524   3.472   3.901
  530SOL    HW1 1620   1.459   3.535   3.870
  530SOL    HW2 1621   1.476   3.414   3.960
  531SOL     OW 1622   2.240   3.653   3.727
  531SOL    HW1 1623   2.223   3.580   3.667
  531SOL    HW2 1624   2.188   3.633   3.805
  532SOL     OW 1625   0.415   3.458   1.475
  532SOL    HW1 1626   0.464   3.470   1.556
  532SOL    HW2 1627   0.462   3.388   1.430
  533SOL     OW 1628   4.368   3.811   1.983
  533SOL    HW1 1629   4.354   3.832   1.890
  533SOL    HW2 1630   4.454   3.847   2.002
  534SOL     OW 1631   4.640   4.813   3.316
  534SOL    HW1 1632   4.689   4.739   3.352
  534SOL    HW2 1633   4.567   4.825   3.377
  535SOL     OW 1634   4.698   1.437   4.713
  535SOL    HW1 1635   4.752   1.511   4.738
  535SOL    HW2 1636   4.735   1.407   4.630
  536SOL     OW 1637   1.846   0.288   4.653
  536SOL    HW1 1638   1.770   0.341   4.678
  536SOL    HW2 1639   1.847   0.291   4.558
  537SOL     OW 1640   0.381   3.022   0.819
  537SOL    HW1 1641   0.373   3.103   0.869
  537SOL    HW2 1642   0.294   2.981   0.826
  538SOL     OW 1643   3.113   1.984   3.123
  538SOL    HW1 1644   3.208   1.975   3.118
  538SOL    HW2 1645   3.092   2.054   3.062
  539SOL     OW 1646   4.605   1.001   0.776
  539SOL    HW1 1647   4.548   0.998   0.699
  539SOL    HW2 1648   4.668   1.071   0.757
  540SOL     OW 1649   0.693   0.473   0.616
  540SOL    HW1 1650   0.656   0.420   0.545
  540SOL    HW2 1651   0.650   0.558   0.607
  541SOL     OW 1652   2.166   4.697   4.904
  541SOL    HW1 1653   2.224   4.768   4.877
  541SOL    HW2 1654   2.212   4.617   4.875
  542SOL     OW 1655   2.147   3.605   2.595
  542SOL    HW1 1656   2.226   3.634   2.550
  542SOL    HW2 1657   2.149   3.510   2.588
  543SOL     OW 1658   4.820   0.836   1.920
  543SOL    HW1 1659   4.902   0.873   1.955
  543SOL    HW2 1660   4.808   0.755   1.969
  544SOL     OW 1661   2.159   1.315   1.476
  544SOL    HW1 1662   2.124   1.283   1.393
  544SOL    HW2 1663   2.194   1.237   1.519
  545SOL     OW 1664   1.792   0.633   4.853
  545SOL    HW1 1665   1.742   0.639   4.934
  545SOL    HW2 1666   1.742   0.573   4.798
  546SOL     OW 1667   0.732   4.779   4.469
  546SOL    HW1 1668   0.644   4.790   4.434
  546SOL    HW2 1669   0.773   4.865   4.461
  547SOL     OW 1670   1.555   3.219   4.766
  547SOL    HW1 1671   1.508   3.136   4.774
  547SOL    HW2 1672   1.526   3.254   4.682
  548SOL     OW 1673   3.719   0.601   3.581
  548SOL    HW1 1674   3.743   0.558   3.500
  548SOL    HW2 1675   3.791   0.582   3.642
  549SOL     OW 1676   1.855   0.876   2.070
  549SOL    HW1 1677   1.834   0.951   2.014
  549SOL    HW2 1678   1.943   0.895   2.103
  550SOL     OW 1679   1.052   3.157   0.703
  550SOL    HW1 1680   0.970   3.148   0.752
  550SOL    HW2 1681   1.065   3.252   0.695
  551SOL     OW 1682   1.868   3.765   4.301
  551SOL    HW1 1683   1.864   3.831   4.371
  551SOL    HW2 1684   1.795   3.787   4.243
  552SOL     OW 1685   2.788   3.224   2.803
  552SOL    HW1 1686   2.879   3.207   2.827
  552SOL    HW2 1687   2.776   3.182   2.718
  553SOL     OW 1688   2.237   1.124   4.561
  553SOL    HW1 1689   2.198   1.163   4.483
  553SOL    HW2 1690   2.164   1.118   4.623
  554SOL     OW 1691   2.315   3.820   0.659
  554SOL    HW1 1692   2.248   3.762   0.623
  554SOL    HW2 1693   2.274   3.906   0.660
  555SOL     OW 1694   4.548   3.042   1.413
  555SOL    HW1 1695   4.468   3.086   1.384
  555SOL    HW2 1696   4.598   3.110   1.458
  556SOL     OW 1697   3.447   1.771   0.947
  556SOL    HW1 1698   3.496   1.784   1.028
  556SOL    HW2 1699   3.373   1.831   0.953
  557SOL     OW 1700   2.126   1.220   1.770
  557SOL    HW1 1701   2.203   1.165   1.782
  557SOL    HW2 1702   2.153   1.306   1.802
  558SOL     OW 1703   0.212   0.038   0.514
  558SOL    HW1 1704   0.150   0.032   0.587
  558SOL    HW2 1705   0.232  -0.053   0.493
  559SOL     OW 1706   0.646   0.158   1.938
  559SOL    HW1 1707   0.580   0.097   1.971
  559SOL    HW2 1708   0.688   0.193   2.018
  560SOL     OW 1709   3.490   1.176   2.007
  560SOL    HW1 1710   3.504   1.087   2.040
  560SOL    HW2 1711   3.438   1.219   2.075
  561SOL     OW 1712   2.822   1.639   2.876
  561SOL    HW1 1713   2.766   1.716   2.866
  561SOL    HW2 1714   2.898   1.658   2.821
  562SOL     OW 1715   2.786   2.479   2.939
  562SOL    HW1 1716   2.810   2.504   2.850
  562SOL    HW2 1717   2.728   2.549   2.969
  563SOL     OW 1718   1.048   1.651   1.801
  563SOL    HW1 1719   0.985   1.683   1.737
  563SOL    HW2 1720   1.128   1.636   1.750
  564SOL     OW 1721   2.600   1.050   3.935
  564SOL    HW1 1722   2.666   0.985   3.908
  564SOL    HW2 1723   2.589   1.105   3.857
  565SOL     OW 1724   2.634   3.102   4.293
  565SOL    HW1 1725   2.644   3.074   4.202
  565SOL    HW2 1726   2.700   3.052   4.341
  566SOL     OW 1727   0.469   1.851   2.831
  566SOL    HW1 1728   0.540   1.791   2.807
  566SOL    HW2 1729   0.487   1.874   2.922
  567SOL     OW 1730   2.552   4.730   3.635
  567SOL    HW1 1731   2.626   4.709   3.692
  567SOL    HW2 1732   2.581   4.806   3.585
  568SOL     OW 1733   1.815   2.595   4.833
  568SOL    HW1 1734   1.900   2.573   4.870
  568SOL    HW2 1735   1.780   2.662   4.891
  569SOL     OW 1736   3.308   4.878   2.214
  569SOL    HW1 1737   3.392   4.851   2.253
  569SOL    HW2 1738   3.296   4.819   2.140
  570SOL     OW 1739   2.976   2.705   4.115
  570SOL    HW1 1740   2.975   2.705   4.020
  570SOL    HW2 1741   2.961   2.796   4.140
  571SOL     OW 1742   0.344   1.117   3.970
  571SOL    HW1 1743   0.253   1.147   3.982
  571SOL    HW2 1744   0.337   1.045   3.907
  572SOL     OW 1745   3.103   1.240   1.735
  572SOL    HW1 1746   3.162   1.170   1.765
  572SOL    HW2 1747   3.035   1.244   1.803
  573SOL     OW 1748   0.500   0.685   0.579
  573SOL    HW1 1749   0.523   0.721   0.493
  573SOL    HW2 1750   0.405   0.696   0.585
  574SOL     OW 1751   2.071   1.901   1.134
  574SOL    HW1 1752   2.101   1.832   1.193
  574SOL    HW2 1753   2.151   1.935   1.094
  575SOL     OW 1754   1.707   0.657   2.009
  575SOL    HW1 1755   1.753   0.605   1.943
  575SOL    HW2 1756   1.776   0.712   2.046
  576SOL     OW 1757   3.716   1.280   3.154
  576SOL    HW1 1758   3.704   1.373   3.133
  576SOL    HW2 1759   3.669   1.267   3.236
  577SOL     OW 1760   1.804   1.342   4.089
  577SOL    HW1 1761   1.758   1.408   4.142
  577SOL    HW2 1762   1.823   1.387   4.007
  578SOL     OW 1763   4.537   2.104   3.516
  578SOL    HW1 1764   4.446   2.095   3.544
  578SOL    HW2 1765   4.584   2.037   3.567
  579SOL     OW 1766   3.797   2.680   2.313
  579SOL    HW1 1767   3.837   2.766   2.301
  579SOL    HW2 1768   3.714   2.699   2.357
  580SOL     OW 1769   1.581   0.639   4.426
  580SOL    HW1 1770   1.637   0.715   4.411
  580SOL    HW2 1771   1.493   0.668   4.400
  581SOL     OW 1772   2.062   3.038   2.503
  581SOL    HW1 1773   1.980   3.054   2.457
  581SOL    HW2 1774   2.087   2.949   2.476
  582SOL     OW 1775   2.029   3.326   2.287
  582SOL    HW1 1776   1.967   3.288   2.226
  582SOL    HW2 1777   2.079   3.389   2.235
  583SOL     OW 1778   2.566   3.785   1.696
  583SOL    HW1 1779   2.608   3.841   1.761
  583SOL    HW2 1780   2.532   3.845   1.630
  584SOL     OW 1781   2.689   4.931   0.554
  584SOL    HW1 1782   2.710   4.981   0.632
  584SOL    HW2 1783   2.646   4.852   0.587
  585SOL     OW 1784   3.005   2.926   0.047
  585SOL    HW1 1785   3.031   2.838   0.075
  585SOL    HW2 1786   3.017   2.981   0.125
  586SOL     OW 1787   2.341   0.721   3.501
  586SOL    HW1 1788   2.295   0.712   3.584
  586SOL    HW2 1789   2.364   0.632   3.476
  587SOL     OW 1790   0.104   2.992   0.188
  587SOL    HW1 1791   0.194   2.994   0.222
  587SOL    HW2 1792   0.093   2.903   0.154
  588SOL     OW 1793   1.868   1.023   1.176
  588SOL    HW1 1794   1.798   0.967   1.210
  588SOL    HW2 1795   1.859   1.018   1.081
  589SOL     OW 1796   0.655   1.194   1.341
  589SOL    HW1 1797   0.658   1.289   1.345
  589SOL    HW2 1798   0.730   1.169   1.286
  590SOL     OW 1799   4.454   1.294   1.946
  590SOL    HW1 1800   4.532   1.341   1.916
  590SOL    HW2 1801   4.487   1.233   2.013
  591SOL     OW 1802   0.462   2.045   4.893
  591SOL    HW1 1803   0.532   2.005   4.843
  591SOL    HW2 1804   0.456   2.135   4.859
  592SOL     OW 1805   3.609   3.495   2.705
  592SOL    HW1 1806   3.657   3.503   2.787
  592SOL    HW2 1807   3.678   3.493   2.637
  593SOL     OW 1808   2.803   0.614   1.043
  593SOL    HW1 1809   2.859   0.537   1.036
  593SOL    HW2 1810   2.854   0.684   1.001
  594SOL     OW 1811   1.095   4.880   4.291
  594SOL    HW1 1812   1.064   4.864   4.380
  594SOL    HW2 1813   1.060   4.967   4.269
  595SOL     OW 1814   2.067   1.755   0.587
  595SOL    HW1 1815   2.065   1.736   0.681
  595SOL    HW2 1816   1.995   1.704   0.550
  596SOL     OW 1817   1.194   4.046   2.946
  596SOL    HW1 1818   1.231   4.134   2.943
  596SOL    HW2 1819   1.268   3.988   2.929
  597SOL     OW 1820   2.970   3.848   0.612
  597SOL    HW1 1821   2.885   3.831   0.652
  597SOL    HW2 1822   3.029   3.784   0.653
  598SOL     OW 1823   2.441   3.654   2.227
  598SOL    HW1 1824   2.461   3.651   2.320
  598SOL    HW2 1825   2.525   3.636   2.184
  599SOL     OW 1826   4.400   3.239   4.095
  599SOL    HW1 1827   4.367   3.198   4.015
  599SOL    HW2 1828   4.328   3.293   4.127
  600SOL     OW 1829   3.018   0.302   2.760
  600SOL    HW1 1830   2.958   0.372   2.787
  600SOL    HW2 1831   3.002   0.232   2.823
  601SOL     OW 1832   2.903   2.690   0.371
  601SOL    HW1 1833   2.875   2.631   0.301
  601SOL    HW2 1834   2.847   2.667   0.445
  602SOL     OW 1835   0.557   0.255   2.273
  602SOL    HW1 1836   0.476   0.236   2.226
  602SOL    HW2 1837   0.529   0.289   2.358
  603SOL     OW 1838   1.706   3.906   1.055
  603SOL    HW1 1839   1.776   3.846   1.031
  603SOL    HW2 1840   1.670   3.869   1.136
  604SOL     OW 1841   0.615   1.001   2.674
  604SOL    HW1 1842   0.601   1.027   2.765
  604SOL    HW2 1843   0.639   1.083   2.630
  605SOL     OW 1844   2.726   1.458   3.314
  605SOL    HW1 1845   2.816   1.474   3.284
  605SOL    HW2 1846   2.671   1.482   3.240
  606SOL     OW 1847   1.281   2.047   0.839
  606SOL    HW1 1848   1.339   1.973   0.853
  606SOL    HW2 1849   1.206   2.011   0.791
  607SOL     OW 1850   1.407   3.329   0.024
  607SOL    HW1 1851   1.467   3.295  -0.042
  607SOL    HW2 1852   1.323   3.290   0.002
  608SOL     OW 1853   3.115   1.656   0.993
  608SOL    HW1 1854   3.203   1.634   0.962
  608SOL    HW2 1855   3.086   1.726   0.935
  609SOL     OW 1856   4.286   0.572   2.856
  609SOL    HW1 1857   4.192   0.587   2.863
  609SOL    HW2 1858   4.307   0.517   2.932
  610SOL     OW 1859   3.717   1.982   0.726
  610SOL    HW1 1860   3.729   1.905   0.782
  610SOL    HW2 1861   3.622   1.997   0.725
  611SOL     OW 1862   1.845   2.097   3.654
  611SOL    HW1 1863   1.857   2.018   3.708
  611SOL    HW2 1864   1.895   2.080   3.575
  612SOL     OW 1865   0.079   2.483   3.742
  612SOL    HW1 1866   0.159   2.437   3.716
  612SOL    HW2 1867   0.099   2.575   3.729
  613SOL     OW 1868   1.921   2.688   1.404
  613SOL    HW1 1869   1.941   2.616   1.464
  613SOL    HW2 1870   2.006   2.729   1.387
  614SOL     OW 1871   1.688   2.467   0.383
  614SOL    HW1 1872   1.698   2.372   0.387
  614SOL    HW2 1873   1.629   2.481   0.309
  615SOL     OW 1874   3.989   0.932   1.462
  615SOL    HW1 1875   3.946   0.982   1.393
  615SOL    HW2 1876   4.047   0.994   1.505
  616SOL     OW 1877   4.905   0.062   4.599
  616SOL    HW1 1878   4.897   0.003   4.674
  616SOL    HW2 1879   4.928   0.005   4.526
  617SOL     OW 1880   1.198   0.133   1.332
  617SOL    HW1 1881   1.132   0.067   1.312
  617SOL    HW2 1882   1.193   0.195   1.259
  618SOL     OW 1883   4.119   0.407   2.144
  618SOL    HW1 1884   4.144   0.468   2.074
  618SOL    HW2 1885   4.168   0.327   2.125
  619SOL     OW 1886   0.445   4.619   3.201
  619SOL    HW1 1887   0.432   4.621   3.296
  619SOL    HW2 1888   0.538   4.640   3.189
  620SOL     OW 1889   0.641   0.173   0.125
  620SOL    HW1 1890   0.679   0.255   0.093
  620SOL    HW2 1891   0.715   0.113   0.131
  621SOL     OW 1892   2.306   1.454   3.136
  621SOL    HW1 1893   2.353   1.414   3.210
  621SOL    HW2 1894   2.245   1.515   3.177
  622SOL     OW 1895   1.572   0.287   4.876
  622SOL    HW1 1896   1.591   0.381   4.879
  622SOL    HW2 1897   1.524   0.270   4.957
  623SOL     OW 1898   3.244   3.104   1.258
  623SOL    HW1 1899   3.210   3.129   1.344
  623SOL    HW2 1900   3.269   3.012   1.268
  624SOL     OW 1901   0.686   4.306   0.917
  624SOL    HW1 1902   0.670   4.284   0.825
  624SOL    HW2 1903   0.673   4.400   0.922
  625SOL     OW 1904   2.107   0.913   2.250
  625SOL    HW1 1905   2.037   0.876   2.303
  625SOL    HW2 1906   2.178   0.850   2.256
  626SOL     OW 1907   0.653   4.045   1.462
  626SOL    HW1 1908   0.581   3.982   1.454
  626SOL    HW2 1909   0.611   4.130   1.470
  627SOL     OW 1910   2.515   1.012   3.075
  627SOL    HW1 1911   2.511   0.926   3.033
  627SOL    HW2 1912   2.472   1.071   3.013
  628SOL     OW 1913   3.584   4.186   2.862
  628SOL    HW1 1914   3.568   4.270   2.905
  628SOL    HW2 1915   3.675   4.166   2.882
  629SOL     OW 1916   4.390   3.238   1.787
  629SOL    HW1 1917   4.448   3.299   1.834
  629SOL    HW2 1918   4.444   3.161   1.771
  630SOL     OW 1919   4.132   2.726   4.193
  630SOL    HW1 1920   4.188   2.727   4.115
  630SOL    HW2 1921   4.066   2.793   4.175
  631SOL     OW 1922   3.197   0.736   0.733
  631SOL    HW1 1923   3.292   0.743   0.746
  631SOL    HW2 1924   3.181   0.775   0.648
  632SOL     OW 1925   1.690   3.596   0.188
  632SOL    HW1 1926   1.690   3.541   0.110
  632SOL    HW2 1927   1.618   3.658   0.174
  633SOL     OW 1928   0.985   1.879   2.363
  633SOL    HW1 1929   0.909   1.855   2.416
  633SOL    HW2 1930   0.987   1.974   2.366
  634SOL     OW 1931   0.073   1.104   3.669
  634SOL    HW1 1932   0.121   1.182   3.642
  634SOL    HW2 1933   0.139   1.046   3.706
  635SOL     OW 1934   2.094   3.336   3.747
  635SOL    HW1 1935   2.176   3.286   3.749
  635SOL    HW2 1936   2.027   3.271   3.727
  636SOL     OW 1937   3.244   2.645   2.159
  636SOL    HW1 1938   3.318   2.589   2.180
  636SOL    HW2 1939   3.180   2.586   2.120
  637SOL     OW 1940   3.294   3.623   2.171
  637SOL    HW1 1941   3.340   3.594   2.092
  637SOL    HW2 1942   3.309   3.553   2.235
  638SOL     OW 1943   3.268   1.251   3.412
  638SOL    HW1 1944   3.295   1.177   3.466
  638SOL    HW2 1945   3.261   1.324   3.474
  639SOL     OW 1946   4.102   1.660   2.339
  639SOL    HW1 1947   4.156   1.732   2.306
  639SOL    HW2 1948   4.159   1.611   2.398
  640SOL     OW 1949   0.731   4.698   4.906
  640SOL    HW1 1950   0.681   4.770   4.868
  640SOL    HW2 1951   0.821   4.731   4.911
  641SOL     OW 1952   2.547   4.210   1.416
  641SOL    HW1 1953   2.503   4.226   1.333
  641SOL    HW2 1954   2.526   4.286   1.470
  642SOL     OW 1955   4.842   2.079   0.055
  642SOL    HW1 1956   4.904   2.152   0.047
  642SOL    HW2 1957   4.774   2.113   0.113
  643SOL     OW 1958   2.453   4.762   0.006
  643SOL    HW1 1959   2.516   4.709   0.055
  643SOL    HW2 1960   2.502   4.841  -0.019
  644SOL     OW 1961   2.141   0.954   1.232
  644SOL    HW1 1962   2.167   1.013   1.161
  644SOL    HW2 1963   2.134   0.868   1.191
  645SOL     OW 1964   0.544   1.017   4.172
  645SOL    HW1 1965   0.485   1.062   4.111
  645SOL    HW2 1966   0.606   0.971   4.115
  646SOL     OW 1967   2.133   4.191   4.462
  646SOL    HW1 1968   2.217   4.227   4.490
  646SOL    HW2 1969   2.098   4.257   4.402
  647SOL     OW 1970   4.055   4.246   0.506
  647SOL    HW1 1971   4.118   4.192   0.459
  647SOL    HW2 1972   3.990   4.184   0.538
  648SOL     OW 1973   4.633   2.106   2.556
  648SOL    HW1 1974   4.646   2.044   2.485
  648SOL    HW2 1975   4.569   2.065   2.613
  649SOL     OW 1976   1.547   3.777   3.578
  649SOL    HW1 1977   1.508   3.787   3.491
  649SOL    HW2 1978   1.520   3.690   3.607
  650SOL     OW 1979   1.550   0.194   1.262
  650SOL    HW1 1980   1.644   0.176   1.268
  650SOL    HW2 1981   1.516   0.124   1.206
  651SOL     OW 1982   1.054   0.488   3.056
  651SOL    HW1 1983   1.009   0.534   3.127
  651SOL    HW2 1984   1.005   0.512   2.977
  652SOL     OW 1985   2.676   4.610   4.195
  652SOL    HW1 1986   2.683   4.664   4.116
  652SOL    HW2 1987   2.644   4.670   4.262
  653SOL     OW 1988   1.613   0.038   1.505
  653SOL    HW1 1989   1.694   0.043   1.454
  653SOL    HW2 1990   1.545   0.021   1.440
  654SOL     OW 1991   0.348   0.368   1.680
  654SOL    HW1 1992   0.437   0.352   1.711
  654SOL    HW2 1993   0.354   0.361   1.585
  655SOL     OW 1994   0.213   2.636   2.974
  655SOL    HW1 1995   0.138   2.689   2.946
  655SOL    HW2 1996   0.259   2.691   3.036
  656SOL     OW 1997   3.398   2.109   1.312
  656SOL    HW1 1998   3.477   2.065   1.282
  656SOL    HW2 1999   3.339   2.108   1.236
  657SOL     OW 2000   4.306   2.083   3.699
  657SOL    HW1 2001   4.258   2.001   3.704
  657SOL    HW2 2002   4.294   2.124   3.784
  658SOL     OW 2003   3.595   4.510   3.643
  658SOL    HW1 2004   3.667   4.484   3.584
  658SOL    HW2 2005   3.523   4.532   3.583
  659SOL     OW 2006   2.280   1.626   1.165
  659SOL    HW1 2007   2.189   1.597   1.169
  659SOL    HW2 2008   2.331   1.546   1.176
  660SOL     OW 2009   0.314   0.187   2.149
  660SOL    HW1 2010   0.265   0.211   2.071
  660SOL    HW2 2011   0.296   0.094   2.161
  661SOL     OW 2012   2.460   0.974   3.507
  661SOL    HW1 2013   2.530   0.974   3.571
  661SOL    HW2 2014   2.447   0.881   3.486
  662SOL     OW 2015   4.343   4.578   3.665
  662SOL    HW1 2016   4.373   4.618   3.747
  662SOL    HW2 2017   4.407   4.510   3.646
  663SOL     OW 2018   4.579   0.511   3.837
  663SOL    HW1 2019   4.569   0.601   3.804
  663SOL    HW2 2020   4.490   0.474   3.833
  664SOL     OW 2021   1.726   1.802   3.824
  664SOL    HW1 2022   1.699   1.743   3.895
  664SOL    HW2 2023   1.821   1.795   3.822
  665SOL     OW 2024   1.161   2.727   3.677
  665SOL    HW1 2025   1.252   2.736   3.648
  665SOL    HW2 2026   1.162   2.650   3.734
  666SOL     OW 2027   0.362   3.402   2.690
  666SOL    HW1 2028   0.399   3.314   2.694
  666SOL    HW2 2029   0.425   3.457   2.737
  667SOL     OW 2030   2.759   4.418   2.103
  667SOL    HW1 2031   2.827   4.362   2.066
  667SOL    HW2 2032   2.807   4.492   2.140
  668SOL     OW 2033   4.832   2.260   3.317
  668SOL    HW1 2034   4.836   2.165   3.331
  668SOL    HW2 2035   4.886   2.275   3.239
  669SOL     OW 2036   1.603   4.082   2.023
  669SOL    HW1 2037   1.524   4.028   2.015
  669SOL    HW2 2038   1.647   4.072   1.938
  670SOL     OW 2039   3.686   1.485   3.804
  670SOL    HW1 2040   3.652   1.454   3.888
  670SOL    HW2 2041   3.764   1.535   3.827
  671SOL     OW 2042   0.428   1.105   2.317
  671SOL    HW1 2043   0.396   1.120   2.406
  671SOL    HW2 2044   0.519   1.134   2.318
  672SOL     OW 2045   0.558   2.499   1.126
  672SOL    HW1 2046   0.583   2.471   1.038
  672SOL    HW2 2047   0.601   2.435   1.184
  673SOL     OW 2048   0.690   4.590   0.975
  673SOL    HW1 2049   0.684   4.520   1.040
  673SOL    HW2 2050   0.784   4.607   0.968
  674SOL     OW 2051   1.679   2.302   0.727
  674SOL    HW1 2052   1.739   2.271   0.795
  674SOL    HW2 2053   1.593   2.300   0.768
  675SOL     OW 2054   0.308   0.604   4.443
  675SOL    HW1 2055   0.377   0.556   4.397
  675SOL    HW2 2056   0.249   0.536   4.474
  676SOL     OW 2057   3.494   0.509   0.590
  676SOL    HW1 2058   3.458   0.591   0.556
  676SOL    HW2 2059   3.582   0.505   0.552
  677SOL     OW 2060   4.675   2.284   0.633
  677SOL    HW1 2061   4.640   2.373   0.643
  677SOL    HW2 2062   4.769   2.296   0.622
  678SOL     OW 2063   2.537   4.389   4.744
  678SOL    HW1 2064   2.589   4.309   4.753
  678SOL    HW2 2065   2.588   4.444   4.686
  679SOL     OW 2066   2.318   1.037   1.425
  679SOL    HW1 2067   2.404   1.031   1.383
  679SOL    HW2 2068   2.256   1.022   1.353
  680SOL     OW 2069   3.447   2.267   0.471
  680SOL    HW1 2070   3.505   2.332   0.431
  680SOL    HW2 2071   3.450   2.287   0.565
  681SOL     OW 2072   3.296   2.552   2.981
  681SOL    HW1 2073   3.221   2.609   2.994
  681SOL    HW2 2074   3.317   2.519   3.068
  682SOL     OW 2075   1.433   2.529   4.197
  682SOL    HW1 2076   1.369   2.518   4.127
  682SOL    HW2 2077   1.383   2.564   4.270
  683SOL     OW 2078   0.690   3.197   2.507
  683SOL    HW1 2079   0.698   3.284   2.546
  683SOL    HW2 2080   0.707   3.137   2.579
  684SOL     OW 2081   1.932   1.353   3.430
  684SOL    HW1 2082   1.992   1.291   3.387
  684SOL    HW2 2083   1.850   1.304   3.439
  685SOL     OW 2084   2.087   1.257   1.228
  685SOL    HW1 2085   2.020   1.196   1.198
  685SOL    HW2 2086   2.150   1.260   1.156
  686SOL     OW 2087   0.094   2.035   1.415
  686SOL    HW1 2088  -0.000   2.054   1.412
  686SOL    HW2 2089   0.100   1.948   1.455
  687SOL     OW 2090   4.505   3.890   2.601
  687SOL    HW1 2091   4.429   3.908   2.545
  687SOL    HW2 2092   4.468   3.886   2.689
  688SOL     OW 2093   2.333   3.253   2.356
  688SOL    HW1 2094   2.258   3.288   2.404
  688SOL    HW2 2095   2.322   3.287   2.267
  689SOL     OW 2096   3.764   0.447   1.368
  689SOL    HW1 2097   3.799   0.529   1.403
  689SOL    HW2 2098   3.784   0.382   1.435
  690SOL     OW 2099   2.342   3.190   4.748
  690SOL    HW1 2100   2.399   3.263   4.725
  690SOL    HW2 2101   2.253   3.226   4.741
  691SOL     OW 2102   2.813   2.720   3.405
  691SOL    HW1 2103   2.853   2.637   3.431
  691SOL    HW2 2104   2.830   2.779   3.478
  692SOL     OW 2105   1.837   1.480   1.668
  692SOL    HW1 2106   1.867   1.389   1.665
  692SOL    HW2 2107   1.760   1.477   1.726
  693SOL     OW 2108   4.691   3.448   0.925
  693SOL    HW1 2109   4.596   3.439   0.911
  693SOL    HW2 2110   4.729   3.394   0.855
  694SOL     OW 2111   1.298   3.009   1.432
  694SOL    HW1 2112   1.205   3.010   1.455
  694SOL    HW2 2113   1.333   3.089   1.472
  695SOL     OW 2114   1.397   0.228   2.081
  695SOL    HW1 2115   1.394   0.233   1.985
  695SOL    HW2 2116   1.309   0.252   2.109
  696SOL     OW 2117   4.881   0.224   0.544
  696SOL    HW1 2118   4.898   0.131   0.560
  696SOL    HW2 2119   4.786   0.233   0.557
  697SOL     OW 2120   2.551   2.057   1.990
  697SOL    HW1 2121   2.634   2.062   2.038
  697SOL    HW2 2122   2.560   2.123   1.921
  698SOL     OW 2123   3.986   1.744   1.182
  698SOL    HW1 2124   4.019   1.797   1.255
  698SOL    HW2 2125   3.990   1.803   1.106
  699SOL     OW 2126   0.020   2.942   4.253
  699SOL    HW1 2127  -0.012   3.027   4.223
  699SOL    HW2 2128   0.007   2.884   4.178
  700SOL     OW 2129   3.102   4.445   0.012
  700SOL    HW1 2130   3.053   4.369   0.044
  700SOL    HW2 2131   3.054   4.472  -0.067
  701SOL     OW 2132   3.495   0.477   3.429
  701SOL    HW1 2133   3.570   0.469   3.370
  701SOL    HW2 2134   3.530   0.518   3.508
  702SOL     OW 2135   4.372   2.229   4.229
  702SOL    HW1 2136   4.427   2.307   4.227
  702SOL    HW2 2137   4.283   2.263   4.238
  703SOL     OW 2138   1.742   1.777   2.614
  703SOL    HW1 2139   1.823   1.728   2.628
  703SOL    HW2 2140   1.676   1.730   2.665
  704SOL     OW 2141   3.760   4.314   3.236
  704SOL    HW1 2142   3.771   4.243   3.299
  704SOL    HW2 2143   3.751   4.393   3.289
  705SOL     OW 2144   4.717   1.214   0.398
  705SOL    HW1 2145   4.641   1.243   0.449
  705SOL    HW2 2146   4.678   1.170   0.322
  706SOL     OW 2147   4.059   2.602   3.499
  706SOL    HW1 2148   4.049   2.689   3.536
  706SOL    HW2 2149   4.085   2.547   3.573
  707SOL     OW 2150   4.554   4.097   0.741
  707SOL    HW1 2151   4.478   4.131   0.789
  707SOL    HW2 2152   4.619   4.079   0.809
  708SOL     OW 2153   0.878   1.476   4.570
  708SOL    HW1 2154   0.953   1.475   4.511
  708SOL    HW2 2155   0.804   1.451   4.515
  709SOL     OW 2156   0.695   3.373   4.037
  709SOL    HW1 2157   0.668   3.284   4.058
  709SOL    HW2 2158   0.652   3.427   4.103
  710SOL     OW 2159   3.388   0.894   1.321
  710SOL    HW1 2160   3.398   0.942   1.403
  710SOL    HW2 2161   3.461   0.832   1.321
  711SOL     OW 2162   4.578   3.322   0.139
  711SOL    HW1 2163   4.647   3.387   0.128
  711SOL    HW2 2164   4.624   3.238   0.137
  712SOL     OW 2165   1.477   1.445   3.756
  712SOL    HW1 2166   1.382   1.448   3.767
  712SOL    HW2 2167   1.493   1.365   3.707
  713SOL     OW 2168   2.021   2.748   0.210
  713SOL    HW1 2169   2.012   2.843   0.205
  713SOL    HW2 2170   1.965   2.723   0.284
  714SOL     OW 2171   1.063   3.680   4.626
  714SOL    HW1 2172   1.079   3.588   4.605
  714SOL    HW2 2173   1.032   3.679   4.717
  715SOL     OW 2174   4.742   1.466   3.897
  715SOL    HW1 2175   4.730   1.444   3.804
  715SOL    HW2 2176   4.692   1.547   3.908
  716SOL     OW 2177   4.243   1.204   2.116
  716SOL    HW1 2178   4.325   1.165   2.147
  716SOL    HW2 2179   4.265   1.246   2.033
  717SOL     OW 2180   2.401   0.379   2.150
  717SOL    HW1 2181   2.441   0.414   2.229
  717SOL    HW2 2182   2.434   0.435   2.079
  718SOL     OW 2183   3.768   0.984   4.759
  718SOL    HW1 2184   3.730   0.907   4.800
  718SOL    HW2 2185   3.819   0.950   4.686
  719SOL     OW 2186   0.395   0.439   0.745
  719SOL    HW1 2187   0.357   0.396   0.669
  719SOL    HW2 2188   0.379   0.532   0.731
  720SOL     OW 2189   1.891   4.491   2.547
  720SOL    HW1 2190   1.853   4.464   2.631
  720SOL    HW2 2191   1.885   4.586   2.549
  721SOL     OW 2192   2.089   3.963   4.053
  721SOL    HW1 2193   2.171   3.975   4.006
  721SOL    HW2 2194   2.113   3.913   4.131
  722SOL     OW 2195   1.729   0.827   2.773
  722SOL    HW1 2196   1.679   0.861   2.698
  722SOL    HW2 2197   1.680   0.858   2.850
  723SOL     OW 2198   1.267   3.317   0.272
  723SOL    HW1 2199   1.307   3.238   0.309
  723SOL    HW2 2200   1.305   3.323   0.184
  724SOL     OW 2201   2.281   0.112   4.656
  724SOL    HW1 2202   2.375   0.094   4.662
  724SOL    HW2 2203   2.275   0.192   4.604
  725SOL     OW 2204   4.572   1.862   1.981
  725SOL    HW1 2205   4.575   1.789   1.919
  725SOL    HW2 2206   4.505   1.838   2.044
  726SOL     OW 2207   4.148   3.613   0.112
  726SOL    HW1 2208   4.081   3.566   0.161
  726SOL    HW2 2209   4.100   3.678   0.060
  727SOL     OW 2210   4.080   1.854   1.936
  727SOL    HW1 2211   4.056   1.936   1.892
  727SOL    HW2 2212   4.004   1.797   1.922
  728SOL     OW 2213   0.741   1.429   1.503
  728SOL    HW1 2214   0.714   1.490   1.434
  728SOL    HW2 2215   0.835   1.444   1.511
  729SOL     OW 2216   3.460   1.593   3.259
  729SOL    HW1 2217   3.519   1.641   3.202
  729SOL    HW2 2218   3.415   1.531   3.201
  730SOL     OW 2219   4.812   2.777   3.129
  730SOL    HW1 2220   4.744   2.845   3.127
  730SOL    HW2 2221   4.832   2.766   3.222
  731SOL     OW 2222   4.635   4.076   3.821
  731SOL    HW1 2223   4.545   4.102   3.841
  731SOL    HW2 2224   4.688   4.151   3.850
  732SOL     OW 2225   1.017   0.557   2.795
  732SOL    HW1 2226   1.066   0.503   2.733
  732SOL    HW2 2227   0.975   0.624   2.741
  733SOL     OW 2228   2.131   2.594   4.853
  733SOL    HW1 2229   2.163   2.684   4.865
  733SOL    HW2 2230   2.180   2.543   4.918
  734SOL     OW 2231   1.898   2.459   3.626
  734SOL    HW1 2232   1.960   2.526   3.596
  734SOL    HW2 2233   1.928   2.435   3.713
  735SOL     OW 2234   1.246   2.478   3.770
  735SOL    HW1 2235   1.192   2.433   3.706
  735SOL    HW2 2236   1.322   2.510   3.721
  736SOL     OW 2237   1.561   2.353   1.385
  736SOL    HW1 2238   1.556   2.303   1.466
  736SOL    HW2 2239   1.606   2.295   1.324
  737SOL     OW 2240   0.384   2.543   0.509
  737SOL    HW1 2241   0.404   2.590   0.427
  737SOL    HW2 2242   0.458   2.564   0.567
  738SOL     OW 2243   0.726   3.804   2.057
  738SOL    HW1 2244   0.770   3.875   2.009
  738SOL    HW2 2245   0.681   3.848   2.129
  739SOL     OW 2246   1.334   4.679   2.927
  739SOL    HW1 2247   1.365   4.592   2.951
  739SOL    HW2 2248   1.284   4.708   3.003
  740SOL     OW 2249   4.213   1.765   0.381
  740SOL    HW1 2250   4.123   1.735   0.374
  740SOL    HW2 2251   4.224   1.825   0.307
  741SOL     OW 2252   2.644   1.346   4.304
  741SOL    HW1 2253   2.597   1.270   4.338
  741SOL    HW2 2254   2.624   1.416   4.366
  742SOL     OW 2255   1.752   2.442   4.012
  742SOL    HW1 2256   1.829   2.399   3.975
  742SOL    HW2 2257   1.680   2.417   3.954
  743SOL     OW 2258   1.136   0.791   1.805
  743SOL    HW1 2259   1.120   0.698   1.824
  743SOL    HW2 2260   1.048   0.830   1.802
  744SOL     OW 2261   0.077   3.443   0.973
  744SOL    HW1 2262   0.145   3.505   0.999
  744SOL    HW2 2263  -0.004   3.478   1.012
  745SOL     OW 2264   3.000   1.461   2.322
  745SOL    HW1 2265   3.057   1.537   2.328
  745SOL    HW2 2266   2.946   1.477   2.245
  746SOL     OW 2267   1.576   1.049   1.010
  746SOL    HW1 2268   1.521   0.982   0.972
  746SOL    HW2 2269   1.662   1.035   0.971
  747SOL     OW 2270   0.697   2.568   4.738
  747SOL    HW1 2271   0.751   2.642   4.766
  747SOL    HW2 2272   0.738   2.537   4.657
  748SOL     OW 2273   1.705   4.078   1.440
  748SOL    HW1 2274   1.773   4.131   1.482
  748SOL    HW2 2275   1.686   4.124   1.359
  749SOL     OW 2276   1.414   2.260   4.273
  749SOL    HW1 2277   1.461   2.333   4.234
  749SOL    HW2 2278   1.479   2.218   4.330
  750SOL     OW 2279   4.079   1.237   2.400
  750SOL    HW1 2280   3.985   1.247   2.408
  750SOL    HW2 2281   4.097   1.151   2.438
  751SOL     OW 2282   1.133   0.165   3.692
  751SOL    HW1 2283   1.088   0.093   3.648
  751SOL    HW2 2284   1.162   0.127   3.775
  752SOL     OW 2285   3.196   2.302   3.096
  752SOL    HW1 2286   3.190   2.383   3.148
  752SOL    HW2 2287   3.107   2.286   3.066
  753SOL     OW 2288   1.284   1.541   4.227
  753SOL    HW1 2289   1.318   1.457   4.197
  753SOL    HW2 2290   1.209   1.518   4.282
  754SOL     OW 2291   1.579   0.962   3.590
  754SOL    HW1 2292   1.540   0.887   3.545
  754SOL    HW2 2293   1.554   0.950   3.682
  755SOL     OW 2294   2.464   0.578   1.920
  755SOL    HW1 2295   2.452   0.625   1.838
  755SOL    HW2 2296   2.533   0.514   1.901
  756SOL     OW 2297   4.736   2.415   0.361
  756SOL    HW1 2298   4.806   2.385   0.419
  756SOL    HW2 2299   4.709   2.499   0.398
  757SOL     OW 2300   2.594   0.717   4.185
  757SOL    HW1 2301   2.546   0.768   4.249
  757SOL    HW2 2302   2.628   0.642   4.234
  758SOL     OW 2303   4.816   4.561   3.286
  758SOL    HW1 2304   4.777   4.597   3.206
  758SOL    HW2 2305   4.908   4.587   3.281
  759SOL     OW 2306   4.449   0.069   1.327
  759SOL    HW1 2307   4.354   0.064   1.319
  759SOL    HW2 2308   4.480  -0.019   1.308
  760SOL     OW 2309   1.012   0.980   0.114
  760SOL    HW1 2310   0.924   1.006   0.087
  760SOL    HW2 2311   1.070   1.022   0.051
  761SOL     OW 2312   3.841   1.761   4.540
  761SOL    HW1 2313   3.880   1.738   4.455
  761SOL    HW2 2314   3.799   1.680   4.569
  762SOL     OW 2315   0.728   2.278   1.024
  762SOL    HW1 2316   0.786   2.202   1.021
  762SOL    HW2 2317   0.716   2.295   1.118
  763SOL     OW 2318   4.718   1.934   2.277
  763SOL    HW1 2319   4.656   1.933   2.204
  763SOL    HW2 2320   4.764   2.017   2.268
  764SOL     OW 2321   0.803   2.936   3.158
  764SOL    HW1 2322   0.856   2.862   3.128
  764SOL    HW2 2323   0.866   2.996   3.198
  765SOL     OW 2324   4.082   1.131   2.711
  765SOL    HW1 2325   4.035   1.214   2.712
  765SOL    HW2 2326   4.014   1.065   2.721
  766SOL     OW 2327   3.472   4.072   2.639
  766SOL    HW1 2328   3.511   4.083   2.725
  766SOL    HW2 2329   3.546   4.071   2.579
  767SOL     OW 2330   0.467   1.843   0.779
  767SOL    HW1 2331   0.526   1.792   0.724
  767SOL    HW2 2332   0.381   1.802   0.768
  768SOL     OW 2333   0.988   3.246   4.105
  768SOL    HW1 2334   0.898   3.277   4.103
  768SOL    HW2 2335   0.989   3.178   4.173
  769SOL     OW 2336   2.337   3.171   1.336
  769SOL    HW1 2337   2.382   3.255   1.329
  769SOL    HW2 2338   2.321   3.145   1.245
  770SOL     OW 2339   3.141   1.394   4.142
  770SOL    HW1 2340   3.170   1.336   4.212
  770SOL    HW2 2341   3.060   1.433   4.174
  771SOL     OW 2342   1.878   1.350   0.512
  771SOL    HW1 2343   1.938   1.326   0.583
  771SOL    HW2 2344   1.922   1.423   0.468
  772SOL     OW 2345   0.621   1.461   4.469
  772SOL    HW1 2346   0.574   1.401   4.410
  772SOL    HW2 2347   0.584   1.443   4.556
  773SOL     OW 2348   2.826   4.854   3.749
  773SOL    HW1 2349   2.837   4.759   3.755
  773SOL    HW2 2350   2.743   4.871   3.794
  774SOL     OW 2351   4.005   1.502   0.960
  774SOL    HW1 2352   4.053   1.419   0.952
  774SOL    HW2 2353   3.961   1.513   0.876
  775SOL     OW 2354   2.979   1.185   2.358
  775SOL    HW1 2355   3.026   1.144   2.285
  775SOL    HW2 2356   3.003   1.277   2.354
  776SOL     OW 2357   0.337   3.885   0.184
  776SOL    HW1 2358   0.401   3.954   0.197
  776SOL    HW2 2359   0.255   3.921   0.219
  777SOL     OW 2360   1.178   2.009   2.947
  777SOL    HW1 2361   1.174   1.920   2.981
  777SOL    HW2 2362   1.151   2.001   2.856
  778SOL     OW 2363   4.610   0.458   1.572
  778SOL    HW1 2364   4.705   0.450   1.565
  778SOL    HW2 2365   4.579   0.367   1.575
  779SOL     OW 2366   4.043   4.058   2.991
  779SOL    HW1 2367   4.054   3.990   3.058
  779SOL    HW2 2368   4.120   4.049   2.935
  780SOL     OW 2369   4.775   2.944   1.291
  780SOL    HW1 2370   4.693   2.966   1.335
  780SOL    HW2 2371   4.842   2.953   1.359
  781SOL     OW 2372   1.925   2.594   0.861
  781SOL    HW1 2373   1.860   2.565   0.924
  781SOL    HW2 2374   1.881   2.661   0.809
  782SOL     OW 2375   2.017   2.915   1.576
  782SOL    HW1 2376   2.014   2.946   1.486
  782SOL    HW2 2377   1.925   2.918   1.605
  783SOL     OW 2378   0.573   1.028   2.963
  783SOL    HW1 2379   0.639   0.990   3.021
  783SOL    HW2 2380   0.494   0.976   2.980
  784SOL     OW 2381   0.747   4.597   2.895
  784SOL    HW1 2382   0.750   4.692   2.905
  784SOL    HW2 2383   0.805   4.579   2.820
  785SOL     OW 2384   2.676   2.902   2.628
  785SOL    HW1 2385   2.633   2.978   2.669
  785SOL    HW2 2386   2.633   2.893   2.543
  786SOL     OW 2387   1.648   2.450   4.483
  786SOL    HW1 2388   1.661   2.527   4.537
  786SOL    HW2 2389   1.704   2.383   4.523
  787SOL     OW 2390   2.510   4.235   0.209
  787SOL    HW1 2391   2.417   4.255   0.214
  787SOL    HW2 2392   2.533   4.205   0.297
  788SOL     OW 2393   3.773   1.820   3.179
  788SOL    HW1 2394   3.858   1.835   3.220
  788SOL    HW2 2395   3.710   1.852   3.244
  789SOL     OW 2396   0.190   4.343   2.115
  789SOL    HW1 2397   0.206   4.432   2.083
  789SOL    HW2 2398   0.250   4.288   2.065
  790SOL     OW 2399   2.279   0.925   0.576
  790SOL    HW1 2400   2.218   0.944   0.505
  790SOL    HW2 2401   2.359   0.896   0.532
  791SOL     OW 2402   0.068   2.682   1.694
  791SOL    HW1 2403   0.161   2.702   1.681
  791SOL    HW2 2404   0.040   2.645   1.610
  792SOL     OW 2405   3.944   0.440   0.914
  792SOL    HW1 2406   3.880   0.486   0.969
  792SOL    HW2 2407   3.923   0.348   0.925
  793SOL     OW 2408   2.560   2.353   3.726
  793SOL    HW1 2409   2.583   2.343   3.633
  793SOL    HW2 2410   2.504   2.278   3.745
  794SOL     OW 2411   0.982   2.216   2.364
  794SOL    HW1 2412   0.941   2.276   2.426
  794SOL    HW2 2413   1.076   2.226   2.380
  795SOL     OW 2414   1.904   0.186   3.697
  795SOL    HW1 2415   1.913   0.092   3.715
  795SOL    HW2 2416   1.994   0.216   3.683
  796SOL     OW 2417   3.355   3.860   2.827
  796SOL    HW1 2418   3.370   3.942   2.781
  796SOL    HW2 2419   3.397   3.793   2.772
  797SOL     OW 2420   1.231   4.462   3.121
  797SOL    HW1 2421   1.160   4.486   3.181
  797SOL    HW2 2422   1.304   4.441   3.179
  798SOL     OW 2423   2.281   4.621   4.106
  798SOL    HW1 2424   2.333   4.548   4.139
  798SOL    HW2 2425   2.305   4.628   4.013
  799SOL     OW 2426   3.496   0.754   4.491
  799SOL    HW1 2427   3.431   0.821   4.507
  799SOL    HW2 2428   3.454   0.672   4.517
  800SOL     OW 2429   0.441   4.473   1.316
  800SOL    HW1 2430   0.349   4.479   1.343
  800SOL    HW2 2431   0.484   4.548   1.359
  801SOL     OW 2432   1.651   0.854   1.283
  801SOL    HW1 2433   1.614   0.937   1.314
  801SOL    HW2 2434   1.683   0.811   1.362
  802SOL     OW 2435   2.284   4.449   2.472
  802SOL    HW1 2436   2.255   4.380   2.411
  802SOL    HW2 2437   2.357   4.410   2.520
  803SOL     OW 2438   0.034   3.081   3.309
  803SOL    HW1 2439   0.127   3.060   3.313
  803SOL    HW2 2440  -0.010   3.001   3.337
  804SOL     OW 2441   2.804   0.457   3.386
  804SOL    HW1 2442   2.807   0.520   3.314
  804SOL    HW2 2443   2.790   0.372   3.343
  805SOL     OW 2444   1.882   3.351   4.120
  805SOL    HW1 2445   1.836   3.311   4.046
  805SOL    HW2 2446   1.868   3.291   4.193
  806SOL     OW 2447   0.896   2.664   1.442
  806SOL    HW1 2448   0.852   2.720   1.377
  806SOL    HW2 2449   0.875   2.705   1.526
  807SOL     OW 2450   2.584   3.091   2.153
  807SOL    HW1 2451   2.519   3.030   2.119
  807SOL    HW2 2452   2.542   3.177   2.146
  808SOL     OW 2453   4.940   3.985   3.474
  808SOL    HW1 2454   5.000   4.059   3.472
  808SOL    HW2 2455   4.853   4.024   3.478
  809SOL     OW 2456   3.126   3.116   4.789
  809SOL    HW1 2457   3.071   3.174   4.842
  809SOL    HW2 2458   3.109   3.029   4.823
  810SOL     OW 2459   1.788   1.023   0.557
  810SOL    HW1 2460   1.811   1.116   0.564
  810SOL    HW2 2461   1.703   1.017   0.601
  811SOL     OW 2462   4.255   2.940   1.811
  811SOL    HW1 2463   4.293   2.852   1.812
  811SOL    HW2 2464   4.311   2.991   1.870
  812SOL     OW 2465   3.839   3.827   0.135
  812SOL    HW1 2466   3.768   3.766   0.117
  812SOL    HW2 2467   3.817   3.864   0.220
  813SOL     OW 2468   1.521   4.783   2.753
  813SOL    HW1 2469   1.455   4.744   2.809
  813SOL    HW2 2470   1.598   4.727   2.766
  814SOL     OW 2471   3.575   4.620   4.930
  814SOL    HW1 2472   3.554   4.578   4.846
  814SOL    HW2 2473   3.500   4.601   4.985
  815SOL     OW 2474   3.337   4.662   2.008
  815SOL    HW1 2475   3.357   4.641   1.917
  815SOL    HW2 2476   3.355   4.582   2.056
  816SOL     OW 2477   1.045   4.618   4.299
  816SOL    HW1 2478   1.059   4.710   4.278
  816SOL    HW2 2479   1.035   4.616   4.395
  817SOL     OW 2480   0.583   3.318   0.851
  817SOL    HW1 2481   0.626   3.399   0.826
  817SOL    HW2 2482   0.537   3.290   0.771
  818SOL     OW 2483   0.105   1.357   2.183
  818SOL    HW1 2484   0.154   1.410   2.245
  818SOL    HW2 2485   0.036   1.415   2.150
  819SOL     OW 2486   1.925   4.938   0.891
  819SOL    HW1 2487   1.999   4.987   0.854
  819SOL    HW2 2488   1.853   5.001   0.892
  820SOL     OW 2489   2.865   1.543   2.541
  820SOL    HW1 2490   2.858   1.468   2.600
  820SOL    HW2 2491   2.895   1.507   2.458
  821SOL     OW 2492   1.364   0.253   0.584
  821SOL    HW1 2493   1.353   0.162   0.612
  821SOL    HW2 2494   1.458   0.269   0.589
  822SOL     OW 2495   2.952   4.560   2.721
  822SOL    HW1 2496   3.000   4.487   2.682
  822SOL    HW2 2497   2.871   4.521   2.753
  823SOL     OW 2498   3.314   4.593   1.745
  823SOL    HW1 2499   3.274   4.658   1.687
  823SOL    HW2 2500   3.351   4.528   1.685
  824SOL     OW 2501   1.589   1.698   3.130
  824SOL    HW1 2502   1.566   1.628   3.069
  824SOL    HW2 2503   1.615   1.652   3.210
  825SOL     OW 2504   3.305   0.484   4.123
  825SOL    HW1 2505   3.229   0.426   4.126
  825SOL    HW2 2506   3.348   0.472   4.208
  826SOL     OW 2507   3.229   3.737   0.119
  826SOL    HW1 2508   3.284   3.682   0.063
  826SOL    HW2 2509   3.275   3.742   0.202
  827SOL     OW 2510   3.909   2.688   0.896
  827SOL    HW1 2511   3.910   2.633   0.974
  827SOL    HW2 2512   3.978   2.650   0.840
  828SOL     OW 2513   1.852   1.074   1.446
  828SOL    HW1 2514   1.842   0.984   1.477
  828SOL    HW2 2515   1.883   1.066   1.356
  829SOL     OW 2516   1.648   3.761   4.087
  829SOL    HW1 2517   1.620   3.829   4.025
  829SOL    HW2 2518   1.699   3.700   4.034
  830SOL     OW 2519   0.147   0.776   1.288
  830SOL    HW1 2520   0.105   0.695   1.263
  830SOL    HW2 2521   0.083   0.821   1.344
  831SOL     OW 2522   4.516   4.330   2.254
  831SOL    HW1 2523   4.512   4.396   2.324
  831SOL    HW2 2524   4.609   4.308   2.248
  832SOL     OW 2525   4.281   0.355   0.883
  832SOL    HW1 2526   4.240   0.320   0.804
  832SOL    HW2 2527   4.340   0.285   0.912
  833SOL     OW 2528   1.324   2.467   0.294
  833SOL    HW1 2529   1.346   2.559   0.310
  833SOL    HW2 2530   1.397   2.434   0.241
  834SOL     OW 2531   1.595   2.056   3.001
  834SOL    HW1 2532   1.597   2.015   3.088
  834SOL    HW2 2533   1.644   2.138   3.013
  835SOL     OW 2534   3.731   4.929   4.038
  835SOL    HW1 2535   3.697   4.862   4.097
  835SOL    HW2 2536   3.779   4.881   3.971
  836SOL     OW 2537   4.264   2.649   0.930
  836SOL    HW1 2538   4.296   2.561   0.951
  836SOL    HW2 2539   4.218   2.639   0.847
  837SOL     OW 2540   3.930   2.384   0.971
  837SOL    HW1 2541   3.987   2.396   0.895
  837SOL    HW2 2542   3.901   2.293   0.964
  838SOL     OW 2543   4.817   0.494   4.749
  838SOL    HW1 2544   4.740   0.454   4.709
  838SOL    HW2 2545   4.866   0.420   4.785
  839SOL     OW 2546   3.938   0.400   2.355
  839SOL    HW1 2547   4.012   0.420   2.297
  839SOL    HW2 2548   3.896   0.323   2.316
  840SOL     OW 2549   4.556   2.926   3.147
  840SOL    HW1 2550   4.473   2.896   3.185
  840SOL    HW2 2551   4.599   2.973   3.219
  841SOL     OW 2552   4.109   3.123   2.793
  841SOL    HW1 2553   4.046   3.065   2.750
  841SOL    HW2 2554   4.138   3.073   2.870
  842SOL     OW 2555   1.532   2.729   0.043
  842SOL    HW1 2556   1.501   2.819   0.028
  842SOL    HW2 2557   1.626   2.738   0.053
  843SOL     OW 2558   4.622   4.903   3.058
  843SOL    HW1 2559   4.601   4.876   3.148
  843SOL    HW2 2560   4.666   4.828   3.020
  844SOL     OW 2561   3.945   3.723   2.179
  844SOL    HW1 2562   3.996   3.643   2.170
  844SOL    HW2 2563   3.945   3.762   2.092
  845SOL     OW 2564   2.838   3.837   4.330
  845SOL    HW1 2565   2.875   3.900   4.392
  845SOL    HW2 2566   2.744   3.853   4.333
  846SOL     OW 2567   3.791   1.107   2.404
  846SOL    HW1 2568   3.750   1.040   2.350
  846SOL    HW2 2569   3.805   1.065   2.489
  847SOL     OW 2570   0.558   0.025   1.489
  847SOL    HW1 2571   0.636   0.077   1.509
  847SOL    HW2 2572   0.535   0.051   1.400
  848SOL     OW 2573   2.368   1.754   1.409
  848SOL    HW1 2574   2.345   1.704   1.331
  848SOL    HW2 2575   2.327   1.840   1.395
  849SOL     OW 2576   2.263   3.189   1.919
  849SOL    HW1 2577   2.254   3.116   1.980
  849SOL    HW2 2578   2.292   3.150   1.837
  850SOL     OW 2579   0.703   2.332   1.316
  850SOL    HW1 2580   0.679   2.246   1.350
  850SOL    HW2 2581   0.790   2.348   1.351
  851SOL     OW 2582   2.856   2.328   1.933
  851SOL    HW1 2583   2.779   2.327   1.989
  851SOL    HW2 2584   2.893   2.240   1.942
  852SOL     OW 2585   3.405   1.192   0.632
  852SOL    HW1 2586   3.479   1.140   0.600
  852SOL    HW2 2587   3.430   1.218   0.721
  853SOL     OW 2588   3.259   3.475   4.132
  853SOL    HW1 2589   3.187   3.465   4.070
  853SOL    HW2 2590   3.244   3.408   4.198
  854SOL     OW 2591   0.849   0.968   3.051
  854SOL    HW1 2592   0.886   0.986   3.138
  854SOL    HW2 2593   0.916   0.997   2.990
  855SOL     OW 2594   4.228   4.600   2.164
  855SOL    HW1 2595   4.257   4.655   2.237
  855SOL    HW2 2596   4.268   4.640   2.087
  856SOL     OW 2597   2.660   0.087   1.019
  856SOL    HW1 2598   2.669   0.119   0.929
  856SOL    HW2 2599   2.566   0.092   1.037
  857SOL     OW 2600   0.978   1.268   1.322
  857SOL    HW1 2601   0.964   1.266   1.227
  857SOL    HW2 2602   1.067   1.235   1.334
  858SOL     OW 2603   2.102   3.359   4.799
  858SOL    HW1 2604   2.020   3.337   4.754
  858SOL    HW2 2605   2.123   3.447   4.768
  859SOL     OW 2606   0.092   0.174   0.294
  859SOL    HW1 2607   0.113   0.140   0.381
  859SOL    HW2 2608   0.172   0.218   0.265
  860SOL     OW 2609   3.259   2.786   4.227
  860SOL    HW1 2610   3.207   2.745   4.158
  860SOL    HW2 2611   3.304   2.858   4.184
  861SOL     OW 2612   2.993   4.851   1.267
  861SOL    HW1 2613   3.047   4.901   1.328
  861SOL    HW2 2614   2.950   4.785   1.321
  862SOL     OW 2615   1.001   4.944   2.948
  862SOL    HW1 2616   1.059   4.868   2.939
  862SOL    HW2 2617   1.020   4.979   3.035
  863SOL     OW 2618   2.835   1.029   2.837
  863SOL    HW1 2619   2.905   1.066   2.784
  863SOL    HW2 2620   2.767   1.007   2.773
  864SOL     OW 2621   0.463   2.847   3.430
  864SOL    HW1 2622   0.515   2.916   3.469
  864SOL    HW2 2623   0.527   2.782   3.400
  865SOL     OW 2624   0.265   0.032   4.386
  865SOL    HW1 2625   0.172   0.012   4.378
  865SOL    HW2 2626   0.300   0.019   4.298
  866SOL     OW 2627   3.860   2.063   4.310
  866SOL    HW1 2628   3.916   2.078   4.386
  866SOL    HW2 2629   3.773   2.048   4.347
  867SOL     OW 2630   0.454   1.298   0.608
  867SOL    HW1 2631   0.536   1.282   0.655
  867SOL    HW2 2632   0.428   1.212   0.576
  868SOL     OW 2633   2.820   1.499   1.646
  868SOL    HW1 2634   2.784   1.509   1.558
  868SOL    HW2 2635   2.792   1.412   1.673
  869SOL     OW 2636   4.294   2.177   0.248
  869SOL    HW1 2637   4.353   2.215   0.313
  869SOL    HW2 2638   4.218   2.236   0.249
  870SOL     OW 2639   2.887   0.477   4.057
  870SOL    HW1 2640   2.900   0.563   4.016
  870SOL    HW2 2641   2.971   0.432   4.047
  871SOL     OW 2642   3.506   1.970   4.671
  871SOL    HW1 2643   3.439   2.008   4.615
  871SOL    HW2 2644   3.472   1.979   4.759
  872SOL     OW 2645   0.269   3.013   2.191
  872SOL    HW1 2646   0.348   3.049   2.232
  872SOL    HW2 2647   0.285   3.022   2.097
  873SOL     OW 2648   3.108   1.597   4.412
  873SOL    HW1 2649   3.033   1.546   4.382
  873SOL    HW2 2650   3.167   1.532   4.450
  874SOL     OW 2651   0.664   2.258   2.453
  874SOL    HW1 2652   0.595   2.298   2.401
  874SOL    HW2 2653   0.684   2.323   2.521
  875SOL     OW 2654   0.807   1.639   3.791
  875SOL    HW1 2655   0.854   1.565   3.831
  875SOL    HW2 2656   0.731   1.599   3.749
  876SOL     OW 2657   0.151   3.554   1.341
  876SOL    HW1 2658   0.185   3.584   1.256
  876SOL    HW2 2659   0.221   3.498   1.376
  877SOL     OW 2660   2.526   0.719   1.290
  877SOL    HW1 2661   2.530   0.736   1.196
  877SOL    HW2 2662   2.611   0.681   1.311
  878SOL     OW 2663   3.162   1.443   1.275
  878SOL    HW1 2664   3.178   1.534   1.250
  878SOL    HW2 2665   3.067   1.437   1.285
  879SOL     OW 2666   0.521   4.617   2.628
  879SOL    HW1 2667   0.591   4.681   2.639
  879SOL    HW2 2668   0.529   4.559   2.704
  880SOL     OW 2669   1.508   1.470   1.270
  880SOL    HW1 2670   1.538   1.542   1.214
  880SOL    HW2 2671   1.574   1.402   1.261
  881SOL     OW 2672   1.936   2.604   4.507
  881SOL    HW1 2673   1.986   2.676   4.546
  881SOL    HW2 2674   1.875   2.577   4.575
  882SOL     OW 2675   0.419   4.273   3.173
  882SOL    HW1 2676   0.410   4.236   3.085
  882SOL    HW2 2677   0.345   4.236   3.222
  883SOL     OW 2678   2.854   2.889   3.611
  883SOL    HW1 2679   2.785   2.858   3.669
  883SOL    HW2 2680   2.853   2.984   3.621
  884SOL     OW 2681   1.175   4.077   1.816
  884SOL    HW1 2682   1.221   4.113   1.891
  884SOL    HW2 2683   1.119   4.148   1.785
  885SOL     OW 2684   3.359   3.089   4.639
  885SOL    HW1 2685   3.282   3.109   4.691
  885SOL    HW2 2686   3.339   3.004   4.599
  886SOL     OW 2687   0.103   4.931   0.038
  886SOL    HW1 2688   0.065   5.011   0.074
  886SOL    HW2 2689   0.027   4.878   0.011
  887SOL     OW 2690   2.548   2.122   1.362
  887SOL    HW1 2691   2.542   2.210   1.326
  887SOL    HW2 2692   2.633   2.089   1.333
  888SOL     OW 2693   1.681   3.450   2.847
  888SOL    HW1 2694   1.771   3.482   2.844
  888SOL    HW2 2695   1.679   3.378   2.784
  889SOL     OW 2696   1.715   0.548   2.768
  889SOL    HW1 2697   1.717   0.499   2.686
  889SOL    HW2 2698   1.776   0.621   2.754
  890SOL     OW 2699   3.773   3.538   4.782
  890SOL    HW1 2700   3.707   3.496   4.727
  890SOL    HW2 2701   3.845   3.475   4.787
  891SOL     OW 2702   4.811   4.291   2.057
  891SOL    HW1 2703   4.894   4.257   2.090
  891SOL    HW2 2704   4.784   4.356   2.123
  892SOL     OW 2705   1.781   0.731   0.236
  892SOL    HW1 2706   1.870   0.768   0.231
  892SOL    HW2 2707   1.736   0.786   0.300
  893SOL     OW 2708   2.706   1.125   4.631
  893SOL    HW1 2709   2.611   1.137   4.624
  893SOL    HW2 2710   2.735   1.116   4.540
  894SOL     OW 2711   0.590   4.396   3.988
  894SOL    HW1 2712   0.569   4.304   4.002
  894SOL    HW2 2713   0.568   4.439   4.071
  895SOL     OW 2714   0.559   2.610   1.428
  895SOL    HW1 2715   0.610   2.581   1.352
  895SOL    HW2 2716   0.483   2.653   1.390
  896SOL     OW 2717   3.252   4.115   2.471
  896SOL    HW1 2718   3.321   4.076   2.525
  896SOL    HW2 2719   3.201   4.041   2.440
  897SOL     OW 2720   0.042   2.289   0.002
  897SOL    HW1 2721   0.129   2.321   0.026
  897SOL    HW2 2722   0.054   2.251  -0.086
  898SOL     OW 2723   4.398   3.575   4.655
  898SOL    HW1 2724   4.472   3.635   4.664
  898SOL    HW2 2725   4.386   3.539   4.743
  899SOL     OW 2726   0.860   3.003   0.106
  899SOL    HW1 2727   0.837   3.088   0.067
  899SOL    HW2 2728   0.939   3.021   0.157
  900SOL     OW 2729   2.211   1.816   2.222
  900SOL    HW1 2730   2.155   1.763   2.164
  900SOL    HW2 2731   2.299   1.807   2.185
  901SOL     OW 2732   1.359   2.141   0.009
  901SOL    HW1 2733   1.399   2.213  -0.039
  901SOL    HW2 2734   1.377   2.161   0.101
  902SOL     OW 2735   0.157   0.778   1.663
  902SOL    HW1 2736   0.171   0.858   1.714
  902SOL    HW2 2737   0.204   0.710   1.712
  903SOL     OW 2738   3.148   1.113   2.858
  903SOL    HW1 2739   3.176   1.046   2.796
  903SOL    HW2 2740   3.070   1.152   2.818
  904SOL     OW 2741   4.530   4.514   2.504
  904SOL    HW1 2742   4.510   4.427   2.539
  904SOL    HW2 2743   4.449   4.563   2.515
  905SOL     OW 2744   3.281   0.689   1.606
  905SOL    HW1 2745   3.209   0.731   1.557
  905SOL    HW2 2746   3.246   0.678   1.694
  906SOL     OW 2747   0.740   1.247   4.216
  906SOL    HW1 2748   0.787   1.330   4.221
  906SOL    HW2 2749   0.730   1.219   4.306
  907SOL     OW 2750   0.478   4.861   1.870
  907SOL    HW1 2751   0.524   4.840   1.951
  907SOL    HW2 2752   0.387   4.875   1.897
  908SOL     OW 2753   3.182   0.175   0.992
  908SOL    HW1 2754   3.108   0.124   1.025
  908SOL    HW2 2755   3.259   0.122   1.012
  909SOL     OW 2756   4.633   1.579   1.439
  909SOL    HW1 2757   4.576   1.563   1.363
  909SOL    HW2 2758   4.694   1.647   1.409
  910SOL     OW 2759   4.226   3.534   2.994
  910SOL    HW1 2760   4.286   3.478   2.945
  910SOL    HW2 2761   4.197   3.480   3.067
  911SOL     OW 2762   2.060   1.821   4.543
  911SOL    HW1 2763   2.122   1.873   4.594
  911SOL    HW2 2764   2.114   1.756   4.498
  912SOL     OW 2765   1.051   3.385   2.531
  912SOL    HW1 2766   0.984   3.452   2.543
  912SOL    HW2 2767   1.100   3.384   2.613
  913SOL     OW 2768   1.947   2.052   4.859
  913SOL    HW1 2769   1.987   2.125   4.907
  913SOL    HW2 2770   1.857   2.080   4.845
  914SOL     OW 2771   0.487   1.375   1.905
  914SOL    HW1 2772   0.538   1.329   1.838
  914SOL    HW2 2773   0.450   1.306   1.959
  915SOL     OW 2774   4.589   4.167   1.020
  915SOL    HW1 2775   4.629   4.191   1.104
  915SOL    HW2 2776   4.578   4.072   1.025
  916SOL     OW 2777   3.576   3.636   1.371
  916SOL    HW1 2778   3.567   3.729   1.348
  916SOL    HW2 2779   3.653   3.633   1.428
  917SOL     OW 2780   4.151   3.531   2.147
  917SOL    HW1 2781   4.235   3.502   2.110
  917SOL    HW2 2782   4.173   3.558   2.236
  918SOL     OW 2783   3.352   2.595   4.595
  918SOL    HW1 2784   3.310   2.668   4.640
  918SOL    HW2 2785   3.282   2.531   4.581
  919SOL     OW 2786   0.688   4.148   4.602
  919SOL    HW1 2787   0.657   4.142   4.693
  919SOL    HW2 2788   0.611   4.125   4.550
  920SOL     OW 2789   3.236   3.729   4.267
  920SOL    HW1 2790   3.300   3.664   4.298
  920SOL    HW2 2791   3.185   3.682   4.201
  921SOL     OW 2792   2.938   2.230   3.357
  921SOL    HW1 2793   2.877   2.247   3.285
  921SOL    HW2 2794   2.950   2.135   3.357
  922SOL     OW 2795   0.598   1.720   2.407
  922SOL    HW1 2796   0.588   1.651   2.473
  922SOL    HW2 2797   0.591   1.802   2.456
  923SOL     OW 2798   2.374   1.868   1.794
  923SOL    HW1 2799   2.411   1.886   1.880
  923SOL    HW2 2800   2.407   1.938   1.738
  924SOL     OW 2801   0.309   2.363   4.883
  924SOL    HW1 2802   0.402   2.342   4.883
  924SOL    HW2 2803   0.301   2.440   4.940
  925SOL     OW 2804   3.168   4.598   3.872
  925SOL    HW1 2805   3.177   4.652   3.794
  925SOL    HW2 2806   3.258   4.574   3.895
  926SOL     OW 2807   0.169   1.021   4.611
  926SOL    HW1 2808   0.243   1.029   4.550
  926SOL    HW2 2809   0.095   0.998   4.556
  927SOL     OW 2810   0.899   4.107   3.139
  927SOL    HW1 2811   0.991   4.116   3.117
  927SOL    HW2 2812   0.872   4.195   3.166
  928SOL     OW 2813   0.109   1.460   1.404
  928SOL    HW1 2814   0.130   1.367   1.415
  928SOL    HW2 2815   0.039   1.477   1.467
  929SOL     OW 2816   3.018   3.109   2.461
  929SOL    HW1 2817   2.958   3.041   2.431
  929SOL    HW2 2818   2.980   3.191   2.428
  930SOL     OW 2819   1.126   0.457   1.802
  930SOL    HW1 2820   1.151   0.450   1.710
  930SOL    HW2 2821   1.132   0.368   1.836
  931SOL     OW 2822   1.439   1.213   2.866
  931SOL    HW1 2823   1.481   1.141   2.912
  931SOL    HW2 2824   1.405   1.174   2.785
  932SOL     OW 2825   2.527   0.322   0.330
  932SOL    HW1 2826   2.475   0.277   0.264
  932SOL    HW2 2827   2.498   0.413   0.326
  933SOL     OW 2828   3.603   3.235   0.043
  933SOL    HW1 2829   3.649   3.239   0.127
  933SOL    HW2 2830   3.665   3.192  -0.016
  934SOL     OW 2831   0.352   3.854   1.201
  934SOL    HW1 2832   0.363   3.949   1.194
  934SOL    HW2 2833   0.398   3.831   1.281
  935SOL     OW 2834   1.763   1.210   0.801
  935SOL    HW1 2835   1.679   1.196   0.759
  935SOL    HW2 2836   1.745   1.272   0.872
  936SOL     OW 2837   2.651   0.970   2.653
  936SOL    HW1 2838   2.697   0.890   2.679
  936SOL    HW2 2839   2.567   0.940   2.620
  937SOL     OW 2840   2.046   4.013   0.921
  937SOL    HW1 2841   1.990   3.937   0.939
  937SOL    HW2 2842   2.062   4.010   0.827
  938SOL     OW 2843   2.772   0.149   0.764
  938SOL    HW1 2844   2.866   0.153   0.780
  938SOL    HW2 2845   2.739   0.236   0.789
  939SOL     OW 2846   4.351   1.906   0.129
  939SOL    HW1 2847   4.347   1.897   0.034
  939SOL    HW2 2848   4.329   1.998   0.145
  940SOL     OW 2849   4.873   0.632   1.607
  940SOL    HW1 2850   4.946   0.689   1.631
  940SOL    HW2 2851   4.860   0.576   1.683
  941SOL     OW 2852   3.255   1.408   3.181
  941SOL    HW1 2853   3.304   1.370   3.108
  941SOL    HW2 2854   3.284   1.357   3.257
  942SOL     OW 2855   1.375   3.774   3.356
  942SOL    HW1 2856   1.398   3.714   3.285
  942SOL    HW2 2857   1.281   3.786   3.349
  943SOL     OW 2858   2.888   4.471   2.398
  943SOL    HW1 2859   2.974   4.500   2.369
  943SOL    HW2 2860   2.894   4.376   2.400
  944SOL     OW 2861   2.553   2.753   1.001
  944SOL    HW1 2862   2.574   2.797   1.084
  944SOL    HW2 2863   2.613   2.679   0.998
  945SOL     OW 2864   4.798   0.290   0.219
  945SOL    HW1 2865   4.870   0.237   0.184
  945SOL    HW2 2866   4.820   0.301   0.312
  946SOL     OW 2867   3.959   1.042   0.847
  946SOL    HW1 2868   3.906   1.118   0.869
  946SOL    HW2 2869   3.904   0.990   0.789
  947SOL     OW 2870   1.278   2.814   4.070
  947SOL    HW1 2871   1.230   2.731   4.079
  947SOL    HW2 2872   1.341   2.798   4.000
  948SOL     OW 2873   1.574   1.450   1.796
  948SOL    HW1 2874   1.511   1.505   1.843
  948SOL    HW2 2875   1.538   1.441   1.708
  949SOL     OW 2876   0.314   1.714   0.452
  949SOL    HW1 2877   0.291   1.703   0.544
  949SOL    HW2 2878   0.235   1.690   0.404
  950SOL     OW 2879   4.086   2.576   0.727
  950SOL    HW1 2880   4.100   2.581   0.632
  950SOL    HW2 2881   4.118   2.489   0.752
  951SOL     OW 2882   2.216   4.711   2.462
  951SOL    HW1 2883   2.235   4.620   2.485
  951SOL    HW2 2884   2.217   4.712   2.366
  952SOL     OW 2885   1.622   2.944   1.310
  952SOL    HW1 2886   1.535   2.943   1.269
  952SOL    HW2 2887   1.671   2.875   1.264
  953SOL     OW 2888   2.943   0.514   2.974
  953SOL    HW1 2889   2.913   0.529   3.064
  953SOL    HW2 2890   3.030   0.553   2.972
  954SOL     OW 2891   0.116   4.044   1.887
  954SOL    HW1 2892   0.110   3.974   1.822
  954SOL    HW2 2893   0.072   4.118   1.846
  955SOL     OW 2894   0.992   1.090   3.813
  955SOL    HW1 2895   1.042   1.159   3.768
  955SOL    HW2 2896   0.903   1.099   3.778
  956SOL     OW 2897   2.935   4.252   3.166
  956SOL    HW1 2898   2.962   4.192   3.097
  956SOL    HW2 2899   2.942   4.339   3.127
  957SOL     OW 2900   3.258   1.196   4.327
  957SOL    HW1 2901   3.317   1.265   4.356
  957SOL    HW2 2902   3.189   1.194   4.393
  958SOL     OW 2903   1.694   2.705   4.066
  958SOL    HW1 2904   1.682   2.614   4.091
  958SOL    HW2 2905   1.648   2.714   3.982
  959SOL     OW 2906   2.395   2.845   3.779
  959SOL    HW1 2907   2.488   2.865   3.769
  959SOL    HW2 2908   2.383   2.761   3.735
  960SOL     OW 2909   0.412   4.518   1.619
  960SOL    HW1 2910   0.390   4.513   1.712
  960SOL    HW2 2911   0.440   4.608   1.606
  961SOL     OW 2912   2.902   1.461   4.295
  961SOL    HW1 2913   2.832   1.395   4.292
  961SOL    HW2 2914   2.874   1.528   4.232
  962SOL     OW 2915   1.231   2.684   1.153
  962SOL    HW1 2916   1.287   2.608   1.160
  962SOL    HW2 2917   1.155   2.663   1.208
  963SOL     OW 2918   4.608   4.739   4.666
  963SOL    HW1 2919   4.592   4.768   4.577
  963SOL    HW2 2920   4.525   4.699   4.694
  964SOL     OW 2921   4.367   3.373   4.876
  964SOL    HW1 2922   4.449   3.333   4.906
  964SOL    HW2 2923   4.311   3.375   4.954
  965SOL     OW 2924   3.579   0.858   4.211
  965SOL    HW1 2925   3.515   0.926   4.190
  965SOL    HW2 2926   3.548   0.821   4.294
  966SOL     OW 2927   3.251   3.525   3.326
  966SOL    HW1 2928   3.185   3.478   3.275
  966SOL    HW2 2929   3.289   3.588   3.265
  967SOL     OW 2930   1.958   2.487   1.583
  967SOL    HW1 2931   1.965   2.459   1.674
  967SOL    HW2 2932   1.940   2.407   1.534
  968SOL     OW 2933   2.491   2.991   0.844
  968SOL    HW1 2934   2.500   2.912   0.897
  968SOL    HW2 2935   2.577   3.033   0.849
  969SOL     OW 2936   1.203   2.473   2.230
  969SOL    HW1 2937   1.201   2.484   2.325
  969SOL    HW2 2938   1.249   2.550   2.198
  970SOL     OW 2939   2.379   4.067   2.829
  970SOL    HW1 2940   2.380   4.112   2.745
  970SOL    HW2 2941   2.466   4.030   2.838
  971SOL     OW 2942   3.692   3.813   4.761
  971SOL    HW1 2943   3.732   3.731   4.789
  971SOL    HW2 2944   3.753   3.881   4.791
  972SOL     OW 2945   4.310   2.441   2.991
  972SOL    HW1 2946   4.303   2.361   3.043
  972SOL    HW2 2947   4.379   2.492   3.033
  973SOL     OW 2948   1.536   4.367   4.165
  973SOL    HW1 2949   1.614   4.408   4.128
  973SOL    HW2 2950   1.523   4.412   4.248
  974SOL     OW 2951   1.791   1.408   2.020
  974SOL    HW1 2952   1.832   1.492   2.001
  974SOL    HW2 2953   1.697   1.426   2.015
  975SOL     OW 2954   3.557   0.464   3.893
  975SOL    HW1 2955   3.560   0.551   3.852
  975SOL    HW2 2956   3.591   0.478   3.981
  976SOL     OW 2957   4.203   3.967   2.761
  976SOL    HW1 2958   4.252   3.885   2.761
  976SOL    HW2 2959   4.111   3.940   2.757
  977SOL     OW 2960   0.261   3.536   4.182
  977SOL    HW1 2961   0.324   3.470   4.154
  977SOL    HW2 2962   0.202   3.489   4.241
  978SOL     OW 2963   1.457   3.316   0.595
  978SOL    HW1 2964   1.522   3.278   0.653
  978SOL    HW2 2965   1.492   3.300   0.507
  979SOL     OW 2966   2.990   4.464   4.707
  979SOL    HW1 2967   2.957   4.413   4.634
  979SOL    HW2 2968   2.997   4.553   4.673
  980SOL     OW 2969   3.998   0.888   3.420
  980SOL    HW1 2970   3.969   0.967   3.465
  980SOL    HW2 2971   3.927   0.868   3.359
  981SOL     OW 2972   3.563   4.731   0.379
  981SOL    HW1 2973   3.584   4.648   0.335
  981SOL    HW2 2974   3.474   4.718   0.414
  982SOL     OW 2975   1.012   2.293   2.108
  982SOL    HW1 2976   0.995   2.237   2.183
  982SOL    HW2 2977   1.077   2.356   2.138
  983SOL     OW 2978   2.989   0.751   3.475
  983SOL    HW1 2979   2.983   0.847   3.470
  983SOL    HW2 2980   2.960   0.721   3.389
  984SOL     OW 2981   4.835   1.766   1.379
  984SOL    HW1 2982   4.903   1.766   1.446
  984SOL    HW2 2983   4.779   1.841   1.402
  985SOL     OW 2984   4.462   0.127   1.028
  985SOL    HW1 2985   4.432   0.046   0.987
  985SOL    HW2 2986   4.543   0.103   1.073
  986SOL     OW 2987   3.124   2.102   0.756
  986SOL    HW1 2988   3.181   2.171   0.791
  986SOL    HW2 2989   3.038   2.142   0.750
  987SOL     OW 2990   4.308   0.741   0.188
  987SOL    HW1 2991   4.300   0.691   0.270
  987SOL    HW2 2992   4.347   0.824   0.214
  988SOL     OW 2993   3.404   4.450   3.850
  988SOL    HW1 2994   3.385   4.359   3.827
  988SOL    HW2 2995   3.480   4.473   3.796
  989SOL     OW 2996   3.636   1.667   4.234
  989SOL    HW1 2997   3.591   1.715   4.303
  989SOL    HW2 2998   3.729   1.681   4.252
  990SOL     OW 2999   0.731   4.354   0.240
  990SOL    HW1 3000   0.764   4.266   0.259
  990SOL    HW2 3001   0.692   4.346   0.152
  991SOL     OW 3002   0.020   4.784   4.405
  991SOL    HW1 3003   0.038   4.752   4.317
  991SOL    HW2 3004  -0.016   4.707   4.451
  992SOL     OW 3005   1.254   4.674   3.577
  992SOL    HW1 3006   1.219   4.712   3.658
  992SOL    HW2 3007   1.240   4.579   3.588
  993SOL     OW 3008   3.776   3.972   2.985
  993SOL    HW1 3009   3.872   3.973   2.982
  993SOL    HW2 3010   3.755   3.928   3.067
  994SOL     OW 3011   0.392   4.322   4.694
  994SOL    HW1 3012   0.305   4.295   4.665
  994SOL    HW2 3013   0.396   4.416   4.674
  995SOL     OW 3014   3.083   3.324   0.037
  995SOL    HW1 3015   3.178   3.320   0.049
  995SOL    HW2 3016   3.067   3.413   0.006
  996SOL     OW 3017   3.974   0.684   0.745
  996SOL    HW1 3018   3.948   0.594   0.763
  996SOL    HW2 3019   4.069   0.685   0.757
  997SOL     OW 3020   1.743   2.335   4.897
  997SOL    HW1 3021   1.796   2.338   4.977
  997SOL    HW2 3022   1.734   2.426   4.870
  998SOL     OW 3023   3.324   1.955   1.974
  998SOL    HW1 3024   3.286   1.875   1.939
  998SOL    HW2 3025   3.418   1.945   1.959
  999SOL     OW 3026   3.979   2.983   3.212
  999SOL    HW1 3027   3.905   2.972   3.153
  999SOL    HW2 3028   4.055   2.987   3.155
 1000SOL     OW 3029   2.990   3.649   4.173
 1000SOL    HW1 3030   2.965   3.717   4.235
 1000SOL    HW2 3031   2.953   3.568   4.209
 1001SOL     OW 3032   1.103   3.075   4.392
 1001SOL    HW1 3033   1.067   3.136   4.456
 1001SOL    HW2 3034   1.035   3.010   4.379
 1002SOL     OW 3035   0.888   3.423   1.574
 1002SOL    HW1 3036   0.951   3.468   1.518
 1002SOL    HW2 3037   0.941   3.388   1.646
 1003SOL     OW 3038   1.854   4.678   0.927
 1003SOL    HW1 3039   1.775   4.656   0.878
 1003SOL    HW2 3040   1.876   4.766   0.897
 1004SOL     OW 3041   0.477   3.294   0.060
 1004SOL    HW1 3042   0.413   3.326  -0.004
 1004SOL    HW2 3043   0.450   3.334   0.143
 1005SOL     OW 3044   2.400   2.062   1.597
 1005SOL    HW1 3045   2.306   2.079   1.593
 1005SOL    HW2 3046   2.427   2.061   1.505
 1006SOL     OW 3047   0.295   3.953   4.090
 1006SOL    HW1 3048   0.345   3.967   4.010
 1006SOL    HW2 3049   0.240   3.877   4.071
 1007SOL     OW 3050   2.683   1.641   4.158
 1007SOL    HW1 3051   2.602   1.679   4.126
 1007SOL    HW2 3052   2.658   1.592   4.236
 1008SOL     OW 3053   0.758   1.329   0.399
 1008SOL    HW1 3054   0.699   1.399   0.372
 1008SOL    HW2 3055   0.716   1.289   0.474
 1009SOL     OW 3056   2.610   3.591   1.949
 1009SOL    HW1 3057   2.577   3.559   1.865
 1009SOL    HW2 3058   2.635   3.682   1.932
 1010SOL     OW 3059   4.764   3.701   3.000
 1010SOL    HW1 3060   4.717   3.669   3.077
 1010SOL    HW2 3061   4.757   3.629   2.937
 1011SOL     OW 3062   2.987   4.377   3.822
 1011SOL    HW1 3063   3.008   4.345   3.910
 1011SOL    HW2 3064   3.048   4.449   3.807
 1012SOL     OW 3065   1.302   2.242   3.074
 1012SOL    HW1 3066   1.364   2.224   3.145
 1012SOL    HW2 3067   1.265   2.156   3.053
 1013SOL     OW 3068   2.258   3.972   3.226
 1013SOL    HW1 3069   2.230   3.964   3.317
 1013SOL    HW2 3070   2.294   4.060   3.220
 1014SOL     OW 3071   0.117   4.111   4.343
 1014SOL    HW1 3072   0.143   4.043   4.405
 1014SOL    HW2 3073   0.185   4.110   4.275
 1015SOL     OW 3074   2.095   0.971   3.706
 1015SOL    HW1 3075   2.160   0.905   3.731
 1015SOL    HW2 3076   2.083   0.958   3.612
 1016SOL     OW 3077   2.174   0.171   1.714
 1016SOL    HW1 3078   2.175   0.097   1.654
 1016SOL    HW2 3079   2.267   0.192   1.727
 1017SOL     OW 3080   1.415   1.970   2.255
 1017SOL    HW1 3081   1.466   1.924   2.321
 1017SOL    HW2 3082   1.361   1.902   2.215
 1018SOL     OW 3083   2.846   1.836   3.730
 1018SOL    HW1 3084   2.835   1.780   3.653
 1018SOL    HW2 3085   2.770   1.893   3.729
 1019SOL     OW 3086   4.482   1.322   3.144
 1019SOL    HW1 3087   4.453   1.233   3.126
 1019SOL    HW2 3088   4.577   1.314   3.155
 1020SOL     OW 3089   0.348   0.013   2.708
 1020SOL    HW1 3090   0.371   0.032   2.799
 1020SOL    HW2 3091   0.272   0.069   2.690
 1021SOL     OW 3092   3.764   0.113   0.464
 1021SOL    HW1 3093   3.852   0.141   0.441
 1021SOL    HW2 3094   3.773   0.020   0.487
 1022SOL     OW 3095   0.414   2.096   3.801
 1022SOL    HW1 3096   0.504   2.093   3.768
 1022SOL    HW2 3097   0.414   2.033   3.874
 1023SOL     OW 3098   1.369   1.241   0.664
 1023SOL    HW1 3099   1.285   1.195   0.658
 1023SOL    HW2 3100   1.349   1.332   0.643
 1024SOL     OW 3101   3.122   0.485   0.761
 1024SOL    HW1 3102   3.183   0.432   0.709
 1024SOL    HW2 3103   3.136   0.574   0.730
 1025SOL     OW 3104   1.159   1.412   2.069
 1025SOL    HW1 3105   1.205   1.447   1.993
 1025SOL    HW2 3106   1.067   1.431   2.052
 1026SOL     OW 3107   0.149   2.873   0.853
 1026SOL    HW1 3108   0.100   2.871   0.935
 1026SOL    HW2 3109   0.198   2.791   0.852
 1027SOL     OW 3110   0.210   3.803   0.621
 1027SOL    HW1 3111   0.122   3.805   0.583
 1027SOL    HW2 3112   0.263   3.855   0.561
 1028SOL     OW 3113   1.634   0.497   4.190
 1028SOL    HW1 3114   1.591   0.436   4.250
 1028SOL    HW2 3115   1.670   0.565   4.246
 1029SOL     OW 3116   4.159   3.330   0.769
 1029SOL    HW1 3117   4.071   3.367   0.770
 1029SOL    HW2 3118   4.165   3.281   0.851
 1030SOL     OW 3119   1.440   1.264   0.151
 1030SOL    HW1 3120   1.348   1.283   0.136
 1030SOL    HW2 3121   1.440   1.196   0.218
 1031SOL     OW 3122   1.237   2.883   3.335
 1031SOL    HW1 3123   1.230   2.798   3.378
 1031SOL    HW2 3124   1.169   2.881   3.267
 1032SOL     OW 3125   3.572   4.781   4.217
 1032SOL    HW1 3126   3.627   4.704   4.200
 1032SOL    HW2 3127   3.485   4.744   4.232
 1033SOL     OW 3128   3.624   0.072   1.074
 1033SOL    HW1 3129   3.649   0.125   1.150
 1033SOL    HW2 3130   3.536   0.040   1.095
 1034SOL     OW 3131   0.349   4.468   1.876
 1034SOL    HW1 3132   0.390   4.527   1.939
 1034SOL    HW2 3133   0.403   4.388   1.879
 1035SOL     OW 3134   3.694   3.878   2.736
 1035SOL    HW1 3135   3.610   3.831   2.734
 1035SOL    HW2 3136   3.710   3.894   2.829
 1036SOL     OW 3137   0.729   0.483   1.365
 1036SOL    HW1 3138   0.780   0.489   1.445
 1036SOL    HW2 3139   0.726   0.573   1.331
 1037SOL     OW 3140   3.012   1.457   3.558
 1037SOL    HW1 3141   3.029   1.476   3.651
 1037SOL    HW2 3142   3.089   1.489   3.512
 1038SOL     OW 3143   1.686   0.008   0.416
 1038SOL    HW1 3144   1.745   0.041   0.349
 1038SOL    HW2 3145   1.599   0.011   0.376
 1039SOL     OW 3146   3.592   2.090   0.270
 1039SOL    HW1 3147   3.506   2.101   0.311
 1039SOL    HW2 3148   3.641   2.035   0.331
 1040SOL     OW 3149   4.149   4.147   0.229
 1040SOL    HW1 3150   4.097   4.166   0.151
 1040SOL    HW2 3151   4.239   4.135   0.196
 1041SOL     OW 3152   4.204   3.283   0.489
 1041SOL    HW1 3153   4.198   3.361   0.544
 1041SOL    HW2 3154   4.183   3.211   0.547
 1042SOL     OW 3155   1.832   3.555   2.092
 1042SOL    HW1 3156   1.746   3.512   2.101
 1042SOL    HW2 3157   1.842   3.569   1.998
 1043SOL     OW 3158   0.043   4.599   0.773
 1043SOL    HW1 3159   0.041   4.547   0.694
 1043SOL    HW2 3160   0.135   4.623   0.784
 1044SOL     OW 3161   2.312   2.833   4.450
 1044SOL    HW1 3162   2.252   2.856   4.520
 1044SOL    HW2 3163   2.256   2.797   4.381
 1045SOL     OW 3164   1.476   1.904   4.052
 1045SOL    HW1 3165   1.564   1.940   4.064
 1045SOL    HW2 3166   1.490   1.809   4.042
 1046SOL     OW 3167   2.680   3.648   1.368
 1046SOL    HW1 3168   2.750   3.712   1.364
 1046SOL    HW2 3169   2.695   3.591   1.293
 1047SOL     OW 3170   0.642   0.979   0.500
 1047SOL    HW1 3171   0.614   0.909   0.441
 1047SOL    HW2 3172   0.727   0.950   0.533
 1048SOL     OW 3173   4.540   1.823   4.811
 1048SOL    HW1 3174   4.512   1.739   4.846
 1048SOL    HW2 3175   4.624   1.841   4.854
 1049SOL     OW 3176   2.219   4.354   3.384
 1049SOL    HW1 3177   2.150   4.294   3.412
 1049SOL    HW2 3178   2.200   4.371   3.292
 1050SOL     OW 3179   4.202   0.420   3.352
 1050SOL    HW1 3180   4.115   0.453   3.376
 1050SOL    HW2 3181   4.184   0.344   3.297
 1051SOL     OW 3182   1.626   1.930   3.289
 1051SOL    HW1 3183   1.631   1.853   3.232
 1051SOL    HW2 3184   1.628   1.894   3.378
 1052SOL     OW 3185   0.489   2.116   4.264
 1052SOL    HW1 3186   0.485   2.042   4.324
 1052SOL    HW2 3187   0.408   2.165   4.281
 1053SOL     OW 3188   2.586   4.813   4.350
 1053SOL    HW1 3189   2.658   4.868   4.380
 1053SOL    HW2 3190   2.523   4.875   4.312
 1054SOL     OW 3191   0.798   2.912   1.290
 1054SOL    HW1 3192   0.709   2.944   1.302
 1054SOL    HW2 3193   0.809   2.908   1.195
 1055SOL     OW 3194   2.209   4.837   1.286
 1055SOL    HW1 3195   2.243   4.748   1.282
 1055SOL    HW2 3196   2.131   4.835   1.231
 1056SOL     OW 3197   0.641   3.346   3.088
 1056SOL    HW1 3198   0.634   3.289   3.012
 1056SOL    HW2 3199   0.704   3.413   3.062
 1057SOL     OW 3200   1.593   2.898   0.540
 1057SOL    HW1 3201   1.638   2.974   0.576
 1057SOL    HW2 3202   1.561   2.850   0.617
 1058SOL     OW 3203   1.739   1.356   3.040
 1058SOL    HW1 3204   1.751   1.449   3.061
 1058SOL    HW2 3205   1.817   1.314   3.075
 1059SOL     OW 3206   1.797   3.102   2.415
 1059SOL    HW1 3207   1.770   3.111   2.323
 1059SOL    HW2 3208   1.779   3.011   2.436
 1060SOL     OW 3209   4.517   4.262   2.606
 1060SOL    HW1 3210   4.599   4.215   2.589
 1060SOL    HW2 3211   4.473   4.210   2.674
 1061SOL     OW 3212   4.633   1.919   3.692
 1061SOL    HW1 3213   4.562   1.934   3.754
 1061SOL    HW2 3214   4.711   1.953   3.734
 1062SOL     OW 3215   4.249   4.206   1.593
 1062SOL    HW1 3216   4.164   4.250   1.594
 1062SOL    HW2 3217   4.308   4.267   1.638
 1063SOL     OW 3218   3.944   2.917   2.339
 1063SOL    HW1 3219   4.006   2.920   2.266
 1063SOL    HW2 3220   3.906   3.005   2.342
 1064SOL     OW 3221   0.942   2.110   1.036
 1064SOL    HW1 3222   1.024   2.153   1.060
 1064SOL    HW2 3223   0.953   2.090   0.943
 1065SOL     OW 3224   3.562   4.876   3.499
 1065SOL    HW1 3225   3.529   4.880   3.589
 1065SOL    HW2 3226   3.562   4.967   3.469
 1066SOL     OW 3227   1.407   3.864   2.851
 1066SOL    HW1 3228   1.410   3.786   2.796
 1066SOL    HW2 3229   1.498   3.883   2.871
 1067SOL     OW 3230   3.164   2.906   2.263
 1067SOL    HW1 3231   3.185   2.874   2.351
 1067SOL    HW2 3232   3.168   2.829   2.207
 1068SOL     OW 3233   1.106   1.445   4.418
 1068SOL    HW1 3234   1.100   1.351   4.403
 1068SOL    HW2 3235   1.177   1.455   4.482
 1069SOL     OW 3236   3.877   3.032   1.835
 1069SOL    HW1 3237   3.789   3.003   1.860
 1069SOL    HW2 3238   3.926   2.952   1.821
 1070SOL     OW 3239   4.607   1.654   1.787
 1070SOL    HW1 3240   4.692   1.682   1.753
 1070SOL    HW2 3241   4.554   1.638   1.709
 1071SOL     OW 3242   0.175   2.233   2.313
 1071SOL    HW1 3243   0.082   2.215   2.319
 1071SOL    HW2 3244   0.195   2.223   2.220
 1072SOL     OW 3245   0.571   2.725   0.636
 1072SOL    HW1 3246   0.635   2.711   0.706
 1072SOL    HW2 3247   0.623   2.758   0.563
 1073SOL     OW 3248   2.846   2.010   4.496
 1073SOL    HW1 3249   2.774   2.060   4.457
 1073SOL    HW2 3250   2.883   1.961   4.422
 1074SOL     OW 3251   4.468   2.321   2.360
 1074SOL    HW1 3252   4.415   2.267   2.418
 1074SOL    HW2 3253   4.451   2.411   2.389
 1075SOL     OW 3254   0.722   4.406   4.847
 1075SOL    HW1 3255   0.722   4.500   4.866
 1075SOL    HW2 3256   0.694   4.400   4.756
 1076SOL     OW 3257   2.541   3.513   1.703
 1076SOL    HW1 3258   2.535   3.602   1.670
 1076SOL    HW2 3259   2.601   3.469   1.643
 1077SOL     OW 3260   1.400   4.389   0.922
 1077SOL    HW1 3261   1.340   4.402   0.848
 1077SOL    HW2 3262   1.356   4.326   0.978
 1078SOL     OW 3263   0.177   3.574   0.093
 1078SOL    HW1 3264   0.187   3.669   0.106
 1078SOL    HW2 3265   0.084   3.558   0.108
 1079SOL     OW 3266   4.710   0.496   3.349
 1079SOL    HW1 3267   4.646   0.530   3.286
 1079SOL    HW2 3268   4.732   0.571   3.404
 1080SOL     OW 3269   0.473   4.044   4.442
 1080SOL    HW1 3270   0.513   3.969   4.398
 1080SOL    HW2 3271   0.393   4.009   4.481
 1081SOL     OW 3272   2.735   2.371   1.461
 1081SOL    HW1 3273   2.640   2.365   1.459
 1081SOL    HW2 3274   2.762   2.308   1.528
 1082SOL     OW 3275   4.229   4.420   2.815
 1082SOL    HW1 3276   4.273   4.339   2.787
 1082SOL    HW2 3277   4.191   4.399   2.900
 1083SOL     OW 3278   0.602   4.202   4.221
 1083SOL    HW1 3279   0.563   4.153   4.293
 1083SOL    HW2 3280   0.681   4.154   4.199
 1084SOL     OW 3281   4.540   0.672   4.405
 1084SOL    HW1 3282   4.556   0.578   4.417
 1084SOL    HW2 3283   4.577   0.692   4.319
 1085SOL     OW 3284   1.633   3.981   0.179
 1085SOL    HW1 3285   1.555   3.926   0.186
 1085SOL    HW2 3286   1.627   4.042   0.253
 1086SOL     OW 3287   0.257   3.655   2.544
 1086SOL    HW1 3288   0.238   3.604   2.623
 1086SOL    HW2 3289   0.173   3.695   2.521
 1087SOL     OW 3290   0.527   1.532   0.492
 1087SOL    HW1 3291   0.487   1.456   0.534
 1087SOL    HW2 3292   0.453   1.588   0.468
 1088SOL     OW 3293   1.560   2.757   0.826
 1088SOL    HW1 3294   1.588   2.694   0.893
 1088SOL    HW2 3295   1.578   2.712   0.743
 1089SOL     OW 3296   0.721   1.367   3.377
 1089SOL    HW1 3297   0.749   1.438   3.319
 1089SOL    HW2 3298   0.761   1.288   3.342
 1090SOL     OW 3299   3.347   1.324   2.921
 1090SOL    HW1 3300   3.319   1.413   2.942
 1090SOL    HW2 3301   3.268   1.282   2.885
 1091SOL     OW 3302   2.304   1.659   4.584
 1091SOL    HW1 3303   2.315   1.565   4.570
 1091SOL    HW2 3304   2.297   1.669   4.679
 1092SOL     OW 3305   0.083   3.515   2.715
 1092SOL    HW1 3306   0.162   3.461   2.709
 1092SOL    HW2 3307   0.059   3.512   2.807
 1093SOL     OW 3308   1.395   3.559   1.721
 1093SOL    HW1 3309   1.468   3.518   1.767
 1093SOL    HW2 3310   1.317   3.517   1.758
 1094SOL     OW 3311   0.061   4.220   1.379
 1094SOL    HW1 3312   0.098   4.227   1.291
 1094SOL    HW2 3313   0.111   4.150   1.420
 1095SOL     OW 3314   1.571   0.660   2.517
 1095SOL    HW1 3315   1.637   0.594   2.498
 1095SOL    HW2 3316   1.488   0.612   2.518
 1096SOL     OW 3317   3.942   1.227   3.317
 1096SOL    HW1 3318   3.919   1.284   3.391
 1096SOL    HW2 3319   3.863   1.226   3.262
 1097SOL     OW 3320   0.413   3.769   1.472
 1097SOL    HW1 3321   0.417   3.674   1.481
 1097SOL    HW2 3322   0.400   3.801   1.561
 1098SOL     OW 3323   0.625   3.247   4.369
 1098SOL    HW1 3324   0.545   3.197   4.349
 1098SOL    HW2 3325   0.594   3.337   4.379
 1099SOL     OW 3326   1.586   3.452   3.094
 1099SOL    HW1 3327   1.629   3.465   3.009
 1099SOL    HW2 3328   1.530   3.528   3.105
 1100SOL     OW 3329   3.704   1.776   2.708
 1100SOL    HW1 3330   3.764   1.823   2.765
 1100SOL    HW2 3331   3.692   1.833   2.632
 1101SOL     OW 3332   3.917   4.003   1.695
 1101SOL    HW1 3333   3.826   4.027   1.715
 1101SOL    HW2 3334   3.912   3.962   1.608
 1102SOL     OW 3335   2.934   1.478   1.143
 1102SOL    HW1 3336   2.922   1.417   1.070
 1102SOL    HW2 3337   2.966   1.558   1.102
 1103SOL     OW 3338   2.319   4.352   4.560
 1103SOL    HW1 3339   2.389   4.379   4.621
 1103SOL    HW2 3340   2.251   4.418   4.571
 1104SOL     OW 3341   1.207   3.581   4.883
 1104SOL    HW1 3342   1.266   3.537   4.821
 1104SOL    HW2 3343   1.122   3.581   4.840
 1105SOL     OW 3344   1.127   1.058   1.163
 1105SOL    HW1 3345   1.192   1.128   1.174
 1105SOL    HW2 3346   1.129   1.038   1.070
 1106SOL     OW 3347   3.404   0.024   3.713
 1106SOL    HW1 3348   3.439   0.074   3.786
 1106SOL    HW2 3349   3.346   0.084   3.668
 1107SOL     OW 3350   4.039   4.543   3.541
 1107SOL    HW1 3351   4.127   4.580   3.549
 1107SOL    HW2 3352   3.985   4.598   3.598
 1108SOL     OW 3353   4.141   0.898   0.971
 1108SOL    HW1 3354   4.093   0.958   0.914
 1108SOL    HW2 3355   4.226   0.939   0.983
 1109SOL     OW 3356   3.718   2.286   4.194
 1109SOL    HW1 3357   3.788   2.343   4.224
 1109SOL    HW2 3358   3.699   2.230   4.269
 1110SOL     OW 3359   0.310   2.902   4.832
 1110SOL    HW1 3360   0.379   2.956   4.870
 1110SOL    HW2 3361   0.352   2.856   4.760
 1111SOL     OW 3362   3.540   2.355   2.957
 1111SOL    HW1 3363   3.445   2.348   2.963
 1111SOL    HW2 3364   3.573   2.275   2.999
 1112SOL     OW 3365   2.774   3.532   2.957
 1112SOL    HW1 3366   2.820   3.528   2.873
 1112SOL    HW2 3367   2.722   3.612   2.952
 1113SOL     OW 3368   2.485   4.419   4.144
 1113SOL    HW1 3369   2.527   4.391   4.063
 1113SOL    HW2 3370   2.539   4.490   4.177
 1114SOL     OW 3371   3.558   0.637   1.225
 1114SOL    HW1 3372   3.622   0.697   1.263
 1114SOL    HW2 3373   3.605   0.597   1.151
 1115SOL     OW 3374   0.463   0.438   2.015
 1115SOL    HW1 3375   0.386   0.467   2.063
 1115SOL    HW2 3376   0.458   0.342   2.017
 1116SOL     OW 3377   0.026   3.991   3.914
 1116SOL    HW1 3378  -0.005   3.902   3.893
 1116SOL    HW2 3379   0.069   4.021   3.834
 1117SOL     OW 3380   0.514   3.740   0.405
 1117SOL    HW1 3381   0.464   3.820   0.422
 1117SOL    HW2 3382   0.592   3.771   0.359
 1118SOL     OW 3383   2.833   0.467   0.672
 1118SOL    HW1 3384   2.919   0.499   0.700
 1118SOL    HW2 3385   2.851   0.416   0.593
 1119SOL     OW 3386   3.357   4.599   2.314
 1119SOL    HW1 3387   3.416   4.532   2.349
 1119SOL    HW2 3388   3.365   4.672   2.376
 1120SOL     OW 3389   4.830   4.729   0.099
 1120SOL    HW1 3390   4.827   4.734   0.195
 1120SOL    HW2 3391   4.833   4.635   0.080
 1121SOL     OW 3392   0.386   0.450   0.113
 1121SOL    HW1 3393   0.360   0.388   0.045
 1121SOL    HW2 3394   0.303   0.485   0.146
 1122SOL     OW 3395   2.415   0.502   3.773
 1122SOL    HW1 3396   2.345   0.507   3.838
 1122SOL    HW2 3397   2.490   0.541   3.816
 1123SOL     OW 3398   0.366   1.640   1.802
 1123SOL    HW1 3399   0.387   1.547   1.814
 1123SOL    HW2 3400   0.450   1.685   1.810
 1124SOL     OW 3401   4.677   3.830   3.696
 1124SOL    HW1 3402   4.647   3.909   3.741
 1124SOL    HW2 3403   4.605   3.806   3.638
 1125SOL     OW 3404   1.619   0.853   1.791
 1125SOL    HW1 3405   1.685   0.918   1.813
 1125SOL    HW2 3406   1.624   0.789   1.862
 1126SOL     OW 3407   2.731   3.106   0.910
 1126SOL    HW1 3408   2.717   3.197   0.884
 1126SOL    HW2 3409   2.802   3.075   0.853
 1127SOL     OW 3410   4.021   0.583   3.700
 1127SOL    HW1 3411   4.031   0.506   3.756
 1127SOL    HW2 3412   4.110   0.619   3.693
 1128SOL     OW 3413   2.105   0.867   1.803
 1128SOL    HW1 3414   2.186   0.864   1.854
 1128SOL    HW2 3415   2.044   0.919   1.856
 1129SOL     OW 3416   4.745   0.360   3.685
 1129SOL    HW1 3417   4.773   0.403   3.603
 1129SOL    HW2 3418   4.700   0.429   3.733
 1130SOL     OW 3419   0.276   1.483   2.367
 1130SOL    HW1 3420   0.301   1.568   2.404
 1130SOL    HW2 3421   0.356   1.449   2.328
 1131SOL     OW 3422   1.413   0.856   3.802
 1131SOL    HW1 3423   1.357   0.797   3.752
 1131SOL    HW2 3424   1.356   0.931   3.822
 1132SOL     OW 3425   2.690   3.871   1.924
 1132SOL    HW1 3426   2.782   3.880   1.950
 1132SOL    HW2 3427   2.645   3.940   1.972
 1133SOL     OW 3428   4.046   1.635   1.468
 1133SOL    HW1 3429   4.071   1.727   1.480
 1133SOL    HW2 3430   4.123   1.585   1.494
 1134SOL     OW 3431   3.695   1.550   3.093
 1134SOL    HW1 3432   3.726   1.637   3.121
 1134SOL    HW2 3433   3.733   1.539   3.006
 1135SOL     OW 3434   1.022   1.615   0.867
 1135SOL    HW1 3435   1.020   1.553   0.940
 1135SOL    HW2 3436   0.985   1.566   0.794
 1136SOL     OW 3437   4.213   4.871   1.748
 1136SOL    HW1 3438   4.123   4.872   1.781
 1136SOL    HW2 3439   4.234   4.964   1.734
 1137SOL     OW 3440   2.557   2.230   1.741
 1137SOL    HW1 3441   2.510   2.171   1.682
 1137SOL    HW2 3442   2.489   2.284   1.781
 1138SOL     OW 3443   1.427   1.541   2.330
 1138SOL    HW1 3444   1.332   1.531   2.341
 1138SOL    HW2 3445   1.464   1.460   2.364
 1139SOL     OW 3446   3.433   4.165   1.329
 1139SOL    HW1 3447   3.353   4.206   1.298
 1139SOL    HW2 3448   3.483   4.146   1.249
 1140SOL     OW 3449   3.017   1.016   3.506
 1140SOL    HW1 3450   3.034   1.008   3.600
 1140SOL    HW2 3451   2.931   1.059   3.501
 1141SOL     OW 3452   3.080   0.940   2.213
 1141SOL    HW1 3453   3.124   0.859   2.239
 1141SOL    HW2 3454   2.997   0.911   2.176
 1142SOL     OW 3455   2.988   4.831   4.181
 1142SOL    HW1 3456   3.082   4.847   4.189
 1142SOL    HW2 3457   2.981   4.755   4.123
 1143SOL     OW 3458   1.128   2.431   0.926
 1143SOL    HW1 3459   1.061   2.444   0.993
 1143SOL    HW2 3460   1.176   2.514   0.924
 1144SOL     OW 3461   0.098   3.342   3.343
 1144SOL    HW1 3462   0.145   3.356   3.425
 1144SOL    HW2 3463   0.080   3.248   3.342
 1145SOL     OW 3464   3.182   0.893   3.047
 1145SOL    HW1 3465   3.157   0.932   3.131
 1145SOL    HW2 3466   3.187   0.967   2.987
 1146SOL     OW 3467   4.663   4.068   3.394
 1146SOL    HW1 3468   4.590   4.014   3.427
 1146SOL    HW2 3469   4.655   4.063   3.299
 1147SOL     OW 3470   2.877   2.355   4.053
 1147SOL    HW1 3471   2.953   2.369   4.109
 1147SOL    HW2 3472   2.865   2.260   4.052
 1148SOL     OW 3473   4.900   3.194   4.270
 1148SOL    HW1 3474   4.911   3.287   4.288
 1148SOL    HW2 3475   4.807   3.184   4.250
 1149SOL     OW 3476   1.977   4.704   2.786
 1149SOL    HW1 3477   1.974   4.724   2.692
 1149SOL    HW2 3478   2.068   4.718   2.811
 1150SOL     OW 3479   2.796   0.591   4.326
 1150SOL    HW1 3480   2.792   0.543   4.244
 1150SOL    HW2 3481   2.877   0.641   4.321
 1151SOL     OW 3482   1.883   2.794   0.674
 1151SOL    HW1 3483   1.905   2.870   0.620
 1151SOL    HW2 3484   1.842   2.733   0.613
 1152SOL     OW 3485   1.717   3.368   0.733
 1152SOL    HW1 3486   1.713   3.455   0.693
 1152SOL    HW2 3487   1.779   3.377   0.805
 1153SOL     OW 3488   1.178   4.855   2.142
 1153SOL    HW1 3489   1.159   4.812   2.225
 1153SOL    HW2 3490   1.273   4.848   2.132
 1154SOL     OW 3491   4.496   1.936   3.962
 1154SOL    HW1 3492   4.414   1.963   4.002
 1154SOL    HW2 3493   4.561   1.945   4.032
 1155SOL     OW 3494   2.797   3.118   1.439
 1155SOL    HW1 3495   2.845   3.037   1.453
 1155SOL    HW2 3496   2.782   3.121   1.344
 1156SOL     OW 3497   0.251   0.125   3.813
 1156SOL    HW1 3498   0.245   0.047   3.757
 1156SOL    HW2 3499   0.342   0.130   3.839
 1157SOL     OW 3500   4.215   2.034   0.915
 1157SOL    HW1 3501   4.305   2.004   0.902
 1157SOL    HW2 3502   4.161   1.959   0.892
 1158SOL     OW 3503   3.738   1.423   0.009
 1158SOL    HW1 3504   3.806   1.472  -0.037
 1158SOL    HW2 3505   3.745   1.452   0.100
 1159SOL     OW 3506   4.723   4.016   0.560
 1159SOL    HW1 3507   4.642   4.054   0.593
 1159SOL    HW2 3508   4.733   3.935   0.609
 1160SOL     OW 3509   3.476   0.630   2.182
 1160SOL    HW1 3510   3.395   0.585   2.155
 1160SOL    HW2 3511   3.460   0.658   2.272
 1161SOL     OW 3512   3.234   0.027   4.342
 1161SOL    HW1 3513   3.226   0.106   4.288
 1161SOL    HW2 3514   3.281   0.056   4.420
 1162SOL     OW 3515   2.041   0.478   4.887
 1162SOL    HW1 3516   1.954   0.518   4.890
 1162SOL    HW2 3517   2.077   0.491   4.974
 1163SOL     OW 3518   0.475   1.736   3.814
 1163SOL    HW1 3519   0.558   1.770   3.848
 1163SOL    HW2 3520   0.489   1.641   3.808
 1164SOL     OW 3521   4.361   4.186   2.810
 1164SOL    HW1 3522   4.313   4.103   2.810
 1164SOL    HW2 3523   4.408   4.187   2.893
 1165SOL     OW 3524   1.171   2.813   4.529
 1165SOL    HW1 3525   1.210   2.786   4.612
 1165SOL    HW2 3526   1.195   2.745   4.467
 1166SOL     OW 3527   2.899   0.532   2.143
 1166SOL    HW1 3528   2.922   0.526   2.050
 1166SOL    HW2 3529   2.862   0.620   2.153
 1167SOL     OW 3530   3.542   4.126   3.141
 1167SOL    HW1 3531   3.585   4.210   3.158
 1167SOL    HW2 3532   3.564   4.107   3.049
 1168SOL     OW 3533   1.495   0.364   3.572
 1168SOL    HW1 3534   1.581   0.363   3.530
 1168SOL    HW2 3535   1.432   0.362   3.500
 1169SOL     OW 3536   2.105   0.016   2.187
 1169SOL    HW1 3537   2.077   0.026   2.096
 1169SOL    HW2 3538   2.024   0.010   2.237
 1170SOL     OW 3539   0.512   1.737   2.101
 1170SOL    HW1 3540   0.604   1.737   2.126
 1170SOL    HW2 3541   0.482   1.649   2.123
 1171SOL     OW 3542   2.791   4.136   4.815
 1171SOL    HW1 3543   2.717   4.099   4.862
 1171SOL    HW2 3544   2.775   4.112   4.723
 1172SOL     OW 3545   4.462   2.355   1.530
 1172SOL    HW1 3546   4.406   2.433   1.531
 1172SOL    HW2 3547   4.468   2.331   1.437
 1173SOL     OW 3548   2.900   3.439   0.563
 1173SOL    HW1 3549   2.927   3.435   0.472
 1173SOL    HW2 3550   2.982   3.440   0.613
 1174SOL     OW 3551   1.638   4.324   2.097
 1174SOL    HW1 3552   1.606   4.236   2.074
 1174SOL    HW2 3553   1.731   4.311   2.115
 1175SOL     OW 3554   1.778   3.755   1.778
 1175SOL    HW1 3555   1.763   3.697   1.704
 1175SOL    HW2 3556   1.820   3.700   1.844
 1176SOL     OW 3557   1.391   1.286   4.164
 1176SOL    HW1 3558   1.474   1.285   4.117
 1176SOL    HW2 3559   1.394   1.207   4.219
 1177SOL     OW 3560   2.037   2.039   3.092
 1177SOL    HW1 3561   2.110   2.083   3.049
 1177SOL    HW2 3562   2.074   2.003   3.173
 1178SOL     OW 3563   2.507   0.677   3.250
 1178SOL    HW1 3564   2.499   0.652   3.342
 1178SOL    HW2 3565   2.445   0.620   3.204
 1179SOL     OW 3566   0.438   1.333   0.919
 1179SOL    HW1 3567   0.457   1.270   0.988
 1179SOL    HW2 3568   0.377   1.288   0.860
 1180SOL     OW 3569   3.577   1.316   0.811
 1180SOL    HW1 3570   3.613   1.369   0.739
 1180SOL    HW2 3571   3.508   1.370   0.848
 1181SOL     OW 3572   4.849   3.535   4.020
 1181SOL    HW1 3573   4.760   3.562   3.997
 1181SOL    HW2 3574   4.882   3.492   3.942
 1182SOL     OW 3575   3.268   1.721   1.817
 1182SOL    HW1 3576   3.313   1.679   1.891
 1182SOL    HW2 3577   3.219   1.650   1.776
 1183SOL     OW 3578   2.252   0.730   1.424
 1183SOL    HW1 3579   2.221   0.819   1.410
 1183SOL    HW2 3580   2.305   0.710   1.347
 1184SOL     OW 3581   2.440   2.396   1.420
 1184SOL    HW1 3582   2.349   2.419   1.441
 1184SOL    HW2 3583   2.471   2.467   1.365
 1185SOL     OW 3584   3.541   2.735   2.393
 1185SOL    HW1 3585   3.535   2.793   2.470
 1185SOL    HW2 3586   3.469   2.672   2.406
 1186SOL     OW 3587   3.501   0.540   4.728
 1186SOL    HW1 3588   3.409   0.520   4.746
 1186SOL    HW2 3589   3.550   0.487   4.791
 1187SOL     OW 3590   2.285   4.561   0.258
 1187SOL    HW1 3591   2.260   4.470   0.244
 1187SOL    HW2 3592   2.284   4.600   0.170
 1188SOL     OW 3593   2.595   4.938   4.804
 1188SOL    HW1 3594   2.690   4.924   4.797
 1188SOL    HW2 3595   2.568   4.969   4.718
 1189SOL     OW 3596   3.106   3.346   3.146
 1189SOL    HW1 3597   3.052   3.269   3.129
 1189SOL    HW2 3598   3.044   3.415   3.169
 1190SOL     OW 3599   2.690   2.177   0.274
 1190SOL    HW1 3600   2.717   2.238   0.205
 1190SOL    HW2 3601   2.757   2.186   0.342
 1191SOL     OW 3602   0.364   4.413   0.963
 1191SOL    HW1 3603   0.428   4.479   0.987
 1191SOL    HW2 3604   0.297   4.417   1.031
 1192SOL     OW 3605   4.796   4.528   3.857
 1192SOL    HW1 3606   4.791   4.518   3.761
 1192SOL    HW2 3607   4.764   4.444   3.891
 1193SOL     OW 3608   0.914   4.121   1.304
 1193SOL    HW1 3609   0.936   4.213   1.320
 1193SOL    HW2 3610   0.826   4.111   1.341
 1194SOL     OW 3611   4.606   3.741   2.322
 1194SOL    HW1 3612   4.528   3.797   2.321
 1194SOL    HW2 3613   4.632   3.733   2.231
 1195SOL     OW 3614   0.532   4.416   3.469
 1195SOL    HW1 3615   0.476   4.481   3.428
 1195SOL    HW2 3616   0.477   4.377   3.538
 1196SOL     OW 3617   3.211   2.952   1.490
 1196SOL    HW1 3618   3.296   2.963   1.533
 1196SOL    HW2 3619   3.174   2.874   1.531
 1197SOL     OW 3620   0.004   3.228   2.492
 1197SOL    HW1 3621   0.012   3.160   2.425
 1197SOL    HW2 3622  -0.020   3.307   2.443
 1198SOL     OW 3623   0.748   2.826   3.521
 1198SOL    HW1 3624   0.821   2.854   3.576
 1198SOL    HW2 3625   0.779   2.838   3.432
 1199SOL     OW 3626   0.431   2.166   2.178
 1199SOL    HW1 3627   0.433   2.254   2.216
 1199SOL    HW2 3628   0.514   2.126   2.202
 1200SOL     OW 3629   2.372   0.122   2.198
 1200SOL    HW1 3630   2.374   0.217   2.186
 1200SOL    HW2 3631   2.279   0.100   2.202
 1201SOL     OW 3632   2.800   3.049   4.866
 1201SOL    HW1 3633   2.797   3.108   4.941
 1201SOL    HW2 3634   2.842   2.970   4.900
 1202SOL     OW 3635   4.838   3.290   4.602
 1202SOL    HW1 3636   4.912   3.250   4.648
 1202SOL    HW2 3637   4.763   3.233   4.623
 1203SOL     OW 3638   0.105   0.046   3.339
 1203SOL    HW1 3639   0.154   0.128   3.342
 1203SOL    HW2 3640   0.025   0.068   3.291
 1204SOL     OW 3641   3.166   2.669   1.115
 1204SOL    HW1 3642   3.106   2.729   1.160
 1204SOL    HW2 3643   3.204   2.617   1.186
 1205SOL     OW 3644   1.591   1.444   0.846
 1205SOL    HW1 3645   1.500   1.446   0.876
 1205SOL    HW2 3646   1.638   1.496   0.911
 1206SOL     OW 3647   1.851   4.220   0.990
 1206SOL    HW1 3648   1.908   4.144   0.978
 1206SOL    HW2 3649   1.772   4.198   0.941
 1207SOL     OW 3650   1.122   3.944   3.292
 1207SOL    HW1 3651   1.132   3.992   3.374
 1207SOL    HW2 3652   1.201   3.965   3.242
 1208SOL     OW 3653   1.755   3.428   2.371
 1208SOL    HW1 3654   1.798   3.506   2.336
 1208SOL    HW2 3655   1.824   3.362   2.374
 1209SOL     OW 3656   1.554   1.710   2.788
 1209SOL    HW1 3657   1.504   1.633   2.816
 1209SOL    HW2 3658   1.571   1.758   2.869
 1210SOL     OW 3659   2.761   4.133   2.592
 1210SOL    HW1 3660   2.730   4.166   2.676
 1210SOL    HW2 3661   2.699   4.064   2.569
 1211SOL     OW 3662   3.734   3.615   4.296
 1211SOL    HW1 3663   3.681   3.541   4.267
 1211SOL    HW2 3664   3.717   3.683   4.230
 1212SOL     OW 3665   4.187   1.265   0.871
 1212SOL    HW1 3666   4.282   1.257   0.862
 1212SOL    HW2 3667   4.151   1.200   0.811
 1213SOL     OW 3668   2.637   2.025   3.717
 1213SOL    HW1 3669   2.602   1.978   3.641
 1213SOL    HW2 3670   2.562   2.043   3.772
 1214SOL     OW 3671   3.705   0.551   3.268
 1214SOL    HW1 3672   3.801   0.548   3.265
 1214SOL    HW2 3673   3.684   0.642   3.288
 1215SOL     OW 3674   4.034   2.392   1.631
 1215SOL    HW1 3675   4.033   2.322   1.565
 1215SOL    HW2 3676   3.976   2.459   1.594
 1216SOL     OW 3677   1.711   4.621   2.881
 1216SOL    HW1 3678   1.665   4.541   2.905
 1216SOL    HW2 3679   1.803   4.596   2.881
 1217SOL     OW 3680   2.933   1.032   4.121
 1217SOL    HW1 3681   2.877   0.986   4.059
 1217SOL    HW2 3682   2.982   1.095   4.068
 1218SOL     OW 3683   0.323   1.053   0.847
 1218SOL    HW1 3684   0.260   1.041   0.918
 1218SOL    HW2 3685   0.374   0.972   0.846
 1219SOL     OW 3686   0.773   3.594   3.622
 1219SOL    HW1 3687   0.821   3.669   3.588
 1219SOL    HW2 3688   0.688   3.630   3.648
 1220SOL     OW 3689   3.318   4.648   4.388
 1220SOL    HW1 3690   3.234   4.604   4.399
 1220SOL    HW2 3691   3.328   4.702   4.466
 1221SOL     OW 3692   1.776   3.168   3.882
 1221SOL    HW1 3693   1.830   3.190   3.806
 1221SOL    HW2 3694   1.720   3.097   3.852
 1222SOL     OW 3695   0.016   3.018   2.313
 1222SOL    HW1 3696  -0.040   2.945   2.287
 1222SOL    HW2 3697   0.100   3.001   2.271
 1223SOL     OW 3698   3.392   3.417   2.351
 1223SOL    HW1 3699   3.388   3.392   2.443
 1223SOL    HW2 3700   3.384   3.334   2.304
 1224SOL     OW 3701   2.999   4.875   3.529
 1224SOL    HW1 3702   2.947   4.874   3.609
 1224SOL    HW2 3703   2.980   4.960   3.489
 1225SOL     OW 3704   4.445   2.572   3.208
 1225SOL    HW1 3705   4.492   2.517   3.270
 1225SOL    HW2 3706   4.512   2.607   3.150
 1226SOL     OW 3707   1.705   4.133   0.382
 1226SOL    HW1 3708   1.747   4.072   0.442
 1226SOL    HW2 3709   1.726   4.220   0.417
 1227SOL     OW 3710   4.944   3.777   3.676
 1227SOL    HW1 3711   4.968   3.838   3.606
 1227SOL    HW2 3712   4.850   3.790   3.688
 1228SOL     OW 3713   1.135   1.760   3.075
 1228SOL    HW1 3714   1.058   1.704   3.086
 1228SOL    HW2 3715   1.203   1.700   3.044
 1229SOL     OW 3716   4.114   0.117   3.029
 1229SOL    HW1 3717   4.197   0.152   2.995
 1229SOL    HW2 3718   4.046   0.163   2.980
 1230SOL     OW 3719   1.471   3.444   2.405
 1230SOL    HW1 3720   1.483   3.389   2.483
 1230SOL    HW2 3721   1.556   3.442   2.362
 1231SOL     OW 3722   0.215   4.035   2.508
 1231SOL    HW1 3723   0.129   4.027   2.467
 1231SOL    HW2 3724   0.276   4.002   2.442
 1232SOL     OW 3725   2.976   2.520   1.427
 1232SOL    HW1 3726   2.943   2.556   1.344
 1232SOL    HW2 3727   2.904   2.467   1.460
 1233SOL     OW 3728   4.367   2.569   2.454
 1233SOL    HW1 3729   4.324   2.597   2.534
 1233SOL    HW2 3730   4.448   2.621   2.450
 1234SOL     OW 3731   1.374   3.332   3.653
 1234SOL    HW1 3732   1.296   3.348   3.706
 1234SOL    HW2 3733   1.361   3.244   3.617
 1235SOL     OW 3734   1.978   4.167   0.130
 1235SOL    HW1 3735   1.973   4.073   0.113
 1235SOL    HW2 3736   1.888   4.197   0.125
 1236SOL     OW 3737   0.110   1.441   2.838
 1236SOL    HW1 3738   0.078   1.449   2.748
 1236SOL    HW2 3739   0.030   1.437   2.891
 1237SOL     OW 3740   3.123   0.926   0.509
 1237SOL    HW1 3741   3.043   0.882   0.538
 1237SOL    HW2 3742   3.135   0.998   0.571
 1238SOL     OW 3743   0.181   0.760   0.952
 1238SOL    HW1 3744   0.267   0.759   0.910
 1238SOL    HW2 3745   0.194   0.711   1.034
 1239SOL     OW 3746   4.135   1.269   1.304
 1239SOL    HW1 3747   4.143   1.240   1.395
 1239SOL    HW2 3748   4.137   1.365   1.308
 1240SOL     OW 3749   4.395   1.646   4.545
 1240SOL    HW1 3750   4.430   1.557   4.551
 1240SOL    HW2 3751   4.300   1.634   4.542
 1241SOL     OW 3752   3.672   3.831   4.110
 1241SOL    HW1 3753   3.684   3.914   4.063
 1241SOL    HW2 3754   3.633   3.772   4.046
 1242SOL     OW 3755   3.454   3.401   1.422
 1242SOL    HW1 3756   3.502   3.481   1.402
 1242SOL    HW2 3757   3.483   3.337   1.356
 1243SOL     OW 3758   0.498   3.431   1.099
 1243SOL    HW1 3759   0.565   3.402   1.162
 1243SOL    HW2 3760   0.524   3.392   1.016
 1244SOL     OW 3761   0.131   2.308   1.906
 1244SOL    HW1 3762   0.112   2.292   1.814
 1244SOL    HW2 3763   0.183   2.388   1.907
 1245SOL     OW 3764   0.958   3.795   3.079
 1245SOL    HW1 3765   0.865   3.776   3.064
 1245SOL    HW2 3766   0.959   3.884   3.114
 1246SOL     OW 3767   2.866   0.752   0.218
 1246SOL    HW1 3768   2.779   0.748   0.181
 1246SOL    HW2 3769   2.916   0.808   0.158
 1247SOL     OW 3770   2.864   2.816   0.944
 1247SOL    HW1 3771   2.898   2.863   1.021
 1247SOL    HW2 3772   2.932   2.827   0.878
 1248SOL     OW 3773   3.917   0.188   1.212
 1248SOL    HW1 3774   3.996   0.219   1.255
 1248SOL    HW2 3775   3.947   0.155   1.127
 1249SOL     OW 3776   0.131   1.871   4.694
 1249SOL    HW1 3777   0.198   1.804   4.712
 1249SOL    HW2 3778   0.049   1.830   4.721
 1250SOL     OW 3779   3.264   1.720   3.917
 1250SOL    HW1 3780   3.259   1.807   3.956
 1250SOL    HW2 3781   3.285   1.662   3.990
 1251SOL     OW 3782   1.286   2.639   0.835
 1251SOL    HW1 3783   1.300   2.703   0.905
 1251SOL    HW2 3784   1.317   2.682   0.756
 1252SOL     OW 3785   0.670   2.391   2.767
 1252SOL    HW1 3786   0.654   2.297   2.771
 1252SOL    HW2 3787   0.585   2.431   2.787
 1253SOL     OW 3788   1.288   4.389   4.553
 1253SOL    HW1 3789   1.243   4.350   4.628
 1253SOL    HW2 3790   1.301   4.317   4.492
 1254SOL     OW 3791   1.128   0.201   1.895
 1254SOL    HW1 3792   1.065   0.161   1.955
 1254SOL    HW2 3793   1.138   0.137   1.825
 1255SOL     OW 3794   2.760   1.853   0.501
 1255SOL    HW1 3795   2.758   1.925   0.564
 1255SOL    HW2 3796   2.810   1.888   0.427
 1256SOL     OW 3797   3.305   4.886   3.296
 1256SOL    HW1 3798   3.362   4.914   3.225
 1256SOL    HW2 3799   3.336   4.935   3.372
 1257SOL     OW 3800   1.798   2.157   3.364
 1257SOL    HW1 3801   1.731   2.146   3.432
 1257SOL    HW2 3802   1.763   2.112   3.288
 1258SOL     OW 3803   1.068   0.204   4.283
 1258SOL    HW1 3804   1.058   0.227   4.375
 1258SOL    HW2 3805   1.163   0.210   4.267
 1259SOL     OW 3806   3.795   2.280   1.318
 1259SOL    HW1 3807   3.751   2.314   1.240
 1259SOL    HW2 3808   3.814   2.189   1.297
 1260SOL     OW 3809   0.068   1.411   0.827
 1260SOL    HW1 3810   0.092   1.388   0.917
 1260SOL    HW2 3811   0.007   1.484   0.836
 1261SOL     OW 3812   4.058   0.966   3.070
 1261SOL    HW1 3813   4.149   0.981   3.044
 1261SOL    HW2 3814   4.010   1.037   3.029
 1262SOL     OW 3815   3.468   0.938   2.135
 1262SOL    HW1 3816   3.431   0.851   2.123
 1262SOL    HW2 3817   3.530   0.928   2.208
 1263SOL     OW 3818   1.367   0.449   3.796
 1263SOL    HW1 3819   1.416   0.423   3.718
 1263SOL    HW2 3820   1.293   0.389   3.798
 1264SOL     OW 3821   3.292   0.200   2.075
 1264SOL    HW1 3822   3.380   0.230   2.054
 1264SOL    HW2 3823   3.305   0.124   2.131
 1265SOL     OW 3824   3.467   1.818   3.725
 1265SOL    HW1 3825   3.414   1.800   3.648
 1265SOL    HW2 3826   3.421   1.774   3.797
 1266SOL     OW 3827   3.016   2.454   0.956
 1266SOL    HW1 3828   2.930   2.412   0.962
 1266SOL    HW2 3829   3.017   2.517   1.028
 1267SOL     OW 3830   2.289   2.031   1.296
 1267SOL    HW1 3831   2.277   2.118   1.257
 1267SOL    HW2 3832   2.383   2.023   1.310
 1268SOL     OW 3833   3.508   1.129   0.240
 1268SOL    HW1 3834   3.438   1.080   0.284
 1268SOL    HW2 3835   3.576   1.063   0.224
 1269SOL     OW 3836   4.138   2.854   3.853
 1269SOL    HW1 3837   4.215   2.801   3.875
 1269SOL    HW2 3838   4.169   2.915   3.786
 1270SOL     OW 3839   4.739   2.419   1.378
 1270SOL    HW1 3840   4.822   2.432   1.423
 1270SOL    HW2 3841   4.720   2.503   1.337
 1271SOL     OW 3842   0.248   2.244   4.291
 1271SOL    HW1 3843   0.201   2.197   4.223
 1271SOL    HW2 3844   0.209   2.331   4.291
 1272SOL     OW 3845   3.770   4.613   4.118
 1272SOL    HW1 3846   3.726   4.634   4.036
 1272SOL    HW2 3847   3.839   4.551   4.093
 1273SOL     OW 3848   1.033   3.862   3.756
 1273SOL    HW1 3849   1.127   3.851   3.746
 1273SOL    HW2 3850   0.997   3.846   3.669
 1274SOL     OW 3851   0.895   1.764   1.619
 1274SOL    HW1 3852   0.803   1.750   1.595
 1274SOL    HW2 3853   0.942   1.761   1.536
 1275SOL     OW 3854   1.025   3.100   2.452
 1275SOL    HW1 3855   1.096   3.074   2.512
 1275SOL    HW2 3856   0.987   3.178   2.492
 1276SOL     OW 3857   4.389   0.273   2.964
 1276SOL    HW1 3858   4.430   0.280   2.879
 1276SOL    HW2 3859   4.429   0.196   3.004
 1277SOL     OW 3860   4.022   4.598   1.335
 1277SOL    HW1 3861   4.008   4.662   1.404
 1277SOL    HW2 3862   4.103   4.553   1.360
 1278SOL     OW 3863   1.873   0.793   2.381
 1278SOL    HW1 3864   1.845   0.855   2.448
 1278SOL    HW2 3865   1.795   0.779   2.327
 1279SOL     OW 3866   4.539   0.463   2.068
 1279SOL    HW1 3867   4.571   0.392   2.124
 1279SOL    HW2 3868   4.548   0.429   1.979
 1280SOL     OW 3869   0.415   2.885   3.729
 1280SOL    HW1 3870   0.441   2.795   3.751
 1280SOL    HW2 3871   0.497   2.931   3.711
 1281SOL     OW 3872   4.381   3.549   2.605
 1281SOL    HW1 3873   4.475   3.562   2.593
 1281SOL    HW2 3874   4.372   3.457   2.628
 1282SOL     OW 3875   2.218   3.517   2.168
 1282SOL    HW1 3876   2.305   3.549   2.193
 1282SOL    HW2 3877   2.215   3.528   2.073
 1283SOL     OW 3878   1.946   3.479   3.567
 1283SOL    HW1 3879   1.864   3.498   3.612
 1283SOL    HW2 3880   1.999   3.434   3.632
 1284SOL     OW 3881   1.700   0.049   4.925
 1284SOL    HW1 3882   1.732   0.068   5.013
 1284SOL    HW2 3883   1.685   0.135   4.886
 1285SOL     OW 3884   4.834   1.677   4.747
 1285SOL    HW1 3885   4.802   1.730   4.820
 1285SOL    HW2 3886   4.783   1.707   4.671
 1286SOL     OW 3887   0.772   1.311   2.287
 1286SOL    HW1 3888   0.778   1.267   2.202
 1286SOL    HW2 3889   0.854   1.361   2.293
 1287SOL     OW 3890   4.734   1.779   4.140
 1287SOL    HW1 3891   4.669   1.820   4.196
 1287SOL    HW2 3892   4.797   1.849   4.120
 1288SOL     OW 3893   2.231   2.473   0.347
 1288SOL    HW1 3894   2.273   2.552   0.314
 1288SOL    HW2 3895   2.187   2.500   0.427
 1289SOL     OW 3896   1.337   3.579   0.165
 1289SOL    HW1 3897   1.287   3.569   0.085
 1289SOL    HW2 3898   1.359   3.490   0.191
 1290SOL     OW 3899   0.858   3.806   1.359
 1290SOL    HW1 3900   0.844   3.901   1.365
 1290SOL    HW2 3901   0.892   3.782   1.445
 1291SOL     OW 3902   2.576   4.045   4.613
 1291SOL    HW1 3903   2.560   3.977   4.548
 1291SOL    HW2 3904   2.504   4.107   4.599
 1292SOL     OW 3905   1.126   3.086   3.887
 1292SOL    HW1 3906   1.114   3.093   3.981
 1292SOL    HW2 3907   1.086   3.167   3.852
 1293SOL     OW 3908   1.143   1.839   0.151
 1293SOL    HW1 3909   1.130   1.875   0.063
 1293SOL    HW2 3910   1.202   1.765   0.138
 1294SOL     OW 3911   1.357   3.456   4.687
 1294SOL    HW1 3912   1.339   3.407   4.607
 1294SOL    HW2 3913   1.449   3.483   4.679
 1295SOL     OW 3914   2.283   2.956   2.318
 1295SOL    HW1 3915   2.206   2.943   2.262
 1295SOL    HW2 3916   2.280   3.050   2.340
 1296SOL     OW 3917   0.922   0.877   1.621
 1296SOL    HW1 3918   0.845   0.927   1.648
 1296SOL    HW2 3919   0.996   0.936   1.637
 1297SOL     OW 3920   0.699   0.784   3.477
 1297SOL    HW1 3921   0.640   0.836   3.423
 1297SOL    HW2 3922   0.785   0.797   3.437
 1298SOL     OW 3923   1.296   0.310   3.041
 1298SOL    HW1 3924   1.354   0.349   2.976
 1298SOL    HW2 3925   1.228   0.375   3.055
 1299SOL     OW 3926   2.304   0.727   4.745
 1299SOL    HW1 3927   2.244   0.800   4.758
 1299SOL    HW2 3928   2.258   0.667   4.686
 1300SOL     OW 3929   0.676   3.704   0.008
 1300SOL    HW1 3930   0.626   3.703  -0.074
 1300SOL    HW2 3931   0.615   3.673   0.074
 1301SOL     OW 3932   3.191   2.519   3.284
 1301SOL    HW1 3933   3.143   2.602   3.281
 1301SOL    HW2 3934   3.171   2.484   3.371
 1302SOL     OW 3935   1.563   4.116   4.096
 1302SOL    HW1 3936   1.540   4.206   4.117
 1302SOL    HW2 3937   1.575   4.073   4.181
 1303SOL     OW 3938   0.227   3.233   0.855
 1303SOL    HW1 3939   0.169   3.298   0.894
 1303SOL    HW2 3940   0.237   3.261   0.764
 1304SOL     OW 3941   3.061   2.670   2.965
 1304SOL    HW1 3942   3.029   2.727   3.036
 1304SOL    HW2 3943   2.987   2.663   2.905
 1305SOL     OW 3944   3.529   4.031   2.183
 1305SOL    HW1 3945   3.481   4.086   2.121
 1305SOL    HW2 3946   3.561   4.092   2.249
 1306SOL     OW 3947   1.661   0.024   2.392
 1306SOL    HW1 3948   1.591   0.034   2.457
 1306SOL    HW2 3949   1.617  -0.012   2.315
 1307SOL     OW 3950   2.673   4.225   1.806
 1307SOL    HW1 3951   2.725   4.150   1.836
 1307SOL    HW2 3952   2.720   4.256   1.728
 1308SOL     OW 3953   1.547   2.378   3.222
 1308SOL    HW1 3954   1.553   2.460   3.174
 1308SOL    HW2 3955   1.610   2.320   3.179
 1309SOL     OW 3956   1.715   0.597   1.065
 1309SOL    HW1 3957   1.706   0.691   1.079
 1309SOL    HW2 3958   1.771   0.568   1.137
 1310SOL     OW 3959   2.702   3.633   3.594
 1310SOL    HW1 3960   2.711   3.720   3.556
 1310SOL    HW2 3961   2.788   3.593   3.581
 1311SOL     OW 3962   1.416   4.702   2.154
 1311SOL    HW1 3963   1.462   4.637   2.206
 1311SOL    HW2 3964   1.470   4.781   2.160
 1312SOL     OW 3965   4.156   2.535   3.256
 1312SOL    HW1 3966   4.120   2.535   3.345
 1312SOL    HW2 3967   4.250   2.544   3.269
 1313SOL     OW 3968   2.718   1.862   3.256
 1313SOL    HW1 3969   2.748   1.803   3.187
 1313SOL    HW2 3970   2.797   1.891   3.300
 1314SOL     OW 3971   0.654   0.447   0.904
 1314SOL    HW1 3972   0.648   0.460   0.809
 1314SOL    HW2 3973   0.565   0.464   0.936
 1315SOL     OW 3974   0.099   4.489   1.738
 1315SOL    HW1 3975   0.193   4.478   1.753
 1315SOL    HW2 3976   0.068   4.540   1.813
 1316SOL     OW 3977   4.596   3.815   4.143
 1316SOL    HW1 3978   4.637   3.760   4.211
 1316SOL    HW2 3979   4.629   3.779   4.061
 1317SOL     OW 3980   4.822   3.224   1.196
 1317SOL    HW1 3981   4.823   3.139   1.240
 1317SOL    HW2 3982   4.901   3.224   1.142
 1318SOL     OW 3983   2.651   1.715   1.885
 1318SOL    HW1 3984   2.563   1.719   1.849
 1318SOL    HW2 3985   2.693   1.643   1.837
 1319SOL     OW 3986   4.583   0.399   4.667
 1319SOL    HW1 3987   4.587   0.307   4.639
 1319SOL    HW2 3988   4.535   0.396   4.749
 1320SOL     OW 3989   2.082   2.606   3.797
 1320SOL    HW1 3990   2.178   2.604   3.795
 1320SOL    HW2 3991   2.058   2.670   3.730
 1321SOL     OW 3992   0.317   3.905   3.591
 1321SOL    HW1 3993   0.332   3.835   3.527
 1321SOL    HW2 3994   0.271   3.973   3.542
 1322SOL     OW 3995   3.339   1.926   0.284
 1322SOL    HW1 3996   3.272   1.938   0.218
 1322SOL    HW2 3997   3.420   1.916   0.235
 1323SOL     OW 3998   0.771   1.964   0.775
 1323SOL    HW1 3999   0.678   1.987   0.769
 1323SOL    HW2 4000   0.802   1.967   0.684
 1324SOL     OW 4001   1.350   1.977   1.200
 1324SOL    HW1 4002   1.266   1.937   1.179
 1324SOL    HW2 4003   1.348   1.986   1.296
 1325SOL     OW 4004   0.679   2.491   1.637
 1325SOL    HW1 4005   0.697   2.567   1.693
 1325SOL    HW2 4006   0.632   2.528   1.562
 1326SOL     OW 4007   2.787   2.338   4.632
 1326SOL    HW1 4008   2.723   2.296   4.576
 1326SOL    HW2 4009   2.769   2.304   4.720
 1327SOL     OW 4010   2.996   3.884   1.990
 1327SOL    HW1 4011   3.008   3.789   1.996
 1327SOL    HW2 4012   3.055   3.920   2.056
 1328SOL     OW 4013   0.842   4.909   1.192
 1328SOL    HW1 4014   0.794   4.992   1.187
 1328SOL    HW2 4015   0.799   4.853   1.126
 1329SOL     OW 4016   3.872   0.734   2.665
 1329SOL    HW1 4017   3.963   0.709   2.657
 1329SOL    HW2 4018   3.823   0.663   2.625
 1330SOL     OW 4019   2.920   4.611   3.995
 1330SOL    HW1 4020   3.010   4.600   3.962
 1330SOL    HW2 4021   2.895   4.525   4.028
 1331SOL     OW 4022   3.488   2.567   3.760
 1331SOL    HW1 4023   3.484   2.516   3.679
 1331SOL    HW2 4024   3.401   2.559   3.798
 1332SOL     OW 4025   1.064   0.781   4.468
 1332SOL    HW1 4026   0.980   0.802   4.428
 1332SOL    HW2 4027   1.065   0.832   4.550
 1333SOL     OW 4028   2.520   4.361   0.850
 1333SOL    HW1 4029   2.609   4.365   0.815
 1333SOL    HW2 4030   2.519   4.427   0.920
 1334SOL     OW 4031   3.681   2.223   2.381
 1334SOL    HW1 4032   3.735   2.268   2.316
 1334SOL    HW2 4033   3.691   2.276   2.460
 1335SOL     OW 4034   0.583   1.705   0.006
 1335SOL    HW1 4035   0.619   1.659   0.082
 1335SOL    HW2 4036   0.648   1.693  -0.063
 1336SOL     OW 4037   0.369   4.747   1.171
 1336SOL    HW1 4038   0.405   4.811   1.110
 1336SOL    HW2 4039   0.438   4.736   1.237
 1337SOL     OW 4040   1.341   4.595   1.483
 1337SOL    HW1 4041   1.391   4.654   1.540
 1337SOL    HW2 4042   1.408   4.553   1.428
 1338SOL     OW 4043   4.425   2.361   0.927
 1338SOL    HW1 4044   4.473   2.403   0.999
 1338SOL    HW2 4045   4.473   2.280   0.910
 1339SOL     OW 4046   4.780   0.627   2.088
 1339SOL    HW1 4047   4.820   0.571   2.021
 1339SOL    HW2 4048   4.697   0.584   2.109
 1340SOL     OW 4049   1.350   2.525   1.528
 1340SOL    HW1 4050   1.430   2.550   1.481
 1340SOL    HW2 4051   1.282   2.580   1.489
 1341SOL     OW 4052   2.564   3.935   4.334
 1341SOL    HW1 4053   2.530   4.023   4.348
 1341SOL    HW2 4054   2.542   3.914   4.243
 1342SOL     OW 4055   1.858   4.310   1.458
 1342SOL    HW1 4056   1.928   4.267   1.408
 1342SOL    HW2 4057   1.865   4.402   1.433
 1343SOL     OW 4058   1.437   4.403   0.460
 1343SOL    HW1 4059   1.438   4.450   0.377
 1343SOL    HW2 4060   1.525   4.417   0.496
 1344SOL     OW 4061   2.819   2.203   1.667
 1344SOL    HW1 4062   2.858   2.199   1.754
 1344SOL    HW2 4063   2.727   2.223   1.683
 1345SOL     OW 4064   3.805   3.209   0.225
 1345SOL    HW1 4065   3.857   3.128   0.221
 1345SOL    HW2 4066   3.793   3.226   0.319
 1346SOL     OW 4067   3.060   2.145   4.634
 1346SOL    HW1 4068   3.032   2.186   4.716
 1346SOL    HW2 4069   2.981   2.104   4.600
 1347SOL     OW 4070   0.945   1.014   1.916
 1347SOL    HW1 4071   0.926   1.096   1.872
 1347SOL    HW2 4072   0.861   0.985   1.952
 1348SOL     OW 4073   4.780   4.004   4.270
 1348SOL    HW1 4074   4.842   3.986   4.340
 1348SOL    HW2 4075   4.759   3.918   4.234
 1349SOL     OW 4076   0.759   0.211   1.505
 1349SOL    HW1 4077   0.732   0.295   1.468
 1349SOL    HW2 4078   0.851   0.223   1.526
 1350SOL     OW 4079   1.156   4.475   0.149
 1350SOL    HW1 4080   1.071   4.503   0.184
 1350SOL    HW2 4081   1.144   4.477   0.054
 1351SOL     OW 4082   4.066   0.167   0.355
 1351SOL    HW1 4083   4.090   0.077   0.331
 1351SOL    HW2 4084   4.086   0.219   0.277
 1352SOL     OW 4085   0.555   4.205   1.814
 1352SOL    HW1 4086   0.628   4.255   1.778
 1352SOL    HW2 4087   0.553   4.125   1.761
 1353SOL     OW 4088   2.430   1.127   1.684
 1353SOL    HW1 4089   2.376   1.086   1.616
 1353SOL    HW2 4090   2.499   1.172   1.636
 1354SOL     OW 4091   2.797   1.265   1.429
 1354SOL    HW1 4092   2.812   1.355   1.400
 1354SOL    HW2 4093   2.719   1.271   1.485
 1355SOL     OW 4094   0.482   0.313   2.542
 1355SOL    HW1 4095   0.411   0.364   2.583
 1355SOL    HW2 4096   0.549   0.306   2.610
 1356SOL     OW 4097   2.449   3.670   4.821
 1356SOL    HW1 4098   2.408   3.753   4.844
 1356SOL    HW2 4099   2.493   3.642   4.901
 1357SOL     OW 4100   0.189   4.922   1.918
 1357SOL    HW1 4101   0.197   4.895   2.010
 1357SOL    HW2 4102   0.120   4.866   1.882
 1358SOL     OW 4103   1.194   0.115   3.973
 1358SOL    HW1 4104   1.278   0.158   3.993
 1358SOL    HW2 4105   1.213   0.021   3.976
 1359SOL     OW 4106   2.635   4.127   3.742
 1359SOL    HW1 4107   2.621   4.040   3.705
 1359SOL    HW2 4108   2.699   4.168   3.683
 1360SOL     OW 4109   1.538   0.350   1.478
 1360SOL    HW1 4110   1.550   0.271   1.424
 1360SOL    HW2 4111   1.495   0.318   1.557
 1361SOL     OW 4112   4.680   2.707   0.311
 1361SOL    HW1 4113   4.698   2.681   0.401
 1361SOL    HW2 4114   4.766   2.733   0.277
 1362SOL     OW 4115   2.267   4.355   4.001
 1362SOL    HW1 4116   2.330   4.352   4.073
 1362SOL    HW2 4117   2.317   4.327   3.924
 1363SOL     OW 4118   4.136   0.237   0.092
 1363SOL    HW1 4119   4.191   0.316   0.095
 1363SOL    HW2 4120   4.195   0.168   0.065
 1364SOL     OW 4121   0.870   2.174   3.973
 1364SOL    HW1 4122   0.776   2.179   3.992
 1364SOL    HW2 4123   0.900   2.098   4.023
 1365SOL     OW 4124   3.221   3.316   3.664
 1365SOL    HW1 4125   3.202   3.310   3.757
 1365SOL    HW2 4126   3.268   3.234   3.644
 1366SOL     OW 4127   3.158   1.134   1.478
 1366SOL    HW1 4128   3.119   1.188   1.546
 1366SOL    HW2 4129   3.238   1.099   1.517
 1367SOL     OW 4130   1.623   2.433   2.924
 1367SOL    HW1 4131   1.674   2.496   2.872
 1367SOL    HW2 4132   1.533   2.463   2.917
 1368SOL     OW 4133   1.105   2.247   1.202
 1368SOL    HW1 4134   1.196   2.246   1.172
 1368SOL    HW2 4135   1.080   2.339   1.201
 1369SOL     OW 4136   4.192   3.249   2.265
 1369SOL    HW1 4137   4.151   3.284   2.186
 1369SOL    HW2 4138   4.143   3.289   2.337
 1370SOL     OW 4139   4.275   0.669   3.420
 1370SOL    HW1 4140   4.265   0.658   3.514
 1370SOL    HW2 4141   4.293   0.580   3.388
 1371SOL     OW 4142   0.124   4.892   3.649
 1371SOL    HW1 4143   0.191   4.836   3.688
 1371SOL    HW2 4144   0.148   4.897   3.556
 1372SOL     OW 4145   1.375   4.886   1.389
 1372SOL    HW1 4146   1.304   4.942   1.355
 1372SOL    HW2 4147   1.338   4.798   1.388
 1373SOL     OW 4148   2.807   0.653   3.201
 1373SOL    HW1 4149   2.714   0.677   3.207
 1373SOL    HW2 4150   2.844   0.716   3.139
 1374SOL     OW 4151   3.025   0.430   1.015
 1374SOL    HW1 4152   3.081   0.353   1.025
 1374SOL    HW2 4153   3.054   0.470   0.933
 1375SOL     OW 4154   4.310   4.480   1.303
 1375SOL    HW1 4155   4.291   4.519   1.217
 1375SOL    HW2 4156   4.395   4.518   1.328
 1376SOL     OW 4157   3.475   1.126   3.110
 1376SOL    HW1 4158   3.444   1.180   3.038
 1376SOL    HW2 4159   3.564   1.101   3.085
 1377SOL     OW 4160   3.211   0.730   2.341
 1377SOL    HW1 4161   3.290   0.719   2.394
 1377SOL    HW2 4162   3.161   0.649   2.356
 1378SOL     OW 4163   4.673   2.195   1.199
 1378SOL    HW1 4164   4.665   2.246   1.118
 1378SOL    HW2 4165   4.686   2.261   1.267
 1379SOL     OW 4166   0.709   4.808   4.185
 1379SOL    HW1 4167   0.771   4.879   4.203
 1379SOL    HW2 4168   0.630   4.853   4.155
 1380SOL     OW 4169   2.441   4.145   3.342
 1380SOL    HW1 4170   2.417   4.096   3.421
 1380SOL    HW2 4171   2.449   4.236   3.371
 1381SOL     OW 4172   0.910   4.363   4.242
 1381SOL    HW1 4173   0.951   4.447   4.265
 1381SOL    HW2 4174   0.890   4.322   4.326
 1382SOL     OW 4175   3.975   0.607   3.396
 1382SOL    HW1 4176   3.989   0.587   3.489
 1382SOL    HW2 4177   4.015   0.693   3.385
 1383SOL     OW 4178   1.249   0.240   3.451
 1383SOL    HW1 4179   1.182   0.308   3.439
 1383SOL    HW2 4180   1.239   0.214   3.543
 1384SOL     OW 4181   3.565   4.503   1.292
 1384SOL    HW1 4182   3.591   4.437   1.228
 1384SOL    HW2 4183   3.625   4.577   1.276
 1385SOL     OW 4184   1.311   4.678   4.497
 1385SOL    HW1 4185   1.310   4.726   4.580
 1385SOL    HW2 4186   1.277   4.591   4.519
 1386SOL     OW 4187   2.048   2.300   3.393
 1386SOL    HW1 4188   1.999   2.336   3.467
 1386SOL    HW2 4189   1.998   2.224   3.364
 1387SOL     OW 4190   1.183   0.032   4.695
 1387SOL    HW1 4191   1.235  -0.044   4.721
 1387SOL    HW2 4192   1.207   0.101   4.757
 1388SOL     OW 4193   2.633   3.349   0.853
 1388SOL    HW1 4194   2.612   3.417   0.918
 1388SOL    HW2 4195   2.642   3.397   0.771
 1389SOL     OW 4196   2.376   0.954   0.980
 1389SOL    HW1 4197   2.374   0.871   0.932
 1389SOL    HW2 4198   2.461   0.993   0.956
 1390SOL     OW 4199   3.756   2.389   1.885
 1390SOL    HW1 4200   3.784   2.476   1.914
 1390SOL    HW2 4201   3.700   2.407   1.808
 1391SOL     OW 4202   2.445   2.862   4.191
 1391SOL    HW1 4203   2.388   2.845   4.265
 1391SOL    HW2 4204   2.396   2.924   4.137
 1392SOL     OW 4205   1.031   0.466   2.524
 1392SOL    HW1 4206   1.032   0.504   2.436
 1392SOL    HW2 4207   0.939   0.447   2.541
 1393SOL     OW 4208   1.684   4.109   3.415
 1393SOL    HW1 4209   1.644   4.188   3.451
 1393SOL    HW2 4210   1.678   4.045   3.487
 1394SOL     OW 4211   2.948   4.193   2.400
 1394SOL    HW1 4212   2.932   4.158   2.313
 1394SOL    HW2 4213   2.910   4.129   2.460
 1395SOL     OW 4214   3.138   2.861   2.783
 1395SOL    HW1 4215   3.120   2.775   2.820
 1395SOL    HW2 4216   3.214   2.893   2.832
 1396SOL     OW 4217   0.076   2.652   0.383
 1396SOL    HW1 4218   0.082   2.600   0.463
 1396SOL    HW2 4219   0.154   2.629   0.333
 1397SOL     OW 4220   3.634   1.897   1.159
 1397SOL    HW1 4221   3.599   1.977   1.118
 1397SOL    HW2 4222   3.726   1.916   1.175
 1398SOL     OW 4223   1.213   1.629   3.517
 1398SOL    HW1 4224   1.164   1.678   3.584
 1398SOL    HW2 4225   1.270   1.570   3.568
 1399SOL     OW 4226   1.847   3.211   1.831
 1399SOL    HW1 4227   1.780   3.183   1.769
 1399SOL    HW2 4228   1.905   3.268   1.781
 1400SOL     OW 4229   0.573   4.499   0.439
 1400SOL    HW1 4230   0.594   4.455   0.356
 1400SOL    HW2 4231   0.626   4.578   0.438
 1401SOL     OW 4232   0.065   4.625   2.855
 1401SOL    HW1 4233   0.117   4.658   2.928
 1401SOL    HW2 4234   0.125   4.569   2.806
 1402SOL     OW 4235   1.883   3.375   0.411
 1402SOL    HW1 4236   1.979   3.374   0.422
 1402SOL    HW2 4237   1.858   3.465   0.432
 1403SOL     OW 4238   2.945   0.205   3.005
 1403SOL    HW1 4239   3.004   0.133   3.027
 1403SOL    HW2 4240   2.960   0.271   3.074
 1404SOL     OW 4241   0.591   0.737   3.728
 1404SOL    HW1 4242   0.626   0.763   3.642
 1404SOL    HW2 4243   0.601   0.642   3.729
 1405SOL     OW 4244   2.713   2.531   3.915
 1405SOL    HW1 4245   2.679   2.464   3.856
 1405SOL    HW2 4246   2.780   2.485   3.967
 1406SOL     OW 4247   2.168   1.941   2.481
 1406SOL    HW1 4248   2.235   1.906   2.540
 1406SOL    HW2 4249   2.195   1.911   2.394
 1407SOL     OW 4250   3.656   4.652   3.871
 1407SOL    HW1 4251   3.578   4.701   3.897
 1407SOL    HW2 4252   3.626   4.597   3.798
 1408SOL     OW 4253   1.051   0.068   0.556
 1408SOL    HW1 4254   0.971   0.023   0.527
 1408SOL    HW2 4255   1.073   0.027   0.640
 1409SOL     OW 4256   0.953   0.001   2.020
 1409SOL    HW1 4257   0.897   0.003   2.097
 1409SOL    HW2 4258   1.033  -0.043   2.050
 1410SOL     OW 4259   1.923   4.900   3.574
 1410SOL    HW1 4260   1.838   4.908   3.530
 1410SOL    HW2 4261   1.986   4.934   3.510
 1411SOL     OW 4262   1.657   4.041   4.768
 1411SOL    HW1 4263   1.742   4.053   4.727
 1411SOL    HW2 4264   1.604   3.995   4.703
 1412SOL     OW 4265   3.637   1.025   0.562
 1412SOL    HW1 4266   3.670   0.996   0.477
 1412SOL    HW2 4267   3.648   0.949   0.620
 1413SOL     OW 4268   1.379   2.203   1.818
 1413SOL    HW1 4269   1.298   2.193   1.869
 1413SOL    HW2 4270   1.407   2.293   1.835
 1414SOL     OW 4271   2.406   0.868   2.858
 1414SOL    HW1 4272   2.370   0.947   2.817
 1414SOL    HW2 4273   2.335   0.804   2.852
 1415SOL     OW 4274   2.822   4.887   2.181
 1415SOL    HW1 4275   2.744   4.831   2.186
 1415SOL    HW2 4276   2.860   4.883   2.269
 1416SOL     OW 4277   0.903   4.206   4.921
 1416SOL    HW1 4278   0.821   4.256   4.912
 1416SOL    HW2 4279   0.882   4.119   4.887
 1417SOL     OW 4280   3.903   2.698   3.868
 1417SOL    HW1 4281   3.955   2.620   3.852
 1417SOL    HW2 4282   3.967   2.769   3.871
 1418SOL     OW 4283   4.611   0.219   3.432
 1418SOL    HW1 4284   4.620   0.290   3.496
 1418SOL    HW2 4285   4.678   0.155   3.458
 1419SOL     OW 4286   4.383   1.856   0.799
 1419SOL    HW1 4287   4.339   1.771   0.795
 1419SOL    HW2 4288   4.432   1.862   0.717
 1420SOL     OW 4289   0.763   3.249   0.017
 1420SOL    HW1 4290   0.677   3.281   0.042
 1420SOL    HW2 4291   0.821   3.325   0.026
 1421SOL     OW 4292   1.718   4.757   1.156
 1421SOL    HW1 4293   1.780   4.721   1.092
 1421SOL    HW2 4294   1.640   4.778   1.104
 1422SOL     OW 4295   3.194   3.514   0.323
 1422SOL    HW1 4296   3.124   3.578   0.306
 1422SOL    HW2 4297   3.274   3.564   0.313
 1423SOL     OW 4298   0.406   2.643   2.556
 1423SOL    HW1 4299   0.488   2.640   2.606
 1423SOL    HW2 4300   0.401   2.733   2.524
 1424SOL     OW 4301   3.796   2.146   0.942
 1424SOL    HW1 4302   3.776   2.087   0.870
 1424SOL    HW2 4303   3.711   2.163   0.983
 1425SOL     OW 4304   1.939   4.791   2.519
 1425SOL    HW1 4305   2.031   4.780   2.491
 1425SOL    HW2 4306   1.919   4.882   2.498
 1426SOL     OW 4307   4.595   4.759   2.349
 1426SOL    HW1 4308   4.604   4.713   2.266
 1426SOL    HW2 4309   4.601   4.690   2.415
 1427SOL     OW 4310   0.085   0.301   3.645
 1427SOL    HW1 4311   0.156   0.245   3.675
 1427SOL    HW2 4312   0.007   0.246   3.653
 1428SOL     OW 4313   3.872   3.199   2.327
 1428SOL    HW1 4314   3.925   3.267   2.368
 1428SOL    HW2 4315   3.814   3.247   2.267
 1429SOL     OW 4316   4.694   4.777   3.641
 1429SOL    HW1 4317   4.731   4.691   3.620
 1429SOL    HW2 4318   4.626   4.758   3.707
 1430SOL     OW 4319   0.372   3.975   0.490
 1430SOL    HW1 4320   0.355   4.016   0.406
 1430SOL    HW2 4321   0.466   3.985   0.503
 1431SOL     OW 4322   2.513   3.418   4.644
 1431SOL    HW1 4323   2.502   3.513   4.646
 1431SOL    HW2 4324   2.603   3.404   4.676
 1432SOL     OW 4325   4.711   1.027   2.594
 1432SOL    HW1 4326   4.664   0.946   2.573
 1432SOL    HW2 4327   4.642   1.094   2.598
 1433SOL     OW 4328   4.847   3.531   3.313
 1433SOL    HW1 4329   4.922   3.479   3.341
 1433SOL    HW2 4330   4.879   3.621   3.313
 1434SOL     OW 4331   2.923   1.644   4.726
 1434SOL    HW1 4332   2.982   1.571   4.743
 1434SOL    HW2 4333   2.980   1.718   4.709
 1435SOL     OW 4334   2.626   3.685   4.613
 1435SOL    HW1 4335   2.721   3.699   4.616
 1435SOL    HW2 4336   2.597   3.699   4.703
 1436SOL     OW 4337   4.569   1.790   3.023
 1436SOL    HW1 4338   4.498   1.823   3.078
 1436SOL    HW2 4339   4.541   1.702   2.998
 1437SOL     OW 4340   3.985   3.583   4.346
 1437SOL    HW1 4341   4.000   3.571   4.439
 1437SOL    HW2 4342   3.890   3.585   4.337
 1438SOL     OW 4343   3.701   2.630   2.791
 1438SOL    HW1 4344   3.648   2.653   2.867
 1438SOL    HW2 4345   3.712   2.712   2.743
 1439SOL     OW 4346   3.018   1.347   0.493
 1439SOL    HW1 4347   3.047   1.403   0.566
 1439SOL    HW2 4348   3.098   1.304   0.463
 1440SOL     OW 4349   1.739   1.133   3.333
 1440SOL    HW1 4350   1.730   1.081   3.413
 1440SOL    HW2 4351   1.759   1.069   3.265
 1441SOL     OW 4352   3.095   0.250   1.911
 1441SOL    HW1 4353   3.033   0.179   1.927
 1441SOL    HW2 4354   3.168   0.232   1.970
 1442SOL     OW 4355   2.194   2.722   4.249
 1442SOL    HW1 4356   2.118   2.715   4.191
 1442SOL    HW2 4357   2.256   2.658   4.216
 1443SOL     OW 4358   3.823   1.263   1.609
 1443SOL    HW1 4359   3.772   1.295   1.683
 1443SOL    HW2 4360   3.818   1.334   1.544
 1444SOL     OW 4361   3.179   3.342   1.936
 1444SOL    HW1 4362   3.111   3.314   1.998
 1444SOL    HW2 4363   3.171   3.281   1.862
 1445SOL     OW 4364   4.928   4.936   0.679
 1445SOL    HW1 4365   4.863   4.875   0.714
 1445SOL    HW2 4366   4.974   4.970   0.756
 1446SOL     OW 4367   4.045   4.144   2.509
 1446SOL    HW1 4368   4.008   4.082   2.446
 1446SOL    HW2 4369   4.015   4.112   2.594
 1447SOL     OW 4370   3.777   4.486   1.070
 1447SOL    HW1 4371   3.820   4.509   0.987
 1447SOL    HW2 4372   3.764   4.570   1.114
 1448SOL     OW 4373   4.507   3.896   1.140
 1448SOL    HW1 4374   4.487   3.899   1.233
 1448SOL    HW2 4375   4.422   3.886   1.097
 1449SOL     OW 4376   0.661   0.222   2.730
 1449SOL    HW1 4377   0.753   0.200   2.744
 1449SOL    HW2 4378   0.648   0.303   2.780
 1450SOL     OW 4379   3.471   2.148   0.782
 1450SOL    HW1 4380   3.448   2.101   0.702
 1450SOL    HW2 4381   3.450   2.239   0.763
 1451SOL     OW 4382   2.251   2.912   1.684
 1451SOL    HW1 4383   2.262   3.004   1.659
 1451SOL    HW2 4384   2.173   2.884   1.636
 1452SOL     OW 4385   0.165   4.347   3.313
 1452SOL    HW1 4386   0.239   4.392   3.354
 1452SOL    HW2 4387   0.164   4.381   3.223
 1453SOL     OW 4388   1.937   0.232   4.902
 1453SOL    HW1 4389   1.905   0.244   4.812
 1453SOL    HW2 4390   1.979   0.315   4.924
 1454SOL     OW 4391   0.088   0.487   1.090
 1454SOL    HW1 4392   0.028   0.469   1.017
 1454SOL    HW2 4393   0.030   0.511   1.163
 1455SOL     OW 4394   4.069   3.815   4.878
 1455SOL    HW1 4395   4.041   3.760   4.805
 1455SOL    HW2 4396   3.992   3.819   4.935
 1456SOL     OW 4397   3.270   0.152   4.046
 1456SOL    HW1 4398   3.356   0.190   4.026
 1456SOL    HW2 4399   3.214   0.180   3.974
 1457SOL     OW 4400   1.896   2.753   1.791
 1457SOL    HW1 4401   1.936   2.792   1.714
 1457SOL    HW2 4402   1.938   2.668   1.801
 1458SOL     OW 4403   3.389   4.823   4.574
 1458SOL    HW1 4404   3.363   4.902   4.526
 1458SOL    HW2 4405   3.414   4.854   4.661
 1459SOL     OW 4406   3.953   0.612   0.388
 1459SOL    HW1 4407   3.923   0.700   0.413
 1459SOL    HW2 4408   4.038   0.602   0.431
 1460SOL     OW 4409   3.359   4.309   4.812
 1460SOL    HW1 4410   3.264   4.296   4.821
 1460SOL    HW2 4411   3.386   4.240   4.751
 1461SOL     OW 4412   3.387   0.997   1.565
 1461SOL    HW1 4413   3.408   0.917   1.614
 1461SOL    HW2 4414   3.460   1.057   1.584
 1462SOL     OW 4415   2.783   0.714   2.663
 1462SOL    HW1 4416   2.877   0.707   2.651
 1462SOL    HW2 4417   2.747   0.636   2.620
 1463SOL     OW 4418   4.572   0.780   3.743
 1463SOL    HW1 4419   4.498   0.804   3.799
 1463SOL    HW2 4420   4.570   0.846   3.673
 1464SOL     OW 4421   3.883   4.368   0.206
 1464SOL    HW1 4422   3.909   4.325   0.288
 1464SOL    HW2 4423   3.843   4.297   0.154
 1465SOL     OW 4424   0.967   4.737   1.610
 1465SOL    HW1 4425   0.877   4.712   1.629
 1465SOL    HW2 4426   0.965   4.769   1.520
 1466SOL     OW 4427   3.892   4.304   2.287
 1466SOL    HW1 4428   3.924   4.305   2.196
 1466SOL    HW2 4429   3.971   4.319   2.340
 1467SOL     OW 4430   4.352   3.841   3.847
 1467SOL    HW1 4431   4.362   3.900   3.922
 1467SOL    HW2 4432   4.341   3.754   3.887
 1468SOL     OW 4433   2.688   0.355   4.567
 1468SOL    HW1 4434   2.772   0.377   4.527
 1468SOL    HW2 4435   2.710   0.323   4.654
 1469SOL     OW 4436   4.880   1.242   1.881
 1469SOL    HW1 4437   4.811   1.305   1.902
 1469SOL    HW2 4438   4.955   1.295   1.856
 1470SOL     OW 4439   4.735   0.101   1.945
 1470SOL    HW1 4440   4.699   0.182   1.982
 1470SOL    HW2 4441   4.794   0.130   1.876
 1471SOL     OW 4442   1.784   4.264   3.628
 1471SOL    HW1 4443   1.769   4.290   3.718
 1471SOL    HW2 4444   1.817   4.175   3.633
 1472SOL     OW 4445   4.466   1.390   4.340
 1472SOL    HW1 4446   4.389   1.427   4.381
 1472SOL    HW2 4447   4.464   1.297   4.362
 1473SOL     OW 4448   0.855   2.748   4.921
 1473SOL    HW1 4449   0.829   2.696   4.997
 1473SOL    HW2 4450   0.852   2.839   4.951
 1474SOL     OW 4451   4.677   4.317   3.966
 1474SOL    HW1 4452   4.587   4.347   3.978
 1474SOL    HW2 4453   4.694   4.264   4.044
 1475SOL     OW 4454   3.531   3.919   1.422
 1475SOL    HW1 4455   3.524   3.858   1.495
 1475SOL    HW2 4456   3.473   3.991   1.445
 1476SOL     OW 4457   4.619   0.106   4.614
 1476SOL    HW1 4458   4.587   0.071   4.531
 1476SOL    HW2 4459   4.711   0.081   4.617
 1477SOL     OW 4460   1.026   1.427   1.555
 1477SOL    HW1 4461   1.096   1.492   1.546
 1477SOL    HW2 4462   1.030   1.377   1.473
 1478SOL     OW 4463   3.214   3.274   0.750
 1478SOL    HW1 4464   3.309   3.277   0.764
 1478SOL    HW2 4465   3.179   3.236   0.831
 1479SOL     OW 4466   1.673   2.512   0.993
 1479SOL    HW1 4467   1.580   2.501   0.974
 1479SOL    HW2 4468   1.694   2.441   1.053
 1480SOL     OW 4469   3.428   2.154   3.118
 1480SOL    HW1 4470   3.473   2.193   3.193
 1480SOL    HW2 4471   3.338   2.186   3.124
 1481SOL     OW 4472   2.773   4.057   2.158
 1481SOL    HW1 4473   2.679   4.075   2.160
 1481SOL    HW2 4474   2.811   4.129   2.107
 1482SOL     OW 4475   3.234   1.375   0.092
 1482SOL    HW1 4476   3.316   1.331   0.069
 1482SOL    HW2 4477   3.257   1.431   0.166
 1483SOL     OW 4478   4.223   2.495   4.917
 1483SOL    HW1 4479   4.298   2.457   4.963
 1483SOL    HW2 4480   4.170   2.535   4.987
 1484SOL     OW 4481   3.095   4.521   2.228
 1484SOL    HW1 4482   3.041   4.589   2.187
 1484SOL    HW2 4483   3.182   4.560   2.234
 1485SOL     OW 4484   4.321   3.973   0.890
 1485SOL    HW1 4485   4.301   4.051   0.942
 1485SOL    HW2 4486   4.257   3.908   0.918
 1486SOL     OW 4487   1.861   0.380   3.490
 1486SOL    HW1 4488   1.876   0.350   3.400
 1486SOL    HW2 4489   1.912   0.320   3.544
 1487SOL     OW 4490   3.970   4.531   2.909
 1487SOL    HW1 4491   3.880   4.512   2.934
 1487SOL    HW2 4492   3.963   4.605   2.848
 1488SOL     OW 4493   4.172   4.074   2.155
 1488SOL    HW1 4494   4.148   4.077   2.063
 1488SOL    HW2 4495   4.221   4.155   2.170
 1489SOL     OW 4496   2.351   3.100   0.213
 1489SOL    HW1 4497   2.328   3.192   0.200
 1489SOL    HW2 4498   2.377   3.069   0.127
 1490SOL     OW 4499   1.684   3.531   4.251
 1490SOL    HW1 4500   1.769   3.494   4.225
 1490SOL    HW2 4501   1.669   3.601   4.187
 1491SOL     OW 4502   0.425   0.442   1.418
 1491SOL    HW1 4503   0.487   0.397   1.360
 1491SOL    HW2 4504   0.395   0.517   1.367
 1492SOL     OW 4505   0.701   2.590   3.665
 1492SOL    HW1 4506   0.712   2.675   3.621
 1492SOL    HW2 4507   0.787   2.550   3.662
 1493SOL     OW 4508   0.799   3.786   0.695
 1493SOL    HW1 4509   0.751   3.710   0.731
 1493SOL    HW2 4510   0.756   3.862   0.735
 1494SOL     OW 4511   3.922   1.599   4.867
 1494SOL    HW1 4512   3.992   1.618   4.804
 1494SOL    HW2 4513   3.931   1.667   4.934
 1495SOL     OW 4514   0.845   1.584   2.623
 1495SOL    HW1 4515   0.829   1.498   2.660
 1495SOL    HW2 4516   0.926   1.574   2.573
 1496SOL     OW 4517   0.115   2.878   1.883
 1496SOL    HW1 4518   0.060   2.867   1.960
 1496SOL    HW2 4519   0.093   2.802   1.828
 1497SOL     OW 4520   1.160   2.132   2.682
 1497SOL    HW1 4521   1.111   2.198   2.730
 1497SOL    HW2 4522   1.252   2.155   2.697
 1498SOL     OW 4523   1.550   0.527   0.813
 1498SOL    HW1 4524   1.591   0.571   0.887
 1498SOL    HW2 4525   1.505   0.452   0.852
 1499SOL     OW 4526   2.656   1.332   3.045
 1499SOL    HW1 4527   2.589   1.269   3.017
 1499SOL    HW2 4528   2.731   1.279   3.068
 1500SOL     OW 4529   2.511   4.909   1.717
 1500SOL    HW1 4530   2.526   5.001   1.695
 1500SOL    HW2 4531   2.481   4.912   1.809
 1501SOL     OW 4532   0.558   4.862   4.769
 1501SOL    HW1 4533   0.492   4.892   4.832
 1501SOL    HW2 4534   0.512   4.863   4.684
 1502SOL     OW 4535   0.989   2.940   0.535
 1502SOL    HW1 4536   1.012   3.025   0.573
 1502SOL    HW2 4537   0.998   2.878   0.607
 1503SOL     OW 4538   2.929   2.483   3.505
 1503SOL    HW1 4539   2.990   2.488   3.578
 1503SOL    HW2 4540   2.954   2.404   3.458
 1504SOL     OW 4541   1.583   0.544   0.034
 1504SOL    HW1 4542   1.544   0.565   0.118
 1504SOL    HW2 4543   1.539   0.603  -0.028
 1505SOL     OW 4544   4.894   1.607   0.581
 1505SOL    HW1 4545   4.817   1.570   0.623
 1505SOL    HW2 4546   4.876   1.603   0.487
 1506SOL     OW 4547   3.686   0.646   4.080
 1506SOL    HW1 4548   3.664   0.569   4.132
 1506SOL    HW2 4549   3.654   0.720   4.132
 1507SOL     OW 4550   2.137   4.839   3.039
 1507SOL    HW1 4551   2.200   4.778   3.002
 1507SOL    HW2 4552   2.161   4.845   3.132
 1508SOL     OW 4553   4.847   4.795   4.782
 1508SOL    HW1 4554   4.845   4.757   4.870
 1508SOL    HW2 4555   4.770   4.758   4.739
 1509SOL     OW 4556   4.306   0.108   3.419
 1509SOL    HW1 4557   4.373   0.145   3.361
 1509SOL    HW2 4558   4.345   0.028   3.454
 1510SOL     OW 4559   2.227   1.901   0.863
 1510SOL    HW1 4560   2.155   1.837   0.875
 1510SOL    HW2 4561   2.277   1.895   0.945
 1511SOL     OW 4562   1.033   0.696   1.181
 1511SOL    HW1 4563   1.095   0.636   1.139
 1511SOL    HW2 4564   0.947   0.663   1.157
 1512SOL     OW 4565   2.887   4.420   1.623
 1512SOL    HW1 4566   2.972   4.436   1.664
 1512SOL    HW2 4567   2.822   4.450   1.686
 1513SOL     OW 4568   0.980   2.919   3.696
 1513SOL    HW1 4569   1.041   2.856   3.659
 1513SOL    HW2 4570   1.032   2.971   3.757
 1514SOL     OW 4571   2.272   1.811   3.618
 1514SOL    HW1 4572   2.313   1.731   3.588
 1514SOL    HW2 4573   2.286   1.812   3.712
 1515SOL     OW 4574   3.473   2.757   1.429
 1515SOL    HW1 4575   3.471   2.735   1.522
 1515SOL    HW2 4576   3.553   2.809   1.418
 1516SOL     OW 4577   1.476   1.836   0.864
 1516SOL    HW1 4578   1.496   1.835   0.770
 1516SOL    HW2 4579   1.449   1.746   0.883
 1517SOL     OW 4580   1.383   2.188   4.001
 1517SOL    HW1 4581   1.350   2.247   4.068
 1517SOL    HW2 4582   1.442   2.128   4.048
 1518SOL     OW 4583   2.662   2.592   4.339
 1518SOL    HW1 4584   2.606   2.577   4.416
 1518SOL    HW2 4585   2.725   2.658   4.369
 1519SOL     OW 4586   0.322   4.580   3.441
 1519SOL    HW1 4587   0.308   4.621   3.527
 1519SOL    HW2 4588   0.246   4.607   3.389
 1520SOL     OW 4589   3.065   0.165   0.741
 1520SOL    HW1 4590   3.116   0.188   0.819
 1520SOL    HW2 4591   3.106   0.216   0.670
 1521SOL     OW 4592   1.592   1.374   0.503
 1521SOL    HW1 4593   1.549   1.355   0.586
 1521SOL    HW2 4594   1.678   1.333   0.510
 1522SOL     OW 4595   3.041   0.396   1.608
 1522SOL    HW1 4596   2.997   0.347   1.538
 1522SOL    HW2 4597   3.003   0.483   1.604
 1523SOL     OW 4598   2.984   0.416   4.546
 1523SOL    HW1 4599   2.998   0.399   4.453
 1523SOL    HW2 4600   3.053   0.478   4.569
 1524SOL     OW 4601   3.124   3.647   4.526
 1524SOL    HW1 4602   3.164   3.695   4.454
 1524SOL    HW2 4603   3.168   3.680   4.604
 1525SOL     OW 4604   4.824   0.655   0.115
 1525SOL    HW1 4605   4.855   0.717   0.182
 1525SOL    HW2 4606   4.903   0.610   0.085
 1526SOL     OW 4607   2.321   0.608   4.184
 1526SOL    HW1 4608   2.369   0.579   4.261
 1526SOL    HW2 4609   2.339   0.702   4.179
 1527SOL     OW 4610   2.182   1.725   2.929
 1527SOL    HW1 4611   2.277   1.727   2.920
 1527SOL    HW2 4612   2.166   1.747   3.021
 1528SOL     OW 4613   3.784   3.689   0.589
 1528SOL    HW1 4614   3.852   3.745   0.625
 1528SOL    HW2 4615   3.830   3.635   0.524
 1529SOL     OW 4616   2.642   2.846   1.254
 1529SOL    HW1 4617   2.555   2.880   1.274
 1529SOL    HW2 4618   2.686   2.840   1.339
 1530SOL     OW 4619   0.335   3.721   4.538
 1530SOL    HW1 4620   0.295   3.635   4.531
 1530SOL    HW2 4621   0.388   3.730   4.458
 1531SOL     OW 4622   2.108   4.446   3.119
 1531SOL    HW1 4623   2.160   4.371   3.090
 1531SOL    HW2 4624   2.168   4.520   3.109
 1532SOL     OW 4625   2.085   3.902   3.710
 1532SOL    HW1 4626   2.133   3.821   3.725
 1532SOL    HW2 4627   2.006   3.893   3.764
 1533SOL     OW 4628   2.921   1.223   2.000
 1533SOL    HW1 4629   2.912   1.136   2.038
 1533SOL    HW2 4630   2.836   1.265   2.015
 1534SOL     OW 4631   0.627   4.531   4.214
 1534SOL    HW1 4632   0.673   4.615   4.216
 1534SOL    HW2 4633   0.696   4.466   4.204
 1535SOL     OW 4634   2.919   2.003   0.078
 1535SOL    HW1 4635   3.004   1.964   0.058
 1535SOL    HW2 4636   2.855   1.941   0.041
 1536SOL     OW 4637   2.071   3.650   0.757
 1536SOL    HW1 4638   2.128   3.581   0.791
 1536SOL    HW2 4639   2.077   3.639   0.662
 1537SOL     OW 4640   3.684   4.353   4.707
 1537SOL    HW1 4641   3.682   4.299   4.628
 1537SOL    HW2 4642   3.635   4.431   4.684
 1538SOL     OW 4643   0.986   2.082   1.443
 1538SOL    HW1 4644   1.014   2.159   1.395
 1538SOL    HW2 4645   0.907   2.053   1.397
 1539SOL     OW 4646   2.725   3.743   0.210
 1539SOL    HW1 4647   2.804   3.693   0.232
 1539SOL    HW2 4648   2.757   3.813   0.153
 1540SOL     OW 4649   3.659   4.709   4.507
 1540SOL    HW1 4650   3.612   4.671   4.433
 1540SOL    HW2 4651   3.602   4.695   4.583
 1541SOL     OW 4652   0.120   4.705   3.291
 1541SOL    HW1 4653   0.155   4.691   3.203
 1541SOL    HW2 4654   0.138   4.797   3.310
 1542SOL     OW 4655   4.120   3.315   1.960
 1542SOL    HW1 4656   4.163   3.282   1.881
 1542SOL    HW2 4657   4.159   3.400   1.975
 1543SOL     OW 4658   4.367   0.501   3.148
 1543SOL    HW1 4659   4.317   0.493   3.230
 1543SOL    HW2 4660   4.357   0.416   3.106
 1544SOL     OW 4661   4.834   1.842   2.676
 1544SOL    HW1 4662   4.868   1.753   2.678
 1544SOL    HW2 4663   4.744   1.834   2.707
 1545SOL     OW 4664   2.465   2.613   4.515
 1545SOL    HW1 4665   2.422   2.699   4.511
 1545SOL    HW2 4666   2.398   2.551   4.484
 1546SOL     OW 4667   2.223   4.827   4.360
 1546SOL    HW1 4668   2.156   4.889   4.330
 1546SOL    HW2 4669   2.225   4.760   4.292
 1547SOL     OW 4670   4.885   2.722   4.366
 1547SOL    HW1 4671   4.845   2.745   4.450
 1547SOL    HW2 4672   4.913   2.806   4.329
 1548SOL     OW 4673   3.050   1.215   3.935
 1548SOL    HW1 4674   3.098   1.283   3.982
 1548SOL    HW2 4675   2.968   1.256   3.908
 1549SOL     OW 4676   3.168   1.896   2.529
 1549SOL    HW1 4677   3.111   1.965   2.562
 1549SOL    HW2 4678   3.256   1.933   2.535
 1550SOL     OW 4679   1.427   3.087   0.308
 1550SOL    HW1 4680   1.414   3.050   0.395
 1550SOL    HW2 4681   1.518   3.118   0.309
 1551SOL     OW 4682   1.193   4.415   3.620
 1551SOL    HW1 4683   1.246   4.343   3.653
 1551SOL    HW2 4684   1.124   4.373   3.569
 1552SOL     OW 4685   3.019   3.584   4.945
 1552SOL    HW1 4686   2.991   3.629   4.866
 1552SOL    HW2 4687   3.095   3.635   4.975
 1553SOL     OW 4688   3.948   4.446   4.687
 1553SOL    HW1 4689   3.859   4.432   4.721
 1553SOL    HW2 4690   3.949   4.538   4.660
 1554SOL     OW 4691   4.664   1.715   4.526
 1554SOL    HW1 4692   4.570   1.700   4.537
 1554SOL    HW2 4693   4.696   1.636   4.482
 1555SOL     OW 4694   0.671   2.946   2.639
 1555SOL    HW1 4695   0.577   2.936   2.649
 1555SOL    HW2 4696   0.697   2.876   2.579
 1556SOL     OW 4697   4.917   0.341   1.492
 1556SOL    HW1 4698   4.917   0.436   1.496
 1556SOL    HW2 4699   4.877   0.319   1.408
 1557SOL     OW 4700   0.892   0.702   3.241
 1557SOL    HW1 4701   0.972   0.754   3.253
 1557SOL    HW2 4702   0.878   0.702   3.146
 1558SOL     OW 4703   1.589   4.197   0.031
 1558SOL    HW1 4704   1.617   4.162  -0.054
 1558SOL    HW2 4705   1.600   4.124   0.091
 1559SOL     OW 4706   0.108   0.890   2.039
 1559SOL    HW1 4707   0.126   0.926   2.126
 1559SOL    HW2 4708   0.162   0.943   1.980
 1560SOL     OW 4709   2.400   2.514   4.216
 1560SOL    HW1 4710   2.398   2.521   4.120
 1560SOL    HW2 4711   2.484   2.552   4.241
 1561SOL     OW 4712   3.800   3.509   2.930
 1561SOL    HW1 4713   3.728   3.528   2.991
 1561SOL    HW2 4714   3.879   3.538   2.975
 1562SOL     OW 4715   4.568   0.076   3.815
 1562SOL    HW1 4716   4.638   0.070   3.880
 1562SOL    HW2 4717   4.609   0.118   3.739
 1563SOL     OW 4718   3.962   0.440   3.129
 1563SOL    HW1 4719   3.940   0.392   3.049
 1563SOL    HW2 4720   4.008   0.518   3.098
 1564SOL     OW 4721   0.924   3.850   2.590
 1564SOL    HW1 4722   0.828   3.853   2.594
 1564SOL    HW2 4723   0.953   3.910   2.658
 1565SOL     OW 4724   0.970   4.526   4.574
 1565SOL    HW1 4725   0.880   4.549   4.550
 1565SOL    HW2 4726   0.982   4.438   4.540
 1566SOL     OW 4727   2.591   4.748   2.994
 1566SOL    HW1 4728   2.600   4.715   2.905
 1566SOL    HW2 4729   2.664   4.809   3.005
 1567SOL     OW 4730   2.598   2.799   1.908
 1567SOL    HW1 4731   2.655   2.758   1.843
 1567SOL    HW2 4732   2.628   2.890   1.913
 1568SOL     OW 4733   3.695   1.026   1.539
 1568SOL    HW1 4734   3.671   0.971   1.614
 1568SOL    HW2 4735   3.728   1.107   1.577
 1569SOL     OW 4736   0.798   0.332   1.128
 1569SOL    HW1 4737   0.791   0.398   1.198
 1569SOL    HW2 4738   0.738   0.362   1.060
 1570SOL     OW 4739   4.239   4.309   4.167
 1570SOL    HW1 4740   4.190   4.240   4.122
 1570SOL    HW2 4741   4.196   4.317   4.252
 1571SOL     OW 4742   3.624   1.001   3.949
 1571SOL    HW1 4743   3.645   1.064   4.018
 1571SOL    HW2 4744   3.551   0.950   3.985
 1572SOL     OW 4745   0.241   1.336   4.550
 1572SOL    HW1 4746   0.187   1.287   4.488
 1572SOL    HW2 4747   0.202   1.318   4.636
 1573SOL     OW 4748   1.859   1.206   1.692
 1573SOL    HW1 4749   1.947   1.214   1.728
 1573SOL    HW2 4750   1.873   1.172   1.604
 1574SOL     OW 4751   0.172   2.484   0.671
 1574SOL    HW1 4752   0.246   2.496   0.613
 1574SOL    HW2 4753   0.207   2.499   0.759
 1575SOL     OW 4754   0.830   2.795   2.023
 1575SOL    HW1 4755   0.792   2.859   2.083
 1575SOL    HW2 4756   0.876   2.734   2.080
 1576SOL     OW 4757   0.855   1.122   3.295
 1576SOL    HW1 4758   0.942   1.092   3.321
 1576SOL    HW2 4759   0.871   1.182   3.222
 1577SOL     OW 4760   1.965   2.967   1.104
 1577SOL    HW1 4761   1.906   2.963   1.029
 1577SOL    HW2 4762   1.931   2.901   1.164
 1578SOL     OW 4763   3.758   0.573   2.475
 1578SOL    HW1 4764   3.706   0.507   2.521
 1578SOL    HW2 4765   3.839   0.527   2.452
 1579SOL     OW 4766   0.146   0.980   2.297
 1579SOL    HW1 4767   0.088   0.932   2.357
 1579SOL    HW2 4768   0.212   1.019   2.354
 1580SOL     OW 4769   4.745   0.906   2.919
 1580SOL    HW1 4770   4.708   0.818   2.914
 1580SOL    HW2 4771   4.764   0.930   2.829
 1581SOL     OW 4772   2.677   0.327   4.157
 1581SOL    HW1 4773   2.741   0.377   4.109
 1581SOL    HW2 4774   2.718   0.241   4.170
 1582SOL     OW 4775   2.378   2.591   3.667
 1582SOL    HW1 4776   2.458   2.612   3.619
 1582SOL    HW2 4777   2.393   2.502   3.700
 1583SOL     OW 4778   1.743   2.315   4.266
 1583SOL    HW1 4779   1.710   2.379   4.328
 1583SOL    HW2 4780   1.743   2.359   4.181
 1584SOL     OW 4781   4.725   3.281   0.700
 1584SOL    HW1 4782   4.633   3.255   0.696
 1584SOL    HW2 4783   4.753   3.282   0.608
 1585SOL     OW 4784   1.854   0.132   1.329
 1585SOL    HW1 4785   1.894   0.191   1.266
 1585SOL    HW2 4786   1.885   0.045   1.303
 1586SOL     OW 4787   3.631   3.523   3.451
 1586SOL    HW1 4788   3.669   3.453   3.504
 1586SOL    HW2 4789   3.541   3.531   3.482
 1587SOL     OW 4790   1.957   0.315   3.236
 1587SOL    HW1 4791   1.890   0.347   3.175
 1587SOL    HW2 4792   2.040   0.338   3.195
 1588SOL     OW 4793   2.094   1.988   2.775
 1588SOL    HW1 4794   2.013   1.968   2.728
 1588SOL    HW2 4795   2.144   1.907   2.774
 1589SOL     OW 4796   3.142   0.784   1.402
 1589SOL    HW1 4797   3.133   0.728   1.325
 1589SOL    HW2 4798   3.228   0.825   1.391
 1590SOL     OW 4799   3.284   4.787   4.157
 1590SOL    HW1 4800   3.279   4.863   4.214
 1590SOL    HW2 4801   3.274   4.712   4.216
 1591SOL     OW 4802   3.370   2.635   0.843
 1591SOL    HW1 4803   3.438   2.677   0.896
 1591SOL    HW2 4804   3.304   2.607   0.906
 1592SOL     OW 4805   2.379   3.291   0.999
 1592SOL    HW1 4806   2.382   3.199   1.026
 1592SOL    HW2 4807   2.459   3.304   0.949
 1593SOL     OW 4808   1.624   0.631   3.614
 1593SOL    HW1 4809   1.640   0.619   3.708
 1593SOL    HW2 4810   1.692   0.580   3.571
 1594SOL     OW 4811   0.043   4.616   1.974
 1594SOL    HW1 4812  -0.023   4.684   1.988
 1594SOL    HW2 4813   0.080   4.600   2.061
 1595SOL     OW 4814   2.254   4.037   1.098
 1595SOL    HW1 4815   2.334   4.079   1.066
 1595SOL    HW2 4816   2.207   4.012   1.018
 1596SOL     OW 4817   2.064   2.087   0.729
 1596SOL    HW1 4818   2.128   2.148   0.691
 1596SOL    HW2 4819   2.117   2.018   0.768
 1597SOL     OW 4820   4.907   2.476   2.612
 1597SOL    HW1 4821   4.961   2.554   2.598
 1597SOL    HW2 4822   4.970   2.406   2.631
 1598SOL     OW 4823   4.428   3.824   3.450
 1598SOL    HW1 4824   4.391   3.879   3.380
 1598SOL    HW2 4825   4.486   3.763   3.405
 1599SOL     OW 4826   3.377   3.518   3.580
 1599SOL    HW1 4827   3.325   3.455   3.631
 1599SOL    HW2 4828   3.321   3.540   3.505
 1600SOL     OW 4829   3.445   2.485   4.892
 1600SOL    HW1 4830   3.491   2.497   4.809
 1600SOL    HW2 4831   3.507   2.437   4.947
 1601SOL     OW 4832   3.795   4.333   2.667
 1601SOL    HW1 4833   3.848   4.362   2.741
 1601SOL    HW2 4834   3.713   4.303   2.705
 1602SOL     OW 4835   0.331   2.599   0.879
 1602SOL    HW1 4836   0.324   2.593   0.974
 1602SOL    HW2 4837   0.425   2.595   0.861
 1603SOL     OW 4838   4.098   2.440   3.702
 1603SOL    HW1 4839   4.059   2.420   3.787
 1603SOL    HW2 4840   4.093   2.357   3.653
 1604SOL     OW 4841   2.407   0.571   0.344
 1604SOL    HW1 4842   2.328   0.576   0.397
 1604SOL    HW2 4843   2.387   0.623   0.266
 1605SOL     OW 4844   1.173   1.626   0.411
 1605SOL    HW1 4845   1.230   1.672   0.349
 1605SOL    HW2 4846   1.207   1.536   0.413
 1606SOL     OW 4847   3.984   3.629   3.119
 1606SOL    HW1 4848   4.004   3.688   3.192
 1606SOL    HW2 4849   4.056   3.643   3.057
 1607SOL     OW 4850   1.321   4.212   2.714
 1607SOL    HW1 4851   1.340   4.248   2.801
 1607SOL    HW2 4852   1.384   4.140   2.704
 1608SOL     OW 4853   4.588   2.978   3.812
 1608SOL    HW1 4854   4.553   2.938   3.892
 1608SOL    HW2 4855   4.654   3.041   3.844
 1609SOL     OW 4856   3.943   0.344   0.608
 1609SOL    HW1 4857   3.943   0.364   0.701
 1609SOL    HW2 4858   4.032   0.314   0.590
 1610SOL     OW 4859   0.855   1.931   4.487
 1610SOL    HW1 4860   0.913   1.970   4.553
 1610SOL    HW2 4861   0.809   2.005   4.448
 1611SOL     OW 4862   0.674   1.556   1.843
 1611SOL    HW1 4863   0.722   1.496   1.787
 1611SOL    HW2 4864   0.604   1.502   1.881
 1612SOL     OW 4865   2.636   1.380   0.728
 1612SOL    HW1 4866   2.723   1.354   0.698
 1612SOL    HW2 4867   2.645   1.473   0.750
 1613SOL     OW 4868   3.716   4.852   3.098
 1613SOL    HW1 4869   3.632   4.896   3.110
 1613SOL    HW2 4870   3.738   4.866   3.006
 1614SOL     OW 4871   2.554   1.848   3.503
 1614SOL    HW1 4872   2.553   1.861   3.408
 1614SOL    HW2 4873   2.509   1.765   3.516
 1615SOL     OW 4874   3.787   4.688   1.245
 1615SOL    HW1 4875   3.774   4.746   1.320
 1615SOL    HW2 4876   3.871   4.645   1.261
 1616SOL     OW 4877   4.706   1.211   3.002
 1616SOL    HW1 4878   4.723   1.304   2.988
 1616SOL    HW2 4879   4.772   1.166   2.950
 1617SOL     OW 4880   3.209   2.883   4.493
 1617SOL    HW1 4881   3.230   2.852   4.405
 1617SOL    HW2 4882   3.164   2.966   4.479
 1618SOL     OW 4883   4.130   0.359   2.637
 1618SOL    HW1 4884   4.110   0.428   2.573
 1618SOL    HW2 4885   4.225   0.361   2.645
 1619SOL     OW 4886   2.940   3.867   2.896
 1619SOL    HW1 4887   2.965   3.797   2.835
 1619SOL    HW2 4888   2.976   3.947   2.856
 1620SOL     OW 4889   2.409   0.211   2.547
 1620SOL    HW1 4890   2.437   0.302   2.535
 1620SOL    HW2 4891   2.478   0.159   2.505
 1621SOL     OW 4892   1.415   0.100   3.286
 1621SOL    HW1 4893   1.361   0.160   3.338
 1621SOL    HW2 4894   1.448   0.154   3.214
 1622SOL     OW 4895   0.618   3.572   4.243
 1622SOL    HW1 4896   0.709   3.568   4.271
 1622SOL    HW2 4897   0.569   3.528   4.312
 1623SOL     OW 4898   4.582   0.720   1.609
 1623SOL    HW1 4899   4.607   0.630   1.588
 1623SOL    HW2 4900   4.665   0.769   1.604
 1624SOL     OW 4901   1.244   4.287   1.510
 1624SOL    HW1 4902   1.295   4.367   1.503
 1624SOL    HW2 4903   1.308   4.220   1.537
 1625SOL     OW 4904   3.424   0.689   2.487
 1625SOL    HW1 4905   3.435   0.699   2.582
 1625SOL    HW2 4906   3.428   0.595   2.472
 1626SOL     OW 4907   1.916   0.140   2.446
 1626SOL    HW1 4908   1.907   0.208   2.380
 1626SOL    HW2 4909   1.827   0.111   2.463
 1627SOL     OW 4910   2.253   4.228   3.010
 1627SOL    HW1 4911   2.321   4.172   2.972
 1627SOL    HW2 4912   2.175   4.173   3.010
 1628SOL     OW 4913   4.159   2.293   0.820
 1628SOL    HW1 4914   4.182   2.203   0.845
 1628SOL    HW2 4915   4.138   2.288   0.727
 1629SOL     OW 4916   0.065   1.076   3.991
 1629SOL    HW1 4917   0.041   1.096   3.900
 1629SOL    HW2 4918  -0.003   1.116   4.044
 1630SOL     OW 4919   4.596   2.617   3.542
 1630SOL    HW1 4920   4.583   2.537   3.592
 1630SOL    HW2 4921   4.637   2.588   3.460
 1631SOL     OW 4922   4.018   3.879   3.443
 1631SOL    HW1 4923   3.957   3.817   3.405
 1631SOL    HW2 4924   4.062   3.831   3.512
 1632SOL     OW 4925   4.352   2.739   3.565
 1632SOL    HW1 4926   4.274   2.688   3.584
 1632SOL    HW2 4927   4.421   2.674   3.551
 1633SOL     OW 4928   0.434   4.394   0.056
 1633SOL    HW1 4929   0.418   4.397  -0.038
 1633SOL    HW2 4930   0.426   4.485   0.085
 1634SOL     OW 4931   4.007   4.207   0.851
 1634SOL    HW1 4932   4.039   4.265   0.920
 1634SOL    HW2 4933   4.073   4.137   0.847
 1635SOL     OW 4934   0.184   1.761   1.023
 1635SOL    HW1 4935   0.186   1.823   1.096
 1635SOL    HW2 4936   0.221   1.680   1.058
 1636SOL     OW 4937   0.936   0.590   1.992
 1636SOL    HW1 4938   0.857   0.596   1.938
 1636SOL    HW2 4939   0.984   0.516   1.956
 1637SOL     OW 4940   0.954   4.385   1.034
 1637SOL    HW1 4941   1.023   4.320   1.045
 1637SOL    HW2 4942   0.887   4.341   0.981
 1638SOL     OW 4943   4.925   2.666   0.767
 1638SOL    HW1 4944   4.884   2.621   0.840
 1638SOL    HW2 4945   5.010   2.623   0.756
 1639SOL     OW 4946   2.687   1.852   1.093
 1639SOL    HW1 4947   2.700   1.946   1.081
 1639SOL    HW2 4948   2.735   1.831   1.173
 1640SOL     OW 4949   0.604   0.325   1.713
 1640SOL    HW1 4950   0.633   0.283   1.794
 1640SOL    HW2 4951   0.650   0.278   1.643
 1641SOL     OW 4952   3.968   1.901   3.438
 1641SOL    HW1 4953   3.969   1.806   3.446
 1641SOL    HW2 4954   4.021   1.919   3.360
 1642SOL     OW 4955   0.591   3.380   3.757
 1642SOL    HW1 4956   0.623   3.398   3.846
 1642SOL    HW2 4957   0.560   3.289   3.761
 1643SOL     OW 4958   2.481   0.982   4.426
 1643SOL    HW1 4959   2.495   1.028   4.344
 1643SOL    HW2 4960   2.395   1.012   4.456
 1644SOL     OW 4961   4.805   0.480   4.211
 1644SOL    HW1 4962   4.808   0.401   4.265
 1644SOL    HW2 4963   4.854   0.545   4.261
 1645SOL     OW 4964   4.680   2.685   1.290
 1645SOL    HW1 4965   4.717   2.772   1.274
 1645SOL    HW2 4966   4.609   2.701   1.352
 1646SOL     OW 4967   4.549   1.983   4.278
 1646SOL    HW1 4968   4.550   2.004   4.371
 1646SOL    HW2 4969   4.508   2.059   4.236
 1647SOL     OW 4970   4.907   3.748   4.707
 1647SOL    HW1 4971   4.935   3.675   4.763
 1647SOL    HW2 4972   4.812   3.747   4.712
 1648SOL     OW 4973   3.060   2.720   1.633
 1648SOL    HW1 4974   3.008   2.643   1.608
 1648SOL    HW2 4975   3.022   2.748   1.716
 1649SOL     OW 4976   0.319   1.218   2.073
 1649SOL    HW1 4977   0.363   1.207   2.157
 1649SOL    HW2 4978   0.229   1.239   2.096
 1650SOL     OW 4979   0.908   2.933   1.016
 1650SOL    HW1 4980   0.992   2.951   0.972
 1650SOL    HW2 4981   0.884   2.845   0.986
 1651SOL     OW 4982   3.687   2.956   1.481
 1651SOL    HW1 4983   3.760   3.016   1.496
 1651SOL    HW2 4984   3.615   2.994   1.531
 1652SOL     OW 4985   3.808   3.314   4.194
 1652SOL    HW1 4986   3.722   3.344   4.223
 1652SOL    HW2 4987   3.859   3.305   4.274
 1653SOL     OW 4988   3.432   2.278   4.534
 1653SOL    HW1 4989   3.342   2.309   4.525
 1653SOL    HW2 4990   3.451   2.286   4.628
 1654SOL     OW 4991   2.735   0.417   2.820
 1654SOL    HW1 4992   2.645   0.434   2.848
 1654SOL    HW2 4993   2.790   0.459   2.886
 1655SOL     OW 4994   3.281   2.963   0.620
 1655SOL    HW1 4995   3.274   3.051   0.581
 1655SOL    HW2 4996   3.266   2.903   0.547
 1656SOL     OW 4997   3.552   0.417   2.664
 1656SOL    HW1 4998   3.516   0.343   2.616
 1656SOL    HW2 4999   3.488   0.436   2.732
 1657SOL     OW 5000   0.907   3.594   4.859
 1657SOL    HW1 5001   0.918   3.522   4.921
 1657SOL    HW2 5002   0.839   3.649   4.897
 1658SOL     OW 5003   2.297   4.412   4.877
 1658SOL    HW1 5004   2.223   4.417   4.817
 1658SOL    HW2 5005   2.373   4.399   4.820
 1659SOL     OW 5006   4.012   3.387   1.651
 1659SOL    HW1 5007   3.994   3.306   1.603
 1659SOL    HW2 5008   3.982   3.368   1.740
 1660SOL     OW 5009   0.631   0.760   4.496
 1660SOL    HW1 5010   0.536   0.758   4.483
 1660SOL    HW2 5011   0.665   0.806   4.420
 1661SOL     OW 5012   0.716   1.738   0.443
 1661SOL    HW1 5013   0.794   1.747   0.389
 1661SOL    HW2 5014   0.670   1.662   0.407
 1662SOL     OW 5015   3.215   1.258   0.921
 1662SOL    HW1 5016   3.250   1.196   0.985
 1662SOL    HW2 5017   3.266   1.337   0.935
 1663SOL     OW 5018   2.179   0.882   3.115
 1663SOL    HW1 5019   2.230   0.935   3.176
 1663SOL    HW2 5020   2.244   0.826   3.072
 1664SOL     OW 5021   4.558   0.836   0.072
 1664SOL    HW1 5022   4.482   0.805   0.024
 1664SOL    HW2 5023   4.633   0.803   0.023
 1665SOL     OW 5024   4.389   2.921   4.293
 1665SOL    HW1 5025   4.302   2.881   4.297
 1665SOL    HW2 5026   4.377   3.009   4.328
 1666SOL     OW 5027   1.080   0.924   3.242
 1666SOL    HW1 5028   1.135   0.926   3.320
 1666SOL    HW2 5029   1.138   0.950   3.171
 1667SOL     OW 5030   3.102   4.171   4.756
 1667SOL    HW1 5031   3.064   4.235   4.816
 1667SOL    HW2 5032   3.054   4.183   4.674
 1668SOL     OW 5033   3.518   3.510   4.014
 1668SOL    HW1 5034   3.516   3.459   3.933
 1668SOL    HW2 5035   3.444   3.477   4.064
 1669SOL     OW 5036   4.099   1.978   4.829
 1669SOL    HW1 5037   4.153   1.969   4.750
 1669SOL    HW2 5038   4.009   1.972   4.798
 1670SOL     OW 5039   0.162   3.122   1.109
 1670SOL    HW1 5040   0.222   3.088   1.174
 1670SOL    HW2 5041   0.218   3.163   1.043
 1671SOL     OW 5042   4.858   0.110   1.692
 1671SOL    HW1 5043   4.896   0.031   1.653
 1671SOL    HW2 5044   4.827   0.162   1.618
 1672SOL     OW 5045   3.940   1.055   4.299
 1672SOL    HW1 5046   3.898   1.027   4.380
 1672SOL    HW2 5047   4.021   1.098   4.327
 1673SOL     OW 5048   3.349   1.530   1.532
 1673SOL    HW1 5049   3.285   1.600   1.545
 1673SOL    HW2 5050   3.357   1.522   1.437
 1674SOL     OW 5051   1.798   2.235   0.493
 1674SOL    HW1 5052   1.820   2.144   0.476
 1674SOL    HW2 5053   1.759   2.235   0.580
 1675SOL     OW 5054   2.331   0.727   0.092
 1675SOL    HW1 5055   2.262   0.788   0.116
 1675SOL    HW2 5056   2.306   0.695   0.006
 1676SOL     OW 5057   3.381   1.242   4.720
 1676SOL    HW1 5058   3.317   1.173   4.741
 1676SOL    HW2 5059   3.425   1.260   4.803
 1677SOL     OW 5060   1.149   0.887   1.395
 1677SOL    HW1 5061   1.141   0.947   1.320
 1677SOL    HW2 5062   1.133   0.800   1.358
 1678SOL     OW 5063   1.296   2.485   1.809
 1678SOL    HW1 5064   1.225   2.421   1.799
 1678SOL    HW2 5065   1.317   2.510   1.719
 1679SOL     OW 5066   0.372   3.347   3.140
 1679SOL    HW1 5067   0.457   3.344   3.094
 1679SOL    HW2 5068   0.316   3.289   3.089
 1680SOL     OW 5069   0.091   0.489   0.530
 1680SOL    HW1 5070   0.030   0.418   0.552
 1680SOL    HW2 5071   0.176   0.446   0.520
 1681SOL     OW 5072   0.874   1.555   2.943
 1681SOL    HW1 5073   0.835   1.642   2.935
 1681SOL    HW2 5074   0.828   1.514   3.016
 1682SOL     OW 5075   3.840   3.032   1.105
 1682SOL    HW1 5076   3.867   2.999   1.019
 1682SOL    HW2 5077   3.923   3.055   1.148
 1683SOL     OW 5078   0.671   2.029   2.183
 1683SOL    HW1 5079   0.688   1.945   2.141
 1683SOL    HW2 5080   0.704   2.019   2.272
 1684SOL     OW 5081   2.608   1.613   4.419
 1684SOL    HW1 5082   2.558   1.694   4.425
 1684SOL    HW2 5083   2.633   1.593   4.509
 1685SOL     OW 5084   1.984   2.657   4.045
 1685SOL    HW1 5085   1.889   2.647   4.050
 1685SOL    HW2 5086   2.005   2.638   3.954
 1686SOL     OW 5087   2.734   3.860   1.029
 1686SOL    HW1 5088   2.717   3.941   0.982
 1686SOL    HW2 5089   2.796   3.813   0.973
 1687SOL     OW 5090   1.786   2.836   2.479
 1687SOL    HW1 5091   1.770   2.742   2.489
 1687SOL    HW2 5092   1.752   2.857   2.392
 1688SOL     OW 5093   3.955   2.133   3.598
 1688SOL    HW1 5094   3.888   2.128   3.666
 1688SOL    HW2 5095   3.931   2.065   3.535
 1689SOL     OW 5096   2.317   1.117   2.387
 1689SOL    HW1 5097   2.389   1.071   2.343
 1689SOL    HW2 5098   2.254   1.135   2.317
 1690SOL     OW 5099   1.547   4.214   1.196
 1690SOL    HW1 5100   1.567   4.248   1.108
 1690SOL    HW2 5101   1.478   4.149   1.182
 1691SOL     OW 5102   1.752   3.872   2.163
 1691SOL    HW1 5103   1.692   3.934   2.121
 1691SOL    HW2 5104   1.710   3.851   2.247
 1692SOL     OW 5105   2.824   0.100   4.181
 1692SOL    HW1 5106   2.874   0.025   4.212
 1692SOL    HW2 5107   2.847   0.108   4.088
 1693SOL     OW 5108   3.681   0.180   2.998
 1693SOL    HW1 5109   3.716   0.178   3.087
 1693SOL    HW2 5110   3.621   0.255   2.998
 1694SOL     OW 5111   0.936   4.552   2.717
 1694SOL    HW1 5112   0.960   4.485   2.654
 1694SOL    HW2 5113   1.009   4.614   2.715
 1695SOL     OW 5114   1.892   3.533   2.683
 1695SOL    HW1 5115   1.890   3.478   2.605
 1695SOL    HW2 5116   1.961   3.597   2.667
 1696SOL     OW 5117   4.322   1.985   2.605
 1696SOL    HW1 5118   4.348   2.002   2.696
 1696SOL    HW2 5119   4.227   1.996   2.606
 1697SOL     OW 5120   4.313   4.633   1.072
 1697SOL    HW1 5121   4.404   4.655   1.051
 1697SOL    HW2 5122   4.265   4.715   1.060
 1698SOL     OW 5123   1.195   4.926   0.033
 1698SOL    HW1 5124   1.152   4.898   0.114
 1698SOL    HW2 5125   1.280   4.882   0.036
 1699SOL     OW 5126   4.793   0.700   3.549
 1699SOL    HW1 5127   4.726   0.752   3.595
 1699SOL    HW2 5128   4.876   0.735   3.581
 1700SOL     OW 5129   0.204   3.178   3.675
 1700SOL    HW1 5130   0.260   3.238   3.625
 1700SOL    HW2 5131   0.207   3.096   3.625
 1701SOL     OW 5132   4.654   1.509   0.067
 1701SOL    HW1 5133   4.659   1.591   0.018
 1701SOL    HW2 5134   4.563   1.503   0.096
 1702SOL     OW 5135   1.514   3.018   0.958
 1702SOL    HW1 5136   1.537   2.957   0.888
 1702SOL    HW2 5137   1.478   2.963   1.027
 1703SOL     OW 5138   4.094   4.932   4.529
 1703SOL    HW1 5139   4.114   4.889   4.445
 1703SOL    HW2 5140   4.174   4.982   4.549
 1704SOL     OW 5141   1.773   1.557   0.036
 1704SOL    HW1 5142   1.717   1.553   0.114
 1704SOL    HW2 5143   1.788   1.651   0.023
 1705SOL     OW 5144   0.236   2.395   1.254
 1705SOL    HW1 5145   0.314   2.339   1.252
 1705SOL    HW2 5146   0.271   2.484   1.255
 1706SOL     OW 5147   0.865   1.018   4.081
 1706SOL    HW1 5148   0.835   0.981   3.998
 1706SOL    HW2 5149   0.862   1.113   4.068
 1707SOL     OW 5150   1.293   3.964   4.836
 1707SOL    HW1 5151   1.337   4.045   4.811
 1707SOL    HW2 5152   1.365   3.904   4.857
 1708SOL     OW 5153   2.209   0.205   0.353
 1708SOL    HW1 5154   2.185   0.123   0.310
 1708SOL    HW2 5155   2.231   0.264   0.281
 1709SOL     OW 5156   4.802   1.033   1.721
 1709SOL    HW1 5157   4.850   1.092   1.779
 1709SOL    HW2 5158   4.765   0.966   1.778
 1710SOL     OW 5159   4.573   2.592   4.925
 1710SOL    HW1 5160   4.511   2.520   4.923
 1710SOL    HW2 5161   4.653   2.554   4.962
 1711SOL     OW 5162   0.310   2.140   2.560
 1711SOL    HW1 5163   0.296   2.165   2.468
 1711SOL    HW2 5164   0.242   2.075   2.578
 1712SOL     OW 5165   0.475   0.837   1.676
 1712SOL    HW1 5166   0.533   0.761   1.678
 1712SOL    HW2 5167   0.387   0.799   1.665
 1713SOL     OW 5168   0.148   3.105   4.745
 1713SOL    HW1 5169   0.204   3.031   4.767
 1713SOL    HW2 5170   0.160   3.118   4.651
 1714SOL     OW 5171   1.788   3.955   3.180
 1714SOL    HW1 5172   1.743   4.022   3.232
 1714SOL    HW2 5173   1.807   3.885   3.243
 1715SOL     OW 5174   3.837   4.054   0.507
 1715SOL    HW1 5175   3.799   4.040   0.421
 1715SOL    HW2 5176   3.762   4.072   0.564
 1716SOL     OW 5177   4.066   2.928   0.236
 1716SOL    HW1 5178   4.012   2.974   0.300
 1716SOL    HW2 5179   4.155   2.931   0.273
 1717SOL     OW 5180   4.623   0.963   1.338
 1717SOL    HW1 5181   4.561   0.891   1.332
 1717SOL    HW2 5182   4.582   1.034   1.289
 1718SOL     OW 5183   0.570   2.343   0.012
 1718SOL    HW1 5184   0.588   2.323   0.104
 1718SOL    HW2 5185   0.646   2.311  -0.035
 1719SOL     OW 5186   0.154   0.214   3.109
 1719SOL    HW1 5187   0.077   0.175   3.068
 1719SOL    HW2 5188   0.126   0.303   3.132
 1720SOL     OW 5189   0.602   3.306   0.569
 1720SOL    HW1 5190   0.536   3.376   0.573
 1720SOL    HW2 5191   0.575   3.252   0.495
 1721SOL     OW 5192   0.741   2.001   2.492
 1721SOL    HW1 5193   0.680   2.005   2.565
 1721SOL    HW2 5194   0.749   2.092   2.463
 1722SOL     OW 5195   2.998   0.561   2.414
 1722SOL    HW1 5196   2.987   0.542   2.321
 1722SOL    HW2 5197   2.933   0.505   2.457
 1723SOL     OW 5198   3.207   4.191   0.598
 1723SOL    HW1 5199   3.279   4.238   0.554
 1723SOL    HW2 5200   3.194   4.112   0.545
 1724SOL     OW 5201   1.100   3.603   4.290
 1724SOL    HW1 5202   1.020   3.639   4.329
 1724SOL    HW2 5203   1.169   3.664   4.316
 1725SOL     OW 5204   4.246   0.446   4.352
 1725SOL    HW1 5205   4.341   0.433   4.359
 1725SOL    HW2 5206   4.229   0.445   4.258
 1726SOL     OW 5207   0.286   3.317   2.448
 1726SOL    HW1 5208   0.302   3.350   2.537
 1726SOL    HW2 5209   0.199   3.279   2.453
 1727SOL     OW 5210   0.372   2.974   0.305
 1727SOL    HW1 5211   0.433   2.923   0.251
 1727SOL    HW2 5212   0.410   2.971   0.393
 1728SOL     OW 5213   1.022   4.526   3.269
 1728SOL    HW1 5214   1.017   4.448   3.325
 1728SOL    HW2 5215   0.945   4.577   3.293
 1729SOL     OW 5216   0.389   2.237   0.893
 1729SOL    HW1 5217   0.433   2.199   0.817
 1729SOL    HW2 5218   0.447   2.218   0.966
 1730SOL     OW 5219   4.158   4.303   3.060
 1730SOL    HW1 5220   4.083   4.353   3.091
 1730SOL    HW2 5221   4.122   4.217   3.036
 1731SOL     OW 5222   0.326   0.844   0.324
 1731SOL    HW1 5223   0.311   0.863   0.231
 1731SOL    HW2 5224   0.240   0.818   0.357
 1732SOL     OW 5225   1.384   3.058   3.502
 1732SOL    HW1 5226   1.330   2.992   3.460
 1732SOL    HW2 5227   1.446   3.086   3.435
 1733SOL     OW 5228   0.540   2.022   3.352
 1733SOL    HW1 5229   0.592   2.085   3.303
 1733SOL    HW2 5230   0.524   2.064   3.436
 1734SOL     OW 5231   4.277   3.131   3.885
 1734SOL    HW1 5232   4.235   3.205   3.843
 1734SOL    HW2 5233   4.331   3.091   3.817
 1735SOL     OW 5234   1.963   2.487   1.853
 1735SOL    HW1 5235   2.036   2.524   1.903
 1735SOL    HW2 5236   1.943   2.404   1.897
 1736SOL     OW 5237   1.004   0.503   3.710
 1736SOL    HW1 5238   0.910   0.505   3.697
 1736SOL    HW2 5239   1.017   0.445   3.785
 1737SOL     OW 5240   4.244   1.647   1.137
 1737SOL    HW1 5241   4.239   1.616   1.046
 1737SOL    HW2 5242   4.158   1.686   1.154
 1738SOL     OW 5243   3.336   4.088   1.978
 1738SOL    HW1 5244   3.258   4.070   2.031
 1738SOL    HW2 5245   3.345   4.011   1.921
 1739SOL     OW 5246   1.729   3.214   1.369
 1739SOL    HW1 5247   1.671   3.157   1.319
 1739SOL    HW2 5248   1.796   3.155   1.404
 1740SOL     OW 5249   1.791   1.725   0.416
 1740SOL    HW1 5250   1.789   1.814   0.453
 1740SOL    HW2 5251   1.867   1.725   0.358
 1741SOL     OW 5252   4.157   2.814   1.393
 1741SOL    HW1 5253   4.168   2.886   1.455
 1741SOL    HW2 5254   4.078   2.769   1.423
 1742SOL     OW 5255   0.166   1.979   4.454
 1742SOL    HW1 5256   0.243   2.030   4.481
 1742SOL    HW2 5257   0.125   1.953   4.536
 1743SOL     OW 5258   3.803   0.882   3.035
 1743SOL    HW1 5259   3.794   0.941   2.960
 1743SOL    HW2 5260   3.893   0.894   3.065
 1744SOL     OW 5261   1.908   4.098   2.480
 1744SOL    HW1 5262   1.883   4.129   2.393
 1744SOL    HW2 5263   2.004   4.098   2.479
 1745SOL     OW 5264   4.162   3.734   3.618
 1745SOL    HW1 5265   4.244   3.761   3.660
 1745SOL    HW2 5266   4.105   3.708   3.691
 1746SOL     OW 5267   3.989   4.796   1.524
 1746SOL    HW1 5268   3.984   4.780   1.618
 1746SOL    HW2 5269   3.949   4.882   1.511
 1747SOL     OW 5270   4.818   2.199   2.765
 1747SOL    HW1 5271   4.752   2.230   2.827
 1747SOL    HW2 5272   4.773   2.134   2.711
 1748SOL     OW 5273   2.242   1.637   4.278
 1748SOL    HW1 5274   2.278   1.557   4.238
 1748SOL    HW2 5275   2.294   1.648   4.358
 1749SOL     OW 5276   2.754   1.318   2.689
 1749SOL    HW1 5277   2.786   1.238   2.648
 1749SOL    HW2 5278   2.791   1.316   2.777
 1750SOL     OW 5279   0.930   2.305   2.793
 1750SOL    HW1 5280   0.860   2.365   2.767
 1750SOL    HW2 5281   0.890   2.218   2.784
 1751SOL     OW 5282   2.429   1.834   4.417
 1751SOL    HW1 5283   2.375   1.913   4.411
 1751SOL    HW2 5284   2.401   1.793   4.499
 1752SOL     OW 5285   2.759   1.363   3.898
 1752SOL    HW1 5286   2.740   1.394   3.986
 1752SOL    HW2 5287   2.725   1.431   3.840
 1753SOL     OW 5288   0.207   1.707   3.859
 1753SOL    HW1 5289   0.230   1.617   3.881
 1753SOL    HW2 5290   0.291   1.754   3.859
 1754SOL     OW 5291   1.327   2.724   2.355
 1754SOL    HW1 5292   1.247   2.777   2.352
 1754SOL    HW2 5293   1.393   2.783   2.392
 1755SOL     OW 5294   2.097   4.018   0.659
 1755SOL    HW1 5295   2.033   4.042   0.591
 1755SOL    HW2 5296   2.166   4.084   0.652
 1756SOL     OW 5297   0.476   2.857   2.865
 1756SOL    HW1 5298   0.529   2.937   2.870
 1756SOL    HW2 5299   0.387   2.889   2.852
 1757SOL     OW 5300   4.206   1.396   3.582
 1757SOL    HW1 5301   4.273   1.432   3.640
 1757SOL    HW2 5302   4.237   1.418   3.494
 1758SOL     OW 5303   3.566   3.798   4.525
 1758SOL    HW1 5304   3.625   3.794   4.600
 1758SOL    HW2 5305   3.620   3.771   4.451
 1759SOL     OW 5306   3.042   1.145   4.525
 1759SOL    HW1 5307   3.036   1.090   4.603
 1759SOL    HW2 5308   2.962   1.126   4.476
 1760SOL     OW 5309   1.216   2.648   2.768
 1760SOL    HW1 5310   1.196   2.692   2.850
 1760SOL    HW2 5311   1.286   2.587   2.790
 1761SOL     OW 5312   0.849   3.721   4.362
 1761SOL    HW1 5313   0.768   3.769   4.380
 1761SOL    HW2 5314   0.876   3.686   4.447
 1762SOL     OW 5315   2.400   4.475   3.670
 1762SOL    HW1 5316   2.357   4.443   3.590
 1762SOL    HW2 5317   2.444   4.555   3.643
 1763SOL     OW 5318   3.881   1.150   2.963
 1763SOL    HW1 5319   3.829   1.177   2.887
 1763SOL    HW2 5320   3.845   1.200   3.036
 1764SOL     OW 5321   1.516   4.805   0.001
 1764SOL    HW1 5322   1.588   4.867  -0.013
 1764SOL    HW2 5323   1.559   4.725   0.030
 1765SOL     OW 5324   2.852   2.203   3.647
 1765SOL    HW1 5325   2.820   2.264   3.580
 1765SOL    HW2 5326   2.778   2.146   3.665
 1766SOL     OW 5327   3.912   4.480   0.530
 1766SOL    HW1 5328   3.859   4.447   0.603
 1766SOL    HW2 5329   3.969   4.407   0.507
 1767SOL     OW 5330   3.192   1.452   0.678
 1767SOL    HW1 5331   3.199   1.427   0.770
 1767SOL    HW2 5332   3.256   1.522   0.667
 1768SOL     OW 5333   3.629   3.273   3.621
 1768SOL    HW1 5334   3.656   3.183   3.606
 1768SOL    HW2 5335   3.559   3.288   3.557
 1769SOL     OW 5336   3.467   2.065   4.934
 1769SOL    HW1 5337   3.382   2.089   4.970
 1769SOL    HW2 5338   3.518   2.146   4.937
 1770SOL     OW 5339   4.409   1.567   4.867
 1770SOL    HW1 5340   4.429   1.514   4.791
 1770SOL    HW2 5341   4.387   1.504   4.936
 1771SOL     OW 5342   2.517   4.639   4.568
 1771SOL    HW1 5343   2.526   4.699   4.495
 1771SOL    HW2 5344   2.448   4.677   4.622
 1772SOL     OW 5345   1.101   1.481   1.102
 1772SOL    HW1 5346   1.105   1.475   1.197
 1772SOL    HW2 5347   1.053   1.402   1.075
 1773SOL     OW 5348   0.405   0.130   0.273
 1773SOL    HW1 5349   0.480   0.167   0.226
 1773SOL    HW2 5350   0.438   0.046   0.308
 1774SOL     OW 5351   2.575   1.377   1.154
 1774SOL    HW1 5352   2.624   1.426   1.220
 1774SOL    HW2 5353   2.634   1.306   1.129
 1775SOL     OW 5354   4.626   3.654   3.899
 1775SOL    HW1 5355   4.531   3.648   3.906
 1775SOL    HW2 5356   4.640   3.701   3.816
 1776SOL     OW 5357   2.352   2.090   3.511
 1776SOL    HW1 5358   2.358   1.996   3.527
 1776SOL    HW2 5359   2.343   2.098   3.416
 1777SOL     OW 5360   4.514   4.929   4.409
 1777SOL    HW1 5361   4.436   4.888   4.370
 1777SOL    HW2 5362   4.581   4.921   4.341
 1778SOL     OW 5363   0.658   2.631   1.883
 1778SOL    HW1 5364   0.664   2.556   1.942
 1778SOL    HW2 5365   0.729   2.689   1.910
 1779SOL     OW 5366   1.930   0.857   4.822
 1779SOL    HW1 5367   1.957   0.862   4.730
 1779SOL    HW2 5368   1.885   0.773   4.828
 1780SOL     OW 5369   4.033   1.761   0.629
 1780SOL    HW1 5370   3.966   1.696   0.652
 1780SOL    HW2 5371   4.098   1.711   0.578
 1781SOL     OW 5372   0.093   2.528   3.218
 1781SOL    HW1 5373   0.106   2.598   3.282
 1781SOL    HW2 5374   0.125   2.565   3.135
 1782SOL     OW 5375   4.623   3.154   4.183
 1782SOL    HW1 5376   4.550   3.201   4.142
 1782SOL    HW2 5377   4.606   3.161   4.277
 1783SOL     OW 5378   1.299   1.001   3.032
 1783SOL    HW1 5379   1.379   1.053   3.033
 1783SOL    HW2 5380   1.328   0.911   3.051
 1784SOL     OW 5381   4.486   3.054   2.913
 1784SOL    HW1 5382   4.463   2.967   2.880
 1784SOL    HW2 5383   4.535   3.037   2.993
 1785SOL     OW 5384   3.021   2.372   3.778
 1785SOL    HW1 5385   2.976   2.321   3.711
 1785SOL    HW2 5386   2.970   2.358   3.858
 1786SOL     OW 5387   4.614   3.507   3.167
 1786SOL    HW1 5388   4.589   3.415   3.166
 1786SOL    HW2 5389   4.687   3.512   3.228
 1787SOL     OW 5390   0.319   2.057   0.221
 1787SOL    HW1 5391   0.351   2.039   0.133
 1787SOL    HW2 5392   0.384   2.017   0.279
 1788SOL     OW 5393   2.952   1.948   1.315
 1788SOL    HW1 5394   3.006   1.870   1.304
 1788SOL    HW2 5395   2.903   1.933   1.396
 1789SOL     OW 5396   2.414   1.204   2.914
 1789SOL    HW1 5397   2.325   1.219   2.948
 1789SOL    HW2 5398   2.432   1.281   2.859
 1790SOL     OW 5399   0.376   3.160   1.984
 1790SOL    HW1 5400   0.372   3.252   1.959
 1790SOL    HW2 5401   0.370   3.112   1.902
 1791SOL     OW 5402   2.104   1.713   4.813
 1791SOL    HW1 5403   2.120   1.619   4.808
 1791SOL    HW2 5404   2.054   1.733   4.734
 1792SOL     OW 5405   2.349   2.198   3.029
 1792SOL    HW1 5406   2.335   2.284   2.988
 1792SOL    HW2 5407   2.336   2.214   3.122
 1793SOL     OW 5408   0.012   2.288   3.040
 1793SOL    HW1 5409   0.066   2.349   2.989
 1793SOL    HW2 5410  -0.053   2.256   2.978
 1794SOL     OW 5411   2.308   3.888   1.836
 1794SOL    HW1 5412   2.347   3.858   1.754
 1794SOL    HW2 5413   2.287   3.807   1.883
 1795SOL     OW 5414   4.546   3.962   4.569
 1795SOL    HW1 5415   4.550   4.050   4.532
 1795SOL    HW2 5416   4.512   3.975   4.657
 1796SOL     OW 5417   3.237   4.030   3.470
 1796SOL    HW1 5418   3.164   4.089   3.451
 1796SOL    HW2 5419   3.207   3.977   3.543
 1797SOL     OW 5420   1.428   3.830   0.219
 1797SOL    HW1 5421   1.429   3.753   0.162
 1797SOL    HW2 5422   1.349   3.820   0.272
 1798SOL     OW 5423   1.577   2.695   1.774
 1798SOL    HW1 5424   1.521   2.725   1.702
 1798SOL    HW2 5425   1.656   2.748   1.767
 1799SOL     OW 5426   1.642   2.236   1.137
 1799SOL    HW1 5427   1.667   2.163   1.080
 1799SOL    HW2 5428   1.547   2.244   1.126
 1800SOL     OW 5429   2.509   2.973   3.346
 1800SOL    HW1 5430   2.596   2.992   3.312
 1800SOL    HW2 5431   2.453   3.040   3.306
 1801SOL     OW 5432   1.245   3.761   1.655
 1801SOL    HW1 5433   1.287   3.830   1.605
 1801SOL    HW2 5434   1.316   3.700   1.676
 1802SOL     OW 5435   1.206   2.533   4.036
 1802SOL    HW1 5436   1.120   2.496   4.051
 1802SOL    HW2 5437   1.226   2.511   3.945
 1803SOL     OW 5438   2.152   3.251   4.293
 1803SOL    HW1 5439   2.240   3.260   4.329
 1803SOL    HW2 5440   2.097   3.306   4.350
 1804SOL     OW 5441   2.095   2.094   4.310
 1804SOL    HW1 5442   2.157   2.103   4.238
 1804SOL    HW2 5443   2.133   2.144   4.382
 1805SOL     OW 5444   2.619   1.095   0.916
 1805SOL    HW1 5445   2.666   1.133   0.842
 1805SOL    HW2 5446   2.667   1.125   0.993
 1806SOL     OW 5447   2.488   3.791   1.246
 1806SOL    HW1 5448   2.558   3.741   1.286
 1806SOL    HW2 5449   2.531   3.865   1.204
 1807SOL     OW 5450   4.512   1.928   0.372
 1807SOL    HW1 5451   4.459   1.865   0.323
 1807SOL    HW2 5452   4.544   1.878   0.447
 1808SOL     OW 5453   3.756   2.851   2.624
 1808SOL    HW1 5454   3.763   2.827   2.531
 1808SOL    HW2 5455   3.700   2.928   2.624
 1809SOL     OW 5456   0.483   3.542   0.616
 1809SOL    HW1 5457   0.518   3.589   0.540
 1809SOL    HW2 5458   0.457   3.611   0.677
 1810SOL     OW 5459   0.675   0.020   2.448
 1810SOL    HW1 5460   0.629   0.103   2.451
 1810SOL    HW2 5461   0.659  -0.020   2.534
 1811SOL     OW 5462   0.932   1.550   0.593
 1811SOL    HW1 5463   0.873   1.497   0.539
 1811SOL    HW2 5464   0.995   1.586   0.530
 1812SOL     OW 5465   3.849   1.822   2.347
 1812SOL    HW1 5466   3.926   1.765   2.338
 1812SOL    HW2 5467   3.823   1.841   2.257
 1813SOL     OW 5468   4.675   0.048   0.818
 1813SOL    HW1 5469   4.628   0.112   0.766
 1813SOL    HW2 5470   4.668  -0.033   0.768
 1814SOL     OW 5471   1.104   1.584   2.532
 1814SOL    HW1 5472   1.177   1.632   2.571
 1814SOL    HW2 5473   1.139   1.497   2.515
 1815SOL     OW 5474   2.640   2.315   3.453
 1815SOL    HW1 5475   2.649   2.387   3.392
 1815SOL    HW2 5476   2.623   2.238   3.398
 1816SOL     OW 5477   4.399   4.879   2.843
 1816SOL    HW1 5478   4.471   4.920   2.890
 1816SOL    HW2 5479   4.392   4.791   2.880
 1817SOL     OW 5480   3.580   3.062   2.833
 1817SOL    HW1 5481   3.644   3.005   2.875
 1817SOL    HW2 5482   3.598   3.149   2.868
 1818SOL     OW 5483   3.675   2.239   3.920
 1818SOL    HW1 5484   3.667   2.274   4.009
 1818SOL    HW2 5485   3.593   2.265   3.877
 1819SOL     OW 5486   3.643   0.691   0.919
 1819SOL    HW1 5487   3.712   0.659   0.976
 1819SOL    HW2 5488   3.622   0.617   0.862
 1820SOL     OW 5489   0.875   2.001   0.461
 1820SOL    HW1 5490   0.818   1.971   0.389
 1820SOL    HW2 5491   0.962   2.003   0.423
 1821SOL     OW 5492   4.235   1.290   0.217
 1821SOL    HW1 5493   4.216   1.296   0.124
 1821SOL    HW2 5494   4.308   1.229   0.223
 1822SOL     OW 5495   0.032   0.731   3.315
 1822SOL    HW1 5496   0.026   0.673   3.390
 1822SOL    HW2 5497  -0.032   0.800   3.332
 1823SOL     OW 5498   3.393   4.168   4.563
 1823SOL    HW1 5499   3.481   4.139   4.543
 1823SOL    HW2 5500   3.337   4.093   4.543
 1824SOL     OW 5501   2.287   1.220   4.060
 1824SOL    HW1 5502   2.195   1.195   4.046
 1824SOL    HW2 5503   2.312   1.266   3.980
 1825SOL     OW 5504   2.031   2.693   3.523
 1825SOL    HW1 5505   2.120   2.699   3.490
 1825SOL    HW2 5506   1.976   2.687   3.445
 1826SOL     OW 5507   4.019   3.172   1.249
 1826SOL    HW1 5508   4.056   3.150   1.335
 1826SOL    HW2 5509   3.971   3.253   1.264
 1827SOL     OW 5510   2.843   4.710   0.037
 1827SOL    HW1 5511   2.805   4.682  -0.046
 1827SOL    HW2 5512   2.773   4.699   0.101
 1828SOL     OW 5513   3.901   3.044   0.421
 1828SOL    HW1 5514   3.859   2.973   0.469
 1828SOL    HW2 5515   3.888   3.122   0.476
 1829SOL     OW 5516   4.757   2.241   4.285
 1829SOL    HW1 5517   4.694   2.257   4.356
 1829SOL    HW2 5518   4.703   2.230   4.207
 1830SOL     OW 5519   3.630   4.442   0.484
 1830SOL    HW1 5520   3.600   4.478   0.567
 1830SOL    HW2 5521   3.710   4.491   0.464
 1831SOL     OW 5522   1.881   2.952   1.985
 1831SOL    HW1 5523   1.906   3.025   1.930
 1831SOL    HW2 5524   1.898   2.874   1.932
 1832SOL     OW 5525   3.659   4.091   4.559
 1832SOL    HW1 5526   3.630   4.000   4.556
 1832SOL    HW2 5527   3.684   4.112   4.469
 1833SOL     OW 5528   0.333   3.633   2.971
 1833SOL    HW1 5529   0.257   3.586   3.006
 1833SOL    HW2 5530   0.295   3.699   2.913
 1834SOL     OW 5531   3.327   4.107   0.294
 1834SOL    HW1 5532   3.269   4.055   0.349
 1834SOL    HW2 5533   3.308   4.078   0.205
 1835SOL     OW 5534   3.907   2.724   1.455
 1835SOL    HW1 5535   3.858   2.642   1.463
 1835SOL    HW2 5536   3.851   2.789   1.497
 1836SOL     OW 5537   1.213   0.671   3.702
 1836SOL    HW1 5538   1.120   0.649   3.710
 1836SOL    HW2 5539   1.259   0.589   3.721
 1837SOL     OW 5540   1.219   0.911   3.497
 1837SOL    HW1 5541   1.309   0.886   3.477
 1837SOL    HW2 5542   1.191   0.848   3.563
 1838SOL     OW 5543   1.522   4.481   4.423
 1838SOL    HW1 5544   1.446   4.471   4.480
 1838SOL    HW2 5545   1.574   4.549   4.466
 1839SOL     OW 5546   3.343   3.512   2.884
 1839SOL    HW1 5547   3.392   3.502   2.802
 1839SOL    HW2 5548   3.280   3.440   2.883
 1840SOL     OW 5549   1.726   3.215   3.054
 1840SOL    HW1 5550   1.816   3.236   3.076
 1840SOL    HW2 5551   1.678   3.297   3.066
 1841SOL     OW 5552   4.256   1.988   4.102
 1841SOL    HW1 5553   4.180   2.044   4.121
 1841SOL    HW2 5554   4.221   1.900   4.099
 1842SOL     OW 5555   1.392   4.580   1.149
 1842SOL    HW1 5556   1.453   4.541   1.211
 1842SOL    HW2 5557   1.391   4.519   1.075
 1843SOL     OW 5558   3.178   4.456   3.325
 1843SOL    HW1 5559   3.136   4.541   3.312
 1843SOL    HW2 5560   3.105   4.396   3.342
 1844SOL     OW 5561   3.608   1.656   0.775
 1844SOL    HW1 5562   3.579   1.678   0.863
 1844SOL    HW2 5563   3.532   1.671   0.720
 1845SOL     OW 5564   0.028   3.818   0.256
 1845SOL    HW1 5565  -0.063   3.846   0.250
 1845SOL    HW2 5566   0.033   3.772   0.340
 1846SOL     OW 5567   2.665   0.556   4.867
 1846SOL    HW1 5568   2.741   0.511   4.903
 1846SOL    HW2 5569   2.653   0.633   4.924
 1847SOL     OW 5570   4.629   2.246   4.514
 1847SOL    HW1 5571   4.624   2.152   4.530
 1847SOL    HW2 5572   4.568   2.284   4.577
 1848SOL     OW 5573   0.825   4.472   3.797
 1848SOL    HW1 5574   0.768   4.444   3.868
 1848SOL    HW2 5575   0.911   4.481   3.838
 1849SOL     OW 5576   0.843   2.798   1.677
 1849SOL    HW1 5577   0.923   2.803   1.729
 1849SOL    HW2 5578   0.773   2.817   1.739
 1850SOL     OW 5579   4.633   3.293   2.632
 1850SOL    HW1 5580   4.650   3.213   2.582
 1850SOL    HW2 5581   4.543   3.283   2.662
 1851SOL     OW 5582   0.724   1.108   0.966
 1851SOL    HW1 5583   0.637   1.129   1.002
 1851SOL    HW2 5584   0.753   1.033   1.017
 1852SOL     OW 5585   4.096   0.370   4.607
 1852SOL    HW1 5586   4.123   0.402   4.521
 1852SOL    HW2 5587   4.171   0.320   4.639
 1853SOL     OW 5588   2.817   4.426   1.282
 1853SOL    HW1 5589   2.811   4.417   1.378
 1853SOL    HW2 5590   2.736   4.471   1.258
 1854SOL     OW 5591   0.910   1.542   2.012
 1854SOL    HW1 5592   0.849   1.607   2.046
 1854SOL    HW2 5593   0.945   1.581   1.932
 1855SOL     OW 5594   3.386   0.186   2.641
 1855SOL    HW1 5595   3.372   0.099   2.678
 1855SOL    HW2 5596   3.306   0.205   2.593
 1856SOL     OW 5597   4.612   2.167   0.880
 1856SOL    HW1 5598   4.692   2.122   0.908
 1856SOL    HW2 5599   4.636   2.213   0.800
 1857SOL     OW 5600   2.518   3.068   0.573
 1857SOL    HW1 5601   2.491   3.037   0.660
 1857SOL    HW2 5602   2.609   3.094   0.584
 1858SOL     OW 5603   2.731   1.508   1.330
 1858SOL    HW1 5604   2.708   1.598   1.351
 1858SOL    HW2 5605   2.812   1.515   1.280
 1859SOL     OW 5606   3.671   0.016   4.407
 1859SOL    HW1 5607   3.673  -0.051   4.476
 1859SOL    HW2 5608   3.605  -0.015   4.345
 1860SOL     OW 5609   2.610   2.066   0.797
 1860SOL    HW1 5610   2.570   2.103   0.718
 1860SOL    HW2 5611   2.538   2.021   0.842
 1861SOL     OW 5612   1.658   3.527   4.688
 1861SOL    HW1 5613   1.725   3.495   4.627
 1861SOL    HW2 5614   1.613   3.596   4.639
 1862SOL     OW 5615   1.971   4.605   3.346
 1862SOL    HW1 5616   1.883   4.572   3.366
 1862SOL    HW2 5617   2.011   4.535   3.294
 1863SOL     OW 5618   3.028   0.239   3.692
 1863SOL    HW1 5619   3.077   0.284   3.624
 1863SOL    HW2 5620   2.945   0.216   3.650
 1864SOL     OW 5621   1.990   0.472   2.479
 1864SOL    HW1 5622   1.979   0.546   2.420
 1864SOL    HW2 5623   2.053   0.415   2.435
 1865SOL     OW 5624   3.372   2.635   0.549
 1865SOL    HW1 5625   3.351   2.638   0.643
 1865SOL    HW2 5626   3.292   2.602   0.508
 1866SOL     OW 5627   1.111   1.217   3.419
 1866SOL    HW1 5628   1.174   1.208   3.347
 1866SOL    HW2 5629   1.135   1.148   3.481
 1867SOL     OW 5630   1.651   4.861   3.390
 1867SOL    HW1 5631   1.572   4.905   3.358
 1867SOL    HW2 5632   1.624   4.825   3.475
 1868SOL     OW 5633   3.981   1.807   0.094
 1868SOL    HW1 5634   4.035   1.880   0.064
 1868SOL    HW2 5635   3.997   1.803   0.189
 1869SOL     OW 5636   0.358   0.748   0.033
 1869SOL    HW1 5637   0.393   0.687  -0.032
 1869SOL    HW2 5638   0.291   0.798  -0.014
 1870SOL     OW 5639   3.629   1.876   3.408
 1870SOL    HW1 5640   3.550   1.829   3.435
 1870SOL    HW2 5641   3.643   1.940   3.478
 1871SOL     OW 5642   3.945   4.719   0.329
 1871SOL    HW1 5643   4.015   4.781   0.310
 1871SOL    HW2 5644   3.933   4.670   0.247
 1872SOL     OW 5645   2.428   4.723   1.503
 1872SOL    HW1 5646   2.503   4.766   1.461
 1872SOL    HW2 5647   2.426   4.760   1.592
 1873SOL     OW 5648   1.534   4.489   0.068
 1873SOL    HW1 5649   1.567   4.400   0.056
 1873SOL    HW2 5650   1.613   4.540   0.088
 1874SOL     OW 5651   4.141   3.884   3.191
 1874SOL    HW1 5652   4.078   3.892   3.262
 1874SOL    HW2 5653   4.225   3.908   3.230
 1875SOL     OW 5654   3.085   1.553   3.805
 1875SOL    HW1 5655   3.005   1.583   3.847
 1875SOL    HW2 5656   3.152   1.616   3.833
 1876SOL     OW 5657   2.485   0.394   1.101
 1876SOL    HW1 5658   2.444   0.477   1.076
 1876SOL    HW2 5659   2.416   0.329   1.089
 1877SOL     OW 5660   1.019   4.833   1.370
 1877SOL    HW1 5661   1.073   4.764   1.330
 1877SOL    HW2 5662   0.947   4.845   1.308
 1878SOL     OW 5663   4.161   1.667   4.744
 1878SOL    HW1 5664   4.202   1.738   4.694
 1878SOL    HW2 5665   4.225   1.646   4.812
 1879SOL     OW 5666   4.765   2.434   0.072
 1879SOL    HW1 5667   4.786   2.448   0.164
 1879SOL    HW2 5668   4.830   2.370   0.042
 1880SOL     OW 5669   1.237   1.584   1.622
 1880SOL    HW1 5670   1.290   1.660   1.598
 1880SOL    HW2 5671   1.293   1.509   1.603
 1881SOL     OW 5672   1.531   2.381   3.834
 1881SOL    HW1 5673   1.474   2.313   3.869
 1881SOL    HW2 5674   1.543   2.358   3.742
 1882SOL     OW 5675   2.391   4.762   0.452
 1882SOL    HW1 5676   2.361   4.679   0.415
 1882SOL    HW2 5677   2.454   4.795   0.389
 1883SOL     OW 5678   4.102   2.429   1.272
 1883SOL    HW1 5679   4.027   2.379   1.302
 1883SOL    HW2 5680   4.066   2.490   1.208
 1884SOL     OW 5681   3.225   3.599   1.777
 1884SOL    HW1 5682   3.207   3.542   1.852
 1884SOL    HW2 5683   3.315   3.580   1.753
 1885SOL     OW 5684   1.463   2.746   3.874
 1885SOL    HW1 5685   1.479   2.684   3.803
 1885SOL    HW2 5686   1.460   2.832   3.831
 1886SOL     OW 5687   4.460   0.330   1.235
 1886SOL    HW1 5688   4.432   0.292   1.152
 1886SOL    HW2 5689   4.447   0.259   1.299
 1887SOL     OW 5690   3.026   1.705   2.684
 1887SOL    HW1 5691   3.068   1.763   2.620
 1887SOL    HW2 5692   2.957   1.661   2.635
 1888SOL     OW 5693   2.078   0.794   4.422
 1888SOL    HW1 5694   2.047   0.830   4.339
 1888SOL    HW2 5695   2.131   0.864   4.460
 1889SOL     OW 5696   2.418   2.130   0.571
 1889SOL    HW1 5697   2.344   2.174   0.612
 1889SOL    HW2 5698   2.382   2.049   0.537
 1890SOL     OW 5699   2.753   3.056   4.590
 1890SOL    HW1 5700   2.770   3.019   4.677
 1890SOL    HW2 5701   2.658   3.047   4.579
 1891SOL     OW 5702   4.065   2.716   1.132
 1891SOL    HW1 5703   4.094   2.761   1.211
 1891SOL    HW2 5704   4.139   2.724   1.071
 1892SOL     OW 5705   0.364   3.675   0.853
 1892SOL    HW1 5706   0.306   3.727   0.797
 1892SOL    HW2 5707   0.313   3.659   0.932
 1893SOL     OW 5708   2.936   2.560   4.557
 1893SOL    HW1 5709   2.881   2.487   4.585
 1893SOL    HW2 5710   2.922   2.628   4.623
 1894SOL     OW 5711   2.028   4.427   1.113
 1894SOL    HW1 5712   1.984   4.498   1.066
 1894SOL    HW2 5713   1.999   4.347   1.069
 1895SOL     OW 5714   3.737   4.337   1.859
 1895SOL    HW1 5715   3.667   4.379   1.910
 1895SOL    HW2 5716   3.724   4.371   1.770
 1896SOL     OW 5717   2.239   4.149   1.564
 1896SOL    HW1 5718   2.214   4.149   1.471
 1896SOL    HW2 5719   2.220   4.238   1.593
 1897SOL     OW 5720   3.631   3.707   3.855
 1897SOL    HW1 5721   3.709   3.668   3.816
 1897SOL    HW2 5722   3.598   3.640   3.915
 1898SOL     OW 5723   1.420   1.338   1.516
 1898SOL    HW1 5724   1.490   1.299   1.567
 1898SOL    HW2 5725   1.462   1.407   1.464
 1899SOL     OW 5726   2.934   4.319   4.454
 1899SOL    HW1 5727   3.016   4.362   4.430
 1899SOL    HW2 5728   2.882   4.320   4.373
 1900SOL     OW 5729   2.023   1.162   4.009
 1900SOL    HW1 5730   1.976   1.144   3.928
 1900SOL    HW2 5731   1.967   1.225   4.055
 1901SOL     OW 5732   4.865   1.636   0.899
 1901SOL    HW1 5733   4.787   1.671   0.856
 1901SOL    HW2 5734   4.882   1.696   0.972
 1902SOL     OW 5735   1.027   3.050   1.732
 1902SOL    HW1 5736   0.932   3.061   1.741
 1902SOL    HW2 5737   1.040   3.022   1.642
 1903SOL     OW 5738   3.288   0.438   2.338
 1903SOL    HW1 5739   3.371   0.393   2.355
 1903SOL    HW2 5740   3.226   0.398   2.398
 1904SOL     OW 5741   1.412   3.597   0.607
 1904SOL    HW1 5742   1.492   3.646   0.585
 1904SOL    HW2 5743   1.428   3.509   0.572
 1905SOL     OW 5744   2.399   2.125   3.808
 1905SOL    HW1 5745   2.392   2.102   3.715
 1905SOL    HW2 5746   2.319   2.173   3.827
 1906SOL     OW 5747   1.330   1.808   4.268
 1906SOL    HW1 5748   1.389   1.833   4.197
 1906SOL    HW2 5749   1.291   1.726   4.239
 1907SOL     OW 5750   1.225   2.475   2.512
 1907SOL    HW1 5751   1.217   2.569   2.497
 1907SOL    HW2 5752   1.271   2.467   2.595
 1908SOL     OW 5753   2.234   4.301   0.188
 1908SOL    HW1 5754   2.215   4.217   0.145
 1908SOL    HW2 5755   2.255   4.360   0.116
 1909SOL     OW 5756   4.492   1.522   1.176
 1909SOL    HW1 5757   4.522   1.599   1.128
 1909SOL    HW2 5758   4.400   1.541   1.197
 1910SOL     OW 5759   1.991   3.213   3.182
 1910SOL    HW1 5760   2.046   3.275   3.230
 1910SOL    HW2 5761   1.938   3.170   3.249
 1911SOL     OW 5762   1.794   2.953   0.908
 1911SOL    HW1 5763   1.813   2.924   0.819
 1911SOL    HW2 5764   1.711   3.001   0.901
 1912SOL     OW 5765   1.973   3.952   3.437
 1912SOL    HW1 5766   1.878   3.946   3.451
 1912SOL    HW2 5767   2.011   3.926   3.520
 1913SOL     OW 5768   4.225   1.502   1.762
 1913SOL    HW1 5769   4.260   1.556   1.692
 1913SOL    HW2 5770   4.256   1.414   1.742
 1914SOL     OW 5771   4.396   3.628   0.194
 1914SOL    HW1 5772   4.416   3.536   0.209
 1914SOL    HW2 5773   4.300   3.632   0.193
 1915SOL     OW 5774   0.314   2.308   3.237
 1915SOL    HW1 5775   0.304   2.337   3.328
 1915SOL    HW2 5776   0.232   2.335   3.195
 1916SOL     OW 5777   0.425   4.001   3.848
 1916SOL    HW1 5778   0.418   3.953   3.766
 1916SOL    HW2 5779   0.516   4.032   3.850
 1917SOL     OW 5780   0.126   2.716   2.625
 1917SOL    HW1 5781   0.120   2.725   2.530
 1917SOL    HW2 5782   0.217   2.689   2.641
 1918SOL     OW 5783   3.284   0.828   3.669
 1918SOL    HW1 5784   3.307   0.880   3.591
 1918SOL    HW2 5785   3.219   0.881   3.715
 1919SOL     OW 5786   2.744   0.939   3.523
 1919SOL    HW1 5787   2.732   0.849   3.554
 1919SOL    HW2 5788   2.734   0.934   3.428
 1920SOL     OW 5789   0.397   0.485   1.026
 1920SOL    HW1 5790   0.312   0.488   1.070
 1920SOL    HW2 5791   0.376   0.457   0.936
 1921SOL     OW 5792   1.185   1.328   0.071
 1921SOL    HW1 5793   1.104   1.291   0.106
 1921SOL    HW2 5794   1.185   1.419   0.100
 1922SOL     OW 5795   1.949   3.796   4.636
 1922SOL    HW1 5796   1.901   3.720   4.602
 1922SOL    HW2 5797   1.917   3.869   4.584
 1923SOL     OW 5798   0.854   0.080   1.786
 1923SOL    HW1 5799   0.900   0.039   1.860
 1923SOL    HW2 5800   0.772   0.111   1.824
 1924SOL     OW 5801   0.711   1.584   3.226
 1924SOL    HW1 5802   0.777   1.653   3.219
 1924SOL    HW2 5803   0.627   1.630   3.219
 1925SOL     OW 5804   3.521   1.401   0.307
 1925SOL    HW1 5805   3.497   1.309   0.307
 1925SOL    HW2 5806   3.442   1.447   0.336
 1926SOL     OW 5807   4.308   4.220   1.035
 1926SOL    HW1 5808   4.307   4.204   1.129
 1926SOL    HW2 5809   4.400   4.240   1.015
 1927SOL     OW 5810   1.452   1.680   0.329
 1927SOL    HW1 5811   1.497   1.602   0.297
 1927SOL    HW2 5812   1.487   1.693   0.417
 1928SOL     OW 5813   2.153   0.294   3.595
 1928SOL    HW1 5814   2.177   0.379   3.558
 1928SOL    HW2 5815   2.220   0.234   3.564
 1929SOL     OW 5816   0.623   1.277   3.949
 1929SOL    HW1 5817   0.540   1.233   3.931
 1929SOL    HW2 5818   0.632   1.273   4.045
 1930SOL     OW 5819   3.119   4.795   1.015
 1930SOL    HW1 5820   3.064   4.861   1.058
 1930SOL    HW2 5821   3.099   4.713   1.060
 1931SOL     OW 5822   0.454   4.566   4.441
 1931SOL    HW1 5823   0.490   4.534   4.358
 1931SOL    HW2 5824   0.360   4.548   4.434
 1932SOL     OW 5825   3.719   4.217   4.291
 1932SOL    HW1 5826   3.706   4.199   4.197
 1932SOL    HW2 5827   3.660   4.290   4.309
 1933SOL     OW 5828   2.766   3.891   4.040
 1933SOL    HW1 5829   2.808   3.858   4.120
 1933SOL    HW2 5830   2.755   3.813   3.985
 1934SOL     OW 5831   2.277   2.727   0.257
 1934SOL    HW1 5832   2.286   2.793   0.326
 1934SOL    HW2 5833   2.183   2.718   0.244
 1935SOL     OW 5834   4.778   4.317   2.952
 1935SOL    HW1 5835   4.864   4.336   2.916
 1935SOL    HW2 5836   4.795   4.280   3.039
 1936SOL     OW 5837   0.483   1.088   4.627
 1936SOL    HW1 5838   0.409   1.027   4.622
 1936SOL    HW2 5839   0.465   1.142   4.704
 1937SOL     OW 5840   2.257   2.422   0.067
 1937SOL    HW1 5841   2.345   2.413   0.103
 1937SOL    HW2 5842   2.202   2.439   0.143
 1938SOL     OW 5843   1.866   3.810   3.878
 1938SOL    HW1 5844   1.854   3.715   3.882
 1938SOL    HW2 5845   1.915   3.831   3.957
 1939SOL     OW 5846   4.922   1.571   4.239
 1939SOL    HW1 5847   4.982   1.624   4.291
 1939SOL    HW2 5848   4.862   1.635   4.200
 1940SOL     OW 5849   0.451   4.821   0.353
 1940SOL    HW1 5850   0.383   4.780   0.407
 1940SOL    HW2 5851   0.458   4.764   0.277
 1941SOL     OW 5852   2.310   1.514   0.589
 1941SOL    HW1 5853   2.337   1.595   0.632
 1941SOL    HW2 5854   2.385   1.489   0.535
 1942SOL     OW 5855   2.004   1.812   3.790
 1942SOL    HW1 5856   2.043   1.829   3.704
 1942SOL    HW2 5857   2.053   1.738   3.825
 1943SOL     OW 5858   3.686   4.169   2.440
 1943SOL    HW1 5859   3.752   4.191   2.375
 1943SOL    HW2 5860   3.726   4.190   2.524
 1944SOL     OW 5861   3.159   2.376   4.537
 1944SOL    HW1 5862   3.092   2.441   4.514
 1944SOL    HW2 5863   3.108   2.301   4.568
 1945SOL     OW 5864   2.490   2.611   4.819
 1945SOL    HW1 5865   2.567   2.663   4.844
 1945SOL    HW2 5866   2.464   2.646   4.734
 1946SOL     OW 5867   3.402   2.806   4.788
 1946SOL    HW1 5868   3.435   2.747   4.856
 1946SOL    HW2 5869   3.480   2.846   4.751
 1947SOL     OW 5870   0.510   3.146   3.953
 1947SOL    HW1 5871   0.590   3.109   3.915
 1947SOL    HW2 5872   0.446   3.075   3.948
 1948SOL     OW 5873   1.530   0.429   0.327
 1948SOL    HW1 5874   1.551   0.477   0.407
 1948SOL    HW2 5875   1.465   0.483   0.283
 1949SOL     OW 5876   4.138   4.373   4.473
 1949SOL    HW1 5877   4.096   4.287   4.470
 1949SOL    HW2 5878   4.085   4.424   4.535
 1950SOL     OW 5879   4.071   3.936   3.864
 1950SOL    HW1 5880   4.149   3.884   3.881
 1950SOL    HW2 5881   4.000   3.872   3.860
 1951SOL     OW 5882   0.015   3.762   1.191
 1951SOL    HW1 5883  -0.033   3.822   1.134
 1951SOL    HW2 5884  -0.035   3.680   1.186
 1952SOL     OW 5885   4.902   2.947   1.590
 1952SOL    HW1 5886   4.811   2.918   1.596
 1952SOL    HW2 5887   4.952   2.875   1.628
 1953SOL     OW 5888   1.034   1.778   1.385
 1953SOL    HW1 5889   1.113   1.724   1.384
 1953SOL    HW2 5890   1.026   1.810   1.295
 1954SOL     OW 5891   2.964   4.763   1.773
 1954SOL    HW1 5892   3.053   4.763   1.738
 1954SOL    HW2 5893   2.926   4.845   1.741
 1955SOL     OW 5894   1.565   4.522   2.301
 1955SOL    HW1 5895   1.622   4.499   2.374
 1955SOL    HW2 5896   1.562   4.443   2.246
 1956SOL     OW 5897   3.690   3.194   2.534
 1956SOL    HW1 5898   3.734   3.207   2.618
 1956SOL    HW2 5899   3.762   3.198   2.470
 1957SOL     OW 5900   0.513   2.310   1.972
 1957SOL    HW1 5901   0.473   2.246   2.032
 1957SOL    HW2 5902   0.537   2.259   1.895
 1958SOL     OW 5903   4.555   0.338   1.823
 1958SOL    HW1 5904   4.649   0.356   1.820
 1958SOL    HW2 5905   4.542   0.272   1.755
 1959SOL     OW 5906   2.857   0.019   1.633
 1959SOL    HW1 5907   2.894   0.095   1.588
 1959SOL    HW2 5908   2.783  -0.007   1.577
 1960SOL     OW 5909   4.660   3.593   0.302
 1960SOL    HW1 5910   4.652   3.553   0.388
 1960SOL    HW2 5911   4.575   3.632   0.286
 1961SOL     OW 5912   2.051   4.415   4.284
 1961SOL    HW1 5913   2.062   4.394   4.191
 1961SOL    HW2 5914   2.027   4.508   4.285
 1962SOL     OW 5915   1.761   4.606   1.998
 1962SOL    HW1 5916   1.839   4.561   2.030
 1962SOL    HW2 5917   1.697   4.535   1.986
 1963SOL     OW 5918   3.031   2.284   4.883
 1963SOL    HW1 5919   3.065   2.372   4.867
 1963SOL    HW2 5920   2.945   2.297   4.921
 1964SOL     OW 5921   3.319   3.004   2.926
 1964SOL    HW1 5922   3.324   3.060   3.003
 1964SOL    HW2 5923   3.382   3.042   2.864
 1965SOL     OW 5924   3.517   4.533   0.739
 1965SOL    HW1 5925   3.594   4.538   0.796
 1965SOL    HW2 5926   3.479   4.621   0.742
 1966SOL     OW 5927   2.353   1.640   2.563
 1966SOL    HW1 5928   2.312   1.609   2.482
 1966SOL    HW2 5929   2.369   1.561   2.614
 1967SOL     OW 5930   1.251   4.211   1.083
 1967SOL    HW1 5931   1.264   4.226   1.177
 1967SOL    HW2 5932   1.262   4.116   1.072
 1968SOL     OW 5933   1.217   3.668   2.199
 1968SOL    HW1 5934   1.167   3.588   2.218
 1968SOL    HW2 5935   1.155   3.739   2.212
 1969SOL     OW 5936   4.569   4.622   2.116
 1969SOL    HW1 5937   4.603   4.577   2.040
 1969SOL    HW2 5938   4.478   4.641   2.094
 1970SOL     OW 5939   0.360   0.366   3.577
 1970SOL    HW1 5940   0.300   0.433   3.545
 1970SOL    HW2 5941   0.318   0.283   3.551
 1971SOL     OW 5942   0.672   3.965   1.726
 1971SOL    HW1 5943   0.681   3.991   1.634
 1971SOL    HW2 5944   0.761   3.947   1.755
 1972SOL     OW 5945   4.207   2.732   3.067
 1972SOL    HW1 5946   4.150   2.724   2.990
 1972SOL    HW2 5947   4.179   2.661   3.125
 1973SOL     OW 5948   1.992   4.029   2.187
 1973SOL    HW1 5949   1.933   3.954   2.197
 1973SOL    HW2 5950   1.969   4.065   2.101
 1974SOL     OW 5951   0.309   2.838   1.387
 1974SOL    HW1 5952   0.366   2.833   1.311
 1974SOL    HW2 5953   0.276   2.929   1.386
 1975SOL     OW 5954   1.594   0.786   2.288
 1975SOL    HW1 5955   1.567   0.726   2.358
 1975SOL    HW2 5956   1.543   0.759   2.212
 1976SOL     OW 5957   1.551   1.587   1.526
 1976SOL    HW1 5958   1.496   1.657   1.493
 1976SOL    HW2 5959   1.608   1.629   1.591
 1977SOL     OW 5960   4.910   3.889   2.547
 1977SOL    HW1 5961   4.856   3.847   2.614
 1977SOL    HW2 5962   4.855   3.959   2.512
 1978SOL     OW 5963   4.693   2.088   1.885
 1978SOL    HW1 5964   4.663   2.008   1.928
 1978SOL    HW2 5965   4.747   2.132   1.950
 1979SOL     OW 5966   2.947   3.292   1.000
 1979SOL    HW1 5967   3.036   3.259   0.983
 1979SOL    HW2 5968   2.905   3.289   0.914
 1980SOL     OW 5969   3.100   0.009   3.088
 1980SOL    HW1 5970   3.158  -0.014   3.160
 1980SOL    HW2 5971   3.092  -0.071   3.037
 1981SOL     OW 5972   3.528   0.413   1.719
 1981SOL    HW1 5973   3.434   0.392   1.723
 1981SOL    HW2 5974   3.534   0.479   1.651
 1982SOL     OW 5975   2.529   1.709   0.466
 1982SOL    HW1 5976   2.602   1.765   0.493
 1982SOL    HW2 5977   2.457   1.732   0.526
 1983SOL     OW 5978   2.453   3.331   2.094
 1983SOL    HW1 5979   2.478   3.419   2.065
 1983SOL    HW2 5980   2.400   3.297   2.021
 1984SOL     OW 5981   2.424   4.874   1.993
 1984SOL    HW1 5982   2.413   4.950   2.049
 1984SOL    HW2 5983   2.484   4.817   2.042
 1985SOL     OW 5984   1.200   3.320   2.294
 1985SOL    HW1 5985   1.137   3.365   2.237
 1985SOL    HW2 5986   1.178   3.351   2.382
 1986SOL     OW 5987   0.957   2.425   4.044
 1986SOL    HW1 5988   0.885   2.382   3.998
 1986SOL    HW2 5989   0.957   2.385   4.131
 1987SOL     OW 5990   1.726   4.634   0.186
 1987SOL    HW1 5991   1.796   4.675   0.136
 1987SOL    HW2 5992   1.729   4.676   0.272
 1988SOL     OW 5993   0.673   4.414   1.189
 1988SOL    HW1 5994   0.721   4.331   1.186
 1988SOL    HW2 5995   0.583   4.388   1.211
 1989SOL     OW 5996   3.561   2.536   0.309
 1989SOL    HW1 5997   3.649   2.572   0.317
 1989SOL    HW2 5998   3.506   2.593   0.364
 1990SOL     OW 5999   1.861   2.286   0.201
 1990SOL    HW1 6000   1.886   2.309   0.290
 1990SOL    HW2 6001   1.899   2.199   0.187
 1991SOL     OW 6002   1.488   1.270   2.402
 1991SOL    HW1 6003   1.564   1.226   2.365
 1991SOL    HW2 6004   1.417   1.205   2.395
 1992SOL     OW 6005   0.443   4.833   4.521
 1992SOL    HW1 6006   0.373   4.878   4.473
 1992SOL    HW2 6007   0.441   4.743   4.488
 1993SOL     OW 6008   3.827   4.884   2.847
 1993SOL    HW1 6009   3.920   4.874   2.826
 1993SOL    HW2 6010   3.795   4.949   2.785
 1994SOL     OW 6011   2.690   4.633   3.865
 1994SOL    HW1 6012   2.758   4.628   3.932
 1994SOL    HW2 6013   2.667   4.541   3.848
 1995SOL     OW 6014   1.327   1.045   2.632
 1995SOL    HW1 6015   1.289   0.983   2.569
 1995SOL    HW2 6016   1.257   1.106   2.652
 1996SOL     OW 6017   0.598   1.734   4.591
 1996SOL    HW1 6018   0.508   1.719   4.619
 1996SOL    HW2 6019   0.626   1.650   4.556
 1997SOL     OW 6020   3.628   2.082   3.610
 1997SOL    HW1 6021   3.673   2.042   3.684
 1997SOL    HW2 6022   3.651   2.175   3.616
 1998SOL     OW 6023   1.412   2.616   0.592
 1998SOL    HW1 6024   1.353   2.648   0.524
 1998SOL    HW2 6025   1.412   2.521   0.580
 1999SOL     OW 6026   4.168   1.727   4.143
 1999SOL    HW1 6027   4.187   1.680   4.062
 1999SOL    HW2 6028   4.238   1.701   4.203
 2000SOL     OW 6029   0.018   1.967   1.983
 2000SOL    HW1 6030   0.113   1.969   1.974
 2000SOL    HW2 6031   0.000   2.016   2.064
 2001SOL     OW 6032   2.057   0.983   0.433
 2001SOL    HW1 6033   2.062   1.045   0.360
 2001SOL    HW2 6034   1.969   0.996   0.469
 2002SOL     OW 6035   0.424   3.126   1.226
 2002SOL    HW1 6036   0.457   3.188   1.291
 2002SOL    HW2 6037   0.494   3.120   1.160
 2003SOL     OW 6038   4.362   0.577   2.460
 2003SOL    HW1 6039   4.404   0.546   2.380
 2003SOL    HW2 6040   4.386   0.670   2.466
 2004SOL     OW 6041   1.323   3.667   2.488
 2004SOL    HW1 6042   1.377   3.597   2.449
 2004SOL    HW2 6043   1.282   3.709   2.412
 2005SOL     OW 6044   1.368   2.635   2.045
 2005SOL    HW1 6045   1.399   2.620   1.956
 2005SOL    HW2 6046   1.277   2.662   2.035
 2006SOL     OW 6047   0.645   3.551   2.287
 2006SOL    HW1 6048   0.634   3.632   2.338
 2006SOL    HW2 6049   0.556   3.528   2.260
 2007SOL     OW 6050   2.133   1.266   3.009
 2007SOL    HW1 6051   2.159   1.355   3.030
 2007SOL    HW2 6052   2.081   1.237   3.084
 2008SOL     OW 6053   1.230   0.838   2.449
 2008SOL    HW1 6054   1.267   0.915   2.407
 2008SOL    HW2 6055   1.229   0.771   2.380
 2009SOL     OW 6056   4.600   0.593   1.193
 2009SOL    HW1 6057   4.560   0.506   1.190
 2009SOL    HW2 6058   4.544   0.643   1.252
 2010SOL     OW 6059   3.472   1.627   4.581
 2010SOL    HW1 6060   3.549   1.600   4.631
 2010SOL    HW2 6061   3.493   1.714   4.548
 2011SOL     OW 6062   0.870   0.545   1.597
 2011SOL    HW1 6063   0.951   0.526   1.645
 2011SOL    HW2 6064   0.859   0.640   1.606
 2012SOL     OW 6065   0.266   0.559   3.957
 2012SOL    HW1 6066   0.211   0.556   3.879
 2012SOL    HW2 6067   0.212   0.519   4.026
 2013SOL     OW 6068   1.925   0.615   3.374
 2013SOL    HW1 6069   1.893   0.540   3.423
 2013SOL    HW2 6070   1.979   0.578   3.304
 2014SOL     OW 6071   1.399   3.620   2.744
 2014SOL    HW1 6072   1.369   3.634   2.654
 2014SOL    HW2 6073   1.494   3.608   2.736
 2015SOL     OW 6074   2.063   0.466   2.893
 2015SOL    HW1 6075   2.005   0.408   2.844
 2015SOL    HW2 6076   2.090   0.414   2.969
 2016SOL     OW 6077   0.455   3.143   2.731
 2016SOL    HW1 6078   0.535   3.111   2.772
 2016SOL    HW2 6079   0.385   3.088   2.766
 2017SOL     OW 6080   4.278   3.936   0.615
 2017SOL    HW1 6081   4.320   3.962   0.697
 2017SOL    HW2 6082   4.307   3.999   0.550
 2018SOL     OW 6083   3.796   3.667   1.797
 2018SOL    HW1 6084   3.788   3.718   1.877
 2018SOL    HW2 6085   3.882   3.690   1.762
 2019SOL     OW 6086   1.424   0.163   2.544
 2019SOL    HW1 6087   1.450   0.164   2.636
 2019SOL    HW2 6088   1.347   0.106   2.541
 2020SOL     OW 6089   4.438   4.197   1.995
 2020SOL    HW1 6090   4.451   4.239   2.080
 2020SOL    HW2 6091   4.452   4.104   2.012
 2021SOL     OW 6092   1.745   1.787   4.159
 2021SOL    HW1 6093   1.762   1.879   4.138
 2021SOL    HW2 6094   1.831   1.752   4.183
 2022SOL     OW 6095   2.118   0.330   4.176
 2022SOL    HW1 6096   2.201   0.300   4.212
 2022SOL    HW2 6097   2.094   0.406   4.229
 2023SOL     OW 6098   0.310   2.975   4.092
 2023SOL    HW1 6099   0.232   2.946   4.139
 2023SOL    HW2 6100   0.360   2.895   4.077
 2024SOL     OW 6101   4.860   1.817   1.120
 2024SOL    HW1 6102   4.922   1.886   1.098
 2024SOL    HW2 6103   4.867   1.807   1.215
 2025SOL     OW 6104   2.063   3.817   2.767
 2025SOL    HW1 6105   2.117   3.807   2.845
 2025SOL    HW2 6106   2.109   3.768   2.699
 2026SOL     OW 6107   2.909   0.831   3.007
 2026SOL    HW1 6108   3.001   0.852   3.015
 2026SOL    HW2 6109   2.873   0.898   2.949
 2027SOL     OW 6110   1.035   3.390   1.281
 2027SOL    HW1 6111   1.099   3.457   1.306
 2027SOL    HW2 6112   1.080   3.336   1.217
 2028SOL     OW 6113   3.223   1.605   2.882
 2028SOL    HW1 6114   3.152   1.652   2.838
 2028SOL    HW2 6115   3.302   1.655   2.863
 2029SOL     OW 6116   2.999   3.608   2.112
 2029SOL    HW1 6117   2.992   3.512   2.111
 2029SOL    HW2 6118   3.087   3.625   2.144
 2030SOL     OW 6119   0.767   1.768   1.037
 2030SOL    HW1 6120   0.803   1.799   0.954
 2030SOL    HW2 6121   0.705   1.700   1.012
 2031SOL     OW 6122   1.413   4.198   4.751
 2031SOL    HW1 6123   1.435   4.234   4.837
 2031SOL    HW2 6124   1.481   4.232   4.692
 2032SOL     OW 6125   3.138   0.087   1.419
 2032SOL    HW1 6126   3.223   0.131   1.416
 2032SOL    HW2 6127   3.075   0.156   1.396
 2033SOL     OW 6128   0.960   1.721   4.311
 2033SOL    HW1 6129   1.013   1.689   4.385
 2033SOL    HW2 6130   0.903   1.787   4.349
 2034SOL     OW 6131   2.512   4.064   2.087
 2034SOL    HW1 6132   2.499   4.154   2.116
 2034SOL    HW2 6133   2.453   4.053   2.013
 2035SOL     OW 6134   1.190   4.181   2.343
 2035SOL    HW1 6135   1.253   4.247   2.374
 2035SOL    HW2 6136   1.134   4.165   2.420
 2036SOL     OW 6137   3.386   4.552   3.486
 2036SOL    HW1 6138   3.340   4.500   3.420
 2036SOL    HW2 6139   3.318   4.608   3.524
 2037SOL     OW 6140   4.687   3.093   3.383
 2037SOL    HW1 6141   4.661   3.022   3.443
 2037SOL    HW2 6142   4.720   3.162   3.441
 2038SOL     OW 6143   3.979   1.386   2.726
 2038SOL    HW1 6144   3.924   1.448   2.773
 2038SOL    HW2 6145   4.068   1.417   2.738
 2039SOL     OW 6146   4.598   2.509   1.093
 2039SOL    HW1 6147   4.615   2.590   1.143
 2039SOL    HW2 6148   4.678   2.495   1.042
 2040SOL     OW 6149   4.161   2.977   3.614
 2040SOL    HW1 6150   4.223   2.960   3.543
 2040SOL    HW2 6151   4.077   2.948   3.580
 2041SOL     OW 6152   3.569   0.441   0.840
 2041SOL    HW1 6153   3.608   0.357   0.814
 2041SOL    HW2 6154   3.522   0.471   0.763
 2042SOL     OW 6155   1.016   3.082   2.180
 2042SOL    HW1 6156   1.047   3.120   2.262
 2042SOL    HW2 6157   1.089   3.092   2.119
 2043SOL     OW 6158   4.724   0.620   2.628
 2043SOL    HW1 6159   4.767   0.535   2.629
 2043SOL    HW2 6160   4.672   0.621   2.708
 2044SOL     OW 6161   2.341   3.565   4.286
 2044SOL    HW1 6162   2.252   3.533   4.272
 2044SOL    HW2 6163   2.384   3.495   4.334
 2045SOL     OW 6164   0.122   1.020   1.016
 2045SOL    HW1 6165   0.043   1.051   1.059
 2045SOL    HW2 6166   0.108   0.926   1.005
 2046SOL     OW 6167   2.097   2.868   0.834
 2046SOL    HW1 6168   2.092   2.831   0.922
 2046SOL    HW2 6169   2.013   2.848   0.794
 2047SOL     OW 6170   2.658   4.716   3.255
 2047SOL    HW1 6171   2.622   4.774   3.322
 2047SOL    HW2 6172   2.642   4.763   3.173
 2048SOL     OW 6173   4.870   1.137   1.177
 2048SOL    HW1 6174   4.853   1.066   1.238
 2048SOL    HW2 6175   4.813   1.208   1.207
 2049SOL     OW 6176   4.427   1.570   4.055
 2049SOL    HW1 6177   4.433   1.624   4.134
 2049SOL    HW2 6178   4.509   1.519   4.055
 2050SOL     OW 6179   0.938   2.383   1.487
 2050SOL    HW1 6180   0.917   2.343   1.571
 2050SOL    HW2 6181   0.917   2.476   1.500
 2051SOL     OW 6182   1.975   1.109   0.165
 2051SOL    HW1 6183   1.995   1.189   0.116
 2051SOL    HW2 6184   1.885   1.086   0.139
 2052SOL     OW 6185   1.410   1.664   1.859
 2052SOL    HW1 6186   1.370   1.671   1.945
 2052SOL    HW2 6187   1.380   1.741   1.812
 2053SOL     OW 6188   1.143   3.417   1.727
 2053SOL    HW1 6189   1.092   3.363   1.787
 2053SOL    HW2 6190   1.114   3.507   1.745
 2054SOL     OW 6191   3.959   3.859   2.683
 2054SOL    HW1 6192   3.864   3.867   2.684
 2054SOL    HW2 6193   3.979   3.827   2.595
 2055SOL     OW 6194   2.736   0.534   1.603
 2055SOL    HW1 6195   2.813   0.590   1.594
 2055SOL    HW2 6196   2.663   0.592   1.582
 2056SOL     OW 6197   4.472   2.190   0.478
 2056SOL    HW1 6198   4.542   2.207   0.541
 2056SOL    HW2 6199   4.503   2.114   0.428
 2057SOL     OW 6200   2.192   2.543   1.989
 2057SOL    HW1 6201   2.235   2.620   1.951
 2057SOL    HW2 6202   2.247   2.521   2.064
 2058SOL     OW 6203   3.000   2.690   3.820
 2058SOL    HW1 6204   3.082   2.687   3.770
 2058SOL    HW2 6205   2.961   2.603   3.806
 2059SOL     OW 6206   3.185   1.042   4.758
 2059SOL    HW1 6207   3.105   1.094   4.763
 2059SOL    HW2 6208   3.175   0.975   4.825
 2060SOL     OW 6209   3.420   2.393   2.223
 2060SOL    HW1 6210   3.383   2.311   2.257
 2060SOL    HW2 6211   3.438   2.445   2.301
 2061SOL     OW 6212   2.196   0.150   4.904
 2061SOL    HW1 6213   2.229   0.148   4.814
 2061SOL    HW2 6214   2.101   0.149   4.894
 2062SOL     OW 6215   0.016   3.480   0.610
 2062SOL    HW1 6216  -0.033   3.460   0.690
 2062SOL    HW2 6217   0.108   3.474   0.636
 2063SOL     OW 6218   1.024   1.067   0.848
 2063SOL    HW1 6219   0.957   1.000   0.861
 2063SOL    HW2 6220   1.080   1.032   0.779
 2064SOL     OW 6221   4.200   4.438   0.312
 2064SOL    HW1 6222   4.220   4.488   0.391
 2064SOL    HW2 6223   4.147   4.365   0.343
 2065SOL     OW 6224   1.826   0.557   1.782
 2065SOL    HW1 6225   1.854   0.466   1.789
 2065SOL    HW2 6226   1.896   0.600   1.733
 2066SOL     OW 6227   0.508   0.725   3.206
 2066SOL    HW1 6228   0.528   0.813   3.236
 2066SOL    HW2 6229   0.422   0.732   3.163
 2067SOL     OW 6230   4.450   0.028   0.461
 2067SOL    HW1 6231   4.387   0.003   0.394
 2067SOL    HW2 6232   4.509  -0.047   0.468
 2068SOL     OW 6233   3.667   1.240   4.625
 2068SOL    HW1 6234   3.611   1.243   4.703
 2068SOL    HW2 6235   3.717   1.159   4.635
 2069SOL     OW 6236   1.529   1.982   2.015
 2069SOL    HW1 6237   1.594   2.042   1.978
 2069SOL    HW2 6238   1.523   2.007   2.107
 2070SOL     OW 6239   0.594   2.186   4.019
 2070SOL    HW1 6240   0.535   2.235   3.961
 2070SOL    HW2 6241   0.536   2.146   4.083
 2071SOL     OW 6242   2.017   3.735   2.281
 2071SOL    HW1 6243   1.958   3.720   2.207
 2071SOL    HW2 6244   2.078   3.661   2.279
 2072SOL     OW 6245   2.365   1.530   3.538
 2072SOL    HW1 6246   2.281   1.489   3.561
 2072SOL    HW2 6247   2.400   1.475   3.468
 2073SOL     OW 6248   3.667   0.382   0.010
 2073SOL    HW1 6249   3.722   0.411   0.082
 2073SOL    HW2 6250   3.728   0.350  -0.056
 2074SOL     OW 6251   4.099   0.608   4.766
 2074SOL    HW1 6252   4.188   0.610   4.730
 2074SOL    HW2 6253   4.067   0.520   4.747
 2075SOL     OW 6254   3.831   1.478   1.438
 2075SOL    HW1 6255   3.832   1.448   1.347
 2075SOL    HW2 6256   3.905   1.537   1.445
 2076SOL     OW 6257   4.538   3.257   3.185
 2076SOL    HW1 6258   4.583   3.223   3.263
 2076SOL    HW2 6259   4.506   3.178   3.140
 2077SOL     OW 6260   3.205   4.819   0.385
 2077SOL    HW1 6261   3.205   4.730   0.420
 2077SOL    HW2 6262   3.159   4.812   0.301
 2078SOL     OW 6263   1.853   3.978   2.751
 2078SOL    HW1 6264   1.915   3.905   2.753
 2078SOL    HW2 6265   1.873   4.025   2.670
 2079SOL     OW 6266   4.807   3.973   0.882
 2079SOL    HW1 6267   4.896   3.940   0.879
 2079SOL    HW2 6268   4.764   3.922   0.951
 2080SOL     OW 6269   4.183   1.079   3.325
 2080SOL    HW1 6270   4.099   1.122   3.305
 2080SOL    HW2 6271   4.162   0.986   3.326
 2081SOL     OW 6272   3.365   3.315   0.119
 2081SOL    HW1 6273   3.427   3.256   0.075
 2081SOL    HW2 6274   3.380   3.301   0.212
 2082SOL     OW 6275   3.226   4.748   3.654
 2082SOL    HW1 6276   3.304   4.799   3.675
 2082SOL    HW2 6277   3.172   4.806   3.601
 2083SOL     OW 6278   1.848   4.778   2.247
 2083SOL    HW1 6279   1.810   4.766   2.334
 2083SOL    HW2 6280   1.791   4.728   2.189
 2084SOL     OW 6281   2.475   0.806   2.237
 2084SOL    HW1 6282   2.463   0.817   2.332
 2084SOL    HW2 6283   2.517   0.886   2.208
 2085SOL     OW 6284   4.661   3.573   1.597
 2085SOL    HW1 6285   4.687   3.646   1.655
 2085SOL    HW2 6286   4.744   3.530   1.575
 2086SOL     OW 6287   0.858   4.511   2.334
 2086SOL    HW1 6288   0.902   4.521   2.250
 2086SOL    HW2 6289   0.929   4.513   2.399
 2087SOL     OW 6290   3.353   1.076   1.087
 2087SOL    HW1 6291   3.375   1.001   1.143
 2087SOL    HW2 6292   3.433   1.093   1.038
 2088SOL     OW 6293   0.159   3.062   1.433
 2088SOL    HW1 6294   0.175   3.150   1.467
 2088SOL    HW2 6295   0.086   3.029   1.486
 2089SOL     OW 6296   4.013   4.083   3.645
 2089SOL    HW1 6297   4.013   4.029   3.724
 2089SOL    HW2 6298   4.067   4.034   3.583
 2090SOL     OW 6299   1.831   3.440   1.152
 2090SOL    HW1 6300   1.873   3.438   1.237
 2090SOL    HW2 6301   1.766   3.369   1.155
 2091SOL     OW 6302   3.464   0.877   3.231
 2091SOL    HW1 6303   3.430   0.943   3.171
 2091SOL    HW2 6304   3.510   0.927   3.299
 2092SOL     OW 6305   2.005   4.480   3.867
 2092SOL    HW1 6306   2.013   4.407   3.927
 2092SOL    HW2 6307   2.083   4.477   3.813
 2093SOL     OW 6308   3.321   1.119   3.842
 2093SOL    HW1 6309   3.242   1.089   3.798
 2093SOL    HW2 6310   3.317   1.214   3.838
 2094SOL     OW 6311   1.565   1.060   3.030
 2094SOL    HW1 6312   1.589   0.968   3.031
 2094SOL    HW2 6313   1.647   1.107   3.041
 2095SOL     OW 6314   0.387   2.087   1.436
 2095SOL    HW1 6315   0.405   2.017   1.499
 2095SOL    HW2 6316   0.415   2.167   1.481
 2096SOL     OW 6317   4.022   2.238   2.652
 2096SOL    HW1 6318   4.041   2.146   2.636
 2096SOL    HW2 6319   3.951   2.236   2.717
 2097SOL     OW 6320   4.518   2.726   1.906
 2097SOL    HW1 6321   4.455   2.698   1.840
 2097SOL    HW2 6322   4.536   2.648   1.958
 2098SOL     OW 6323   0.767   0.158   3.535
 2098SOL    HW1 6324   0.816   0.233   3.569
 2098SOL    HW2 6325   0.834   0.093   3.514
 2099SOL     OW 6326   1.897   2.023   2.477
 2099SOL    HW1 6327   1.988   1.994   2.473
 2099SOL    HW2 6328   1.852   1.955   2.528
 2100SOL     OW 6329   3.024   3.398   1.236
 2100SOL    HW1 6330   2.982   3.353   1.163
 2100SOL    HW2 6331   3.076   3.467   1.195
 2101SOL     OW 6332   2.396   1.900   2.617
 2101SOL    HW1 6333   2.398   1.805   2.611
 2101SOL    HW2 6334   2.441   1.930   2.537
 2102SOL     OW 6335   1.039   3.152   1.167
 2102SOL    HW1 6336   1.034   3.058   1.149
 2102SOL    HW2 6337   0.984   3.164   1.245
 2103SOL     OW 6338   4.604   1.151   4.215
 2103SOL    HW1 6339   4.591   1.160   4.121
 2103SOL    HW2 6340   4.515   1.148   4.252
 2104SOL     OW 6341   1.349   0.907   1.694
 2104SOL    HW1 6342   1.431   0.871   1.727
 2104SOL    HW2 6343   1.280   0.857   1.738
 2105SOL     OW 6344   2.497   0.656   1.034
 2105SOL    HW1 6345   2.455   0.653   0.948
 2105SOL    HW2 6346   2.589   0.674   1.015
 2106SOL     OW 6347   1.527   1.911   4.917
 2106SOL    HW1 6348   1.460   1.951   4.971
 2106SOL    HW2 6349   1.489   1.906   4.829
 2107SOL     OW 6350   1.212   2.307   1.497
 2107SOL    HW1 6351   1.250   2.395   1.503
 2107SOL    HW2 6352   1.118   2.321   1.509
 2108SOL     OW 6353   3.487   3.774   3.649
 2108SOL    HW1 6354   3.545   3.749   3.721
 2108SOL    HW2 6355   3.434   3.696   3.633
 2109SOL     OW 6356   3.207   2.003   3.928
 2109SOL    HW1 6357   3.274   2.067   3.903
 2109SOL    HW2 6358   3.145   2.004   3.854
 2110SOL     OW 6359   1.923   4.839   0.514
 2110SOL    HW1 6360   1.845   4.887   0.487
 2110SOL    HW2 6361   1.968   4.898   0.575
 2111SOL     OW 6362   0.087   2.075   0.610
 2111SOL    HW1 6363   0.069   2.012   0.541
 2111SOL    HW2 6364   0.139   2.026   0.674
 2112SOL     OW 6365   0.684   3.789   4.568
 2112SOL    HW1 6366   0.682   3.697   4.596
 2112SOL    HW2 6367   0.614   3.830   4.617
 2113SOL     OW 6368   4.797   2.512   4.578
 2113SOL    HW1 6369   4.763   2.423   4.584
 2113SOL    HW2 6370   4.802   2.529   4.484
 2114SOL     OW 6371   1.802   3.581   3.970
 2114SOL    HW1 6372   1.740   3.519   3.932
 2114SOL    HW2 6373   1.885   3.533   3.975
 2115SOL     OW 6374   0.289   4.754   0.848
 2115SOL    HW1 6375   0.245   4.838   0.833
 2115SOL    HW2 6376   0.266   4.731   0.938
 2116SOL     OW 6377   3.735   0.487   0.533
 2116SOL    HW1 6378   3.775   0.550   0.474
 2116SOL    HW2 6379   3.808   0.432   0.563
 2117SOL     OW 6380   4.648   1.069   3.242
 2117SOL    HW1 6381   4.674   1.083   3.151
 2117SOL    HW2 6382   4.601   0.986   3.241
 2118SOL     OW 6383   2.654   1.791   1.391
 2118SOL    HW1 6384   2.566   1.768   1.420
 2118SOL    HW2 6385   2.690   1.843   1.463
 2119SOL     OW 6386   3.101   0.049   2.360
 2119SOL    HW1 6387   3.173   0.013   2.309
 2119SOL    HW2 6388   3.059  -0.028   2.399
 2120SOL     OW 6389   0.184   1.738   4.305
 2120SOL    HW1 6390   0.199   1.817   4.357
 2120SOL    HW2 6391   0.235   1.751   4.225
 2121SOL     OW 6392   4.650   4.397   0.368
 2121SOL    HW1 6393   4.574   4.411   0.424
 2121SOL    HW2 6394   4.686   4.485   0.353
 2122SOL     OW 6395   4.151   2.984   0.612
 2122SOL    HW1 6396   4.216   2.957   0.677
 2122SOL    HW2 6397   4.195   2.972   0.528
 2123SOL     OW 6398   1.971   2.228   1.923
 2123SOL    HW1 6399   1.877   2.212   1.911
 2123SOL    HW2 6400   2.009   2.140   1.931
 2124SOL     OW 6401   1.023   0.357   0.506
 2124SOL    HW1 6402   0.931   0.343   0.483
 2124SOL    HW2 6403   1.057   0.269   0.526
 2125SOL     OW 6404   1.656   4.872   3.810
 2125SOL    HW1 6405   1.637   4.814   3.736
 2125SOL    HW2 6406   1.618   4.956   3.784
 2126SOL     OW 6407   4.906   3.213   4.915
 2126SOL    HW1 6408   4.966   3.171   4.853
 2126SOL    HW2 6409   4.935   3.184   5.001
 2127SOL     OW 6410   4.536   4.402   3.288
 2127SOL    HW1 6411   4.442   4.422   3.290
 2127SOL    HW2 6412   4.579   4.487   3.288
 2128SOL     OW 6413   3.889   3.282   3.928
 2128SOL    HW1 6414   3.848   3.196   3.935
 2128SOL    HW2 6415   3.867   3.326   4.011
 2129SOL     OW 6416   4.869   2.786   3.445
 2129SOL    HW1 6417   4.963   2.789   3.428
 2129SOL    HW2 6418   4.849   2.694   3.459
 2130SOL     OW 6419   2.765   1.228   1.779
 2130SOL    HW1 6420   2.713   1.148   1.768
 2130SOL    HW2 6421   2.827   1.207   1.848
 2131SOL     OW 6422   1.429   1.617   4.012
 2131SOL    HW1 6423   1.391   1.558   4.077
 2131SOL    HW2 6424   1.463   1.559   3.944
 2132SOL     OW 6425   1.930   3.406   1.416
 2132SOL    HW1 6426   1.875   3.329   1.406
 2132SOL    HW2 6427   2.016   3.372   1.440
 2133SOL     OW 6428   3.271   0.511   4.873
 2133SOL    HW1 6429   3.326   0.506   4.951
 2133SOL    HW2 6430   3.191   0.554   4.903
 2134SOL     OW 6431   2.048   3.043   0.273
 2134SOL    HW1 6432   2.139   3.072   0.264
 2134SOL    HW2 6433   1.999   3.097   0.211
 2135SOL     OW 6434   3.663   1.163   4.197
 2135SOL    HW1 6435   3.750   1.124   4.207
 2135SOL    HW2 6436   3.611   1.124   4.268
 2136SOL     OW 6437   0.608   0.500   2.794
 2136SOL    HW1 6438   0.568   0.545   2.719
 2136SOL    HW2 6439   0.646   0.571   2.847
 2137SOL     OW 6440   2.491   3.396   1.236
 2137SOL    HW1 6441   2.559   3.424   1.174
 2137SOL    HW2 6442   2.409   3.418   1.194
 2138SOL     OW 6443   2.719   3.374   1.506
 2138SOL    HW1 6444   2.745   3.432   1.435
 2138SOL    HW2 6445   2.738   3.286   1.473
 2139SOL     OW 6446   3.436   4.787   0.772
 2139SOL    HW1 6447   3.415   4.772   0.865
 2139SOL    HW2 6448   3.355   4.820   0.734
 2140SOL     OW 6449   4.232   3.189   4.700
 2140SOL    HW1 6450   4.261   3.277   4.724
 2140SOL    HW2 6451   4.165   3.167   4.765
 2141SOL     OW 6452   2.621   0.634   0.678
 2141SOL    HW1 6453   2.648   0.708   0.733
 2141SOL    HW2 6454   2.702   0.586   0.660
 2142SOL     OW 6455   4.277   3.561   1.867
 2142SOL    HW1 6456   4.276   3.637   1.925
 2142SOL    HW2 6457   4.351   3.509   1.897
 2143SOL     OW 6458   1.479   0.340   2.348
 2143SOL    HW1 6459   1.450   0.281   2.418
 2143SOL    HW2 6460   1.443   0.301   2.268
 2144SOL     OW 6461   3.876   2.019   1.224
 2144SOL    HW1 6462   3.940   1.983   1.286
 2144SOL    HW2 6463   3.928   2.072   1.164
 2145SOL     OW 6464   4.454   4.496   0.590
 2145SOL    HW1 6465   4.512   4.458   0.656
 2145SOL    HW2 6466   4.366   4.472   0.617
 2146SOL     OW 6467   1.174   2.683   1.438
 2146SOL    HW1 6468   1.081   2.664   1.450
 2146SOL    HW2 6469   1.181   2.777   1.456
 2147SOL     OW 6470   1.123   2.853   2.051
 2147SOL    HW1 6471   1.034   2.817   2.048
 2147SOL    HW2 6472   1.119   2.934   2.001
 2148SOL     OW 6473   2.754   3.754   2.534
 2148SOL    HW1 6474   2.712   3.836   2.558
 2148SOL    HW2 6475   2.797   3.773   2.451
 2149SOL     OW 6476   0.624   1.496   0.192
 2149SOL    HW1 6477   0.621   1.409   0.151
 2149SOL    HW2 6478   0.548   1.497   0.250
 2150SOL     OW 6479   1.311   0.608   0.181
 2150SOL    HW1 6480   1.236   0.549   0.174
 2150SOL    HW2 6481   1.277   0.685   0.227
 2151SOL     OW 6482   3.722   2.776   4.377
 2151SOL    HW1 6483   3.642   2.723   4.378
 2151SOL    HW2 6484   3.756   2.767   4.288
 2152SOL     OW 6485   3.819   3.016   4.535
 2152SOL    HW1 6486   3.833   3.072   4.458
 2152SOL    HW2 6487   3.771   2.940   4.501
 2153SOL     OW 6488   3.338   3.935   4.448
 2153SOL    HW1 6489   3.412   3.887   4.483
 2153SOL    HW2 6490   3.326   3.901   4.360
 2154SOL     OW 6491   0.821   1.666   4.762
 2154SOL    HW1 6492   0.762   1.726   4.715
 2154SOL    HW2 6493   0.841   1.597   4.699
 2155SOL     OW 6494   4.925   2.330   4.101
 2155SOL    HW1 6495   4.908   2.307   4.192
 2155SOL    HW2 6496   4.848   2.298   4.053
 2156SOL     OW 6497   0.901   4.600   3.537
 2156SOL    HW1 6498   0.997   4.590   3.535
 2156SOL    HW2 6499   0.874   4.550   3.614
 2157SOL     OW 6500   3.323   2.854   3.171
 2157SOL    HW1 6501   3.291   2.879   3.084
 2157SOL    HW2 6502   3.385   2.923   3.195
 2158SOL     OW 6503   4.674   1.481   0.648
 2158SOL    HW1 6504   4.659   1.442   0.734
 2158SOL    HW2 6505   4.618   1.430   0.589
 2159SOL     OW 6506   0.879   1.339   3.130
 2159SOL    HW1 6507   0.884   1.338   3.035
 2159SOL    HW2 6508   0.951   1.397   3.157
 2160SOL     OW 6509   0.291   1.678   1.375
 2160SOL    HW1 6510   0.260   1.601   1.327
 2160SOL    HW2 6511   0.251   1.669   1.462
 2161SOL     OW 6512   1.544   0.435   3.201
 2161SOL    HW1 6513   1.639   0.430   3.193
 2161SOL    HW2 6514   1.514   0.463   3.115
 2162SOL     OW 6515   4.427   2.145   3.113
 2162SOL    HW1 6516   4.410   2.060   3.153
 2162SOL    HW2 6517   4.389   2.208   3.174
 2163SOL     OW 6518   0.334   1.722   3.534
 2163SOL    HW1 6519   0.318   1.628   3.542
 2163SOL    HW2 6520   0.391   1.743   3.608
 2164SOL     OW 6521   4.640   3.580   2.532
 2164SOL    HW1 6522   4.634   3.640   2.457
 2164SOL    HW2 6523   4.668   3.497   2.494
 2165SOL     OW 6524   0.392   4.506   0.686
 2165SOL    HW1 6525   0.477   4.517   0.643
 2165SOL    HW2 6526   0.413   4.464   0.770
 2166SOL     OW 6527   1.150   2.306   3.564
 2166SOL    HW1 6528   1.226   2.315   3.506
 2166SOL    HW2 6529   1.141   2.211   3.577
 2167SOL     OW 6530   0.262   1.905   1.229
 2167SOL    HW1 6531   0.236   1.979   1.284
 2167SOL    HW2 6532   0.283   1.835   1.291
 2168SOL     OW 6533   1.297   4.167   4.372
 2168SOL    HW1 6534   1.344   4.097   4.324
 2168SOL    HW2 6535   1.205   4.150   4.354
 2169SOL     OW 6536   1.096   1.722   2.175
 2169SOL    HW1 6537   1.131   1.789   2.116
 2169SOL    HW2 6538   1.061   1.770   2.249
 2170SOL     OW 6539   3.940   3.500   0.414
 2170SOL    HW1 6540   3.999   3.425   0.410
 2170SOL    HW2 6541   3.908   3.510   0.325
 2171SOL     OW 6542   3.768   1.098   1.930
 2171SOL    HW1 6543   3.740   1.183   1.896
 2171SOL    HW2 6544   3.814   1.118   2.011
 2172SOL     OW 6545   2.796   3.327   4.723
 2172SOL    HW1 6546   2.792   3.235   4.696
 2172SOL    HW2 6547   2.844   3.371   4.653
 2173SOL     OW 6548   0.890   0.341   3.236
 2173SOL    HW1 6549   0.971   0.317   3.191
 2173SOL    HW2 6550   0.820   0.310   3.178
 2174SOL     OW 6551   0.668   4.289   2.635
 2174SOL    HW1 6552   0.592   4.280   2.578
 2174SOL    HW2 6553   0.743   4.268   2.579
 2175SOL     OW 6554   1.689   2.551   3.482
 2175SOL    HW1 6555   1.749   2.529   3.410
 2175SOL    HW2 6556   1.745   2.553   3.560
 2176SOL     OW 6557   4.370   3.820   4.904
 2176SOL    HW1 6558   4.278   3.826   4.878
 2176SOL    HW2 6559   4.372   3.751   4.970
 2177SOL     OW 6560   0.829   3.768   0.410
 2177SOL    HW1 6561   0.812   3.763   0.504
 2177SOL    HW2 6562   0.917   3.804   0.403
 2178SOL     OW 6563   1.536   0.122   2.805
 2178SOL    HW1 6564   1.596   0.144   2.876
 2178SOL    HW2 6565   1.535   0.027   2.803
 2179SOL     OW 6566   0.179   0.253   1.886
 2179SOL    HW1 6567   0.159   0.160   1.872
 2179SOL    HW2 6568   0.223   0.280   1.805
 2180SOL     OW 6569   2.334   1.091   0.177
 2180SOL    HW1 6570   2.281   1.160   0.217
 2180SOL    HW2 6571   2.396   1.066   0.246
 2181SOL     OW 6572   4.229   3.676   0.721
 2181SOL    HW1 6573   4.195   3.631   0.643
 2181SOL    HW2 6574   4.248   3.765   0.691
 2182SOL     OW 6575   4.033   0.106   3.433
 2182SOL    HW1 6576   4.126   0.130   3.428
 2182SOL    HW2 6577   4.022   0.037   3.368
 2183SOL     OW 6578   0.610   1.814   1.850
 2183SOL    HW1 6579   0.675   1.745   1.833
 2183SOL    HW2 6580   0.580   1.797   1.939
 2184SOL     OW 6581   0.131   3.947   0.869
 2184SOL    HW1 6582   0.195   4.018   0.874
 2184SOL    HW2 6583   0.166   3.888   0.803
 2185SOL     OW 6584   3.538   2.839   0.656
 2185SOL    HW1 6585   3.459   2.894   0.659
 2185SOL    HW2 6586   3.523   2.781   0.581
 2186SOL     OW 6587   2.636   4.325   3.150
 2186SOL    HW1 6588   2.543   4.348   3.154
 2186SOL    HW2 6589   2.676   4.375   3.221
 2187SOL     OW 6590   2.606   4.231   2.806
 2187SOL    HW1 6591   2.672   4.296   2.832
 2187SOL    HW2 6592   2.544   4.280   2.752
 2188SOL     OW 6593   4.465   1.137   3.695
 2188SOL    HW1 6594   4.519   1.088   3.634
 2188SOL    HW2 6595   4.375   1.117   3.670
 2189SOL     OW 6596   0.938   3.906   1.813
 2189SOL    HW1 6597   0.960   3.837   1.876
 2189SOL    HW2 6598   1.013   3.965   1.815
 2190SOL     OW 6599   3.712   4.201   1.495
 2190SOL    HW1 6600   3.771   4.275   1.506
 2190SOL    HW2 6601   3.702   4.192   1.401
 2191SOL     OW 6602   1.936   3.280   4.458
 2191SOL    HW1 6603   1.936   3.188   4.432
 2191SOL    HW2 6604   1.885   3.283   4.539
 2192SOL     OW 6605   2.061   1.226   0.661
 2192SOL    HW1 6606   2.133   1.263   0.712
 2192SOL    HW2 6607   2.050   1.138   0.695
 2193SOL     OW 6608   3.812   0.573   1.112
 2193SOL    HW1 6609   3.872   0.647   1.124
 2193SOL    HW2 6610   3.823   0.520   1.191
 2194SOL     OW 6611   1.488   0.265   0.919
 2194SOL    HW1 6612   1.412   0.234   0.869
 2194SOL    HW2 6613   1.480   0.223   1.004
 2195SOL     OW 6614   3.593   0.643   1.914
 2195SOL    HW1 6615   3.615   0.553   1.890
 2195SOL    HW2 6616   3.560   0.637   2.003
 2196SOL     OW 6617   0.165   0.049   0.894
 2196SOL    HW1 6618   0.234   0.106   0.859
 2196SOL    HW2 6619   0.171   0.059   0.989
 2197SOL     OW 6620   4.177   3.528   1.425
 2197SOL    HW1 6621   4.120   3.508   1.499
 2197SOL    HW2 6622   4.264   3.538   1.464
 2198SOL     OW 6623   4.399   2.307   3.364
 2198SOL    HW1 6624   4.468   2.250   3.398
 2198SOL    HW2 6625   4.331   2.305   3.432
 2199SOL     OW 6626   3.608   4.757   1.973
 2199SOL    HW1 6627   3.513   4.768   1.970
 2199SOL    HW2 6628   3.621   4.667   2.002
 2200SOL     OW 6629   0.903   2.747   4.628
 2200SOL    HW1 6630   0.951   2.738   4.711
 2200SOL    HW2 6631   0.971   2.754   4.561
 2201SOL     OW 6632   1.675   2.580   0.660
 2201SOL    HW1 6633   1.613   2.576   0.587
 2201SOL    HW2 6634   1.691   2.488   0.682
 2202SOL     OW 6635   0.988   3.739   1.584
 2202SOL    HW1 6636   0.951   3.785   1.660
 2202SOL    HW2 6637   1.082   3.752   1.592
 2203SOL     OW 6638   2.583   1.538   3.730
 2203SOL    HW1 6639   2.634   1.610   3.693
 2203SOL    HW2 6640   2.527   1.509   3.658
 2204SOL     OW 6641   2.553   4.253   0.571
 2204SOL    HW1 6642   2.597   4.196   0.508
 2204SOL    HW2 6643   2.613   4.260   0.645
 2205SOL     OW 6644   3.618   1.515   1.610
 2205SOL    HW1 6645   3.526   1.525   1.586
 2205SOL    HW2 6646   3.659   1.476   1.533
 2206SOL     OW 6647   2.068   3.729   1.672
 2206SOL    HW1 6648   2.025   3.814   1.674
 2206SOL    HW2 6649   2.138   3.739   1.607
 2207SOL     OW 6650   2.524   3.132   2.714
 2207SOL    HW1 6651   2.442   3.083   2.704
 2207SOL    HW2 6652   2.543   3.166   2.627
 2208SOL     OW 6653   4.122   1.556   2.954
 2208SOL    HW1 6654   4.029   1.571   2.935
 2208SOL    HW2 6655   4.122   1.509   3.037
 2209SOL     OW 6656   1.605   1.780   4.410
 2209SOL    HW1 6657   1.539   1.848   4.410
 2209SOL    HW2 6658   1.665   1.804   4.340
 2210SOL     OW 6659   3.979   2.417   4.791
 2210SOL    HW1 6660   4.018   2.382   4.871
 2210SOL    HW2 6661   3.992   2.511   4.796
 2211SOL     OW 6662   1.367   0.900   0.885
 2211SOL    HW1 6663   1.384   0.839   0.957
 2211SOL    HW2 6664   1.285   0.868   0.846
 2212SOL     OW 6665   0.090   0.618   4.250
 2212SOL    HW1 6666   0.100   0.691   4.189
 2212SOL    HW2 6667   0.172   0.616   4.299
 2213SOL     OW 6668   3.556   3.987   0.380
 2213SOL    HW1 6669   3.463   4.007   0.371
 2213SOL    HW2 6670   3.601   4.068   0.354
 2214SOL     OW 6671   2.493   1.863   4.133
 2214SOL    HW1 6672   2.472   1.834   4.221
 2214SOL    HW2 6673   2.478   1.958   4.134
 2215SOL     OW 6674   4.245   4.301   0.675
 2215SOL    HW1 6675   4.225   4.361   0.746
 2215SOL    HW2 6676   4.161   4.285   0.632
 2216SOL     OW 6677   2.128   0.464   0.211
 2216SOL    HW1 6678   2.034   0.446   0.215
 2216SOL    HW2 6679   2.142   0.532   0.278
 2217SOL     OW 6680   0.463   1.789   4.122
 2217SOL    HW1 6681   0.517   1.844   4.065
 2217SOL    HW2 6682   0.527   1.736   4.170
 2218SOL     OW 6683   2.256   1.351   0.810
 2218SOL    HW1 6684   2.252   1.427   0.752
 2218SOL    HW2 6685   2.343   1.356   0.850
 2219SOL     OW 6686   2.785   4.415   2.900
 2219SOL    HW1 6687   2.737   4.419   2.983
 2219SOL    HW2 6688   2.847   4.342   2.913
 2220SOL     OW 6689   3.539   2.612   4.022
 2220SOL    HW1 6690   3.548   2.595   3.928
 2220SOL    HW2 6691   3.473   2.549   4.052
 2221SOL     OW 6692   3.402   3.350   1.688
 2221SOL    HW1 6693   3.390   3.378   1.598
 2221SOL    HW2 6694   3.488   3.383   1.713
 2222SOL     OW 6695   2.561   2.514   0.268
 2222SOL    HW1 6696   2.523   2.588   0.220
 2222SOL    HW2 6697   2.526   2.523   0.357
 2223SOL     OW 6698   2.946   1.342   0.896
 2223SOL    HW1 6699   3.032   1.322   0.859
 2223SOL    HW2 6700   2.921   1.425   0.856
 2224SOL     OW 6701   4.043   1.934   2.900
 2224SOL    HW1 6702   4.113   1.997   2.883
 2224SOL    HW2 6703   4.031   1.889   2.816
 2225SOL     OW 6704   2.439   1.628   2.883
 2225SOL    HW1 6705   2.417   1.591   2.969
 2225SOL    HW2 6706   2.446   1.552   2.825
 2226SOL     OW 6707   4.687   1.442   1.936
 2226SOL    HW1 6708   4.737   1.484   2.006
 2226SOL    HW2 6709   4.648   1.515   1.888
 2227SOL     OW 6710   4.877   0.605   1.271
 2227SOL    HW1 6711   4.795   0.630   1.230
 2227SOL    HW2 6712   4.869   0.634   1.362
 2228SOL     OW 6713   2.445   1.591   0.222
 2228SOL    HW1 6714   2.468   1.639   0.302
 2228SOL    HW2 6715   2.484   1.504   0.235
 2229SOL     OW 6716   1.349   1.685   2.120
 2229SOL    HW1 6717   1.394   1.624   2.179
 2229SOL    HW2 6718   1.257   1.683   2.147
 2230SOL     OW 6719   1.098   2.031   4.883
 2230SOL    HW1 6720   1.163   2.089   4.923
 2230SOL    HW2 6721   1.091   2.062   4.792
 2231SOL     OW 6722   4.857   1.225   4.556
 2231SOL    HW1 6723   4.916   1.192   4.488
 2231SOL    HW2 6724   4.915   1.249   4.628
 2232SOL     OW 6725   1.593   1.032   2.616
 2232SOL    HW1 6726   1.597   1.037   2.521
 2232SOL    HW2 6727   1.500   1.019   2.635
 2233SOL     OW 6728   3.438   3.636   0.373
 2233SOL    HW1 6729   3.434   3.705   0.440
 2233SOL    HW2 6730   3.511   3.581   0.400
 2234SOL     OW 6731   2.809   1.657   3.532
 2234SOL    HW1 6732   2.857   1.575   3.537
 2234SOL    HW2 6733   2.758   1.651   3.451
 2235SOL     OW 6734   2.896   3.451   4.508
 2235SOL    HW1 6735   2.847   3.474   4.429
 2235SOL    HW2 6736   2.974   3.507   4.505
 2236SOL     OW 6737   4.760   3.470   2.822
 2236SOL    HW1 6738   4.698   3.441   2.755
 2236SOL    HW2 6739   4.827   3.402   2.823
 2237SOL     OW 6740   3.125   1.068   0.737
 2237SOL    HW1 6741   3.164   1.152   0.761
 2237SOL    HW2 6742   3.127   1.016   0.817
 2238SOL     OW 6743   2.184   0.683   2.807
 2238SOL    HW1 6744   2.142   0.727   2.733
 2238SOL    HW2 6745   2.115   0.629   2.845
 2239SOL     OW 6746   4.135   4.373   3.770
 2239SOL    HW1 6747   4.228   4.357   3.754
 2239SOL    HW2 6748   4.099   4.389   3.683
 2240SOL     OW 6749   2.567   3.872   3.179
 2240SOL    HW1 6750   2.489   3.926   3.195
 2240SOL    HW2 6751   2.638   3.919   3.223
 2241SOL     OW 6752   1.863   1.093   3.781
 2241SOL    HW1 6753   1.928   1.045   3.730
 2241SOL    HW2 6754   1.833   1.030   3.846
 2242SOL     OW 6755   0.547   0.025   0.605
 2242SOL    HW1 6756   0.506  -0.011   0.526
 2242SOL    HW2 6757   0.550  -0.049   0.666
 2243SOL     OW 6758   2.015   4.137   0.415
 2243SOL    HW1 6759   1.952   4.143   0.343
 2243SOL    HW2 6760   2.100   4.140   0.372
 2244SOL     OW 6761   3.518   4.237   1.035
 2244SOL    HW1 6762   3.527   4.162   0.977
 2244SOL    HW2 6763   3.601   4.240   1.083
 2245SOL     OW 6764   2.230   1.265   4.319
 2245SOL    HW1 6765   2.160   1.329   4.307
 2245SOL    HW2 6766   2.250   1.235   4.231
 2246SOL     OW 6767   1.240   0.162   0.356
 2246SOL    HW1 6768   1.150   0.132   0.372
 2246SOL    HW2 6769   1.265   0.206   0.437
 2247SOL     OW 6770   1.516   2.867   4.210
 2247SOL    HW1 6771   1.567   2.787   4.196
 2247SOL    HW2 6772   1.431   2.848   4.168
 2248SOL     OW 6773   3.121   1.901   3.676
 2248SOL    HW1 6774   3.044   1.859   3.715
 2248SOL    HW2 6775   3.188   1.833   3.677
 2249SOL     OW 6776   4.235   1.026   3.605
 2249SOL    HW1 6777   4.149   1.067   3.614
 2249SOL    HW2 6778   4.238   0.995   3.514
 2250SOL     OW 6779   2.769   4.171   0.976
 2250SOL    HW1 6780   2.776   4.232   0.903
 2250SOL    HW2 6781   2.843   4.192   1.033
 2251SOL     OW 6782   1.650   4.172   2.761
 2251SOL    HW1 6783   1.632   4.141   2.850
 2251SOL    HW2 6784   1.603   4.112   2.704
 2252SOL     OW 6785   3.230   2.956   3.614
 2252SOL    HW1 6786   3.206   2.874   3.572
 2252SOL    HW2 6787   3.151   3.010   3.607
 2253SOL     OW 6788   0.360   1.597   4.488
 2253SOL    HW1 6789   0.349   1.502   4.501
 2253SOL    HW2 6790   0.295   1.619   4.422
 2254SOL     OW 6791   2.699   4.785   0.920
 2254SOL    HW1 6792   2.747   4.819   0.845
 2254SOL    HW2 6793   2.676   4.862   0.971
 2255SOL     OW 6794   0.111   3.506   2.098
 2255SOL    HW1 6795   0.202   3.480   2.116
 2255SOL    HW2 6796   0.058   3.436   2.137
 2256SOL     OW 6797   0.923   3.969   4.594
 2256SOL    HW1 6798   0.846   3.991   4.647
 2256SOL    HW2 6799   0.948   3.882   4.625
 2257SOL     OW 6800   0.572   2.842   0.914
 2257SOL    HW1 6801   0.623   2.893   0.976
 2257SOL    HW2 6802   0.519   2.906   0.867
 2258SOL     OW 6803   4.399   2.420   0.668
 2258SOL    HW1 6804   4.413   2.418   0.763
 2258SOL    HW2 6805   4.369   2.332   0.646
 2259SOL     OW 6806   4.816   4.200   0.168
 2259SOL    HW1 6807   4.835   4.240   0.254
 2259SOL    HW2 6808   4.767   4.121   0.189
 2260SOL     OW 6809   3.044   4.780   4.736
 2260SOL    HW1 6810   2.956   4.787   4.773
 2260SOL    HW2 6811   3.099   4.829   4.798
 2261SOL     OW 6812   0.459   1.109   0.356
 2261SOL    HW1 6813   0.529   1.094   0.420
 2261SOL    HW2 6814   0.401   1.034   0.366
 2262SOL     OW 6815   3.911   4.568   2.542
 2262SOL    HW1 6816   3.856   4.494   2.567
 2262SOL    HW2 6817   3.970   4.533   2.475
 2263SOL     OW 6818   3.010   4.705   3.001
 2263SOL    HW1 6819   3.060   4.641   3.051
 2263SOL    HW2 6820   2.958   4.652   2.940
 2264SOL     OW 6821   4.840   4.556   4.519
 2264SOL    HW1 6822   4.880   4.503   4.450
 2264SOL    HW2 6823   4.819   4.495   4.589
 2265SOL     OW 6824   0.354   0.756   2.266
 2265SOL    HW1 6825   0.450   0.758   2.267
 2265SOL    HW2 6826   0.329   0.836   2.219
 2266SOL     OW 6827   1.398   2.044   4.630
 2266SOL    HW1 6828   1.350   2.042   4.546
 2266SOL    HW2 6829   1.363   1.971   4.679
 2267SOL     OW 6830   1.731   4.879   1.893
 2267SOL    HW1 6831   1.745   4.803   1.950
 2267SOL    HW2 6832   1.810   4.932   1.904
 2268SOL     OW 6833   1.304   2.749   0.370
 2268SOL    HW1 6834   1.378   2.808   0.354
 2268SOL    HW2 6835   1.231   2.788   0.323
 2269SOL     OW 6836   1.134   3.903   2.336
 2269SOL    HW1 6837   1.059   3.876   2.389
 2269SOL    HW2 6838   1.156   3.990   2.369
 2270SOL     OW 6839   2.624   1.646   2.412
 2270SOL    HW1 6840   2.561   1.702   2.458
 2270SOL    HW2 6841   2.701   1.647   2.468
 2271SOL     OW 6842   0.186   0.350   4.473
 2271SOL    HW1 6843   0.178   0.323   4.381
 2271SOL    HW2 6844   0.240   0.282   4.513
 2272SOL     OW 6845   1.020   2.806   2.424
 2272SOL    HW1 6846   0.967   2.788   2.502
 2272SOL    HW2 6847   0.987   2.891   2.392
 2273SOL     OW 6848   4.590   4.260   4.481
 2273SOL    HW1 6849   4.682   4.287   4.481
 2273SOL    HW2 6850   4.549   4.314   4.548
 2274SOL     OW 6851   1.483   4.129   1.612
 2274SOL    HW1 6852   1.574   4.157   1.604
 2274SOL    HW2 6853   1.477   4.094   1.701
 2275SOL     OW 6854   2.397   4.894   3.303
 2275SOL    HW1 6855   2.459   4.848   3.359
 2275SOL    HW2 6856   2.314   4.848   3.315
 2276SOL     OW 6857   1.693   1.589   1.075
 2276SOL    HW1 6858   1.722   1.661   1.131
 2276SOL    HW2 6859   1.770   1.532   1.068
 2277SOL     OW 6860   4.225   1.884   2.191
 2277SOL    HW1 6861   4.312   1.858   2.162
 2277SOL    HW2 6862   4.170   1.873   2.113
 2278SOL     OW 6863   1.880   1.678   1.887
 2278SOL    HW1 6864   1.878   1.654   1.794
 2278SOL    HW2 6865   1.807   1.739   1.898
 2279SOL     OW 6866   3.665   4.108   1.735
 2279SOL    HW1 6867   3.661   4.142   1.645
 2279SOL    HW2 6868   3.685   4.184   1.789
 2280SOL     OW 6869   4.347   1.081   4.720
 2280SOL    HW1 6870   4.350   1.010   4.785
 2280SOL    HW2 6871   4.353   1.036   4.636
 2281SOL     OW 6872   1.426   2.181   2.749
 2281SOL    HW1 6873   1.446   2.181   2.843
 2281SOL    HW2 6874   1.460   2.097   2.718
 2282SOL     OW 6875   0.406   3.307   4.147
 2282SOL    HW1 6876   0.368   3.247   4.211
 2282SOL    HW2 6877   0.437   3.250   4.077
 2283SOL     OW 6878   4.937   4.257   3.704
 2283SOL    HW1 6879   4.913   4.240   3.795
 2283SOL    HW2 6880   4.854   4.269   3.659
 2284SOL     OW 6881   4.368   2.796   2.802
 2284SOL    HW1 6882   4.280   2.760   2.815
 2284SOL    HW2 6883   4.426   2.737   2.851
 2285SOL     OW 6884   4.838   1.857   3.046
 2285SOL    HW1 6885   4.905   1.839   2.980
 2285SOL    HW2 6886   4.755   1.843   3.000
 2286SOL     OW 6887   1.372   4.553   3.956
 2286SOL    HW1 6888   1.311   4.484   3.930
 2286SOL    HW2 6889   1.357   4.563   4.051
 2287SOL     OW 6890   4.807   1.468   0.308
 2287SOL    HW1 6891   4.788   1.387   0.356
 2287SOL    HW2 6892   4.765   1.457   0.223
 2288SOL     OW 6893   0.342   4.192   1.979
 2288SOL    HW1 6894   0.274   4.154   1.923
 2288SOL    HW2 6895   0.422   4.184   1.927
 2289SOL     OW 6896   2.522   1.549   0.926
 2289SOL    HW1 6897   2.522   1.502   1.009
 2289SOL    HW2 6898   2.527   1.480   0.859
 2290SOL     OW 6899   0.981   2.159   4.277
 2290SOL    HW1 6900   0.892   2.187   4.257
 2290SOL    HW2 6901   1.025   2.238   4.307
 2291SOL     OW 6902   1.233   3.560   1.370
 2291SOL    HW1 6903   1.276   3.542   1.454
 2291SOL    HW2 6904   1.298   3.610   1.320
 2292SOL     OW 6905   3.533   3.806   0.589
 2292SOL    HW1 6906   3.551   3.865   0.516
 2292SOL    HW2 6907   3.619   3.782   0.622
 2293SOL     OW 6908   0.002   1.696   3.638
 2293SOL    HW1 6909   0.062   1.694   3.712
 2293SOL    HW2 6910  -0.018   1.788   3.625
 2294SOL     OW 6911   2.660   0.386   0.857
 2294SOL    HW1 6912   2.718   0.429   0.794
 2294SOL    HW2 6913   2.670   0.436   0.938
 2295SOL     OW 6914   1.846   4.869   2.997
 2295SOL    HW1 6915   1.940   4.852   2.991
 2295SOL    HW2 6916   1.807   4.815   2.928
 2296SOL     OW 6917   0.405   0.162   0.823
 2296SOL    HW1 6918   0.424   0.255   0.835
 2296SOL    HW2 6919   0.440   0.142   0.736
 2297SOL     OW 6920   2.314   3.158   1.626
 2297SOL    HW1 6921   2.301   3.180   1.534
 2297SOL    HW2 6922   2.406   3.132   1.632
 2298SOL     OW 6923   2.299   3.346   0.146
 2298SOL    HW1 6924   2.369   3.405   0.121
 2298SOL    HW2 6925   2.231   3.359   0.080
 2299SOL     OW 6926   2.992   0.171   3.399
 2299SOL    HW1 6927   3.012   0.247   3.345
 2299SOL    HW2 6928   2.907   0.191   3.438
 2300SOL     OW 6929   4.353   0.649   4.645
 2300SOL    HW1 6930   4.382   0.563   4.615
 2300SOL    HW2 6931   4.395   0.711   4.584
 2301SOL     OW 6932   3.589   4.431   2.396
 2301SOL    HW1 6933   3.628   4.353   2.358
 2301SOL    HW2 6934   3.577   4.410   2.489
 2302SOL     OW 6935   1.558   4.052   4.354
 2302SOL    HW1 6936   1.565   4.135   4.402
 2302SOL    HW2 6937   1.519   3.992   4.417
 2303SOL     OW 6938   2.746   0.449   2.497
 2303SOL    HW1 6939   2.728   0.396   2.575
 2303SOL    HW2 6940   2.761   0.385   2.428
 2304SOL     OW 6941   2.463   4.187   4.380
 2304SOL    HW1 6942   2.468   4.245   4.304
 2304SOL    HW2 6943   2.406   4.234   4.441
 2305SOL     OW 6944   1.409   0.757   0.589
 2305SOL    HW1 6945   1.439   0.756   0.680
 2305SOL    HW2 6946   1.376   0.668   0.574
 2306SOL     OW 6947   3.182   4.268   0.866
 2306SOL    HW1 6948   3.198   4.233   0.779
 2306SOL    HW2 6949   3.267   4.301   0.895
 2307SOL     OW 6950   3.770   3.879   3.260
 2307SOL    HW1 6951   3.779   3.784   3.266
 2307SOL    HW2 6952   3.710   3.902   3.331
 2308SOL     OW 6953   1.396   3.352   4.110
 2308SOL    HW1 6954   1.377   3.259   4.110
 2308SOL    HW2 6955   1.316   3.393   4.144
 2309SOL     OW 6956   4.672   4.227   1.535
 2309SOL    HW1 6957   4.725   4.148   1.541
 2309SOL    HW2 6958   4.734   4.295   1.508
 2310SOL     OW 6959   4.186   0.038   1.367
 2310SOL    HW1 6960   4.144   0.111   1.414
 2310SOL    HW2 6961   4.118  -0.029   1.362
 2311SOL     OW 6962   3.064   0.978   3.801
 2311SOL    HW1 6963   3.079   1.063   3.843
 2311SOL    HW2 6964   3.004   0.932   3.860
 2312SOL     OW 6965   0.191   2.027   0.864
 2312SOL    HW1 6966   0.253   2.094   0.893
 2312SOL    HW2 6967   0.198   1.958   0.930
 2313SOL     OW 6968   1.250   1.644   2.848
 2313SOL    HW1 6969   1.303   1.575   2.809
 2313SOL    HW2 6970   1.238   1.708   2.778
 2314SOL     OW 6971   0.327   4.137   0.898
 2314SOL    HW1 6972   0.366   4.105   0.979
 2314SOL    HW2 6973   0.345   4.231   0.899
 2315SOL     OW 6974   2.488   0.839   0.445
 2315SOL    HW1 6975   2.512   0.752   0.413
 2315SOL    HW2 6976   2.542   0.899   0.393
 2316SOL     OW 6977   0.570   4.556   2.359
 2316SOL    HW1 6978   0.664   4.536   2.351
 2316SOL    HW2 6979   0.554   4.556   2.453
 2317SOL     OW 6980   4.569   3.260   0.396
 2317SOL    HW1 6981   4.573   3.164   0.404
 2317SOL    HW2 6982   4.558   3.275   0.302
 2318SOL     OW 6983   1.503   1.047   1.401
 2318SOL    HW1 6984   1.409   1.033   1.393
 2318SOL    HW2 6985   1.511   1.121   1.461
 2319SOL     OW 6986   1.444   2.804   1.544
 2319SOL    HW1 6987   1.439   2.890   1.501
 2319SOL    HW2 6988   1.479   2.746   1.477
 2320SOL     OW 6989   0.784   4.684   0.582
 2320SOL    HW1 6990   0.776   4.776   0.555
 2320SOL    HW2 6991   0.712   4.672   0.644
 2321SOL     OW 6992   1.089   3.422   3.037
 2321SOL    HW1 6993   1.107   3.329   3.053
 2321SOL    HW2 6994   1.088   3.462   3.125
 2322SOL     OW 6995   2.687   2.800   3.827
 2322SOL    HW1 6996   2.696   2.705   3.812
 2322SOL    HW2 6997   2.687   2.809   3.922
 2323SOL     OW 6998   4.563   2.347   3.677
 2323SOL    HW1 6999   4.650   2.315   3.656
 2323SOL    HW2 7000   4.504   2.288   3.629
 2324SOL     OW 7001   1.358   1.126   4.670
 2324SOL    HW1 7002   1.429   1.128   4.734
 2324SOL    HW2 7003   1.391   1.071   4.599
 2325SOL     OW 7004   2.687   4.911   3.499
 2325SOL    HW1 7005   2.773   4.870   3.494
 2325SOL    HW2 7006   2.703   4.996   3.540
 2326SOL     OW 7007   1.764   0.892   3.983
 2326SOL    HW1 7008   1.709   0.814   3.982
 2326SOL    HW2 7009   1.713   0.958   4.029
 2327SOL     OW 7010   2.778   0.302   2.228
 2327SOL    HW1 7011   2.829   0.382   2.213
 2327SOL    HW2 7012   2.751   0.274   2.140
 2328SOL     OW 7013   1.937   3.415   0.907
 2328SOL    HW1 7014   1.907   3.420   0.997
 2328SOL    HW2 7015   2.033   3.411   0.914
 2329SOL     OW 7016   0.144   1.034   3.274
 2329SOL    HW1 7017   0.166   1.123   3.247
 2329SOL    HW2 7018   0.097   0.996   3.200
 2330SOL     OW 7019   4.803   1.498   2.961
 2330SOL    HW1 7020   4.837   1.484   3.049
 2330SOL    HW2 7021   4.731   1.560   2.972
 2331SOL     OW 7022   2.965   3.051   0.808
 2331SOL    HW1 7023   3.052   3.033   0.843
 2331SOL    HW2 7024   2.970   3.023   0.716
 2332SOL     OW 7025   0.573   1.482   3.771
 2332SOL    HW1 7026   0.525   1.455   3.693
 2332SOL    HW2 7027   0.585   1.402   3.822
 2333SOL     OW 7028   1.728   2.034   4.704
 2333SOL    HW1 7029   1.772   1.962   4.658
 2333SOL    HW2 7030   1.642   1.998   4.726
 2334SOL     OW 7031   1.509   0.802   4.108
 2334SOL    HW1 7032   1.478   0.825   4.020
 2334SOL    HW2 7033   1.474   0.714   4.123
 2335SOL     OW 7034   1.423   1.232   3.533
 2335SOL    HW1 7035   1.454   1.150   3.570
 2335SOL    HW2 7036   1.447   1.227   3.440
 2336SOL     OW 7037   2.388   2.904   1.369
 2336SOL    HW1 7038   2.404   2.878   1.460
 2336SOL    HW2 7039   2.375   2.999   1.374
 2337SOL     OW 7040   0.956   1.265   1.024
 2337SOL    HW1 7041   0.863   1.260   1.004
 2337SOL    HW2 7042   0.995   1.191   0.977
 2338SOL     OW 7043   1.018   4.369   3.982
 2338SOL    HW1 7044   0.976   4.348   4.066
 2338SOL    HW2 7045   0.990   4.299   3.923
 2339SOL     OW 7046   0.983   0.014   3.459
 2339SOL    HW1 7047   1.028   0.084   3.412
 2339SOL    HW2 7048   0.992  -0.063   3.403
 2340SOL     OW 7049   1.596   0.171   1.778
 2340SOL    HW1 7050   1.612   0.080   1.802
 2340SOL    HW2 7051   1.652   0.187   1.703
 2341SOL     OW 7052   3.785   0.868   0.749
 2341SOL    HW1 7053   3.721   0.832   0.810
 2341SOL    HW2 7054   3.854   0.802   0.744
 2342SOL     OW 7055   0.080   2.809   4.035
 2342SOL    HW1 7056   0.016   2.782   3.968
 2342SOL    HW2 7057   0.150   2.744   4.029
 2343SOL     OW 7058   2.260   2.112   4.109
 2343SOL    HW1 7059   2.351   2.115   4.077
 2343SOL    HW2 7060   2.219   2.189   4.070
 2344SOL     OW 7061   4.727   2.011   1.408
 2344SOL    HW1 7062   4.715   2.071   1.335
 2344SOL    HW2 7063   4.688   2.056   1.483
 2345SOL     OW 7064   2.549   0.846   4.802
 2345SOL    HW1 7065   2.605   0.816   4.731
 2345SOL    HW2 7066   2.463   0.807   4.784
 2346SOL     OW 7067   0.651   3.928   2.292
 2346SOL    HW1 7068   0.628   4.017   2.264
 2346SOL    HW2 7069   0.589   3.908   2.363
 2347SOL     OW 7070   2.997   4.152   3.411
 2347SOL    HW1 7071   2.939   4.076   3.412
 2347SOL    HW2 7072   2.981   4.193   3.326
 2348SOL     OW 7073   0.586   0.449   0.301
 2348SOL    HW1 7074   0.514   0.462   0.239
 2348SOL    HW2 7075   0.625   0.536   0.311
 2349SOL     OW 7076   0.742   1.782   2.793
 2349SOL    HW1 7077   0.758   1.722   2.720
 2349SOL    HW2 7078   0.805   1.853   2.781
 2350SOL     OW 7079   4.592   1.467   2.261
 2350SOL    HW1 7080   4.594   1.396   2.197
 2350SOL    HW2 7081   4.683   1.481   2.285
 2351SOL     OW 7082   2.016   3.658   4.872
 2351SOL    HW1 7083   1.983   3.706   4.796
 2351SOL    HW2 7084   2.095   3.614   4.840
 2352SOL     OW 7085   2.317   2.321   1.825
 2352SOL    HW1 7086   2.268   2.284   1.752
 2352SOL    HW2 7087   2.253   2.374   1.873
 2353SOL     OW 7088   4.883   3.733   4.180
 2353SOL    HW1 7089   4.970   3.763   4.153
 2353SOL    HW2 7090   4.855   3.673   4.110
 2354SOL     OW 7091   4.003   1.931   2.628
 2354SOL    HW1 7092   4.045   1.845   2.625
 2354SOL    HW2 7093   3.910   1.913   2.615
 2355SOL     OW 7094   0.305   3.087   3.359
 2355SOL    HW1 7095   0.335   3.152   3.295
 2355SOL    HW2 7096   0.350   3.006   3.335
 2356SOL     OW 7097   4.156   3.667   0.462
 2356SOL    HW1 7098   4.092   3.624   0.405
 2356SOL    HW2 7099   4.159   3.757   0.430
 2357SOL     OW 7100   4.622   0.225   2.178
 2357SOL    HW1 7101   4.634   0.291   2.246
 2357SOL    HW2 7102   4.710   0.190   2.163
 2358SOL     OW 7103   0.167   1.056   0.628
 2358SOL    HW1 7104   0.231   1.057   0.699
 2358SOL    HW2 7105   0.151   1.149   0.609
 2359SOL     OW 7106   1.155   1.122   2.112
 2359SOL    HW1 7107   1.144   1.217   2.109
 2359SOL    HW2 7108   1.072   1.088   2.079
 2360SOL     OW 7109   4.086   1.172   1.560
 2360SOL    HW1 7110   4.157   1.192   1.621
 2360SOL    HW2 7111   4.012   1.223   1.593
 2361SOL     OW 7112   4.621   0.549   0.338
 2361SOL    HW1 7113   4.656   0.504   0.261
 2361SOL    HW2 7114   4.662   0.636   0.335
 2362SOL     OW 7115   2.387   0.218   3.374
 2362SOL    HW1 7116   2.435   0.231   3.455
 2362SOL    HW2 7117   2.398   0.126   3.353
 2363SOL     OW 7118   4.189   3.033   3.034
 2363SOL    HW1 7119   4.221   2.945   3.051
 2363SOL    HW2 7120   4.267   3.082   3.006
 2364SOL     OW 7121   1.039   0.771   2.954
 2364SOL    HW1 7122   1.092   0.835   2.905
 2364SOL    HW2 7123   1.046   0.690   2.903
 2365SOL     OW 7124   3.076   1.655   3.369
 2365SOL    HW1 7125   3.002   1.714   3.379
 2365SOL    HW2 7126   3.041   1.578   3.325
 2366SOL     OW 7127   1.817   1.849   1.245
 2366SOL    HW1 7128   1.885   1.870   1.181
 2366SOL    HW2 7129   1.864   1.820   1.323
 2367SOL     OW 7130   1.602   4.439   3.068
 2367SOL    HW1 7131   1.618   4.519   3.118
 2367SOL    HW2 7132   1.678   4.384   3.085
 2368SOL     OW 7133   3.507   4.923   1.451
 2368SOL    HW1 7134   3.447   4.992   1.480
 2368SOL    HW2 7135   3.592   4.947   1.489
 2369SOL     OW 7136   2.990   0.455   0.328
 2369SOL    HW1 7137   2.960   0.416   0.246
 2369SOL    HW2 7138   2.911   0.465   0.381
 2370SOL     OW 7139   3.991   3.235   4.394
 2370SOL    HW1 7140   4.004   3.309   4.453
 2370SOL    HW2 7141   4.078   3.199   4.381
 2371SOL     OW 7142   1.017   2.929   1.488
 2371SOL    HW1 7143   0.949   2.940   1.420
 2371SOL    HW2 7144   0.975   2.874   1.554
 2372SOL     OW 7145   4.587   1.759   1.066
 2372SOL    HW1 7146   4.675   1.795   1.067
 2372SOL    HW2 7147   4.549   1.791   0.984
 2373SOL     OW 7148   0.371   0.001   0.003
 2373SOL    HW1 7149   0.276  -0.001   0.002
 2373SOL    HW2 7150   0.394   0.027   0.092
 2374SOL     OW 7151   2.488   0.786   3.921
 2374SOL    HW1 7152   2.458   0.872   3.951
 2374SOL    HW2 7153   2.547   0.755   3.989
 2375SOL     OW 7154   1.003   0.214   4.538
 2375SOL    HW1 7155   1.051   0.194   4.619
 2375SOL    HW2 7156   0.911   0.197   4.559
 2376SOL     OW 7157   3.238   0.739   4.274
 2376SOL    HW1 7158   3.238   0.653   4.232
 2376SOL    HW2 7159   3.283   0.796   4.211
 2377SOL     OW 7160   3.044   3.140   2.883
 2377SOL    HW1 7161   3.101   3.064   2.873
 2377SOL    HW2 7162   3.084   3.207   2.828
 2378SOL     OW 7163   1.000   4.401   1.331
 2378SOL    HW1 7164   1.079   4.369   1.375
 2378SOL    HW2 7165   1.029   4.480   1.285
 2379SOL     OW 7166   2.357   1.492   1.554
 2379SOL    HW1 7167   2.288   1.434   1.522
 2379SOL    HW2 7168   2.345   1.573   1.505
 2380SOL     OW 7169   1.337   1.068   2.312
 2380SOL    HW1 7170   1.408   1.029   2.260
 2380SOL    HW2 7171   1.264   1.074   2.251
 2381SOL     OW 7172   2.149   4.522   4.650
 2381SOL    HW1 7173   2.186   4.605   4.619
 2381SOL    HW2 7174   2.062   4.545   4.681
 2382SOL     OW 7175   3.468   3.296   3.831
 2382SOL    HW1 7176   3.535   3.302   3.763
 2382SOL    HW2 7177   3.440   3.204   3.829
 2383SOL     OW 7178   3.344   1.401   3.660
 2383SOL    HW1 7179   3.402   1.465   3.617
 2383SOL    HW2 7180   3.351   1.422   3.753
 2384SOL     OW 7181   2.230   2.325   1.250
 2384SOL    HW1 7182   2.308   2.374   1.226
 2384SOL    HW2 7183   2.191   2.299   1.167
 2385SOL     OW 7184   1.073   4.651   0.946
 2385SOL    HW1 7185   1.164   4.643   0.918
 2385SOL    HW2 7186   1.046   4.561   0.964
 2386SOL     OW 7187   1.538   1.790   2.435
 2386SOL    HW1 7188   1.548   1.716   2.374
 2386SOL    HW2 7189   1.624   1.798   2.477
 2387SOL     OW 7190   1.263   1.283   1.295
 2387SOL    HW1 7191   1.310   1.329   1.365
 2387SOL    HW2 7192   1.323   1.282   1.222
 2388SOL     OW 7193   4.726   4.069   2.626
 2388SOL    HW1 7194   4.813   4.085   2.663
 2388SOL    HW2 7195   4.685   4.008   2.687
 2389SOL     OW 7196   2.836   3.787   2.277
 2389SOL    HW1 7197   2.823   3.874   2.240
 2389SOL    HW2 7198   2.904   3.748   2.223
 2390SOL     OW 7199   4.054   1.801   0.913
 2390SOL    HW1 7200   4.029   1.806   0.821
 2390SOL    HW2 7201   4.038   1.710   0.937
 2391SOL     OW 7202   1.629   3.170   4.180
 2391SOL    HW1 7203   1.607   3.077   4.176
 2391SOL    HW2 7204   1.561   3.213   4.129
 2392SOL     OW 7205   3.538   2.138   1.032
 2392SOL    HW1 7206   3.521   2.224   1.070
 2392SOL    HW2 7207   3.509   2.145   0.941
 2393SOL     OW 7208   1.805   2.787   3.280
 2393SOL    HW1 7209   1.785   2.736   3.202
 2393SOL    HW2 7210   1.729   2.776   3.337
 2394SOL     OW 7211   3.660   2.858   1.913
 2394SOL    HW1 7212   3.603   2.884   1.986
 2394SOL    HW2 7213   3.710   2.784   1.947
 2395SOL     OW 7214   0.352   1.330   2.722
 2395SOL    HW1 7215   0.264   1.366   2.731
 2395SOL    HW2 7216   0.407   1.385   2.777
 2396SOL     OW 7217   4.797   3.458   1.864
 2396SOL    HW1 7218   4.812   3.471   1.770
 2396SOL    HW2 7219   4.872   3.406   1.893
 2397SOL     OW 7220   4.644   4.504   2.774
 2397SOL    HW1 7221   4.650   4.430   2.835
 2397SOL    HW2 7222   4.591   4.471   2.701
 2398SOL     OW 7223   1.113   1.855   1.086
 2398SOL    HW1 7224   1.038   1.914   1.089
 2398SOL    HW2 7225   1.129   1.841   0.992
 2399SOL     OW 7226   0.034   2.482   1.501
 2399SOL    HW1 7227   0.082   2.472   1.419
 2399SOL    HW2 7228   0.057   2.404   1.552
 2400SOL     OW 7229   2.900   3.486   3.452
 2400SOL    HW1 7230   2.902   3.504   3.358
 2400SOL    HW2 7231   2.862   3.399   3.459
 2401SOL     OW 7232   2.867   2.761   4.727
 2401SOL    HW1 7233   2.823   2.763   4.813
 2401SOL    HW2 7234   2.953   2.800   4.744
 2402SOL     OW 7235   4.413   1.738   2.489
 2402SOL    HW1 7236   4.419   1.743   2.394
 2402SOL    HW2 7237   4.376   1.823   2.515
 2403SOL     OW 7238   1.394   3.995   3.643
 2403SOL    HW1 7239   1.381   4.011   3.736
 2403SOL    HW2 7240   1.452   3.919   3.639
 2404SOL     OW 7241   3.000   3.309   2.182
 2404SOL    HW1 7242   2.952   3.349   2.255
 2404SOL    HW2 7243   2.934   3.259   2.135
 2405SOL     OW 7244   3.758   3.806   2.423
 2405SOL    HW1 7245   3.836   3.862   2.413
 2405SOL    HW2 7246   3.685   3.863   2.401
 2406SOL     OW 7247   1.795   2.736   1.172
 2406SOL    HW1 7248   1.819   2.712   1.261
 2406SOL    HW2 7249   1.790   2.653   1.125
 2407SOL     OW 7250   3.553   2.836   3.491
 2407SOL    HW1 7251   3.513   2.886   3.420
 2407SOL    HW2 7252   3.600   2.902   3.543
 2408SOL     OW 7253   2.504   4.058   4.073
 2408SOL    HW1 7254   2.435   4.043   4.008
 2408SOL    HW2 7255   2.573   3.997   4.049
 2409SOL     OW 7256   3.222   0.604   2.996
 2409SOL    HW1 7257   3.242   0.575   3.085
 2409SOL    HW2 7258   3.198   0.696   3.006
 2410SOL     OW 7259   3.268   2.020   4.516
 2410SOL    HW1 7260   3.213   2.076   4.570
 2410SOL    HW2 7261   3.266   2.060   4.429
 2411SOL     OW 7262   2.986   0.600   3.712
 2411SOL    HW1 7263   3.005   0.660   3.640
 2411SOL    HW2 7264   3.055   0.533   3.706
 2412SOL     OW 7265   4.724   3.698   2.031
 2412SOL    HW1 7266   4.808   3.677   2.071
 2412SOL    HW2 7267   4.700   3.621   1.980
 2413SOL     OW 7268   2.684   4.847   1.389
 2413SOL    HW1 7269   2.684   4.773   1.328
 2413SOL    HW2 7270   2.695   4.924   1.333
 2414SOL     OW 7271   1.082   4.169   2.609
 2414SOL    HW1 7272   1.049   4.102   2.668
 2414SOL    HW2 7273   1.165   4.197   2.647
 2415SOL     OW 7274   1.595   0.867   0.409
 2415SOL    HW1 7275   1.543   0.812   0.468
 2415SOL    HW2 7276   1.664   0.902   0.465
 2416SOL     OW 7277   4.566   0.789   2.490
 2416SOL    HW1 7278   4.631   0.723   2.515
 2416SOL    HW2 7279   4.589   0.812   2.400
 2417SOL     OW 7280   3.294   0.614   3.269
 2417SOL    HW1 7281   3.349   0.692   3.262
 2417SOL    HW2 7282   3.350   0.549   3.313
 2418SOL     OW 7283   0.851   4.154   2.469
 2418SOL    HW1 7284   0.935   4.182   2.506
 2418SOL    HW2 7285   0.876   4.088   2.403
 2419SOL     OW 7286   0.695   0.913   4.692
 2419SOL    HW1 7287   0.710   0.860   4.613
 2419SOL    HW2 7288   0.620   0.968   4.670
 2420SOL     OW 7289   3.454   0.041   3.064
 2420SOL    HW1 7290   3.389   0.028   2.994
 2420SOL    HW2 7291   3.518   0.100   3.025
 2421SOL     OW 7292   3.280   1.656   4.181
 2421SOL    HW1 7293   3.362   1.680   4.224
 2421SOL    HW2 7294   3.233   1.603   4.246
 2422SOL     OW 7295   1.249   3.304   4.465
 2422SOL    HW1 7296   1.308   3.229   4.473
 2422SOL    HW2 7297   1.201   3.287   4.384
 2423SOL     OW 7298   4.419   0.320   4.850
 2423SOL    HW1 7299   4.417   0.357   4.938
 2423SOL    HW2 7300   4.432   0.226   4.864
 2424SOL     OW 7301   0.771   1.179   3.647
 2424SOL    HW1 7302   0.756   1.160   3.554
 2424SOL    HW2 7303   0.840   1.245   3.647
 2425SOL     OW 7304   0.288   4.843   2.213
 2425SOL    HW1 7305   0.331   4.831   2.297
 2425SOL    HW2 7306   0.197   4.859   2.235
 2426SOL     OW 7307   4.745   4.664   1.648
 2426SOL    HW1 7308   4.823   4.718   1.657
 2426SOL    HW2 7309   4.773   4.590   1.594
 2427SOL     OW 7310   4.903   1.940   3.324
 2427SOL    HW1 7311   4.998   1.948   3.332
 2427SOL    HW2 7312   4.888   1.919   3.232
 2428SOL     OW 7313   1.852   0.329   2.247
 2428SOL    HW1 7314   1.945   0.340   2.231
 2428SOL    HW2 7315   1.823   0.267   2.180
 2429SOL     OW 7316   3.451   3.292   3.383
 2429SOL    HW1 7317   3.377   3.353   3.377
 2429SOL    HW2 7318   3.527   3.343   3.355
 2430SOL     OW 7319   2.825   2.825   4.455
 2430SOL    HW1 7320   2.830   2.778   4.538
 2430SOL    HW2 7321   2.794   2.913   4.479
 2431SOL     OW 7322   3.687   2.429   1.088
 2431SOL    HW1 7323   3.773   2.407   1.052
 2431SOL    HW2 7324   3.697   2.518   1.122
 2432SOL     OW 7325   4.118   0.697   2.269
 2432SOL    HW1 7326   4.197   0.675   2.220
 2432SOL    HW2 7327   4.055   0.630   2.243
 2433SOL     OW 7328   0.563   0.051   3.951
 2433SOL    HW1 7329   0.658   0.051   3.965
 2433SOL    HW2 7330   0.552   0.032   3.858
 2434SOL     OW 7331   3.443   4.251   0.487
 2434SOL    HW1 7332   3.509   4.316   0.466
 2434SOL    HW2 7333   3.407   4.223   0.403
 2435SOL     OW 7334   0.075   2.911   2.992
 2435SOL    HW1 7335   0.024   2.968   2.935
 2435SOL    HW2 7336   0.010   2.864   3.043
 2436SOL     OW 7337   4.229   0.939   4.477
 2436SOL    HW1 7338   4.159   0.975   4.532
 2436SOL    HW2 7339   4.196   0.855   4.447
 2437SOL     OW 7340   3.095   1.931   1.702
 2437SOL    HW1 7341   3.145   1.954   1.624
 2437SOL    HW2 7342   3.140   1.855   1.738
 2438SOL     OW 7343   2.772   0.920   1.209
 2438SOL    HW1 7344   2.862   0.953   1.199
 2438SOL    HW2 7345   2.783   0.833   1.247
 2439SOL     OW 7346   4.173   0.267   1.533
 2439SOL    HW1 7347   4.206   0.355   1.550
 2439SOL    HW2 7348   4.164   0.227   1.619
 2440SOL     OW 7349   0.458   3.129   2.374
 2440SOL    HW1 7350   0.547   3.148   2.404
 2440SOL    HW2 7351   0.401   3.183   2.429
 2441SOL     OW 7352   2.087   2.768   2.424
 2441SOL    HW1 7353   2.173   2.761   2.383
 2441SOL    HW2 7354   2.060   2.678   2.439
 2442SOL     OW 7355   1.602   4.103   0.897
 2442SOL    HW1 7356   1.629   4.026   0.946
 2442SOL    HW2 7357   1.543   4.070   0.829
 2443SOL     OW 7358   0.339   4.770   3.762
 2443SOL    HW1 7359   0.295   4.701   3.813
 2443SOL    HW2 7360   0.432   4.755   3.778
 2444SOL     OW 7361   0.488   3.784   4.764
 2444SOL    HW1 7362   0.442   3.854   4.810
 2444SOL    HW2 7363   0.426   3.753   4.698
 2445SOL     OW 7364   2.941   0.057   1.054
 2445SOL    HW1 7365   2.852   0.092   1.051
 2445SOL    HW2 7366   2.955   0.034   1.145
 2446SOL     OW 7367   3.397   4.748   2.561
 2446SOL    HW1 7368   3.479   4.705   2.588
 2446SOL    HW2 7369   3.343   4.747   2.640
 2447SOL     OW 7370   3.499   3.097   2.117
 2447SOL    HW1 7371   3.417   3.129   2.154
 2447SOL    HW2 7372   3.504   3.005   2.145
 2448SOL     OW 7373   3.210   4.312   1.161
 2448SOL    HW1 7374   3.253   4.296   1.077
 2448SOL    HW2 7375   3.190   4.406   1.161
 2449SOL     OW 7376   2.151   3.707   3.338
 2449SOL    HW1 7377   2.213   3.754   3.282
 2449SOL    HW2 7378   2.079   3.769   3.353
 2450SOL     OW 7379   2.266   1.439   2.028
 2450SOL    HW1 7380   2.220   1.524   2.028
 2450SOL    HW2 7381   2.298   1.430   2.118
 2451SOL     OW 7382   0.291   2.439   3.494
 2451SOL    HW1 7383   0.382   2.433   3.521
 2451SOL    HW2 7384   0.252   2.357   3.525
 2452SOL     OW 7385   1.563   4.021   2.567
 2452SOL    HW1 7386   1.590   3.930   2.575
 2452SOL    HW2 7387   1.545   4.033   2.474
 2453SOL     OW 7388   1.050   3.386   4.643
 2453SOL    HW1 7389   1.108   3.360   4.571
 2453SOL    HW2 7390   0.966   3.344   4.623
 2454SOL     OW 7391   3.300   3.855   2.314
 2454SOL    HW1 7392   3.290   3.775   2.262
 2454SOL    HW2 7393   3.369   3.904   2.270
 2455SOL     OW 7394   1.154   4.576   1.729
 2455SOL    HW1 7395   1.089   4.641   1.700
 2455SOL    HW2 7396   1.217   4.572   1.658
 2456SOL     OW 7397   0.681   4.532   4.615
 2456SOL    HW1 7398   0.595   4.523   4.575
 2456SOL    HW2 7399   0.710   4.620   4.590
 2457SOL     OW 7400   1.446   4.790   1.660
 2457SOL    HW1 7401   1.451   4.848   1.737
 2457SOL    HW2 7402   1.493   4.838   1.591
 2458SOL     OW 7403   4.795   0.958   4.210
 2458SOL    HW1 7404   4.773   0.903   4.134
 2458SOL    HW2 7405   4.740   1.036   4.200
 2459SOL     OW 7406   2.151   4.330   2.001
 2459SOL    HW1 7407   2.205   4.260   1.964
 2459SOL    HW2 7408   2.191   4.411   1.970
 2460SOL     OW 7409   3.201   0.683   0.296
 2460SOL    HW1 7410   3.215   0.589   0.307
 2460SOL    HW2 7411   3.109   0.692   0.272
 2461SOL     OW 7412   2.231   0.741   3.768
 2461SOL    HW1 7413   2.307   0.727   3.824
 2461SOL    HW2 7414   2.159   0.696   3.812
 2462SOL     OW 7415   2.861   0.822   0.478
 2462SOL    HW1 7416   2.873   0.781   0.393
 2462SOL    HW2 7417   2.766   0.836   0.484
 2463SOL     OW 7418   1.095   3.831   0.054
 2463SOL    HW1 7419   1.096   3.747   0.009
 2463SOL    HW2 7420   1.158   3.885   0.006
 2464SOL     OW 7421   3.421   0.709   2.774
 2464SOL    HW1 7422   3.335   0.672   2.753
 2464SOL    HW2 7423   3.424   0.710   2.870
 2465SOL     OW 7424   3.274   0.338   1.716
 2465SOL    HW1 7425   3.201   0.376   1.668
 2465SOL    HW2 7426   3.234   0.293   1.790
 2466SOL     OW 7427   1.002   3.380   2.126
 2466SOL    HW1 7428   1.020   3.330   2.046
 2466SOL    HW2 7429   0.927   3.336   2.166
 2467SOL     OW 7430   3.684   4.690   2.648
 2467SOL    HW1 7431   3.681   4.784   2.627
 2467SOL    HW2 7432   3.761   4.658   2.601
 2468SOL     OW 7433   2.185   4.670   2.173
 2468SOL    HW1 7434   2.189   4.755   2.129
 2468SOL    HW2 7435   2.233   4.611   2.115
 2469SOL     OW 7436   4.666   4.857   4.188
 2469SOL    HW1 7437   4.712   4.910   4.123
 2469SOL    HW2 7438   4.671   4.768   4.153
 2470SOL     OW 7439   1.318   4.046   3.950
 2470SOL    HW1 7440   1.272   3.995   4.016
 2470SOL    HW2 7441   1.408   4.053   3.983
 2471SOL     OW 7442   2.141   1.415   3.609
 2471SOL    HW1 7443   2.186   1.331   3.602
 2471SOL    HW2 7444   2.059   1.402   3.561
 2472SOL     OW 7445   4.414   1.539   2.927
 2472SOL    HW1 7446   4.439   1.451   2.955
 2472SOL    HW2 7447   4.319   1.535   2.916
 2473SOL     OW 7448   1.521   1.348   4.618
 2473SOL    HW1 7449   1.544   1.331   4.709
 2473SOL    HW2 7450   1.581   1.418   4.590
 2474SOL     OW 7451   4.233   0.193   1.794
 2474SOL    HW1 7452   4.240   0.182   1.889
 2474SOL    HW2 7453   4.318   0.228   1.767
 2475SOL     OW 7454   1.152   3.680   3.484
 2475SOL    HW1 7455   1.235   3.675   3.530
 2475SOL    HW2 7456   1.131   3.590   3.459
 2476SOL     OW 7457   2.765   0.837   3.919
 2476SOL    HW1 7458   2.697   0.779   3.886
 2476SOL    HW2 7459   2.843   0.781   3.927
 2477SOL     OW 7460   1.914   1.805   1.512
 2477SOL    HW1 7461   1.858   1.865   1.562
 2477SOL    HW2 7462   2.001   1.818   1.549
 2478SOL     OW 7463   0.997   2.169   0.168
 2478SOL    HW1 7464   1.059   2.155   0.239
 2478SOL    HW2 7465   1.000   2.088   0.117
 2479SOL     OW 7466   0.552   2.388   3.535
 2479SOL    HW1 7467   0.602   2.310   3.512
 2479SOL    HW2 7468   0.605   2.434   3.600
 2480SOL     OW 7469   4.182   4.862   0.256
 2480SOL    HW1 7470   4.178   4.790   0.194
 2480SOL    HW2 7471   4.231   4.930   0.210
 2481SOL     OW 7472   0.839   2.636   0.999
 2481SOL    HW1 7473   0.833   2.644   0.904
 2481SOL    HW2 7474   0.766   2.579   1.023
 2482SOL     OW 7475   1.737   2.765   2.998
 2482SOL    HW1 7476   1.699   2.746   2.912
 2482SOL    HW2 7477   1.790   2.843   2.984
 2483SOL     OW 7478   2.350   1.385   3.846
 2483SOL    HW1 7479   2.360   1.322   3.775
 2483SOL    HW2 7480   2.411   1.455   3.824
 2484SOL     OW 7481   3.448   2.399   4.218
 2484SOL    HW1 7482   3.450   2.430   4.308
 2484SOL    HW2 7483   3.533   2.357   4.205
 2485SOL     OW 7484   1.628   4.704   4.107
 2485SOL    HW1 7485   1.637   4.710   4.012
 2485SOL    HW2 7486   1.534   4.712   4.122
 2486SOL     OW 7487   0.464   2.572   2.869
 2486SOL    HW1 7488   0.489   2.665   2.863
 2486SOL    HW2 7489   0.371   2.573   2.889
 2487SOL     OW 7490   4.617   4.590   4.112
 2487SOL    HW1 7491   4.678   4.552   4.049
 2487SOL    HW2 7492   4.534   4.545   4.094
 2488SOL     OW 7493   3.046   3.971   0.245
 2488SOL    HW1 7494   3.029   4.054   0.289
 2488SOL    HW2 7495   3.069   3.995   0.155
 2489SOL     OW 7496   3.217   4.488   2.956
 2489SOL    HW1 7497   3.157   4.413   2.949
 2489SOL    HW2 7498   3.303   4.448   2.971
 2490SOL     OW 7499   2.974   1.115   2.616
 2490SOL    HW1 7500   3.056   1.065   2.614
 2490SOL    HW2 7501   2.969   1.156   2.529
 2491SOL     OW 7502   3.250   3.963   0.858
 2491SOL    HW1 7503   3.200   4.030   0.811
 2491SOL    HW2 7504   3.231   3.980   0.950
 2492SOL     OW 7505   2.051   0.969   0.744
 2492SOL    HW1 7506   2.005   0.971   0.660
 2492SOL    HW2 7507   2.141   0.948   0.722
 2493SOL     OW 7508   4.371   2.431   0.389
 2493SOL    HW1 7509   4.423   2.381   0.452
 2493SOL    HW2 7510   4.422   2.510   0.373
 2494SOL     OW 7511   1.318   4.689   0.827
 2494SOL    HW1 7512   1.321   4.608   0.776
 2494SOL    HW2 7513   1.402   4.732   0.809
 2495SOL     OW 7514   3.399   1.981   4.236
 2495SOL    HW1 7515   3.436   1.976   4.148
 2495SOL    HW2 7516   3.306   2.001   4.222
 2496SOL     OW 7517   3.858   3.410   1.283
 2496SOL    HW1 7518   3.765   3.420   1.263
 2496SOL    HW2 7519   3.864   3.421   1.377
 2497SOL     OW 7520   0.439   3.630   0.123
 2497SOL    HW1 7521   0.354   3.590   0.106
 2497SOL    HW2 7522   0.420   3.723   0.136
 2498SOL     OW 7523   4.113   4.511   3.995
 2498SOL    HW1 7524   4.085   4.477   3.910
 2498SOL    HW2 7525   4.131   4.432   4.047
 2499SOL     OW 7526   2.078   3.763   0.162
 2499SOL    HW1 7527   1.995   3.807   0.179
 2499SOL    HW2 7528   2.063   3.713   0.082
 2500SOL     OW 7529   0.303   0.953   3.547
 2500SOL    HW1 7530   0.246   0.964   3.470
 2500SOL    HW2 7531   0.372   1.018   3.535
 2501SOL     OW 7532   1.353   1.911   1.790
 2501SOL    HW1 7533   1.301   1.982   1.753
 2501SOL    HW2 7534   1.392   1.950   1.869
 2502SOL     OW 7535   2.060   1.135   0.961
 2502SOL    HW1 7536   2.140   1.186   0.951
 2502SOL    HW2 7537   2.060   1.075   0.887
 2503SOL     OW 7538   1.714   1.530   3.639
 2503SOL    HW1 7539   1.629   1.545   3.679
 2503SOL    HW2 7540   1.722   1.434   3.635
 2504SOL     OW 7541   2.663   3.356   3.568
 2504SOL    HW1 7542   2.631   3.445   3.556
 2504SOL    HW2 7543   2.585   3.301   3.565
 2505SOL     OW 7544   3.180   4.474   0.300
 2505SOL    HW1 7545   3.260   4.507   0.341
 2505SOL    HW2 7546   3.208   4.445   0.213
 2506SOL     OW 7547   4.275   3.887   4.115
 2506SOL    HW1 7548   4.335   3.877   4.189
 2506SOL    HW2 7549   4.210   3.818   4.127
 2507SOL     OW 7550   4.013   3.636   3.815
 2507SOL    HW1 7551   4.031   3.604   3.903
 2507SOL    HW2 7552   3.958   3.569   3.775
 2508SOL     OW 7553   4.361   1.646   1.548
 2508SOL    HW1 7554   4.380   1.564   1.504
 2508SOL    HW2 7555   4.397   1.714   1.491
 2509SOL     OW 7556   4.311   0.877   2.633
 2509SOL    HW1 7557   4.376   0.864   2.563
 2509SOL    HW2 7558   4.347   0.949   2.685
 2510SOL     OW 7559   4.937   1.196   1.533
 2510SOL    HW1 7560   4.884   1.268   1.565
 2510SOL    HW2 7561   4.898   1.118   1.572
 2511SOL     OW 7562   1.744   4.619   1.406
 2511SOL    HW1 7563   1.775   4.688   1.464
 2511SOL    HW2 7564   1.711   4.665   1.329
 2512SOL     OW 7565   3.482   4.846   4.839
 2512SOL    HW1 7566   3.401   4.843   4.889
 2512SOL    HW2 7567   3.531   4.769   4.868
 2513SOL     OW 7568   2.069   1.628   2.084
 2513SOL    HW1 7569   2.020   1.641   2.004
 2513SOL    HW2 7570   2.010   1.578   2.141
 2514SOL     OW 7571   1.825   3.217   2.133
 2514SOL    HW1 7572   1.818   3.223   2.038
 2514SOL    HW2 7573   1.740   3.182   2.161
 2515SOL     OW 7574   4.410   4.450   4.011
 2515SOL    HW1 7575   4.357   4.411   4.081
 2515SOL    HW2 7576   4.350   4.456   3.936
 2516SOL     OW 7577   0.531   3.036   0.009
 2516SOL    HW1 7578   0.582   3.005   0.084
 2516SOL    HW2 7579   0.523   3.131   0.023
 2517SOL     OW 7580   3.762   1.784   2.062
 2517SOL    HW1 7581   3.749   1.690   2.075
 2517SOL    HW2 7582   3.723   1.802   1.976
 2518SOL     OW 7583   1.244   4.150   3.445
 2518SOL    HW1 7584   1.300   4.193   3.380
 2518SOL    HW2 7585   1.302   4.087   3.489
 2519SOL     OW 7586   0.673   4.420   1.987
 2519SOL    HW1 7587   0.640   4.332   1.968
 2519SOL    HW2 7588   0.747   4.431   1.927
 2520SOL     OW 7589   0.327   4.632   4.108
 2520SOL    HW1 7590   0.379   4.588   4.176
 2520SOL    HW2 7591   0.319   4.567   4.038
 2521SOL     OW 7592   1.184   0.481   1.018
 2521SOL    HW1 7593   1.269   0.465   1.060
 2521SOL    HW2 7594   1.127   0.412   1.053
 2522SOL     OW 7595   4.189   0.517   4.097
 2522SOL    HW1 7596   4.215   0.608   4.109
 2522SOL    HW2 7597   4.095   0.515   4.115
 2523SOL     OW 7598   3.488   3.249   0.805
 2523SOL    HW1 7599   3.543   3.174   0.828
 2523SOL    HW2 7600   3.547   3.324   0.805
 2524SOL     OW 7601   2.687   3.793   0.683
 2524SOL    HW1 7602   2.678   3.731   0.756
 2524SOL    HW2 7603   2.628   3.760   0.616
 2525SOL     OW 7604   0.449   2.616   3.786
 2525SOL    HW1 7605   0.527   2.613   3.731
 2525SOL    HW2 7606   0.428   2.524   3.802
 2526SOL     OW 7607   4.037   2.265   0.272
 2526SOL    HW1 7608   3.955   2.228   0.240
 2526SOL    HW2 7609   4.042   2.236   0.364
 2527SOL     OW 7610   4.329   3.233   2.590
 2527SOL    HW1 7611   4.350   3.141   2.573
 2527SOL    HW2 7612   4.254   3.230   2.649
 2528SOL     OW 7613   2.898   0.124   3.916
 2528SOL    HW1 7614   2.957   0.171   3.857
 2528SOL    HW2 7615   2.890   0.037   3.877
 2529SOL     OW 7616   0.850   2.884   4.336
 2529SOL    HW1 7617   0.786   2.858   4.402
 2529SOL    HW2 7618   0.873   2.803   4.291
 2530SOL     OW 7619   2.970   4.443   0.864
 2530SOL    HW1 7620   3.044   4.382   0.864
 2530SOL    HW2 7621   2.984   4.497   0.787
 2531SOL     OW 7622   0.405   4.241   3.665
 2531SOL    HW1 7623   0.336   4.192   3.621
 2531SOL    HW2 7624   0.404   4.209   3.755
 2532SOL     OW 7625   0.110   0.632   4.855
 2532SOL    HW1 7626   0.157   0.551   4.875
 2532SOL    HW2 7627   0.043   0.606   4.792
 2533SOL     OW 7628   0.522   4.441   2.833
 2533SOL    HW1 7629   0.586   4.496   2.878
 2533SOL    HW2 7630   0.556   4.352   2.843
 2534SOL     OW 7631   3.446   4.361   2.657
 2534SOL    HW1 7632   3.442   4.265   2.650
 2534SOL    HW2 7633   3.467   4.377   2.749
 2535SOL     OW 7634   0.684   2.599   2.302
 2535SOL    HW1 7635   0.743   2.674   2.305
 2535SOL    HW2 7636   0.703   2.558   2.218
 2536SOL     OW 7637   4.267   2.546   1.482
 2536SOL    HW1 7638   4.212   2.489   1.429
 2536SOL    HW2 7639   4.218   2.627   1.490
 2537SOL     OW 7640   1.185   3.394   0.684
 2537SOL    HW1 7641   1.200   3.487   0.697
 2537SOL    HW2 7642   1.265   3.362   0.642
 2538SOL     OW 7643   4.942   1.343   4.087
 2538SOL    HW1 7644   4.881   1.380   4.023
 2538SOL    HW2 7645   4.950   1.411   4.154
 2539SOL     OW 7646   2.722   0.968   3.234
 2539SOL    HW1 7647   2.800   0.956   3.180
 2539SOL    HW2 7648   2.655   1.000   3.173
 2540SOL     OW 7649   3.830   4.270   2.972
 2540SOL    HW1 7650   3.772   4.289   3.046
 2540SOL    HW2 7651   3.856   4.178   2.985
 2541SOL     OW 7652   2.848   4.416   4.178
 2541SOL    HW1 7653   2.806   4.331   4.191
 2541SOL    HW2 7654   2.777   4.479   4.188
 2542SOL     OW 7655   3.740   4.145   3.675
 2542SOL    HW1 7656   3.835   4.151   3.671
 2542SOL    HW2 7657   3.712   4.151   3.583
 2543SOL     OW 7658   3.618   4.274   4.060
 2543SOL    HW1 7659   3.568   4.246   3.983
 2543SOL    HW2 7660   3.705   4.294   4.026
 2544SOL     OW 7661   2.078   1.645   3.208
 2544SOL    HW1 7662   2.009   1.648   3.274
 2544SOL    HW2 7663   2.034   1.611   3.130
 2545SOL     OW 7664   1.232   4.197   2.054
 2545SOL    HW1 7665   1.245   4.190   2.149
 2545SOL    HW2 7666   1.235   4.292   2.037
 2546SOL     OW 7667   3.509   2.960   2.531
 2546SOL    HW1 7668   3.422   2.992   2.553
 2546SOL    HW2 7669   3.559   3.039   2.509
 2547SOL     OW 7670   2.547   1.948   0.229
 2547SOL    HW1 7671   2.602   2.021   0.257
 2547SOL    HW2 7672   2.597   1.870   0.250
 2548SOL     OW 7673   3.732   0.942   0.284
 2548SOL    HW1 7674   3.775   0.988   0.212
 2548SOL    HW2 7675   3.728   0.851   0.255
 2549SOL     OW 7676   2.525   2.814   0.151
 2549SOL    HW1 7677   2.445   2.765   0.170
 2549SOL    HW2 7678   2.495   2.895   0.111
 2550SOL     OW 7679   3.488   1.299   0.028
 2550SOL    HW1 7680   3.557   1.365   0.021
 2550SOL    HW2 7681   3.515   1.244   0.101
 2551SOL     OW 7682   4.367   1.576   0.836
 2551SOL    HW1 7683   4.335   1.539   0.753
 2551SOL    HW2 7684   4.444   1.524   0.857
 2552SOL     OW 7685   3.952   4.334   2.027
 2552SOL    HW1 7686   3.870   4.330   1.978
 2552SOL    HW2 7687   4.014   4.281   1.976
 2553SOL     OW 7688   4.819   4.639   1.236
 2553SOL    HW1 7689   4.889   4.697   1.266
 2553SOL    HW2 7690   4.850   4.607   1.151
 2554SOL     OW 7691   3.639   0.887   1.764
 2554SOL    HW1 7692   3.634   0.803   1.810
 2554SOL    HW2 7693   3.693   0.942   1.820
 2555SOL     OW 7694   0.606   0.296   3.366
 2555SOL    HW1 7695   0.584   0.386   3.392
 2555SOL    HW2 7696   0.689   0.278   3.411
 2556SOL     OW 7697   3.766   0.826   3.298
 2556SOL    HW1 7698   3.758   0.835   3.203
 2556SOL    HW2 7699   3.744   0.913   3.333
 2557SOL     OW 7700   1.835   1.323   1.041
 2557SOL    HW1 7701   1.886   1.244   1.028
 2557SOL    HW2 7702   1.767   1.298   1.103
 2558SOL     OW 7703   2.593   3.576   0.981
 2558SOL    HW1 7704   2.661   3.603   1.044
 2558SOL    HW2 7705   2.545   3.657   0.962
 2559SOL     OW 7706   1.994   1.800   4.239
 2559SOL    HW1 7707   2.073   1.753   4.215
 2559SOL    HW2 7708   2.025   1.886   4.269
 2560SOL     OW 7709   0.225   3.428   4.485
 2560SOL    HW1 7710   0.241   3.338   4.457
 2560SOL    HW2 7711   0.131   3.441   4.471
 2561SOL     OW 7712   0.056   4.033   1.163
 2561SOL    HW1 7713   0.148   4.007   1.154
 2561SOL    HW2 7714   0.022   4.030   1.073
 2562SOL     OW 7715   0.730   1.133   4.483
 2562SOL    HW1 7716   0.648   1.111   4.526
 2562SOL    HW2 7717   0.777   1.186   4.546
 2563SOL     OW 7718   4.885   0.977   0.139
 2563SOL    HW1 7719   4.800   1.020   0.140
 2563SOL    HW2 7720   4.908   0.970   0.046
 2564SOL     OW 7721   0.624   1.608   4.234
 2564SOL    HW1 7722   0.631   1.558   4.315
 2564SOL    HW2 7723   0.715   1.622   4.207
 2565SOL     OW 7724   2.057   4.695   1.779
 2565SOL    HW1 7725   2.032   4.609   1.747
 2565SOL    HW2 7726   2.125   4.677   1.844
 2566SOL     OW 7727   0.142   2.658   1.247
 2566SOL    HW1 7728   0.104   2.729   1.194
 2566SOL    HW2 7729   0.188   2.704   1.317
 2567SOL     OW 7730   0.390   2.861   4.488
 2567SOL    HW1 7731   0.297   2.855   4.512
 2567SOL    HW2 7732   0.429   2.782   4.526
 2568SOL     OW 7733   3.684   3.076   0.690
 2568SOL    HW1 7734   3.766   3.080   0.739
 2568SOL    HW2 7735   3.645   2.992   0.716
 2569SOL     OW 7736   1.203   2.024   4.415
 2569SOL    HW1 7737   1.220   1.952   4.354
 2569SOL    HW2 7738   1.157   2.089   4.362
 2570SOL     OW 7739   1.219   1.936   3.953
 2570SOL    HW1 7740   1.183   2.015   3.993
 2570SOL    HW2 7741   1.302   1.922   3.998
 2571SOL     OW 7742   0.055   4.817   1.607
 2571SOL    HW1 7743   0.071   4.791   1.516
 2571SOL    HW2 7744   0.141   4.842   1.641
 2572SOL     OW 7745   1.195   4.042   0.825
 2572SOL    HW1 7746   1.164   3.965   0.874
 2572SOL    HW2 7747   1.261   4.081   0.882
 2573SOL     OW 7748   3.429   4.340   0.144
 2573SOL    HW1 7749   3.404   4.254   0.177
 2573SOL    HW2 7750   3.428   4.331   0.048
 2574SOL     OW 7751   2.115   3.316   2.540
 2574SOL    HW1 7752   2.098   3.299   2.447
 2574SOL    HW2 7753   2.116   3.229   2.581
 2575SOL     OW 7754   0.718   3.140   2.004
 2575SOL    HW1 7755   0.732   3.192   2.083
 2575SOL    HW2 7756   0.642   3.086   2.024
 2576SOL     OW 7757   4.716   4.259   3.558
 2576SOL    HW1 7758   4.627   4.251   3.593
 2576SOL    HW2 7759   4.713   4.213   3.474
 2577SOL     OW 7760   1.008   0.934   4.701
 2577SOL    HW1 7761   1.047   1.005   4.753
 2577SOL    HW2 7762   0.920   0.926   4.736
 2578SOL     OW 7763   0.777   1.742   2.197
 2578SOL    HW1 7764   0.849   1.800   2.222
 2578SOL    HW2 7765   0.748   1.702   2.279
 2579SOL     OW 7766   1.158   1.863   3.348
 2579SOL    HW1 7767   1.178   1.885   3.257
 2579SOL    HW2 7768   1.190   1.773   3.359
 2580SOL     OW 7769   0.752   2.433   2.085
 2580SOL    HW1 7770   0.680   2.370   2.086
 2580SOL    HW2 7771   0.831   2.379   2.087
 2581SOL     OW 7772   3.868   1.298   4.442
 2581SOL    HW1 7773   3.847   1.255   4.359
 2581SOL    HW2 7774   3.790   1.285   4.496
 2582SOL     OW 7775   4.910   0.634   2.325
 2582SOL    HW1 7776   4.889   0.665   2.237
 2582SOL    HW2 7777   4.952   0.709   2.367
 2583SOL     OW 7778   2.144   3.776   1.194
 2583SOL    HW1 7779   2.187   3.860   1.180
 2583SOL    HW2 7780   2.203   3.712   1.153
 2584SOL     OW 7781   4.313   4.790   2.341
 2584SOL    HW1 7782   4.269   4.838   2.410
 2584SOL    HW2 7783   4.406   4.806   2.356
 2585SOL     OW 7784   1.657   1.530   0.275
 2585SOL    HW1 7785   1.709   1.587   0.331
 2585SOL    HW2 7786   1.642   1.452   0.328
 2586SOL     OW 7787   4.333   1.017   3.106
 2586SOL    HW1 7788   4.386   0.940   3.125
 2586SOL    HW2 7789   4.295   1.041   3.190
 2587SOL     OW 7790   2.805   1.127   0.698
 2587SOL    HW1 7791   2.900   1.126   0.698
 2587SOL    HW2 7792   2.781   1.090   0.613
 2588SOL     OW 7793   4.802   1.156   0.643
 2588SOL    HW1 7794   4.849   1.229   0.684
 2588SOL    HW2 7795   4.804   1.176   0.549
 2589SOL     OW 7796   0.630   4.709   3.771
 2589SOL    HW1 7797   0.606   4.744   3.685
 2589SOL    HW2 7798   0.666   4.622   3.753
 2590SOL     OW 7799   2.433   0.559   1.628
 2590SOL    HW1 7800   2.430   0.511   1.545
 2590SOL    HW2 7801   2.373   0.632   1.615
 2591SOL     OW 7802   2.316   3.477   1.876
 2591SOL    HW1 7803   2.278   3.398   1.836
 2591SOL    HW2 7804   2.385   3.504   1.816
 2592SOL     OW 7805   3.426   1.768   2.823
 2592SOL    HW1 7806   3.442   1.862   2.826
 2592SOL    HW2 7807   3.496   1.733   2.768
 2593SOL     OW 7808   1.457   0.040   1.069
 2593SOL    HW1 7809   1.478  -0.030   1.007
 2593SOL    HW2 7810   1.381   0.007   1.117
 2594SOL     OW 7811   0.758   0.618   4.875
 2594SOL    HW1 7812   0.809   0.651   4.949
 2594SOL    HW2 7813   0.670   0.654   4.889
 2595SOL     OW 7814   2.249   4.007   4.294
 2595SOL    HW1 7815   2.331   4.008   4.342
 2595SOL    HW2 7816   2.191   4.065   4.342
 2596SOL     OW 7817   3.992   4.871   3.193
 2596SOL    HW1 7818   3.911   4.844   3.151
 2596SOL    HW2 7819   4.013   4.956   3.153
 2597SOL     OW 7820   2.001   0.551   4.323
 2597SOL    HW1 7821   2.042   0.630   4.357
 2597SOL    HW2 7822   1.980   0.572   4.232
 2598SOL     OW 7823   1.590   4.247   4.543
 2598SOL    HW1 7824   1.573   4.324   4.489
 2598SOL    HW2 7825   1.672   4.267   4.589
 2599SOL     OW 7826   2.522   2.570   1.651
 2599SOL    HW1 7827   2.506   2.476   1.657
 2599SOL    HW2 7828   2.436   2.609   1.634
 2600SOL     OW 7829   0.708   3.010   3.770
 2600SOL    HW1 7830   0.801   3.010   3.746
 2600SOL    HW2 7831   0.663   3.020   3.686
 2601SOL     OW 7832   4.869   3.476   0.171
 2601SOL    HW1 7833   4.903   3.408   0.229
 2601SOL    HW2 7834   4.814   3.530   0.228
 2602SOL     OW 7835   1.874   4.819   1.582
 2602SOL    HW1 7836   1.852   4.896   1.634
 2602SOL    HW2 7837   1.911   4.757   1.646
 2603SOL     OW 7838   0.246   1.957   3.441
 2603SOL    HW1 7839   0.271   1.881   3.493
 2603SOL    HW2 7840   0.311   1.962   3.372
 2604SOL     OW 7841   1.438   3.749   2.083
 2604SOL    HW1 7842   1.436   3.796   2.000
 2604SOL    HW2 7843   1.347   3.745   2.112
 2605SOL     OW 7844   1.920   0.303   2.711
 2605SOL    HW1 7845   2.008   0.272   2.693
 2605SOL    HW2 7846   1.887   0.334   2.626
 2606SOL     OW 7847   3.574   2.670   3.036
 2606SOL    HW1 7848   3.578   2.688   3.130
 2606SOL    HW2 7849   3.482   2.656   3.017
 2607SOL     OW 7850   0.231   2.367   2.742
 2607SOL    HW1 7851   0.225   2.445   2.686
 2607SOL    HW2 7852   0.258   2.297   2.682
 2608SOL     OW 7853   0.582   1.252   1.658
 2608SOL    HW1 7854   0.637   1.178   1.684
 2608SOL    HW2 7855   0.631   1.295   1.588
 2609SOL     OW 7856   1.310   0.125   4.476
 2609SOL    HW1 7857   1.395   0.122   4.519
 2609SOL    HW2 7858   1.248   0.101   4.545
 2610SOL     OW 7859   0.008   0.232   4.796
 2610SOL    HW1 7860   0.085   0.203   4.844
 2610SOL    HW2 7861   0.008   0.179   4.716
 2611SOL     OW 7862   3.271   1.031   0.296
 2611SOL    HW1 7863   3.221   0.995   0.369
 2611SOL    HW2 7864   3.236   0.988   0.218
 2612SOL     OW 7865   3.174   2.531   4.839
 2612SOL    HW1 7866   3.178   2.609   4.785
 2612SOL    HW2 7867   3.266   2.511   4.859
 2613SOL     OW 7868   3.208   2.305   0.340
 2613SOL    HW1 7869   3.209   2.401   0.337
 2613SOL    HW2 7870   3.293   2.281   0.376
 2614SOL     OW 7871   1.473   2.821   2.871
 2614SOL    HW1 7872   1.458   2.906   2.913
 2614SOL    HW2 7873   1.400   2.767   2.901
 2615SOL     OW 7874   3.470   2.411   0.722
 2615SOL    HW1 7875   3.400   2.467   0.754
 2615SOL    HW2 7876   3.550   2.461   0.737
 2616SOL     OW 7877   2.239   0.318   4.478
 2616SOL    HW1 7878   2.315   0.366   4.445
 2616SOL    HW2 7879   2.186   0.384   4.523
 2617SOL     OW 7880   1.834   1.603   0.697
 2617SOL    HW1 7881   1.839   1.507   0.703
 2617SOL    HW2 7882   1.804   1.620   0.608
 2618SOL     OW 7883   3.407   1.019   3.538
 2618SOL    HW1 7884   3.432   1.054   3.623
 2618SOL    HW2 7885   3.485   1.032   3.483
 2619SOL     OW 7886   4.858   1.546   2.107
 2619SOL    HW1 7887   4.917   1.605   2.060
 2619SOL    HW2 7888   4.844   1.588   2.192
 2620SOL     OW 7889   2.455   1.483   1.796
 2620SOL    HW1 7890   2.395   1.496   1.723
 2620SOL    HW2 7891   2.399   1.452   1.868
 2621SOL     OW 7892   0.085   2.614   2.304
 2621SOL    HW1 7893  -0.004   2.579   2.311
 2621SOL    HW2 7894   0.130   2.554   2.245
 2622SOL     OW 7895   2.330   0.747   0.804
 2622SOL    HW1 7896   2.333   0.652   0.794
 2622SOL    HW2 7897   2.322   0.780   0.715
 2623SOL     OW 7898   4.294   0.176   4.533
 2623SOL    HW1 7899   4.385   0.196   4.554
 2623SOL    HW2 7900   4.286   0.195   4.440
 2624SOL     OW 7901   4.317   0.462   0.139
 2624SOL    HW1 7902   4.407   0.442   0.163
 2624SOL    HW2 7903   4.315   0.558   0.132
 2625SOL     OW 7904   1.544   3.305   1.055
 2625SOL    HW1 7905   1.576   3.216   1.035
 2625SOL    HW2 7906   1.454   3.306   1.022
 2626SOL     OW 7907   2.773   0.303   0.464
 2626SOL    HW1 7908   2.821   0.236   0.416
 2626SOL    HW2 7909   2.686   0.304   0.424
 2627SOL     OW 7910   3.372   2.280   1.953
 2627SOL    HW1 7911   3.417   2.196   1.942
 2627SOL    HW2 7912   3.393   2.306   2.043
 2628SOL     OW 7913   1.538   4.465   1.352
 2628SOL    HW1 7914   1.546   4.378   1.313
 2628SOL    HW2 7915   1.627   4.488   1.378
 2629SOL     OW 7916   3.920   4.917   0.696
 2629SOL    HW1 7917   3.871   4.933   0.776
 2629SOL    HW2 7918   3.872   4.847   0.652
 2630SOL     OW 7919   4.449   2.627   4.546
 2630SOL    HW1 7920   4.468   2.545   4.592
 2630SOL    HW2 7921   4.354   2.626   4.535
 2631SOL     OW 7922   4.482   1.489   2.526
 2631SOL    HW1 7923   4.505   1.490   2.433
 2631SOL    HW2 7924   4.452   1.578   2.545
 2632SOL     OW 7925   0.948   2.494   3.586
 2632SOL    HW1 7926   0.898   2.413   3.582
 2632SOL    HW2 7927   1.039   2.467   3.576
 2633SOL     OW 7928   1.272   4.310   3.882
 2633SOL    HW1 7929   1.186   4.323   3.923
 2633SOL    HW2 7930   1.286   4.216   3.884
 2634SOL     OW 7931   0.094   2.730   4.944
 2634SOL    HW1 7932   0.142   2.798   4.897
 2634SOL    HW2 7933   0.009   2.725   4.899
 2635SOL     OW 7934   0.416   4.610   4.791
 2635SOL    HW1 7935   0.485   4.664   4.753
 2635SOL    HW2 7936   0.334   4.649   4.760
 2636SOL     OW 7937   3.379   1.298   1.327
 2636SOL    HW1 7938   3.304   1.350   1.300
 2636SOL    HW2 7939   3.355   1.261   1.412
 2637SOL     OW 7940   3.564   3.535   0.718
 2637SOL    HW1 7941   3.566   3.592   0.642
 2637SOL    HW2 7942   3.652   3.538   0.754
 2638SOL     OW 7943   3.793   2.352   4.533
 2638SOL    HW1 7944   3.852   2.423   4.508
 2638SOL    HW2 7945   3.849   2.274   4.537
 2639SOL     OW 7946   1.480   1.926   2.658
 2639SOL    HW1 7947   1.481   1.838   2.695
 2639SOL    HW2 7948   1.484   1.913   2.564
 2640SOL     OW 7949   4.567   0.211   2.695
 2640SOL    HW1 7950   4.560   0.170   2.608
 2640SOL    HW2 7951   4.518   0.292   2.687
 2641SOL     OW 7952   3.946   1.650   3.357
 2641SOL    HW1 7953   3.998   1.583   3.314
 2641SOL    HW2 7954   3.874   1.602   3.398
 2642SOL     OW 7955   1.410   3.972   3.125
 2642SOL    HW1 7956   1.462   3.950   3.047
 2642SOL    HW2 7957   1.465   3.943   3.199
 2643SOL     OW 7958   0.794   0.923   4.350
 2643SOL    HW1 7959   0.818   0.936   4.258
 2643SOL    HW2 7960   0.758   1.007   4.378
 2644SOL     OW 7961   4.515   0.174   3.181
 2644SOL    HW1 7962   4.548   0.198   3.268
 2644SOL    HW2 7963   4.556   0.089   3.163
 2645SOL     OW 7964   0.171   2.549   4.351
 2645SOL    HW1 7965   0.193   2.548   4.444
 2645SOL    HW2 7966   0.096   2.609   4.345
 2646SOL     OW 7967   2.872   0.103   1.967
 2646SOL    HW1 7968   2.843   0.071   1.881
 2646SOL    HW2 7969   2.849   0.033   2.028
 2647SOL     OW 7970   0.684   4.744   3.408
 2647SOL    HW1 7971   0.730   4.747   3.324
 2647SOL    HW2 7972   0.749   4.709   3.469
 2648SOL     OW 7973   0.216   4.786   3.061
 2648SOL    HW1 7974   0.263   4.862   3.027
 2648SOL    HW2 7975   0.285   4.728   3.092
 2649SOL     OW 7976   3.454   3.920   1.164
 2649SOL    HW1 7977   3.359   3.929   1.159
 2649SOL    HW2 7978   3.475   3.938   1.255
 2650SOL     OW 7979   3.097   2.362   2.123
 2650SOL    HW1 7980   3.128   2.276   2.153
 2650SOL    HW2 7981   3.135   2.371   2.036
 2651SOL     OW 7982   2.241   2.984   2.703
 2651SOL    HW1 7983   2.274   2.896   2.686
 2651SOL    HW2 7984   2.159   2.988   2.653
 2652SOL     OW 7985   4.227   4.817   4.317
 2652SOL    HW1 7986   4.196   4.806   4.227
 2652SOL    HW2 7987   4.241   4.728   4.349
 2653SOL     OW 7988   1.541   1.044   0.686
 2653SOL    HW1 7989   1.474   1.112   0.681
 2653SOL    HW2 7990   1.498   0.971   0.731
 2654SOL     OW 7991   4.180   4.619   0.121
 2654SOL    HW1 7992   4.188   4.555   0.050
 2654SOL    HW2 7993   4.169   4.566   0.199
 2655SOL     OW 7994   0.976   2.506   1.902
 2655SOL    HW1 7995   0.915   2.499   1.976
 2655SOL    HW2 7996   0.948   2.436   1.842
 2656SOL     OW 7997   1.782   3.432   4.934
 2656SOL    HW1 7998   1.727   3.429   4.856
 2656SOL    HW2 7999   1.825   3.518   4.931
 2657SOL     OW 8000   0.344   3.994   2.251
 2657SOL    HW1 8001   0.269   4.049   2.230
 2657SOL    HW2 8002   0.326   3.911   2.205
 2658SOL     OW 8003   3.615   0.991   1.015
 2658SOL    HW1 8004   3.596   0.899   1.036
 2658SOL    HW2 8005   3.688   0.986   0.953
 2659SOL     OW 8006   3.907   1.079   1.222
 2659SOL    HW1 8007   3.865   1.134   1.156
 2659SOL    HW2 8008   3.993   1.118   1.235
 2660SOL     OW 8009   2.704   3.648   3.911
 2660SOL    HW1 8010   2.730   3.634   3.820
 2660SOL    HW2 8011   2.609   3.658   3.908
 2661SOL     OW 8012   3.265   4.052   0.040
 2661SOL    HW1 8013   3.230   4.093  -0.039
 2661SOL    HW2 8014   3.305   3.970   0.009
 2662SOL     OW 8015   4.227   2.526   4.334
 2662SOL    HW1 8016   4.172   2.580   4.279
 2662SOL    HW2 8017   4.301   2.502   4.279
 2663SOL     OW 8018   0.099   1.377   2.573
 2663SOL    HW1 8019   0.060   1.305   2.524
 2663SOL    HW2 8020   0.178   1.399   2.525
 2664SOL     OW 8021   3.759   3.940   4.342
 2664SOL    HW1 8022   3.779   4.031   4.320
 2664SOL    HW2 8023   3.756   3.896   4.257
 2665SOL     OW 8024   2.592   4.595   1.257
 2665SOL    HW1 8025   2.602   4.592   1.162
 2665SOL    HW2 8026   2.498   4.607   1.270
 2666SOL     OW 8027   4.091   2.488   2.553
 2666SOL    HW1 8028   4.150   2.458   2.484
 2666SOL    HW2 8029   4.052   2.408   2.588
 2667SOL     OW 8030   2.024   2.401   4.380
 2667SOL    HW1 8031   1.936   2.363   4.372
 2667SOL    HW2 8032   2.012   2.476   4.439
 2668SOL     OW 8033   2.543   0.107   4.558
 2668SOL    HW1 8034   2.588   0.191   4.547
 2668SOL    HW2 8035   2.511   0.085   4.471
 2669SOL     OW 8036   3.222   3.910   0.486
 2669SOL    HW1 8037   3.145   3.869   0.448
 2669SOL    HW2 8038   3.236   3.863   0.568
 2670SOL     OW 8039   2.875   1.650   3.940
 2670SOL    HW1 8040   2.802   1.655   4.002
 2670SOL    HW2 8041   2.855   1.718   3.875
 2671SOL     OW 8042   4.801   4.535   3.562
 2671SOL    HW1 8043   4.813   4.553   3.469
 2671SOL    HW2 8044   4.769   4.445   3.565
 2672SOL     OW 8045   4.470   1.314   0.526
 2672SOL    HW1 8046   4.422   1.237   0.495
 2672SOL    HW2 8047   4.402   1.380   0.538
 2673SOL     OW 8048   3.708   3.120   3.143
 2673SOL    HW1 8049   3.745   3.057   3.081
 2673SOL    HW2 8050   3.778   3.183   3.158
 2674SOL     OW 8051   4.917   3.486   2.459
 2674SOL    HW1 8052   4.924   3.573   2.420
 2674SOL    HW2 8053   4.923   3.501   2.553
 2675SOL     OW 8054   3.869   3.428   0.735
 2675SOL    HW1 8055   3.831   3.417   0.822
 2675SOL    HW2 8056   3.941   3.490   0.748
 2676SOL     OW 8057   1.268   4.524   2.004
 2676SOL    HW1 8058   1.335   4.573   2.051
 2676SOL    HW2 8059   1.276   4.553   1.913
 2677SOL     OW 8060   0.822   4.053   4.092
 2677SOL    HW1 8061   0.781   3.999   4.024
 2677SOL    HW2 8062   0.861   4.126   4.044
 2678SOL     OW 8063   3.447   2.476   2.475
 2678SOL    HW1 8064   3.406   2.470   2.561
 2678SOL    HW2 8065   3.536   2.443   2.488
 2679SOL     OW 8066   1.821   3.969   4.456
 2679SOL    HW1 8067   1.840   4.060   4.435
 2679SOL    HW2 8068   1.726   3.961   4.445
 2680SOL     OW 8069   2.154   0.134   2.630
 2680SOL    HW1 8070   2.232   0.150   2.577
 2680SOL    HW2 8071   2.087   0.109   2.567
 2681SOL     OW 8072   3.397   2.203   1.574
 2681SOL    HW1 8073   3.422   2.167   1.489
 2681SOL    HW2 8074   3.302   2.214   1.569
 2682SOL     OW 8075   3.140   2.702   0.105
 2682SOL    HW1 8076   3.235   2.715   0.105
 2682SOL    HW2 8077   3.121   2.656   0.023
 2683SOL     OW 8078   1.632   2.749   4.660
 2683SOL    HW1 8079   1.572   2.759   4.734
 2683SOL    HW2 8080   1.688   2.675   4.685
 2684SOL     OW 8081   1.062   0.434   4.848
 2684SOL    HW1 8082   1.086   0.522   4.875
 2684SOL    HW2 8083   1.089   0.429   4.756
 2685SOL     OW 8084   0.451   0.615   4.728
 2685SOL    HW1 8085   0.411   0.645   4.647
 2685SOL    HW2 8086   0.524   0.559   4.700
 2686SOL     OW 8087   2.247   3.575   1.023
 2686SOL    HW1 8088   2.295   3.640   0.972
 2686SOL    HW2 8089   2.278   3.490   0.990
 2687SOL     OW 8090   4.742   3.769   2.713
 2687SOL    HW1 8091   4.753   3.675   2.729
 2687SOL    HW2 8092   4.665   3.775   2.656
 2688SOL     OW 8093   2.830   1.920   1.562
 2688SOL    HW1 8094   2.903   1.878   1.608
 2688SOL    HW2 8095   2.797   1.985   1.625
 2689SOL     OW 8096   0.158   4.644   4.689
 2689SOL    HW1 8097   0.084   4.698   4.661
 2689SOL    HW2 8098   0.124   4.555   4.691
 2690SOL     OW 8099   4.597   3.007   0.903
 2690SOL    HW1 8100   4.666   2.985   0.840
 2690SOL    HW2 8101   4.581   3.100   0.890
 2691SOL     OW 8102   1.077   2.227   0.724
 2691SOL    HW1 8103   1.017   2.263   0.658
 2691SOL    HW2 8104   1.059   2.278   0.803
 2692SOL     OW 8105   3.816   2.471   2.991
 2692SOL    HW1 8106   3.811   2.505   2.902
 2692SOL    HW2 8107   3.725   2.466   3.020
 2693SOL     OW 8108   0.047   4.492   0.520
 2693SOL    HW1 8109  -0.025   4.429   0.513
 2693SOL    HW2 8110   0.116   4.456   0.465
 2694SOL     OW 8111   0.733   4.244   2.246
 2694SOL    HW1 8112   0.783   4.253   2.327
 2694SOL    HW2 8113   0.710   4.333   2.221
 2695SOL     OW 8114   4.358   3.617   4.397
 2695SOL    HW1 8115   4.343   3.601   4.491
 2695SOL    HW2 8116   4.452   3.630   4.389
 2696SOL     OW 8117   0.768   4.268   3.618
 2696SOL    HW1 8118   0.676   4.265   3.589
 2696SOL    HW2 8119   0.782   4.359   3.643
 2697SOL     OW 8120   2.027   4.083   3.026
 2697SOL    HW1 8121   1.981   4.027   2.963
 2697SOL    HW2 8122   1.993   4.057   3.111
 2698SOL     OW 8123   2.986   1.951   3.348
 2698SOL    HW1 8124   3.043   1.941   3.425
 2698SOL    HW2 8125   3.045   1.944   3.273
 2699SOL     OW 8126   1.885   3.561   3.308
 2699SOL    HW1 8127   1.916   3.552   3.399
 2699SOL    HW2 8128   1.962   3.540   3.255
 2700SOL     OW 8129   3.641   4.131   0.699
 2700SOL    HW1 8130   3.613   4.081   0.775
 2700SOL    HW2 8131   3.569   4.121   0.637
 2701SOL     OW 8132   1.356   1.214   1.031
 2701SOL    HW1 8133   1.442   1.173   1.018
 2701SOL    HW2 8134   1.346   1.272   0.956
 2702SOL     OW 8135   2.303   3.403   3.537
 2702SOL    HW1 8136   2.350   3.320   3.533
 2702SOL    HW2 8137   2.237   3.397   3.468
 2703SOL     OW 8138   3.357   0.289   3.220
 2703SOL    HW1 8139   3.402   0.228   3.279
 2703SOL    HW2 8140   3.428   0.332   3.172
 2704SOL     OW 8141   2.724   4.414   0.129
 2704SOL    HW1 8142   2.681   4.499   0.140
 2704SOL    HW2 8143   2.652   4.351   0.135
 2705SOL     OW 8144   2.397   0.475   0.761
 2705SOL    HW1 8145   2.480   0.514   0.730
 2705SOL    HW2 8146   2.367   0.422   0.687
 2706SOL     OW 8147   0.880   4.590   0.198
 2706SOL    HW1 8148   0.831   4.611   0.119
 2706SOL    HW2 8149   0.832   4.516   0.237
 2707SOL     OW 8150   2.369   4.128   3.812
 2707SOL    HW1 8151   2.461   4.154   3.822
 2707SOL    HW2 8152   2.356   4.123   3.717
 2708SOL     OW 8153   1.975   2.174   1.175
 2708SOL    HW1 8154   1.992   2.080   1.187
 2708SOL    HW2 8155   1.941   2.180   1.085
 2709SOL     OW 8156   4.360   1.023   0.259
 2709SOL    HW1 8157   4.448   1.036   0.222
 2709SOL    HW2 8158   4.376   0.999   0.350
 2710SOL     OW 8159   3.377   1.051   4.114
 2710SOL    HW1 8160   3.335   1.113   4.173
 2710SOL    HW2 8161   3.369   1.091   4.027
 2711SOL     OW 8162   3.685   4.875   0.864
 2711SOL    HW1 8163   3.642   4.930   0.930
 2711SOL    HW2 8164   3.615   4.819   0.831
 2712SOL     OW 8165   4.005   0.150   3.719
 2712SOL    HW1 8166   4.017   0.125   3.628
 2712SOL    HW2 8167   4.059   0.089   3.769
 2713SOL     OW 8168   1.651   3.935   2.944
 2713SOL    HW1 8169   1.709   3.926   3.020
 2713SOL    HW2 8170   1.701   3.986   2.881
 2714SOL     OW 8171   0.177   2.757   3.704
 2714SOL    HW1 8172   0.185   2.770   3.609
 2714SOL    HW2 8173   0.252   2.805   3.740
 2715SOL     OW 8174   2.489   3.697   0.511
 2715SOL    HW1 8175   2.432   3.752   0.564
 2715SOL    HW2 8176   2.431   3.628   0.478
 2716SOL     OW 8177   1.537   1.938   0.524
 2716SOL    HW1 8178   1.444   1.918   0.521
 2716SOL    HW2 8179   1.580   1.853   0.520
 2717SOL     OW 8180   0.588   0.759   0.345
 2717SOL    HW1 8181   0.634   0.759   0.261
 2717SOL    HW2 8182   0.499   0.786   0.324
 2718SOL     OW 8183   3.802   2.705   4.122
 2718SOL    HW1 8184   3.715   2.666   4.111
 2718SOL    HW2 8185   3.840   2.701   4.034
 2719SOL     OW 8186   3.378   2.136   2.651
 2719SOL    HW1 8187   3.332   2.217   2.671
 2719SOL    HW2 8188   3.424   2.114   2.732
 2720SOL     OW 8189   4.752   4.717   0.789
 2720SOL    HW1 8190   4.703   4.640   0.818
 2720SOL    HW2 8191   4.838   4.682   0.764
 2721SOL     OW 8192   4.789   2.581   3.978
 2721SOL    HW1 8193   4.861   2.528   4.010
 2721SOL    HW2 8194   4.829   2.637   3.911
 2722SOL     OW 8195   4.918   1.456   3.210
 2722SOL    HW1 8196   4.861   1.408   3.271
 2722SOL    HW2 8197   4.954   1.527   3.263
 2723SOL     OW 8198   3.304   1.035   2.368
 2723SOL    HW1 8199   3.235   0.971   2.347
 2723SOL    HW2 8200   3.381   1.003   2.322
 2724SOL     OW 8201   3.279   0.785   4.007
 2724SOL    HW1 8202   3.317   0.873   4.007
 2724SOL    HW2 8203   3.350   0.728   3.978
 2725SOL     OW 8204   4.937   2.355   0.539
 2725SOL    HW1 8205   4.983   2.424   0.586
 2725SOL    HW2 8206   4.981   2.274   0.564
 2726SOL     OW 8207   4.400   1.712   3.391
 2726SOL    HW1 8208   4.342   1.725   3.465
 2726SOL    HW2 8209   4.395   1.618   3.372
 2727SOL     OW 8210   0.393   4.901   4.142
 2727SOL    HW1 8211   0.445   4.951   4.079
 2727SOL    HW2 8212   0.365   4.824   4.094
 2728SOL     OW 8213   1.484   3.100   2.975
 2728SOL    HW1 8214   1.455   3.129   2.889
 2728SOL    HW2 8215   1.577   3.123   2.978
 2729SOL     OW 8216   2.004   1.439   4.289
 2729SOL    HW1 8217   2.024   1.531   4.307
 2729SOL    HW2 8218   1.920   1.441   4.243
 2730SOL     OW 8219   0.001   3.737   1.496
 2730SOL    HW1 8220   0.050   3.686   1.431
 2730SOL    HW2 8221  -0.055   3.795   1.444
 2731SOL     OW 8222   1.874   3.925   0.060
 2731SOL    HW1 8223   1.787   3.935   0.099
 2731SOL    HW2 8224   1.862   3.950  -0.032
 2732SOL     OW 8225   2.579   4.039   4.945
 2732SOL    HW1 8226   2.544   4.116   4.990
 2732SOL    HW2 8227   2.503   3.999   4.902
 2733SOL     OW 8228   0.232   2.194   3.620
 2733SOL    HW1 8229   0.278   2.157   3.695
 2733SOL    HW2 8230   0.228   2.123   3.557
 2734SOL     OW 8231   1.325   3.966   1.112
 2734SOL    HW1 8232   1.396   3.901   1.109
 2734SOL    HW2 8233   1.266   3.934   1.180
 2735SOL     OW 8234   3.316   4.559   0.519
 2735SOL    HW1 8235   3.366   4.510   0.585
 2735SOL    HW2 8236   3.226   4.530   0.530
 2736SOL     OW 8237   4.639   2.256   2.954
 2736SOL    HW1 8238   4.573   2.324   2.944
 2736SOL    HW2 8239   4.590   2.176   2.973
 2737SOL     OW 8240   3.315   3.973   3.197
 2737SOL    HW1 8241   3.278   3.990   3.284
 2737SOL    HW2 8242   3.400   4.018   3.198
 2738SOL     OW 8243   2.049   1.704   0.869
 2738SOL    HW1 8244   2.054   1.677   0.961
 2738SOL    HW2 8245   1.969   1.663   0.836
 2739SOL     OW 8246   0.697   2.318   4.260
 2739SOL    HW1 8247   0.649   2.398   4.240
 2739SOL    HW2 8248   0.647   2.248   4.217
 2740SOL     OW 8249   2.615   1.042   0.294
 2740SOL    HW1 8250   2.689   1.091   0.331
 2740SOL    HW2 8251   2.637   1.032   0.201
 2741SOL     OW 8252   1.904   1.648   3.437
 2741SOL    HW1 8253   1.925   1.555   3.446
 2741SOL    HW2 8254   1.873   1.675   3.524
 2742SOL     OW 8255   4.419   2.013   1.602
 2742SOL    HW1 8256   4.420   1.983   1.511
 2742SOL    HW2 8257   4.496   2.070   1.609
 2743SOL     OW 8258   4.063   2.000   3.185
 2743SOL    HW1 8259   4.036   1.980   3.095
 2743SOL    HW2 8260   4.086   2.093   3.183
 2744SOL     OW 8261   4.853   2.167   2.192
 2744SOL    HW1 8262   4.796   2.196   2.263
 2744SOL    HW2 8263   4.839   2.231   2.122
 2745SOL     OW 8264   4.832   0.416   0.885
 2745SOL    HW1 8265   4.774   0.373   0.822
 2745SOL    HW2 8266   4.836   0.507   0.856
 2746SOL     OW 8267   1.105   0.461   0.248
 2746SOL    HW1 8268   1.051   0.395   0.206
 2746SOL    HW2 8269   1.111   0.433   0.339
 2747SOL     OW 8270   0.366   3.744   3.378
 2747SOL    HW1 8271   0.413   3.661   3.379
 2747SOL    HW2 8272   0.383   3.781   3.291
 2748SOL     OW 8273   0.643   1.793   3.511
 2748SOL    HW1 8274   0.637   1.856   3.582
 2748SOL    HW2 8275   0.576   1.820   3.448
 2749SOL     OW 8276   3.074   0.725   2.618
 2749SOL    HW1 8277   3.054   0.695   2.529
 2749SOL    HW2 8278   3.114   0.650   2.660
 2750SOL     OW 8279   2.691   0.947   1.773
 2750SOL    HW1 8280   2.779   0.937   1.737
 2750SOL    HW2 8281   2.635   0.899   1.712
 2751SOL     OW 8282   4.398   1.153   1.256
 2751SOL    HW1 8283   4.329   1.219   1.268
 2751SOL    HW2 8284   4.353   1.078   1.218
 2752SOL     OW 8285   0.630   3.874   3.610
 2752SOL    HW1 8286   0.553   3.913   3.569
 2752SOL    HW2 8287   0.703   3.901   3.555
 2753SOL     OW 8288   1.639   4.537   3.840
 2753SOL    HW1 8289   1.685   4.462   3.878
 2753SOL    HW2 8290   1.565   4.551   3.899
 2754SOL     OW 8291   3.270   3.173   2.254
 2754SOL    HW1 8292   3.221   3.095   2.281
 2754SOL    HW2 8293   3.211   3.219   2.194
 2755SOL     OW 8294   3.807   3.929   1.437
 2755SOL    HW1 8295   3.722   3.891   1.418
 2755SOL    HW2 8296   3.788   4.021   1.457
 2756SOL     OW 8297   4.105   0.710   4.384
 2756SOL    HW1 8298   4.047   0.684   4.311
 2756SOL    HW2 8299   4.142   0.627   4.415
 2757SOL     OW 8300   1.819   3.209   4.676
 2757SOL    HW1 8301   1.743   3.250   4.717
 2757SOL    HW2 8302   1.782   3.134   4.627
 2758SOL     OW 8303   2.380   1.831   3.850
 2758SOL    HW1 8304   2.386   1.925   3.865
 2758SOL    HW2 8305   2.402   1.792   3.935
 2759SOL     OW 8306   2.447   0.429   1.378
 2759SOL    HW1 8307   2.478   0.460   1.293
 2759SOL    HW2 8308   2.379   0.365   1.356
 2760SOL     OW 8309   0.309   4.488   2.430
 2760SOL    HW1 8310   0.383   4.437   2.397
 2760SOL    HW2 8311   0.338   4.579   2.424
 2761SOL     OW 8312   0.149   3.122   4.460
 2761SOL    HW1 8313   0.088   3.146   4.390
 2761SOL    HW2 8314   0.230   3.100   4.415
 2762SOL     OW 8315   1.042   2.700   3.195
 2762SOL    HW1 8316   0.948   2.686   3.187
 2762SOL    HW2 8317   1.080   2.612   3.196
 2763SOL     OW 8318   0.874   2.260   0.515
 2763SOL    HW1 8319   0.880   2.165   0.525
 2763SOL    HW2 8320   0.945   2.283   0.455
 2764SOL     OW 8321   2.976   0.775   0.901
 2764SOL    HW1 8322   3.024   0.840   0.952
 2764SOL    HW2 8323   3.037   0.750   0.831
 2765SOL     OW 8324   4.185   1.259   4.892
 2765SOL    HW1 8325   4.126   1.317   4.843
 2765SOL    HW2 8326   4.201   1.185   4.833
 2766SOL     OW 8327   4.346   4.688   4.689
 2766SOL    HW1 8328   4.315   4.677   4.599
 2766SOL    HW2 8329   4.277   4.738   4.732
 2767SOL     OW 8330   0.459   1.007   1.440
 2767SOL    HW1 8331   0.540   1.054   1.420
 2767SOL    HW2 8332   0.473   0.969   1.526
 2768SOL     OW 8333   0.080   0.501   3.474
 2768SOL    HW1 8334   0.068   0.447   3.396
 2768SOL    HW2 8335   0.063   0.441   3.547
 2769SOL     OW 8336   2.832   1.710   0.043
 2769SOL    HW1 8337   2.858   1.700  -0.048
 2769SOL    HW2 8338   2.737   1.717   0.040
 2770SOL     OW 8339   4.433   0.440   2.668
 2770SOL    HW1 8340   4.429   0.492   2.587
 2770SOL    HW2 8341   4.384   0.491   2.732
 2771SOL     OW 8342   3.645   0.225   0.700
 2771SOL    HW1 8343   3.695   0.267   0.630
 2771SOL    HW2 8344   3.661   0.132   0.689
 2772SOL     OW 8345   2.392   1.834   1.057
 2772SOL    HW1 8346   2.483   1.803   1.060
 2772SOL    HW2 8347   2.342   1.763   1.098
 2773SOL     OW 8348   0.176   3.731   4.026
 2773SOL    HW1 8349   0.161   3.678   3.948
 2773SOL    HW2 8350   0.227   3.675   4.084
 2774SOL     OW 8351   2.985   1.520   1.998
 2774SOL    HW1 8352   3.036   1.513   1.918
 2774SOL    HW2 8353   2.986   1.432   2.036
 2775SOL     OW 8354   1.425   4.679   2.495
 2775SOL    HW1 8355   1.487   4.729   2.548
 2775SOL    HW2 8356   1.462   4.590   2.493
 2776SOL     OW 8357   4.852   0.333   4.453
 2776SOL    HW1 8358   4.934   0.382   4.459
 2776SOL    HW2 8359   4.867   0.255   4.506
 2777SOL     OW 8360   4.401   1.124   4.398
 2777SOL    HW1 8361   4.474   1.126   4.459
 2777SOL    HW2 8362   4.352   1.045   4.421
 2778SOL     OW 8363   3.960   0.312   2.875
 2778SOL    HW1 8364   3.891   0.268   2.826
 2778SOL    HW2 8365   4.021   0.343   2.808
 2779SOL     OW 8366   0.746   1.363   2.745
 2779SOL    HW1 8367   0.673   1.342   2.803
 2779SOL    HW2 8368   0.811   1.405   2.801
 2780SOL     OW 8369   2.618   0.112   2.374
 2780SOL    HW1 8370   2.685   0.167   2.333
 2780SOL    HW2 8371   2.548   0.109   2.310
 2781SOL     OW 8372   4.828   1.429   1.608
 2781SOL    HW1 8373   4.815   1.448   1.701
 2781SOL    HW2 8374   4.760   1.479   1.563
 2782SOL     OW 8375   2.085   1.570   1.598
 2782SOL    HW1 8376   2.102   1.488   1.553
 2782SOL    HW2 8377   1.992   1.565   1.622
 2783SOL     OW 8378   1.696   2.104   2.736
 2783SOL    HW1 8379   1.700   2.043   2.662
 2783SOL    HW2 8380   1.665   2.050   2.809
 2784SOL     OW 8381   3.911   2.381   2.292
 2784SOL    HW1 8382   4.004   2.397   2.302
 2784SOL    HW2 8383   3.870   2.466   2.312
 2785SOL     OW 8384   4.057   1.053   4.641
 2785SOL    HW1 8385   4.075   1.019   4.728
 2785SOL    HW2 8386   4.073   1.147   4.648
 2786SOL     OW 8387   4.580   4.536   4.397
 2786SOL    HW1 8388   4.605   4.574   4.312
 2786SOL    HW2 8389   4.658   4.546   4.451
 2787SOL     OW 8390   1.074   1.864   0.762
 2787SOL    HW1 8391   0.997   1.908   0.726
 2787SOL    HW2 8392   1.039   1.787   0.807
 2788SOL     OW 8393   3.398   3.334   2.617
 2788SOL    HW1 8394   3.409   3.240   2.623
 2788SOL    HW2 8395   3.487   3.369   2.608
 2789SOL     OW 8396   4.362   2.889   0.761
 2789SOL    HW1 8397   4.435   2.950   0.770
 2789SOL    HW2 8398   4.354   2.847   0.847
 2790SOL     OW 8399   0.917   4.261   0.509
 2790SOL    HW1 8400   0.947   4.263   0.418
 2790SOL    HW2 8401   0.943   4.174   0.541
 2791SOL     OW 8402   3.033   1.815   0.774
 2791SOL    HW1 8403   3.077   1.807   0.689
 2791SOL    HW2 8404   3.044   1.907   0.799
 2792SOL     OW 8405   3.973   0.924   1.879
 2792SOL    HW1 8406   4.012   0.934   1.966
 2792SOL    HW2 8407   3.910   0.996   1.873
 2793SOL     OW 8408   4.259   4.852   2.620
 2793SOL    HW1 8409   4.279   4.764   2.588
 2793SOL    HW2 8410   4.305   4.858   2.704
 2794SOL     OW 8411   2.136   3.108   4.040
 2794SOL    HW1 8412   2.062   3.049   4.052
 2794SOL    HW2 8413   2.146   3.150   4.126
 2795SOL     OW 8414   4.011   4.293   1.340
 2795SOL    HW1 8415   4.071   4.300   1.265
 2795SOL    HW2 8416   4.039   4.363   1.399
 2796SOL     OW 8417   2.974   0.183   0.169
 2796SOL    HW1 8418   2.952   0.150   0.256
 2796SOL    HW2 8419   3.069   0.184   0.166
 2797SOL     OW 8420   0.131   3.902   4.556
 2797SOL    HW1 8421   0.053   3.848   4.565
 2797SOL    HW2 8422   0.204   3.844   4.577
 2798SOL     OW 8423   1.832   0.417   0.218
 2798SOL    HW1 8424   1.748   0.373   0.229
 2798SOL    HW2 8425   1.812   0.510   0.232
 2799SOL     OW 8426   0.864   3.921   4.895
 2799SOL    HW1 8427   0.948   3.898   4.934
 2799SOL    HW2 8428   0.802   3.861   4.935
 2800SOL     OW 8429   4.712   2.614   0.571
 2800SOL    HW1 8430   4.631   2.649   0.607
 2800SOL    HW2 8431   4.781   2.667   0.610
 2801SOL     OW 8432   3.593   3.388   4.340
 2801SOL    HW1 8433   3.522   3.323   4.342
 2801SOL    HW2 8434   3.603   3.414   4.432
 2802SOL     OW 8435   3.811   1.550   1.134
 2802SOL    HW1 8436   3.865   1.537   1.056
 2802SOL    HW2 8437   3.850   1.626   1.178
 2803SOL     OW 8438   2.451   2.565   3.969
 2803SOL    HW1 8439   2.545   2.559   3.955
 2803SOL    HW2 8440   2.413   2.567   3.881
 2804SOL     OW 8441   1.067   4.471   4.826
 2804SOL    HW1 8442   1.071   4.474   4.730
 2804SOL    HW2 8443   1.000   4.405   4.845
 2805SOL     OW 8444   4.859   2.777   3.819
 2805SOL    HW1 8445   4.929   2.796   3.756
 2805SOL    HW2 8446   4.845   2.859   3.865
 2806SOL     OW 8447   1.336   3.249   1.569
 2806SOL    HW1 8448   1.387   3.315   1.523
 2806SOL    HW2 8449   1.262   3.296   1.605
 2807SOL     OW 8450   3.914   2.396   3.913
 2807SOL    HW1 8451   3.912   2.398   4.009
 2807SOL    HW2 8452   3.845   2.335   3.889
 2808SOL     OW 8453   2.627   4.545   2.404
 2808SOL    HW1 8454   2.589   4.466   2.442
 2808SOL    HW2 8455   2.720   4.527   2.398
 2809SOL     OW 8456   3.097   4.463   1.882
 2809SOL    HW1 8457   3.180   4.462   1.834
 2809SOL    HW2 8458   3.110   4.528   1.951
 2810SOL     OW 8459   1.920   2.470   1.185
 2810SOL    HW1 8460   1.933   2.379   1.212
 2810SOL    HW2 8461   1.961   2.521   1.254
 2811SOL     OW 8462   1.603   4.768   0.614
 2811SOL    HW1 8463   1.629   4.847   0.566
 2811SOL    HW2 8464   1.624   4.696   0.555
 2812SOL     OW 8465   3.554   0.168   3.920
 2812SOL    HW1 8466   3.597   0.248   3.952
 2812SOL    HW2 8467   3.610   0.097   3.950
 2813SOL     OW 8468   1.586   1.577   3.382
 2813SOL    HW1 8469   1.621   1.548   3.466
 2813SOL    HW2 8470   1.520   1.643   3.406
 2814SOL     OW 8471   0.163   4.172   3.536
 2814SOL    HW1 8472   0.121   4.201   3.616
 2814SOL    HW2 8473   0.147   4.242   3.473
 2815SOL     OW 8474   1.113   1.762   3.749
 2815SOL    HW1 8475   1.063   1.838   3.717
 2815SOL    HW2 8476   1.148   1.791   3.833
 2816SOL     OW 8477   4.793   1.675   2.341
 2816SOL    HW1 8478   4.807   1.678   2.435
 2816SOL    HW2 8479   4.767   1.764   2.318
 2817SOL     OW 8480   4.054   2.087   1.787
 2817SOL    HW1 8481   4.124   2.129   1.736
 2817SOL    HW2 8482   3.974   2.129   1.757
 2818SOL     OW 8483   3.584   0.192   3.395
 2818SOL    HW1 8484   3.607   0.253   3.465
 2818SOL    HW2 8485   3.660   0.195   3.336
 2819SOL     OW 8486   4.837   3.229   3.121
 2819SOL    HW1 8487   4.763   3.252   3.177
 2819SOL    HW2 8488   4.889   3.169   3.174
 2820SOL     OW 8489   4.798   1.799   0.270
 2820SOL    HW1 8490   4.757   1.880   0.300
 2820SOL    HW2 8491   4.888   1.805   0.303
 2821SOL     OW 8492   2.589   4.886   3.900
 2821SOL    HW1 8493   2.537   4.943   3.956
 2821SOL    HW2 8494   2.563   4.797   3.926
 2822SOL     OW 8495   1.360   3.291   2.093
 2822SOL    HW1 8496   1.307   3.225   2.049
 2822SOL    HW2 8497   1.305   3.322   2.165
 2823SOL     OW 8498   3.959   4.873   1.042
 2823SOL    HW1 8499   3.927   4.838   1.126
 2823SOL    HW2 8500   3.891   4.849   0.979
 2824SOL     OW 8501   0.315   2.536   1.895
 2824SOL    HW1 8502   0.320   2.616   1.844
 2824SOL    HW2 8503   0.404   2.502   1.896
 2825SOL     OW 8504   1.571   1.147   1.657
 2825SOL    HW1 8505   1.556   1.052   1.655
 2825SOL    HW2 8506   1.641   1.158   1.721
 2826SOL     OW 8507   4.944   3.246   2.145
 2826SOL    HW1 8508   4.960   3.174   2.206
 2826SOL    HW2 8509   4.850   3.261   2.148
 2827SOL     OW 8510   3.100   3.678   1.537
 2827SOL    HW1 8511   3.093   3.593   1.495
 2827SOL    HW2 8512   3.136   3.659   1.624
 2828SOL     OW 8513   1.330   2.971   1.803
 2828SOL    HW1 8514   1.266   2.998   1.737
 2828SOL    HW2 8515   1.374   2.896   1.764
 2829SOL     OW 8516   4.230   0.586   1.355
 2829SOL    HW1 8517   4.228   0.509   1.297
 2829SOL    HW2 8518   4.232   0.549   1.443
 2830SOL     OW 8519   1.538   1.777   1.246
 2830SOL    HW1 8520   1.508   1.864   1.217
 2830SOL    HW2 8521   1.627   1.793   1.279
 2831SOL     OW 8522   3.577   3.786   1.674
 2831SOL    HW1 8523   3.652   3.742   1.716
 2831SOL    HW2 8524   3.509   3.787   1.742
 2832SOL     OW 8525   4.849   4.273   0.826
 2832SOL    HW1 8526   4.803   4.189   0.839
 2832SOL    HW2 8527   4.915   4.254   0.759
 2833SOL     OW 8528   4.145   2.203   0.556
 2833SOL    HW1 8529   4.074   2.140   0.572
 2833SOL    HW2 8530   4.204   2.157   0.496
 2834SOL     OW 8531   3.246   2.908   0.336
 2834SOL    HW1 8532   3.181   2.968   0.297
 2834SOL    HW2 8533   3.310   2.894   0.267
 2835SOL     OW 8534   4.060   1.322   4.650
 2835SOL    HW1 8535   3.993   1.331   4.583
 2835SOL    HW2 8536   4.122   1.392   4.632
 2836SOL     OW 8537   2.986   4.919   2.791
 2836SOL    HW1 8538   2.931   4.841   2.786
 2836SOL    HW2 8539   2.932   4.989   2.754
 2837SOL     OW 8540   4.328   1.067   0.520
 2837SOL    HW1 8541   4.309   0.998   0.583
 2837SOL    HW2 8542   4.247   1.078   0.471
 2838SOL     OW 8543   0.712   4.672   2.077
 2838SOL    HW1 8544   0.672   4.588   2.056
 2838SOL    HW2 8545   0.795   4.650   2.119
 2839SOL     OW 8546   4.535   3.274   1.179
 2839SOL    HW1 8547   4.543   3.364   1.212
 2839SOL    HW2 8548   4.625   3.243   1.174
 2840SOL     OW 8549   0.509   1.478   3.499
 2840SOL    HW1 8550   0.580   1.422   3.468
 2840SOL    HW2 8551   0.520   1.560   3.451
 2841SOL     OW 8552   0.488   2.781   1.181
 2841SOL    HW1 8553   0.473   2.818   1.094
 2841SOL    HW2 8554   0.516   2.692   1.165
 2842SOL     OW 8555   0.587   2.562   4.276
 2842SOL    HW1 8556   0.615   2.634   4.332
 2842SOL    HW2 8557   0.515   2.599   4.224
 2843SOL     OW 8558   1.379   0.419   4.589
 2843SOL    HW1 8559   1.285   0.423   4.576
 2843SOL    HW2 8560   1.396   0.330   4.619
 2844SOL     OW 8561   4.135   2.553   0.422
 2844SOL    HW1 8562   4.224   2.548   0.385
 2844SOL    HW2 8563   4.093   2.472   0.394
 2845SOL     OW 8564   4.865   3.951   2.945
 2845SOL    HW1 8565   4.808   4.000   3.003
 2845SOL    HW2 8566   4.819   3.868   2.930
 2846SOL     OW 8567   2.248   0.662   2.129
 2846SOL    HW1 8568   2.283   0.630   2.046
 2846SOL    HW2 8569   2.316   0.720   2.164
 2847SOL     OW 8570   4.140   0.811   1.670
 2847SOL    HW1 8571   4.079   0.790   1.599
 2847SOL    HW2 8572   4.084   0.836   1.743
 2848SOL     OW 8573   4.281   2.082   1.237
 2848SOL    HW1 8574   4.210   2.104   1.177
 2848SOL    HW2 8575   4.324   2.165   1.256
 2849SOL     OW 8576   2.076   2.851   4.597
 2849SOL    HW1 8577   2.049   2.866   4.688
 2849SOL    HW2 8578   2.009   2.894   4.544
 2850SOL     OW 8579   4.641   2.174   1.602
 2850SOL    HW1 8580   4.588   2.253   1.596
 2850SOL    HW2 8581   4.670   2.171   1.693
 2851SOL     OW 8582   2.992   4.835   0.750
 2851SOL    HW1 8583   3.037   4.806   0.830
 2851SOL    HW2 8584   3.011   4.928   0.744
 2852SOL     OW 8585   0.737   2.128   2.856
 2852SOL    HW1 8586   0.677   2.087   2.793
 2852SOL    HW2 8587   0.713   2.091   2.940
 2853SOL     OW 8588   2.237   1.232   0.414
 2853SOL    HW1 8589   2.326   1.243   0.447
 2853SOL    HW2 8590   2.183   1.228   0.493
 2854SOL     OW 8591   4.206   4.881   1.099
 2854SOL    HW1 8592   4.120   4.867   1.059
 2854SOL    HW2 8593   4.222   4.975   1.088
 2855SOL     OW 8594   2.017   1.908   3.527
 2855SOL    HW1 8595   1.998   1.838   3.464
 2855SOL    HW2 8596   2.111   1.924   3.518
 2856SOL     OW 8597   3.787   2.437   3.381
 2856SOL    HW1 8598   3.736   2.512   3.349
 2856SOL    HW2 8599   3.865   2.477   3.420
 2857SOL     OW 8600   4.099   4.090   4.575
 2857SOL    HW1 8601   4.121   4.010   4.528
 2857SOL    HW2 8602   4.181   4.116   4.617
 2858SOL     OW 8603   4.327   3.733   2.820
 2858SOL    HW1 8604   4.335   3.673   2.746
 2858SOL    HW2 8605   4.297   3.678   2.893
 2859SOL     OW 8606   3.885   2.120   1.578
 2859SOL    HW1 8607   3.810   2.174   1.553
 2859SOL    HW2 8608   3.871   2.037   1.533
 2860SOL     OW 8609   0.790   3.408   1.115
 2860SOL    HW1 8610   0.839   3.383   1.037
 2860SOL    HW2 8611   0.844   3.377   1.188
 2861SOL     OW 8612   0.832   4.053   3.416
 2861SOL    HW1 8613   0.738   4.059   3.402
 2861SOL    HW2 8614   0.871   4.071   3.331
 2862SOL     OW 8615   4.337   2.859   3.304
 2862SOL    HW1 8616   4.359   2.779   3.255
 2862SOL    HW2 8617   4.372   2.844   3.392
 2863SOL     OW 8618   1.332   0.865   0.295
 2863SOL    HW1 8619   1.410   0.847   0.348
 2863SOL    HW2 8620   1.357   0.841   0.206
 2864SOL     OW 8621   2.573   1.087   1.328
 2864SOL    HW1 8622   2.644   1.028   1.304
 2864SOL    HW2 8623   2.596   1.170   1.287
 2865SOL     OW 8624   2.539   2.881   2.408
 2865SOL    HW1 8625   2.561   2.834   2.328
 2865SOL    HW2 8626   2.455   2.923   2.390
 2866SOL     OW 8627   1.115   3.787   1.230
 2866SOL    HW1 8628   1.163   3.734   1.293
 2866SOL    HW2 8629   1.023   3.765   1.245
 2867SOL     OW 8630   1.961   3.268   0.147
 2867SOL    HW1 8631   1.946   3.312   0.231
 2867SOL    HW2 8632   1.912   3.321   0.084
 2868SOL     OW 8633   4.311   2.688   2.187
 2868SOL    HW1 8634   4.385   2.647   2.142
 2868SOL    HW2 8635   4.332   2.677   2.280
 2869SOL     OW 8636   0.483   3.404   0.319
 2869SOL    HW1 8637   0.559   3.462   0.321
 2869SOL    HW2 8638   0.408   3.463   0.320
 2870SOL     OW 8639   2.324   4.623   3.022
 2870SOL    HW1 8640   2.402   4.675   3.042
 2870SOL    HW2 8641   2.349   4.572   2.945
 2871SOL     OW 8642   1.668   0.495   0.541
 2871SOL    HW1 8643   1.624   0.504   0.626
 2871SOL    HW2 8644   1.683   0.401   0.531
 2872SOL     OW 8645   4.479   4.007   0.138
 2872SOL    HW1 8646   4.429   3.951   0.078
 2872SOL    HW2 8647   4.512   4.078   0.083
 2873SOL     OW 8648   0.565   3.607   2.834
 2873SOL    HW1 8649   0.562   3.694   2.794
 2873SOL    HW2 8650   0.504   3.611   2.908
 2874SOL     OW 8651   3.793   1.962   2.941
 2874SOL    HW1 8652   3.770   1.904   3.013
 2874SOL    HW2 8653   3.885   1.944   2.924
 2875SOL     OW 8654   4.193   3.610   2.423
 2875SOL    HW1 8655   4.262   3.583   2.484
 2875SOL    HW2 8656   4.223   3.694   2.389
 2876SOL     OW 8657   1.772   4.931   4.656
 2876SOL    HW1 8658   1.861   4.964   4.657
 2876SOL    HW2 8659   1.747   4.923   4.748
 2877SOL     OW 8660   1.856   2.162   0.887
 2877SOL    HW1 8661   1.814   2.078   0.906
 2877SOL    HW2 8662   1.921   2.142   0.820
 2878SOL     OW 8663   3.636   1.340   1.866
 2878SOL    HW1 8664   3.582   1.404   1.820
 2878SOL    HW2 8665   3.573   1.284   1.911
 2879SOL     OW 8666   3.800   4.337   0.758
 2879SOL    HW1 8667   3.864   4.286   0.807
 2879SOL    HW2 8668   3.733   4.274   0.732
 2880SOL     OW 8669   0.432   2.618   4.637
 2880SOL    HW1 8670   0.518   2.576   4.649
 2880SOL    HW2 8671   0.375   2.547   4.608
 2881SOL     OW 8672   2.862   1.573   0.779
 2881SOL    HW1 8673   2.864   1.649   0.837
 2881SOL    HW2 8674   2.883   1.609   0.693
 2882SOL     OW 8675   2.339   1.868   4.857
 2882SOL    HW1 8676   2.332   1.952   4.901
 2882SOL    HW2 8677   2.248   1.839   4.845
 2883SOL     OW 8678   2.331   2.754   1.889
 2883SOL    HW1 8679   2.427   2.759   1.895
 2883SOL    HW2 8680   2.307   2.825   1.829
 2884SOL     OW 8681   2.558   1.721   0.025
 2884SOL    HW1 8682   2.522   1.671   0.098
 2884SOL    HW2 8683   2.484   1.769  -0.011
 2885SOL     OW 8684   1.116   1.316   4.077
 2885SOL    HW1 8685   1.050   1.285   4.015
 2885SOL    HW2 8686   1.178   1.243   4.084
 2886SOL     OW 8687   0.088   1.338   1.097
 2886SOL    HW1 8688   0.027   1.409   1.117
 2886SOL    HW2 8689   0.055   1.264   1.148
 2887SOL     OW 8690   3.083   4.330   2.626
 2887SOL    HW1 8691   3.045   4.276   2.557
 2887SOL    HW2 8692   3.177   4.329   2.609
 2888SOL     OW 8693   4.482   4.301   1.727
 2888SOL    HW1 8694   4.495   4.255   1.810
 2888SOL    HW2 8695   4.563   4.284   1.678
 2889SOL     OW 8696   2.119   4.828   3.319
 2889SOL    HW1 8697   2.075   4.744   3.326
 2889SOL    HW2 8698   2.050   4.890   3.298
 2890SOL     OW 8699   4.121   0.649   2.614
 2890SOL    HW1 8700   4.164   0.712   2.671
 2890SOL    HW2 8701   4.189   0.622   2.552
 2891SOL     OW 8702   4.257   4.616   1.635
 2891SOL    HW1 8703   4.334   4.586   1.586
 2891SOL    HW2 8704   4.271   4.710   1.646
 2892SOL     OW 8705   3.572   0.306   1.224
 2892SOL    HW1 8706   3.514   0.354   1.165
 2892SOL    HW2 8707   3.629   0.373   1.261
 2893SOL     OW 8708   2.883   3.640   0.864
 2893SOL    HW1 8709   2.920   3.609   0.782
 2893SOL    HW2 8710   2.928   3.590   0.932
 2894SOL     OW 8711   4.070   2.233   4.191
 2894SOL    HW1 8712   4.049   2.326   4.197
 2894SOL    HW2 8713   3.994   2.188   4.227
 2895SOL     OW 8714   1.591   2.067   4.399
 2895SOL    HW1 8715   1.681   2.037   4.409
 2895SOL    HW2 8716   1.553   2.060   4.487
 2896SOL     OW 8717   4.502   0.439   0.536
 2896SOL    HW1 8718   4.520   0.503   0.605
 2896SOL    HW2 8719   4.532   0.482   0.455
 2897SOL     OW 8720   3.561   0.963   2.767
 2897SOL    HW1 8721   3.501   0.889   2.757
 2897SOL    HW2 8722   3.512   1.038   2.733
 2898SOL     OW 8723   3.755   4.464   1.625
 2898SOL    HW1 8724   3.703   4.515   1.564
 2898SOL    HW2 8725   3.802   4.529   1.677
 2899SOL     OW 8726   0.691   2.660   2.577
 2899SOL    HW1 8727   0.701   2.608   2.497
 2899SOL    HW2 8728   0.780   2.674   2.608
 2900SOL     OW 8729   1.958   1.217   2.795
 2900SOL    HW1 8730   2.037   1.231   2.848
 2900SOL    HW2 8731   1.896   1.176   2.855
 2901SOL     OW 8732   3.284   3.740   0.693
 2901SOL    HW1 8733   3.374   3.718   0.668
 2901SOL    HW2 8734   3.294   3.798   0.768
 2902SOL     OW 8735   4.657   4.008   3.111
 2902SOL    HW1 8736   4.598   4.067   3.063
 2902SOL    HW2 8737   4.617   3.922   3.103
 2903SOL     OW 8738   3.101   1.523   1.714
 2903SOL    HW1 8739   3.132   1.433   1.704
 2903SOL    HW2 8740   3.011   1.521   1.684
 2904SOL     OW 8741   3.890   2.829   0.587
 2904SOL    HW1 8742   3.884   2.808   0.680
 2904SOL    HW2 8743   3.972   2.877   0.579
 2905SOL     OW 8744   1.417   1.122   0.404
 2905SOL    HW1 8745   1.439   1.139   0.496
 2905SOL    HW2 8746   1.446   1.032   0.390
 2906SOL     OW 8747   2.914   0.266   1.370
 2906SOL    HW1 8748   2.968   0.331   1.325
 2906SOL    HW2 8749   2.828   0.274   1.329
 2907SOL     OW 8750   3.259   2.181   0.088
 2907SOL    HW1 8751   3.186   2.204   0.030
 2907SOL    HW2 8752   3.236   2.219   0.173
 2908SOL     OW 8753   0.703   1.848   3.944
 2908SOL    HW1 8754   0.749   1.772   3.908
 2908SOL    HW2 8755   0.767   1.892   3.999
 2909SOL     OW 8756   2.228   4.771   0.863
 2909SOL    HW1 8757   2.199   4.791   0.774
 2909SOL    HW2 8758   2.185   4.689   0.885
 2910SOL     OW 8759   3.429   3.068   1.644
 2910SOL    HW1 8760   3.431   3.162   1.664
 2910SOL    HW2 8761   3.392   3.027   1.722
 2911SOL     OW 8762   1.265   2.030   1.458
 2911SOL    HW1 8763   1.173   2.005   1.467
 2911SOL    HW2 8764   1.267   2.121   1.488
 2912SOL     OW 8765   4.273   4.581   2.584
 2912SOL    HW1 8766   4.272   4.540   2.671
 2912SOL    HW2 8767   4.199   4.541   2.538
 2913SOL     OW 8768   1.186   4.683   0.453
 2913SOL    HW1 8769   1.132   4.603   0.455
 2913SOL    HW2 8770   1.267   4.656   0.411
 2914SOL     OW 8771   1.390   0.252   0.150
 2914SOL    HW1 8772   1.317   0.211   0.197
 2914SOL    HW2 8773   1.429   0.311   0.214
 2915SOL     OW 8774   2.964   2.158   2.281
 2915SOL    HW1 8775   2.963   2.235   2.225
 2915SOL    HW2 8776   3.050   2.118   2.267
 2916SOL     OW 8777   3.477   0.528   1.482
 2916SOL    HW1 8778   3.396   0.569   1.514
 2916SOL    HW2 8779   3.487   0.560   1.393
 2917SOL     OW 8780   2.617   3.404   4.047
 2917SOL    HW1 8781   2.523   3.388   4.046
 2917SOL    HW2 8782   2.627   3.491   4.010
 2918SOL     OW 8783   3.920   2.458   4.220
 2918SOL    HW1 8784   3.956   2.505   4.296
 2918SOL    HW2 8785   3.915   2.524   4.151
 2919SOL     OW 8786   2.715   1.817   4.658
 2919SOL    HW1 8787   2.788   1.756   4.671
 2919SOL    HW2 8788   2.750   1.885   4.601
 2920SOL     OW 8789   0.597   1.240   0.160
 2920SOL    HW1 8790   0.556   1.186   0.227
 2920SOL    HW2 8791   0.673   1.189   0.131
 2921SOL     OW 8792   4.908   3.104   2.724
 2921SOL    HW1 8793   4.919   3.146   2.639
 2921SOL    HW2 8794   4.950   3.164   2.786
 2922SOL     OW 8795   2.954   4.600   0.375
 2922SOL    HW1 8796   3.016   4.536   0.341
 2922SOL    HW2 8797   2.908   4.633   0.298
 2923SOL     OW 8798   1.172   0.425   2.103
 2923SOL    HW1 8799   1.132   0.497   2.153
 2923SOL    HW2 8800   1.203   0.466   2.023
 2924SOL     OW 8801   3.506   4.180   3.820
 2924SOL    HW1 8802   3.571   4.172   3.750
 2924SOL    HW2 8803   3.444   4.109   3.802
 2925SOL     OW 8804   0.265   2.606   0.179
 2925SOL    HW1 8805   0.346   2.599   0.129
 2925SOL    HW2 8806   0.213   2.672   0.132
 2926SOL     OW 8807   0.335   2.796   3.147
 2926SOL    HW1 8808   0.363   2.887   3.149
 2926SOL    HW2 8809   0.386   2.753   3.216
 2927SOL     OW 8810   4.565   3.000   1.931
 2927SOL    HW1 8811   4.560   3.037   2.019
 2927SOL    HW2 8812   4.564   2.905   1.944
 2928SOL     OW 8813   2.981   1.107   1.280
 2928SOL    HW1 8814   2.908   1.144   1.329
 2928SOL    HW2 8815   3.058   1.125   1.333
 2929SOL     OW 8816   4.083   2.843   2.103
 2929SOL    HW1 8817   4.153   2.779   2.117
 2929SOL    HW2 8818   4.060   2.834   2.011
 2930SOL     OW 8819   2.158   1.564   3.833
 2930SOL    HW1 8820   2.219   1.498   3.867
 2930SOL    HW2 8821   2.152   1.546   3.740
 2931SOL     OW 8822   2.915   0.886   4.931
 2931SOL    HW1 8823   2.901   0.880   4.836
 2931SOL    HW2 8824   2.850   0.950   4.960
 2932SOL     OW 8825   3.192   0.862   0.061
 2932SOL    HW1 8826   3.194   0.795   0.130
 2932SOL    HW2 8827   3.106   0.851   0.020
 2933SOL     OW 8828   2.188   2.731   1.355
 2933SOL    HW1 8829   2.212   2.710   1.264
 2933SOL    HW2 8830   2.260   2.785   1.387
 2934SOL     OW 8831   0.720   2.102   1.882
 2934SOL    HW1 8832   0.646   2.063   1.835
 2934SOL    HW2 8833   0.748   2.034   1.944
 2935SOL     OW 8834   2.921   4.058   3.864
 2935SOL    HW1 8835   2.868   4.006   3.924
 2935SOL    HW2 8836   2.898   4.149   3.885
 2936SOL     OW 8837   0.544   2.788   0.191
 2936SOL    HW1 8838   0.555   2.701   0.229
 2936SOL    HW2 8839   0.529   2.772   0.098
 2937SOL     OW 8840   1.860   4.321   2.845
 2937SOL    HW1 8841   1.873   4.277   2.928
 2937SOL    HW2 8842   1.786   4.275   2.805
 2938SOL     OW 8843   0.133   2.319   0.998
 2938SOL    HW1 8844   0.166   2.360   1.079
 2938SOL    HW2 8845   0.211   2.286   0.954
 2939SOL     OW 8846   0.637   3.241   3.347
 2939SOL    HW1 8847   0.691   3.313   3.378
 2939SOL    HW2 8848   0.622   3.260   3.254
 2940SOL     OW 8849   1.150   1.374   2.974
 2940SOL    HW1 8850   1.244   1.389   2.979
 2940SOL    HW2 8851   1.112   1.462   2.966
 2941SOL     OW 8852   2.186   3.969   2.428
 2941SOL    HW1 8853   2.139   3.910   2.368
 2941SOL    HW2 8854   2.276   3.936   2.429
 2942SOL     OW 8855   1.162   3.379   3.804
 2942SOL    HW1 8856   1.162   3.431   3.884
 2942SOL    HW2 8857   1.070   3.373   3.779
 2943SOL     OW 8858   0.021   4.847   2.304
 2943SOL    HW1 8859   0.013   4.814   2.393
 2943SOL    HW2 8860  -0.057   4.814   2.259
 2944SOL     OW 8861   0.872   1.616   3.522
 2944SOL    HW1 8862   0.805   1.678   3.495
 2944SOL    HW2 8863   0.890   1.637   3.613
 2945SOL     OW 8864   3.617   2.812   0.916
 2945SOL    HW1 8865   3.709   2.791   0.935
 2945SOL    HW2 8866   3.613   2.814   0.820
 2946SOL     OW 8867   0.746   4.025   0.834
 2946SOL    HW1 8868   0.822   4.060   0.881
 2946SOL    HW2 8869   0.696   3.979   0.902
 2947SOL     OW 8870   3.297   1.437   4.510
 2947SOL    HW1 8871   3.294   1.394   4.595
 2947SOL    HW2 8872   3.369   1.500   4.517
 2948SOL     OW 8873   1.944   2.796   2.687
 2948SOL    HW1 8874   1.930   2.822   2.596
 2948SOL    HW2 8875   1.962   2.878   2.732
 2949SOL     OW 8876   2.295   1.397   4.543
 2949SOL    HW1 8877   2.296   1.324   4.605
 2949SOL    HW2 8878   2.263   1.359   4.461
 2950SOL     OW 8879   1.148   3.715   2.901
 2950SOL    HW1 8880   1.213   3.773   2.862
 2950SOL    HW2 8881   1.105   3.768   2.968
 2951SOL     OW 8882   2.088   1.723   0.161
 2951SOL    HW1 8883   2.103   1.710   0.068
 2951SOL    HW2 8884   2.153   1.789   0.187
 2952SOL     OW 8885   3.435   2.443   3.522
 2952SOL    HW1 8886   3.500   2.380   3.490
 2952SOL    HW2 8887   3.353   2.415   3.482
 2953SOL     OW 8888   1.713   1.262   3.635
[truncated: 145,607 more chars]
