# Supplementary material for: Scalable Constant pH Molecular Dynamics in GROMACS
Source: J Chem Theory Comput. 2022 Sep 21;18(10):6148–60. doi: 10.1021/acs.jctc.2c00516 (PMC9558312; doi:10.1021/acs.jctc.2c00516)
Supplement: Supplementary file 1 — ct2c00516_si_001.zip [file ct2c00516_si_001.zip › SI_constant_ph_gromacs/input_CHARMM36/calibration_triAsp_singlesite/eq.gro]

Protein in water
12117
    1ACE    CH3    1   1.899   2.527   2.189 -0.3252  0.1299 -0.2741
    1ACE   HH31    2   1.814   2.551   2.256  0.7870  1.4633  0.7188
    1ACE   HH32    3   1.922   2.614   2.124 -1.4102 -0.3433 -1.3419
    1ACE   HH33    4   1.873   2.446   2.117  0.2019 -0.6492  0.3923
    1ACE      C    5   2.015   2.490   2.271 -0.4671 -0.0457  0.1086
    1ACE      O    6   2.051   2.557   2.366  0.3345 -0.1132 -0.3488
    2ALA      N    7   2.087   2.379   2.232  0.2131 -0.1940  0.6848
    2ALA     HN    8   2.054   2.318   2.160 -0.1172  0.2397  0.4711
    2ALA     CA    9   2.217   2.332   2.291 -0.3744  0.1122 -0.3001
    2ALA     HA   10   2.187   2.282   2.382 -0.6995  0.7745 -0.0379
    2ALA     CB   11   2.273   2.201   2.228 -0.1244  0.6286 -0.2759
    2ALA    HB1   12   2.343   2.161   2.304 -1.7850  1.2024  1.6407
    2ALA    HB2   13   2.186   2.133   2.213 -0.2440  0.8845 -0.7773
    2ALA    HB3   14   2.334   2.222   2.137  0.8170  1.8537  0.6083
    2ALA      C   15   2.321   2.445   2.319  0.8206  0.2855  0.1433
    2ALA      O   16   2.355   2.534   2.236 -0.3450  0.3840 -0.2443
    3ASPH     N   17   2.369   2.441   2.441 -0.4979 -0.1860  0.5204
    3ASPH    HN   18   2.341   2.368   2.503 -0.4709 -1.8842 -1.3738
    3ASPH    CA   19   2.460   2.539   2.488 -0.1123  0.1665 -0.2897
    3ASPH    HA   20   2.463   2.622   2.418 -1.7014  0.8509  0.4136
    3ASPH    CB   21   2.410   2.589   2.631 -0.1364  0.3463 -0.3687
    3ASPH   HB1   22   2.367   2.506   2.691  1.0981 -1.0470 -1.3466
    3ASPH   HB2   23   2.497   2.630   2.688  0.5569 -0.6559 -0.6767
    3ASPH    CG   24   2.308   2.702   2.613  0.0919  0.0846  0.1246
    3ASPH   OD1   25   2.328   2.818   2.592 -0.2169 -0.3377  0.4719
    3ASPH   OD2   26   2.178   2.652   2.624  0.0123 -0.0825 -0.7677
    3ASPH   HD2   27   2.123   2.730   2.622  1.1349  0.7329 -0.4290
    3ASPH     C   28   2.602   2.476   2.498  0.7189  0.7188  0.7126
    3ASPH     O   29   2.620   2.363   2.543  0.0231  0.2750  0.2950
    4ALA      N   30   2.703   2.551   2.455  0.4846 -0.1221 -0.1778
    4ALA     HN   31   2.684   2.648   2.437  1.1353  0.3563  1.4988
    4ALA     CA   32   2.837   2.513   2.438 -0.7289  0.0293 -0.1979
    4ALA     HA   33   2.845   2.411   2.401  0.5427  0.3916 -0.9890
    4ALA     CB   34   2.910   2.607   2.340  0.0174 -0.5399 -0.1834
    4ALA    HB1   35   2.896   2.712   2.371  1.2799 -0.5812  0.6103
    4ALA    HB2   36   3.016   2.574   2.331  0.7512  1.2448  1.3151
    4ALA    HB3   37   2.872   2.600   2.236 -0.1551  0.4179 -0.1912
    4ALA      C   38   2.908   2.505   2.571  0.3168  0.4042  0.1662
    4ALA      O   39   2.901   2.606   2.642 -0.4326  0.7400 -0.0491
    5NME      N   40   2.982   2.390   2.593  0.3139 -0.7560 -0.4416
    5NME     HN   41   2.985   2.316   2.526 -0.5538 -0.7173 -0.5334
    5NME    CH3   42   3.066   2.379   2.713  0.2496  0.1250 -0.0634
    5NME   HH31   43   3.146   2.455   2.702 -0.5834  1.0425  0.0947
    5NME   HH32   44   3.011   2.390   2.808 -1.8583  2.5282 -1.4337
    5NME   HH33   45   3.110   2.277   2.709 -0.9771 -0.3841 -1.7528
    6BUF    BUF   46   0.094   1.841   2.823  0.1623 -0.0667  0.3574
    7SOL     OW   47   0.323   4.801   2.145  0.5516 -0.4528  0.1631
    7SOL    HW1   48   0.350   4.889   2.170  1.1841 -1.0303  1.6203
    7SOL    HW2   49   0.397   4.767   2.094  0.5545 -0.3507  0.0992
    8SOL     OW   50   1.880   2.579   3.547 -0.0419 -0.0051  0.0438
    8SOL    HW1   51   1.950   2.535   3.594  1.6921 -0.8107 -3.0983
    8SOL    HW2   52   1.808   2.515   3.545  0.5763 -0.7031 -0.0893
    9SOL     OW   53   3.695   1.777   0.500 -0.1616 -0.0468  0.1169
    9SOL    HW1   54   3.728   1.692   0.472 -0.0875  0.1211 -0.3240
    9SOL    HW2   55   3.651   1.812   0.423  0.5630  0.6845  0.0210
   10SOL     OW   56   0.664   3.970   3.875 -0.4497  0.0043 -0.3207
   10SOL    HW1   57   0.580   3.975   3.829 -0.6394  0.0885  0.0278
   10SOL    HW2   58   0.711   4.048   3.848 -0.3051 -0.2643 -0.8584
   11SOL     OW   59   0.166   3.483   3.609 -0.5292  0.2423 -0.6381
   11SOL    HW1   60   0.260   3.497   3.619 -0.4157 -1.1831  0.5841
   11SOL    HW2   61   0.129   3.497   3.696 -1.3092 -0.2670 -0.8719
   12SOL     OW   62   0.727   0.892   2.090 -0.0133 -0.3530  0.3521
   12SOL    HW1   63   0.820   0.879   2.109  0.2776  0.9132 -0.0709
   12SOL    HW2   64   0.726   0.953   2.016 -1.1486  2.5838  2.5793
   13SOL     OW   65   0.892   4.194   1.688  0.3702  0.0306  0.3878
   13SOL    HW1   66   0.949   4.161   1.619  0.9167 -1.7361  1.6078
   13SOL    HW2   67   0.803   4.178   1.656  0.6190 -1.7153  0.4786
   14SOL     OW   68   4.744   3.874   3.991  0.4157 -0.2041 -0.1307
   14SOL    HW1   69   4.727   3.962   3.958 -1.4189 -0.1520  0.8269
   14SOL    HW2   70   4.838   3.861   3.979  0.9008  2.2410  0.6035
   15SOL     OW   71   4.335   3.603   1.202  0.0006 -0.2931 -0.1845
   15SOL    HW1   72   4.289   3.633   1.281  0.3966  0.2893 -0.1672
   15SOL    HW2   73   4.268   3.604   1.134  0.1557  1.4186 -0.3637
   16SOL     OW   74   0.042   0.373   1.698 -0.0787 -0.1742 -0.0812
   16SOL    HW1   75   0.004   0.408   1.778  0.0146 -1.5119  0.5661
   16SOL    HW2   76   0.094   0.299   1.726  0.1605 -0.5152 -1.3559
   17SOL     OW   77   1.464   4.593   0.553  0.5241 -0.0491 -0.0875
   17SOL    HW1   78   1.483   4.617   0.643  1.4759 -1.2762  0.0663
   17SOL    HW2   79   1.442   4.500   0.557 -2.3869  0.5142 -0.7398
   18SOL     OW   80   0.739   1.847   1.076  0.3647  0.1741 -0.0540
   18SOL    HW1   81   0.828   1.871   1.104  0.4518  0.1459 -0.3070
   18SOL    HW2   82   0.743   1.753   1.062 -0.4350 -0.3622  2.7010
   19SOL     OW   83   4.270   2.869   1.254  0.0336 -0.2434 -0.2045
   19SOL    HW1   84   4.242   2.909   1.171  2.6701  0.8237 -0.6687
   19SOL    HW2   85   4.228   2.782   1.254 -0.3365 -0.1230 -2.4725
   20SOL     OW   86   0.529   2.864   4.155 -0.1671 -0.0904  0.0898
   20SOL    HW1   87   0.486   2.893   4.075 -2.5334  0.2820  1.4003
   20SOL    HW2   88   0.619   2.895   4.147 -0.7804  1.4026 -1.6779
   21SOL     OW   89   3.540   3.508   3.681 -0.0399 -0.6359 -0.2938
   21SOL    HW1   90   3.455   3.464   3.682  0.2020 -1.0984  0.2863
   21SOL    HW2   91   3.565   3.510   3.589 -0.2555 -1.3353 -0.3720
   22SOL     OW   92   0.863   3.631   2.319 -0.1361  0.6445  0.5005
   22SOL    HW1   93   0.908   3.572   2.259 -0.4741  0.3923  0.4912
   22SOL    HW2   94   0.909   3.621   2.402 -1.1728 -0.8508  0.9362
   23SOL     OW   95   4.190   2.382   0.337  0.1071 -0.3902 -0.1219
   23SOL    HW1   96   4.128   2.365   0.409 -0.3232  0.4840 -0.2804
   23SOL    HW2   97   4.244   2.303   0.334 -1.5922 -1.5987 -0.5860
   24SOL     OW   98   4.517   0.942   3.498 -0.2561  0.4384  0.7623
   24SOL    HW1   99   4.458   1.014   3.475  1.7262  2.3852  1.3846
   24SOL    HW2  100   4.598   0.961   3.450  0.3966 -1.2988  1.0896
   25SOL     OW  101   3.155   4.140   4.378 -0.8557  0.2810 -0.4705
   25SOL    HW1  102   3.117   4.199   4.443 -1.0623  0.8078 -1.0594
   25SOL    HW2  103   3.214   4.083   4.428 -2.8976 -1.0201  0.6059
   26SOL     OW  104   2.706   0.329   0.999  0.0759  0.1295 -0.1289
   26SOL    HW1  105   2.669   0.408   0.962  1.1946  1.3145  1.1508
   26SOL    HW2  106   2.633   0.285   1.042 -0.5615  0.4470 -0.8780
   27SOL     OW  107   3.240   1.217   1.912  0.1276  0.6957  0.2649
   27SOL    HW1  108   3.176   1.166   1.962  1.5959 -0.2339  1.2523
   27SOL    HW2  109   3.225   1.308   1.940 -0.5102  0.4499  0.7553
   28SOL     OW  110   1.008   4.053   0.182 -0.3535 -0.3417  0.0987
   28SOL    HW1  111   1.041   4.001   0.255 -0.4082 -0.1739  0.2426
   28SOL    HW2  112   1.010   3.993   0.108  2.0416  0.1458 -0.3356
   29SOL     OW  113   3.723   0.306   1.643  0.3872  0.4918  0.3885
   29SOL    HW1  114   3.731   0.221   1.600  0.5378  0.2235  0.9267
   29SOL    HW2  115   3.727   0.285   1.737  1.0016  1.1441  0.5158
   30SOL     OW  116   2.177   4.742   3.505 -0.4849 -0.0682  0.1810
   30SOL    HW1  117   2.255   4.708   3.549  0.2177 -0.6342 -1.4326
   30SOL    HW2  118   2.169   4.689   3.426 -2.5951 -0.0920  0.3694
   31SOL     OW  119   3.817   0.748   3.749 -0.0297  0.4561 -0.1998
   31SOL    HW1  120   3.893   0.727   3.803 -0.7270 -0.4649  0.4609
   31SOL    HW2  121   3.765   0.667   3.748 -0.9424  1.0283 -0.7394
   32SOL     OW  122   0.158   3.705   0.907 -0.7465 -0.1939  0.0862
   32SOL    HW1  123   0.177   3.728   0.816  0.7757 -0.7670  0.2290
   32SOL    HW2  124   0.220   3.757   0.958 -0.0815 -1.5117  0.6509
   33SOL     OW  125   4.191   2.511   3.457 -0.0771 -0.4659 -0.0633
   33SOL    HW1  126   4.158   2.480   3.372  0.6435 -1.3280 -0.0386
   33SOL    HW2  127   4.214   2.602   3.442 -1.1822 -0.2359 -0.4440
   34SOL     OW  128   0.731   2.401   0.910 -0.3392 -0.0853  0.6778
   34SOL    HW1  129   0.728   2.306   0.921  0.5859 -0.1581  0.4153
   34SOL    HW2  130   0.801   2.415   0.846 -0.9970  0.7309  0.1248
   35SOL     OW  131   2.507   2.859   3.788 -0.3341  0.2731 -0.4244
   35SOL    HW1  132   2.459   2.941   3.776  1.0584  0.9722 -1.6497
   35SOL    HW2  133   2.479   2.803   3.716 -2.2496 -0.8857  1.1366
   36SOL     OW  134   1.182   2.814   1.380  0.0023 -0.5976  0.4548
   36SOL    HW1  135   1.192   2.803   1.285 -0.1352 -1.2952  0.5199
   36SOL    HW2  136   1.269   2.796   1.415  0.1253 -0.0453  0.4375
   37SOL     OW  137   2.033   2.759   0.293  0.2477  0.4683  0.2300
   37SOL    HW1  138   2.101   2.739   0.358  0.8202  1.1634 -0.1494
   37SOL    HW2  139   1.956   2.782   0.346  0.3373 -0.1864  0.6618
   38SOL     OW  140   2.701   4.863   3.870 -0.1654 -0.3094  0.4152
   38SOL    HW1  141   2.708   4.914   3.951  0.3102  0.8619 -0.3385
   38SOL    HW2  142   2.792   4.855   3.840 -0.5019  1.2084 -1.1521
   39SOL     OW  143   3.753   1.342   3.117  0.1906 -1.0625 -0.5450
   39SOL    HW1  144   3.849   1.350   3.117  0.1915 -0.3545 -2.7020
   39SOL    HW2  145   3.721   1.432   3.112 -0.5146 -1.3468 -1.5571
   40SOL     OW  146   0.442   1.338   1.492  0.2768 -1.1474  0.1395
   40SOL    HW1  147   0.441   1.434   1.494 -1.8955 -1.1504  1.1298
   40SOL    HW2  148   0.535   1.316   1.504  0.6237  0.8150  1.7464
   41SOL     OW  149   3.315   4.685   0.619  0.1507 -0.6172  0.0529
   41SOL    HW1  150   3.336   4.595   0.645  0.1546 -0.4930  0.4991
   41SOL    HW2  151   3.328   4.736   0.699  0.4874 -0.1654 -0.2855
   42SOL     OW  152   2.834   0.826   2.640  0.1186  0.1470 -0.2517
   42SOL    HW1  153   2.811   0.900   2.583 -0.3549  1.0896  1.1243
   42SOL    HW2  154   2.816   0.749   2.586 -0.0362  1.0109 -1.4798
   43SOL     OW  155   3.400   3.721   2.249  0.0124  0.3491 -0.1605
   43SOL    HW1  156   3.424   3.655   2.183  0.2117  0.2847 -0.0251
   43SOL    HW2  157   3.412   3.677   2.333 -0.1329  0.4674 -0.0768
   44SOL     OW  158   4.679   4.303   0.093  0.3327 -0.4860 -0.1986
   44SOL    HW1  159   4.769   4.313   0.125  0.4302 -0.5789 -0.4439
   44SOL    HW2  160   4.629   4.369   0.141  0.6532  0.0048 -0.5431
   45SOL     OW  161   0.749   0.129   3.847  0.1628  0.0722 -0.2380
   45SOL    HW1  162   0.656   0.145   3.860  0.3113  0.6722  0.1318
   45SOL    HW2  163   0.756   0.097   3.757 -0.1989  1.8916 -0.9686
   46SOL     OW  164   0.567   3.033   3.328  0.3029  0.1157  0.0052
   46SOL    HW1  165   0.575   2.998   3.417  2.6539  0.1718 -0.1250
   46SOL    HW2  166   0.489   3.088   3.331 -0.9470 -1.6149  1.4099
   47SOL     OW  167   2.758   0.525   2.590 -0.3600  0.2283  0.5541
   47SOL    HW1  168   2.828   0.503   2.651  0.0890  1.4980  0.5305
   47SOL    HW2  169   2.695   0.453   2.598 -0.4624  0.5065  2.7136
   48SOL     OW  170   2.861   1.322   0.776  0.7203  0.0750 -0.4145
   48SOL    HW1  171   2.768   1.343   0.767  0.9332  1.1396 -0.2212
   48SOL    HW2  172   2.861   1.233   0.813 -0.2357  0.3833  0.4034
   49SOL     OW  173   4.876   0.328   4.900 -0.2487  0.5753  0.2455
   49SOL    HW1  174   4.819   0.356   4.972 -1.0616 -0.9853  0.2656
   49SOL    HW2  175   4.823   0.266   4.851  0.5819  1.0158 -1.2546
   50SOL     OW  176   4.660   3.116   3.945  0.2751 -0.7385 -0.6049
   50SOL    HW1  177   4.622   3.160   3.869 -0.2514  0.3758  0.2769
   50SOL    HW2  178   4.702   3.186   3.995  0.1162 -1.3623  0.4341
   51SOL     OW  179   0.595   4.291   2.890  0.7023 -0.2692  0.2476
   51SOL    HW1  180   0.543   4.285   2.970 -1.4652 -1.5603 -1.1430
   51SOL    HW2  181   0.602   4.200   2.859 -0.1206  0.3601 -1.9586
   52SOL     OW  182   4.725   1.342   0.805  0.1019 -0.0823 -0.7879
   52SOL    HW1  183   4.658   1.385   0.751 -1.7692  0.7382  1.9471
   52SOL    HW2  184   4.807   1.357   0.759 -0.8945  3.6357 -1.6909
   53SOL     OW  185   4.307   1.669   3.551 -0.0017 -0.2032  0.5813
   53SOL    HW1  186   4.286   1.576   3.549  0.2675 -0.2662  0.6670
   53SOL    HW2  187   4.233   1.710   3.595 -0.3729 -0.3094  0.0721
   54SOL     OW  188   0.277   1.908   1.621  0.0683 -0.1639  0.2405
   54SOL    HW1  189   0.212   1.899   1.691 -1.2906 -1.4438 -1.1138
   54SOL    HW2  190   0.361   1.903   1.667 -0.7655 -1.1518  1.7845
   55SOL     OW  191   1.594   0.280   1.528 -0.1080  0.4035 -0.7784
   55SOL    HW1  192   1.608   0.256   1.619  0.3797 -0.5506 -1.0962
   55SOL    HW2  193   1.502   0.306   1.524 -0.1659  0.3342 -0.0454
   56SOL     OW  194   4.528   4.248   1.872  0.0538 -0.0999  0.8989
   56SOL    HW1  195   4.566   4.307   1.806 -2.2655  2.7332  1.8563
   56SOL    HW2  196   4.533   4.297   1.954 -1.6407 -1.3845  1.8365
   57SOL     OW  197   4.527   1.943   1.062  0.3025 -0.7180 -0.3541
   57SOL    HW1  198   4.548   1.851   1.071 -0.7124 -1.1259 -1.7571
   57SOL    HW2  199   4.509   1.955   0.969  0.1787  0.8446 -0.1660
   58SOL     OW  200   1.643   4.706   4.833  0.5650 -0.2830 -0.6866
   58SOL    HW1  201   1.652   4.786   4.783  0.9842 -0.0747 -0.2955
   58SOL    HW2  202   1.585   4.650   4.781 -0.6742  0.7124 -0.4080
   59SOL     OW  203   2.852   0.688   3.502  0.0621  0.0295  0.2355
   59SOL    HW1  204   2.852   0.658   3.593  1.1026  1.5101  0.7489
   59SOL    HW2  205   2.925   0.642   3.461 -1.3612 -1.8552 -0.3202
   60SOL     OW  206   2.439   4.833   2.948  0.5548 -0.4159 -0.5329
   60SOL    HW1  207   2.483   4.882   3.018 -0.1253  1.5936 -1.4385
   60SOL    HW2  208   2.509   4.784   2.905  1.2234 -0.4757  0.5845
   61SOL     OW  209   4.082   1.024   4.452 -0.5081  0.0963  0.2694
   61SOL    HW1  210   4.146   1.049   4.519  0.5314  0.9761 -1.0175
   61SOL    HW2  211   4.118   1.057   4.370  0.2113 -4.3074 -1.4283
   62SOL     OW  212   2.229   0.173   3.105  0.0642 -0.1913 -0.6152
   62SOL    HW1  213   2.324   0.165   3.108  0.0842 -0.0370 -0.8006
   62SOL    HW2  214   2.201   0.108   3.041  0.1061  0.2265 -1.0679
   63SOL     OW  215   4.021   1.860   1.219  0.2872  0.1185 -0.1223
   63SOL    HW1  216   4.102   1.911   1.210  0.3150 -0.3603 -3.7132
   63SOL    HW2  217   4.047   1.770   1.201 -1.1764  0.1633 -3.0639
   64SOL     OW  218   3.093   2.970   0.530 -0.1750  0.2166  1.0721
   64SOL    HW1  219   3.088   3.037   0.462  1.3942  1.4541  2.1219
   64SOL    HW2  220   3.092   2.887   0.481  1.6443  1.0709 -0.5307
   65SOL     OW  221   1.506   4.601   0.848  0.7200  0.6688 -0.3712
   65SOL    HW1  222   1.556   4.660   0.905 -0.8659  1.5874  0.1155
   65SOL    HW2  223   1.438   4.565   0.904 -0.2503  0.8020 -1.4262
   66SOL     OW  224   4.550   0.914   0.627  0.3982 -0.0599 -0.2581
   66SOL    HW1  225   4.570   0.933   0.718 -0.4239 -1.1177  0.1721
   66SOL    HW2  226   4.465   0.870   0.630  0.0576  0.4591 -1.5965
   67SOL     OW  227   1.970   4.925   3.112  0.1344 -0.5145  0.3742
   67SOL    HW1  228   1.903   4.934   3.044  0.3059  0.2981  0.3116
   67SOL    HW2  229   2.053   4.936   3.066  0.2536 -0.0092  0.7000
   68SOL     OW  230   0.679   3.170   1.655 -0.0253 -0.2756 -0.1319
   68SOL    HW1  231   0.716   3.125   1.579  1.2394 -2.2471  1.5449
   68SOL    HW2  232   0.703   3.262   1.643 -0.8279 -0.3210 -2.6260
   69SOL     OW  233   3.390   1.179   4.712 -0.1286  0.2517  0.4932
   69SOL    HW1  234   3.356   1.090   4.706  1.4981 -0.6650  3.0675
   69SOL    HW2  235   3.336   1.221   4.779 -0.7413  1.1810 -0.5427
   70SOL     OW  236   4.554   3.732   2.794  0.0235 -0.2514 -0.0235
   70SOL    HW1  237   4.476   3.776   2.762  0.2945  0.0187 -0.3234
   70SOL    HW2  238   4.626   3.791   2.770  0.4792 -1.2160 -1.1610
   71SOL     OW  239   3.213   2.327   0.769  0.0597 -0.5099 -0.2092
   71SOL    HW1  240   3.222   2.275   0.849  0.1754  0.5427  0.4813
   71SOL    HW2  241   3.149   2.395   0.791  1.4673  0.9328 -0.3842
   72SOL     OW  242   1.016   0.146   4.095  0.1844  0.1803 -0.2117
   72SOL    HW1  243   1.001   0.051   4.102  1.8003 -0.2571 -1.9638
   72SOL    HW2  244   1.009   0.178   4.185  0.8194 -1.7999  0.5902
   73SOL     OW  245   0.259   3.500   3.072 -0.3640  0.2178 -0.1932
   73SOL    HW1  246   0.292   3.549   2.996 -1.0892  0.9686 -0.0402
   73SOL    HW2  247   0.279   3.409   3.053  0.2186  0.4843 -0.8986
   74SOL     OW  248   2.135   0.581   1.698  0.0817 -0.9804 -0.0983
   74SOL    HW1  249   2.171   0.666   1.673 -0.0260 -0.9312 -0.0889
   74SOL    HW2  250   2.049   0.602   1.736  0.9528 -0.8611  1.9480
   75SOL     OW  251   4.437   0.738   4.592 -0.0975  0.5066  0.0151
   75SOL    HW1  252   4.505   0.722   4.657 -1.7113 -1.5932  1.3430
   75SOL    HW2  253   4.378   0.801   4.633  0.3898  1.3954 -0.6306
   76SOL     OW  254   0.726   3.007   3.060 -0.3198  0.7523  0.1028
   76SOL    HW1  255   0.699   3.025   3.150  1.5413  0.8734  0.6936
   76SOL    HW2  256   0.724   3.092   3.017 -1.0167  0.7286  0.0843
   77SOL     OW  257   4.023   0.192   1.518 -0.0459 -0.2016  0.2720
   77SOL    HW1  258   3.976   0.174   1.599  0.3782  0.3165  0.6382
   77SOL    HW2  259   3.965   0.160   1.449 -0.8766  0.2976  0.7249
   78SOL     OW  260   2.077   3.490   2.071  0.1571  0.0684  0.2015
   78SOL    HW1  261   2.077   3.414   2.129  0.0495  0.0593  0.1900
   78SOL    HW2  262   2.013   3.549   2.110 -0.9148 -0.5023 -0.6358
   79SOL     OW  263   4.134   4.089   0.971 -0.2354  0.4861 -0.2206
   79SOL    HW1  264   4.062   4.143   0.938  0.4294  0.2944 -2.0722
   79SOL    HW2  265   4.107   3.999   0.951  0.0847  0.3390 -0.0001
   80SOL     OW  266   0.331   2.613   1.599  0.8267  0.0641 -0.4334
   80SOL    HW1  267   0.300   2.525   1.574  1.6798 -0.2929 -0.2690
   80SOL    HW2  268   0.378   2.644   1.522  1.2412  0.0330 -0.1929
   81SOL     OW  269   0.742   3.781   1.031  0.1576  0.4674 -0.5107
   81SOL    HW1  270   0.676   3.762   0.964  0.3004 -0.0352 -0.5132
   81SOL    HW2  271   0.809   3.714   1.018 -0.6237 -0.7168  1.2317
   82SOL     OW  272   0.738   4.844   2.677 -0.5922  0.1665  0.2431
   82SOL    HW1  273   0.803   4.886   2.735  0.5391 -0.1170 -0.7759
   82SOL    HW2  274   0.674   4.912   2.661 -0.9634  0.2452  1.8483
   83SOL     OW  275   1.967   2.906   1.660 -0.5070  0.1214 -0.3082
   83SOL    HW1  276   2.051   2.861   1.661 -0.7663 -0.3883  0.9383
   83SOL    HW2  277   1.919   2.869   1.735 -1.4563  1.1116 -0.3989
   84SOL     OW  278   1.218   4.528   2.333  0.2283 -0.2163  0.1348
   84SOL    HW1  279   1.238   4.437   2.353  1.2121 -0.1936 -0.6635
   84SOL    HW2  280   1.169   4.525   2.251 -1.4583 -0.1417  1.1144
   85SOL     OW  281   1.085   4.324   3.452 -0.1667  0.1668  0.4294
   85SOL    HW1  282   1.007   4.303   3.400 -0.7999  0.9742  1.0169
   85SOL    HW2  283   1.060   4.300   3.542  0.6240 -0.4753  0.4849
   86SOL     OW  284   4.894   1.432   2.210 -0.3091  0.3664 -0.5780
   86SOL    HW1  285   4.810   1.457   2.171 -0.0550  0.9683 -0.7377
   86SOL    HW2  286   4.956   1.434   2.137 -0.5982 -2.5186 -1.0262
   87SOL     OW  287   3.547   2.418   3.789 -0.4546  0.5418  0.3606
   87SOL    HW1  288   3.611   2.478   3.750  0.4175 -0.7056 -0.1551
   87SOL    HW2  289   3.471   2.424   3.730 -0.4913  1.3224  0.4647
   88SOL     OW  290   4.415   1.169   0.613  0.4744 -0.0366 -0.5662
   88SOL    HW1  291   4.506   1.168   0.583  1.0909  0.8932  1.1623
   88SOL    HW2  292   4.407   1.091   0.667  0.7483  0.7170  0.6003
   89SOL     OW  293   2.150   3.356   4.435 -0.0439  0.0942  0.0256
   89SOL    HW1  294   2.180   3.346   4.525  2.0062 -1.1960 -0.7361
   89SOL    HW2  295   2.219   3.406   4.392 -1.4171  1.4738 -0.6662
   90SOL     OW  296   4.627   3.838   3.407 -0.0714 -0.3919  0.1314
   90SOL    HW1  297   4.679   3.913   3.433  1.5912 -1.3015 -0.4241
   90SOL    HW2  298   4.629   3.779   3.483  1.8542 -1.5011 -0.6893
   91SOL     OW  299   1.876   0.765   4.892 -0.1662 -0.2247 -0.0464
   91SOL    HW1  300   1.957   0.790   4.936  1.2315 -1.3968 -1.8309
   91SOL    HW2  301   1.894   0.679   4.854 -1.2479  0.6521 -2.8018
   92SOL     OW  302   2.525   0.332   0.392 -0.2564  0.0102  0.4803
   92SOL    HW1  303   2.489   0.259   0.443  0.0557 -0.1425  0.4890
   92SOL    HW2  304   2.508   0.409   0.446 -2.3030  0.2205 -0.3974
   93SOL     OW  305   3.290   1.492   3.824  0.1541  0.5538 -0.0853
   93SOL    HW1  306   3.202   1.472   3.793  0.1774  0.6436 -0.2101
   93SOL    HW2  307   3.344   1.420   3.791  0.2669  0.8967 -0.6665
   94SOL     OW  308   1.069   2.547   0.623  0.5477  0.0412  0.0954
   94SOL    HW1  309   1.066   2.484   0.552 -0.2524  0.9841 -0.7388
   94SOL    HW2  310   1.160   2.576   0.627  1.2243 -2.0548  1.3402
   95SOL     OW  311   3.530   3.322   1.666 -0.1226 -0.6458 -0.1999
   95SOL    HW1  312   3.492   3.273   1.594 -0.6121  0.6363 -0.8426
   95SOL    HW2  313   3.486   3.289   1.744  0.8320 -2.4675 -0.3701
   96SOL     OW  314   3.660   1.516   1.147 -0.1978 -0.5607  0.7697
   96SOL    HW1  315   3.710   1.463   1.085 -0.8885 -0.7116  0.3290
   96SOL    HW2  316   3.722   1.581   1.179 -0.2282  0.5776 -1.3266
   97SOL     OW  317   0.460   1.703   1.861  0.1167 -0.0849 -0.4063
   97SOL    HW1  318   0.456   1.792   1.898 -0.2955 -0.1658 -0.2569
   97SOL    HW2  319   0.535   1.706   1.802 -0.5609  0.6899 -1.2594
   98SOL     OW  320   0.517   1.875   1.505 -0.2174  0.4664  0.1622
   98SOL    HW1  321   0.481   1.918   1.427  1.1177  1.1284 -0.1100
   98SOL    HW2  322   0.593   1.928   1.529  2.1490 -2.2992 -0.7932
   99SOL     OW  323   3.692   4.709   0.217  0.0512  0.3215 -0.0041
   99SOL    HW1  324   3.749   4.735   0.289 -0.4889  0.6859  0.2947
   99SOL    HW2  325   3.625   4.654   0.257  1.0680 -1.4299 -0.5966
  100SOL     OW  326   4.170   2.431   2.077  0.3270  0.2671  0.5885
  100SOL    HW1  327   4.151   2.339   2.058  1.2954 -0.6901  3.6303
  100SOL    HW2  328   4.091   2.478   2.052 -0.4409 -1.4765 -0.4393
  101SOL     OW  329   0.736   0.255   2.890 -0.2517 -0.5127  0.2682
  101SOL    HW1  330   0.660   0.203   2.919 -0.6570 -0.1173 -0.0745
  101SOL    HW2  331   0.731   0.254   2.795 -0.3602  0.2928  0.2611
  102SOL     OW  332   3.337   2.321   2.972  0.1842 -0.2579  0.0968
  102SOL    HW1  333   3.359   2.319   2.879  0.4256 -1.4500  0.1647
  102SOL    HW2  334   3.421   2.326   3.016  0.0865 -0.0214  0.2551
  103SOL     OW  335   1.015   2.710   1.665  0.2833  0.6392  0.3687
  103SOL    HW1  336   1.076   2.740   1.598  0.7581  0.0877  0.5449
  103SOL    HW2  337   1.064   2.646   1.716 -0.6430 -0.3307  0.0964
  104SOL     OW  338   3.029   4.223   4.620  0.0995  0.0231  0.3634
  104SOL    HW1  339   2.986   4.138   4.632  0.8762 -0.6079 -1.0336
  104SOL    HW2  340   2.972   4.286   4.665  0.2493 -1.3973  2.7330
  105SOL     OW  341   4.736   4.568   4.743 -0.4352 -0.0608  0.3003
  105SOL    HW1  342   4.693   4.485   4.764  2.2592 -1.7651 -0.3401
  105SOL    HW2  343   4.800   4.545   4.675  1.5410  2.2068  1.2565
  106SOL     OW  344   1.526   4.313   0.636 -0.1794  0.1347 -0.3511
  106SOL    HW1  345   1.610   4.354   0.613  0.3288 -1.0963 -0.8203
  106SOL    HW2  346   1.550   4.244   0.698 -1.1035  1.0117  1.0225
  107SOL     OW  347   1.423   0.436   4.929 -0.0594 -0.0539 -0.3984
  107SOL    HW1  348   1.368   0.389   4.992 -0.1284  0.3810 -0.1277
  107SOL    HW2  349   1.365   0.500   4.889  0.2833  0.5197  0.0062
  108SOL     OW  350   1.737   1.872   2.269  0.7046 -0.1835 -0.2102
  108SOL    HW1  351   1.789   1.942   2.307  1.2682 -0.3187 -0.7266
  108SOL    HW2  352   1.678   1.917   2.208 -0.6634  0.1128  1.2623
  109SOL     OW  353   0.822   4.488   0.091  0.0616  0.3826  0.4881
  109SOL    HW1  354   0.864   4.451   0.014  0.4659  1.2549  0.2791
  109SOL    HW2  355   0.835   4.582   0.083 -1.3632  0.6245  0.7607
  110SOL     OW  356   4.735   4.293   4.508  0.3201  0.1338  0.1553
  110SOL    HW1  357   4.680   4.347   4.451 -0.5228 -0.9685 -0.1131
  110SOL    HW2  358   4.673   4.242   4.559  1.0974 -0.4471  0.5295
  111SOL     OW  359   3.656   2.191   2.132 -0.0876  0.2518 -0.2584
  111SOL    HW1  360   3.738   2.148   2.110  0.4363  0.5446  1.0185
  111SOL    HW2  361   3.650   2.184   2.228 -0.8781  1.4103 -0.1990
  112SOL     OW  362   0.766   2.974   1.490 -0.0612 -0.2822  0.5014
  112SOL    HW1  363   0.840   3.007   1.440  0.4940  1.1715  2.1729
  112SOL    HW2  364   0.755   2.884   1.461  2.4697 -0.5918  0.3163
  113SOL     OW  365   0.695   0.886   3.111 -0.0847 -0.1956 -0.1636
  113SOL    HW1  366   0.645   0.943   3.170 -1.6141 -2.2291  0.5991
  113SOL    HW2  367   0.691   0.930   3.027  0.8723  2.0215  0.8513
  114SOL     OW  368   1.569   4.844   2.466 -0.3354  0.4141 -0.0192
  114SOL    HW1  369   1.485   4.867   2.505  0.6369  2.4285  1.0513
  114SOL    HW2  370   1.546   4.788   2.391 -2.5642  0.4472  0.5650
  115SOL     OW  371   2.876   2.890   2.157 -0.2959  0.1272 -0.0157
  115SOL    HW1  372   2.849   2.973   2.197 -0.8909 -0.7797  1.5938
  115SOL    HW2  373   2.963   2.873   2.194 -0.3094 -0.1091 -0.0923
  116SOL     OW  374   3.115   0.491   2.999  0.9674 -0.1369  0.6243
  116SOL    HW1  375   3.108   0.586   2.989  1.3304 -0.2467 -0.9950
  116SOL    HW2  376   3.184   0.478   3.064 -0.9983  0.6923  3.0601
  117SOL     OW  377   1.431   4.668   4.218  0.8520 -0.1278 -0.3886
  117SOL    HW1  378   1.378   4.599   4.178 -1.1835  0.2777  1.4438
  117SOL    HW2  379   1.479   4.624   4.288  0.7241  0.0107 -0.2103
  118SOL     OW  380   1.166   2.928   0.188 -0.5851  0.7987  0.1026
  118SOL    HW1  381   1.131   2.838   0.184  0.3374  0.4482 -0.2892
  118SOL    HW2  382   1.233   2.925   0.256 -0.0095  0.9868 -0.4443
  119SOL     OW  383   2.061   1.963   4.521  0.2661 -0.7923 -0.8014
  119SOL    HW1  384   2.087   1.977   4.430  1.3939 -1.4745 -0.6069
  119SOL    HW2  385   2.138   1.988   4.573 -1.0224  1.5711  0.1485
  120SOL     OW  386   4.194   0.773   3.696  0.1452 -0.2351  0.4425
  120SOL    HW1  387   4.126   0.709   3.714  0.0327 -0.1659  0.2608
  120SOL    HW2  388   4.189   0.835   3.769 -0.5494  0.2451 -0.0045
  121SOL     OW  389   4.709   3.018   2.142  0.5417 -0.0989  0.4101
  121SOL    HW1  390   4.626   3.018   2.094  0.8196  1.3578 -0.0945
  121SOL    HW2  391   4.776   3.029   2.075  0.9601  1.5923  1.0539
  122SOL     OW  392   0.880   1.999   2.936  0.2727  0.2614  0.0890
  122SOL    HW1  393   0.813   2.056   2.899  0.4981 -0.5060 -1.6051
  122SOL    HW2  394   0.855   1.991   3.028 -1.6708  0.4311 -0.3586
  123SOL     OW  395   0.483   1.758   3.786  0.4221  0.1289  0.2666
  123SOL    HW1  396   0.505   1.797   3.701 -0.3060 -1.4542 -0.6771
  123SOL    HW2  397   0.447   1.831   3.837 -1.7204  0.5712 -1.7532
  124SOL     OW  398   0.664   1.193   2.342 -0.3621 -0.8090  0.3458
  124SOL    HW1  399   0.743   1.202   2.395  1.3141 -0.4138 -2.0710
  124SOL    HW2  400   0.695   1.193   2.252 -3.0789 -1.3871 -0.6935
  125SOL     OW  401   4.236   4.017   4.361  0.0174 -0.7543 -0.4038
  125SOL    HW1  402   4.142   4.030   4.349 -0.4937 -2.2997  1.4036
  125SOL    HW2  403   4.242   3.944   4.423  2.4253 -1.0510 -0.9010
  126SOL     OW  404   3.302   3.089   0.674 -0.1834 -1.0150  0.1305
  126SOL    HW1  405   3.207   3.100   0.666 -0.0401 -0.9566 -1.9447
  126SOL    HW2  406   3.336   3.178   0.681 -0.1631 -0.9102 -1.0984
  127SOL     OW  407   0.345   2.920   2.744  0.9889  0.4507 -0.1352
  127SOL    HW1  408   0.252   2.942   2.755  0.4992 -0.3267 -2.2279
  127SOL    HW2  409   0.392   2.998   2.773 -0.1734  0.2447  2.6695
  128SOL     OW  410   4.247   4.440   0.961  0.2736 -0.3343 -0.3128
  128SOL    HW1  411   4.308   4.460   1.032 -3.6718 -0.1216  3.4070
  128SOL    HW2  412   4.283   4.360   0.921  2.5203 -0.7621  2.2367
  129SOL     OW  413   0.314   2.037   3.226  0.5491  0.0724  0.6042
  129SOL    HW1  414   0.367   2.091   3.284  0.5545 -0.4699  1.1060
  129SOL    HW2  415   0.236   2.015   3.277 -0.0534  0.6540 -0.0382
  130SOL     OW  416   2.084   2.190   3.101 -0.0959  0.0346 -0.0442
  130SOL    HW1  417   2.013   2.130   3.077  0.3251  0.3052 -2.1262
  130SOL    HW2  418   2.079   2.260   3.037  1.2259  0.7672  0.6092
  131SOL     OW  419   1.930   4.831   2.153  0.6066  0.3639 -0.0762
  131SOL    HW1  420   1.973   4.862   2.233 -0.0717  1.1623  0.0026
  131SOL    HW2  421   1.853   4.784   2.183  0.5138  0.3998 -0.2530
  132SOL     OW  422   1.591   1.321   2.988  0.8740 -0.1568 -0.5785
  132SOL    HW1  423   1.517   1.289   3.040 -0.5550  1.1819 -1.7007
  132SOL    HW2  424   1.630   1.241   2.952  0.5934 -0.9536  0.8379
  133SOL     OW  425   4.131   0.333   3.296 -0.6834 -0.4161  1.1899
  133SOL    HW1  426   4.170   0.246   3.296  1.1188  0.3505  0.3711
  133SOL    HW2  427   4.181   0.381   3.362 -0.6150  0.4168  0.5470
  134SOL     OW  428   4.260   0.327   2.436 -0.3073  0.0963  0.3986
  134SOL    HW1  429   4.215   0.388   2.378  0.1714 -0.9011 -1.0849
  134SOL    HW2  430   4.284   0.253   2.379  1.2838 -0.3668  1.5914
  135SOL     OW  431   3.562   3.577   0.575  0.0925  0.2020 -0.3164
  135SOL    HW1  432   3.554   3.505   0.513 -0.5756 -0.5000  0.5646
  135SOL    HW2  433   3.591   3.651   0.521  0.5555 -0.6503 -1.2732
  136SOL     OW  434   1.380   0.074   3.553 -0.2047 -0.1116 -0.2799
  136SOL    HW1  435   1.397   0.023   3.474 -0.6392 -0.4885 -0.1375
  136SOL    HW2  436   1.323   0.017   3.605  2.7368 -1.3624  1.8477
  137SOL     OW  437   0.423   4.563   4.743 -0.4336  0.1443  0.3491
  137SOL    HW1  438   0.461   4.477   4.762  0.1609  0.6238  1.4067
  137SOL    HW2  439   0.368   4.582   4.820 -0.8281  0.5630 -0.0315
  138SOL     OW  440   2.052   0.747   3.586 -0.0265  0.5052 -0.1855
  138SOL    HW1  441   2.056   0.705   3.500 -2.2348 -1.4911  0.5631
  138SOL    HW2  442   2.007   0.830   3.571  0.3474  0.5566 -1.0559
  139SOL     OW  443   3.867   4.007   4.157 -0.2187  0.3708  0.5545
  139SOL    HW1  444   3.785   3.976   4.118 -0.4750  2.4765 -0.7249
  139SOL    HW2  445   3.932   3.941   4.132 -1.4989 -1.5037  1.8500
  140SOL     OW  446   0.999   3.598   2.558 -0.1396 -0.3914 -0.1330
  140SOL    HW1  447   0.926   3.623   2.614  1.7215  2.0355  1.3706
  140SOL    HW2  448   1.057   3.548   2.616  0.4234 -0.4063 -0.7059
  141SOL     OW  449   0.615   1.036   1.825 -0.2527 -0.0476  0.5893
  141SOL    HW1  450   0.549   1.035   1.756  2.0003 -1.2320 -1.7003
  141SOL    HW2  451   0.660   0.952   1.817  0.3572 -0.1000  3.3197
  142SOL     OW  452   0.984   0.959   3.772 -0.0799  0.1047  0.1007
  142SOL    HW1  453   0.963   0.869   3.746  0.2311  0.1936 -0.4743
  142SOL    HW2  454   1.061   0.951   3.828  0.9644  0.1481 -1.3025
  143SOL     OW  455   1.547   0.212   2.154 -0.0053 -0.7466  0.3200
  143SOL    HW1  456   1.583   0.216   2.242 -1.1292 -0.4206  0.7732
  143SOL    HW2  457   1.612   0.257   2.100  0.5244 -0.6434  1.0339
  144SOL     OW  458   4.222   4.372   2.683  0.2810  0.4406  0.6438
  144SOL    HW1  459   4.299   4.328   2.718 -0.9421 -1.3443  1.2745
  144SOL    HW2  460   4.253   4.416   2.604  2.8818  3.6731  3.2091
  145SOL     OW  461   0.001   1.953   1.303 -0.3375 -0.6975 -0.2202
  145SOL    HW1  462   0.005   2.031   1.248  3.2653 -0.0216  0.7196
  145SOL    HW2  463  -0.043   1.982   1.383  1.1658  0.5540  0.2201
  146SOL     OW  464   3.862   0.475   1.483 -0.2558 -0.0975  0.5655
  146SOL    HW1  465   3.900   0.522   1.557 -2.1174 -0.4478  1.8019
  146SOL    HW2  466   3.795   0.418   1.522  2.2744 -4.4241 -0.7187
  147SOL     OW  467   2.564   0.552   0.844  0.1357 -0.1066  0.3617
  147SOL    HW1  468   2.531   0.630   0.889 -0.1003  0.5472 -0.8750
  147SOL    HW2  469   2.485   0.500   0.826 -0.1678  0.9027 -1.5664
  148SOL     OW  470   1.617   4.558   3.673 -0.0688  0.1173  0.5133
  148SOL    HW1  471   1.528   4.588   3.694 -1.1238 -1.7743 -0.8568
  148SOL    HW2  472   1.604   4.471   3.636  2.0723  0.9043 -2.4683
  149SOL     OW  473   2.952   4.320   0.711  0.3022 -0.4282 -0.3723
  149SOL    HW1  474   2.907   4.341   0.792  1.1527 -0.4924  0.1243
  149SOL    HW2  475   2.932   4.227   0.695  1.5415 -0.9079  0.7010
  150SOL     OW  476   3.207   0.024   4.792 -0.4614 -0.4595  0.5510
  150SOL    HW1  477   3.251   0.004   4.875  0.0126  0.1522  0.4539
  150SOL    HW2  478   3.138   0.086   4.816  0.2523  0.4298  0.3761
  151SOL     OW  479   1.511   0.303   0.580  0.2960  0.3500 -0.2766
  151SOL    HW1  480   1.443   0.239   0.559 -1.5074  1.9227  0.4959
  151SOL    HW2  481   1.545   0.275   0.665 -0.6547  0.5085  0.1737
  152SOL     OW  482   1.417   0.096   1.930 -0.3232 -0.9429 -0.1268
  152SOL    HW1  483   1.333   0.104   1.977 -0.2407  1.3648 -0.2610
  152SOL    HW2  484   1.482   0.086   1.999 -0.4647 -0.1227  0.1380
  153SOL     OW  485   2.071   1.569   1.750  0.3820 -0.3635  0.0462
  153SOL    HW1  486   2.007   1.625   1.793 -2.0743 -1.9333 -1.3516
  153SOL    HW2  487   2.104   1.623   1.678 -0.6366 -0.0827 -0.2283
  154SOL     OW  488   2.259   0.503   4.826  0.2049 -0.2296 -0.2192
  154SOL    HW1  489   2.282   0.412   4.846  2.0587  0.6644  2.2150
  154SOL    HW2  490   2.176   0.517   4.871 -0.2472 -0.7657 -0.8607
  155SOL     OW  491   2.073   3.445   3.306  0.7755 -0.6214  0.5015
  155SOL    HW1  492   1.990   3.424   3.263  0.1460 -0.1153  1.4455
  155SOL    HW2  493   2.140   3.417   3.243 -0.1091  0.2082 -0.8462
  156SOL     OW  494   1.981   1.083   4.169 -0.7605 -0.3186 -0.0004
  156SOL    HW1  495   1.984   1.168   4.213  4.5275  0.0890 -0.4663
  156SOL    HW2  496   1.987   1.019   4.240 -0.0679 -0.0295  0.2109
  157SOL     OW  497   4.212   2.534   4.612  0.3303 -0.0891 -0.3097
  157SOL    HW1  498   4.234   2.549   4.704 -0.4981 -1.2559  0.1055
  157SOL    HW2  499   4.180   2.618   4.581  0.3584  0.2529  0.5478
  158SOL     OW  500   1.824   3.822   4.686  0.0580 -0.2611 -0.2538
  158SOL    HW1  501   1.732   3.815   4.662  0.0735 -0.8633 -0.1301
  158SOL    HW2  502   1.832   3.774   4.768  0.3937  0.1798 -0.0233
  159SOL     OW  503   2.286   4.097   1.614  0.1290  0.3850  0.2856
  159SOL    HW1  504   2.210   4.150   1.593  0.4459  0.5279 -0.5774
  159SOL    HW2  505   2.267   4.011   1.575  0.5437  0.5229 -0.2422
  160SOL     OW  506   4.517   0.471   1.350  0.3985 -0.2258  0.8134
  160SOL    HW1  507   4.529   0.454   1.256 -1.0387 -1.5457  0.8246
  160SOL    HW2  508   4.490   0.386   1.386  0.7279  0.3173  2.3940
  161SOL     OW  509   4.815   3.321   4.062  0.0421 -0.5050 -0.2945
  161SOL    HW1  510   4.908   3.310   4.081  0.3167 -0.0345 -1.3141
  161SOL    HW2  511   4.776   3.344   4.147  1.0022  0.1609 -0.0169
  162SOL     OW  512   2.037   2.932   4.160 -0.0384 -0.3312 -0.1616
  162SOL    HW1  513   2.004   2.844   4.176 -0.8493 -0.1631 -0.8043
  162SOL    HW2  514   2.132   2.924   4.165 -0.1075 -1.2464 -0.2252
  163SOL     OW  515   2.005   3.550   4.275 -0.3942 -0.3396  0.2577
  163SOL    HW1  516   1.948   3.611   4.322  1.1143 -0.1221  1.8649
  163SOL    HW2  517   2.015   3.476   4.334  1.5186 -0.0740  0.3188
  164SOL     OW  518   3.599   0.430   0.334 -0.0202  0.1372 -0.5759
  164SOL    HW1  519   3.623   0.353   0.385 -2.4901  0.3886  1.1475
  164SOL    HW2  520   3.569   0.494   0.398 -1.7356  1.0825 -2.1853
  165SOL     OW  521   2.135   2.517   0.957  0.2425 -0.6815 -0.6800
  165SOL    HW1  522   2.147   2.424   0.972  1.7257 -0.2831  1.0240
  165SOL    HW2  523   2.056   2.539   1.008 -0.2771 -1.0278 -1.3170
  166SOL     OW  524   1.498   1.018   0.697 -0.0175 -0.1807  0.4498
  166SOL    HW1  525   1.492   0.931   0.737 -0.0831  0.0077  0.8601
  166SOL    HW2  526   1.415   1.029   0.651 -0.1957 -0.1592  0.7702
  167SOL     OW  527   1.522   2.863   2.351  0.3324  0.7780 -0.4175
  167SOL    HW1  528   1.441   2.914   2.354  1.3242  2.4261 -0.5260
  167SOL    HW2  529   1.532   2.829   2.440 -1.0638 -0.4284 -0.6961
  168SOL     OW  530   1.966   2.742   0.871 -0.1255 -0.8577  0.0879
  168SOL    HW1  531   2.022   2.706   0.939  0.2081 -0.5786 -0.0340
  168SOL    HW2  532   1.947   2.831   0.900  0.1271 -0.6921 -0.2455
  169SOL     OW  533   3.814   3.455   0.432 -0.2551  0.5643  0.4332
  169SOL    HW1  534   3.802   3.387   0.365  1.1586 -0.2381  0.9478
  169SOL    HW2  535   3.903   3.488   0.417 -0.9935  2.4511  0.0787
  170SOL     OW  536   2.478   1.620   0.098 -0.2261  0.1570 -0.5446
  170SOL    HW1  537   2.556   1.639   0.047 -0.6855 -0.2337 -1.4123
  170SOL    HW2  538   2.461   1.700   0.147  0.3390  0.4683 -0.8491
  171SOL     OW  539   2.473   2.671   1.616 -0.1816 -0.0710  0.2037
  171SOL    HW1  540   2.490   2.584   1.650 -1.8828 -0.8369 -0.7876
  171SOL    HW2  541   2.560   2.709   1.603  0.5934 -1.6374  0.5851
  172SOL     OW  542   1.095   0.698   1.057 -0.5941  0.5447  0.5173
  172SOL    HW1  543   1.012   0.655   1.037  0.0393 -1.0224  1.1167
  172SOL    HW2  544   1.152   0.628   1.089  0.9580  1.5860  0.1789
  173SOL     OW  545   4.728   4.924   1.076 -0.6514 -0.6069  0.4374
  173SOL    HW1  546   4.740   4.829   1.078 -1.9964 -0.8399 -0.9260
  173SOL    HW2  547   4.692   4.945   1.162 -4.5267 -2.0531 -0.5855
  174SOL     OW  548   3.318   3.454   4.863  0.4307  0.0057 -0.0627
  174SOL    HW1  549   3.375   3.529   4.879 -0.5453  0.5667  0.9433
  174SOL    HW2  550   3.356   3.383   4.915  2.2432 -0.7114 -2.1994
  175SOL     OW  551   3.597   1.316   4.098  0.5371  0.0132  0.0765
  175SOL    HW1  552   3.681   1.363   4.105  1.8927 -2.2982  0.3255
  175SOL    HW2  553   3.622   1.226   4.078 -1.7324 -1.3648  2.7766
  176SOL     OW  554   3.919   4.177   2.878  0.0496 -0.3659  0.3629
  176SOL    HW1  555   3.838   4.219   2.851  0.7229  0.3762 -0.5521
  176SOL    HW2  556   3.973   4.174   2.799  1.4257  0.3434  1.2153
  177SOL     OW  557   1.313   0.758   2.617  0.1079 -0.3643  0.1995
  177SOL    HW1  558   1.366   0.815   2.562 -0.8025 -0.7114 -1.0822
  177SOL    HW2  559   1.295   0.810   2.696 -0.3711  0.9790 -0.7644
  178SOL     OW  560   0.011   3.640   1.418  0.0861  0.3330 -0.1679
  178SOL    HW1  561  -0.083   3.626   1.410 -0.0010 -0.1477  1.3702
  178SOL    HW2  562   0.040   3.658   1.329 -1.5618  1.1593 -0.5777
  179SOL     OW  563   2.203   4.100   0.961 -0.4836 -0.5220  1.0666
  179SOL    HW1  564   2.228   4.030   1.021 -0.5597 -2.2933 -0.8576
  179SOL    HW2  565   2.247   4.080   0.879 -2.5186  0.2306 -0.3207
  180SOL     OW  566   3.537   3.773   3.776  0.2212 -0.1093  0.2060
  180SOL    HW1  567   3.522   3.688   3.735 -0.4031 -0.7086  1.6148
  180SOL    HW2  568   3.618   3.805   3.737  0.0492 -0.9747 -0.9211
  181SOL     OW  569   1.545   3.254   0.337  0.0787 -0.3471 -0.1780
  181SOL    HW1  570   1.458   3.266   0.299 -0.3203 -2.3411 -0.0128
  181SOL    HW2  571   1.527   3.228   0.428  0.7839 -1.7478 -0.4158
  182SOL     OW  572   4.375   0.186   0.368 -0.2942  0.3187  0.0291
  182SOL    HW1  573   4.307   0.118   0.367  0.5272 -0.5333 -0.7277
  182SOL    HW2  574   4.437   0.157   0.434  0.7305 -0.3939 -1.1980
  183SOL     OW  575   3.798   3.372   2.252  0.7319  0.0086 -0.1424
  183SOL    HW1  576   3.829   3.392   2.341  1.5554  1.3264 -0.6910
  183SOL    HW2  577   3.716   3.420   2.244  0.9500  0.3640 -0.2788
  184SOL     OW  578   3.887   2.129   1.403  0.1770  0.2534  0.5398
  184SOL    HW1  579   3.951   2.184   1.448 -0.1689  0.2572  1.0428
  184SOL    HW2  580   3.935   2.050   1.379  0.3088  0.1420  1.1523
  185SOL     OW  581   3.098   4.048   1.695  0.5903  0.2534  0.4876
  185SOL    HW1  582   3.104   3.959   1.661 -2.5882  0.4467 -0.9492
  185SOL    HW2  583   3.068   4.038   1.785 -1.6315 -0.2398 -0.2265
  186SOL     OW  584   3.007   4.832   0.077  0.2396  0.0485  0.0571
  186SOL    HW1  585   3.067   4.763   0.106  1.3948  1.2052  0.5338
  186SOL    HW2  586   2.980   4.875   0.158  0.4175  0.8466 -0.2984
  187SOL     OW  587   0.102   4.137   1.747  0.1046 -0.1492  0.3846
  187SOL    HW1  588   0.063   4.110   1.830  0.1065  0.7309  0.6793
  187SOL    HW2  589   0.101   4.233   1.750 -1.5776 -0.0436 -1.4143
  188SOL     OW  590   0.525   0.526   2.748  0.0762  0.0644 -0.1250
  188SOL    HW1  591   0.540   0.498   2.658 -0.3856  1.9274 -0.8067
  188SOL    HW2  592   0.430   0.519   2.760  0.1809 -0.6389  0.4052
  189SOL     OW  593   1.504   1.599   3.316  0.8185  0.4843  0.4401
  189SOL    HW1  594   1.513   1.616   3.410  0.1513 -0.1714  0.6317
  189SOL    HW2  595   1.594   1.589   3.285  1.0099 -0.4774  1.2434
  190SOL     OW  596   3.541   3.668   3.294 -0.1461  0.2944 -0.1498
  190SOL    HW1  597   3.478   3.674   3.222 -0.4042  1.3080  0.1533
  190SOL    HW2  598   3.517   3.739   3.353 -0.0137 -0.5964  1.0053
  191SOL     OW  599   4.350   3.630   1.772 -0.5275  0.1550 -0.0235
  191SOL    HW1  600   4.403   3.565   1.727 -0.1164  1.3455 -1.3318
  191SOL    HW2  601   4.302   3.675   1.702 -1.6842  0.5019  0.9425
  192SOL     OW  602   3.010   0.953   1.520 -0.2623  0.4710 -0.4099
  192SOL    HW1  603   3.079   0.942   1.586  0.0934 -0.1252 -0.8581
  192SOL    HW2  604   3.031   0.887   1.453 -1.6761 -0.2044 -0.2198
  193SOL     OW  605   3.250   1.764   0.213 -0.5021  0.3874 -0.1317
  193SOL    HW1  606   3.221   1.683   0.254 -0.1487  0.7148  0.7796
  193SOL    HW2  607   3.209   1.763   0.126  0.0980 -1.1129 -0.4271
  194SOL     OW  608   2.974   3.761   4.262 -1.0807  0.1189 -0.4327
  194SOL    HW1  609   2.975   3.753   4.167  0.7463  0.6349 -0.4884
  194SOL    HW2  610   3.019   3.683   4.294  0.9432  1.3314 -0.1680
  195SOL     OW  611   1.335   2.665   0.676 -0.1409  0.5847 -0.5860
  195SOL    HW1  612   1.306   2.728   0.743 -1.9692  2.1980 -2.7433
  195SOL    HW2  613   1.419   2.633   0.709 -0.8734  1.4018  2.3746
  196SOL     OW  614   2.655   3.334   2.145 -0.4171  0.2741 -0.3171
  196SOL    HW1  615   2.667   3.425   2.118  1.9122  0.3963  0.8813
  196SOL    HW2  616   2.581   3.303   2.092 -0.6586  2.5482 -1.4529
  197SOL     OW  617   2.080   4.853   2.420  0.4677  0.0956 -0.3217
  197SOL    HW1  618   2.126   4.933   2.394  0.8036  0.3828  1.0517
  197SOL    HW2  619   2.000   4.884   2.463  0.2151 -0.3318 -0.4777
  198SOL     OW  620   0.440   3.147   3.851 -0.6371 -0.8603 -0.1056
  198SOL    HW1  621   0.408   3.068   3.894  0.5873 -0.7654  1.0434
  198SOL    HW2  622   0.378   3.215   3.878 -0.7979 -1.1239  0.2005
  199SOL     OW  623   0.545   4.670   2.044  0.3613 -0.2110 -0.8281
  199SOL    HW1  624   0.544   4.678   1.949  2.0509  0.3628 -0.8256
  199SOL    HW2  625   0.609   4.600   2.061 -1.0260 -1.3536 -0.1571
  200SOL     OW  626   1.132   3.272   1.048 -0.7243  0.7143  0.1933
  200SOL    HW1  627   1.114   3.284   0.955 -0.5692 -0.7153 -0.0396
  200SOL    HW2  628   1.190   3.195   1.052  0.3144  1.5099  1.3790
  201SOL     OW  629   3.016   1.209   4.598 -0.6106 -0.6970 -0.4984
  201SOL    HW1  630   3.033   1.232   4.689  0.2339 -1.6652 -0.3862
  201SOL    HW2  631   2.928   1.243   4.580  0.0041  1.3179  0.0312
  202SOL     OW  632   4.009   0.057   2.942  0.4659  0.3543  0.3371
  202SOL    HW1  633   4.077   0.118   2.971  0.7481  0.8566 -1.2891
  202SOL    HW2  634   4.050   0.009   2.870 -0.8736  0.6543 -0.6632
  203SOL     OW  635   3.515   2.827   0.460  0.6704  0.6919 -0.3681
  203SOL    HW1  636   3.524   2.871   0.544 -0.1833  0.9971 -0.4172
  203SOL    HW2  637   3.476   2.894   0.403 -1.8086 -0.4179 -0.1323
  204SOL     OW  638   4.022   3.357   3.915 -0.0014  0.2650 -0.3557
  204SOL    HW1  639   4.015   3.321   3.827 -3.6644  1.1360 -0.5862
  204SOL    HW2  640   3.992   3.448   3.906  0.5019  0.6865  1.6473
  205SOL     OW  641   0.693   4.783   0.353 -0.6816 -0.3958 -0.7059
  205SOL    HW1  642   0.618   4.835   0.327 -0.6248  0.1934  0.2397
  205SOL    HW2  643   0.658   4.722   0.418  0.0291  1.5241  1.6493
  206SOL     OW  644   2.848   0.407   1.785  0.6263 -0.6905 -0.0505
  206SOL    HW1  645   2.866   0.320   1.751  0.2979 -0.4351 -0.8991
  206SOL    HW2  646   2.874   0.467   1.715 -0.5217 -0.1815 -0.0744
  207SOL     OW  647   2.097   3.132   1.554  0.2229 -0.7729 -0.0062
  207SOL    HW1  648   2.043   3.200   1.595 -0.2265 -0.8256 -0.4945
  207SOL    HW2  649   2.056   3.050   1.580  0.2053 -0.8203 -0.1774
  208SOL     OW  650   1.615   3.514   4.360  0.5377  0.3824  0.1262
  208SOL    HW1  651   1.576   3.579   4.303  1.6405  1.2778  0.3531
  208SOL    HW2  652   1.643   3.444   4.301  0.0683  0.4795 -0.2161
  209SOL     OW  653   3.262   3.617   1.720 -0.2588 -0.8390  0.4478
  209SOL    HW1  654   3.294   3.638   1.808  1.2695 -0.1875 -0.2368
  209SOL    HW2  655   3.186   3.675   1.708 -0.1088 -0.4942  1.0992
  210SOL     OW  656   4.591   0.645   1.840 -0.3034  0.2569  0.3326
  210SOL    HW1  657   4.585   0.741   1.835 -0.4457  0.2098 -0.7757
  210SOL    HW2  658   4.627   0.619   1.755  1.0291 -0.5900  1.1316
  211SOL     OW  659   1.893   3.772   2.684  0.4628  0.0164 -0.1915
  211SOL    HW1  660   1.921   3.816   2.604  0.2270 -1.5854 -1.2113
  211SOL    HW2  661   1.807   3.737   2.663  0.9012 -1.4628  0.2965
  212SOL     OW  662   0.665   1.312   0.666 -0.3373  0.1747 -0.3184
  212SOL    HW1  663   0.693   1.370   0.595  2.3017 -0.9410 -0.3253
  212SOL    HW2  664   0.645   1.229   0.622 -0.4522  0.0024  0.0583
  213SOL     OW  665   2.615   3.020   2.447  0.0827  0.7373 -0.8303
  213SOL    HW1  666   2.668   2.955   2.494 -2.4854  0.3800  1.8388
  213SOL    HW2  667   2.598   2.979   2.362  3.7498  0.8119 -1.7725
  214SOL     OW  668   3.983   4.423   4.470 -0.3626 -0.1318 -0.0073
  214SOL    HW1  669   3.939   4.407   4.554 -1.3687  1.5816 -0.1688
  214SOL    HW2  670   3.946   4.356   4.411 -0.9705 -0.2393  0.4851
  215SOL     OW  671   4.032   4.853   4.712 -0.0421  0.7777  0.0553
  215SOL    HW1  672   4.088   4.787   4.672 -0.5951 -0.0884  0.6609
  215SOL    HW2  673   4.014   4.916   4.642 -1.1722 -0.8155 -1.1574
  216SOL     OW  674   0.198   4.781   1.214  0.3040  0.1419  0.1894
  216SOL    HW1  675   0.194   4.871   1.245 -1.1630 -0.2127  1.1554
  216SOL    HW2  676   0.255   4.736   1.276 -0.0018  0.1460  0.4801
  217SOL     OW  677   1.037   3.941   4.864  0.2274 -0.3115 -0.6385
  217SOL    HW1  678   0.971   3.875   4.886  2.0591 -1.7952  0.7953
  217SOL    HW2  679   1.055   3.926   4.771 -0.1591 -1.1383 -0.5952
  218SOL     OW  680   2.848   0.976   1.895 -0.3061  0.1294 -0.1620
  218SOL    HW1  681   2.852   0.882   1.880  0.6899  0.3508 -1.4667
  218SOL    HW2  682   2.848   1.015   1.808 -1.4450  1.3381  0.3364
  219SOL     OW  683   3.849   4.632   3.987 -0.2653 -0.1613  0.0568
  219SOL    HW1  684   3.786   4.562   4.004  1.9253 -2.2250  0.3683
  219SOL    HW2  685   3.882   4.655   4.074 -0.0374  0.3118 -0.1547
  220SOL     OW  686   1.842   2.729   4.068  0.1895 -0.3614  0.1026
  220SOL    HW1  687   1.809   2.662   4.007 -1.0891  0.3433 -0.0170
  220SOL    HW2  688   1.763   2.769   4.104  0.8902 -0.8221  2.3379
  221SOL     OW  689   3.603   2.104   1.385 -0.2555 -0.3168  0.5569
  221SOL    HW1  690   3.699   2.107   1.388 -0.2883  2.3507  1.1189
  221SOL    HW2  691   3.578   2.172   1.323 -1.8052 -1.1377  0.2242
  222SOL     OW  692   1.309   2.055   1.343 -0.3246 -0.6106  0.1987
  222SOL    HW1  693   1.336   2.121   1.407 -0.3605 -1.2869  0.9344
  222SOL    HW2  694   1.216   2.072   1.329  0.1516  0.9404 -1.3946
  223SOL     OW  695   0.080   4.418   0.423  0.3026 -0.1926 -0.2192
  223SOL    HW1  696   0.050   4.346   0.368 -0.0761 -0.0911 -0.1470
  223SOL    HW2  697   0.010   4.430   0.488 -0.4265  1.3490 -1.2472
  224SOL     OW  698   3.625   1.847   2.375  0.1962  0.2495 -1.0589
  224SOL    HW1  699   3.666   1.928   2.405  0.0731  1.5535 -4.0742
  224SOL    HW2  700   3.561   1.875   2.310  0.4745 -2.2727 -2.5663
  225SOL     OW  701   0.168   1.585   4.936  0.5172 -0.0568  0.6186
  225SOL    HW1  702   0.237   1.610   4.998 -0.6628 -0.3381  2.1216
  225SOL    HW2  703   0.180   1.643   4.861  1.6683  0.6869  1.3536
  226SOL     OW  704   0.869   2.197   0.612  1.1246  0.2832 -0.5169
  226SOL    HW1  705   0.838   2.107   0.614  0.3117  0.5348  2.0216
  226SOL    HW2  706   0.818   2.239   0.543  0.6099 -0.9121 -0.8765
  227SOL     OW  707   1.749   0.108   3.781 -0.2256  0.0443 -0.1776
  227SOL    HW1  708   1.671   0.156   3.754 -1.2029 -0.9493  0.7519
  227SOL    HW2  709   1.769   0.050   3.708  1.8037  2.7182 -1.9162
  228SOL     OW  710   2.942   3.430   3.559  0.0721 -0.0179 -0.3380
  228SOL    HW1  711   2.985   3.474   3.633 -1.4250  0.4459  0.3022
  228SOL    HW2  712   2.976   3.475   3.482  1.4205 -0.2935  0.0656
  229SOL     OW  713   1.740   4.807   3.345 -0.1206  0.5431 -0.4410
  229SOL    HW1  714   1.781   4.890   3.318 -2.3148  1.1516 -2.2840
  229SOL    HW2  715   1.797   4.740   3.310  1.3567  1.2649  0.5034
  230SOL     OW  716   1.725   3.947   3.938 -0.0027  0.2389  0.1370
  230SOL    HW1  717   1.666   4.019   3.914 -1.3511  0.1698  2.9392
  230SOL    HW2  718   1.800   3.990   3.979  1.1751  0.2146 -1.8685
  231SOL     OW  719   4.080   1.378   0.448  0.6148 -0.0554 -0.2550
  231SOL    HW1  720   4.009   1.314   0.456 -0.3583  1.1797  2.5097
  231SOL    HW2  721   4.159   1.326   0.433 -0.0853 -2.0174  2.1831
  232SOL     OW  722   3.957   0.129   1.799 -0.1380  0.0118 -0.6666
  232SOL    HW1  723   3.979   0.042   1.765 -0.9550 -0.0081 -1.1698
  232SOL    HW2  724   4.041   0.166   1.826  0.0642 -1.5989  1.1725
  233SOL     OW  725   0.190   4.104   4.486  0.0957  0.0539 -0.5277
  233SOL    HW1  726   0.197   4.143   4.399  0.0555  1.0885 -0.0920
  233SOL    HW2  727   0.144   4.170   4.538  0.1117 -0.5463  0.2756
  234SOL     OW  728   0.723   3.320   2.648  0.2778 -0.5423 -0.2815
  234SOL    HW1  729   0.750   3.389   2.708  1.1403  0.4095 -1.7007
  234SOL    HW2  730   0.698   3.366   2.568 -0.3016 -1.8032 -0.8551
  235SOL     OW  731   0.962   0.328   2.274 -0.6443  0.1973  0.0171
  235SOL    HW1  732   0.919   0.245   2.295 -1.0832 -0.0335 -1.6421
  235SOL    HW2  733   0.895   0.395   2.290 -0.1814  0.3027  1.6900
  236SOL     OW  734   0.840   4.208   0.549  0.4664  0.4714 -0.2210
  236SOL    HW1  735   0.843   4.237   0.458  2.1034  0.9526 -0.0575
  236SOL    HW2  736   0.900   4.133   0.553  3.0277  2.4269  1.0385
  237SOL     OW  737   4.680   0.657   4.718  0.1148 -0.2077 -0.2186
  237SOL    HW1  738   4.740   0.652   4.643  0.6487 -0.9964  0.2486
  237SOL    HW2  739   4.738   0.660   4.795 -0.4297  0.5171  0.1713
  238SOL     OW  740   4.150   3.709   4.307 -0.0559 -0.1932  0.2165
  238SOL    HW1  741   4.180   3.762   4.234  0.6653  0.5375  1.0325
  238SOL    HW2  742   4.228   3.691   4.359 -0.7374  0.3305  1.4710
  239SOL     OW  743   4.266   1.083   3.085 -0.0638  0.3879  0.3418
  239SOL    HW1  744   4.210   1.060   3.012 -0.3496 -0.5029  0.8285
  239SOL    HW2  745   4.341   1.127   3.045 -0.4909  0.4357 -0.4243
  240SOL     OW  746   3.697   3.134   2.404 -0.5285 -0.5666 -0.0091
  240SOL    HW1  747   3.697   3.218   2.359  1.6980 -1.1066 -1.1699
  240SOL    HW2  748   3.636   3.145   2.477 -1.6577  1.4420 -1.1906
  241SOL     OW  749   2.937   4.826   3.736  0.3146 -0.1258 -0.2145
  241SOL    HW1  750   2.914   4.855   3.647  3.0655 -0.7590 -1.2173
  241SOL    HW2  751   2.989   4.747   3.722  0.2850 -0.5841  2.0206
  242SOL     OW  752   2.963   2.841   1.501  1.0344  0.0790  0.1518
  242SOL    HW1  753   3.027   2.912   1.500  0.7517  0.3792  1.3591
  242SOL    HW2  754   2.900   2.864   1.433  0.9680  0.9775  0.5042
  243SOL     OW  755   4.815   1.776   1.812  0.2983 -0.4572  0.2874
  243SOL    HW1  756   4.781   1.828   1.740  1.2586  0.2068  0.3009
  243SOL    HW2  757   4.837   1.691   1.773  1.4558  0.1253 -0.3580
  244SOL     OW  758   1.711   3.123   1.238  0.4529  0.1728 -0.5690
  244SOL    HW1  759   1.667   3.052   1.189  1.1164 -0.5067 -0.1999
  244SOL    HW2  760   1.653   3.139   1.312  0.8250 -0.7615 -0.0529
  245SOL     OW  761   3.065   1.912   2.514  0.1499  0.6484 -0.1130
  245SOL    HW1  762   2.979   1.874   2.499 -0.2940  0.5127  2.4151
  245SOL    HW2  763   3.117   1.840   2.550  0.5520  1.3656  0.7661
  246SOL     OW  764   1.063   4.548   2.733  0.2230  0.2353 -0.2075
  246SOL    HW1  765   1.095   4.468   2.776  2.0921  0.8630 -0.3450
  246SOL    HW2  766   0.995   4.581   2.792  1.8863  0.4268  1.7119
  247SOL     OW  767   1.609   4.731   4.449  0.3668 -0.3189 -0.0959
  247SOL    HW1  768   1.581   4.802   4.506 -2.0931 -0.7646 -0.6351
  247SOL    HW2  769   1.666   4.773   4.384  0.8585  0.6936  0.9529
  248SOL     OW  770   3.880   3.484   2.499  0.0697 -0.2321 -0.5691
  248SOL    HW1  771   3.850   3.485   2.590  2.0921 -3.7444  0.3074
  248SOL    HW2  772   3.968   3.520   2.503  0.0069  0.0150 -1.2678
  249SOL     OW  773   1.779   3.240   1.902  0.1279  0.0519 -0.4524
  249SOL    HW1  774   1.739   3.237   1.989 -1.5446  0.7031 -1.1564
  249SOL    HW2  775   1.864   3.197   1.913  0.1632  0.5649  1.5995
  250SOL     OW  776   1.569   3.128   1.470 -0.5966  0.1777 -0.4415
  250SOL    HW1  777   1.484   3.087   1.485 -0.5715  0.5025  0.7215
  250SOL    HW2  778   1.577   3.191   1.542  0.7557 -0.0619 -0.3663
  251SOL     OW  779   4.167   3.348   4.911 -0.0957 -0.0206 -0.0317
  251SOL    HW1  780   4.072   3.341   4.919 -0.5119  4.0919  1.1148
  251SOL    HW2  781   4.184   3.332   4.818 -2.0806  0.3451 -0.5004
  252SOL     OW  782   3.057   2.955   0.788 -0.8062  0.6379 -0.7014
  252SOL    HW1  783   3.076   2.968   0.695  2.8942 -0.8592 -0.3339
  252SOL    HW2  784   3.108   3.023   0.833 -0.1984 -0.4368  0.2968
  253SOL     OW  785   4.147   4.637   4.570  0.2082  0.2136  0.2577
  253SOL    HW1  786   4.098   4.556   4.552 -2.3844  1.3334  1.7640
  253SOL    HW2  787   4.200   4.650   4.491 -1.3280 -1.5185 -1.1801
  254SOL     OW  788   4.312   0.303   4.120  0.0377 -0.0289 -0.0805
  254SOL    HW1  789   4.262   0.384   4.130  0.7558  0.3824  0.3010
  254SOL    HW2  790   4.364   0.298   4.200  0.4508 -0.5492 -0.3798
  255SOL     OW  791   3.713   2.911   4.643  0.1857  0.2349 -0.4040
  255SOL    HW1  792   3.635   2.919   4.587  0.6704  0.6701 -1.0354
  255SOL    HW2  793   3.719   2.995   4.688  1.7770  1.2801 -2.3802
  256SOL     OW  794   2.669   4.083   2.840  0.3893 -0.4269 -0.2685
  256SOL    HW1  795   2.582   4.087   2.800  0.3678 -1.9097 -0.4170
  256SOL    HW2  796   2.720   4.148   2.792  0.2412 -1.8151 -2.4283
  257SOL     OW  797   4.230   0.996   0.962  0.0963 -0.6441 -0.3830
  257SOL    HW1  798   4.221   0.905   0.991 -1.9629 -0.4367 -0.2447
  257SOL    HW2  799   4.185   0.999   0.878  0.6035  0.1530 -0.6403
  258SOL     OW  800   2.818   3.201   1.361 -0.0461 -0.1589  0.1437
  258SOL    HW1  801   2.770   3.283   1.346 -1.2896 -0.3359  2.6024
  258SOL    HW2  802   2.804   3.183   1.454  2.0752 -2.0138  0.1618
  259SOL     OW  803   0.289   4.542   2.340 -0.2034  0.7948 -0.2216
  259SOL    HW1  804   0.283   4.540   2.436 -0.1947 -1.1303 -0.2225
  259SOL    HW2  805   0.366   4.596   2.321  0.4822  0.2383  0.8968
  260SOL     OW  806   2.158   4.843   0.441  0.4491  0.0007  0.2839
  260SOL    HW1  807   2.165   4.901   0.366 -1.0744  1.3798  1.1356
  260SOL    HW2  808   2.210   4.766   0.418  0.4651  0.6212 -1.9193
  261SOL     OW  809   1.957   4.006   3.254  0.2333  0.6164 -0.1257
  261SOL    HW1  810   1.934   4.054   3.174  0.5151 -0.9987 -1.2240
  261SOL    HW2  811   1.889   3.940   3.263 -0.1718  1.2080  1.3809
  262SOL     OW  812   1.062   0.820   3.237 -0.3154 -0.3467 -0.6177
  262SOL    HW1  813   1.083   0.903   3.279  0.2753  0.3556 -2.2223
  262SOL    HW2  814   0.966   0.816   3.238 -0.3157 -0.2052  0.4837
  263SOL     OW  815   4.915   0.781   0.465 -0.0610  0.1168  0.3695
  263SOL    HW1  816   4.880   0.712   0.521 -0.3440 -0.9942 -1.1365
  263SOL    HW2  817   4.932   0.854   0.526  1.4417 -1.6658  2.2258
  264SOL     OW  818   1.616   2.804   4.585  0.3212  0.3182  0.2156
  264SOL    HW1  819   1.561   2.882   4.582  1.1267  0.9011  0.0546
  264SOL    HW2  820   1.703   2.837   4.606  0.9938 -0.3481 -1.3565
  265SOL     OW  821   0.405   4.763   3.541  0.2871  0.2987 -0.0547
  265SOL    HW1  822   0.465   4.767   3.466 -0.0013  1.7445 -0.2441
  265SOL    HW2  823   0.329   4.715   3.508  1.3778 -1.7619  0.2579
  266SOL     OW  824   0.751   3.520   3.883  0.3413  0.1294 -0.3890
  266SOL    HW1  825   0.822   3.514   3.947 -0.4255  1.4219  0.6381
  266SOL    HW2  826   0.750   3.434   3.841  1.6202 -0.3706  0.5287
  267SOL     OW  827   3.551   3.322   4.618  0.4381  0.0250  0.1854
  267SOL    HW1  828   3.458   3.315   4.639  0.1568 -3.4638 -1.4874
  267SOL    HW2  829   3.553   3.358   4.529  0.5185 -1.2915 -0.3746
  268SOL     OW  830   4.595   0.334   2.714 -0.4685 -0.0765  0.3224
  268SOL    HW1  831   4.636   0.399   2.771  1.4152 -0.9021 -0.0167
  268SOL    HW2  832   4.636   0.251   2.739 -1.5476 -0.8676 -0.4400
  269SOL     OW  833   2.762   0.884   2.229  0.0306 -0.1972  0.7713
  269SOL    HW1  834   2.699   0.948   2.197 -0.2847 -0.1094  1.5521
  269SOL    HW2  835   2.822   0.934   2.284 -0.8329 -0.7155  2.2449
  270SOL     OW  836   1.538   2.275   2.642 -0.0008 -0.3523 -0.4546
  270SOL    HW1  837   1.563   2.296   2.732 -0.1542  0.2583 -0.5541
  270SOL    HW2  838   1.594   2.330   2.587 -0.7744  0.1992 -0.7035
  271SOL     OW  839   3.045   4.643   0.667  0.4008  0.2752 -0.2109
  271SOL    HW1  840   3.053   4.733   0.635 -0.5899  0.3570 -0.2471
  271SOL    HW2  841   2.952   4.633   0.688  0.4174 -0.8810 -0.6109
  272SOL     OW  842   4.232   0.112   3.825  0.1609 -0.3812  0.1214
  272SOL    HW1  843   4.285   0.032   3.820  0.0625 -0.4909  0.6817
  272SOL    HW2  844   4.293   0.179   3.854 -0.0572 -0.5715  1.0562
  273SOL     OW  845   3.237   4.502   0.396  0.0954  0.3610 -0.6185
  273SOL    HW1  846   3.174   4.430   0.403 -0.3767  0.5586 -2.5069
  273SOL    HW2  847   3.208   4.566   0.461 -0.2699 -0.5319  0.1272
  274SOL     OW  848   2.291   3.562   0.675 -0.0333  0.5464  0.0493
  274SOL    HW1  849   2.239   3.642   0.665 -0.7035  0.1826  0.4720
  274SOL    HW2  850   2.312   3.534   0.586  1.4570  1.9659 -0.0887
  275SOL     OW  851   4.665   4.635   3.284  0.3658 -0.1408 -0.6633
  275SOL    HW1  852   4.572   4.642   3.261  0.2001  2.0989  0.3803
  275SOL    HW2  853   4.711   4.660   3.203 -0.0276  0.9510 -0.5702
  276SOL     OW  854   3.259   1.783   2.327  0.3092  0.0965  0.0098
  276SOL    HW1  855   3.191   1.841   2.359  1.0369  0.6442  0.5887
  276SOL    HW2  856   3.322   1.841   2.283  1.3492 -0.1471  1.1182
  277SOL     OW  857   3.509   3.124   2.187  0.2530 -0.1241 -0.3983
  277SOL    HW1  858   3.597   3.119   2.224 -0.1233  0.7066  0.6313
  277SOL    HW2  859   3.516   3.077   2.104  0.5905 -4.0531  1.6406
  278SOL     OW  860   3.912   2.932   2.123  0.3419 -0.1408  0.2218
  278SOL    HW1  861   3.972   3.001   2.096 -0.9838  0.6632 -0.8019
  278SOL    HW2  862   3.895   2.882   2.043 -0.8156  0.0339  0.3419
  279SOL     OW  863   3.607   0.476   0.808  0.8158 -0.1105  0.1696
  279SOL    HW1  864   3.625   0.387   0.777 -0.5947 -0.1088 -0.7274
  279SOL    HW2  865   3.643   0.478   0.897 -0.1254 -1.9381  0.6320
  280SOL     OW  866   2.685   3.330   1.593 -0.2218 -0.1201 -0.0846
  280SOL    HW1  867   2.611   3.350   1.536  1.1701 -0.6240 -2.1694
  280SOL    HW2  868   2.737   3.410   1.594 -0.9815  0.4212  1.8238
  281SOL     OW  869   1.464   0.130   2.629 -0.0127  0.0606 -0.1387
  281SOL    HW1  870   1.495   0.139   2.720  1.1800  1.5741 -0.6412
  281SOL    HW2  871   1.369   0.138   2.635  0.1507  1.7204  0.8468
  282SOL     OW  872   1.461   3.163   0.581  0.4667 -0.1547  0.0209
  282SOL    HW1  873   1.536   3.106   0.599  0.4400 -0.5497 -1.0471
  282SOL    HW2  874   1.411   3.164   0.663  0.4611 -1.6732  0.0500
  283SOL     OW  875   2.042   1.877   3.321 -0.0906 -0.3185  0.3912
  283SOL    HW1  876   2.103   1.873   3.395  1.0055  2.4714 -0.2280
  283SOL    HW2  877   1.989   1.955   3.338  0.5890  0.7613 -1.9565
  284SOL     OW  878   3.799   1.202   2.553  0.1632  0.1366 -0.1710
  284SOL    HW1  879   3.710   1.221   2.523  0.8891 -0.0827 -2.7298
  284SOL    HW2  880   3.809   1.108   2.538  0.6234  0.0353  0.7303
  285SOL     OW  881   2.584   4.437   0.569 -0.3598  0.5589 -1.3538
  285SOL    HW1  882   2.524   4.385   0.623 -1.2828  2.7801 -0.0852
  285SOL    HW2  883   2.648   4.374   0.537  0.8438 -0.9030  3.1319
  286SOL     OW  884   2.775   1.873   1.301  0.2770 -0.2442 -0.3197
  286SOL    HW1  885   2.839   1.833   1.359 -1.4008  0.1190  1.8913
  286SOL    HW2  886   2.735   1.799   1.255  0.8290 -0.6465 -0.1634
  287SOL     OW  887   4.487   4.294   2.771 -0.3250 -0.2970 -0.5568
  287SOL    HW1  888   4.566   4.307   2.719 -0.2812  0.1882 -0.3807
  287SOL    HW2  889   4.501   4.347   2.849 -1.3948  0.9133 -1.1422
  288SOL     OW  890   2.162   0.182   0.876 -0.6996 -0.0703 -0.1885
  288SOL    HW1  891   2.112   0.151   0.952  0.6178  0.0826  0.7713
  288SOL    HW2  892   2.240   0.127   0.873  0.4173  1.4165  0.0097
  289SOL     OW  893   4.596   2.960   2.377 -0.2549  0.1189 -0.7314
  289SOL    HW1  894   4.516   2.996   2.416  0.2574 -0.1792  0.6673
  289SOL    HW2  895   4.602   3.002   2.291  0.1954  3.2504  0.6925
  290SOL     OW  896   3.582   1.847   4.542  0.1132  0.8118 -0.0645
  290SOL    HW1  897   3.489   1.857   4.561  0.2082  0.3297  0.7223
  290SOL    HW2  898   3.620   1.933   4.558 -0.3240  1.2374 -1.2324
  291SOL     OW  899   3.109   3.984   4.860  0.0644  0.6935 -0.5998
  291SOL    HW1  900   3.116   3.996   4.955  0.6737 -0.9535 -0.4087
  291SOL    HW2  901   3.198   4.001   4.828  0.0161  0.5981 -0.7837
  292SOL     OW  902   0.845   1.139   2.766  0.8259  0.3099 -0.3200
  292SOL    HW1  903   0.915   1.104   2.711 -0.7672 -0.3333 -2.0582
  292SOL    HW2  904   0.792   1.191   2.706 -1.0724 -0.5135  0.5755
  293SOL     OW  905   0.935   0.158   1.622  0.3017  0.1891 -0.2599
  293SOL    HW1  906   0.924   0.206   1.540 -2.2759  1.5571  0.7529
  293SOL    HW2  907   1.030   0.152   1.634  0.7345  1.2219 -2.5875
  294SOL     OW  908   0.347   1.742   0.145  0.1567 -0.2310 -0.1151
  294SOL    HW1  909   0.284   1.809   0.171 -0.0750  0.1741 -1.6231
  294SOL    HW2  910   0.350   1.681   0.219 -0.6475  0.7115  0.7159
  295SOL     OW  911   2.423   1.023   0.903 -0.4598  0.2418  0.1006
  295SOL    HW1  912   2.437   1.113   0.932 -0.2384 -0.3368  1.9274
  295SOL    HW2  913   2.374   1.032   0.821 -3.5497  2.0353  1.9258
  296SOL     OW  914   0.120   0.663   2.886 -0.1088  0.0936 -0.2867
  296SOL    HW1  915   0.189   0.654   2.951 -1.2429 -0.8966  0.8384
  296SOL    HW2  916   0.049   0.707   2.933 -0.2448  1.1954 -1.4457
  297SOL     OW  917   2.378   4.762   2.421  0.8018 -0.3021 -0.2054
  297SOL    HW1  918   2.289   4.775   2.455  0.9260  0.0754 -0.0233
  297SOL    HW2  919   2.382   4.817   2.343  0.5332 -1.1312 -0.8196
  298SOL     OW  920   2.905   3.092   4.646  0.3843  0.2050  0.3490
  298SOL    HW1  921   2.883   3.168   4.699 -0.9629 -0.3216  0.5993
  298SOL    HW2  922   2.881   3.017   4.701 -1.1495 -0.3585 -0.9876
  299SOL     OW  923   3.714   4.936   1.143  0.3795 -0.0997 -0.1313
  299SOL    HW1  924   3.754   4.876   1.080  0.9975 -0.1369  0.2889
  299SOL    HW2  925   3.709   4.885   1.224 -0.9026 -0.2332 -0.2742
  300SOL     OW  926   0.969   3.708   0.119  0.0961 -0.8068  0.3389
  300SOL    HW1  927   0.991   3.686   0.210  0.9797 -2.6881 -0.2917
  300SOL    HW2  928   1.025   3.652   0.066 -1.4018 -0.7613 -1.3840
  301SOL     OW  929   4.295   4.669   4.322  0.2255  0.0348 -0.3785
  301SOL    HW1  930   4.348   4.628   4.254  0.2458 -0.2187 -0.2076
  301SOL    HW2  931   4.229   4.719   4.273  0.4619  0.1441 -0.5866
  302SOL     OW  932   4.841   1.878   4.022 -0.0538 -0.3416  0.1280
  302SOL    HW1  933   4.789   1.821   4.078 -0.6473 -0.8216 -0.8846
  302SOL    HW2  934   4.785   1.895   3.946  0.8610  0.0069 -0.4877
  303SOL     OW  935   3.805   3.100   1.656 -0.0505 -0.1336  0.0389
  303SOL    HW1  936   3.727   3.153   1.670 -0.2259 -0.9167  2.5743
  303SOL    HW2  937   3.876   3.164   1.647 -0.6076  0.5683  0.4882
  304SOL     OW  938   2.543   2.009   4.856  0.0648 -0.0692  0.1588
  304SOL    HW1  939   2.471   1.957   4.892 -2.6044  1.6549 -2.2410
  304SOL    HW2  940   2.546   2.087   4.912  1.1412 -0.8005  1.1557
  305SOL     OW  941   3.372   4.693   3.017  0.3047  0.8803 -0.0250
  305SOL    HW1  942   3.464   4.673   3.032 -0.1813 -0.5260  1.3666
  305SOL    HW2  943   3.328   4.669   3.099 -1.3045  1.4738 -0.6665
  306SOL     OW  944   3.769   4.431   0.621 -0.4843 -0.1636 -0.0258
  306SOL    HW1  945   3.727   4.401   0.702 -2.5495  0.9011 -0.6154
  306SOL    HW2  946   3.810   4.514   0.645  0.1221 -0.5419  0.2499
  307SOL     OW  947   1.333   2.123   3.416  0.0265  0.0966  0.0842
  307SOL    HW1  948   1.307   2.090   3.330 -2.2140  1.3969  0.2053
  307SOL    HW2  949   1.315   2.051   3.476  2.4151 -1.1511 -0.5331
  308SOL     OW  950   2.382   1.972   3.326  0.1668 -0.1703  0.5094
  308SOL    HW1  951   2.361   2.025   3.403  1.4341  0.0792  0.7057
  308SOL    HW2  952   2.477   1.962   3.329  0.2568  0.0051 -1.1299
  309SOL     OW  953   2.486   2.298   3.343 -0.4671  0.3271  0.6903
  309SOL    HW1  954   2.571   2.323   3.307 -0.5632 -0.8190 -0.3919
  309SOL    HW2  955   2.483   2.203   3.332 -2.2638  0.4427 -0.1189
  310SOL     OW  956   2.524   4.330   0.155  0.0434  0.1052 -0.2140
  310SOL    HW1  957   2.462   4.271   0.111 -0.7526  0.3882  0.4990
  310SOL    HW2  958   2.554   4.389   0.086 -0.2836 -0.2043 -0.6274
  311SOL     OW  959   0.849   1.153   3.645 -0.1170  0.1075  0.0621
  311SOL    HW1  960   0.909   1.096   3.693  2.0679  0.9259 -1.5459
  311SOL    HW2  961   0.766   1.105   3.644  1.2098 -2.3394  0.1152
  312SOL     OW  962   1.329   2.301   1.858  0.0172 -0.4863  0.0693
  312SOL    HW1  963   1.383   2.234   1.901 -0.5935 -1.0060  0.0432
  312SOL    HW2  964   1.246   2.299   1.905  0.5837  1.5236  1.2287
  313SOL     OW  965   2.435   2.949   1.841  0.5889 -0.3940 -0.4682
  313SOL    HW1  966   2.487   2.870   1.853  2.0664  0.6414  0.1621
  313SOL    HW2  967   2.357   2.919   1.794  0.9184 -2.2823  0.1180
  314SOL     OW  968   0.141   1.253   2.315 -0.6192  0.2240  0.0925
  314SOL    HW1  969   0.080   1.324   2.298 -2.1397 -0.8575  0.7775
  314SOL    HW2  970   0.227   1.295   2.318 -1.3005  1.7722 -1.0274
  315SOL     OW  971   4.923   3.858   3.730  0.4911  0.6771  0.1247
  315SOL    HW1  972   4.965   3.832   3.648 -0.7268  0.5959 -0.4946
  315SOL    HW2  973   4.861   3.787   3.749 -0.3398  1.4324  0.2854
  316SOL     OW  974   0.195   0.994   1.571  0.2082  0.4634  0.2684
  316SOL    HW1  975   0.141   1.058   1.618  0.2120 -0.0772  1.0393
  316SOL    HW2  976   0.283   1.030   1.572  0.1179  0.6817  0.2709
  317SOL     OW  977   3.907   2.098   2.069  0.4632  0.5413 -0.4085
  317SOL    HW1  978   3.927   2.004   2.068 -0.8327  0.2417  0.4011
  317SOL    HW2  979   3.991   2.139   2.089  0.5983 -0.6010  1.6362
  318SOL     OW  980   0.537   0.549   0.440 -0.1803  0.3257  0.0909
  318SOL    HW1  981   0.617   0.593   0.411 -0.6626  0.7464 -0.6225
  318SOL    HW2  982   0.564   0.500   0.517  0.6050  1.0573  0.3018
  319SOL     OW  983   3.402   2.467   1.029 -0.3060  0.1643 -0.2958
  319SOL    HW1  984   3.449   2.508   0.957 -1.4223  2.7946  0.3495
  319SOL    HW2  985   3.336   2.531   1.054 -1.1163 -1.4050  1.9197
  320SOL     OW  986   0.291   0.371   4.509  0.5165  0.1207  0.0788
  320SOL    HW1  987   0.304   0.288   4.555  0.6920 -0.7134 -1.4164
  320SOL    HW2  988   0.289   0.437   4.579  3.3167 -0.7661  1.1344
  321SOL     OW  989   4.935   2.752   2.377  0.5557  0.3701 -0.3712
  321SOL    HW1  990   4.847   2.720   2.398  1.2278 -0.7037  0.9952
  321SOL    HW2  991   4.921   2.838   2.337 -1.0587  1.0632  1.5173
  322SOL     OW  992   1.725   3.206   3.363  0.3073  0.2808 -0.0150
  322SOL    HW1  993   1.658   3.194   3.430 -0.8460  3.0638 -0.5086
  322SOL    HW2  994   1.702   3.143   3.295 -0.6806 -0.1099  0.6439
  323SOL     OW  995   2.388   0.055   3.723  0.6297  0.1295  0.2669
  323SOL    HW1  996   2.457   0.042   3.658  1.6390  0.7596  1.1785
  323SOL    HW2  997   2.337   0.129   3.690  0.8149  0.1166 -0.0515
  324SOL     OW  998   0.368   1.738   2.637 -0.2758 -0.3362 -0.1682
  324SOL    HW1  999   0.412   1.660   2.671  0.4700  0.1753  0.0718
  324SOL    HW2 1000   0.401   1.809   2.691 -0.0832  0.3038 -1.1019
  325SOL     OW 1001   0.155   2.831   1.316  0.0830  0.8725  0.8595
  325SOL    HW1 1002   0.078   2.836   1.261  1.8247  0.7292 -1.7814
  325SOL    HW2 1003   0.146   2.748   1.363 -0.9194  0.3961 -0.1422
  326SOL     OW 1004   2.861   4.215   3.548  0.0218  0.1128  0.1585
  326SOL    HW1 1005   2.866   4.262   3.632  0.5003 -1.0300  0.7920
  326SOL    HW2 1006   2.898   4.129   3.567  2.6142  0.6640 -1.8580
  327SOL     OW 1007   3.651   3.427   2.769 -0.3692  0.3581 -0.5490
  327SOL    HW1 1008   3.711   3.378   2.826 -0.4898  0.9969  0.1373
  327SOL    HW2 1009   3.604   3.359   2.721 -1.8012 -0.3298  1.6528
  328SOL     OW 1010   0.013   0.513   4.701 -0.2654 -0.0552  0.5177
  328SOL    HW1 1011  -0.020   0.449   4.764  1.6399 -1.6509 -0.0457
  328SOL    HW2 1012   0.106   0.522   4.721 -0.3644  2.2495  0.2806
  329SOL     OW 1013   0.569   4.371   2.621  0.2331  0.1495  0.0539
  329SOL    HW1 1014   0.571   4.340   2.711 -1.2532 -0.6449 -0.1697
  329SOL    HW2 1015   0.655   4.411   2.608  1.2024 -1.4566  1.2069
  330SOL     OW 1016   4.934   2.451   0.873 -0.4111  0.1788 -0.7796
  330SOL    HW1 1017   5.001   2.509   0.836  1.1007 -0.6022  0.6493
  330SOL    HW2 1018   4.909   2.492   0.956  0.4205 -1.0076  0.0759
  331SOL     OW 1019   3.773   0.671   2.193  0.5189 -0.7652  0.4854
  331SOL    HW1 1020   3.781   0.765   2.211 -1.3160 -0.6612  0.9383
  331SOL    HW2 1021   3.828   0.629   2.259 -0.2727 -0.0812  1.6147
  332SOL     OW 1022   4.709   4.217   2.175 -0.2598  0.0746  0.2172
  332SOL    HW1 1023   4.797   4.211   2.139 -1.0054  1.3251 -2.0407
  332SOL    HW2 1024   4.657   4.157   2.121 -1.5973  2.7070 -1.6456
  333SOL     OW 1025   4.434   4.863   2.958 -0.0434 -0.3909 -0.5191
  333SOL    HW1 1026   4.384   4.857   3.039  0.1828 -1.7861 -0.4691
  333SOL    HW2 1027   4.431   4.956   2.936 -0.0298  0.0424  1.1291
  334SOL     OW 1028   3.619   0.636   1.497  0.2565 -0.1428  0.4780
  334SOL    HW1 1029   3.536   0.591   1.485  0.7829 -0.7711 -1.0105
  334SOL    HW2 1030   3.675   0.604   1.426  2.1184 -0.5113  2.0173
  335SOL     OW 1031   3.034   4.081   2.982  0.3864  0.0925 -0.2663
  335SOL    HW1 1032   3.002   4.069   3.072  0.2979 -0.0438 -0.3157
  335SOL    HW2 1033   3.057   4.174   2.977  0.5461  0.0639 -0.0521
  336SOL     OW 1034   0.697   0.711   2.309  0.5361  0.2102  0.8296
  336SOL    HW1 1035   0.603   0.707   2.322  0.6261  0.9559  1.8938
  336SOL    HW2 1036   0.710   0.778   2.242  0.3281  0.4258  1.0046
  337SOL     OW 1037   3.296   1.425   2.551  0.6287  0.1884  0.2951
  337SOL    HW1 1038   3.201   1.417   2.546  0.5606 -0.4557  2.0964
  337SOL    HW2 1039   3.317   1.418   2.644  2.3561  1.5035  0.0695
  338SOL     OW 1040   1.848   3.331   4.577  0.2999 -0.8915 -0.4486
  338SOL    HW1 1041   1.830   3.301   4.666 -0.1182 -0.7731 -0.4896
  338SOL    HW2 1042   1.907   3.406   4.589 -0.1886 -0.5339 -0.2355
  339SOL     OW 1043   4.664   3.701   1.292  0.0410  0.4262  0.0212
  339SOL    HW1 1044   4.632   3.724   1.205  1.2420 -0.2482 -0.6196
  339SOL    HW2 1045   4.731   3.767   1.311  0.1527  0.2623  0.2063
  340SOL     OW 1046   0.382   1.796   3.106 -0.1718  0.0986  0.0497
  340SOL    HW1 1047   0.388   1.885   3.141 -0.0926  0.1409 -0.0715
  340SOL    HW2 1048   0.377   1.740   3.184  1.0802  0.1080  0.1503
  341SOL     OW 1049   1.848   0.299   2.757 -0.2399  0.8564  0.5089
  341SOL    HW1 1050   1.805   0.343   2.684  0.3879 -0.2576 -0.5712
  341SOL    HW2 1051   1.790   0.314   2.832 -0.6672  2.4122 -0.0919
  342SOL     OW 1052   3.982   2.379   4.665 -0.4931  0.6090 -0.0494
  342SOL    HW1 1053   4.049   2.446   4.649 -0.1729  0.3515  0.1784
  342SOL    HW2 1054   3.904   2.412   4.622 -0.0733  0.6624 -0.7936
  343SOL     OW 1055   3.478   2.617   4.591  0.5350  0.0558 -0.8079
  343SOL    HW1 1056   3.427   2.609   4.511  0.5085 -0.1031 -0.7745
  343SOL    HW2 1057   3.441   2.553   4.651  0.0666  0.6853 -0.4048
  344SOL     OW 1058   4.336   2.498   2.286  0.0311 -0.6196  0.6082
  344SOL    HW1 1059   4.304   2.471   2.200  0.0867  0.7026  0.1442
  344SOL    HW2 1060   4.280   2.573   2.309  2.3676  1.4823 -0.0241
  345SOL     OW 1061   1.179   1.001   4.907  0.6402  0.4938  0.6570
  345SOL    HW1 1062   1.149   1.031   4.822  0.7178  0.6299  0.6788
  345SOL    HW2 1063   1.119   0.930   4.930  0.1842  0.9247  0.8106
  346SOL     OW 1064   0.599   0.180   2.304 -0.3448  0.7929 -0.4220
  346SOL    HW1 1065   0.585   0.262   2.256  0.3018  0.8165 -0.5797
  346SOL    HW2 1066   0.511   0.144   2.315 -0.6247  1.4435 -0.4610
  347SOL     OW 1067   3.295   0.577   0.697 -0.2594  0.0830 -0.9470
  347SOL    HW1 1068   3.314   0.632   0.621  1.3719 -1.5290 -1.7832
  347SOL    HW2 1069   3.368   0.592   0.757  0.4879 -1.4719 -1.4058
  348SOL     OW 1070   2.197   0.979   2.662 -0.3550 -0.2965 -0.4881
  348SOL    HW1 1071   2.212   0.902   2.607  1.9249 -0.1299 -0.1984
  348SOL    HW2 1072   2.110   0.965   2.700 -1.2007 -1.3143 -2.6447
  349SOL     OW 1073   4.868   4.003   4.641  0.1972  0.3812  0.4553
  349SOL    HW1 1074   4.881   4.002   4.546 -0.7343 -1.2516  0.2994
  349SOL    HW2 1075   4.951   4.034   4.676  0.9302 -0.0121 -0.8501
  350SOL     OW 1076   2.754   4.518   1.752 -0.4597 -0.1074  0.0547
  350SOL    HW1 1077   2.747   4.613   1.743  2.0786  0.0516 -0.8789
  350SOL    HW2 1078   2.711   4.483   1.674 -2.7366  0.1327  1.1147
  351SOL     OW 1079   3.117   0.504   0.171 -0.0345  0.4833 -0.1611
  351SOL    HW1 1080   3.152   0.517   0.259  2.3674 -0.8085 -0.8260
  351SOL    HW2 1081   3.056   0.431   0.180  1.0694 -0.4135  0.2785
  352SOL     OW 1082   3.364   2.014   1.446 -0.7362 -0.3475 -0.3828
  352SOL    HW1 1083   3.355   1.933   1.396  0.5647 -0.7659  0.0136
  352SOL    HW2 1084   3.447   2.052   1.416 -1.0999  0.6027 -0.2283
  353SOL     OW 1085   4.267   3.170   0.918 -0.6155 -0.2031 -0.1871
  353SOL    HW1 1086   4.202   3.117   0.964  0.0181 -0.7536  0.0875
  353SOL    HW2 1087   4.327   3.200   0.986 -1.2096  1.2637 -0.2680
  354SOL     OW 1088   4.061   1.603   1.796  0.1369  0.3536  0.3072
  354SOL    HW1 1089   4.148   1.562   1.804  1.0294  2.2498  1.0692
  354SOL    HW2 1090   4.034   1.618   1.887 -0.2434  1.2397  0.0573
  355SOL     OW 1091   4.253   2.453   2.814  0.0756  0.3825 -0.0752
  355SOL    HW1 1092   4.275   2.526   2.756  0.0796  0.7466  0.3836
  355SOL    HW2 1093   4.262   2.376   2.758  0.3862  0.7026 -0.4795
  356SOL     OW 1094   4.426   2.331   3.120  0.3770 -0.1665 -0.6773
  356SOL    HW1 1095   4.443   2.417   3.081 -0.9702 -0.2428 -1.5030
  356SOL    HW2 1096   4.464   2.337   3.207 -2.1722  2.3499  0.4545
  357SOL     OW 1097   3.444   0.294   4.135 -0.2204 -0.2662  0.2987
  357SOL    HW1 1098   3.465   0.230   4.203 -0.2370 -1.7485 -1.0558
  357SOL    HW2 1099   3.390   0.360   4.180  0.3939 -0.8028  1.8795
  358SOL     OW 1100   2.019   0.839   1.392  0.8332  0.3855 -0.2188
  358SOL    HW1 1101   2.058   0.822   1.307 -1.1801  0.7726 -1.3007
  358SOL    HW2 1102   2.032   0.758   1.441  1.7964  0.0614 -0.9759
  359SOL     OW 1103   0.834   4.803   0.025 -0.2472  0.4336  0.1034
  359SOL    HW1 1104   0.799   4.791  -0.063 -0.3338  0.3648  0.1474
  359SOL    HW2 1105   0.796   4.886   0.055  0.1012  0.6630 -0.0778
  360SOL     OW 1106   1.867   3.742   3.765 -0.8542 -0.0141 -0.8126
  360SOL    HW1 1107   1.870   3.766   3.858 -0.5692 -0.5797 -0.6722
  360SOL    HW2 1108   1.951   3.772   3.730 -1.4394  1.2794 -1.1682
  361SOL     OW 1109   0.208   2.449   4.433 -0.3132 -0.0774  0.1712
  361SOL    HW1 1110   0.192   2.472   4.524 -0.5598 -0.8612  0.3318
  361SOL    HW2 1111   0.141   2.384   4.412 -0.6716  0.5595 -0.7720
  362SOL     OW 1112   4.692   0.515   2.498 -0.3486  0.1369 -0.1354
  362SOL    HW1 1113   4.729   0.547   2.580 -0.9674 -0.3964  0.3582
  362SOL    HW2 1114   4.623   0.454   2.524 -1.0589  0.5177 -1.0370
  363SOL     OW 1115   4.150   2.652   1.111  0.1270 -0.4866 -0.3536
  363SOL    HW1 1116   4.205   2.671   1.035  0.4302  0.6880  0.1454
  363SOL    HW2 1117   4.061   2.648   1.075  0.2831 -0.0569 -0.7999
  364SOL     OW 1118   0.582   1.446   0.872 -0.0126  0.0129  0.4219
  364SOL    HW1 1119   0.654   1.488   0.918  0.8511  0.0779 -0.9248
  364SOL    HW2 1120   0.623   1.405   0.796 -1.1091 -1.7006  0.7015
  365SOL     OW 1121   2.041   2.141   2.720  0.0196 -0.1487  0.7112
  365SOL    HW1 1122   1.973   2.208   2.728 -0.4910 -0.6935  1.0302
  365SOL    HW2 1123   1.999   2.070   2.673  0.0063 -0.9553  1.8941
  366SOL     OW 1124   2.561   1.392   4.260  0.0211 -0.3107  0.0082
  366SOL    HW1 1125   2.638   1.432   4.301  0.5979  0.6150 -1.8507
  366SOL    HW2 1126   2.486   1.436   4.300  0.5944  1.2954 -0.6163
  367SOL     OW 1127   3.276   2.047   4.305 -0.0548 -0.1863  0.4606
  367SOL    HW1 1128   3.277   2.022   4.213 -0.0720  1.6878 -0.0762
  367SOL    HW2 1129   3.186   2.030   4.333 -0.1333 -0.4650  0.0448
  368SOL     OW 1130   0.131   0.109   3.106 -0.3551  0.5970  0.2683
  368SOL    HW1 1131   0.191   0.119   3.180  0.7543 -2.5492 -0.0352
  368SOL    HW2 1132   0.051   0.072   3.145  0.2424 -1.0948 -0.0455
  369SOL     OW 1133   0.369   0.746   3.369  0.7041  0.0968  0.5890
  369SOL    HW1 1134   0.450   0.755   3.420  0.8477 -1.0956  0.5954
  369SOL    HW2 1135   0.348   0.653   3.373 -0.1533  0.2377 -0.2188
  370SOL     OW 1136   3.576   4.822   2.350 -0.5586  0.5468 -0.2132
  370SOL    HW1 1137   3.634   4.858   2.417 -0.8927  1.9224 -0.6234
  370SOL    HW2 1138   3.496   4.799   2.398 -0.1911 -0.0379  0.1254
  371SOL     OW 1139   3.425   2.738   0.052  0.2868  0.1147 -0.4885
  371SOL    HW1 1140   3.487   2.728  -0.020  2.1615  1.5338  0.8444
  371SOL    HW2 1141   3.415   2.650   0.088  1.8104 -0.0929 -0.5265
  372SOL     OW 1142   3.483   0.450   2.324 -0.0483  0.6265  0.0800
  372SOL    HW1 1143   3.558   0.469   2.381  0.7780  1.9018 -1.3585
  372SOL    HW2 1144   3.448   0.368   2.358  0.8409  0.9748  1.9630
  373SOL     OW 1145   4.595   1.682   1.162  0.0190  0.0711  0.2570
  373SOL    HW1 1146   4.562   1.609   1.110  0.3040 -1.0397  1.5669
  373SOL    HW2 1147   4.595   1.650   1.252  1.0286  1.3669  0.7663
  374SOL     OW 1148   2.739   2.656   0.211 -0.2666  0.1988 -0.7348
  374SOL    HW1 1149   2.656   2.653   0.163 -0.7568  0.7428  0.0522
  374SOL    HW2 1150   2.728   2.592   0.282  0.0215  0.2162 -0.6728
  375SOL     OW 1151   3.674   2.001   4.849 -0.2158  0.3880 -0.1008
  375SOL    HW1 1152   3.659   2.043   4.934 -0.1396  0.5215 -0.1520
  375SOL    HW2 1153   3.592   1.955   4.830  0.6397 -1.8459  1.2597
  376SOL     OW 1154   3.409   3.698   3.063 -0.0419 -0.1648  0.0233
  376SOL    HW1 1155   3.358   3.775   3.039 -0.2878 -0.7102 -1.3106
  376SOL    HW2 1156   3.345   3.636   3.097  0.1041  0.0575  0.7306
  377SOL     OW 1157   1.571   3.392   1.140 -0.6023  0.7616  0.6504
  377SOL    HW1 1158   1.666   3.389   1.150 -0.5645  1.2612  0.4935
  377SOL    HW2 1159   1.546   3.303   1.114 -0.1654  0.6598  0.5745
  378SOL     OW 1160   0.344   1.647   3.331  0.3712 -0.0133  0.0496
  378SOL    HW1 1161   0.254   1.673   3.347  1.0521  1.8005  1.1835
  378SOL    HW2 1162   0.340   1.551   3.321 -1.9032  0.1884 -1.8928
  379SOL     OW 1163   0.000   3.509   0.352  0.0934  0.0255 -0.3900
  379SOL    HW1 1164  -0.087   3.547   0.341 -0.1741 -0.7838 -1.1806
  379SOL    HW2 1165   0.059   3.568   0.307 -0.1266  0.2506 -0.3828
  380SOL     OW 1166   3.925   0.152   1.199 -0.9348  0.3210 -0.1340
  380SOL    HW1 1167   3.857   0.099   1.158  1.4120 -1.5755 -1.7825
  380SOL    HW2 1168   3.895   0.242   1.187 -2.3420 -0.3785 -2.3153
  381SOL     OW 1169   4.067   2.733   1.937 -0.3143  0.1321  0.2543
  381SOL    HW1 1170   4.115   2.673   1.880 -2.9484 -0.7346 -1.1670
  381SOL    HW2 1171   4.023   2.793   1.877 -1.2882  0.6915  1.4847
  382SOL     OW 1172   0.316   3.410   4.844 -0.5745  0.1800  0.3815
  382SOL    HW1 1173   0.239   3.354   4.849 -0.5880 -0.3044 -2.9641
  382SOL    HW2 1174   0.282   3.499   4.850 -1.1802 -0.0764  0.7556
  383SOL     OW 1175   1.839   3.280   4.860  0.3079  0.3454 -0.1092
  383SOL    HW1 1176   1.920   3.232   4.876  0.6083  0.3103 -1.6115
  383SOL    HW2 1177   1.781   3.254   4.931  0.5078 -2.1414 -0.7826
  384SOL     OW 1178   2.239   0.435   1.096  0.1871 -0.0134  0.5694
  384SOL    HW1 1179   2.323   0.398   1.123 -0.3240 -1.5952  0.0901
  384SOL    HW2 1180   2.244   0.440   1.000 -0.1356  0.2278  0.5622
  385SOL     OW 1181   3.598   1.008   2.641  0.4447 -0.3550  0.1461
  385SOL    HW1 1182   3.563   0.976   2.558 -0.7756  0.8393  0.1640
  385SOL    HW2 1183   3.689   0.979   2.642  0.6729  0.1701 -1.9069
  386SOL     OW 1184   1.474   4.840   3.321  0.2202 -0.6980  0.0333
  386SOL    HW1 1185   1.565   4.846   3.352 -0.0324 -2.2476  1.2253
  386SOL    HW2 1186   1.469   4.754   3.280 -0.3636 -0.0272 -1.3532
  387SOL     OW 1187   3.264   2.675   1.361 -0.2541  0.0934 -0.7942
  387SOL    HW1 1188   3.320   2.609   1.401  0.5758  1.1333 -0.1957
  387SOL    HW2 1189   3.204   2.625   1.305  0.6096 -1.1150 -0.6699
  388SOL     OW 1190   3.700   3.947   3.636  0.3258 -0.2521  0.0828
  388SOL    HW1 1191   3.702   4.009   3.563  0.6676  0.6248  0.8165
  388SOL    HW2 1192   3.772   3.887   3.618 -1.0448 -1.5192 -1.5186
  389SOL     OW 1193   0.701   0.015   0.850 -0.1641 -0.1590  0.2540
  389SOL    HW1 1194   0.749  -0.057   0.809 -2.1803 -1.1977 -0.4787
  389SOL    HW2 1195   0.748   0.094   0.824  2.4944 -1.1698  1.5884
  390SOL     OW 1196   4.612   2.860   4.881 -0.2415  0.2123 -0.7744
  390SOL    HW1 1197   4.523   2.888   4.860 -0.3482  1.1520  0.7755
  390SOL    HW2 1198   4.620   2.773   4.841 -1.5416  0.4766 -1.6633
  391SOL     OW 1199   4.199   0.133   3.502  0.6221 -0.0529 -0.1422
  391SOL    HW1 1200   4.201   0.089   3.587 -2.6960  0.9763  0.6387
  391SOL    HW2 1201   4.210   0.226   3.523 -0.7107  0.2644 -0.7099
  392SOL     OW 1202   4.770   0.688   2.049 -0.3210 -0.3448 -0.2231
  392SOL    HW1 1203   4.849   0.642   2.021  0.2359  1.0901 -1.1261
  392SOL    HW2 1204   4.704   0.665   1.982 -0.4893 -0.9861  0.1498
  393SOL     OW 1205   0.839   2.144   4.898  0.3051  0.1637  0.4659
  393SOL    HW1 1206   0.916   2.117   4.947 -0.5640 -0.3488  1.5885
  393SOL    HW2 1207   0.778   2.177   4.964 -0.8397 -0.4221 -0.2630
  394SOL     OW 1208   0.676   2.463   2.393  0.6065  0.7892 -0.2868
  394SOL    HW1 1209   0.680   2.419   2.478  0.0883  1.9029  0.3242
  394SOL    HW2 1210   0.767   2.484   2.373  0.6042  1.9607  0.7823
  395SOL     OW 1211   3.078   2.968   0.047 -0.5073 -0.2363 -0.1675
  395SOL    HW1 1212   3.165   2.939   0.019 -1.3239 -1.0320 -2.0836
  395SOL    HW2 1213   3.079   3.063   0.033 -0.2067 -0.3535 -1.0167
  396SOL     OW 1214   4.770   4.904   2.070 -0.1147 -0.2055 -0.6649
  396SOL    HW1 1215   4.857   4.876   2.041 -0.1255 -1.7016  0.6030
  396SOL    HW2 1216   4.787   4.963   2.143 -0.1633  0.0837 -0.8845
  397SOL     OW 1217   2.150   3.838   0.711 -1.0059  0.7064 -0.0008
  397SOL    HW1 1218   2.096   3.851   0.633 -0.9633  3.2160  0.3312
  397SOL    HW2 1219   2.238   3.867   0.685 -0.1262 -1.7123 -0.0093
  398SOL     OW 1220   0.952   0.933   2.935 -0.4502  0.2945 -0.2174
  398SOL    HW1 1221   0.908   0.849   2.917 -1.0954  0.8498 -1.3474
  398SOL    HW2 1222   1.036   0.926   2.890  0.7898 -0.8221  2.0576
  399SOL     OW 1223   1.689   0.547   1.407 -0.4871 -0.1692 -0.3309
  399SOL    HW1 1224   1.609   0.554   1.354 -0.2203  0.2739 -0.6829
  399SOL    HW2 1225   1.689   0.456   1.438 -0.7214 -0.3947 -0.9703
  400SOL     OW 1226   3.893   0.288   0.301 -0.7317 -0.1620  0.6732
  400SOL    HW1 1227   3.908   0.359   0.364  0.1707  0.2073  0.0753
  400SOL    HW2 1228   3.872   0.333   0.219 -0.4201 -0.5882  0.3545
  401SOL     OW 1229   1.406   4.580   4.670 -0.5482 -0.5497 -0.5640
  401SOL    HW1 1230   1.365   4.496   4.685 -0.1357 -0.8001 -0.8168
  401SOL    HW2 1231   1.336   4.637   4.640 -0.7857 -0.8603 -0.5968
  402SOL     OW 1232   2.269   1.498   0.350 -0.0736 -0.0532 -0.3812
  402SOL    HW1 1233   2.238   1.494   0.440  1.3847  0.7522  0.1796
  402SOL    HW2 1234   2.189   1.490   0.297 -0.8877 -1.2056  0.9416
  403SOL     OW 1235   3.875   4.350   1.847  0.0914  0.7218  0.0444
  403SOL    HW1 1236   3.841   4.392   1.768 -2.0681  0.4767  0.7755
  403SOL    HW2 1237   3.838   4.400   1.919  0.6254 -0.0945  0.9083
  404SOL     OW 1238   0.615   3.692   1.808 -0.7782  0.2713  0.4364
  404SOL    HW1 1239   0.626   3.641   1.888 -0.0001 -0.0404  0.1442
  404SOL    HW2 1240   0.532   3.738   1.819 -0.5341  0.4577  1.5408
  405SOL     OW 1241   0.508   2.666   3.632  0.2846 -0.6508  0.0365
  405SOL    HW1 1242   0.478   2.578   3.657 -1.1128  0.0857  1.1086
  405SOL    HW2 1243   0.432   2.706   3.589  0.6900  0.2642  0.1504
  406SOL     OW 1244   0.072   1.501   3.210  0.2795 -0.4440 -0.4020
  406SOL    HW1 1245   0.116   1.505   3.125 -1.0550 -0.1521 -1.1098
  406SOL    HW2 1246   0.078   1.590   3.245  0.8867 -0.5799 -0.1490
  407SOL     OW 1247   2.684   1.735   3.291  0.6074 -0.0066 -0.6326
  407SOL    HW1 1248   2.640   1.698   3.368 -0.1771  0.3050 -0.9144
  407SOL    HW2 1249   2.711   1.659   3.240 -1.8202 -0.2757 -1.6687
  408SOL     OW 1250   2.409   2.674   3.599  0.0522 -0.3541 -0.5589
  408SOL    HW1 1251   2.466   2.602   3.571  1.6044  0.9586 -0.9324
  408SOL    HW2 1252   2.347   2.685   3.527  0.7482 -0.3774 -1.1717
  409SOL     OW 1253   3.789   2.534   0.760 -0.5253  0.3784 -0.2780
  409SOL    HW1 1254   3.706   2.496   0.791  1.3461 -1.4403  3.0919
  409SOL    HW2 1255   3.846   2.458   0.746  0.7302  1.5889 -2.2803
  410SOL     OW 1256   0.631   0.777   4.246  0.1650  0.1116 -0.6128
  410SOL    HW1 1257   0.655   0.705   4.188  0.8773  1.1222 -1.6076
  410SOL    HW2 1258   0.712   0.799   4.293 -0.0946  0.1323 -0.1676
  411SOL     OW 1259   2.236   4.258   4.021  0.0264 -0.0879 -0.5387
  411SOL    HW1 1260   2.156   4.309   4.009  0.3219  0.9527  1.5536
  411SOL    HW2 1261   2.214   4.196   4.091  0.2506 -1.6566 -1.7977
  412SOL     OW 1262   4.432   3.991   3.735  0.4608  0.0225 -0.2951
  412SOL    HW1 1263   4.427   3.997   3.640  1.1940 -0.6067 -0.3872
  412SOL    HW2 1264   4.474   3.906   3.751 -1.1079 -0.6099  0.6322
  413SOL     OW 1265   2.872   1.690   3.781  0.0880 -0.3999  0.0184
  413SOL    HW1 1266   2.946   1.634   3.756  0.2166 -0.3446  0.2766
  413SOL    HW2 1267   2.912   1.769   3.816 -0.0711  0.3922 -1.4799
  414SOL     OW 1268   1.204   0.458   1.138  0.5222 -0.1302 -0.4004
  414SOL    HW1 1269   1.164   0.471   1.224 -0.3061  0.2022 -0.8166
  414SOL    HW2 1270   1.208   0.363   1.128 -1.5019 -0.2287 -0.8951
  415SOL     OW 1271   2.422   4.219   3.009  0.7357  0.2465 -0.0409
  415SOL    HW1 1272   2.504   4.263   3.030  0.9759 -0.0967 -0.2590
  415SOL    HW2 1273   2.424   4.207   2.914  0.2862  0.5292 -0.0893
  416SOL     OW 1274   2.538   3.507   3.609  0.2794 -0.4933 -0.2096
  416SOL    HW1 1275   2.450   3.476   3.591 -0.8422  1.3356  1.6629
  416SOL    HW2 1276   2.582   3.433   3.651 -1.1133 -0.7731  0.8278
  417SOL     OW 1277   4.225   2.103   2.132  0.7086  0.1161  0.0666
  417SOL    HW1 1278   4.197   2.017   2.164 -0.3082 -0.4630 -2.2410
  417SOL    HW2 1279   4.321   2.098   2.129  0.6155 -1.8164 -2.1556
  418SOL     OW 1280   0.647   2.727   0.838  0.0477  0.3154  0.0399
  418SOL    HW1 1281   0.598   2.665   0.891  0.1147 -0.2831 -0.5788
  418SOL    HW2 1282   0.602   2.811   0.850 -1.1236 -0.2140 -0.5068
  419SOL     OW 1283   4.544   1.048   4.514  0.3529 -0.1252 -0.1713
  419SOL    HW1 1284   4.579   1.095   4.590 -0.8798  2.2279 -0.9650
  419SOL    HW2 1285   4.622   1.026   4.462  1.0192  0.4428  0.5596
  420SOL     OW 1286   0.048   0.121   2.668  0.2306 -0.2957 -0.3994
  420SOL    HW1 1287   0.064   0.148   2.578  0.0366 -2.2409 -1.0618
  420SOL    HW2 1288   0.058   0.026   2.667 -2.1302 -0.6439  1.1124
  421SOL     OW 1289   0.702   3.237   3.795  0.2666 -0.0393 -0.3246
  421SOL    HW1 1290   0.609   3.222   3.811  0.5287 -2.6961 -0.8835
  421SOL    HW2 1291   0.747   3.186   3.863  1.3095  0.0464 -0.9252
  422SOL     OW 1292   0.246   1.574   3.002  0.0798  0.4903 -0.0154
  422SOL    HW1 1293   0.317   1.628   3.039  0.4082 -0.3415  0.6008
  422SOL    HW2 1294   0.291   1.508   2.950 -0.3434  1.0357 -1.0875
  423SOL     OW 1295   4.166   1.300   3.858  0.5830  0.4269 -0.2549
  423SOL    HW1 1296   4.121   1.324   3.777  0.4411  1.9074  0.2271
  423SOL    HW2 1297   4.184   1.384   3.901  1.9139 -0.2486  0.5796
  424SOL     OW 1298   0.096   0.402   3.671 -0.0421  0.4000 -0.2267
  424SOL    HW1 1299   0.046   0.402   3.589  2.1583 -1.1591 -1.7027
  424SOL    HW2 1300   0.040   0.355   3.733 -1.8753  1.8670 -0.6832
  425SOL     OW 1301   1.430   2.181   1.603 -0.3216  0.0497  0.4062
  425SOL    HW1 1302   1.387   2.106   1.644 -0.3117 -1.0383 -1.4409
  425SOL    HW2 1303   1.439   2.246   1.673  0.0970 -1.8430  2.1811
  426SOL     OW 1304   0.028   4.359   1.957 -0.4998  0.4866  0.3681
  426SOL    HW1 1305   0.029   4.288   2.021 -0.4695 -0.2145 -0.3913
  426SOL    HW2 1306   0.120   4.375   1.937 -0.3956  1.8989  1.7565
  427SOL     OW 1307   4.935   4.574   2.412  0.0464 -0.4470 -0.3629
  427SOL    HW1 1308   4.883   4.544   2.338 -1.0621  0.4675  0.0085
  427SOL    HW2 1309   4.948   4.668   2.396  0.5743 -0.4256  0.1436
  428SOL     OW 1310   4.836   3.224   1.100 -0.2557  0.1150 -0.5005
  428SOL    HW1 1311   4.797   3.301   1.058 -0.8870  0.3034  0.3808
  428SOL    HW2 1312   4.930   3.242   1.101 -0.2377  0.1285 -1.7580
  429SOL     OW 1313   1.109   1.696   1.737  0.0787 -0.0022 -0.2291
  429SOL    HW1 1314   1.116   1.791   1.735 -2.1183  0.2547  0.8239
  429SOL    HW2 1315   1.132   1.668   1.648  2.4290  1.3039 -0.1063
  430SOL     OW 1316   0.314   0.546   3.067 -0.5215 -0.4048  0.4277
  430SOL    HW1 1317   0.318   0.526   3.161 -0.2659 -0.5165  0.3952
  430SOL    HW2 1318   0.363   0.628   3.059  2.1530 -1.9087 -0.0125
  431SOL     OW 1319   2.203   1.958   3.917  0.3644  0.4740 -0.4978
  431SOL    HW1 1320   2.123   1.951   3.970  0.9753  2.6736  0.8441
  431SOL    HW2 1321   2.274   1.941   3.979  1.0130  0.2000 -1.2980
  432SOL     OW 1322   1.330   3.965   2.004  0.2150 -0.6424  0.3541
  432SOL    HW1 1323   1.287   3.961   1.919  0.2686 -0.9115  0.3361
  432SOL    HW2 1324   1.414   3.921   1.990  0.4484 -0.2168  0.4156
  433SOL     OW 1325   4.911   0.394   3.422 -1.1667  0.3357  0.4621
  433SOL    HW1 1326   4.911   0.430   3.333 -0.0814  2.7772  1.3644
  433SOL    HW2 1327   4.855   0.317   3.416 -1.7172  0.8273 -2.1697
  434SOL     OW 1328   1.342   0.112   3.930 -0.3678  0.1382  0.6752
  434SOL    HW1 1329   1.402   0.042   3.904  0.2163  1.1222 -0.7672
  434SOL    HW2 1330   1.311   0.086   4.017  0.6161 -1.3842  0.6118
  435SOL     OW 1331   3.100   2.286   4.772 -0.4567  0.4234 -0.1291
  435SOL    HW1 1332   3.010   2.282   4.740  0.1371  1.3209 -2.0529
  435SOL    HW2 1333   3.151   2.239   4.705  0.4082 -1.0218  1.4598
  436SOL     OW 1334   1.143   1.951   4.425  0.0335 -0.4087  0.0536
  436SOL    HW1 1335   1.227   1.995   4.413 -1.1893  1.8607 -0.7554
  436SOL    HW2 1336   1.116   1.975   4.514 -0.3700 -0.0022 -0.1765
  437SOL     OW 1337   4.226   4.483   2.188 -0.1682  0.0031  0.0319
  437SOL    HW1 1338   4.214   4.388   2.189  0.0162 -0.0896 -2.1240
  437SOL    HW2 1339   4.157   4.516   2.245  1.0292 -1.4781  2.5282
  438SOL     OW 1340   2.583   0.003   1.046 -0.1820  0.2746 -0.0595
  438SOL    HW1 1341   2.649  -0.061   1.018 -0.9794 -1.0397  0.9259
  438SOL    HW2 1342   2.572   0.061   0.971  0.0731 -1.1763 -1.2585
  439SOL     OW 1343   2.979   0.174   3.488 -0.3000  0.0021  0.9585
  439SOL    HW1 1344   2.980   0.082   3.463  1.0851  0.2446 -0.0739
  439SOL    HW2 1345   3.068   0.190   3.521 -0.1861  1.1852  0.1420
  440SOL     OW 1346   1.708   0.943   3.780  0.4819 -0.4546  0.2775
  440SOL    HW1 1347   1.725   0.852   3.804  1.3546 -0.7207 -1.2176
  440SOL    HW2 1348   1.705   0.990   3.864 -1.4522 -2.0494  1.1885
  441SOL     OW 1349   4.860   3.153   3.077 -0.1012 -0.2847 -0.5981
  441SOL    HW1 1350   4.778   3.134   3.123  1.2763 -2.3881  1.2341
  441SOL    HW2 1351   4.839   3.143   2.984 -1.5805 -2.5731 -0.1057
  442SOL     OW 1352   2.690   3.494   2.761  0.7162 -0.4207  0.1699
  442SOL    HW1 1353   2.672   3.406   2.795  1.8591 -0.5696  0.4049
  442SOL    HW2 1354   2.688   3.550   2.839 -4.3507  0.6097 -0.3216
  443SOL     OW 1355   3.896   2.574   3.793  0.2237 -0.0505  0.6341
  443SOL    HW1 1356   3.922   2.483   3.779  0.5360  0.0151  0.7772
  443SOL    HW2 1357   3.828   2.590   3.728  0.9390 -0.0475 -0.1213
  444SOL     OW 1358   1.801   1.958   3.548  0.1405 -0.0708  0.5021
  444SOL    HW1 1359   1.744   2.033   3.567  0.5665  0.8404 -1.5102
  444SOL    HW2 1360   1.850   1.985   3.471  0.1316 -2.5455 -0.4469
  445SOL     OW 1361   0.147   0.798   2.652 -0.6673 -0.3020 -0.3611
  445SOL    HW1 1362   0.054   0.818   2.651 -1.0957 -1.7732 -3.8846
  445SOL    HW2 1363   0.162   0.758   2.738 -3.4978 -0.9004 -0.0439
  446SOL     OW 1364   4.864   4.507   3.440  0.5671 -0.5321  0.2990
  446SOL    HW1 1365   4.844   4.510   3.533 -1.1811 -3.7108  0.1724
  446SOL    HW2 1366   4.794   4.559   3.399  1.7916  1.5565  0.6875
  447SOL     OW 1367   4.494   4.009   2.838  0.0425 -0.1603 -0.4442
  447SOL    HW1 1368   4.426   3.954   2.799 -0.2214 -0.0744 -0.1138
  447SOL    HW2 1369   4.479   4.096   2.801 -1.0745  0.2397  0.8658
  448SOL     OW 1370   1.721   1.637   0.804 -0.3171  0.0484  0.1771
  448SOL    HW1 1371   1.778   1.678   0.869  0.6404 -2.1132  0.8034
  448SOL    HW2 1372   1.633   1.669   0.824  0.4534  2.3720  0.0751
  449SOL     OW 1373   1.896   4.511   2.015  1.0353  0.5464  0.3434
  449SOL    HW1 1374   1.852   4.591   2.044  1.0954  1.0700 -0.9440
  449SOL    HW2 1375   1.851   4.441   2.062 -0.4888  1.1516 -0.1578
  450SOL     OW 1376   2.865   0.884   0.099 -0.0319  0.3044 -0.3313
  450SOL    HW1 1377   2.872   0.967   0.052 -0.0840  0.1950 -0.5329
  450SOL    HW2 1378   2.785   0.893   0.152  0.5401  0.7986  0.4778
  451SOL     OW 1379   2.763   2.095   0.106 -0.3173  0.1255  0.2777
  451SOL    HW1 1380   2.734   2.159   0.041  1.6156  0.2086 -0.5664
  451SOL    HW2 1381   2.741   2.136   0.190  1.2519  2.1683 -0.2161
  452SOL     OW 1382   3.392   2.996   4.838 -0.1990  0.2400 -0.0581
  452SOL    HW1 1383   3.403   2.903   4.856 -1.0648 -0.1808 -1.5500
  452SOL    HW2 1384   3.364   3.000   4.747 -0.0966  1.9742 -0.0479
  453SOL     OW 1385   1.022   4.744   0.570 -0.1246  0.3230 -0.3238
  453SOL    HW1 1386   1.106   4.790   0.572 -0.1674  0.4442 -0.9745
  453SOL    HW2 1387   1.013   4.716   0.479 -1.1664  1.0083 -0.4461
  454SOL     OW 1388   4.498   1.418   0.693 -0.2775 -0.0052 -0.1714
  454SOL    HW1 1389   4.443   1.344   0.668 -2.4199  1.3592  0.2606
  454SOL    HW2 1390   4.503   1.471   0.613  1.5372 -0.6997 -0.5831
  455SOL     OW 1391   4.843   2.300   0.512 -0.2852  0.3457 -0.1827
  455SOL    HW1 1392   4.787   2.276   0.439  1.8389  0.0754 -1.8330
  455SOL    HW2 1393   4.891   2.377   0.482 -0.5821  1.2740  1.6057
  456SOL     OW 1394   0.720   4.415   0.715  0.0523 -0.4028  0.2895
  456SOL    HW1 1395   0.741   4.351   0.647  0.8282 -1.2991  1.3364
  456SOL    HW2 1396   0.778   4.392   0.788 -2.2593 -0.8728  2.0890
  457SOL     OW 1397   0.691   2.806   4.904 -0.1238 -0.0914 -0.2005
  457SOL    HW1 1398   0.654   2.811   4.992  0.8328  1.0136  0.1622
  457SOL    HW2 1399   0.675   2.892   4.866 -1.0169 -0.7365 -1.3300
  458SOL     OW 1400   1.406   3.852   4.035  0.0310 -0.6924 -1.0383
  458SOL    HW1 1401   1.442   3.872   3.948 -1.8413  3.3771 -1.1073
  458SOL    HW2 1402   1.314   3.879   4.029  0.0184  0.4159  2.3717
  459SOL     OW 1403   0.015   2.155   1.816 -0.3087  0.1386  0.2262
  459SOL    HW1 1404   0.038   2.247   1.829 -1.3181  0.4929 -0.4049
  459SOL    HW2 1405   0.083   2.107   1.864  0.4172  1.1921  0.2987
  460SOL     OW 1406   2.141   3.434   0.918  0.1548 -0.1288  0.3552
  460SOL    HW1 1407   2.219   3.412   0.867  0.7320  1.4406  0.4972
  460SOL    HW2 1408   2.082   3.476   0.856  0.9420  1.9756  0.9130
  461SOL     OW 1409   4.425   4.785   2.352  0.2608  0.3329  0.1303
  461SOL    HW1 1410   4.457   4.747   2.270 -0.7466  0.9745 -0.5858
  461SOL    HW2 1411   4.466   4.733   2.421 -0.0675 -1.1914 -0.7944
  462SOL     OW 1412   3.150   3.428   4.609  0.4592 -0.4692  0.4212
  462SOL    HW1 1413   3.208   3.478   4.666  0.3573 -2.0585  1.9937
  462SOL    HW2 1414   3.181   3.338   4.615 -0.0190 -0.8150 -1.5066
  463SOL     OW 1415   1.552   3.999   2.858  0.0928  0.2043  0.0164
  463SOL    HW1 1416   1.520   4.006   2.768  0.1465  0.6691  0.0327
  463SOL    HW2 1417   1.643   3.972   2.849  0.6527  1.9814 -0.1450
  464SOL     OW 1418   1.013   1.238   1.750 -0.3536  0.1586 -0.2204
  464SOL    HW1 1419   1.008   1.172   1.819  0.4438  1.1446  0.8134
  464SOL    HW2 1420   0.964   1.200   1.677  0.4720 -1.7705  0.1707
  465SOL     OW 1421   2.870   4.336   2.830 -0.1686  0.7200 -0.5385
  465SOL    HW1 1422   2.946   4.385   2.860 -0.5972  0.2358  1.5272
  465SOL    HW2 1423   2.898   4.293   2.749  0.8964  2.5895 -1.2074
  466SOL     OW 1424   0.858   0.063   2.313 -0.3671  0.2318  0.0477
  466SOL    HW1 1425   0.866  -0.028   2.286 -0.2443  0.8031 -2.0067
  466SOL    HW2 1426   0.764   0.077   2.324 -0.3134 -0.5054  1.9535
  467SOL     OW 1427   3.856   0.680   0.744  0.5453  0.2113 -0.2451
  467SOL    HW1 1428   3.848   0.609   0.807 -0.7168  0.8304  0.3082
  467SOL    HW2 1429   3.779   0.672   0.688  0.5739  0.9349 -0.3992
  468SOL     OW 1430   2.525   4.827   0.288  0.4643  0.1200  0.4152
  468SOL    HW1 1431   2.467   4.856   0.217 -0.3959  0.6063  1.2954
  468SOL    HW2 1432   2.513   4.732   0.291  0.7144  0.0582 -0.2580
  469SOL     OW 1433   2.907   1.907   3.488 -0.0050 -0.3306  0.3746
  469SOL    HW1 1434   2.813   1.918   3.505  0.3134  0.5683  1.6950
  469SOL    HW2 1435   2.912   1.895   3.393 -1.5459 -1.6645  0.3985
  470SOL     OW 1436   3.517   4.457   1.589  0.0486  0.6115  0.3445
  470SOL    HW1 1437   3.592   4.461   1.530 -0.1275  1.2321  0.1633
  470SOL    HW2 1438   3.540   4.514   1.662 -0.2391  0.7997  0.2923
  471SOL     OW 1439   0.027   0.944   0.934 -0.3242  0.4632 -0.2917
  471SOL    HW1 1440   0.064   0.857   0.926 -2.5789 -0.5581 -0.2496
  471SOL    HW2 1441   0.102   1.000   0.954  1.4283 -1.1632 -1.9087
  472SOL     OW 1442   3.619   1.862   3.692 -0.3775  0.6149 -0.5123
  472SOL    HW1 1443   3.681   1.802   3.651  0.3123  0.4889  0.6636
  472SOL    HW2 1444   3.544   1.864   3.632  1.1048  1.4763 -2.4099
  473SOL     OW 1445   2.183   0.131   2.299 -0.4894  0.0727  0.3591
  473SOL    HW1 1446   2.117   0.168   2.240 -1.5587  0.6605  1.8745
  473SOL    HW2 1447   2.262   0.127   2.246 -1.8050 -1.0384 -1.6502
  474SOL     OW 1448   2.189   4.173   4.815 -0.4345  0.1138  0.3526
  474SOL    HW1 1449   2.270   4.124   4.830  0.7636  1.9860  0.3433
  474SOL    HW2 1450   2.218   4.263   4.799 -2.5433  0.9061  0.6511
  475SOL     OW 1451   2.620   0.569   1.923  0.0127  0.8460 -0.1848
  475SOL    HW1 1452   2.566   0.531   1.854 -0.7515  0.3957  0.6403
  475SOL    HW2 1453   2.703   0.523   1.916 -0.4216  0.0228 -0.1168
  476SOL     OW 1454   3.646   2.112   0.646  0.2894  0.4360 -0.7705
  476SOL    HW1 1455   3.572   2.073   0.693  1.9427 -2.0710  0.0125
  476SOL    HW2 1456   3.606   2.164   0.576 -2.2434  2.5738  2.0171
  477SOL     OW 1457   2.547   2.191   4.125 -0.7754 -0.0089 -0.6076
  477SOL    HW1 1458   2.473   2.184   4.186 -0.1971 -0.7691  0.0287
  477SOL    HW2 1459   2.565   2.101   4.098  2.0241 -0.3372  1.8393
  478SOL     OW 1460   3.111   0.938   3.753  0.2069  0.2626  0.3124
  478SOL    HW1 1461   3.051   0.934   3.678 -0.2192  2.5056  0.4794
  478SOL    HW2 1462   3.174   0.868   3.736 -1.3052 -0.9040 -0.8599
  479SOL     OW 1463   1.703   0.318   4.640  0.4075  0.1705 -0.1674
  479SOL    HW1 1464   1.796   0.317   4.617  0.4417  0.2196 -0.0352
  479SOL    HW2 1465   1.703   0.321   4.736  0.2697  0.1479 -0.1676
  480SOL     OW 1466   3.443   3.853   1.868  0.1139  0.3765  0.4867
  480SOL    HW1 1467   3.532   3.840   1.901 -0.1434 -0.5917  0.8264
  480SOL    HW2 1468   3.423   3.943   1.890  0.6921  0.3421  1.1879
  481SOL     OW 1469   0.660   1.512   4.288  0.0718 -0.4052 -0.1950
  481SOL    HW1 1470   0.631   1.502   4.198  0.9323 -1.7409 -0.3604
  481SOL    HW2 1471   0.582   1.493   4.340 -0.6710  1.3033 -0.6302
  482SOL     OW 1472   2.954   2.433   4.143  0.1535  0.0287  0.4958
  482SOL    HW1 1473   2.872   2.458   4.100  0.2456  0.0614  0.3346
  482SOL    HW2 1474   3.015   2.503   4.118  0.8247 -1.1114 -1.2025
  483SOL     OW 1475   3.294   0.226   1.675  0.0493 -0.2323  0.2822
  483SOL    HW1 1476   3.310   0.137   1.707  0.6410  0.0118  0.6678
  483SOL    HW2 1477   3.199   0.236   1.680 -0.2544 -1.5767 -1.7286
  484SOL     OW 1478   0.430   4.867   4.813 -0.2373  0.0180  0.4817
  484SOL    HW1 1479   0.454   4.786   4.857 -2.0292 -1.3452 -0.9071
  484SOL    HW2 1480   0.440   4.848   4.720 -1.3960  1.1340  0.0939
  485SOL     OW 1481   2.822   3.912   3.486  0.5513 -0.3401  0.2438
  485SOL    HW1 1482   2.744   3.934   3.435  1.3387  0.4938 -0.6528
  485SOL    HW2 1483   2.809   3.821   3.513 -1.2533  0.1432  1.1217
  486SOL     OW 1484   2.037   3.623   2.856 -0.2430  0.4950  0.1798
  486SOL    HW1 1485   1.996   3.684   2.794  2.4056  0.0457 -2.2434
  486SOL    HW2 1486   2.131   3.633   2.840  0.4181 -1.8240  2.0944
  487SOL     OW 1487   3.269   0.873   1.590  0.5852  0.0325 -0.0154
  487SOL    HW1 1488   3.364   0.874   1.579  0.5673 -0.9112 -0.3105
  487SOL    HW2 1489   3.235   0.849   1.503  0.0846  0.1557  0.1429
  488SOL     OW 1490   0.069   0.046   0.736 -0.1828 -0.0469 -0.4868
  488SOL    HW1 1491   0.104   0.069   0.650  2.2220  1.6416  0.8113
  488SOL    HW2 1492   0.111  -0.037   0.757 -1.2346 -0.7643 -1.1473
  489SOL     OW 1493   2.591   0.735   4.758  0.1764  0.3535  0.4164
  489SOL    HW1 1494   2.657   0.700   4.698  0.4409  0.7850  0.4500
  489SOL    HW2 1495   2.597   0.830   4.747 -2.8001  0.4276 -2.1892
  490SOL     OW 1496   3.338   1.869   3.081 -0.3407 -0.0452  0.3659
  490SOL    HW1 1497   3.414   1.880   3.137 -0.3188  0.8501  0.1731
  490SOL    HW2 1498   3.367   1.810   3.012  0.1122  0.1118  0.4216
  491SOL     OW 1499   4.827   1.660   4.899  0.0532  0.0586  0.1684
  491SOL    HW1 1500   4.919   1.684   4.895 -0.3466  1.6542 -0.5999
  491SOL    HW2 1501   4.791   1.714   4.970 -0.2748 -0.6147  0.5251
  492SOL     OW 1502   3.294   1.573   3.332 -0.7060 -0.4438  0.2173
  492SOL    HW1 1503   3.240   1.535   3.402 -0.4381 -0.0808  0.6202
  492SOL    HW2 1504   3.360   1.624   3.377 -0.0805 -0.7972 -0.2836
  493SOL     OW 1505   1.797   3.566   4.865  0.1194  0.0905  0.0296
  493SOL    HW1 1506   1.702   3.558   4.864  0.1557 -0.3997 -0.0280
  493SOL    HW2 1507   1.826   3.491   4.917  0.4682  0.3048  0.1445
  494SOL     OW 1508   2.528   3.711   1.214  0.1671 -0.3640  0.0749
  494SOL    HW1 1509   2.487   3.687   1.297  2.0981  1.2054  1.5769
  494SOL    HW2 1510   2.615   3.672   1.217  0.0716 -0.7942 -1.5391
  495SOL     OW 1511   2.134   2.435   3.629 -0.0807 -0.0573  0.6665
  495SOL    HW1 1512   2.127   2.362   3.691  1.3901 -0.0570  0.8865
  495SOL    HW2 1513   2.229   2.449   3.620 -0.2767  0.4736 -0.9648
  496SOL     OW 1514   0.596   0.491   0.191  0.0253 -0.4397  0.0325
  496SOL    HW1 1515   0.569   0.569   0.142 -0.7544 -0.7419 -0.0313
  496SOL    HW2 1516   0.560   0.505   0.278  0.1769 -0.5742  0.1158
  497SOL     OW 1517   3.475   2.719   2.991  0.1914  0.0154  1.1981
  497SOL    HW1 1518   3.568   2.699   3.004  0.2161  0.1571  1.2368
  497SOL    HW2 1519   3.463   2.806   3.028  0.3530  0.6070 -0.0745
  498SOL     OW 1520   1.262   1.713   4.328 -0.3073 -0.0391  0.0381
  498SOL    HW1 1521   1.352   1.746   4.320  0.1632 -0.7246  1.9249
  498SOL    HW2 1522   1.219   1.777   4.385 -0.8008 -0.1352 -0.2254
  499SOL     OW 1523   4.171   4.051   2.434  0.1409  0.0133  0.1054
  499SOL    HW1 1524   4.262   4.021   2.442  0.7446  1.2983 -1.4743
  499SOL    HW2 1525   4.129   3.986   2.379 -0.3190 -1.3252  1.9318
  500SOL     OW 1526   4.502   1.195   2.388 -0.5238  0.2075 -0.2723
  500SOL    HW1 1527   4.413   1.184   2.421 -0.2528  1.0528  0.8306
  500SOL    HW2 1528   4.549   1.119   2.421 -0.2227  1.1062  1.5555
  501SOL     OW 1529   0.605   0.599   3.462 -0.3003  0.4182  0.0522
  501SOL    HW1 1530   0.663   0.636   3.396  2.7425 -2.8610  0.5920
  501SOL    HW2 1531   0.644   0.626   3.546 -0.3270 -0.6979  0.4399
  502SOL     OW 1532   4.463   0.553   3.153  0.2031 -0.2334  0.6625
  502SOL    HW1 1533   4.450   0.537   3.247  0.2170 -0.0637  0.6940
  502SOL    HW2 1534   4.400   0.622   3.132 -0.4386 -0.9154  0.3447
  503SOL     OW 1535   0.237   3.034   4.099 -0.2780 -0.2720 -0.6358
  503SOL    HW1 1536   0.248   2.990   4.182  1.6003  0.4084 -0.4731
  503SOL    HW2 1537   0.172   2.982   4.052 -0.3425 -1.4447  0.6998
  504SOL     OW 1538   3.274   2.612   2.256 -0.2368  0.1842 -0.4617
  504SOL    HW1 1539   3.355   2.660   2.238 -0.3147  1.7558  2.7866
  504SOL    HW2 1540   3.225   2.668   2.315 -2.3533 -2.0431  0.0413
  505SOL     OW 1541   3.075   1.966   2.039  0.1068 -0.3028 -0.0492
  505SOL    HW1 1542   2.997   1.961   2.093 -0.1764 -0.5239 -0.4697
  505SOL    HW2 1543   3.108   1.876   2.035  1.6848  0.1217  1.9762
  506SOL     OW 1544   4.276   4.619   4.820 -0.2038  1.1262 -0.1661
  506SOL    HW1 1545   4.225   4.612   4.739 -1.2127  1.2405  0.4521
  506SOL    HW2 1546   4.306   4.530   4.837  0.9896  1.2791 -1.2639
  507SOL     OW 1547   4.398   0.112   1.121 -0.3561 -0.3611 -0.5016
  507SOL    HW1 1548   4.316   0.079   1.157 -0.2620 -0.4359 -0.3562
  507SOL    HW2 1549   4.446   0.033   1.095 -1.2691 -0.2715 -2.6723
  508SOL     OW 1550   2.223   3.701   4.244 -0.9114  0.7513 -0.1276
  508SOL    HW1 1551   2.152   3.637   4.247 -0.7136  0.5566  0.8828
  508SOL    HW2 1552   2.303   3.649   4.244 -0.7261  0.9606  1.6835
  509SOL     OW 1553   4.211   1.566   3.913 -0.2506  0.3721  0.8224
  509SOL    HW1 1554   4.277   1.632   3.934 -0.2819  0.1361  1.7090
  509SOL    HW2 1555   4.127   1.611   3.928 -0.2810  0.3296  0.7800
  510SOL     OW 1556   1.092   1.520   4.328 -0.3359 -0.4185 -0.1027
  510SOL    HW1 1557   1.158   1.586   4.308 -0.7642 -0.9025 -3.8087
  510SOL    HW2 1558   1.140   1.451   4.374  1.0496  0.5585 -0.0357
  511SOL     OW 1559   3.631   4.534   0.880  0.1983  0.1270  0.2981
  511SOL    HW1 1560   3.679   4.475   0.939 -0.0886 -0.9229 -0.4975
  511SOL    HW2 1561   3.674   4.619   0.891  0.7040 -0.2521  1.3660
  512SOL     OW 1562   2.511   3.039   0.269 -0.0941 -0.2899 -0.5053
  512SOL    HW1 1563   2.516   3.131   0.295 -3.1202  0.3461 -1.7875
  512SOL    HW2 1564   2.579   3.030   0.202 -0.8857  1.5181 -1.6202
  513SOL     OW 1565   2.142   1.532   2.841 -0.0185 -0.2895 -0.9581
  513SOL    HW1 1566   2.056   1.504   2.873 -0.3455  0.7012 -0.9587
  513SOL    HW2 1567   2.205   1.481   2.893 -0.5564  0.5919  0.6254
  514SOL     OW 1568   1.852   4.044   1.570 -1.1831 -0.9481 -0.2869
  514SOL    HW1 1569   1.928   4.102   1.561 -1.2374 -0.9191 -0.5441
  514SOL    HW2 1570   1.800   4.085   1.640 -0.1668 -1.8353  1.0544
  515SOL     OW 1571   2.579   1.608   4.533  0.1463 -0.2403 -0.0574
  515SOL    HW1 1572   2.556   1.701   4.525 -1.6845 -0.5696  0.8129
  515SOL    HW2 1573   2.514   1.563   4.480  0.8723 -1.0463 -0.2688
  516SOL     OW 1574   0.613   2.213   1.166  0.0699 -0.0851  1.0246
  516SOL    HW1 1575   0.655   2.149   1.109  2.1344  1.4094  0.7604
  516SOL    HW2 1576   0.519   2.198   1.155  0.4019 -0.4132 -2.1121
  517SOL     OW 1577   1.595   2.857   3.288  0.4181  0.0559 -0.2971
  517SOL    HW1 1578   1.502   2.845   3.273  1.0251 -2.5729 -2.8159
  517SOL    HW2 1579   1.613   2.946   3.257 -1.0862  0.3045 -0.5196
  518SOL     OW 1580   4.029   1.214   3.201  0.0561  0.3345 -0.2282
  518SOL    HW1 1581   4.098   1.254   3.148 -1.6917  0.0230 -2.9492
  518SOL    HW2 1582   4.076   1.160   3.265  2.3613  3.1690  0.7005
  519SOL     OW 1583   0.053   2.699   0.039 -0.3766  0.2764 -0.3922
  519SOL    HW1 1584   0.148   2.686   0.042  0.0337  2.1944  4.6591
  519SOL    HW2 1585   0.043   2.785  -0.002 -0.0173 -0.0182 -1.1301
  520SOL     OW 1586   4.193   1.949   4.554  0.5284  0.5326  0.2637
  520SOL    HW1 1587   4.262   1.891   4.585  0.5050 -0.1164 -0.8440
  520SOL    HW2 1588   4.117   1.892   4.541  0.7538  0.5949 -1.6851
  521SOL     OW 1589   0.744   3.296   0.561 -0.0084  0.8371  0.0492
  521SOL    HW1 1590   0.802   3.225   0.532  1.1381  0.4781  2.9036
  521SOL    HW2 1591   0.656   3.260   0.553  0.5598 -1.1488  1.7884
  522SOL     OW 1592   2.647   4.322   2.591 -0.0924 -0.1000 -0.5038
  522SOL    HW1 1593   2.600   4.387   2.539  1.3706 -0.1706 -1.9938
  522SOL    HW2 1594   2.681   4.372   2.666 -0.1810  0.5515 -0.8909
  523SOL     OW 1595   2.204   1.458   3.340 -0.2401 -0.3070  0.4467
  523SOL    HW1 1596   2.223   1.378   3.388 -1.1523 -1.0817 -0.4457
  523SOL    HW2 1597   2.288   1.481   3.299  0.4658  0.1813  2.0633
  524SOL     OW 1598   1.823   1.859   1.207 -0.0957 -0.5055  0.2687
  524SOL    HW1 1599   1.818   1.945   1.164 -0.3871 -1.2929 -1.3339
  524SOL    HW2 1600   1.795   1.876   1.297  1.9389  1.4625  0.6099
  525SOL     OW 1601   4.792   0.350   0.761 -0.2366 -0.4578 -0.2003
  525SOL    HW1 1602   4.707   0.372   0.799 -0.5738 -1.1798 -0.5021
  525SOL    HW2 1603   4.829   0.285   0.821 -1.2642 -2.4601 -1.5980
  526SOL     OW 1604   2.625   0.808   1.786 -0.0912  0.1736 -0.3232
  526SOL    HW1 1605   2.636   0.864   1.862  0.4871  1.0135 -1.0092
  526SOL    HW2 1606   2.632   0.719   1.820 -0.7328  0.5128  0.7311
  527SOL     OW 1607   2.354   4.596   3.652 -0.0700 -0.2164  0.0850
  527SOL    HW1 1608   2.400   4.531   3.600 -0.4727  0.1135 -0.7030
  527SOL    HW2 1609   2.420   4.632   3.711  0.5878  0.0046 -0.7849
  528SOL     OW 1610   1.417   3.105   2.470 -0.4975 -0.2952 -0.1542
  528SOL    HW1 1611   1.494   3.162   2.478 -0.4857  0.0773 -2.2696
  528SOL    HW2 1612   1.348   3.150   2.517 -0.2638  1.0905 -1.0751
  529SOL     OW 1613   1.572   4.155   3.879  0.4928 -0.2023 -0.3521
  529SOL    HW1 1614   1.499   4.148   3.817  0.7617  0.7413 -0.7965
  529SOL    HW2 1615   1.553   4.235   3.928  1.2678  0.0896 -0.5232
  530SOL     OW 1616   0.830   3.753   4.826  0.0489  0.1141 -0.1606
  530SOL    HW1 1617   0.901   3.715   4.775  0.5138  0.5887  0.1264
  530SOL    HW2 1618   0.846   3.723   4.915  0.5161  1.0938  0.0999
  531SOL     OW 1619   1.412   2.063   2.493  0.3590 -0.3107  0.4859
  531SOL    HW1 1620   1.347   2.021   2.549 -1.1707  0.3195 -0.7520
  531SOL    HW2 1621   1.473   2.104   2.553  0.1758 -1.7244  1.6918
  532SOL     OW 1622   0.296   3.143   3.200  0.3361 -0.4309 -0.0889
  532SOL    HW1 1623   0.254   3.059   3.220 -0.8069  0.6195  2.2938
  532SOL    HW2 1624   0.277   3.158   3.107 -1.9055 -1.4648  0.1404
  533SOL     OW 1625   0.876   4.468   1.214 -0.4169 -0.5215 -0.4780
  533SOL    HW1 1626   0.873   4.548   1.266 -0.3228 -1.9352  1.8079
  533SOL    HW2 1627   0.829   4.403   1.266  0.9735 -2.4085 -1.4655
  534SOL     OW 1628   1.141   4.911   4.436  0.6345 -0.1987  0.1855
  534SOL    HW1 1629   1.161   4.893   4.528 -0.0413  2.1146  0.8438
  534SOL    HW2 1630   1.062   4.964   4.438  1.8537  1.8888 -1.5389
  535SOL     OW 1631   4.537   0.884   2.981 -0.0621  0.7118 -0.5565
  535SOL    HW1 1632   4.532   0.934   3.062 -2.2493 -0.3509  0.0348
  535SOL    HW2 1633   4.587   0.805   3.004 -0.6259  0.4419 -0.2444
  536SOL     OW 1634   2.066   3.233   2.155  0.1632 -0.3979  0.0911
  536SOL    HW1 1635   2.088   3.227   2.062  1.3496 -1.3685  0.4126
  536SOL    HW2 1636   2.004   3.162   2.170 -1.0792  0.5891 -0.2173
  537SOL     OW 1637   4.610   2.555   0.912 -0.9388  0.3732  0.0090
  537SOL    HW1 1638   4.534   2.500   0.930 -2.1863  1.9597 -0.2194
  537SOL    HW2 1639   4.631   2.536   0.820 -1.6549  0.6171 -0.2141
  538SOL     OW 1640   3.511   4.434   2.194 -0.2688  0.1637 -0.1749
  538SOL    HW1 1641   3.475   4.413   2.280  1.3191 -0.8450  0.2806
  538SOL    HW2 1642   3.514   4.350   2.149 -1.9269  0.8073 -1.6024
  539SOL     OW 1643   0.498   3.845   4.132  0.7710  0.2835 -0.4822
  539SOL    HW1 1644   0.570   3.862   4.072 -1.0610  1.9432 -2.3844
  539SOL    HW2 1645   0.425   3.896   4.097 -1.2086 -0.9065  1.6158
  540SOL     OW 1646   1.179   2.439   1.658  0.1375  0.4820  0.2775
  540SOL    HW1 1647   1.272   2.459   1.650  0.2439  0.0543  0.4074
  540SOL    HW2 1648   1.172   2.385   1.737 -0.2544  0.7174  0.4049
  541SOL     OW 1649   0.235   3.709   2.388  0.0698  0.0132  0.3432
  541SOL    HW1 1650   0.166   3.773   2.405  0.1010 -0.4441  2.3808
  541SOL    HW2 1651   0.305   3.761   2.347 -0.9668  0.7162 -0.5912
  542SOL     OW 1652   4.044   4.190   2.638 -0.0924 -0.1477 -0.0184
  542SOL    HW1 1653   4.108   4.144   2.584  0.6771  0.2689  0.5332
  542SOL    HW2 1654   4.088   4.270   2.665 -1.5765  1.2117 -1.3771
  543SOL     OW 1655   1.472   1.459   2.796 -0.5165 -0.6389 -0.3703
  543SOL    HW1 1656   1.515   1.449   2.881  0.1476  0.1830 -0.5946
  543SOL    HW2 1657   1.387   1.497   2.816 -0.5734 -0.9368 -0.0332
  544SOL     OW 1658   1.499   2.035   4.893  0.6830 -0.4646  0.2314
  544SOL    HW1 1659   1.508   1.941   4.880  2.3735 -0.1198 -1.4490
  544SOL    HW2 1660   1.415   2.057   4.853  0.4992 -1.1721  0.2220
  545SOL     OW 1661   4.425   2.503   1.720 -0.1721  0.0346 -0.2499
  545SOL    HW1 1662   4.406   2.411   1.702 -1.0249  0.2500 -0.5101
  545SOL    HW2 1663   4.485   2.529   1.650 -0.4283 -0.1564 -0.5435
  546SOL     OW 1664   3.211   0.626   3.981 -0.4618  0.8304  0.2628
  546SOL    HW1 1665   3.117   0.631   3.961 -0.4570  0.3471  0.0978
  546SOL    HW2 1666   3.215   0.619   4.076 -0.6753 -0.5955  0.1952
  547SOL     OW 1667   4.300   1.919   2.995  0.6727  0.1158  0.4906
  547SOL    HW1 1668   4.293   1.988   3.061  1.7771 -1.4180  2.2993
  547SOL    HW2 1669   4.362   1.857   3.032  0.8759 -1.1133 -1.7726
  548SOL     OW 1670   4.820   0.970   0.295  0.2982 -0.3752  0.1597
  548SOL    HW1 1671   4.897   1.011   0.254  0.0652 -0.6709 -0.5842
  548SOL    HW2 1672   4.857   0.909   0.359  0.6604  0.5730  0.8879
  549SOL     OW 1673   3.257   3.825   3.343  0.2658 -0.1158  0.2695
  549SOL    HW1 1674   3.252   3.870   3.259  1.0665  1.0243  0.8030
  549SOL    HW2 1675   3.312   3.881   3.397 -1.2498 -0.1722  1.9772
  550SOL     OW 1676   3.641   4.381   4.932 -0.4893  0.3925 -0.1018
  550SOL    HW1 1677   3.556   4.359   4.967  0.3250 -0.8190  1.2063
  550SOL    HW2 1678   3.662   4.308   4.873 -0.0455  0.2992  0.1661
  551SOL     OW 1679   2.176   3.308   0.027  0.5048  0.1174 -0.0456
  551SOL    HW1 1680   2.238   3.325   0.098  0.3783  0.2031  0.0436
  551SOL    HW2 1681   2.199   3.374  -0.040 -0.1092  0.7706  0.3784
  552SOL     OW 1682   1.903   2.409   1.222 -0.0107 -0.1308 -0.3391
  552SOL    HW1 1683   1.932   2.495   1.190  0.4378 -0.4907 -0.9229
  552SOL    HW2 1684   1.954   2.395   1.302 -0.9830  0.6819  0.4443
  553SOL     OW 1685   4.796   3.182   4.616 -0.2331  0.3749  0.6155
  553SOL    HW1 1686   4.722   3.181   4.677 -2.3648 -0.2498 -1.7943
  553SOL    HW2 1687   4.825   3.091   4.612 -0.1942  0.3875  0.6058
  554SOL     OW 1688   4.831   1.084   2.300 -0.0887  0.1553  0.1244
  554SOL    HW1 1689   4.897   1.150   2.278 -1.1725  1.5162  0.8127
  554SOL    HW2 1690   4.812   1.041   2.217  2.0737 -0.6953  0.0120
  555SOL     OW 1691   2.014   4.425   4.013 -0.3853  0.3236 -0.1450
  555SOL    HW1 1692   1.936   4.474   4.036 -0.5737 -0.2301  0.4170
  555SOL    HW2 1693   2.035   4.454   3.924 -1.9620 -0.4394 -0.8068
  556SOL     OW 1694   3.948   1.518   4.754  0.3489  0.2422  0.5023
  556SOL    HW1 1695   3.864   1.557   4.730 -0.3400 -0.4693  1.6874
  556SOL    HW2 1696   4.007   1.593   4.764 -0.2996  0.7945  0.2902
  557SOL     OW 1697   2.764   0.054   4.140 -0.8900 -0.4803 -0.4692
  557SOL    HW1 1698   2.756   0.146   4.162  0.5392 -0.6371  0.8874
  557SOL    HW2 1699   2.852   0.046   4.102 -0.9876 -1.2889 -0.5548
  558SOL     OW 1700   1.799   4.780   2.623 -0.1011 -0.1386  0.0708
  558SOL    HW1 1701   1.784   4.686   2.623 -2.3395  0.1637  0.3704
  558SOL    HW2 1702   1.727   4.816   2.571 -0.9493  1.5997  2.2795
  559SOL     OW 1703   4.872   0.206   4.021 -0.1432  0.2107 -0.3372
  559SOL    HW1 1704   4.903   0.122   4.053 -0.7402  0.1973  0.2225
  559SOL    HW2 1705   4.847   0.190   3.930 -0.6346 -0.3223 -0.1162
  560SOL     OW 1706   0.353   1.077   2.156  0.2775 -0.0859  0.1876
  560SOL    HW1 1707   0.299   1.093   2.078 -1.7594  0.7585  1.6840
  560SOL    HW2 1708   0.303   1.115   2.228  2.3946 -0.2747  1.8540
  561SOL     OW 1709   0.261   0.807   3.798  0.2248 -0.2211  0.2530
  561SOL    HW1 1710   0.304   0.728   3.829  1.6002  0.5027  0.2486
  561SOL    HW2 1711   0.201   0.831   3.868 -0.7862 -1.6716 -0.0728
  562SOL     OW 1712   4.270   3.948   4.729 -0.0483 -0.3150 -0.2326
  562SOL    HW1 1713   4.240   3.921   4.816 -1.0836  1.4945  0.0289
  562SOL    HW2 1714   4.352   3.901   4.716 -0.7707 -1.9984  0.9525
  563SOL     OW 1715   0.905   4.218   3.285  0.0036 -0.5101 -0.0440
  563SOL    HW1 1716   0.887   4.222   3.191 -1.4571  1.2678  0.2410
  563SOL    HW2 1717   0.883   4.129   3.309 -3.2745 -0.0546 -0.8271
  564SOL     OW 1718   3.468   4.577   1.307 -0.6581  0.0633 -0.3665
  564SOL    HW1 1719   3.412   4.587   1.231  0.6201 -1.7328 -1.6315
  564SOL    HW2 1720   3.483   4.482   1.314  0.9405  0.3516  0.8426
  565SOL     OW 1721   1.451   0.000   1.345 -0.4974 -0.0912 -0.2018
  565SOL    HW1 1722   1.515  -0.049   1.395 -1.0207 -0.3232  0.2515
  565SOL    HW2 1723   1.501   0.071   1.304  0.0531 -0.3134  0.0832
  566SOL     OW 1724   3.041   3.456   2.596  0.3602 -0.1714  0.0729
  566SOL    HW1 1725   3.086   3.373   2.615  1.3431  0.4671  0.6091
  566SOL    HW2 1726   2.965   3.430   2.544 -1.6104 -1.9072  3.4186
  567SOL     OW 1727   2.476   2.660   1.912  0.2067  0.3391  0.2802
  567SOL    HW1 1728   2.418   2.584   1.905 -0.7851  1.1522 -0.5543
  567SOL    HW2 1729   2.539   2.636   1.980  0.5549 -1.6431 -0.6780
  568SOL     OW 1730   1.846   4.517   0.848 -0.0676  0.2297  0.3471
  568SOL    HW1 1731   1.877   4.606   0.865  1.0275  0.3344 -1.8196
  568SOL    HW2 1732   1.782   4.527   0.777  0.6733 -0.7375 -0.4992
  569SOL     OW 1733   0.684   4.473   4.516 -0.1144 -0.4482  0.2297
  569SOL    HW1 1734   0.650   4.560   4.498 -0.9205 -0.6356  0.7637
  569SOL    HW2 1735   0.608   4.415   4.508  0.2316 -0.9850  0.7116
  570SOL     OW 1736   4.419   3.262   2.722  0.1525 -0.0020 -0.3359
  570SOL    HW1 1737   4.410   3.192   2.658  0.6039 -0.2756 -0.1091
  570SOL    HW2 1738   4.423   3.216   2.806 -0.7240  0.3665 -0.0839
  571SOL     OW 1739   2.749   1.541   4.006  0.1153 -0.3708 -0.2372
  571SOL    HW1 1740   2.807   1.605   3.963  1.9041 -1.8984 -0.2174
  571SOL    HW2 1741   2.683   1.521   3.940  0.7127 -0.0017 -0.9633
  572SOL     OW 1742   4.219   1.022   2.192  0.3963 -0.0526 -0.2599
  572SOL    HW1 1743   4.181   0.991   2.109  0.5588 -1.8151  0.2903
  572SOL    HW2 1744   4.314   1.021   2.177  0.3853  1.6187 -0.6916
  573SOL     OW 1745   2.290   1.669   4.065  0.2429 -0.4752 -0.3700
  573SOL    HW1 1746   2.368   1.684   4.012 -1.1324  3.5220 -1.6339
  573SOL    HW2 1747   2.222   1.649   4.000 -0.9093  1.8658  0.0231
  574SOL     OW 1748   3.526   2.705   2.466  0.7953  0.5524  0.1207
  574SOL    HW1 1749   3.493   2.715   2.555  0.6290 -0.7135  0.2156
  574SOL    HW2 1750   3.477   2.769   2.414 -2.3468 -1.6662  0.1194
  575SOL     OW 1751   0.206   2.609   3.590  0.3490  0.1068 -0.2297
  575SOL    HW1 1752   0.112   2.602   3.576  0.4521  0.7905 -1.3156
  575SOL    HW2 1753   0.224   2.703   3.588  1.3950 -0.0942 -2.4659
  576SOL     OW 1754   4.425   3.022   0.483 -0.0566 -0.4024  0.0442
  576SOL    HW1 1755   4.415   2.938   0.439 -0.4983 -0.1014 -0.4440
  576SOL    HW2 1756   4.510   3.017   0.525 -0.3922 -1.3743  0.6364
  577SOL     OW 1757   3.518   2.633   0.846 -0.0048 -0.2081  0.1106
  577SOL    HW1 1758   3.588   2.695   0.867 -0.6355  0.3240  0.7060
  577SOL    HW2 1759   3.439   2.687   0.842 -0.8696 -1.1952  2.3667
  578SOL     OW 1760   1.196   1.635   2.905  0.3834  0.0710 -0.0508
  578SOL    HW1 1761   1.245   1.681   2.973 -0.3642  1.4214 -0.3929
  578SOL    HW2 1762   1.155   1.704   2.853  1.4165 -0.8873 -2.2753
  579SOL     OW 1763   2.723   2.521   0.949 -0.7945  0.1478  0.4013
  579SOL    HW1 1764   2.745   2.474   1.030 -1.9719 -0.0444  0.6336
  579SOL    HW2 1765   2.645   2.477   0.916 -0.7234  0.6556 -0.4879
  580SOL     OW 1766   3.140   3.208   1.425 -0.3095 -0.1350  0.4928
  580SOL    HW1 1767   3.047   3.206   1.446 -0.1048  0.5157  1.5324
  580SOL    HW2 1768   3.149   3.279   1.362 -0.5014 -0.1666  0.4283
  581SOL     OW 1769   1.059   1.439   4.629 -0.0396  0.0724  0.0257
  581SOL    HW1 1770   0.992   1.489   4.582  0.6144  0.5400 -0.4232
  581SOL    HW2 1771   1.124   1.504   4.653  0.3698 -0.4193  0.2501
  582SOL     OW 1772   1.700   4.394   1.231 -0.1881  0.5753  0.0604
  582SOL    HW1 1773   1.641   4.322   1.208 -1.9000  1.7904  0.4380
  582SOL    HW2 1774   1.686   4.408   1.325  0.5707  1.0121  0.1187
  583SOL     OW 1775   4.935   2.141   2.248  0.1872  0.0770  0.0369
  583SOL    HW1 1776   4.896   2.103   2.328 -0.2280  2.1567  0.8916
  583SOL    HW2 1777   4.859   2.166   2.195  0.4255  0.6417 -0.0389
  584SOL     OW 1778   3.649   0.744   2.591 -0.4991  0.0714 -0.1151
  584SOL    HW1 1779   3.671   0.657   2.558  1.3487  0.2820  0.4360
  584SOL    HW2 1780   3.594   0.782   2.524 -1.1768 -1.4479 -0.4579
  585SOL     OW 1781   1.389   4.378   0.109 -0.5189 -0.2806  0.2543
  585SOL    HW1 1782   1.381   4.467   0.074  3.0452  0.3911  0.7496
  585SOL    HW2 1783   1.322   4.328   0.062 -1.2088  2.2158 -1.6464
  586SOL     OW 1784   4.163   0.742   2.333 -0.4464 -0.0053  0.3378
  586SOL    HW1 1785   4.244   0.793   2.341 -1.0807  0.7822  2.3779
  586SOL    HW2 1786   4.185   0.671   2.272  1.8684  0.0038  1.0698
  587SOL     OW 1787   2.839   1.679   4.537  0.7272 -0.1843 -0.2499
  587SOL    HW1 1788   2.779   1.749   4.563  0.0743 -1.1150  0.8506
  587SOL    HW2 1789   2.781   1.611   4.502  1.4212  0.1670 -2.2352
  588SOL     OW 1790   1.185   4.647   1.046  0.4005  0.1447 -0.3676
  588SOL    HW1 1791   1.225   4.559   1.047  0.2762  0.0903 -0.0140
  588SOL    HW2 1792   1.129   4.647   0.968  0.6931  0.0431 -0.5817
  589SOL     OW 1793   4.204   1.205   4.681 -0.4443  0.0660  0.8166
  589SOL    HW1 1794   4.291   1.236   4.706  0.4662 -2.4337  1.0188
  589SOL    HW2 1795   4.145   1.244   4.746  0.9623 -0.6815  2.6282
  590SOL     OW 1796   2.687   2.288   1.151 -0.1984  0.2249 -0.0121
  590SOL    HW1 1797   2.643   2.352   1.206 -0.4018 -0.5807  0.7926
  590SOL    HW2 1798   2.622   2.219   1.137 -0.2453  0.5453 -1.5172
  591SOL     OW 1799   4.180   3.266   2.967 -0.6807 -0.2561  0.0698
  591SOL    HW1 1800   4.245   3.286   2.899 -1.1450 -1.1773 -0.6850
  591SOL    HW2 1801   4.227   3.276   3.049 -0.1074  0.9189 -0.3808
  592SOL     OW 1802   2.842   1.143   1.635 -0.0065 -0.3670 -0.3679
  592SOL    HW1 1803   2.890   1.210   1.585 -0.0384  0.0386  0.1394
  592SOL    HW2 1804   2.860   1.061   1.589  2.2808 -0.4519  0.5675
  593SOL     OW 1805   3.439   3.685   0.097  0.0550  0.5637  0.1711
  593SOL    HW1 1806   3.525   3.644   0.103  0.1692  0.5961 -1.0265
  593SOL    HW2 1807   3.385   3.638   0.161  0.4333 -0.8161 -0.5020
  594SOL     OW 1808   1.091   0.386   1.805 -0.1752  0.5024  0.8964
  594SOL    HW1 1809   1.120   0.320   1.742 -0.6233  1.0995  0.0541
  594SOL    HW2 1810   1.170   0.438   1.823  0.1473 -0.1576  1.4656
  595SOL     OW 1811   0.998   3.088   4.302  0.6756  0.2236  0.3332
  595SOL    HW1 1812   0.982   3.059   4.392 -1.2151  2.1698  0.7191
  595SOL    HW2 1813   1.085   3.128   4.305  0.9866 -0.4786  1.0768
  596SOL     OW 1814   3.993   1.340   2.439 -0.0650 -0.2291  0.1944
  596SOL    HW1 1815   3.946   1.290   2.505  0.2484  0.0577  0.6439
  596SOL    HW2 1816   4.010   1.277   2.368 -1.2773 -0.2825 -0.0624
  597SOL     OW 1817   4.455   1.312   2.133  0.4023 -0.7354  0.7355
  597SOL    HW1 1818   4.371   1.345   2.165  0.2218  1.0046 -1.2766
  597SOL    HW2 1819   4.498   1.277   2.210 -1.6747 -0.5776  2.0458
  598SOL     OW 1820   2.168   0.584   2.049  0.3411  0.1519 -0.3416
  598SOL    HW1 1821   2.214   0.645   2.107  0.7018  0.4496 -0.9288
  598SOL    HW2 1822   2.226   0.575   1.973  0.6394 -1.4674  0.0375
  599SOL     OW 1823   2.104   2.424   0.132 -0.1169 -0.0225 -0.3840
  599SOL    HW1 1824   2.134   2.512   0.151  0.3026 -0.6831  2.5080
  599SOL    HW2 1825   2.175   2.384   0.083  1.2908  0.2285  1.3402
  600SOL     OW 1826   4.342   3.705   2.337 -0.4133  0.4679  0.5909
  600SOL    HW1 1827   4.347   3.707   2.241 -0.7420 -2.5366  0.4276
  600SOL    HW2 1828   4.433   3.689   2.365 -0.3207  1.3226  0.8055
  601SOL     OW 1829   2.090   0.843   0.329  0.2192  0.1945 -0.4271
  601SOL    HW1 1830   2.085   0.847   0.425  0.1612  0.1118 -0.4261
  601SOL    HW2 1831   2.135   0.760   0.312  0.9958  0.6087 -0.4510
  602SOL     OW 1832   4.185   4.333   3.360 -0.2786  0.2290  0.6065
  602SOL    HW1 1833   4.221   4.292   3.438 -0.7632 -0.7680  0.3275
  602SOL    HW2 1834   4.097   4.295   3.352  0.7027 -1.8102 -1.9128
  603SOL     OW 1835   0.898   2.722   2.503 -0.8595 -0.4620  0.2590
  603SOL    HW1 1836   0.969   2.786   2.513 -0.0214 -1.4358  0.7695
  603SOL    HW2 1837   0.840   2.739   2.577  0.2632 -1.3860  1.3850
  604SOL     OW 1838   2.780   4.397   3.350  0.2247  0.1339  0.2095
  604SOL    HW1 1839   2.794   4.334   3.420  0.3514 -0.2847 -0.1891
  604SOL    HW2 1840   2.686   4.414   3.351  0.2843  0.4677  0.7638
  605SOL     OW 1841   3.302   1.818   4.538 -0.3548  0.2254  0.7383
  605SOL    HW1 1842   3.227   1.760   4.524 -0.2916 -0.9041  4.1546
  605SOL    HW2 1843   3.283   1.895   4.484 -3.1118 -0.7278  0.1852
  606SOL     OW 1844   0.288   4.473   2.828 -0.0665  0.0114  0.2116
  606SOL    HW1 1845   0.354   4.530   2.789  0.1706 -0.2805  0.1885
  606SOL    HW2 1846   0.232   4.447   2.754  0.8570 -1.1919 -0.0852
  607SOL     OW 1847   0.795   0.672   3.236 -0.1695  0.0746  0.2255
  607SOL    HW1 1848   0.746   0.610   3.182 -1.1122  2.0774 -1.3534
  607SOL    HW2 1849   0.766   0.758   3.206  1.8207  1.3188  1.6206
  608SOL     OW 1850   1.665   4.359   4.099 -0.2289 -0.3235  0.5265
  608SOL    HW1 1851   1.702   4.417   4.033 -0.4102 -0.2472  0.4922
  608SOL    HW2 1852   1.713   4.381   4.180  0.0990 -0.5238  0.3896
  609SOL     OW 1853   4.680   0.993   2.529  0.0512 -0.2246 -0.5863
  609SOL    HW1 1854   4.729   1.013   2.448  0.6314 -0.2731 -0.2541
  609SOL    HW2 1855   4.707   1.062   2.590  0.6615 -0.9607 -0.0073
  610SOL     OW 1856   0.308   3.529   0.350 -0.1333 -0.4709 -0.0678
  610SOL    HW1 1857   0.398   3.506   0.325  0.4426  0.6054  0.8964
  610SOL    HW2 1858   0.263   3.543   0.267  1.1135  0.8288 -0.5727
  611SOL     OW 1859   0.058   4.461   4.904  0.4558 -0.2603  0.5946
  611SOL    HW1 1860   0.134   4.510   4.936  1.0504 -2.0593  2.0968
  611SOL    HW2 1861   0.035   4.504   4.822  3.4337  0.0413 -0.1966
  612SOL     OW 1862   4.483   4.628   2.581  0.3711 -0.3647  0.3912
  612SOL    HW1 1863   4.457   4.618   2.673 -0.7682 -1.3448 -0.0076
  612SOL    HW2 1864   4.440   4.555   2.536 -1.3082  1.5801 -1.3582
  613SOL     OW 1865   3.800   3.795   0.071 -0.7968 -0.4152  0.4873
  613SOL    HW1 1866   3.745   3.816  -0.004 -1.2395  0.7056  1.0878
  613SOL    HW2 1867   3.859   3.727   0.040  0.1682  1.1879 -1.3876
  614SOL     OW 1868   4.127   1.012   3.438 -0.6804  0.3297  0.1850
  614SOL    HW1 1869   4.137   0.934   3.492 -0.9791 -0.5845 -1.0213
  614SOL    HW2 1870   4.064   0.986   3.371  1.0153  0.7747 -1.6945
  615SOL     OW 1871   4.115   1.532   2.613 -0.0449 -0.4778  0.3362
  615SOL    HW1 1872   4.083   1.475   2.542  0.5542  0.7615 -0.9780
  615SOL    HW2 1873   4.197   1.492   2.640 -0.2467 -0.9280  0.2945
  616SOL     OW 1874   0.671   2.177   3.201  0.3661 -0.0043 -0.5641
  616SOL    HW1 1875   0.754   2.221   3.183 -0.7295  2.0860 -0.8671
  616SOL    HW2 1876   0.685   2.086   3.176  2.8508  0.0735  0.3582
  617SOL     OW 1877   1.588   3.761   4.226  0.1610 -0.1960  0.0610
  617SOL    HW1 1878   1.662   3.809   4.188 -1.6019  2.2680 -0.4633
  617SOL    HW2 1879   1.521   3.764   4.158 -2.1968  2.0954  2.2731
  618SOL     OW 1880   2.132   4.848   4.766  0.7272 -0.1406 -0.1734
  618SOL    HW1 1881   2.117   4.891   4.850 -1.4700 -0.9744 -0.0822
  618SOL    HW2 1882   2.203   4.898   4.726 -0.1426  2.1188  0.9223
  619SOL     OW 1883   4.705   3.936   2.597 -0.4934 -0.1924  0.6200
  619SOL    HW1 1884   4.751   3.902   2.674 -2.0890 -2.3254  0.7199
  619SOL    HW2 1885   4.741   3.885   2.524  0.0905  0.9160  0.1150
  620SOL     OW 1886   4.634   4.682   2.195  0.0693 -0.7042 -0.3869
  620SOL    HW1 1887   4.680   4.759   2.162 -1.0372  0.0813 -0.1429
  620SOL    HW2 1888   4.702   4.614   2.201  0.6048 -0.4771 -2.8681
  621SOL     OW 1889   2.695   1.979   3.983  0.5929  0.2276 -0.3329
  621SOL    HW1 1890   2.656   2.036   3.916 -1.0476 -0.9450 -0.4312
  621SOL    HW2 1891   2.774   2.025   4.010 -0.1551  2.0704 -1.1126
  622SOL     OW 1892   3.303   3.685   0.607 -0.3220  0.0142 -0.7841
  622SOL    HW1 1893   3.375   3.623   0.598  1.5077  1.7179  1.0855
  622SOL    HW2 1894   3.318   3.749   0.537 -1.0133 -0.5120 -1.4260
  623SOL     OW 1895   1.092   1.608   4.047  0.0735  0.3895 -0.2090
  623SOL    HW1 1896   1.016   1.550   4.039  0.3824  0.1455 -1.4877
  623SOL    HW2 1897   1.118   1.600   4.139 -1.0290 -0.0434  0.0861
  624SOL     OW 1898   4.388   4.591   3.607  0.1354 -0.6691 -0.0836
  624SOL    HW1 1899   4.297   4.617   3.593 -0.2235 -1.3392  0.9028
  624SOL    HW2 1900   4.421   4.653   3.672  0.1535 -0.8835  0.1132
  625SOL     OW 1901   0.231   4.183   0.678  0.1911  0.3724 -0.3379
  625SOL    HW1 1902   0.263   4.100   0.713 -2.1056 -0.3249  0.2297
  625SOL    HW2 1903   0.236   4.172   0.583 -2.3206 -1.4307 -0.3501
  626SOL     OW 1904   4.692   2.486   1.299 -0.2383  0.7432 -0.1496
  626SOL    HW1 1905   4.773   2.524   1.266 -0.1000  1.4064  0.9253
  626SOL    HW2 1906   4.625   2.515   1.237  0.3587  0.0545 -1.1366
  627SOL     OW 1907   4.290   3.842   2.739  0.3354  0.0703  0.5572
  627SOL    HW1 1908   4.226   3.837   2.669  0.5913 -0.4574  0.3544
  627SOL    HW2 1909   4.239   3.863   2.817 -0.0741 -0.2626  0.3821
  628SOL     OW 1910   4.886   0.600   1.419  1.1080 -0.4121  0.1424
  628SOL    HW1 1911   4.954   0.634   1.362 -0.6669  3.7321  0.1942
  628SOL    HW2 1912   4.803   0.629   1.380 -0.3886 -1.0816  2.5488
  629SOL     OW 1913   0.604   2.552   2.952  0.1021 -0.2071  0.0253
  629SOL    HW1 1914   0.647   2.546   3.038 -0.3999  3.4490  0.6933
  629SOL    HW2 1915   0.518   2.513   2.966 -0.2627  0.9884  1.4938
  630SOL     OW 1916   2.915   0.232   0.213 -0.4522 -0.1384  0.3642
  630SOL    HW1 1917   2.911   0.288   0.291 -0.4873 -2.0654  1.8289
  630SOL    HW2 1918   2.866   0.153   0.238  0.5145 -1.2870 -1.1995
  631SOL     OW 1919   3.705   2.904   1.327 -0.4445 -0.0889 -0.2214
  631SOL    HW1 1920   3.787   2.885   1.374  0.1136 -0.8260 -1.4518
  631SOL    HW2 1921   3.701   3.000   1.325 -0.0963 -0.0480  0.6608
  632SOL     OW 1922   4.280   0.033   3.225  0.2922 -0.1312 -0.2404
  632SOL    HW1 1923   4.372   0.057   3.241  0.9404 -1.9747 -0.8700
  632SOL    HW2 1924   4.246   0.011   3.312  0.4090  0.6676  0.0132
  633SOL     OW 1925   4.871   2.246   3.463 -0.3842  0.3453 -0.7376
  633SOL    HW1 1926   4.781   2.215   3.476 -0.1915 -0.0149 -0.2023
  633SOL    HW2 1927   4.891   2.295   3.543  0.7428 -1.6845  0.3018
  634SOL     OW 1928   0.662   3.883   0.417  0.5518 -0.0021 -0.0092
  634SOL    HW1 1929   0.636   3.935   0.493 -0.5974 -1.2130  0.4618
  634SOL    HW2 1930   0.645   3.939   0.342  0.8406  0.8714  0.5598
  635SOL     OW 1931   3.229   0.219   4.592 -0.3546 -0.1982 -0.4775
  635SOL    HW1 1932   3.221   0.179   4.679 -1.3537 -2.5664 -1.5825
  635SOL    HW2 1933   3.311   0.185   4.557 -0.0520  0.5966 -0.5671
  636SOL     OW 1934   0.118   2.030   3.404 -0.2630  0.8264  0.1449
  636SOL    HW1 1935   0.121   2.013   3.498 -1.4293 -0.1717  0.0212
  636SOL    HW2 1936   0.038   2.081   3.391 -0.3100  0.6250 -0.3586
  637SOL     OW 1937   0.806   2.076   2.351 -0.0367  0.1145 -0.1813
  637SOL    HW1 1938   0.724   2.064   2.398  0.5471  0.3005  0.9171
  637SOL    HW2 1939   0.833   1.988   2.326  0.2985 -0.1300  0.9867
  638SOL     OW 1940   3.424   2.360   4.062  0.0930  0.0694 -0.0382
  638SOL    HW1 1941   3.465   2.392   3.982  2.3492  0.2640  1.1055
  638SOL    HW2 1942   3.344   2.316   4.033  1.3521 -0.7861 -2.5081
  639SOL     OW 1943   4.519   2.687   4.527 -0.3850 -0.1784 -0.2222
  639SOL    HW1 1944   4.500   2.598   4.498  2.1068 -1.7752  2.5350
  639SOL    HW2 1945   4.589   2.717   4.468  0.6307 -1.1315  0.4708
  640SOL     OW 1946   1.123   2.914   3.515 -0.1362  0.0950  0.8395
  640SOL    HW1 1947   1.035   2.924   3.550 -0.3309  0.1879  0.3338
  640SOL    HW2 1948   1.151   2.828   3.544 -0.8280 -0.4041  0.0703
  641SOL     OW 1949   2.459   3.846   4.645 -0.1695 -0.1647 -0.4181
  641SOL    HW1 1950   2.490   3.810   4.728 -1.9687  0.4595  0.5848
  641SOL    HW2 1951   2.506   3.795   4.578  1.3536 -0.6515  0.9531
  642SOL     OW 1952   0.797   0.509   2.455  0.2852  0.2491 -0.0411
  642SOL    HW1 1953   0.766   0.577   2.395 -2.1713  0.5681  1.4644
  642SOL    HW2 1954   0.841   0.557   2.525  2.4248 -0.0747 -1.0714
  643SOL     OW 1955   4.801   1.207   0.115  0.2608 -0.2325 -0.4671
  643SOL    HW1 1956   4.813   1.288   0.067  1.5818 -0.6844 -0.9763
  643SOL    HW2 1957   4.842   1.140   0.059  1.4117 -0.8488  1.0267
  644SOL     OW 1958   2.798   4.663   4.767  0.0733 -0.6625 -0.0278
  644SOL    HW1 1959   2.879   4.645   4.719  0.9702 -1.5918  1.7226
  644SOL    HW2 1960   2.813   4.747   4.810  1.0341 -1.7517  1.9505
  645SOL     OW 1961   2.816   3.144   2.263 -0.8706  0.0377  0.3018
  645SOL    HW1 1962   2.778   3.218   2.215  0.5907  0.6537  0.0298
  645SOL    HW2 1963   2.749   3.121   2.328 -1.3175  1.7080  0.4989
  646SOL     OW 1964   0.479   4.654   2.711 -0.2735  0.3711 -0.2451
  646SOL    HW1 1965   0.531   4.733   2.726 -1.0116  0.8491 -0.1470
  646SOL    HW2 1966   0.527   4.605   2.644 -0.1995  1.2780 -0.8650
  647SOL     OW 1967   2.279   0.063   1.804  0.1918 -0.5770 -0.1926
  647SOL    HW1 1968   2.332  -0.002   1.758 -0.5298 -0.3148 -1.4484
  647SOL    HW2 1969   2.221   0.098   1.737 -0.3339  0.4293  0.7542
  648SOL     OW 1970   4.020   4.722   2.208 -0.0141 -0.4280  0.4718
  648SOL    HW1 1971   4.071   4.801   2.192 -1.6198  0.4874 -0.3069
  648SOL    HW2 1972   4.009   4.719   2.303 -0.3695  0.5570  0.4635
  649SOL     OW 1973   0.139   2.688   2.126  0.0607  0.0323 -0.2331
  649SOL    HW1 1974   0.073   2.709   2.192  0.2074 -0.3327  0.0350
  649SOL    HW2 1975   0.136   2.592   2.118  0.4218  0.0279 -0.3603
  650SOL     OW 1976   0.017   4.184   2.706 -0.0752 -0.0605  0.0355
  650SOL    HW1 1977  -0.063   4.155   2.750 -1.4166  3.3854  0.2069
  650SOL    HW2 1978   0.079   4.200   2.777 -0.2422  0.0269  0.1617
  651SOL     OW 1979   2.125   0.932   0.613 -0.3814 -0.6306 -0.7355
  651SOL    HW1 1980   2.058   1.000   0.601  0.1202 -0.0253 -0.1972
  651SOL    HW2 1981   2.202   0.980   0.644 -0.2078 -1.5300  0.2585
  652SOL     OW 1982   0.440   4.882   4.013 -0.0060  0.2234  0.0572
  652SOL    HW1 1983   0.378   4.856   4.081  0.7452  0.0639  0.6902
  652SOL    HW2 1984   0.410   4.968   3.985 -0.8086 -0.0674  0.0024
  653SOL     OW 1985   4.568   1.215   0.303  0.2729 -0.0980 -0.3411
  653SOL    HW1 1986   4.641   1.211   0.243  1.5668  1.7724  1.0183
  653SOL    HW2 1987   4.598   1.169   0.382 -0.7428 -0.9728 -0.4272
  654SOL     OW 1988   1.156   3.662   3.832  0.1348 -0.0877  0.3631
  654SOL    HW1 1989   1.097   3.618   3.894 -1.8254 -2.0440 -2.6195
  654SOL    HW2 1990   1.237   3.610   3.835 -0.8960 -1.8072 -0.5522
  655SOL     OW 1991   4.434   1.642   2.150  0.2498  0.2834 -0.4777
  655SOL    HW1 1992   4.476   1.684   2.075 -1.2776 -1.2044 -2.2859
  655SOL    HW2 1993   4.473   1.554   2.153  1.1914  0.7220  1.3051
  656SOL     OW 1994   0.362   4.328   3.055  0.6992  0.1609 -0.2056
  656SOL    HW1 1995   0.330   4.389   2.989 -0.2253 -0.1490 -0.0587
  656SOL    HW2 1996   0.350   4.373   3.138  0.1477 -0.1539 -0.1083
  657SOL     OW 1997   1.612   2.579   3.237  0.3625  0.0094  0.0344
  657SOL    HW1 1998   1.577   2.667   3.248  1.8378  0.5079  1.0268
  657SOL    HW2 1999   1.693   2.590   3.187 -0.2370 -0.9905 -1.2341
  658SOL     OW 2000   3.356   4.899   3.927  0.2601  0.4558  0.0094
  658SOL    HW1 2001   3.311   4.837   3.869  0.2913  1.7672 -1.5131
  658SOL    HW2 2002   3.309   4.893   4.010 -0.5426 -0.6663 -0.4990
  659SOL     OW 2003   1.904   2.107   3.316 -0.3450 -0.0509  0.2011
  659SOL    HW1 2004   1.980   2.151   3.279 -0.8187  1.1370  0.5621
  659SOL    HW2 2005   1.832   2.170   3.305 -0.8188 -0.2474  1.7654
  660SOL     OW 2006   3.624   0.619   0.585 -0.0760  0.1494 -0.6641
  660SOL    HW1 2007   3.560   0.688   0.606  0.8691  0.9814 -0.3991
  660SOL    HW2 2008   3.618   0.558   0.659 -0.5174  0.2491 -0.6111
  661SOL     OW 2009   4.670   2.222   0.311 -0.1327  0.3814  0.4273
  661SOL    HW1 2010   4.709   2.142   0.275  0.0222  0.3918  0.5677
  661SOL    HW2 2011   4.642   2.272   0.234  0.2496  0.4312  0.3166
  662SOL     OW 2012   1.412   3.641   2.305  0.1757  0.0927 -0.0905
  662SOL    HW1 2013   1.341   3.580   2.328  0.6333 -0.6107 -0.5024
  662SOL    HW2 2014   1.367   3.718   2.270 -0.3791 -1.0910 -2.1605
  663SOL     OW 2015   4.720   1.405   4.467  0.5449  0.2497  0.3153
  663SOL    HW1 2016   4.637   1.437   4.433  0.0834 -1.4708 -0.3037
  663SOL    HW2 2017   4.733   1.452   4.549 -2.3053 -1.1359  1.6908
  664SOL     OW 2018   4.142   4.628   3.478  0.4291  0.1862  0.1044
  664SOL    HW1 2019   4.132   4.544   3.524 -1.0296  0.3204  0.0819
  664SOL    HW2 2020   4.055   4.646   3.442  0.8248  1.5126 -0.2487
  665SOL     OW 2021   0.438   1.185   3.056  0.0626 -0.4390 -0.3053
  665SOL    HW1 2022   0.461   1.119   2.990 -2.7387 -1.1478 -0.6960
  665SOL    HW2 2023   0.418   1.263   3.006  1.3588  0.1415  0.0259
  666SOL     OW 2024   4.325   0.101   2.309 -0.4139 -0.0688 -0.5568
  666SOL    HW1 2025   4.364   0.016   2.329 -1.4670 -0.6918 -1.0807
  666SOL    HW2 2026   4.258   0.082   2.243 -0.6532  1.1687 -0.6921
  667SOL     OW 2027   3.090   2.969   3.957 -0.1246 -0.1910  0.0819
  667SOL    HW1 2028   3.185   2.978   3.964  0.0875 -2.2646  0.4650
  667SOL    HW2 2029   3.062   2.941   4.044 -1.0774  0.2572 -0.0734
  668SOL     OW 2030   0.748   3.524   2.822 -0.5623  0.2384  0.1314
  668SOL    HW1 2031   0.691   3.492   2.892 -1.1900 -2.7729 -1.5617
  668SOL    HW2 2032   0.702   3.601   2.788 -3.2393 -1.4495 -0.4504
  669SOL     OW 2033   0.421   4.589   4.020  0.0273  0.7160 -0.4717
  669SOL    HW1 2034   0.476   4.574   4.096  2.3539  1.1653 -1.9531
  669SOL    HW2 2035   0.435   4.681   3.997 -1.0210  0.7309 -1.1655
  670SOL     OW 2036   2.828   0.250   2.768  0.4687 -0.4790 -0.1392
  670SOL    HW1 2037   2.864   0.336   2.746 -1.1065  0.9533  2.3586
  670SOL    HW2 2038   2.894   0.210   2.826  0.3356 -0.0846  0.2891
  671SOL     OW 2039   4.197   1.245   1.920 -0.1674 -0.1191  0.0103
  671SOL    HW1 2040   4.242   1.324   1.891 -0.6240 -0.3822 -1.5115
  671SOL    HW2 2041   4.145   1.272   1.996 -0.9477  1.2450 -0.9777
  672SOL     OW 2042   4.049   1.553   0.122  0.1470 -0.1430  0.1601
  672SOL    HW1 2043   4.007   1.594   0.198  0.1024 -0.1375  0.1323
  672SOL    HW2 2044   4.069   1.626   0.063  2.4079  0.1794  1.2199
  673SOL     OW 2045   0.842   3.720   4.534  0.3312 -0.6026 -0.0091
  673SOL    HW1 2046   0.783   3.748   4.604  0.2611  1.4878 -0.8341
  673SOL    HW2 2047   0.815   3.630   4.515 -0.3442 -0.8445  1.8992
  674SOL     OW 2048   2.723   0.977   4.755 -0.1710  0.2490 -0.4321
  674SOL    HW1 2049   2.753   0.938   4.673 -0.8643 -1.4025  0.0653
  674SOL    HW2 2050   2.797   1.029   4.785  0.2160  0.6100 -1.9145
  675SOL     OW 2051   3.777   0.094   3.820 -0.0253  0.1479  0.3540
  675SOL    HW1 2052   3.714   0.044   3.872 -0.8958 -0.0167 -0.8181
  675SOL    HW2 2053   3.723   0.151   3.765  0.9140  1.2479  0.5480
  676SOL     OW 2054   4.067   1.429   2.114 -0.4751 -0.0909  0.4807
  676SOL    HW1 2055   4.053   1.520   2.090 -1.2910 -0.3490 -0.0633
  676SOL    HW2 2056   3.979   1.395   2.129 -0.2872 -1.1369 -0.6427
  677SOL     OW 2057   2.049   4.873   1.378 -0.0455 -0.2510  0.1942
  677SOL    HW1 2058   2.127   4.818   1.380 -0.3262 -0.6703 -0.2478
  677SOL    HW2 2059   2.006   4.855   1.462 -0.9873 -1.9711 -0.6118
  678SOL     OW 2060   3.472   0.693   3.216 -0.1494 -0.0539  0.0901
  678SOL    HW1 2061   3.556   0.733   3.191 -1.3866  1.6076 -1.7733
  678SOL    HW2 2062   3.435   0.754   3.280 -0.8394  0.4122 -0.7211
  679SOL     OW 2063   0.705   0.951   3.429 -0.5096 -0.3350 -0.4196
  679SOL    HW1 2064   0.619   0.948   3.385 -0.7186  0.1258 -0.0524
  679SOL    HW2 2065   0.684   0.954   3.522 -0.0854 -0.3214 -0.3238
  680SOL     OW 2066   0.972   0.246   1.352 -0.8220 -0.3829 -0.7980
  680SOL    HW1 2067   1.019   0.167   1.327 -0.2186  0.2859 -1.8863
  680SOL    HW2 2068   0.946   0.286   1.269 -1.7521  0.1888 -0.2536
  681SOL     OW 2069   3.293   1.147   0.681 -0.3344 -0.3532 -0.3184
  681SOL    HW1 2070   3.218   1.151   0.623 -2.0453  1.1296  1.8072
  681SOL    HW2 2071   3.283   1.065   0.729 -1.6295  0.5707  1.1065
  682SOL     OW 2072   2.889   0.950   1.127 -0.1826  0.0823 -0.4295
  682SOL    HW1 2073   2.844   1.004   1.062 -1.2057 -0.4346 -0.1751
  682SOL    HW2 2074   2.834   0.954   1.204  0.1893 -0.6097 -0.1172
  683SOL     OW 2075   2.055   0.043   1.117 -0.1300 -0.5828  0.3358
  683SOL    HW1 2076   2.141   0.006   1.096  1.1809  3.0525 -1.4609
  683SOL    HW2 2077   2.042   0.023   1.210  2.6217 -1.2797  0.6402
  684SOL     OW 2078   1.882   0.510   4.109  0.8061 -0.2977  0.2062
  684SOL    HW1 2079   1.850   0.469   4.190  3.2040 -1.1192  0.8174
  684SOL    HW2 2080   1.874   0.440   4.043  2.6415 -1.0326  0.7057
  685SOL     OW 2081   0.083   4.850   1.985  0.3508 -0.4718 -0.1678
  685SOL    HW1 2082   0.160   4.841   2.041 -1.5640 -0.9681  2.6059
  685SOL    HW2 2083   0.075   4.765   1.941 -0.1774 -1.5498  1.8449
  686SOL     OW 2084   0.825   1.710   3.273 -0.1798 -0.1485 -0.0500
  686SOL    HW1 2085   0.914   1.714   3.237  0.1883  1.1227  0.9160
  686SOL    HW2 2086   0.802   1.617   3.270  0.9011 -0.4107 -0.9575
  687SOL     OW 2087   1.238   3.557   3.300 -0.1613 -0.2271 -1.2486
  687SOL    HW1 2088   1.204   3.639   3.265  0.8031 -0.2404 -2.2563
  687SOL    HW2 2089   1.316   3.583   3.349 -0.8258 -0.3560 -0.0699
  688SOL     OW 2090   2.325   4.319   0.730  0.3437 -0.0181 -0.1665
  688SOL    HW1 2091   2.309   4.341   0.822 -0.5886  0.0609 -0.3401
  688SOL    HW2 2092   2.238   4.304   0.693  0.7959 -1.4815 -0.6916
  689SOL     OW 2093   1.230   2.626   2.603  0.1096 -0.2404 -0.3777
  689SOL    HW1 2094   1.136   2.646   2.599 -0.4632 -2.2980  1.1471
  689SOL    HW2 2095   1.236   2.536   2.570  1.6081 -0.0503 -0.6818
  690SOL     OW 2096   0.602   4.594   1.193 -0.2270 -0.6361 -0.3185
  690SOL    HW1 2097   0.658   4.644   1.135  1.0372 -2.2885 -0.5975
  690SOL    HW2 2098   0.544   4.545   1.134 -0.2202 -0.8866 -0.1180
  691SOL     OW 2099   0.444   2.330   1.507  0.0120 -0.5436  0.2539
  691SOL    HW1 2100   0.419   2.257   1.563  1.0517 -2.3227 -1.4701
  691SOL    HW2 2101   0.529   2.358   1.540 -0.3407 -0.1633  0.8520
  692SOL     OW 2102   1.778   3.724   0.306  0.1239 -0.4107  0.4271
  692SOL    HW1 2103   1.767   3.630   0.292 -0.5849  0.0498 -3.1011
  692SOL    HW2 2104   1.689   3.758   0.307  0.3807  0.2787  1.6334
  693SOL     OW 2105   2.982   0.466   2.713 -0.2244 -0.6727  0.2810
  693SOL    HW1 2106   2.967   0.505   2.799 -0.1700 -1.0772  0.4747
  693SOL    HW2 2107   3.073   0.487   2.692 -0.7133  0.9030 -0.4428
  694SOL     OW 2108   4.090   1.759   3.673 -0.6607 -0.3017  0.0083
  694SOL    HW1 2109   4.069   1.745   3.765 -0.5390 -0.0842  0.0689
  694SOL    HW2 2110   4.006   1.749   3.628 -0.4606 -1.9524 -0.0390
  695SOL     OW 2111   1.697   1.809   0.042  0.2300 -0.2543 -0.1549
  695SOL    HW1 2112   1.657   1.727   0.014  0.1795 -0.0843 -0.5859
  695SOL    HW2 2113   1.726   1.851  -0.039 -1.5262  1.0911 -0.1279
  696SOL     OW 2114   1.362   2.370   4.752  0.1134 -0.3014 -0.3848
  696SOL    HW1 2115   1.347   2.278   4.771 -0.2211 -0.4120 -1.1478
  696SOL    HW2 2116   1.436   2.371   4.691 -0.0932 -0.0916 -0.6363
  697SOL     OW 2117   4.525   1.319   3.994  0.5358 -0.5863  0.4507
  697SOL    HW1 2118   4.562   1.235   3.965  0.3765 -0.7324  0.6599
  697SOL    HW2 2119   4.431   1.309   3.982  0.5172 -0.4351  0.4723
  698SOL     OW 2120   2.451   4.369   3.485 -0.7819 -0.4119  1.0523
  698SOL    HW1 2121   2.361   4.361   3.515 -0.9662  0.1281  0.6607
  698SOL    HW2 2122   2.444   4.417   3.402 -0.1531 -0.5215  0.9327
  699SOL     OW 2123   1.137   2.953   2.954 -0.2368 -0.3535 -0.0257
  699SOL    HW1 2124   1.142   3.028   3.012 -0.4425 -0.5712  0.2736
  699SOL    HW2 2125   1.181   2.883   3.001  1.2646 -0.0489 -0.9042
  700SOL     OW 2126   1.691   4.859   1.517  0.2184 -0.4597  0.2337
  700SOL    HW1 2127   1.687   4.766   1.538  0.3470 -0.7673 -1.0689
  700SOL    HW2 2128   1.764   4.892   1.569  0.7446 -1.2659  0.0278
  701SOL     OW 2129   4.440   0.300   3.720  1.0370  0.2860  0.0072
  701SOL    HW1 2130   4.516   0.353   3.694  1.9575 -1.2005 -0.4699
  701SOL    HW2 2131   4.374   0.319   3.654  1.9039 -0.3010 -1.0667
  702SOL     OW 2132   3.371   1.710   0.943  0.5657 -0.3513  0.5060
  702SOL    HW1 2133   3.461   1.733   0.967  1.2934 -1.4485 -1.0092
  702SOL    HW2 2134   3.352   1.766   0.868  0.3293 -0.7784  0.2442
  703SOL     OW 2135   2.406   1.979   2.531 -0.5099  0.3837 -0.4602
  703SOL    HW1 2136   2.462   1.910   2.566 -0.6201 -1.2818 -3.2757
  703SOL    HW2 2137   2.318   1.941   2.532 -0.9045  1.2870 -0.1446
  704SOL     OW 2138   3.455   2.784   2.713 -0.5012 -0.0760  0.1063
  704SOL    HW1 2139   3.360   2.798   2.715 -0.4468  0.2639  0.6108
  704SOL    HW2 2140   3.482   2.794   2.805 -0.1901 -1.7468  0.2232
  705SOL     OW 2141   3.756   3.134   3.203 -0.0118  0.8617  0.3183
  705SOL    HW1 2142   3.771   3.048   3.164  0.1319  1.1254 -0.2193
  705SOL    HW2 2143   3.736   3.191   3.129 -1.0385  1.0969  0.7598
  706SOL     OW 2144   3.467   1.558   4.598  0.0553  0.2562 -0.1447
  706SOL    HW1 2145   3.397   1.622   4.591 -0.2632 -0.2116 -1.5655
  706SOL    HW2 2146   3.424   1.473   4.586  0.8225 -0.0472 -0.9007
  707SOL     OW 2147   4.384   0.726   1.993 -0.6737  0.0902  0.1536
  707SOL    HW1 2148   4.328   0.659   2.032 -0.8167 -0.4936 -1.0184
  707SOL    HW2 2149   4.444   0.678   1.936 -0.0301  0.8612  0.1590
  708SOL     OW 2150   4.806   2.493   0.016  0.4066 -0.0730  0.2198
  708SOL    HW1 2151   4.749   2.536  -0.049 -0.7709 -1.3691  0.3594
  708SOL    HW2 2152   4.884   2.549   0.020 -0.3205  1.0724 -0.8976
  709SOL     OW 2153   4.471   3.506   1.407 -0.3618  0.1312 -0.3488
  709SOL    HW1 2154   4.393   3.513   1.353 -0.2584 -1.8802 -0.8520
  709SOL    HW2 2155   4.526   3.580   1.381 -1.7866  1.1983 -0.4391
  710SOL     OW 2156   1.557   0.923   0.284 -0.1261  0.1682  0.2542
  710SOL    HW1 2157   1.616   0.866   0.236 -0.9551 -0.1209 -0.4310
  710SOL    HW2 2158   1.555   1.004   0.233 -2.6670 -0.8620 -1.4670
  711SOL     OW 2159   0.020   3.947   2.372 -0.3696 -0.0140 -0.6592
  711SOL    HW1 2160   0.017   4.042   2.383 -0.8716 -0.0395 -0.5541
  711SOL    HW2 2161  -0.041   3.929   2.300  0.1792 -0.1985 -1.0875
  712SOL     OW 2162   2.428   4.060   0.820 -0.2538 -0.3356  0.0340
  712SOL    HW1 2163   2.424   4.134   0.760 -1.6902  0.1417  0.6700
  712SOL    HW2 2164   2.467   4.095   0.900 -0.8942 -0.2485  0.3202
  713SOL     OW 2165   2.801   4.388   3.809 -0.2049  0.3981 -0.1487
  713SOL    HW1 2166   2.839   4.458   3.864 -1.4496  0.5313  0.5862
  713SOL    HW2 2167   2.774   4.433   3.729 -0.6601  0.6950  0.1678
  714SOL     OW 2168   4.215   3.017   4.131  0.1166 -0.0182 -0.2247
  714SOL    HW1 2169   4.129   3.039   4.165  0.4833  1.5461 -0.2594
  714SOL    HW2 2170   4.200   2.938   4.079 -1.2925  0.2175 -0.2250
  715SOL     OW 2171   4.464   3.947   1.643 -0.3630 -0.6605  0.3953
  715SOL    HW1 2172   4.392   4.001   1.675  0.6518  1.1976 -0.3120
  715SOL    HW2 2173   4.489   3.987   1.560  0.4825 -2.2138 -0.1485
  716SOL     OW 2174   1.413   2.076   2.003  0.2575  0.0841 -0.1654
  716SOL    HW1 2175   1.475   2.010   2.033 -0.6099 -1.7825 -2.1226
  716SOL    HW2 2176   1.387   2.123   2.082  3.2541  0.2248  0.8735
  717SOL     OW 2177   2.895   2.859   4.781 -0.3461  0.3933  0.2031
  717SOL    HW1 2178   2.885   2.791   4.714  0.6808 -0.3804  0.8100
  717SOL    HW2 2179   2.918   2.812   4.861  0.2200  1.4372  0.6834
  718SOL     OW 2180   3.237   3.802   4.032  0.0550  0.2705 -0.2108
  718SOL    HW1 2181   3.250   3.883   3.984  0.0716  0.7255  0.5568
  718SOL    HW2 2182   3.142   3.791   4.036  0.0517 -0.7621 -1.9736
  719SOL     OW 2183   3.459   0.132   0.933 -0.0766  0.6185 -0.1023
  719SOL    HW1 2184   3.460   0.155   1.026  0.6385 -0.2804  0.1304
  719SOL    HW2 2185   3.533   0.180   0.896  1.0982 -0.8250  0.2818
  720SOL     OW 2186   3.341   1.518   4.929 -0.0917  0.5056  0.2880
  720SOL    HW1 2187   3.306   1.604   4.956  0.9242  1.3809 -1.0503
  720SOL    HW2 2188   3.436   1.529   4.934  0.0421 -0.9240  1.1678
  721SOL     OW 2189   4.470   2.336   0.149  0.2467  0.4034 -0.2034
  721SOL    HW1 2190   4.378   2.310   0.143  0.2045  0.4335  0.2572
  721SOL    HW2 2191   4.488   2.379   0.066  0.1734 -0.6243 -0.7686
  722SOL     OW 2192   3.672   2.963   0.049  0.0016 -0.3644 -0.2114
  722SOL    HW1 2193   3.765   2.968   0.071  0.1245 -0.5217 -0.6848
  722SOL    HW2 2194   3.645   2.877   0.080  0.5381 -1.2202 -1.9959
  723SOL     OW 2195   3.103   2.690   4.527  0.0549 -0.6449 -0.5198
  723SOL    HW1 2196   3.094   2.609   4.478 -0.6975  0.3019 -2.0091
  723SOL    HW2 2197   3.094   2.664   4.619 -0.5160 -2.1885 -0.9878
  724SOL     OW 2198   0.756   4.899   3.622  0.0869 -0.7642  0.6436
  724SOL    HW1 2199   0.663   4.898   3.645 -0.3310  1.2272 -0.7242
  724SOL    HW2 2200   0.757   4.889   3.527  1.2579 -0.2782  0.5924
  725SOL     OW 2201   4.445   1.176   3.332  0.0115  0.0769  0.7328
  725SOL    HW1 2202   4.488   1.130   3.260 -0.4211  0.8375 -0.0343
  725SOL    HW2 2203   4.351   1.162   3.316 -0.0841  0.2287  1.1654
  726SOL     OW 2204   4.406   2.344   3.442  0.5936  0.4703  0.0706
  726SOL    HW1 2205   4.330   2.400   3.459  0.3088  0.4278 -0.9703
  726SOL    HW2 2206   4.480   2.393   3.477  0.0335  0.2607  1.6148
  727SOL     OW 2207   4.734   4.483   2.868  0.0026  0.6639  0.2028
  727SOL    HW1 2208   4.823   4.493   2.901  0.2260  1.2279 -0.5429
  727SOL    HW2 2209   4.737   4.406   2.812  0.2977  1.2813 -0.6661
  728SOL     OW 2210   0.506   1.669   1.144 -0.4322 -0.7515  0.2501
  728SOL    HW1 2211   0.500   1.760   1.116 -1.0559 -0.5659  0.9454
  728SOL    HW2 2212   0.571   1.669   1.214  0.4483 -1.0537 -0.5583
  729SOL     OW 2213   1.919   4.826   4.581  0.5442  0.0663  0.5083
  729SOL    HW1 2214   1.864   4.896   4.616  2.0822  1.2406  0.6860
  729SOL    HW2 2215   2.000   4.833   4.631  0.5847 -2.1733  0.8677
  730SOL     OW 2216   2.783   4.583   2.666  0.1371  0.6363 -0.1937
  730SOL    HW1 2217   2.781   4.677   2.685 -0.2681  0.0807  2.9378
  730SOL    HW2 2218   2.865   4.552   2.704 -0.4443 -0.5282  0.1674
  731SOL     OW 2219   0.473   3.716   0.523 -0.1492  0.4675  0.5270
  731SOL    HW1 2220   0.558   3.718   0.478 -0.1689 -0.1627  0.4522
  731SOL    HW2 2221   0.423   3.787   0.482  0.0436  0.2935 -0.0278
  732SOL     OW 2222   2.509   0.669   4.064  0.1656 -0.6370 -0.1100
  732SOL    HW1 2223   2.555   0.737   4.114 -1.7878 -0.9613  2.3368
  732SOL    HW2 2224   2.432   0.713   4.028 -1.4641 -1.5524  2.0271
  733SOL     OW 2225   3.900   4.174   3.658  0.2590 -0.0031  0.6117
  733SOL    HW1 2226   3.935   4.104   3.713 -1.1770  0.5080  2.2621
  733SOL    HW2 2227   3.811   4.187   3.690 -0.9323 -0.1651 -2.3595
  734SOL     OW 2228   1.759   3.099   0.643 -0.0890  0.0000 -0.0797
  734SOL    HW1 2229   1.843   3.058   0.666  0.3076  0.9390  0.1943
  734SOL    HW2 2230   1.783   3.171   0.585 -0.7948 -0.2658 -0.7041
  735SOL     OW 2231   4.445   4.104   3.978  0.7004 -0.6360  0.3800
  735SOL    HW1 2232   4.395   4.042   4.032  0.5367 -0.3294  0.5859
  735SOL    HW2 2233   4.441   4.068   3.890 -0.2549 -0.3978  0.3165
  736SOL     OW 2234   2.086   0.913   2.012 -0.2663 -0.7450 -0.0436
  736SOL    HW1 2235   2.086   1.004   1.984 -0.4871 -0.5887  0.4629
  736SOL    HW2 2236   2.177   0.896   2.036 -0.1121 -0.8258 -0.6557
  737SOL     OW 2237   0.649   4.802   3.381  0.1749 -0.1830 -0.1407
  737SOL    HW1 2238   0.627   4.721   3.335 -1.2099  0.8640 -1.4133
  737SOL    HW2 2239   0.675   4.863   3.312  1.7982  0.3256  0.8459
  738SOL     OW 2240   4.095   2.157   4.364  0.0836 -0.4395  0.0657
  738SOL    HW1 2241   4.010   2.118   4.385 -0.0131 -0.0829  0.3620
  738SOL    HW2 2242   4.158   2.103   4.411  0.0064 -0.6161 -0.0331
  739SOL     OW 2243   2.452   1.837   1.549  0.3142 -0.4736  0.1624
  739SOL    HW1 2244   2.425   1.769   1.612  0.2901 -1.2651 -0.6772
  739SOL    HW2 2245   2.408   1.916   1.580 -1.9514 -1.4227 -0.3691
  740SOL     OW 2246   3.105   3.587   0.461 -0.0639 -0.1299 -0.1226
  740SOL    HW1 2247   3.044   3.568   0.532  0.5391  1.7240  0.9555
  740SOL    HW2 2248   3.191   3.593   0.504 -0.1640  5.4451  0.0183
  741SOL     OW 2249   0.382   3.953   4.684  0.2803 -0.0007  0.4376
  741SOL    HW1 2250   0.356   3.987   4.769 -2.6057  0.1993 -0.4363
  741SOL    HW2 2251   0.325   3.997   4.622  0.5307 -2.0428 -1.3580
  742SOL     OW 2252   2.228   1.736   4.315 -0.2012 -0.5275  0.1319
  742SOL    HW1 2253   2.136   1.753   4.337  0.0648  0.2128  0.6783
  742SOL    HW2 2254   2.229   1.733   4.219 -0.7464 -0.2712  0.1134
  743SOL     OW 2255   2.814   2.174   2.951 -0.4518 -0.3891 -0.4427
  743SOL    HW1 2256   2.795   2.098   3.007 -2.8356 -0.6382 -1.4631
  743SOL    HW2 2257   2.877   2.141   2.887 -0.2344 -1.0451  0.0979
  744SOL     OW 2258   2.426   4.560   3.000  0.1666  0.1671 -0.0488
  744SOL    HW1 2259   2.358   4.511   2.954  1.1965  0.1255 -1.6127
  744SOL    HW2 2260   2.407   4.652   2.980 -1.5869  0.5012  2.6365
  745SOL     OW 2261   1.718   4.418   3.229  0.0827  0.1445  0.1106
  745SOL    HW1 2262   1.639   4.421   3.283 -0.0489  1.1876 -0.1130
  745SOL    HW2 2263   1.778   4.362   3.278 -0.3222  0.4145  0.9498
  746SOL     OW 2264   1.458   3.596   3.501  0.3180 -0.2444  0.3880
  746SOL    HW1 2265   1.435   3.557   3.586  0.2564 -0.1351  0.4220
  746SOL    HW2 2266   1.538   3.645   3.519  0.2635 -0.1598  0.4001
  747SOL     OW 2267   3.911   1.880   3.135  0.5061 -0.1457 -0.5083
  747SOL    HW1 2268   3.960   1.903   3.056 -0.4025 -1.1171 -1.3753
  747SOL    HW2 2269   3.951   1.935   3.204  1.8552  0.1179 -1.4492
  748SOL     OW 2270   0.813   4.152   0.809  0.5784 -0.4056 -0.2228
  748SOL    HW1 2271   0.887   4.162   0.750  0.6462  1.3475  0.1120
  748SOL    HW2 2272   0.739   4.130   0.752  0.9158 -0.0518 -0.7968
  749SOL     OW 2273   0.717   0.875   3.929 -0.1756 -0.2037 -0.3426
  749SOL    HW1 2274   0.796   0.821   3.933  0.0693  0.0783 -1.1962
  749SOL    HW2 2275   0.661   0.840   3.998  0.3443 -0.9631 -0.2900
  750SOL     OW 2276   0.783   4.488   2.163 -0.0385 -0.4111 -0.3149
  750SOL    HW1 2277   0.738   4.405   2.172  2.1116 -1.8334 -1.6632
  750SOL    HW2 2278   0.867   4.466   2.121  1.2291  2.2403  0.5538
  751SOL     OW 2279   0.983   2.250   3.647 -0.1358  0.3883  0.1180
  751SOL    HW1 2280   0.906   2.197   3.665  1.6863 -2.3419  0.5633
  751SOL    HW2 2281   0.988   2.311   3.720 -0.9501 -0.5835  1.0258
  752SOL     OW 2282   1.686   3.516   1.968 -0.0299  0.7380  0.2254
  752SOL    HW1 2283   1.643   3.437   1.937 -2.5491  1.8450  0.6419
  752SOL    HW2 2284   1.770   3.486   2.001 -1.2230 -1.9020  1.1485
  753SOL     OW 2285   0.965   2.037   4.227 -0.2919  0.6611  0.2563
  753SOL    HW1 2286   0.972   1.961   4.169 -0.9484  0.4070  0.4929
  753SOL    HW2 2287   1.025   2.018   4.299 -0.5389  0.2988  0.3735
  754SOL     OW 2288   4.255   0.699   4.377 -0.3473 -0.7665  0.0452
  754SOL    HW1 2289   4.318   0.749   4.325 -0.3231 -0.8758 -0.0314
  754SOL    HW2 2290   4.270   0.727   4.467 -0.5124 -0.4414 -0.0276
  755SOL     OW 2291   4.279   0.680   0.282 -0.0328 -0.1322  0.0574
  755SOL    HW1 2292   4.335   0.758   0.284  0.9083 -0.8027  0.6833
  755SOL    HW2 2293   4.339   0.607   0.293 -1.1756 -0.7867  3.0185
  756SOL     OW 2294   0.880   0.587   1.548  0.7699 -0.4229 -0.3616
  756SOL    HW1 2295   0.789   0.595   1.576  0.5279  4.6488 -1.6185
  756SOL    HW2 2296   0.931   0.596   1.628  0.2551 -2.3575  0.2322
  757SOL     OW 2297   0.223   2.911   4.716  0.0094 -0.4517 -0.1553
  757SOL    HW1 2298   0.305   2.952   4.746 -0.8293  0.6832  0.6634
  757SOL    HW2 2299   0.167   2.911   4.794 -1.2461 -0.0051 -1.0356
  758SOL     OW 2300   0.051   1.662   0.350  0.4117  0.7141 -0.0302
  758SOL    HW1 2301   0.061   1.574   0.386 -0.6249  0.0105 -1.3750
  758SOL    HW2 2302  -0.041   1.685   0.369  0.8603  1.8174  0.9317
  759SOL     OW 2303   1.776   0.932   1.246 -0.1135 -0.0774  0.2952
  759SOL    HW1 2304   1.866   0.911   1.270  0.4250  0.9391 -0.7368
  759SOL    HW2 2305   1.778   0.944   1.151 -1.0425  1.2702  0.4186
  760SOL     OW 2306   1.237   0.930   3.892 -0.2092 -0.4111 -0.1648
  760SOL    HW1 2307   1.317   0.964   3.934 -0.9646 -0.5024  1.4368
  760SOL    HW2 2308   1.248   0.835   3.896  0.1981 -0.4239 -1.2086
  761SOL     OW 2309   4.517   0.360   3.392  0.2054 -0.2745  0.0511
  761SOL    HW1 2310   4.576   0.409   3.449  0.5933 -1.5266  0.7713
  761SOL    HW2 2311   4.433   0.361   3.437  0.3145 -0.5920  0.2684
  762SOL     OW 2312   2.842   1.487   2.415  0.3403  0.0418 -0.0594
  762SOL    HW1 2313   2.911   1.448   2.468  0.2901 -1.2136 -0.8910
  762SOL    HW2 2314   2.766   1.430   2.426  0.3010 -0.2014 -1.3950
  763SOL     OW 2315   1.250   2.970   4.867  0.1240  0.3699 -0.0817
  763SOL    HW1 2316   1.201   2.969   4.949  0.9385 -0.2709  0.4054
  763SOL    HW2 2317   1.291   2.884   4.862  1.6628  1.0887 -0.1850
  764SOL     OW 2318   2.958   1.678   1.049  0.0608  0.5156 -0.1380
  764SOL    HW1 2319   2.927   1.595   1.083  1.2346  0.6061  1.2556
  764SOL    HW2 2320   2.892   1.705   0.985 -1.0219 -0.8021  0.3943
  765SOL     OW 2321   1.724   0.980   1.734 -0.4230  0.5254 -0.1387
  765SOL    HW1 2322   1.708   1.065   1.775 -1.0180 -0.2453  1.2987
  765SOL    HW2 2323   1.760   0.926   1.805 -1.9191 -0.9938 -0.4664
  766SOL     OW 2324   1.173   3.542   0.920  0.6099 -0.4524 -0.0743
  766SOL    HW1 2325   1.203   3.523   1.009 -2.5777  1.0459  1.4910
  766SOL    HW2 2326   1.201   3.632   0.904 -2.6115  0.9807  1.4238
  767SOL     OW 2327   4.900   1.506   2.898  0.2769 -0.0916  0.3581
  767SOL    HW1 2328   4.938   1.456   2.826 -2.2754  3.1108 -3.6633
  767SOL    HW2 2329   4.963   1.577   2.913  0.3159 -0.1630  0.5338
  768SOL     OW 2330   3.893   1.303   4.581  0.0282 -0.4246  0.4332
  768SOL    HW1 2331   3.893   1.358   4.660  1.2099  1.3580 -0.7274
  768SOL    HW2 2332   3.806   1.264   4.579 -1.0430  1.7722  1.1057
  769SOL     OW 2333   1.532   0.834   1.282  0.2893 -0.1235 -0.5527
  769SOL    HW1 2334   1.621   0.862   1.262 -0.4345  1.1935 -2.2007
  769SOL    HW2 2335   1.517   0.759   1.225  0.7048 -1.1025  0.5851
  770SOL     OW 2336   4.733   2.248   2.118 -0.1812  0.0131 -0.1325
  770SOL    HW1 2337   4.664   2.268   2.180 -1.8670 -2.1966 -1.1648
  770SOL    HW2 2338   4.706   2.291   2.037 -0.6131 -1.2202 -0.6621
  771SOL     OW 2339   2.367   2.290   1.099  0.6466  0.5130 -0.1457
  771SOL    HW1 2340   2.273   2.287   1.082  0.3052 -3.2490  1.3657
  771SOL    HW2 2341   2.376   2.345   1.176 -0.2205  1.3776 -0.6417
  772SOL     OW 2342   3.566   2.400   3.405 -0.4482 -0.2605  0.3804
  772SOL    HW1 2343   3.496   2.466   3.411  1.4540  1.7048  3.6155
  772SOL    HW2 2344   3.607   2.417   3.320 -1.7318  0.8670 -0.0573
  773SOL     OW 2345   1.029   2.902   1.134  0.1633  0.4406 -0.1568
  773SOL    HW1 2346   1.006   2.944   1.217  0.5682  0.4186 -0.0318
  773SOL    HW2 2347   0.963   2.834   1.122  0.4678  0.0271  0.4647
  774SOL     OW 2348   4.386   4.873   0.186 -0.1369 -0.2548  0.3269
  774SOL    HW1 2349   4.397   4.825   0.267  0.7177  1.1257  1.0567
  774SOL    HW2 2350   4.422   4.816   0.118  0.5107 -0.7883  1.1149
  775SOL     OW 2351   2.371   1.587   2.039 -0.0427 -0.1176 -0.5348
  775SOL    HW1 2352   2.426   1.579   1.961 -0.3886 -0.2430 -0.7698
  775SOL    HW2 2353   2.432   1.604   2.110  0.3243 -0.4919 -0.7534
  776SOL     OW 2354   0.607   0.778   0.100 -0.1469  0.1226 -0.0674
  776SOL    HW1 2355   0.678   0.792   0.037  0.2645  0.0383  0.3707
  776SOL    HW2 2356   0.530   0.817   0.058  0.2489  0.6199 -0.3547
  777SOL     OW 2357   1.310   2.219   4.157  0.0597  0.0657 -0.3710
  777SOL    HW1 2358   1.316   2.196   4.249  1.0430  1.3707 -0.0676
  777SOL    HW2 2359   1.219   2.245   4.144  0.1178  0.7059  0.4564
  778SOL     OW 2360   3.237   4.324   3.506  0.3356  0.1337  0.1002
  778SOL    HW1 2361   3.231   4.420   3.510  3.3413  0.4074  0.7546
  778SOL    HW2 2362   3.227   4.303   3.413  0.0335  1.1117 -0.1053
  779SOL     OW 2363   1.870   3.469   2.677  0.2970 -0.4347  0.3001
  779SOL    HW1 2364   1.919   3.514   2.747  0.0215 -0.2521  0.3753
  779SOL    HW2 2365   1.937   3.449   2.611  0.6002 -0.7962  0.7082
  780SOL     OW 2366   3.035   3.955   2.693 -0.3801 -0.5499 -0.2494
  780SOL    HW1 2367   3.019   4.033   2.640  1.5854  0.5288  0.6362
  780SOL    HW2 2368   3.040   3.987   2.783  1.9085 -1.4030 -0.0037
  781SOL     OW 2369   0.408   2.896   1.586  0.1789 -0.5236 -0.3182
  781SOL    HW1 2370   0.431   2.844   1.663 -0.5545 -0.1128  0.1897
  781SOL    HW2 2371   0.465   2.972   1.590 -1.3798  0.6447  1.1050
  782SOL     OW 2372   4.902   2.650   4.619 -0.0513  0.6015 -0.2931
  782SOL    HW1 2373   4.974   2.619   4.674  0.5957 -0.5173 -1.6738
  782SOL    HW2 2374   4.944   2.705   4.553 -0.5554  0.5633 -0.6559
  783SOL     OW 2375   4.016   1.938   0.402 -0.2007 -0.6862  0.0776
  783SOL    HW1 2376   3.990   1.849   0.425  0.3346 -0.4932  1.5249
  783SOL    HW2 2377   3.937   1.977   0.365  0.0782 -2.3598 -2.6023
  784SOL     OW 2378   4.055   2.168   0.993  0.2863  0.1374  0.5598
  784SOL    HW1 2379   4.067   2.244   1.049 -0.5913 -0.7159  1.9641
  784SOL    HW2 2380   4.005   2.200   0.918 -0.1003  0.9456  1.1538
  785SOL     OW 2381   1.633   1.489   1.554  0.3850  0.4055  0.2074
  785SOL    HW1 2382   1.678   1.432   1.492  2.1154  0.7695  1.0746
  785SOL    HW2 2383   1.699   1.551   1.583 -1.1622  2.1775  0.1478
  786SOL     OW 2384   3.048   1.488   3.669 -0.4100 -0.0494  0.0444
  786SOL    HW1 2385   3.050   1.428   3.595  0.4454  0.0235  0.0022
  786SOL    HW2 2386   2.989   1.446   3.732 -1.7270  0.2363 -0.9450
  787SOL     OW 2387   1.786   0.810   2.307 -0.8583 -0.1355 -0.5784
  787SOL    HW1 2388   1.765   0.859   2.387 -1.3854  1.1552 -1.4784
  787SOL    HW2 2389   1.820   0.726   2.339  0.9127  1.1095  1.0364
  788SOL     OW 2390   2.845   4.536   3.584  0.4986 -0.2784  0.1433
  788SOL    HW1 2391   2.938   4.559   3.575  0.3494  1.2550  1.9473
  788SOL    HW2 2392   2.813   4.530   3.494  2.1355  0.0940 -0.5001
  789SOL     OW 2393   4.131   2.761   1.600  0.5142  0.4225  0.7476
  789SOL    HW1 2394   4.156   2.681   1.646 -0.6487 -0.5915 -0.2736
  789SOL    HW2 2395   4.210   2.814   1.597  2.0149 -1.7312 -0.5987
  790SOL     OW 2396   1.407   3.871   2.553 -0.0781  0.4484  0.0703
  790SOL    HW1 2397   1.326   3.877   2.603 -0.3153  0.1040 -0.2757
  790SOL    HW2 2398   1.380   3.871   2.462  0.3543  1.0036 -0.0652
  791SOL     OW 2399   3.711   4.073   1.574  0.0916  0.4365  0.3345
  791SOL    HW1 2400   3.630   4.105   1.615 -1.6126 -2.6214 -0.3450
  791SOL    HW2 2401   3.774   4.069   1.646 -1.9411 -1.9638  2.1613
  792SOL     OW 2402   3.058   1.300   2.994 -0.5561  0.2276 -0.1635
  792SOL    HW1 2403   2.987   1.308   3.058 -0.2461  0.4360  0.1625
  792SOL    HW2 2404   3.028   1.234   2.932  0.4535 -2.4077  1.9535
  793SOL     OW 2405   2.585   1.265   2.375  0.7596 -0.1901 -0.2586
  793SOL    HW1 2406   2.512   1.259   2.436  1.4858 -3.4087  0.4915
  793SOL    HW2 2407   2.658   1.223   2.421  2.5934  1.2704 -1.6749
  794SOL     OW 2408   2.716   3.108   0.569  0.0106  0.0505  0.2666
  794SOL    HW1 2409   2.792   3.149   0.611  0.9377  0.0748 -1.3376
  794SOL    HW2 2410   2.745   3.092   0.479 -1.0884 -2.1027  0.2459
  795SOL     OW 2411   4.233   2.797   3.961 -0.5321  0.0992 -0.1697
  795SOL    HW1 2412   4.168   2.854   3.920  0.7358  1.0635 -0.9092
  795SOL    HW2 2413   4.183   2.721   3.990 -2.0044  0.8575 -0.6060
  796SOL     OW 2414   4.296   4.581   0.514 -0.0461 -0.4561 -0.0871
  796SOL    HW1 2415   4.228   4.598   0.449  1.1963 -0.4798 -1.4311
  796SOL    HW2 2416   4.247   4.566   0.596 -1.9346 -4.2190 -1.6671
  797SOL     OW 2417   0.102   1.386   2.696  0.4358 -0.1561  0.2401
  797SOL    HW1 2418   0.040   1.349   2.634 -0.5431 -0.8463  1.5882
  797SOL    HW2 2419   0.171   1.321   2.703  1.9022  1.0216 -1.9838
  798SOL     OW 2420   2.050   2.434   0.521 -0.3125 -0.6774  0.0220
  798SOL    HW1 2421   1.956   2.442   0.505  0.1044  1.2323 -2.0654
  798SOL    HW2 2422   2.084   2.522   0.506  1.7367 -1.1357  1.5679
  799SOL     OW 2423   4.294   4.230   0.761 -0.3822 -0.3897  0.2562
  799SOL    HW1 2424   4.240   4.258   0.688  0.0750  0.4886  0.2487
  799SOL    HW2 2425   4.233   4.188   0.822 -1.0300  0.3794  0.1420
  800SOL     OW 2426   1.341   4.651   3.143  0.3103  0.6192 -0.2980
  800SOL    HW1 2427   1.304   4.563   3.154  2.3024 -0.4440 -1.4515
  800SOL    HW2 2428   1.280   4.709   3.189 -2.0474 -1.1065 -1.0576
  801SOL     OW 2429   4.103   3.597   1.073 -0.6433 -0.2208 -0.0629
  801SOL    HW1 2430   4.084   3.680   1.029 -0.2293 -0.0916 -0.0014
  801SOL    HW2 2431   4.053   3.601   1.154 -0.4991  0.0360  0.0142
  802SOL     OW 2432   4.349   4.635   3.262 -0.4392  0.2776 -0.5034
  802SOL    HW1 2433   4.324   4.647   3.354  0.9568 -0.7249  0.0548
  802SOL    HW2 2434   4.269   4.650   3.213 -2.2817 -2.8983  1.1683
  803SOL     OW 2435   1.950   1.642   4.126 -0.5671 -0.3999 -0.7342
  803SOL    HW1 2436   1.956   1.644   4.221 -0.0322  1.1165 -0.7780
  803SOL    HW2 2437   1.856   1.635   4.107 -0.6492 -1.0860 -0.1137
  804SOL     OW 2438   4.047   2.580   0.569  0.3024 -0.5957 -0.2718
  804SOL    HW1 2439   4.106   2.530   0.625  2.1230  0.0685 -1.5005
  804SOL    HW2 2440   4.013   2.650   0.625 -0.0374 -1.5107  0.6882
  805SOL     OW 2441   2.980   3.534   3.805  0.0347  0.0830  0.7569
  805SOL    HW1 2442   2.924   3.603   3.769 -0.3987 -0.5339  0.2190
  805SOL    HW2 2443   2.942   3.514   3.890  0.0300  0.3497  0.8194
  806SOL     OW 2444   1.769   2.795   1.525  0.3592 -0.1072 -0.2389
  806SOL    HW1 2445   1.792   2.882   1.555  0.3242 -0.3478  0.4966
  806SOL    HW2 2446   1.782   2.798   1.430  2.1376  0.1527 -0.0117
  807SOL     OW 2447   1.812   2.406   0.052 -0.0903  0.1311  0.1499
  807SOL    HW1 2448   1.901   2.408   0.088 -0.0087  0.3402 -0.0624
  807SOL    HW2 2449   1.771   2.486   0.083 -1.1352 -1.2277  2.5719
  808SOL     OW 2450   3.138   3.225   2.687 -0.1112  0.6970 -0.0640
  808SOL    HW1 2451   3.231   3.214   2.665 -0.2803  0.9271 -0.9118
  808SOL    HW2 2452   3.124   3.165   2.761  0.7785  0.8737  0.2642
  809SOL     OW 2453   2.424   3.925   3.585  0.3986 -0.3565  0.7930
  809SOL    HW1 2454   2.467   3.998   3.540  0.8609 -1.1045  0.0007
  809SOL    HW2 2455   2.410   3.957   3.674  1.7881  0.2246  0.8250
  810SOL     OW 2456   0.857   0.602   4.671 -0.5103 -0.3616  0.1612
  810SOL    HW1 2457   0.939   0.644   4.697 -1.1571  0.7954  0.3813
  810SOL    HW2 2458   0.879   0.509   4.664  0.8629 -0.0399  0.0079
  811SOL     OW 2459   3.911   1.283   1.217  0.2242  0.3023 -0.2342
  811SOL    HW1 2460   3.872   1.218   1.158  0.1698  1.3281 -1.3733
  811SOL    HW2 2461   3.839   1.309   1.274  0.3499 -0.9193  0.5240
  812SOL     OW 2462   0.404   3.254   1.961  0.5126  0.3976 -0.4807
  812SOL    HW1 2463   0.482   3.280   1.912  1.9454  0.1196  1.5397
  812SOL    HW2 2464   0.410   3.158   1.966  0.0828  0.3807 -0.2598
  813SOL     OW 2465   2.691   0.932   4.441  0.2964  0.0777  0.0436
  813SOL    HW1 2466   2.766   0.948   4.384  1.2331 -0.0180  1.2186
  813SOL    HW2 2467   2.659   0.845   4.414 -1.3419  1.3358 -2.5315
  814SOL     OW 2468   3.985   1.724   3.992  0.2834  0.2953 -0.1482
  814SOL    HW1 2469   4.040   1.727   4.071  0.7866  0.5161 -0.4983
  814SOL    HW2 2470   3.922   1.795   4.004  1.9464  2.0439 -1.0633
  815SOL     OW 2471   2.959   4.186   0.211  0.3040  0.2507  0.3287
  815SOL    HW1 2472   2.998   4.113   0.163 -0.1491  0.1966  0.0402
  815SOL    HW2 2473   2.923   4.243   0.143  1.6699  1.3583  0.4584
  816SOL     OW 2474   1.767   4.253   2.133  0.1702 -0.4508  0.8480
  816SOL    HW1 2475   1.736   4.255   2.223 -2.5878  0.1326 -0.0087
  816SOL    HW2 2476   1.741   4.167   2.100  1.0644 -0.6203  0.5781
  817SOL     OW 2477   0.182   4.851   1.627 -0.2057  0.2631 -0.2247
  817SOL    HW1 2478   0.185   4.779   1.689 -1.6775  1.3566  1.2036
  817SOL    HW2 2479   0.271   4.858   1.594  0.2162 -1.4582  0.4501
  818SOL     OW 2480   0.813   1.542   1.032  0.6379  0.2163  0.2499
  818SOL    HW1 2481   0.873   1.470   1.010  0.9814  0.7124 -0.4724
  818SOL    HW2 2482   0.837   1.567   1.121  1.3311  0.2415  0.0606
  819SOL     OW 2483   3.886   0.933   0.827 -0.2115 -0.2774  0.2171
  819SOL    HW1 2484   3.877   0.839   0.811  0.7246 -0.6217  1.4905
  819SOL    HW2 2485   3.893   0.940   0.922  0.0344  1.0556  0.1155
  820SOL     OW 2486   2.825   1.245   1.248 -0.4177  0.4110  0.6716
  820SOL    HW1 2487   2.909   1.285   1.269 -1.5007  2.3912  1.5451
  820SOL    HW2 2488   2.790   1.218   1.333 -0.8851  0.0849  0.3776
  821SOL     OW 2489   1.808   2.867   0.379 -0.4285  0.1913 -0.1910
  821SOL    HW1 2490   1.717   2.865   0.350 -0.0236 -1.3888 -1.4944
  821SOL    HW2 2491   1.803   2.854   0.474 -1.5659  0.5596 -0.1924
  822SOL     OW 2492   3.024   1.165   2.253  0.2612 -0.5296  0.0125
  822SOL    HW1 2493   2.982   1.246   2.226  0.4982 -0.0616  1.0129
  822SOL    HW2 2494   2.969   1.131   2.323  2.0862  0.7072  2.1963
  823SOL     OW 2495   1.813   0.704   4.449  0.0903  0.3440 -0.0920
  823SOL    HW1 2496   1.730   0.740   4.416  0.0008 -1.0547 -1.5189
  823SOL    HW2 2497   1.822   0.620   4.404  2.5572  0.6813 -0.3624
  824SOL     OW 2498   3.693   3.854   0.553  0.2371  0.7897  0.0268
  824SOL    HW1 2499   3.720   3.946   0.552 -1.4121  1.3348 -2.1658
  824SOL    HW2 2500   3.626   3.848   0.485 -0.6972 -1.7644  1.0627
  825SOL     OW 2501   4.895   3.815   4.400  0.3903 -0.0712 -0.0173
  825SOL    HW1 2502   4.874   3.887   4.340  0.3030  0.5644  0.7584
  825SOL    HW2 2503   4.984   3.789   4.375 -0.2537 -0.9699 -1.5387
  826SOL     OW 2504   0.901   2.316   3.283  0.3810 -0.0042  0.3596
  826SOL    HW1 2505   0.961   2.241   3.281  1.0269  0.4857  0.9452
  826SOL    HW2 2506   0.889   2.334   3.376 -0.2895  0.2128  0.2294
  827SOL     OW 2507   1.269   1.628   3.850 -0.2779  0.5330  0.3988
  827SOL    HW1 2508   1.359   1.628   3.883 -0.7588  0.0562  1.7971
  827SOL    HW2 2509   1.215   1.626   3.928 -1.5121  0.3911 -0.4279
  828SOL     OW 2510   4.636   0.082   2.402 -0.3500  0.6416 -0.1230
  828SOL    HW1 2511   4.547   0.074   2.367 -0.5399 -0.5741  0.5832
  828SOL    HW2 2512   4.631   0.041   2.489  1.1483 -0.3919 -0.4940
  829SOL     OW 2513   1.087   4.387   0.650  0.6120  0.4266 -0.4531
  829SOL    HW1 2514   1.029   4.316   0.623  0.8058  0.6844 -1.6329
  829SOL    HW2 2515   1.164   4.377   0.593  1.0356  1.0300  0.0060
  830SOL     OW 2516   0.708   2.003   0.512  0.3819 -0.4505  0.4182
  830SOL    HW1 2517   0.660   2.083   0.489  2.2442  0.2337 -1.5212
  830SOL    HW2 2518   0.647   1.932   0.494 -0.8674  0.4607  0.8951
  831SOL     OW 2519   1.735   2.492   4.573  0.1741 -0.4353  0.0738
  831SOL    HW1 2520   1.783   2.485   4.490  1.8497 -0.0714  0.9701
  831SOL    HW2 2521   1.698   2.580   4.572  0.5469 -0.2778 -0.1088
  832SOL     OW 2522   4.500   3.555   4.649  0.1277  0.2687  0.3069
  832SOL    HW1 2523   4.532   3.574   4.737  1.2297  0.5329 -0.1359
  832SOL    HW2 2524   4.573   3.512   4.606 -0.8432 -1.0216 -0.0911
  833SOL     OW 2525   0.984   0.082   2.553  0.8163 -0.1201 -0.5178
  833SOL    HW1 2526   0.956   0.121   2.471 -1.8716  0.0895  0.4088
  833SOL    HW2 2527   0.951  -0.008   2.550 -0.1854  0.1817  0.6965
  834SOL     OW 2528   2.760   4.877   2.367  0.5983  0.1862  0.3829
  834SOL    HW1 2529   2.765   4.908   2.458  1.1188  2.0412 -0.2206
  834SOL    HW2 2530   2.668   4.854   2.354  0.8474 -1.8996  1.8940
  835SOL     OW 2531   3.331   0.478   3.179  0.6165 -0.2191  0.1566
  835SOL    HW1 2532   3.381   0.558   3.192  0.5645 -0.2266  0.4184
  835SOL    HW2 2533   3.390   0.419   3.133  0.3470  0.2905 -0.8836
  836SOL     OW 2534   0.729   3.124   4.901 -0.3333  0.1756 -0.0951
  836SOL    HW1 2535   0.740   3.217   4.883  1.0311 -0.2080 -1.4343
  836SOL    HW2 2536   0.766   3.112   4.988 -0.3319  0.8492  0.0019
  837SOL     OW 2537   1.287   3.057   1.136  0.3340  0.0258 -0.3359
  837SOL    HW1 2538   1.350   2.989   1.111 -0.3386 -0.2540 -1.2897
  837SOL    HW2 2539   1.202   3.015   1.129 -0.0635  0.8425 -0.5050
  838SOL     OW 2540   3.336   1.728   2.625 -0.3126 -0.6694  0.0292
  838SOL    HW1 2541   3.261   1.670   2.635 -0.6928 -0.1709  0.1108
  838SOL    HW2 2542   3.365   1.715   2.535 -0.4389 -0.9323  0.0259
  839SOL     OW 2543   2.821   0.904   3.066 -1.2615  0.6004  0.4745
  839SOL    HW1 2544   2.769   0.881   3.143 -2.1961  1.1056  0.0128
  839SOL    HW2 2545   2.768   0.969   3.020 -0.5013  0.6562 -0.3474
  840SOL     OW 2546   0.515   4.353   1.749 -0.6866  0.4509 -0.3146
  840SOL    HW1 2547   0.541   4.295   1.677  0.1505 -3.0099  2.4231
  840SOL    HW2 2548   0.593   4.407   1.765  0.1514 -0.6799 -0.3812
  841SOL     OW 2549   4.227   1.598   0.610  0.1679 -0.0236  0.5124
  841SOL    HW1 2550   4.147   1.546   0.607  0.7972 -1.0044 -2.0688
  841SOL    HW2 2551   4.289   1.546   0.661  0.7213 -1.8556 -1.8568
  842SOL     OW 2552   4.667   2.453   3.874 -0.6076 -0.2131  0.3148
  842SOL    HW1 2553   4.594   2.497   3.830  0.4878  1.4823  0.0718
  842SOL    HW2 2554   4.649   2.464   3.967 -1.7035 -1.6749  0.3011
  843SOL     OW 2555   2.822   4.911   2.654 -0.7215  0.6579 -0.3440
  843SOL    HW1 2556   2.737   4.943   2.685 -1.8413 -0.9960 -1.5189
  843SOL    HW2 2557   2.886   4.967   2.697 -2.3780  1.5536  1.0769
  844SOL     OW 2558   2.137   3.147   3.632 -0.3647  0.5943  0.2173
  844SOL    HW1 2559   2.084   3.182   3.703 -0.3263 -0.9087  1.0116
  844SOL    HW2 2560   2.198   3.087   3.674  1.5296  1.7256 -0.7483
  845SOL     OW 2561   1.093   3.677   1.257 -0.4926  0.1349  0.2436
  845SOL    HW1 2562   1.108   3.771   1.249 -1.6426  0.2486 -0.8024
  845SOL    HW2 2563   1.181   3.639   1.256 -0.0631  1.0995 -0.7831
  846SOL     OW 2564   0.675   4.923   4.181  0.2931  0.3431 -0.2336
  846SOL    HW1 2565   0.607   4.978   4.221 -1.2452 -1.8463  0.3367
  846SOL    HW2 2566   0.631   4.880   4.108  0.9935 -1.2672  0.2621
  847SOL     OW 2567   0.893   0.452   1.170  0.1484 -0.3724  0.3861
  847SOL    HW1 2568   0.920   0.443   1.079  1.7747  2.8903  0.4020
  847SOL    HW2 2569   0.807   0.410   1.175 -0.2293 -0.1538 -2.7554
  848SOL     OW 2570   1.346   3.876   2.961 -0.2266  0.1872  0.0470
  848SOL    HW1 2571   1.383   3.803   3.010  0.2951 -1.0289 -2.0762
  848SOL    HW2 2572   1.421   3.923   2.926 -0.5914  0.2275 -0.7148
  849SOL     OW 2573   4.155   1.052   0.451  0.3952 -0.6201 -0.5086
  849SOL    HW1 2574   4.232   1.018   0.497  1.5392  1.8992 -0.3992
  849SOL    HW2 2575   4.108   1.103   0.518 -0.0988 -0.2340 -1.1352
  850SOL     OW 2576   2.107   3.856   4.427  0.6846 -0.3159 -0.2203
  850SOL    HW1 2577   2.111   3.934   4.372  0.9342 -0.0823  0.1333
  850SOL    HW2 2578   2.147   3.787   4.373  1.3168  0.0075 -0.1753
  851SOL     OW 2579   3.552   1.838   0.716 -0.1574 -0.2692  0.4208
  851SOL    HW1 2580   3.608   1.815   0.643  0.0972  0.8767  0.2304
  851SOL    HW2 2581   3.470   1.867   0.675 -0.7041 -1.3975  0.6740
  852SOL     OW 2582   4.638   3.835   1.828 -0.1108  0.0004  0.0786
  852SOL    HW1 2583   4.655   3.744   1.803 -2.3162 -0.5937  0.4899
  852SOL    HW2 2584   4.559   3.859   1.779 -0.7613  0.9734  1.5224
  853SOL     OW 2585   2.404   4.072   4.499  0.0193 -0.4924  0.3278
  853SOL    HW1 2586   2.416   3.990   4.546 -0.3442 -0.8574 -0.2064
  853SOL    HW2 2587   2.480   4.078   4.441 -0.0876 -0.5801  0.1787
  854SOL     OW 2588   4.609   2.461   3.583 -0.3576  0.3792 -0.4660
  854SOL    HW1 2589   4.692   2.472   3.628 -0.5038  0.9591 -0.3307
  854SOL    HW2 2590   4.543   2.494   3.645 -0.6168  0.6027 -0.8535
  855SOL     OW 2591   1.123   4.855   1.979  0.1324 -0.0435 -0.4706
  855SOL    HW1 2592   1.048   4.912   1.961 -0.8747 -1.0000  0.5307
  855SOL    HW2 2593   1.165   4.893   2.056 -0.3872 -0.4826  0.0401
  856SOL     OW 2594   0.205   3.655   4.800 -0.2420 -0.3153  0.4041
  856SOL    HW1 2595   0.201   3.624   4.709 -0.5288  0.7652  0.0237
  856SOL    HW2 2596   0.158   3.739   4.798  3.0291  1.7017  0.6879
  857SOL     OW 2597   0.847   0.406   3.887 -0.6972  0.1152 -0.1288
  857SOL    HW1 2598   0.877   0.391   3.797  0.9830 -1.4280  0.6397
  857SOL    HW2 2599   0.825   0.318   3.920  0.4935  0.4062  1.5553
  858SOL     OW 2600   2.489   0.396   2.600 -0.6642 -0.0172  0.0892
  858SOL    HW1 2601   2.520   0.355   2.680 -1.2588  1.5739  1.1864
  858SOL    HW2 2602   2.394   0.387   2.604 -0.6462 -1.2525 -1.2273
  859SOL     OW 2603   4.115   3.434   4.248  0.3320 -0.1661  0.6509
  859SOL    HW1 2604   4.182   3.393   4.302  0.1962 -1.1600  0.1077
  859SOL    HW2 2605   4.125   3.528   4.262  1.4610 -0.3316  1.0071
  860SOL     OW 2606   4.117   3.352   2.314  0.0884 -0.3203  0.1200
  860SOL    HW1 2607   4.093   3.430   2.364 -0.0059 -0.4500  0.2810
  860SOL    HW2 2608   4.097   3.375   2.223  2.8114  0.9091 -0.2465
  861SOL     OW 2609   1.078   0.116   0.504  0.3547 -0.5307  0.0507
  861SOL    HW1 2610   1.165   0.116   0.465  0.6108  0.1502  0.5985
  861SOL    HW2 2611   1.022   0.076   0.438  0.9843 -0.4817 -0.5251
  862SOL     OW 2612   4.785   0.613   0.646 -0.8282  0.4706 -0.4711
  862SOL    HW1 2613   4.782   0.524   0.682 -1.9122  0.8911  0.5447
  862SOL    HW2 2614   4.695   0.631   0.621 -0.7659  1.5675  0.0501
  863SOL     OW 2615   0.148   3.249   2.715  0.0288  0.8413  0.6222
  863SOL    HW1 2616   0.059   3.216   2.705  0.3663  0.5390 -1.8567
  863SOL    HW2 2617   0.173   3.279   2.628  2.2749  1.1696  1.3158
  864SOL     OW 2618   4.514   4.927   1.590  0.3140  0.8190 -0.2603
  864SOL    HW1 2619   4.580   4.926   1.660  0.0433 -0.3269  0.0081
  864SOL    HW2 2620   4.560   4.963   1.515  0.5513  2.3012  0.5555
  865SOL     OW 2621   2.252   3.205   0.493  0.8179  0.6813  0.0412
  865SOL    HW1 2622   2.298   3.158   0.562  1.2679  1.1611  0.0728
  865SOL    HW2 2623   2.233   3.138   0.427  1.1879  0.4015  0.2192
  866SOL     OW 2624   0.038   0.942   3.957  0.3348  0.5054  0.2128
  866SOL    HW1 2625  -0.026   0.996   3.913  0.7431  1.7254  1.0566
  866SOL    HW2 2626   0.002   0.927   4.045 -0.0605 -1.1437 -0.1860
  867SOL     OW 2627   0.565   3.193   0.873 -0.2897 -0.1073 -0.1392
  867SOL    HW1 2628   0.604   3.254   0.811 -0.2259 -0.4322 -0.4217
  867SOL    HW2 2629   0.586   3.229   0.959  2.5114 -1.3332 -0.1877
  868SOL     OW 2630   2.472   1.532   1.365  0.2894 -0.6988  0.4109
  868SOL    HW1 2631   2.452   1.530   1.271 -0.0266 -2.1549  0.4728
  868SOL    HW2 2632   2.557   1.574   1.371  0.2616 -0.4876 -0.5234
  869SOL     OW 2633   0.060   4.833   4.814 -0.6585  0.3627 -0.5433
  869SOL    HW1 2634   0.012   4.890   4.754 -0.4677  0.5094 -0.5561
  869SOL    HW2 2635   0.109   4.893   4.870  0.4757  0.1923 -1.3183
  870SOL     OW 2636   4.096   1.891   2.284 -0.1482  0.3389 -0.0042
  870SOL    HW1 2637   4.151   1.819   2.314  1.5878  2.1037  1.3455
  870SOL    HW2 2638   4.006   1.859   2.292  0.5833 -2.0611 -0.6615
  871SOL     OW 2639   2.509   1.406   0.274 -0.5144  0.5271 -0.1324
  871SOL    HW1 2640   2.427   1.407   0.323 -2.3436 -1.1749 -2.8647
  871SOL    HW2 2641   2.496   1.470   0.204 -0.4128 -1.1083 -1.7455
  872SOL     OW 2642   4.888   0.792   3.068  0.2623  0.2075 -0.1626
  872SOL    HW1 2643   4.955   0.782   3.136  2.3293  0.3663 -2.0732
  872SOL    HW2 2644   4.805   0.792   3.117  1.5627 -0.6869  2.2428
  873SOL     OW 2645   3.273   4.476   1.946 -0.2709  0.0741  0.0490
  873SOL    HW1 2646   3.298   4.426   1.869  0.8447  0.4056  0.1802
  873SOL    HW2 2647   3.272   4.412   2.017 -0.8633 -0.1447 -0.1499
  874SOL     OW 2648   4.811   0.493   2.247 -0.2567 -0.3625 -0.2973
  874SOL    HW1 2649   4.759   0.567   2.214  0.3489  1.3069  2.2196
  874SOL    HW2 2650   4.773   0.472   2.332  1.1951 -1.2461  0.1739
  875SOL     OW 2651   1.224   2.841   1.919 -0.1815 -0.3323  0.0066
  875SOL    HW1 2652   1.314   2.830   1.948  0.3893  0.9019 -1.2257
  875SOL    HW2 2653   1.226   2.914   1.857 -2.1229  0.1065  0.3773
  876SOL     OW 2654   1.026   2.229   2.464  0.2302  0.2750  0.3955
  876SOL    HW1 2655   0.948   2.181   2.435 -0.4197  0.7115  1.3205
  876SOL    HW2 2656   0.998   2.269   2.547  1.5924  0.0795  0.9643
  877SOL     OW 2657   3.523   0.897   4.211  0.0900 -0.6534 -0.2965
  877SOL    HW1 2658   3.575   0.822   4.241  0.2672  0.6630  3.1665
  877SOL    HW2 2659   3.588   0.958   4.177  0.7612  0.2073  2.2788
  878SOL     OW 2660   2.550   3.173   1.230  0.0938 -0.1255 -0.3071
  878SOL    HW1 2661   2.459   3.184   1.258 -0.2161 -1.8021 -0.5526
  878SOL    HW2 2662   2.598   3.157   1.312 -0.2917 -1.8622 -0.3878
  879SOL     OW 2663   2.449   1.508   3.176 -0.4661  0.0889  0.3356
  879SOL    HW1 2664   2.393   1.470   3.108 -1.5345 -0.2418  1.3539
  879SOL    HW2 2665   2.425   1.601   3.178  1.0000  0.5339 -1.0656
  880SOL     OW 2666   0.260   1.900   2.417 -0.6963 -0.0640 -0.2786
  880SOL    HW1 2667   0.294   1.987   2.436 -0.4641 -0.3794  0.8429
  880SOL    HW2 2668   0.279   1.849   2.496  0.0363 -1.3929 -1.2687
  881SOL     OW 2669   1.322   0.430   3.444 -0.1536 -0.1072 -0.4753
  881SOL    HW1 2670   1.276   0.513   3.458 -1.9317 -1.1303  0.0244
  881SOL    HW2 2671   1.258   0.363   3.465  1.7082 -1.6412  0.6564
  882SOL     OW 2672   2.258   0.078   4.603  0.4063 -0.0243  0.2522
  882SOL    HW1 2673   2.318   0.024   4.552 -0.1595 -0.6053  0.1893
  882SOL    HW2 2674   2.222   0.140   4.540  1.3772  0.7258  0.4096
  883SOL     OW 2675   3.743   3.988   3.254 -0.3501 -0.3102 -0.2837
  883SOL    HW1 2676   3.821   4.041   3.237 -0.6332 -0.1046 -0.9906
  883SOL    HW2 2677   3.697   3.986   3.170 -1.8598  0.8101  0.4651
  884SOL     OW 2678   2.022   3.112   2.451  0.5368 -0.4381  0.1342
  884SOL    HW1 2679   2.107   3.079   2.422  0.8605 -0.0259  0.5942
  884SOL    HW2 2680   1.994   3.052   2.520  2.7276  2.0136  3.4630
  885SOL     OW 2681   4.697   4.832   4.713 -0.2418 -0.4226 -0.4961
  885SOL    HW1 2682   4.710   4.742   4.742  0.4739 -0.1444  0.0755
  885SOL    HW2 2683   4.621   4.828   4.655  0.8835 -1.6948 -1.9646
  886SOL     OW 2684   3.172   2.774   2.770  0.3687  0.5916 -0.2551
  886SOL    HW1 2685   3.127   2.836   2.828 -0.2148 -0.3258  0.3045
  886SOL    HW2 2686   3.193   2.700   2.827 -2.5322 -1.4946 -1.6882
  887SOL     OW 2687   0.531   3.646   1.549 -0.2550  0.1978 -0.0922
  887SOL    HW1 2688   0.435   3.651   1.554 -0.2099  0.2380  1.0985
  887SOL    HW2 2689   0.560   3.668   1.638  0.7514 -2.4057  0.2991
  888SOL     OW 2690   0.336   4.801   3.188  0.3139 -0.6665  1.2578
  888SOL    HW1 2691   0.414   4.750   3.207  1.4989 -0.0994 -1.5898
  888SOL    HW2 2692   0.349   4.834   3.099 -1.2312  3.0038  2.1684
  889SOL     OW 2693   4.684   4.184   4.087 -0.5279  0.3154  0.4690
  889SOL    HW1 2694   4.599   4.148   4.061  0.3674 -0.3359 -1.7761
  889SOL    HW2 2695   4.734   4.191   4.006  2.2599 -1.0543  1.9084
  890SOL     OW 2696   0.410   4.216   2.116  0.9300  0.0714  0.0706
  890SOL    HW1 2697   0.341   4.282   2.124  0.7388 -0.1726  0.4938
  890SOL    HW2 2698   0.371   4.136   2.153  0.8388 -0.5217 -1.2701
  891SOL     OW 2699   4.880   3.356   2.410 -0.2962  0.2558 -0.2697
  891SOL    HW1 2700   4.805   3.337   2.465  0.6298 -1.5642  0.4468
  891SOL    HW2 2701   4.942   3.400   2.468 -0.2849  0.5394 -0.4981
  892SOL     OW 2702   2.229   0.714   4.592 -0.2987 -0.1061 -0.0187
  892SOL    HW1 2703   2.265   0.787   4.642  1.5797 -0.8622 -0.1683
  892SOL    HW2 2704   2.274   0.719   4.507 -1.2324 -0.5715 -0.5531
  893SOL     OW 2705   1.696   4.817   1.860 -0.4616  0.2166 -0.6046
  893SOL    HW1 2706   1.657   4.745   1.909 -1.6739  0.1984 -1.5419
  893SOL    HW2 2707   1.790   4.802   1.866 -0.5769 -0.0109  1.3418
  894SOL     OW 2708   3.855   2.492   4.071  0.2840  0.0428 -0.1275
  894SOL    HW1 2709   3.850   2.402   4.039  0.3195 -0.7397  1.9050
  894SOL    HW2 2710   3.887   2.543   3.997  2.7760 -2.0347 -0.6266
  895SOL     OW 2711   0.165   4.786   2.681  0.3505 -0.0880 -0.1134
  895SOL    HW1 2712   0.189   4.694   2.693  0.6274 -0.0382 -0.2862
  895SOL    HW2 2713   0.233   4.822   2.624 -2.2219 -0.9893 -4.2806
  896SOL     OW 2714   1.453   4.650   2.292 -0.0436 -0.6967 -0.6938
  896SOL    HW1 2715   1.413   4.691   2.215  1.1773  0.4827 -0.7214
  896SOL    HW2 2716   1.379   4.615   2.341 -1.3132  2.5859 -0.0390
  897SOL     OW 2717   1.015   2.827   2.751 -0.2972 -0.2853  0.3620
  897SOL    HW1 2718   1.079   2.848   2.819 -0.1236 -0.0555  0.1267
  897SOL    HW2 2719   0.933   2.863   2.784 -0.1234  0.2344  0.2421
  898SOL     OW 2720   4.662   2.474   0.648  0.0156  0.0900 -0.0624
  898SOL    HW1 2721   4.609   2.458   0.570  0.3754 -1.4897 -0.0180
  898SOL    HW2 2722   4.732   2.409   0.643  1.1775  1.2349  0.5876
  899SOL     OW 2723   1.186   1.142   1.268  0.2972 -0.5477 -0.0932
  899SOL    HW1 2724   1.149   1.054   1.261  1.1041 -1.0438  1.3891
  899SOL    HW2 2725   1.131   1.186   1.333  0.7443 -0.4464  0.2242
  900SOL     OW 2726   3.459   2.610   1.927 -0.1873 -0.0785 -0.2692
  900SOL    HW1 2727   3.497   2.662   1.998 -2.0409  0.0362  0.6944
  900SOL    HW2 2728   3.511   2.530   1.925  0.7543  0.4977  0.2699
  901SOL     OW 2729   3.140   0.509   3.431  0.0075  0.1750  0.8907
  901SOL    HW1 2730   3.176   0.521   3.343  0.1556  1.3067  1.0970
  901SOL    HW2 2731   3.171   0.422   3.457  0.5218  0.1045  0.0924
  902SOL     OW 2732   3.778   4.121   0.563  0.1308  0.0598  0.1227
  902SOL    HW1 2733   3.717   4.175   0.514 -1.2087 -0.5452  1.0623
  902SOL    HW2 2734   3.770   4.152   0.653  1.6079  0.3089  0.1879
  903SOL     OW 2735   1.558   2.809   0.293 -0.1345 -0.4908  0.0522
  903SOL    HW1 2736   1.538   2.728   0.339  1.0285 -0.5074  0.5579
  903SOL    HW2 2737   1.478   2.861   0.300 -1.4548 -2.1942 -1.6546
  904SOL     OW 2738   2.931   1.449   1.590 -0.0535  0.0358  0.0352
  904SOL    HW1 2739   2.987   1.507   1.539 -1.3408  1.9949  0.7408
  904SOL    HW2 2740   2.963   1.457   1.680  2.0599 -3.2293 -0.2740
  905SOL     OW 2741   3.820   2.246   3.862 -0.3386 -0.4786  0.0500
  905SOL    HW1 2742   3.725   2.243   3.871 -0.1944 -2.0794  1.4191
  905SOL    HW2 2743   3.842   2.171   3.808  0.0543  0.9457 -1.8874
  906SOL     OW 2744   3.157   1.167   0.442  0.2448  0.2030 -0.0299
  906SOL    HW1 2745   3.101   1.103   0.399  0.3300  1.1758 -1.6505
  906SOL    HW2 2746   3.106   1.248   0.442  0.2338  0.2350  1.7750
  907SOL     OW 2747   2.715   4.672   1.414 -0.0930  0.3848 -0.2314
  907SOL    HW1 2748   2.794   4.648   1.462 -0.9050 -0.5927  0.6530
  907SOL    HW2 2749   2.716   4.768   1.413  0.4927  0.4022  0.7955
  908SOL     OW 2750   4.533   3.645   3.592  0.8132 -0.2566  0.2373
  908SOL    HW1 2751   4.482   3.679   3.666  0.2278 -1.4633  0.4015
  908SOL    HW2 2752   4.622   3.639   3.626  0.9063  0.9474  0.2507
  909SOL     OW 2753   4.170   4.829   2.783  0.8179 -0.4860  0.5837
  909SOL    HW1 2754   4.236   4.883   2.827 -2.2726  2.3571  2.1511
  909SOL    HW2 2755   4.168   4.863   2.693  1.0241 -0.1224  0.7119
  910SOL     OW 2756   4.672   1.463   2.039 -0.2731  0.0715  0.0383
  910SOL    HW1 2757   4.598   1.412   2.072 -0.8391  1.2582  0.6412
  910SOL    HW2 2758   4.705   1.412   1.965 -1.5809 -0.5562 -0.1334
  911SOL     OW 2759   3.869   4.828   3.591 -0.3036  0.1219  0.3332
  911SOL    HW1 2760   3.807   4.879   3.643  0.0518  0.4184  0.4722
  911SOL    HW2 2761   3.950   4.829   3.642 -0.6016 -1.5736  0.8995
  912SOL     OW 2762   0.449   0.578   1.030 -0.5601  0.9019 -0.8030
  912SOL    HW1 2763   0.453   0.555   1.123  4.4295  0.1746 -0.9447
  912SOL    HW2 2764   0.406   0.502   0.989 -0.6300  0.1240  0.6377
  913SOL     OW 2765   4.160   0.359   1.856  0.4540 -0.1640  0.2311
  913SOL    HW1 2766   4.218   0.283   1.867  1.6983  0.9904  1.9941
  913SOL    HW2 2767   4.197   0.407   1.782  0.0468 -0.8869 -0.4642
  914SOL     OW 2768   4.747   4.132   2.883  0.5589 -0.5001 -0.6185
  914SOL    HW1 2769   4.726   4.164   2.970  3.4011 -0.5970  0.2055
  914SOL    HW2 2770   4.680   4.066   2.865 -2.8747  2.6922 -0.5755
  915SOL     OW 2771   0.898   4.285   0.272  0.0013  0.0683  0.0866
  915SOL    HW1 2772   0.883   4.343   0.198  0.6948 -0.3914 -0.4215
  915SOL    HW2 2773   0.962   4.222   0.241  0.8142  0.2652  1.2883
  916SOL     OW 2774   2.524   2.431   1.723 -0.1489  0.6800 -0.4407
  916SOL    HW1 2775   2.558   2.360   1.668 -0.4362 -0.2186  0.5183
  916SOL    HW2 2776   2.601   2.472   1.760  0.0142  0.8165 -0.9178
  917SOL     OW 2777   0.743   2.906   2.815  0.2291 -0.6119 -0.2174
  917SOL    HW1 2778   0.747   2.919   2.910 -1.6266 -2.1374  0.1264
  917SOL    HW2 2779   0.739   2.811   2.804  0.4908 -0.4545 -1.8411
  918SOL     OW 2780   0.781   1.591   4.876  0.0885  0.5893 -0.7045
  918SOL    HW1 2781   0.718   1.654   4.912 -1.7877 -0.4184 -2.0779
  918SOL    HW2 2782   0.729   1.533   4.821  1.8976 -1.6194 -0.2584
  919SOL     OW 2783   2.616   3.578   0.410  0.2669 -0.5084 -0.0705
  919SOL    HW1 2784   2.520   3.580   0.417  0.1439 -1.7857 -0.9661
  919SOL    HW2 2785   2.639   3.661   0.369 -0.5967 -0.7051 -1.0213
  920SOL     OW 2786   3.264   3.191   0.250  0.6864 -0.5465  0.3577
  920SOL    HW1 2787   3.200   3.222   0.314 -0.9042  0.4406 -1.6084
  920SOL    HW2 2788   3.261   3.095   0.256 -0.4851 -0.4869  0.7734
  921SOL     OW 2789   3.951   2.325   1.780 -0.6565 -0.1181  0.2283
  921SOL    HW1 2790   3.975   2.296   1.692  0.7279 -0.1327  0.5844
  921SOL    HW2 2791   3.897   2.254   1.816 -1.4075 -0.0158 -0.6639
  922SOL     OW 2792   1.199   1.646   4.731 -0.6176 -0.2842  0.4008
  922SOL    HW1 2793   1.175   1.708   4.800  0.3162  0.0836  0.4159
  922SOL    HW2 2794   1.234   1.701   4.661  2.1778 -0.8472  1.2183
  923SOL     OW 2795   0.775   4.710   1.026 -0.4405  0.1030 -0.5211
  923SOL    HW1 2796   0.849   4.716   1.087 -0.3312 -3.2340 -0.1450
  923SOL    HW2 2797   0.811   4.741   0.942 -0.0131  2.8051  0.5541
  924SOL     OW 2798   2.952   2.886   4.192  0.2046 -0.6520 -0.3234
  924SOL    HW1 2799   2.949   2.920   4.282  2.0741  1.1772 -0.8584
  924SOL    HW2 2800   2.931   2.794   4.201  0.7318 -0.6280  2.0714
  925SOL     OW 2801   2.632   2.345   4.371  0.1776  0.3653 -0.6652
  925SOL    HW1 2802   2.548   2.300   4.374  1.0333 -1.4205 -1.8821
  925SOL    HW2 2803   2.610   2.434   4.344 -1.3922  0.2361  0.0598
  926SOL     OW 2804   4.072   3.497   0.431 -0.3526  0.5423  0.2361
  926SOL    HW1 2805   4.100   3.454   0.350 -0.4748 -0.9027  0.9350
  926SOL    HW2 2806   4.150   3.545   0.460 -0.1925  0.7597 -0.5350
  927SOL     OW 2807   3.253   0.777   2.972 -0.3699 -0.6181 -0.2889
  927SOL    HW1 2808   3.331   0.744   3.017 -0.2687  0.2572  0.2017
  927SOL    HW2 2809   3.286   0.843   2.911 -0.6811 -0.6097 -0.4517
  928SOL     OW 2810   1.563   3.924   1.818 -0.3686 -0.4851  0.0836
  928SOL    HW1 2811   1.564   4.008   1.771 -2.0489 -1.1848 -1.3324
  928SOL    HW2 2812   1.495   3.873   1.774  0.2937 -2.4441  1.1992
  929SOL     OW 2813   1.707   1.409   0.641 -0.1980 -0.3363 -0.8123
  929SOL    HW1 2814   1.793   1.418   0.600  0.4392 -1.7199  0.1365
  929SOL    HW2 2815   1.711   1.467   0.717  0.0119 -0.6270 -0.6002
  930SOL     OW 2816   1.603   2.916   1.090  0.1396 -0.4205  0.3374
  930SOL    HW1 2817   1.672   2.946   1.030 -1.4486  1.0476 -0.8182
  930SOL    HW2 2818   1.543   2.867   1.034  0.1219 -1.5514  1.3122
  931SOL     OW 2819   3.372   4.824   0.848 -0.0690 -0.2055 -0.1635
  931SOL    HW1 2820   3.398   4.908   0.885  0.7166  0.3850 -1.9468
  931SOL    HW2 2821   3.306   4.790   0.909 -0.1107  1.5054  0.7977
  932SOL     OW 2822   3.002   4.812   0.365 -0.4171 -0.2693 -0.0512
  932SOL    HW1 2823   2.960   4.727   0.381  0.0802 -0.1321  2.3618
  932SOL    HW2 2824   2.953   4.873   0.419 -0.4062  0.8952 -1.3265
  933SOL     OW 2825   3.721   3.543   3.466 -0.2559  0.0421 -0.2613
  933SOL    HW1 2826   3.674   3.550   3.383 -0.8178 -1.8469 -0.1678
  933SOL    HW2 2827   3.740   3.449   3.475 -2.6635 -0.3125  3.0045
  934SOL     OW 2828   1.725   0.386   1.996  0.2022 -0.6148 -0.0607
  934SOL    HW1 2829   1.709   0.470   2.038 -0.1203 -0.5978 -0.2176
  934SOL    HW2 2830   1.792   0.404   1.930 -0.5387 -0.2882 -0.7344
  935SOL     OW 2831   4.681   0.166   4.777 -0.2339  0.3859  0.4586
  935SOL    HW1 2832   4.614   0.211   4.726  0.4469  0.4482 -0.3957
  935SOL    HW2 2833   4.677   0.075   4.747  2.2629  0.9662 -2.1053
  936SOL     OW 2834   1.048   2.887   0.552  0.4559  0.2169  0.4946
  936SOL    HW1 2835   1.053   2.831   0.629 -0.5416  1.6783  1.6654
  936SOL    HW2 2836   0.958   2.878   0.521  1.0837 -1.0976 -1.1371
  937SOL     OW 2837   0.213   0.062   1.345  0.5969  0.1172  0.6642
  937SOL    HW1 2838   0.277   0.057   1.416 -0.1916  0.0170  1.3816
  937SOL    HW2 2839   0.151   0.129   1.373 -0.2444 -0.5780  0.5066
  938SOL     OW 2840   1.897   0.619   3.209  0.3204  0.3541  0.4057
  938SOL    HW1 2841   1.844   0.679   3.262  1.2857 -0.4092  2.2985
  938SOL    HW2 2842   1.969   0.593   3.266 -0.0450 -2.6145 -0.3327
  939SOL     OW 2843   1.563   0.476   4.020  0.5775  0.1639  0.6990
  939SOL    HW1 2844   1.505   0.495   3.946 -0.4182  0.3174  1.5001
  939SOL    HW2 2845   1.591   0.385   4.006 -0.8716 -0.3473  0.9511
  940SOL     OW 2846   0.342   2.167   4.353  0.2951  0.0006 -0.1944
  940SOL    HW1 2847   0.402   2.224   4.304 -0.4832 -0.1132 -1.3161
  940SOL    HW2 2848   0.263   2.220   4.364  0.3672 -0.0688  0.7474
  941SOL     OW 2849   1.960   4.043   4.854 -0.2014  0.0505 -0.0739
  941SOL    HW1 2850   1.983   3.961   4.809 -0.7765 -1.3775  2.1089
  941SOL    HW2 2851   2.042   4.092   4.856  0.6175 -1.2731  0.1801
  942SOL     OW 2852   3.064   3.936   1.070 -0.3324  0.0368 -0.4356
  942SOL    HW1 2853   2.982   3.964   1.029 -0.4377 -0.3194 -0.4698
  942SOL    HW2 2854   3.130   3.993   1.032 -0.6370  0.6733 -0.0228
  943SOL     OW 2855   1.837   3.478   1.059  0.1743  0.0679 -0.0140
  943SOL    HW1 2856   1.866   3.391   1.032 -1.1194 -0.5932  0.6295
  943SOL    HW2 2857   1.883   3.538   1.000  2.7703 -0.8670  0.8773
  944SOL     OW 2858   1.171   3.940   3.948 -0.3805 -0.3056  0.2874
  944SOL    HW1 2859   1.147   3.901   3.864 -0.9952 -0.9149  0.7350
  944SOL    HW2 2860   1.112   4.015   3.958  1.4362  1.4099 -1.0207
  945SOL     OW 2861   0.413   0.917   0.002  0.4819 -0.0803 -0.5677
  945SOL    HW1 2862   0.333   0.872  -0.027  1.4690 -1.9419 -0.5754
  945SOL    HW2 2863   0.414   0.999  -0.048 -1.1482 -0.2424 -0.9315
  946SOL     OW 2864   0.792   0.609   4.092 -0.3812 -0.0093  0.4106
  946SOL    HW1 2865   0.823   0.572   4.010 -0.1634 -2.1038  1.3628
  946SOL    HW2 2866   0.816   0.544   4.158 -1.0766  1.3268  2.0597
  947SOL     OW 2867   3.372   1.439   3.117 -0.0389  0.5693  0.2285
  947SOL    HW1 2868   3.458   1.480   3.108 -1.0154  2.7789  0.3560
  947SOL    HW2 2869   3.340   1.470   3.202 -0.5093 -1.2019  0.7402
  948SOL     OW 2870   1.578   0.214   4.009  0.8222 -0.6401  0.0190
  948SOL    HW1 2871   1.490   0.179   3.998  0.5817 -1.2377  3.0543
  948SOL    HW2 2872   1.633   0.160   3.952 -0.3711 -2.1651  0.2572
  949SOL     OW 2873   1.265   2.373   2.499  0.1977  0.1117  0.1254
  949SOL    HW1 2874   1.330   2.319   2.543  0.7893  0.7835  0.0945
  949SOL    HW2 2875   1.195   2.312   2.475  1.9378 -1.1112 -2.1133
  950SOL     OW 2876   1.332   0.353   3.175  0.5422  0.2941 -0.1863
  950SOL    HW1 2877   1.338   0.373   3.269 -1.2794 -0.7048  0.1977
  950SOL    HW2 2878   1.336   0.257   3.171  2.6219  0.3775 -1.3584
  951SOL     OW 2879   0.533   2.593   1.403 -0.2489  0.2949  0.2373
  951SOL    HW1 2880   0.587   2.578   1.325  0.0344  2.1443  0.0317
  951SOL    HW2 2881   0.585   2.652   1.457 -1.5598  1.1860  0.5807
  952SOL     OW 2882   4.792   3.641   3.645  0.2363  0.0383  0.6111
  952SOL    HW1 2883   4.806   3.621   3.552 -0.5132 -0.5588  0.6122
  952SOL    HW2 2884   4.828   3.566   3.692 -0.0359  0.0017  0.7643
  953SOL     OW 2885   3.169   4.850   1.049 -0.2412 -0.3025  0.0303
  953SOL    HW1 2886   3.216   4.861   1.132 -0.6257 -2.3491  0.5775
  953SOL    HW2 2887   3.142   4.938   1.025 -0.4302  0.3106  2.2811
  954SOL     OW 2888   3.298   1.429   0.672  0.1009 -0.2211  0.1386
  954SOL    HW1 2889   3.213   1.426   0.716  0.2252 -0.0934  0.3879
  954SOL    HW2 2890   3.329   1.338   0.675  0.2226 -0.1690  0.5403
  955SOL     OW 2891   1.166   2.296   4.534 -0.1126  0.9537  0.4230
  955SOL    HW1 2892   1.183   2.384   4.500 -0.9076  1.2392  0.7598
  955SOL    HW2 2893   1.072   2.294   4.553 -0.2977 -0.2709 -0.4484
  956SOL     OW 2894   4.042   2.491   3.188 -0.5993 -0.0644  0.2886
  956SOL    HW1 2895   4.106   2.544   3.142 -0.0255 -0.2120  0.9021
  956SOL    HW2 2896   4.049   2.404   3.149  1.4132 -0.7741  2.0219
  957SOL     OW 2897   4.074   1.254   3.589 -0.7305 -0.5778  0.3922
  957SOL    HW1 2898   3.983   1.232   3.610 -0.9353 -0.5998 -0.4775
  957SOL    HW2 2899   4.108   1.176   3.545 -0.7643 -0.0036 -0.6642
  958SOL     OW 2900   0.810   2.387   0.109 -0.3941 -0.5201  0.1742
  958SOL    HW1 2901   0.835   2.402   0.018 -1.7873 -0.1973 -0.1790
  958SOL    HW2 2902   0.722   2.349   0.104  0.2840 -2.4077  1.3185
  959SOL     OW 2903   1.601   2.305   3.109  0.3339 -0.2952 -0.4032
  959SOL    HW1 2904   1.694   2.329   3.104 -0.4168  2.8360 -2.1935
  959SOL    HW2 2905   1.560   2.377   3.157 -1.0331 -2.4804  1.9423
  960SOL     OW 2906   2.341   2.971   2.960 -0.2057 -0.2262  0.2495
  960SOL    HW1 2907   2.253   2.998   2.930 -0.1550  1.9259  1.7780
  960SOL    HW2 2908   2.335   2.974   3.055  0.7198 -3.0985  0.4872
  961SOL     OW 2909   2.219   0.513   0.816 -0.1424 -0.5642  0.4155
  961SOL    HW1 2910   2.252   0.603   0.822  0.5930 -0.8079  0.1972
  961SOL    HW2 2911   2.129   0.522   0.785  0.3033  0.0451 -0.7813
  962SOL     OW 2912   3.391   3.754   4.273  0.4346  0.1639  0.1254
  962SOL    HW1 2913   3.322   3.748   4.207  0.2125 -1.2755  0.4645
  962SOL    HW2 2914   3.473   3.748   4.223  0.4232  2.8887 -0.3945
  963SOL     OW 2915   1.343   0.741   4.842  0.0805  0.3073  0.0778
  963SOL    HW1 2916   1.395   0.822   4.841  0.6707 -0.0220 -2.4926
  963SOL    HW2 2917   1.404   0.673   4.814 -0.7092 -0.8638  1.0964
  964SOL     OW 2918   2.767   3.792   1.963 -0.0448 -0.1430 -0.5064
  964SOL    HW1 2919   2.806   3.874   1.993 -0.0012 -0.3864  0.1196
  964SOL    HW2 2920   2.698   3.774   2.028  2.1481 -2.3571  1.3991
  965SOL     OW 2921   0.577   0.592   4.628 -0.1260 -0.2162 -0.7163
  965SOL    HW1 2922   0.664   0.625   4.651 -1.2210  3.4680 -1.1796
  965SOL    HW2 2923   0.589   0.548   4.544  1.5005 -1.1373 -0.0344
  966SOL     OW 2924   0.122   3.456   2.224  0.2632 -0.1332 -0.0234
  966SOL    HW1 2925   0.050   3.417   2.272 -0.3950  0.2274 -0.6799
  966SOL    HW2 2926   0.162   3.517   2.286 -1.3426  1.2509 -0.2676
  967SOL     OW 2927   2.633   1.082   2.963 -0.4224 -0.4055 -0.4464
  967SOL    HW1 2928   2.629   1.113   2.873 -1.2214 -2.1950 -1.0804
  967SOL    HW2 2929   2.542   1.060   2.985 -0.2133 -0.1798  0.7256
  968SOL     OW 2930   2.566   0.235   2.804 -0.0100  0.0590 -0.0994
  968SOL    HW1 2931   2.556   0.263   2.895  0.3680 -0.9544  0.2659
  968SOL    HW2 2932   2.657   0.256   2.782 -0.5504  1.8726 -0.8230
  969SOL     OW 2933   0.592   3.777   4.665  0.6826  0.2406 -0.3041
  969SOL    HW1 2934   0.509   3.820   4.687  0.8975  0.8411 -0.6240
  969SOL    HW2 2935   0.654   3.809   4.731  0.6893 -0.0942 -0.1504
  970SOL     OW 2936   4.824   1.022   3.396  0.4563 -0.5777  0.4485
  970SOL    HW1 2937   4.851   1.055   3.482  0.4706 -0.0509  0.2474
  970SOL    HW2 2938   4.861   1.084   3.334  1.4447 -1.6130 -0.0254
  971SOL     OW 2939   1.874   4.058   2.628 -0.2016  0.0014  0.3895
  971SOL    HW1 2940   1.908   4.136   2.584 -0.0322 -0.0223  0.4785
  971SOL    HW2 2941   1.783   4.052   2.599  0.0041 -0.2128 -0.2330
  972SOL     OW 2942   3.254   0.058   0.363  0.0109  0.6631 -0.2144
  972SOL    HW1 2943   3.201  -0.021   0.355 -1.5211  1.7276 -1.2036
  972SOL    HW2 2944   3.261   0.073   0.457  1.7718 -1.5364  0.0694
  973SOL     OW 2945   3.117   1.000   4.037  0.2655  0.0689  0.0261
  973SOL    HW1 2946   3.120   0.959   3.951  0.9047  1.6969 -0.7781
  973SOL    HW2 2947   3.152   0.934   4.097  0.4087 -0.8655 -1.0515
  974SOL     OW 2948   4.212   3.107   3.664  0.3649  0.1639 -0.1303
  974SOL    HW1 2949   4.162   3.063   3.594 -0.2440  0.9670 -0.2222
  974SOL    HW2 2950   4.147   3.162   3.707  1.6007  3.2180 -1.8503
  975SOL     OW 2951   0.840   1.533   0.564  0.0257  0.8227 -0.2668
  975SOL    HW1 2952   0.770   1.598   0.554 -0.8708 -0.4268 -3.2226
  975SOL    HW2 2953   0.908   1.561   0.503  0.0845 -0.4162 -0.7913
  976SOL     OW 2954   3.968   2.758   0.779 -0.3032  0.4151  0.2223
  976SOL    HW1 2955   3.888   2.749   0.727  1.0272  0.1808 -1.9128
  976SOL    HW2 2956   3.974   2.675   0.827 -0.2274 -0.5424 -1.3438
  977SOL     OW 2957   3.875   3.837   1.711 -0.0194  0.6722 -0.6381
  977SOL    HW1 2958   3.862   3.928   1.738 -0.9108  0.4613 -0.2905
  977SOL    HW2 2959   3.912   3.794   1.788  0.3575  0.7357 -0.7863
  978SOL     OW 2960   1.671   0.480   2.635  0.0943  0.1134 -0.3190
  978SOL    HW1 2961   1.596   0.496   2.694  0.1517  0.4284 -0.3275
  978SOL    HW2 2962   1.687   0.565   2.594  0.6404  0.1183 -0.1030
  979SOL     OW 2963   2.270   0.225   4.838  0.5332 -0.1769 -0.1436
  979SOL    HW1 2964   2.324   0.170   4.895 -0.8996 -0.5523  0.8930
  979SOL    HW2 2965   2.264   0.177   4.756  2.3560  0.2220 -0.5643
  980SOL     OW 2966   4.422   3.715   0.099 -0.0531 -0.3104 -0.5829
  980SOL    HW1 2967   4.488   3.679   0.040  0.3231 -0.5549 -0.0277
  980SOL    HW2 2968   4.446   3.806   0.111  1.0616 -0.7428  0.7589
  981SOL     OW 2969   3.694   3.825   1.983  0.0252 -0.2077 -0.0157
  981SOL    HW1 2970   3.688   3.785   2.070  0.8927  1.6409  0.9488
  981SOL    HW2 2971   3.722   3.915   1.999 -1.5361  0.7489 -2.1085
  982SOL     OW 2972   2.884   3.545   4.078 -0.1311  0.4900 -0.6936
  982SOL    HW1 2973   2.888   3.450   4.085 -1.7628  0.4218 -0.4821
  982SOL    HW2 2974   2.834   3.573   4.154 -1.3002  1.3472 -1.7456
  983SOL     OW 2975   0.261   4.378   1.506  0.2029  0.6941 -0.5573
  983SOL    HW1 2976   0.198   4.327   1.455  0.2548  0.6003 -0.5290
  983SOL    HW2 2977   0.346   4.356   1.466  0.3749 -0.2755  0.2914
  984SOL     OW 2978   2.113   3.061   2.805 -0.1320  0.3095  0.1634
  984SOL    HW1 2979   2.072   2.992   2.754 -0.4498  0.3255  0.3951
  984SOL    HW2 2980   2.181   3.097   2.747 -0.7631  0.6016 -0.4057
  985SOL     OW 2981   2.633   0.216   1.720 -0.1587 -0.6099 -0.2534
  985SOL    HW1 2982   2.617   0.210   1.626 -0.3703  1.4562 -0.4102
  985SOL    HW2 2983   2.623   0.310   1.739  0.7705 -0.8589  1.6622
  986SOL     OW 2984   1.367   3.410   1.428 -0.1867 -0.0868 -0.3810
  986SOL    HW1 2985   1.423   3.440   1.356  0.7398 -0.6856  0.0711
  986SOL    HW2 2986   1.403   3.453   1.506  1.6577 -2.7728  0.4197
  987SOL     OW 2987   1.357   4.114   4.693 -0.4133 -0.3325  0.2465
  987SOL    HW1 2988   1.341   4.141   4.602  0.1617 -0.9896 -0.0564
  987SOL    HW2 2989   1.419   4.179   4.727  0.9036 -1.1856 -0.4547
  988SOL     OW 2990   0.888   3.804   0.725  0.6387 -0.2594 -0.3998
  988SOL    HW1 2991   0.815   3.836   0.673 -0.3888 -0.3168  0.9689
  988SOL    HW2 2992   0.900   3.713   0.695 -0.2780 -0.4599 -0.1670
  989SOL     OW 2993   4.085   3.946   0.693  0.0323  0.3252 -0.0422
  989SOL    HW1 2994   4.077   3.986   0.607 -0.1741 -2.0884 -1.2254
  989SOL    HW2 2995   3.998   3.909   0.711  0.3714 -0.1477  0.6806
  990SOL     OW 2996   4.685   2.907   0.506 -1.0067 -0.4606 -0.5626
  990SOL    HW1 2997   4.712   2.888   0.416 -0.5908  4.2367 -1.7148
  990SOL    HW2 2998   4.748   2.860   0.560  0.1342 -1.6806 -2.7875
  991SOL     OW 2999   0.087   3.243   4.868 -0.0474 -0.2568 -0.1329
  991SOL    HW1 3000   0.033   3.232   4.790 -0.5317 -0.3836  0.2154
  991SOL    HW2 3001   0.101   3.155   4.901 -1.0914 -0.1127  0.7541
  992SOL     OW 3002   0.253   0.323   2.036 -0.3954 -0.1582 -0.3424
  992SOL    HW1 3003   0.246   0.417   2.054  0.0664 -0.0828 -0.5225
  992SOL    HW2 3004   0.294   0.318   1.949  1.0753 -0.5162  0.3398
  993SOL     OW 3005   4.375   3.202   4.025  0.3134 -0.5125 -0.7156
  993SOL    HW1 3006   4.311   3.135   4.049  0.1922 -0.3260 -0.5197
  993SOL    HW2 3007   4.395   3.184   3.933  2.3425 -2.5609  0.0252
  994SOL     OW 3008   0.711   4.291   3.774  0.2110 -0.3298  0.1024
  994SOL    HW1 3009   0.729   4.338   3.855 -0.1854  0.7392 -0.4094
  994SOL    HW2 3010   0.631   4.331   3.740  0.4113 -0.7014 -0.8484
  995SOL     OW 3011   0.428   2.833   3.858  0.1894 -0.3499 -0.1136
  995SOL    HW1 3012   0.348   2.805   3.904  0.5210 -0.1481  0.6025
  995SOL    HW2 3013   0.446   2.762   3.797  0.7592 -1.5368  1.3524
  996SOL     OW 3014   2.709   2.402   2.832  0.2776 -0.0433 -0.3374
  996SOL    HW1 3015   2.705   2.399   2.737  1.4732  0.7978 -0.4285
  996SOL    HW2 3016   2.732   2.313   2.859 -0.1983 -0.3154 -0.8057
  997SOL     OW 3017   3.170   2.072   3.630 -0.4017 -0.0242  0.7753
  997SOL    HW1 3018   3.244   2.115   3.587  0.4911 -1.0738  1.1983
  997SOL    HW2 3019   3.161   1.989   3.584 -0.7148 -0.3066  1.3352
  998SOL     OW 3020   4.390   1.782   1.824  0.0651  0.0195 -0.3193
  998SOL    HW1 3021   4.466   1.776   1.883  0.0723  0.7877 -0.2324
  998SOL    HW2 3022   4.315   1.766   1.881  0.1313 -0.1815 -0.2887
  999SOL     OW 3023   3.287   2.340   3.608  0.3409 -0.0979  0.3962
  999SOL    HW1 3024   3.284   2.411   3.545  0.8138 -1.3855 -1.1474
  999SOL    HW2 3025   3.198   2.306   3.611  0.4039 -0.3041  0.0634
 1000SOL     OW 3026   1.923   1.793   0.920  0.2144 -0.3745 -0.4064
 1000SOL    HW1 3027   2.005   1.744   0.919 -0.4269 -1.5209  0.7485
 1000SOL    HW2 3028   1.905   1.807   1.013 -0.1641  1.1722 -0.6806
 1001SOL     OW 3029   1.441   0.442   2.804 -0.1570 -0.2250  0.6225
 1001SOL    HW1 3030   1.479   0.356   2.822 -2.4350 -1.5000 -0.1250
 1001SOL    HW2 3031   1.435   0.484   2.889 -0.9070 -1.7078  1.3569
 1002SOL     OW 3032   4.617   1.662   4.709 -0.1675  0.1185  0.4334
 1002SOL    HW1 3033   4.666   1.596   4.759  0.2009 -0.0730 -0.1684
 1002SOL    HW2 3034   4.626   1.742   4.760  0.4398 -0.0059  0.5334
 1003SOL     OW 3035   2.227   0.894   3.750 -0.0174 -0.3950 -0.2474
 1003SOL    HW1 3036   2.222   0.988   3.732  3.1093 -0.2692 -1.1260
 1003SOL    HW2 3037   2.196   0.852   3.670  0.7262 -0.0254 -0.7489
 1004SOL     OW 3038   4.913   4.460   0.846  0.8176  0.5473  0.0731
 1004SOL    HW1 3039   4.975   4.509   0.899  0.3671  0.6988  0.4658
 1004SOL    HW2 3040   4.938   4.368   0.858 -1.1774  0.2799  3.1016
 1005SOL     OW 3041   1.109   1.878   2.836 -0.0269 -0.1695  0.4659
 1005SOL    HW1 3042   1.032   1.927   2.864 -1.1550 -1.1554 -0.7982
 1005SOL    HW2 3043   1.174   1.945   2.815 -1.0227  0.7255  0.1862
 1006SOL     OW 3044   2.885   0.190   0.821 -0.3970 -0.9397 -0.0164
 1006SOL    HW1 3045   2.970   0.231   0.805 -0.7495 -0.2432 -0.1281
 1006SOL    HW2 3046   2.835   0.256   0.869 -1.3405 -0.8189 -1.1251
 1007SOL     OW 3047   4.766   3.635   0.731 -0.2054  0.0517 -0.1409
 1007SOL    HW1 3048   4.800   3.722   0.751 -1.6890  0.3634  1.2686
 1007SOL    HW2 3049   4.833   3.595   0.676  1.2617  1.4900  0.5109
 1008SOL     OW 3050   1.297   1.183   2.807  0.3688 -0.3491  0.4514
 1008SOL    HW1 3051   1.258   1.255   2.855  1.6558  0.4881  0.2756
 1008SOL    HW2 3052   1.377   1.219   2.770  0.9594 -1.8268  0.2284
 1009SOL     OW 3053   4.557   1.053   4.124  0.1126 -0.3855  0.4192
 1009SOL    HW1 3054   4.561   0.986   4.055  0.1844 -0.9270  0.9399
 1009SOL    HW2 3055   4.626   1.028   4.185  1.8541  1.5752 -0.6062
 1010SOL     OW 3056   1.188   0.973   0.750  0.6536 -0.2829 -0.1151
 1010SOL    HW1 3057   1.230   1.055   0.724 -0.7881  0.3427 -0.5702
 1010SOL    HW2 3058   1.096   0.996   0.764  0.5044 -1.5050  1.2788
 1011SOL     OW 3059   3.660   2.265   2.629 -0.1731 -0.5895 -0.2026
 1011SOL    HW1 3060   3.681   2.182   2.674  2.0650 -0.2653 -0.5535
 1011SOL    HW2 3061   3.715   2.330   2.672 -2.1630  0.8360  0.2983
 1012SOL     OW 3062   0.395   4.901   2.553 -0.2611 -0.8675 -0.2579
 1012SOL    HW1 3063   0.455   4.878   2.483  0.8423 -0.1869  0.4300
 1012SOL    HW2 3064   0.414   4.993   2.572 -1.0820 -0.8166  0.4074
 1013SOL     OW 3065   0.516   0.342   1.765 -0.4792 -0.4921 -0.7471
 1013SOL    HW1 3066   0.549   0.262   1.804 -0.6130  0.1640  0.7876
 1013SOL    HW2 3067   0.422   0.327   1.754 -1.0145  0.3478  2.0228
 1014SOL     OW 3068   3.012   4.335   0.426 -0.0407 -0.4275 -0.2969
 1014SOL    HW1 3069   2.988   4.254   0.380  1.5482 -1.4495  0.5646
 1014SOL    HW2 3070   2.985   4.321   0.516 -0.8505  0.5286 -0.3759
 1015SOL     OW 3071   2.878   0.391   2.077 -0.0435 -0.0348  0.3703
 1015SOL    HW1 3072   2.960   0.423   2.115 -0.1195  1.8775 -0.9305
 1015SOL    HW2 3073   2.889   0.400   1.983 -1.2465 -1.0943  0.0857
 1016SOL     OW 3074   1.885   1.462   2.953 -0.4005  0.0875 -0.1551
 1016SOL    HW1 3075   1.824   1.413   2.898 -1.8369 -0.6137  1.9412
 1016SOL    HW2 3076   1.862   1.438   3.043  0.9922  2.1492  0.8442
 1017SOL     OW 3077   2.879   2.860   3.851 -0.0247  0.0363 -0.1478
 1017SOL    HW1 3078   2.956   2.910   3.877  2.0634 -3.4645  1.1094
 1017SOL    HW2 3079   2.867   2.881   3.759  0.9769  2.3721  0.1759
 1018SOL     OW 3080   4.608   3.663   2.402 -0.3395 -0.2637  0.5033
 1018SOL    HW1 3081   4.593   3.577   2.363 -1.3041 -0.4449  1.2545
 1018SOL    HW2 3082   4.658   3.645   2.482 -1.8166 -0.3077  1.4629
 1019SOL     OW 3083   2.731   4.286   4.133 -0.0524 -0.3238 -0.6593
 1019SOL    HW1 3084   2.658   4.294   4.073  1.5030  0.1424 -2.5977
 1019SOL    HW2 3085   2.780   4.367   4.123  1.3966 -1.1209 -0.3782
 1020SOL     OW 3086   2.542   2.637   0.016  0.1395 -0.0547  0.2864
 1020SOL    HW1 3087   2.557   2.667  -0.074  1.3673 -1.4406 -0.0188
 1020SOL    HW2 3088   2.560   2.543   0.013 -1.9619 -0.5527  1.5421
 1021SOL     OW 3089   0.248   1.029   3.327  0.2799 -0.2197  0.5586
 1021SOL    HW1 3090   0.196   1.030   3.406 -0.3984 -1.9362  0.1741
 1021SOL    HW2 3091   0.197   1.079   3.263 -1.0054 -1.9171  0.1716
 1022SOL     OW 3092   4.312   2.755   2.828  0.5277 -0.2451  0.0004
 1022SOL    HW1 3093   4.274   2.829   2.780  1.4388  0.3751  0.1993
 1022SOL    HW2 3094   4.368   2.712   2.764 -2.5733 -2.9119 -1.1878
 1023SOL     OW 3095   1.692   4.011   2.055  0.4102 -0.0958  0.1365
 1023SOL    HW1 3096   1.758   3.947   2.083  0.0996 -0.1388  0.7873
 1023SOL    HW2 3097   1.621   3.959   2.019 -0.0817 -0.1545  1.1734
 1024SOL     OW 3098   1.224   3.560   2.959 -0.7814 -0.2256 -0.2344
 1024SOL    HW1 3099   1.311   3.580   2.993 -0.0363  0.4450 -2.4141
 1024SOL    HW2 3100   1.166   3.569   3.036  0.3765  3.9590  0.4199
 1025SOL     OW 3101   1.288   2.508   0.933  0.0420 -0.1656 -0.2298
 1025SOL    HW1 3102   1.370   2.464   0.954 -0.2664 -1.2688 -1.2228
 1025SOL    HW2 3103   1.265   2.476   0.846 -1.5110  0.0311  0.0782
 1026SOL     OW 3104   4.731   3.302   0.604 -0.8585  0.4173 -0.3566
 1026SOL    HW1 3105   4.779   3.280   0.524 -1.3522  0.6913 -0.7361
 1026SOL    HW2 3106   4.790   3.361   0.651 -0.7504  0.6181 -0.7367
 1027SOL     OW 3107   3.577   4.698   4.207  0.3038  0.5348 -0.8045
 1027SOL    HW1 3108   3.589   4.606   4.182 -1.0345  0.0818  0.1308
 1027SOL    HW2 3109   3.599   4.701   4.300  0.2869  1.1586 -0.8154
 1028SOL     OW 3110   4.500   0.440   4.726  0.4926 -0.5795 -0.1194
 1028SOL    HW1 3111   4.568   0.505   4.739  1.2303 -1.4536  0.5051
 1028SOL    HW2 3112   4.468   0.456   4.637  0.0811  1.1422  0.2999
 1029SOL     OW 3113   3.555   3.945   1.342 -0.3765 -0.0889  0.6415
 1029SOL    HW1 3114   3.560   3.917   1.434 -0.2873  0.2577  0.7418
 1029SOL    HW2 3115   3.462   3.959   1.327 -0.4135 -0.3601  0.6152
 1030SOL     OW 3116   1.920   3.342   1.685 -0.1105 -0.2260 -0.2917
 1030SOL    HW1 3117   1.987   3.408   1.703  0.0242 -0.3688 -0.2640
 1030SOL    HW2 3118   1.887   3.317   1.772  0.0542 -0.4156 -0.2821
 1031SOL     OW 3119   2.684   3.009   4.484  0.9165 -0.3877 -0.4814
 1031SOL    HW1 3120   2.755   2.944   4.481  1.1208 -0.1895  0.0489
 1031SOL    HW2 3121   2.706   3.066   4.557  1.1284  0.7458 -1.4058
 1032SOL     OW 3122   4.580   4.161   0.369  1.0404  0.4987  0.2161
 1032SOL    HW1 3123   4.548   4.247   0.397  0.6917  0.2313  0.6490
 1032SOL    HW2 3124   4.530   4.099   0.421  1.8963  0.0535  0.5330
 1033SOL     OW 3125   2.100   4.704   4.189 -0.1621  0.0740  0.1394
 1033SOL    HW1 3126   2.126   4.692   4.097  1.6064  2.2053  0.2727
 1033SOL    HW2 3127   2.165   4.655   4.239  0.9031  1.5893  0.3129
 1034SOL     OW 3128   0.916   1.089   0.687  0.2530 -0.5023 -0.0379
 1034SOL    HW1 3129   0.824   1.069   0.704 -0.2477  0.7428 -1.0944
 1034SOL    HW2 3130   0.916   1.130   0.600  1.5402  1.1893  0.6981
 1035SOL     OW 3131   2.391   3.937   4.159  0.1084 -0.4733  0.7440
 1035SOL    HW1 3132   2.338   4.015   4.176  1.1491  0.1203  1.3868
 1035SOL    HW2 3133   2.328   3.872   4.126 -1.1419 -0.0182  2.0803
 1036SOL     OW 3134   4.519   1.844   2.361 -0.0116  0.0184 -0.0815
 1036SOL    HW1 3135   4.514   1.908   2.291 -2.8533 -0.3852 -0.3802
 1036SOL    HW2 3136   4.478   1.765   2.325  1.9334 -1.4710  0.8040
 1037SOL     OW 3137   2.069   2.280   4.193  0.0854 -0.4461  0.4341
 1037SOL    HW1 3138   1.974   2.291   4.191  0.2159  0.9612 -1.8798
 1037SOL    HW2 3139   2.096   2.318   4.276 -1.1776  1.6269 -0.0305
 1038SOL     OW 3140   3.854   1.924   0.691 -0.0697  0.6094  0.4382
 1038SOL    HW1 3141   3.780   1.973   0.727  0.0880  1.6155 -0.5247
 1038SOL    HW2 3142   3.817   1.879   0.615 -0.1381 -0.5504  1.1382
 1039SOL     OW 3143   2.865   3.537   3.132 -0.4544 -0.1617  0.1906
 1039SOL    HW1 3144   2.898   3.455   3.095 -0.5477 -0.3136  0.4470
 1039SOL    HW2 3145   2.830   3.513   3.218 -0.3028  0.1805  0.3496
 1040SOL     OW 3146   3.300   3.452   1.246 -0.3863 -0.4543  0.0459
 1040SOL    HW1 3147   3.312   3.465   1.340  0.6239 -0.8363 -0.0255
 1040SOL    HW2 3148   3.274   3.538   1.213 -2.0666 -0.6085  0.8572
 1041SOL     OW 3149   3.961   0.686   1.948 -0.4117  0.4424  0.1541
 1041SOL    HW1 3150   3.876   0.677   1.991 -1.1257  1.7767 -0.9111
 1041SOL    HW2 3151   3.948   0.645   1.863  0.5279 -0.7933  0.5774
 1042SOL     OW 3152   0.749   2.176   1.437 -0.6155  0.4283  0.6397
 1042SOL    HW1 3153   0.717   2.236   1.504 -0.5619  2.0446 -0.7232
 1042SOL    HW2 3154   0.708   2.205   1.356 -0.1643 -1.0610 -0.1737
 1043SOL     OW 3155   2.706   3.533   4.856 -0.4465  0.0966 -0.4308
 1043SOL    HW1 3156   2.619   3.557   4.888 -1.0557 -1.2106 -1.0245
 1043SOL    HW2 3157   2.766   3.575   4.917 -1.4942  0.6996  0.2280
 1044SOL     OW 3158   4.346   2.870   3.648  0.2412 -0.3255  0.0618
 1044SOL    HW1 3159   4.338   2.963   3.665  0.4387 -0.4025  0.5738
 1044SOL    HW2 3160   4.255   2.838   3.649 -0.0524  0.2097 -2.2336
 1045SOL     OW 3161   1.855   2.828   3.376 -0.7811 -0.0027  0.2532
 1045SOL    HW1 3162   1.760   2.832   3.363 -0.6160  0.2164 -1.0331
 1045SOL    HW2 3163   1.870   2.746   3.422 -1.8458  1.2805  3.1036
 1046SOL     OW 3164   3.000   1.333   2.636  0.2976 -0.2435  0.0868
 1046SOL    HW1 3165   2.922   1.330   2.691  0.2128 -1.6820 -0.0769
 1046SOL    HW2 3166   3.013   1.243   2.607  1.3811  0.1679 -0.7965
 1047SOL     OW 3167   3.035   0.595   1.690  0.7209  0.7846  1.2443
 1047SOL    HW1 3168   3.094   0.550   1.751  0.7848  0.7649  1.1671
 1047SOL    HW2 3169   3.057   0.559   1.604  0.5480  0.7258  1.2243
 1048SOL     OW 3170   4.560   4.241   2.404 -0.8001  0.1855 -0.6596
 1048SOL    HW1 3171   4.613   4.239   2.323  2.6699 -1.8771  1.3955
 1048SOL    HW2 3172   4.529   4.151   2.414  1.6516 -0.5265  1.7994
 1049SOL     OW 3173   4.225   2.276   0.045 -0.3370 -0.1698  0.0268
 1049SOL    HW1 3174   4.190   2.261  -0.042  0.6838  0.4513 -0.5055
 1049SOL    HW2 3175   4.150   2.307   0.096 -0.6359  0.9152 -1.0246
 1050SOL     OW 3176   2.598   4.068   2.504  0.0743 -0.1588  0.0590
 1050SOL    HW1 3177   2.544   4.126   2.449  1.9182  2.0205  0.3864
 1050SOL    HW2 3178   2.631   4.125   2.573  0.9714 -1.9571  1.1749
 1051SOL     OW 3179   4.245   2.601   3.053 -0.4307  0.1412  0.2011
 1051SOL    HW1 3180   4.283   2.679   3.012 -0.4163 -0.7193 -1.5363
 1051SOL    HW2 3181   4.240   2.537   2.982 -1.5095 -1.0716  1.3170
 1052SOL     OW 3182   2.276   2.969   2.367  0.0421 -0.4927 -0.0911
 1052SOL    HW1 3183   2.328   2.989   2.289  1.0893 -0.2923  0.6289
 1052SOL    HW2 3184   2.327   2.903   2.414 -1.5656 -2.1536 -0.5614
 1053SOL     OW 3185   1.541   4.730   2.955  0.1708 -0.1586  0.2108
 1053SOL    HW1 3186   1.502   4.675   3.023 -0.3288 -0.2096 -0.1151
 1053SOL    HW2 3187   1.473   4.794   2.933  0.0115 -0.6605 -0.8319
 1054SOL     OW 3188   3.151   2.614   4.060 -0.4238  0.5151  0.1544
 1054SOL    HW1 3189   3.217   2.614   3.991 -0.2361  1.3191  0.3198
 1054SOL    HW2 3190   3.173   2.690   4.114  1.6128 -2.0039  3.2381
 1055SOL     OW 3191   0.285   1.238   3.537 -0.2008  0.1925 -0.7114
 1055SOL    HW1 3192   0.197   1.249   3.503 -1.3845 -0.0803  1.9599
 1055SOL    HW2 3193   0.303   1.144   3.528 -1.0173 -0.0965  0.4854
 1056SOL     OW 3194   1.034   4.659   2.483 -0.0639 -0.0027  0.0127
 1056SOL    HW1 3195   1.046   4.637   2.575  1.6220  0.3459 -0.0860
 1056SOL    HW2 3196   1.119   4.641   2.443 -0.9066 -0.6379 -1.5931
 1057SOL     OW 3197   1.134   3.776   3.119 -0.6021  0.2682  0.0337
 1057SOL    HW1 3198   1.094   3.861   3.139  0.7370  0.8564  0.2927
 1057SOL    HW2 3199   1.181   3.791   3.036  0.7245  0.1680  0.7441
 1058SOL     OW 3200   0.765   0.688   0.329  0.3801 -0.2028 -0.1387
 1058SOL    HW1 3201   0.727   0.708   0.243  0.7364  0.4884 -0.1394
 1058SOL    HW2 3202   0.853   0.657   0.309  0.3182 -0.4436 -0.0447
 1059SOL     OW 3203   2.251   3.904   3.006  0.6413 -0.3107  0.4021
 1059SOL    HW1 3204   2.219   3.960   2.936 -0.2785 -0.7516  0.4558
 1059SOL    HW2 3205   2.345   3.925   3.013  0.7751 -0.3391 -1.0272
 1060SOL     OW 3206   3.882   1.449   0.989  0.4609  0.0078  0.1278
 1060SOL    HW1 3207   3.877   1.542   0.967 -0.8701  0.0347  0.4238
 1060SOL    HW2 3208   3.918   1.446   1.077 -1.3366  0.3916  0.9076
 1061SOL     OW 3209   2.250   0.355   0.178 -0.0496  0.2767 -0.0514
 1061SOL    HW1 3210   2.281   0.443   0.197 -0.4191  0.0695  1.7229
 1061SOL    HW2 3211   2.157   0.356   0.202 -0.1787 -0.4596 -0.4746
 1062SOL     OW 3212   0.678   0.439   4.361  0.1071  0.1847  0.9092
 1062SOL    HW1 3213   0.666   0.354   4.402 -0.6395 -0.6460 -0.9337
 1062SOL    HW2 3214   0.772   0.445   4.344 -0.0607 -1.3122 -0.9289
 1063SOL     OW 3215   0.013   4.180   0.864 -0.1549 -0.0280  0.1092
 1063SOL    HW1 3216  -0.002   4.188   0.959 -1.2903  0.9512 -0.1286
 1063SOL    HW2 3217   0.107   4.194   0.854 -0.1300  0.5546  1.0279
 1064SOL     OW 3218   2.614   0.409   3.056  0.5710  0.0158  0.4146
 1064SOL    HW1 3219   2.563   0.490   3.061 -0.8047 -0.7754 -0.2390
 1064SOL    HW2 3220   2.697   0.431   3.097 -0.5574  1.1557  2.2454
 1065SOL     OW 3221   3.899   0.983   2.976 -0.2119  0.3480  0.2181
 1065SOL    HW1 3222   3.934   1.041   2.907 -0.6052  2.5489  1.7645
 1065SOL    HW2 3223   3.972   0.974   3.037 -0.2495 -0.5959  0.1256
 1066SOL     OW 3224   3.882   4.639   4.258 -0.9487  0.7433 -0.3154
 1066SOL    HW1 3225   3.826   4.657   4.334  0.8228  0.9438  1.0041
 1066SOL    HW2 3226   3.921   4.554   4.276  0.5336  1.3972 -0.3229
 1067SOL     OW 3227   0.094   3.921   1.480  0.7148 -0.2131  0.7338
 1067SOL    HW1 3228   0.061   3.995   1.531 -0.9332  0.8959 -1.7430
 1067SOL    HW2 3229   0.023   3.858   1.479  0.9987 -0.5350  0.4307
 1068SOL     OW 3230   4.233   0.577   4.068 -0.5980 -0.2492  0.3032
 1068SOL    HW1 3231   4.296   0.644   4.042  0.5196 -0.4797  2.2640
 1068SOL    HW2 3232   4.175   0.621   4.130 -0.5277 -0.8073  0.7732
 1069SOL     OW 3233   0.040   2.668   3.243 -0.6280 -0.4603  0.5538
 1069SOL    HW1 3234   0.093   2.665   3.164  1.8616  0.0767  2.0732
 1069SOL    HW2 3235   0.028   2.762   3.261 -0.3381 -0.5504  1.2865
 1070SOL     OW 3236   0.537   2.021   2.473 -0.4404 -0.0041 -0.0290
 1070SOL    HW1 3237   0.588   1.956   2.521 -0.4832 -0.1918 -0.2377
 1070SOL    HW2 3238   0.506   2.081   2.541 -0.6907 -0.3965  0.2079
 1071SOL     OW 3239   2.537   4.919   2.597 -0.4335  0.2077  0.4484
 1071SOL    HW1 3240   2.475   4.965   2.653  0.4707  1.7363  0.2535
 1071SOL    HW2 3241   2.484   4.859   2.545 -1.5197  0.2316  1.4955
 1072SOL     OW 3242   0.546   4.524   0.254  0.0662  0.8617 -0.0708
 1072SOL    HW1 3243   0.635   4.493   0.236 -0.1254 -0.2993  0.8494
 1072SOL    HW2 3244   0.530   4.497   0.345 -0.7018  2.3334  0.2469
 1073SOL     OW 3245   4.578   4.219   0.745  0.1195  0.2125 -0.7776
 1073SOL    HW1 3246   4.493   4.262   0.756 -0.2609 -0.5561 -0.6676
 1073SOL    HW2 3247   4.561   4.127   0.766  0.4325 -0.4069 -2.9959
 1074SOL     OW 3248   1.220   0.291   0.805 -0.4195  0.6009  0.3146
 1074SOL    HW1 3249   1.209   0.252   0.891  0.4407  0.4663  0.3817
 1074SOL    HW2 3250   1.285   0.235   0.762  1.7576  2.5791  0.8309
 1075SOL     OW 3251   4.671   4.827   3.542 -0.2660 -0.3604  0.5200
 1075SOL    HW1 3252   4.698   4.756   3.600 -0.1914 -0.2440  0.6268
 1075SOL    HW2 3253   4.684   4.792   3.454  2.5530  0.4905  0.4859
 1076SOL     OW 3254   0.140   3.312   3.374  0.2349 -0.5092 -0.1864
 1076SOL    HW1 3255   0.218   3.289   3.325 -0.5127 -0.7649 -1.2904
 1076SOL    HW2 3256   0.171   3.371   3.442  1.2576  0.0806 -1.1348
 1077SOL     OW 3257   0.023   0.741   3.585  0.0194 -0.0854  0.1921
 1077SOL    HW1 3258   0.043   0.705   3.671 -1.2093  0.0032  0.5300
 1077SOL    HW2 3259  -0.068   0.715   3.569 -0.5872  2.0309  0.0201
 1078SOL     OW 3260   1.566   3.298   1.705  0.1221 -0.2781  0.2516
 1078SOL    HW1 3261   1.597   3.381   1.669  0.0399  0.9198  2.6689
 1078SOL    HW2 3262   1.631   3.276   1.772 -0.5022 -1.5373  0.4706
 1079SOL     OW 3263   3.680   3.643   1.558  0.2594 -0.5410  0.1494
 1079SOL    HW1 3264   3.759   3.695   1.548  0.6907 -0.4613  3.0381
 1079SOL    HW2 3265   3.610   3.708   1.571  0.1532 -0.6283  0.0107
 1080SOL     OW 3266   2.500   0.625   3.681  0.6040  0.4923  0.2121
 1080SOL    HW1 3267   2.532   0.647   3.768  0.1541  1.0575  0.2410
 1080SOL    HW2 3268   2.406   0.610   3.693  0.4803  0.9047 -0.2342
 1081SOL     OW 3269   4.222   2.264   2.617  0.0772 -0.0590 -0.7804
 1081SOL    HW1 3270   4.137   2.241   2.579  0.3346 -0.1013 -1.3485
 1081SOL    HW2 3271   4.262   2.179   2.638 -1.3435 -0.0308  2.5881
 1082SOL     OW 3272   3.619   3.098   2.851 -0.3880  0.2254 -0.0296
 1082SOL    HW1 3273   3.598   3.127   2.763  2.3942  1.8721 -0.2499
 1082SOL    HW2 3274   3.663   3.172   2.892 -1.1654 -0.6389  2.6266
 1083SOL     OW 3275   1.843   1.027   0.543 -0.4499 -0.1905 -0.8090
 1083SOL    HW1 3276   1.861   1.086   0.616 -3.2903  0.5946 -0.6067
 1083SOL    HW2 3277   1.779   1.074   0.489 -1.5840 -2.4045 -1.5343
 1084SOL     OW 3278   1.927   3.022   0.211  0.5461 -0.0584  0.2359
 1084SOL    HW1 3279   1.871   2.944   0.218  1.2491 -0.5554  0.3979
 1084SOL    HW2 3280   2.014   2.992   0.238  0.9162  0.6867 -0.0966
 1085SOL     OW 3281   1.596   4.565   1.958 -0.5549 -0.5862 -0.1495
 1085SOL    HW1 3282   1.547   4.518   1.890 -0.7905 -0.2440 -0.2189
 1085SOL    HW2 3283   1.615   4.499   2.024  1.5895 -1.4696 -1.5535
 1086SOL     OW 3284   2.857   4.784   2.083  0.4046 -0.0529 -0.0347
 1086SOL    HW1 3285   2.825   4.828   2.004  0.3081  2.1102  1.1104
 1086SOL    HW2 3286   2.809   4.826   2.155  0.9306 -1.5131  1.2193
 1087SOL     OW 3287   4.740   0.779   3.291  0.7538  0.2435 -0.0035
 1087SOL    HW1 3288   4.766   0.717   3.359  0.0078  2.1649  2.1711
 1087SOL    HW2 3289   4.774   0.863   3.321 -1.7905  1.6090 -0.6364
 1088SOL     OW 3290   4.592   0.676   0.989 -0.2925 -0.4106 -0.8063
 1088SOL    HW1 3291   4.597   0.758   0.941 -0.9694 -0.5480 -1.1230
 1088SOL    HW2 3292   4.567   0.611   0.923  0.5742 -0.9419 -0.6316
 1089SOL     OW 3293   4.839   1.391   3.830 -0.1465 -0.2286  0.5518
 1089SOL    HW1 3294   4.886   1.471   3.810 -0.1551 -0.4452 -0.3740
 1089SOL    HW2 3295   4.766   1.419   3.886 -0.7710  0.5696 -0.6256
 1090SOL     OW 3296   0.454   4.155   3.482 -0.2752 -0.3217 -0.2057
 1090SOL    HW1 3297   0.438   4.170   3.575  0.1426 -2.0388  0.1777
 1090SOL    HW2 3298   0.547   4.171   3.470  0.0365 -1.7555  0.0702
 1091SOL     OW 3299   4.181   3.596   4.640 -0.2701  0.0042 -0.0026
 1091SOL    HW1 3300   4.195   3.501   4.645  0.5489  0.1869  3.4544
 1091SOL    HW2 3301   4.255   3.629   4.589 -0.3586 -1.1472 -0.9204
 1092SOL     OW 3302   0.102   4.919   3.559 -0.0771 -0.0580  0.3650
 1092SOL    HW1 3303   0.175   4.970   3.522 -1.4499  1.0998 -0.8539
 1092SOL    HW2 3304   0.105   4.836   3.511 -1.1324  0.9907 -1.6464
 1093SOL     OW 3305   3.134   1.729   4.899 -0.0199  0.2828  0.5372
 1093SOL    HW1 3306   3.144   1.651   4.846  2.2074  0.9382 -0.1053
 1093SOL    HW2 3307   3.098   1.795   4.839 -2.7510 -0.3826  1.2905
 1094SOL     OW 3308   1.259   2.083   2.735 -0.1054  0.2698 -0.3887
 1094SOL    HW1 3309   1.330   2.104   2.796 -0.7966  0.3937  0.3853
 1094SOL    HW2 3310   1.201   2.159   2.738 -0.6244 -0.1157 -0.4821
 1095SOL     OW 3311   0.908   0.058   1.890 -0.1483 -0.1090 -0.2141
 1095SOL    HW1 3312   0.878   0.128   1.947  0.3106 -0.3499  0.3397
 1095SOL    HW2 3313   0.890   0.089   1.801 -0.4237  0.4806  0.0436
 1096SOL     OW 3314   0.891   4.089   4.625 -0.6104 -0.0123 -0.1749
 1096SOL    HW1 3315   0.892   4.113   4.533  0.9229  1.1256  0.0941
 1096SOL    HW2 3316   0.968   4.033   4.636 -1.2615 -0.8458  0.2571
 1097SOL     OW 3317   0.662   0.204   1.520 -0.8257  0.0296  0.1509
 1097SOL    HW1 3318   0.711   0.130   1.556 -1.3931 -0.1520  0.5627
 1097SOL    HW2 3319   0.703   0.281   1.561  0.8469  0.1132 -1.5034
 1098SOL     OW 3320   1.534   0.226   4.386 -0.6037 -0.1297 -0.3269
 1098SOL    HW1 3321   1.562   0.135   4.384  0.3961  0.1150  1.0562
 1098SOL    HW2 3322   1.579   0.263   4.462 -1.5726  1.3278 -0.4283
 1099SOL     OW 3323   0.279   0.491   3.340  0.2251 -0.3077  0.4460
 1099SOL    HW1 3324   0.328   0.446   3.409 -1.5946 -1.2404  1.2155
 1099SOL    HW2 3325   0.188   0.485   3.368 -0.4796  0.1984 -1.5548
 1100SOL     OW 3326   0.972   1.976   1.128  0.2687  0.1799  0.5867
 1100SOL    HW1 3327   1.010   2.037   1.065  0.0897  1.0373  1.3025
 1100SOL    HW2 3328   0.966   2.025   1.209 -0.5589 -0.5565  0.9864
 1101SOL     OW 3329   4.182   1.184   4.222  0.4307 -0.5787 -0.3836
 1101SOL    HW1 3330   4.165   1.258   4.279  0.3335 -1.5602  0.9099
 1101SOL    HW2 3331   4.275   1.191   4.201  0.7336 -0.8097  0.8175
 1102SOL     OW 3332   0.633   4.055   2.530  0.5929 -0.1141 -0.2388
 1102SOL    HW1 3333   0.698   4.121   2.553  0.6092 -0.3642  0.4351
 1102SOL    HW2 3334   0.551   4.104   2.519  0.8344  0.1640 -0.8394
 1103SOL     OW 3335   3.873   3.338   4.286 -0.1737  0.4482 -0.4321
 1103SOL    HW1 3336   3.964   3.367   4.281 -0.1524  0.4314 -0.1852
 1103SOL    HW2 3337   3.823   3.409   4.248  0.0596 -0.2045 -2.0453
 1104SOL     OW 3338   1.584   4.103   2.606  0.2566  0.0982  0.1419
 1104SOL    HW1 3339   1.566   4.196   2.588 -0.6109 -0.1479 -0.2786
 1104SOL    HW2 3340   1.569   4.059   2.522  2.5752 -0.1790 -0.1893
 1105SOL     OW 3341   0.787   1.661   2.138  0.1885 -0.1690 -0.1218
 1105SOL    HW1 3342   0.837   1.663   2.057  1.1726  1.6724  0.4878
 1105SOL    HW2 3343   0.707   1.710   2.118  0.2920  0.0216 -0.0704
 1106SOL     OW 3344   4.221   4.854   2.521 -0.0206 -0.4141 -0.0763
 1106SOL    HW1 3345   4.277   4.931   2.529  0.0673 -0.4232 -0.5330
 1106SOL    HW2 3346   4.268   4.796   2.461  1.4871 -2.2661  2.7049
 1107SOL     OW 3347   2.867   1.980   2.206  0.0376 -0.4992  0.5367
 1107SOL    HW1 3348   2.830   1.935   2.282  0.0630  0.8968  1.4155
 1107SOL    HW2 3349   2.821   1.942   2.131 -1.5999 -0.3632  1.4231
 1108SOL     OW 3350   3.383   4.503   1.062 -0.2865 -0.0017  0.2975
 1108SOL    HW1 3351   3.308   4.471   1.012 -0.8423  0.5136  0.7848
 1108SOL    HW2 3352   3.448   4.528   0.995 -0.1177 -1.4384 -0.1018
 1109SOL     OW 3353   1.916   4.437   2.812 -0.3165  0.1080 -0.2155
 1109SOL    HW1 3354   1.989   4.379   2.832  0.8246  1.0936 -1.3616
 1109SOL    HW2 3355   1.925   4.509   2.874 -0.1652  0.3480 -0.5149
 1110SOL     OW 3356   4.586   3.946   2.085 -0.3761 -0.1876 -0.3399
 1110SOL    HW1 3357   4.498   3.909   2.088 -0.0949 -0.8116  1.6218
 1110SOL    HW2 3358   4.622   3.915   2.003 -1.1726 -1.9022 -0.0943
 1111SOL     OW 3359   0.923   0.150   0.733 -0.2337  0.4047 -0.2462
 1111SOL    HW1 3360   0.984   0.143   0.659  1.2059  0.6846  0.8608
 1111SOL    HW2 3361   0.883   0.236   0.723 -2.4695 -0.7489 -2.4099
 1112SOL     OW 3362   0.829   2.473   4.789 -0.1826 -0.4238  0.4821
 1112SOL    HW1 3363   0.899   2.531   4.818 -0.5753 -0.5631  1.7751
 1112SOL    HW2 3364   0.754   2.530   4.775 -0.2110 -0.4619  0.4774
 1113SOL     OW 3365   4.509   3.413   2.311 -0.0810  0.2129 -0.1969
 1113SOL    HW1 3366   4.552   3.430   2.228  1.4270  0.9472  0.6891
 1113SOL    HW2 3367   4.446   3.343   2.292  2.8656 -2.3728 -1.1607
 1114SOL     OW 3368   2.343   2.476   3.894 -0.2470 -0.3616 -0.5741
 1114SOL    HW1 3369   2.414   2.535   3.919 -0.4769 -0.0991 -0.5287
 1114SOL    HW2 3370   2.266   2.533   3.888 -0.7860 -0.9023  0.9190
 1115SOL     OW 3371   2.941   0.904   4.329 -0.0447 -0.2084 -0.2383
 1115SOL    HW1 3372   2.965   0.979   4.274 -0.0356 -0.3268 -0.3984
 1115SOL    HW2 3373   2.984   0.921   4.413 -0.4658  0.2218 -0.1035
 1116SOL     OW 3374   4.312   2.469   1.369 -0.5212  0.1332 -0.3355
 1116SOL    HW1 3375   4.361   2.387   1.367 -0.9712 -0.1440 -0.1690
 1116SOL    HW2 3376   4.370   2.532   1.326  0.7101  0.2246  1.3516
 1117SOL     OW 3377   4.024   0.132   2.539  0.0435 -0.1640  0.3454
 1117SOL    HW1 3378   3.980   0.126   2.454 -0.0354 -0.8573  0.4303
 1117SOL    HW2 3379   4.101   0.185   2.523 -0.7373  0.9488  0.1550
 1118SOL     OW 3380   3.750   0.358   3.966  0.3783 -0.1839  0.6633
 1118SOL    HW1 3381   3.825   0.311   4.003  0.8446  0.8331  1.0243
 1118SOL    HW2 3382   3.677   0.334   4.023  0.6736 -0.2506  1.0222
 1119SOL     OW 3383   2.545   1.709   3.967 -0.6263  0.9702  0.1284
 1119SOL    HW1 3384   2.612   1.663   4.018 -0.7496 -0.0201 -0.5951
 1119SOL    HW2 3385   2.591   1.786   3.932  0.7884 -0.7821 -2.1346
 1120SOL     OW 3386   2.479   2.140   1.877 -0.2665 -0.2053 -0.4816
 1120SOL    HW1 3387   2.501   2.061   1.927  0.9936  1.3541  1.6459
 1120SOL    HW2 3388   2.559   2.162   1.830  0.4575  1.3396  1.3027
 1121SOL     OW 3389   2.642   2.538   2.103 -0.3614 -0.2224  0.0446
 1121SOL    HW1 3390   2.584   2.471   2.139 -1.1745  0.2527 -0.3468
 1121SOL    HW2 3391   2.722   2.491   2.080 -0.0805 -0.6514  1.7973
 1122SOL     OW 3392   1.357   4.641   0.018  0.4731  0.6535 -0.0688
 1122SOL    HW1 3393   1.261   4.643   0.019  0.3887 -0.8451  2.5739
 1122SOL    HW2 3394   1.379   4.638  -0.075 -2.0823  0.0361 -0.7487
 1123SOL     OW 3395   3.500   1.272   4.358 -0.4471  0.1483 -0.2485
 1123SOL    HW1 3396   3.552   1.192   4.367  0.5210  0.6080 -1.4303
 1123SOL    HW2 3397   3.526   1.307   4.273 -2.5272  0.5449 -0.7726
 1124SOL     OW 3398   1.288   3.285   1.770  0.2283 -0.0848 -0.2258
 1124SOL    HW1 3399   1.374   3.300   1.731  0.6995  0.1150  0.8441
 1124SOL    HW2 3400   1.227   3.332   1.713  1.1156  1.8109  0.2808
 1125SOL     OW 3401   4.038   4.773   1.888  0.1654 -0.0010  0.6387
 1125SOL    HW1 3402   4.113   4.718   1.866  0.3758  1.1730 -1.9095
 1125SOL    HW2 3403   3.978   4.715   1.934  1.4318 -1.7006  0.2226
 1126SOL     OW 3404   3.028   3.229   0.691  0.0465 -0.0739 -0.0066
 1126SOL    HW1 3405   3.069   3.307   0.727 -1.3529  1.7867 -2.1914
 1126SOL    HW2 3406   2.940   3.228   0.729 -1.0788  1.3293 -2.3669
 1127SOL     OW 3407   4.796   4.485   0.578 -0.2918 -0.3714 -0.3480
 1127SOL    HW1 3408   4.724   4.548   0.567  0.8002  0.7894 -1.0335
 1127SOL    HW2 3409   4.827   4.500   0.667  0.5024  0.6468 -0.7926
 1128SOL     OW 3410   3.304   3.697   4.651 -0.1562 -0.1524 -0.1624
 1128SOL    HW1 3411   3.386   3.683   4.604 -1.1207 -1.1022 -1.6091
 1128SOL    HW2 3412   3.255   3.760   4.598  0.3558  1.9026  1.6528
 1129SOL     OW 3413   0.579   3.952   1.165  0.2877 -0.1680  0.3659
 1129SOL    HW1 3414   0.623   3.974   1.248  0.9692  0.1898 -0.0807
 1129SOL    HW2 3415   0.644   3.901   1.116 -0.7328 -1.8737  0.7442
 1130SOL     OW 3416   1.305   2.325   0.657  0.3407  0.3480 -0.5826
 1130SOL    HW1 3417   1.386   2.285   0.688  0.1211 -0.9502 -1.5674
 1130SOL    HW2 3418   1.238   2.257   0.672 -0.1185  0.4612 -1.9608
 1131SOL     OW 3419   3.269   0.080   2.676 -0.2825 -0.1995  0.2887
 1131SOL    HW1 3420   3.276   0.113   2.586 -0.9260 -0.3146  0.1922
 1131SOL    HW2 3421   3.261   0.159   2.729  1.3487 -0.0644  0.3875
 1132SOL     OW 3422   1.017   0.596   2.657  0.3113 -0.0550  0.3966
 1132SOL    HW1 3423   1.111   0.580   2.650  0.2394 -0.5309  0.4989
 1132SOL    HW2 3424   0.993   0.560   2.742 -0.3280 -1.7515 -0.4662
 1133SOL     OW 3425   0.324   2.391   1.281 -0.1859  0.1638  0.1426
 1133SOL    HW1 3426   0.343   2.484   1.265  0.4465 -0.3677 -2.6918
 1133SOL    HW2 3427   0.376   2.369   1.358 -2.7803  2.8332  2.9670
 1134SOL     OW 3428   1.768   2.191   2.835  0.0493 -0.4498 -0.1759
 1134SOL    HW1 3429   1.758   2.285   2.854 -1.1907 -0.4426 -0.7551
 1134SOL    HW2 3430   1.791   2.152   2.919  2.9500  0.6422 -0.3148
 1135SOL     OW 3431   3.518   3.267   0.762  0.5600  0.6180 -0.1308
 1135SOL    HW1 3432   3.568   3.303   0.836  0.9971  0.9496 -0.5831
 1135SOL    HW2 3433   3.572   3.194   0.730 -1.2007 -1.8356  2.0021
 1136SOL     OW 3434   3.930   4.024   0.176 -0.4418  0.0186 -0.0836
 1136SOL    HW1 3435   3.857   4.085   0.187  0.0687  0.3945  1.4831
 1136SOL    HW2 3436   3.889   3.940   0.159 -1.2797  0.0979  1.4264
 1137SOL     OW 3437   4.704   2.420   2.734 -0.3423  0.0352 -0.7471
 1137SOL    HW1 3438   4.650   2.343   2.752  0.7529 -0.2229  1.8605
 1137SOL    HW2 3439   4.696   2.434   2.639 -2.2610 -1.9721 -0.9469
 1138SOL     OW 3440   2.002   2.437   3.948 -0.5033  0.1891  0.0240
 1138SOL    HW1 3441   2.029   2.383   4.022  3.0511 -0.3129 -1.4361
 1138SOL    HW2 3442   1.942   2.382   3.898  0.9246 -1.3876 -0.0141
 1139SOL     OW 3443   3.560   4.682   2.092 -0.4740 -0.1533  0.3541
 1139SOL    HW1 3444   3.546   4.723   2.178 -1.1468 -0.9849  0.6573
 1139SOL    HW2 3445   3.543   4.589   2.107 -1.7463 -0.1719 -0.9202
 1140SOL     OW 3446   2.474   4.418   2.140 -0.0229  0.5162 -0.0584
 1140SOL    HW1 3447   2.403   4.417   2.075  0.3013  3.7154 -0.6140
 1140SOL    HW2 3448   2.551   4.390   2.091 -0.5346 -1.3446  0.1281
 1141SOL     OW 3449   1.429   2.804   3.878 -0.2891 -0.2396  0.5250
 1141SOL    HW1 3450   1.460   2.764   3.797 -1.9889  0.4926 -0.5385
 1141SOL    HW2 3451   1.341   2.768   3.890 -0.4929  0.5284  1.4268
 1142SOL     OW 3452   1.226   4.212   3.063 -0.0002 -0.1580  0.1644
 1142SOL    HW1 3453   1.307   4.164   3.045  0.8695  1.0080  0.8077
 1142SOL    HW2 3454   1.179   4.156   3.124 -0.7808 -1.9116 -1.9302
 1143SOL     OW 3455   0.748   3.456   4.889 -0.2225 -0.3351 -0.0666
 1143SOL    HW1 3456   0.782   3.534   4.844  0.2692  0.5547  1.7380
 1143SOL    HW2 3457   0.670   3.486   4.935 -0.1807 -0.9528  0.4345
 1144SOL     OW 3458   3.512   0.252   3.067 -0.6225 -0.0869  0.5343
 1144SOL    HW1 3459   3.499   0.176   3.124  0.2511 -0.7988 -0.1844
 1144SOL    HW2 3460   3.587   0.228   3.013 -2.6073 -0.2680 -2.3173
 1145SOL     OW 3461   0.286   2.462   2.873  0.3630  0.0979  0.4207
 1145SOL    HW1 3462   0.326   2.397   2.930  3.3490 -0.6280 -2.1801
 1145SOL    HW2 3463   0.230   2.412   2.814  1.1686  0.0546 -0.3490
 1146SOL     OW 3464   4.487   1.169   1.893 -0.5047 -0.3746 -0.0488
 1146SOL    HW1 3465   4.398   1.175   1.858 -0.1076  0.1738 -0.9821
 1146SOL    HW2 3466   4.483   1.217   1.976 -1.8859 -3.1722  1.6526
 1147SOL     OW 3467   3.135   4.569   0.912  0.0292 -0.0552  0.1773
 1147SOL    HW1 3468   3.108   4.596   0.824 -2.4916 -0.1305  0.8601
 1147SOL    HW2 3469   3.120   4.646   0.966 -1.1170 -0.8292  1.0064
 1148SOL     OW 3470   0.462   2.510   4.352  0.5361 -0.1528  0.1932
 1148SOL    HW1 3471   0.374   2.477   4.369  0.2379 -0.0559 -1.0666
 1148SOL    HW2 3472   0.507   2.504   4.437 -1.3703  1.9778  1.4739
 1149SOL     OW 3473   1.354   2.341   3.719  0.4289  0.2740  0.0183
 1149SOL    HW1 3474   1.389   2.429   3.733  0.2865  0.1552  1.3103
 1149SOL    HW2 3475   1.310   2.345   3.634  0.6337  1.3742 -0.0497
 1150SOL     OW 3476   0.943   4.494   4.538 -0.4715  0.3161  0.4461
 1150SOL    HW1 3477   0.847   4.483   4.536 -0.4546  0.2147  0.1493
 1150SOL    HW2 3478   0.972   4.468   4.451  0.1365 -2.4771  1.3856
 1151SOL     OW 3479   1.451   2.465   2.153 -0.1276 -0.1349 -0.1944
 1151SOL    HW1 3480   1.490   2.506   2.230  1.2134 -0.5113 -0.6604
 1151SOL    HW2 3481   1.404   2.389   2.189  0.7717 -0.5064  0.2336
 1152SOL     OW 3482   4.448   3.207   3.710 -0.4533 -0.0153 -0.5047
 1152SOL    HW1 3483   4.502   3.188   3.633 -1.9352 -0.2671 -1.5216
 1152SOL    HW2 3484   4.362   3.172   3.688 -0.9872  0.1769  1.1661
 1153SOL     OW 3485   2.540   2.078   0.647  0.6480  0.5529  0.4928
 1153SOL    HW1 3486   2.498   2.137   0.585  1.8178  0.5384 -0.3536
 1153SOL    HW2 3487   2.622   2.122   0.670  0.3052  0.4972  1.9468
 1154SOL     OW 3488   0.177   3.234   1.126  0.2362  0.0374 -0.1540
 1154SOL    HW1 3489   0.193   3.315   1.078  0.4669  0.4762  0.6341
 1154SOL    HW2 3490   0.195   3.257   1.217  1.6762 -1.2464 -0.0690
 1155SOL     OW 3491   4.288   1.240   0.284 -0.3947  0.2036  0.4846
 1155SOL    HW1 3492   4.379   1.223   0.308 -0.8798  1.1761  3.4989
 1155SOL    HW2 3493   4.241   1.162   0.313 -0.5291 -0.5925 -1.6739
 1156SOL     OW 3494   4.640   4.148   3.163 -0.5359 -0.2039 -0.1877
 1156SOL    HW1 3495   4.566   4.203   3.189  0.0368  0.1824  0.6798
 1156SOL    HW2 3496   4.607   4.058   3.170 -0.7462 -0.0585  0.8099
 1157SOL     OW 3497   1.075   4.648   0.023  0.2079  0.5645  0.0345
 1157SOL    HW1 3498   0.992   4.684  -0.007 -1.6184 -1.6359  2.0383
 1157SOL    HW2 3499   1.077   4.668   0.117  1.0945 -0.9042  0.3560
 1158SOL     OW 3500   4.347   2.256   1.663 -0.8867  0.3330  0.4588
 1158SOL    HW1 3501   4.404   2.228   1.591 -0.3072  2.5521 -0.0181
 1158SOL    HW2 3502   4.329   2.176   1.712  1.4684 -0.6846 -0.2105
 1159SOL     OW 3503   0.500   3.444   1.023  0.1771 -0.0131  0.1696
 1159SOL    HW1 3504   0.549   3.477   0.949  0.1094 -1.4023 -0.5298
 1159SOL    HW2 3505   0.541   3.485   1.100  0.4683  1.1630 -0.5913
 1160SOL     OW 3506   3.299   3.375   0.667  0.5526 -0.1655  0.0449
 1160SOL    HW1 3507   3.239   3.366   0.741 -0.5535  1.1868 -0.6437
 1160SOL    HW2 3508   3.386   3.371   0.706  0.0063 -0.1558  1.3239
 1161SOL     OW 3509   2.064   2.837   2.223  0.1422  0.2722  0.2806
 1161SOL    HW1 3510   2.145   2.853   2.271  0.0795 -0.1196  0.5177
 1161SOL    HW2 3511   2.021   2.766   2.271  0.1362 -0.2054 -0.4184
 1162SOL     OW 3512   2.403   4.790   4.429 -0.4780  0.1299 -0.2274
 1162SOL    HW1 3513   2.465   4.794   4.502  0.3826  0.9251 -0.9669
 1162SOL    HW2 3514   2.384   4.697   4.419  1.5757 -0.3069 -0.7235
 1163SOL     OW 3515   0.336   3.313   2.508  0.2836 -0.3555 -0.0825
 1163SOL    HW1 3516   0.343   3.306   2.413  1.3325  0.8331 -0.1094
 1163SOL    HW2 3517   0.371   3.399   2.529  1.4153 -1.1509  1.5156
 1164SOL     OW 3518   0.563   4.602   3.203  0.1355  0.6846  0.4729
 1164SOL    HW1 3519   0.596   4.611   3.114  0.5015  1.8957  0.7128
 1164SOL    HW2 3520   0.587   4.513   3.229  3.2452  1.4508  0.6258
 1165SOL     OW 3521   0.247   4.414   1.792 -0.6680  0.1182  0.3290
 1165SOL    HW1 3522   0.337   4.381   1.800 -0.8466 -0.1160  1.6507
 1165SOL    HW2 3523   0.223   4.395   1.702  0.8384  0.7894 -0.2466
 1166SOL     OW 3524   4.858   4.662   3.673  0.2423 -0.0576 -0.5704
 1166SOL    HW1 3525   4.823   4.644   3.760 -0.8232 -2.1794 -1.3769
 1166SOL    HW2 3526   4.911   4.741   3.684  1.5764 -1.2428  2.3507
 1167SOL     OW 3527   1.332   0.552   1.780 -0.4642  0.5757 -0.1725
 1167SOL    HW1 3528   1.386   0.490   1.829 -0.7155 -0.8327 -1.5571
 1167SOL    HW2 3529   1.392   0.620   1.751  0.4191 -0.5068 -0.9549
 1168SOL     OW 3530   1.372   2.208   2.236  0.0176 -0.4481 -0.1168
 1168SOL    HW1 3531   1.429   2.159   2.295 -1.1328 -0.8776  0.6765
 1168SOL    HW2 3532   1.294   2.226   2.288 -0.4027  0.4964 -1.0424
 1169SOL     OW 3533   3.044   1.500   0.780 -0.4330  0.4813 -0.3756
 1169SOL    HW1 3534   2.989   1.427   0.809  1.0918  0.1263  1.8346
 1169SOL    HW2 3535   3.022   1.572   0.839  0.2584  0.8712 -0.5776
 1170SOL     OW 3536   2.765   2.514   1.800  0.0478 -0.0814 -0.4378
 1170SOL    HW1 3537   2.774   2.442   1.864 -1.2776 -0.2476 -0.4045
 1170SOL    HW2 3538   2.824   2.582   1.832  0.7849 -0.8725 -0.0637
 1171SOL     OW 3539   4.177   2.367   4.107 -0.3323 -0.3993 -1.1155
 1171SOL    HW1 3540   4.117   2.297   4.081 -1.9886  0.3487  0.4272
 1171SOL    HW2 3541   4.225   2.331   4.182 -0.7003 -0.1434 -0.7495
 1172SOL     OW 3542   1.783   0.363   4.303  0.3882 -0.2826  0.2572
 1172SOL    HW1 3543   1.702   0.314   4.288  1.8154 -2.3275 -1.2050
 1172SOL    HW2 3544   1.830   0.313   4.369  0.8046  0.4944  0.5623
 1173SOL     OW 3545   2.437   3.152   4.087  0.3494 -0.0406 -0.4894
 1173SOL    HW1 3546   2.384   3.117   4.159 -0.9661  1.8753 -0.4659
 1173SOL    HW2 3547   2.519   3.103   4.092 -0.5482 -1.4918  0.9141
 1174SOL     OW 3548   1.449   3.125   1.934 -0.1152  0.0340  0.1248
 1174SOL    HW1 3549   1.476   3.145   2.023 -1.6130  0.3433  0.5479
 1174SOL    HW2 3550   1.431   3.211   1.895 -1.0187 -0.1599  0.0784
 1175SOL     OW 3551   1.601   2.961   1.767  0.5447 -0.4066  0.6405
 1175SOL    HW1 3552   1.540   3.005   1.826 -0.9482  0.0336 -1.1373
 1175SOL    HW2 3553   1.660   3.030   1.737  0.2603 -0.2867  0.3544
 1176SOL     OW 3554   0.476   4.389   1.352 -0.3270  0.5777  0.2250
 1176SOL    HW1 3555   0.531   4.313   1.335 -1.2237 -0.3258  1.2342
 1176SOL    HW2 3556   0.530   4.464   1.326  1.3672 -0.2574  1.1860
 1177SOL     OW 3557   0.350   3.869   1.053 -0.0020  0.0718  0.4531
 1177SOL    HW1 3558   0.428   3.878   1.107  1.6100 -0.1979 -1.6712
 1177SOL    HW2 3559   0.285   3.924   1.095  1.3172  0.2914  2.3277
 1178SOL     OW 3560   3.523   1.039   0.398  0.0543  0.1780 -0.5936
 1178SOL    HW1 3561   3.589   1.042   0.467 -0.5453  2.9722 -0.0267
 1178SOL    HW2 3562   3.512   1.131   0.372 -2.2534 -0.4271 -1.9838
 1179SOL     OW 3563   2.995   0.167   3.790 -0.5832  0.5142  0.0622
 1179SOL    HW1 3564   3.062   0.183   3.723 -1.2808  1.9678 -0.3257
 1179SOL    HW2 3565   2.968   0.077   3.774  2.5979 -0.8449  1.4800
 1180SOL     OW 3566   1.866   3.659   3.088  0.6091  0.0549 -0.6654
 1180SOL    HW1 3567   1.824   3.580   3.121 -0.5984  0.6783 -0.6848
 1180SOL    HW2 3568   1.920   3.628   3.015  0.6628 -0.8376 -0.2590
 1181SOL     OW 3569   3.008   4.538   2.080 -0.2689  0.4865  0.0449
 1181SOL    HW1 3570   3.099   4.558   2.100 -0.2250  0.0057  0.3303
 1181SOL    HW2 3571   2.963   4.622   2.091  0.0115  0.5638  0.6564
 1182SOL     OW 3572   3.034   1.967   0.370  0.1645  0.3497 -0.0175
 1182SOL    HW1 3573   2.987   2.043   0.404 -0.8821 -0.6363  0.8043
 1182SOL    HW2 3574   3.126   1.984   0.393 -0.0330  1.4258  0.0178
 1183SOL     OW 3575   4.686   0.120   1.840  0.1307  0.4541  0.4953
 1183SOL    HW1 3576   4.699   0.065   1.917  1.3148  2.5395  1.9005
 1183SOL    HW2 3577   4.769   0.167   1.830 -0.5288  1.3522 -1.1460
 1184SOL     OW 3578   1.001   1.738   0.022 -0.2485  0.2467  0.0965
 1184SOL    HW1 3579   0.928   1.676   0.017 -0.6679  0.7030  0.4905
 1184SOL    HW2 3580   0.961   1.820   0.050  0.4328  0.4712  0.4411
 1185SOL     OW 3581   0.843   1.333   2.076  0.5685 -0.0295  0.4751
 1185SOL    HW1 3582   0.816   1.423   2.056  0.0516 -0.3403 -0.2843
 1185SOL    HW2 3583   0.761   1.283   2.071  1.0437 -0.7439 -0.3328
 1186SOL     OW 3584   1.915   1.809   3.766  0.5215  0.2008  0.2063
 1186SOL    HW1 3585   1.911   1.865   3.689  0.4050  0.3917  0.3518
 1186SOL    HW2 3586   1.845   1.841   3.824  1.4027  0.8826  0.9367
 1187SOL     OW 3587   0.059   2.359   1.356 -0.7404 -0.3473  0.2359
 1187SOL    HW1 3588   0.151   2.369   1.329 -0.5856 -1.1595  0.4376
 1187SOL    HW2 3589   0.027   2.284   1.306 -1.1848 -0.2934  0.4347
 1188SOL     OW 3590   3.557   3.844   1.049  0.5551 -0.3981 -0.1680
 1188SOL    HW1 3591   3.601   3.841   1.134  0.5438  0.6720 -0.1092
 1188SOL    HW2 3592   3.476   3.892   1.066 -0.1092 -1.3594 -0.5095
 1189SOL     OW 3593   2.174   3.368   3.049 -0.5406 -0.0617 -0.1165
 1189SOL    HW1 3594   2.106   3.383   2.983  0.7598 -2.7045 -2.2771
 1189SOL    HW2 3595   2.256   3.386   3.003  0.3807 -0.5835  1.2530
 1190SOL     OW 3596   0.153   1.803   4.749 -0.1184  0.0828  0.1526
 1190SOL    HW1 3597   0.106   1.875   4.793 -0.4116  1.7174 -2.6209
 1190SOL    HW2 3598   0.172   1.837   4.662  2.2472 -2.2451 -0.3389
 1191SOL     OW 3599   2.521   4.497   2.407 -0.0865  0.4123 -0.0230
 1191SOL    HW1 3600   2.515   4.591   2.425 -0.1024  0.7656 -1.6786
 1191SOL    HW2 3601   2.493   4.488   2.316  1.0497 -1.0394 -0.2845
 1192SOL     OW 3602   2.615   3.589   1.781  0.7668 -0.2829 -0.4572
 1192SOL    HW1 3603   2.541   3.631   1.736 -0.7035 -0.8995  1.2531
 1192SOL    HW2 3604   2.644   3.654   1.845 -1.8139 -1.8024  2.5175
 1193SOL     OW 3605   3.175   4.190   1.083 -0.0003 -0.0142  0.1223
 1193SOL    HW1 3606   3.167   4.240   1.002  0.6744 -0.0940 -0.0068
 1193SOL    HW2 3607   3.113   4.230   1.143  0.4146  0.8826 -0.0300
 1194SOL     OW 3608   0.979   1.688   1.971 -0.7473 -1.0071  0.3113
 1194SOL    HW1 3609   1.026   1.720   2.048 -1.4524  0.8598  0.0152
 1194SOL    HW2 3610   1.047   1.674   1.905 -0.4251  0.1584  0.3812
 1195SOL     OW 3611   4.552   2.804   3.276  0.0930 -0.2810  0.1635
 1195SOL    HW1 3612   4.606   2.830   3.351 -0.5443  1.4454  0.0717
 1195SOL    HW2 3613   4.584   2.717   3.252  1.2914 -0.2477  1.5176
 1196SOL     OW 3614   2.938   4.090   4.182  0.0516 -0.3600  0.2231
 1196SOL    HW1 3615   2.890   4.173   4.180  1.0789  0.2272 -1.3968
 1196SOL    HW2 3616   3.009   4.105   4.245 -1.1037 -0.8214  1.6878
 1197SOL     OW 3617   0.149   1.355   0.926 -0.3315  0.1123  0.1328
 1197SOL    HW1 3618   0.147   1.429   0.988 -0.7610  0.3780 -0.1967
 1197SOL    HW2 3619   0.216   1.380   0.862  1.0772 -0.7469  1.1898
 1198SOL     OW 3620   3.111   1.636   1.497 -0.6411 -0.2413  0.3108
 1198SOL    HW1 3621   3.135   1.715   1.449  0.3535  0.0049  1.1893
 1198SOL    HW2 3622   3.172   1.632   1.570 -2.1353 -0.5714  1.6060
 1199SOL     OW 3623   1.433   4.455   1.436  1.1266  0.4368 -0.7294
 1199SOL    HW1 3624   1.399   4.544   1.428  2.2714  0.8288 -1.3929
 1199SOL    HW2 3625   1.394   4.408   1.363 -0.2622  0.1010  0.1777
 1200SOL     OW 3626   4.006   4.453   4.747 -0.1589 -0.4409  0.6405
 1200SOL    HW1 3627   4.006   4.433   4.841 -1.2930 -2.1758  0.3136
 1200SOL    HW2 3628   4.068   4.391   4.710  0.5945  0.5187  0.2782
 1201SOL     OW 3629   3.431   4.427   0.723  0.7315 -0.0671 -0.4832
 1201SOL    HW1 3630   3.476   4.405   0.641  2.2779  0.4408  0.1799
 1201SOL    HW2 3631   3.502   4.448   0.784 -0.2950 -1.8905  1.4526
 1202SOL     OW 3632   0.254   2.490   3.312 -0.1496  0.2466 -0.8209
 1202SOL    HW1 3633   0.202   2.552   3.260  0.3833  0.9265 -0.5556
 1202SOL    HW2 3634   0.230   2.508   3.403 -2.4628 -2.1876 -0.8545
 1203SOL     OW 3635   2.178   1.188   3.148 -0.1650  0.5450  0.0187
 1203SOL    HW1 3636   2.099   1.138   3.128  0.1971 -0.8679  1.8415
 1203SOL    HW2 3637   2.237   1.169   3.075 -0.2084 -1.4239  0.4228
 1204SOL     OW 3638   3.503   2.325   1.232 -0.4836 -0.7649  0.0554
 1204SOL    HW1 3639   3.443   2.374   1.176  0.7354 -0.0155 -0.6314
 1204SOL    HW2 3640   3.584   2.320   1.182  0.0354 -1.7683  0.9566
 1205SOL     OW 3641   3.571   0.888   2.378  0.1224 -0.1217 -0.2436
 1205SOL    HW1 3642   3.658   0.898   2.340 -0.4510 -1.5722 -2.0726
 1205SOL    HW2 3643   3.512   0.930   2.316 -0.5964 -0.0241  0.4823
 1206SOL     OW 3644   0.443   2.151   0.615 -0.1471  0.0015 -0.2071
 1206SOL    HW1 3645   0.405   2.120   0.697 -0.6397  2.0470  0.3803
 1206SOL    HW2 3646   0.488   2.232   0.638 -1.2897  1.2589 -2.1521
 1207SOL     OW 3647   0.609   0.297   4.913  0.1361 -0.1245  0.1934
 1207SOL    HW1 3648   0.691   0.317   4.867 -0.2225 -1.2396 -0.9856
 1207SOL    HW2 3649   0.609   0.356   4.988  0.9198  1.5553 -1.0551
 1208SOL     OW 3650   1.400   0.703   4.055 -0.6581 -0.0391  0.2640
 1208SOL    HW1 3651   1.467   0.635   4.047 -0.8436  0.0087 -2.8549
 1208SOL    HW2 3652   1.448   0.779   4.089  0.4553 -0.5749 -0.0579
 1209SOL     OW 3653   4.002   0.564   4.253 -0.3326 -0.1669  0.1800
 1209SOL    HW1 3654   3.942   0.637   4.268  0.9441  1.0283 -0.3544
 1209SOL    HW2 3655   4.072   0.577   4.317 -1.0780 -2.1228  1.5093
 1210SOL     OW 3656   3.528   2.659   3.971 -0.2792 -0.3082 -0.1878
 1210SOL    HW1 3657   3.617   2.634   3.946  0.1093  1.5402 -0.8316
 1210SOL    HW2 3658   3.537   2.700   4.057 -0.5430 -0.3247 -0.1499
 1211SOL     OW 3659   3.559   1.006   1.174 -0.1690  0.2019  0.0032
 1211SOL    HW1 3660   3.571   1.090   1.218 -0.3612  1.3323 -1.9658
 1211SOL    HW2 3661   3.468   0.982   1.192 -0.8837  1.6699 -1.3345
 1212SOL     OW 3662   2.667   3.374   1.030  0.2733 -0.0420  0.2012
 1212SOL    HW1 3663   2.590   3.402   0.980  1.0165 -0.5664 -1.3061
 1212SOL    HW2 3664   2.635   3.303   1.085 -1.2395  2.4412  2.7884
 1213SOL     OW 3665   1.996   2.713   0.032  0.5879 -0.6099  0.6883
 1213SOL    HW1 3666   1.915   2.665   0.051 -0.7619  1.4394  0.4825
 1213SOL    HW2 3667   2.029   2.739   0.118  1.5367 -2.1693  0.8230
 1214SOL     OW 3668   1.999   2.420   2.638  0.4297 -0.1519  0.0156
 1214SOL    HW1 3669   2.020   2.492   2.578 -0.0442 -0.1326 -0.1316
 1214SOL    HW2 3670   2.062   2.429   2.709  1.1362 -0.2897 -0.5722
 1215SOL     OW 3671   2.908   4.407   0.989 -0.2597  0.3036  0.1188
 1215SOL    HW1 3672   2.973   4.465   0.949  1.0113 -2.1590 -1.6538
 1215SOL    HW2 3673   2.909   4.431   1.082  0.1360  3.0697 -0.5058
 1216SOL     OW 3674   1.608   2.146   3.630 -0.1645  0.4543 -1.1464
 1216SOL    HW1 3675   1.567   2.190   3.556 -1.7439  2.2221  0.6890
 1216SOL    HW2 3676   1.535   2.115   3.683  0.8828  1.0972  0.7379
 1217SOL     OW 3677   0.613   3.623   3.487 -0.2748 -0.2591 -0.3770
 1217SOL    HW1 3678   0.556   3.557   3.526 -0.1759  0.1504  0.4891
 1217SOL    HW2 3679   0.556   3.699   3.472 -0.0433  0.0367  0.1905
 1218SOL     OW 3680   0.191   0.368   1.441 -0.1419  0.1862  0.0323
 1218SOL    HW1 3681   0.148   0.372   1.356 -0.0415 -0.5853 -0.0668
 1218SOL    HW2 3682   0.122   0.386   1.504 -0.2656  0.5296 -0.2014
 1219SOL     OW 3683   3.776   3.430   3.771 -0.8240 -0.1999  0.1814
 1219SOL    HW1 3684   3.708   3.485   3.731  0.9625  1.8211 -0.2317
 1219SOL    HW2 3685   3.814   3.485   3.840  0.7941 -1.0386  0.0036
 1220SOL     OW 3686   1.773   0.779   4.064  0.1887  0.1075 -0.8190
 1220SOL    HW1 3687   1.762   0.693   4.106  1.6349  1.4184  2.5612
 1220SOL    HW2 3688   1.862   0.776   4.027  0.7506  0.5259  0.4421
 1221SOL     OW 3689   2.388   0.807   0.513  0.0962  0.3663  0.1884
 1221SOL    HW1 3690   2.428   0.818   0.427  0.7152 -0.4038  0.3611
 1221SOL    HW2 3691   2.311   0.864   0.512 -0.0388  0.1805 -0.9641
 1222SOL     OW 3692   4.762   2.902   2.634 -0.2117  0.4193  0.1474
 1222SOL    HW1 3693   4.716   2.930   2.555  0.5570 -1.8185 -1.1929
 1222SOL    HW2 3694   4.692   2.875   2.694 -0.8465  2.9220  0.6689
 1223SOL     OW 3695   3.505   4.229   3.539 -0.1582 -0.5292  0.4281
 1223SOL    HW1 3696   3.422   4.272   3.559  0.0857  0.1640 -0.0136
 1223SOL    HW2 3697   3.538   4.275   3.462  0.5212 -0.9621  0.4513
 1224SOL     OW 3698   0.022   2.024   0.475 -0.4039  1.1849 -0.4229
 1224SOL    HW1 3699  -0.061   2.001   0.517 -0.0367 -0.4173 -0.4959
 1224SOL    HW2 3700   0.027   2.119   0.482 -1.4048  1.1616  1.1861
 1225SOL     OW 3701   3.429   1.873   4.792 -0.7527 -0.1899  0.2750
 1225SOL    HW1 3702   3.380   1.832   4.721 -2.0510 -1.5226  1.8590
 1225SOL    HW2 3703   3.363   1.922   4.841 -0.0724 -0.1696  1.1859
 1226SOL     OW 3704   1.557   2.589   2.397  0.4316  0.1056  0.0854
 1226SOL    HW1 3705   1.512   2.648   2.458 -0.1297 -0.5621  0.3233
 1226SOL    HW2 3706   1.626   2.549   2.450  1.2110  0.9948 -0.2329
 1227SOL     OW 3707   4.546   0.314   1.626  0.2578 -0.5888 -0.5660
 1227SOL    HW1 3708   4.597   0.266   1.692 -0.2210 -0.4619 -0.1020
 1227SOL    HW2 3709   4.485   0.367   1.676  1.2056  1.0313 -1.0281
 1228SOL     OW 3710   3.285   2.192   2.065 -0.2522  0.7223 -0.5101
 1228SOL    HW1 3711   3.284   2.116   2.007  0.9376 -2.0287  2.7516
 1228SOL    HW2 3712   3.372   2.231   2.052  0.4925 -0.6188  0.1564
 1229SOL     OW 3713   2.693   1.813   4.282 -0.0354  0.5044 -0.0239
 1229SOL    HW1 3714   2.749   1.864   4.223  0.7379  0.6678  0.8355
 1229SOL    HW2 3715   2.733   1.726   4.283  0.0591  0.5532  0.4012
 1230SOL     OW 3716   1.018   3.077   1.371  0.2851  0.1234  0.4019
 1230SOL    HW1 3717   1.097   3.039   1.409  0.9013 -1.2560 -2.0070
 1230SOL    HW2 3718   1.046   3.161   1.336  0.0816  0.7074  1.6128
 1231SOL     OW 3719   4.458   2.674   0.673 -0.8514 -0.0829 -0.2636
 1231SOL    HW1 3720   4.523   2.614   0.635  0.2677  0.3406  0.8966
 1231SOL    HW2 3721   4.491   2.762   0.652 -0.6488  0.1473  0.9101
 1232SOL     OW 3722   3.704   1.009   3.712  0.1131 -0.1638  0.3761
 1232SOL    HW1 3723   3.759   0.931   3.719  1.2172  0.0201 -3.8224
 1232SOL    HW2 3724   3.620   0.976   3.678 -0.7915  0.1332  2.1948
 1233SOL     OW 3725   0.255   3.240   4.558 -0.2220  0.4443 -0.1019
 1233SOL    HW1 3726   0.221   3.152   4.544 -1.0625  0.6105  0.7548
 1233SOL    HW2 3727   0.340   3.228   4.601 -0.4271  0.0523  0.1934
 1234SOL     OW 3728   4.156   3.560   2.485  0.1120  0.0115  0.2642
 1234SOL    HW1 3729   4.234   3.559   2.431 -0.0770  1.1029 -0.0681
 1234SOL    HW2 3730   4.151   3.650   2.518  0.6122 -0.7776  2.6902
 1235SOL     OW 3731   3.963   1.698   2.069  0.0638  0.0881 -0.2243
 1235SOL    HW1 3732   3.922   1.696   2.155  2.3741  0.8168  0.9812
 1235SOL    HW2 3733   3.912   1.762   2.019 -0.5488  0.6195  1.0450
 1236SOL     OW 3734   2.824   0.615   4.880  0.1807  0.3222  0.1144
 1236SOL    HW1 3735   2.886   0.631   4.951 -0.3937  1.4393  0.3967
 1236SOL    HW2 3736   2.758   0.684   4.890 -0.6765 -0.3570 -0.6550
 1237SOL     OW 3737   1.975   3.214   0.966 -0.4460  0.0096  0.3417
 1237SOL    HW1 3738   2.035   3.287   0.976  1.8969 -1.7450  0.0506
 1237SOL    HW2 3739   2.021   3.153   0.907 -2.2901 -1.6846  0.5393
 1238SOL     OW 3740   1.109   3.836   4.282 -0.5494 -0.0147  0.1516
 1238SOL    HW1 3741   1.138   3.846   4.191 -1.2582  0.1466 -0.0654
 1238SOL    HW2 3742   1.059   3.916   4.300 -1.6183 -0.6786  0.2085
 1239SOL     OW 3743   3.164   3.200   2.299 -0.7025  0.8241  0.0174
 1239SOL    HW1 3744   3.081   3.232   2.264 -0.7367  0.1802 -0.5189
 1239SOL    HW2 3745   3.139   3.133   2.363 -0.6261  1.6221  0.8976
 1240SOL     OW 3746   3.224   3.667   0.876 -0.1689  0.2545 -0.1206
 1240SOL    HW1 3747   3.286   3.715   0.931 -1.4314  0.8910  0.8288
 1240SOL    HW2 3748   3.264   3.666   0.789  2.2048 -1.3589  0.8863
 1241SOL     OW 3749   1.966   4.479   3.685 -0.5269  0.0957 -0.6532
 1241SOL    HW1 3750   1.882   4.433   3.690 -1.3005  0.9513 -3.6035
 1241SOL    HW2 3751   1.943   4.571   3.698  0.3067  0.1459  0.5915
 1242SOL     OW 3752   4.240   2.789   4.551 -0.0509 -0.5696  0.5814
 1242SOL    HW1 3753   4.243   2.878   4.516 -0.6531 -0.7053  0.1725
 1242SOL    HW2 3754   4.320   2.748   4.519 -1.2346 -1.1252 -1.8796
 1243SOL     OW 3755   4.642   3.326   2.538  0.0260  0.3862  0.5626
 1243SOL    HW1 3756   4.566   3.308   2.593 -0.1277  0.2481  0.3037
 1243SOL    HW2 3757   4.605   3.353   2.454  0.2273 -2.6581 -0.6146
 1244SOL     OW 3758   3.689   2.786   3.439 -0.8098 -0.1737  0.0120
 1244SOL    HW1 3759   3.640   2.853   3.391  1.2276  1.2096 -0.2681
 1244SOL    HW2 3760   3.775   2.783   3.396  0.4672 -0.2258  2.3514
 1245SOL     OW 3761   3.772   4.332   3.327  0.0695 -0.0342 -0.4622
 1245SOL    HW1 3762   3.831   4.393   3.282  1.0515 -0.1336  0.6555
 1245SOL    HW2 3763   3.830   4.274   3.376 -0.9605  0.3837  1.3181
 1246SOL     OW 3764   3.373   3.373   2.887  0.6440  0.9134 -0.7163
 1246SOL    HW1 3765   3.313   3.444   2.866 -1.6225 -0.7692 -0.2848
 1246SOL    HW2 3766   3.390   3.329   2.804 -0.6556 -0.0070 -0.5214
 1247SOL     OW 3767   2.416   2.168   4.394  0.0961 -0.2432  0.1267
 1247SOL    HW1 3768   2.430   2.083   4.437  2.0572  0.2639  0.5674
 1247SOL    HW2 3769   2.350   2.211   4.449  0.8479 -0.5466  1.3177
 1248SOL     OW 3770   3.146   2.651   0.666  0.1060  0.4347 -0.0475
 1248SOL    HW1 3771   3.085   2.625   0.735  1.7518 -0.8830  0.9951
 1248SOL    HW2 3772   3.230   2.659   0.711  0.8324  1.6601 -1.5438
 1249SOL     OW 3773   1.814   0.814   2.002  0.2450 -0.3638 -0.1985
 1249SOL    HW1 3774   1.894   0.865   2.012 -0.0980 -0.1061  1.4076
 1249SOL    HW2 3775   1.786   0.794   2.091 -0.5909 -1.8666 -0.7488
 1250SOL     OW 3776   2.564   3.493   3.031  0.0503 -0.8456 -0.7986
 1250SOL    HW1 3777   2.589   3.405   3.003 -1.8700 -1.6721 -0.0542
 1250SOL    HW2 3778   2.616   3.508   3.110 -2.1018 -2.8393  1.1500
 1251SOL     OW 3779   4.517   3.575   0.826  0.0597  0.1043 -0.2178
 1251SOL    HW1 3780   4.460   3.630   0.771  1.5011  0.5041 -1.3584
 1251SOL    HW2 3781   4.605   3.595   0.796  0.9629  0.5749  2.4680
 1252SOL     OW 3782   2.667   1.682   3.565 -0.3731  0.3982  0.4300
 1252SOL    HW1 3783   2.735   1.630   3.610 -1.4813 -1.6976 -0.1700
 1252SOL    HW2 3784   2.682   1.772   3.595  2.5654  0.0181  0.4324
 1253SOL     OW 3785   0.570   0.735   0.834  0.2030 -0.4499 -0.1903
 1253SOL    HW1 3786   0.539   0.818   0.870 -1.1148 -0.8096 -0.4480
 1253SOL    HW2 3787   0.534   0.669   0.893  0.4832 -0.8935 -0.5109
 1254SOL     OW 3788   0.960   4.791   1.499  0.4628  0.2757 -0.2685
 1254SOL    HW1 3789   0.950   4.886   1.496  0.0796  0.2239 -0.6462
 1254SOL    HW2 3790   0.996   4.768   1.414  1.9120  0.2304  0.3332
 1255SOL     OW 3791   1.116   3.542   4.340  0.1982 -0.5091 -0.4213
 1255SOL    HW1 3792   1.114   3.636   4.321 -0.9029 -0.5154 -0.3999
 1255SOL    HW2 3793   1.187   3.508   4.287  0.7842  0.3838 -0.2241
 1256SOL     OW 3794   2.594   0.213   2.419 -0.0634 -0.4092 -0.1201
 1256SOL    HW1 3795   2.547   0.280   2.469 -2.1797 -2.1839  0.4069
 1256SOL    HW2 3796   2.600   0.139   2.479 -1.4680 -2.1210 -1.9921
 1257SOL     OW 3797   2.259   2.810   4.123 -0.3530 -0.6110 -0.1450
 1257SOL    HW1 3798   2.271   2.776   4.035 -0.7998 -0.6909 -0.1767
 1257SOL    HW2 3799   2.277   2.736   4.181 -0.5015 -0.6793 -0.1857
 1258SOL     OW 3800   3.743   1.427   0.159 -0.6401  0.2231 -0.0507
 1258SOL    HW1 3801   3.686   1.494   0.120 -2.2584 -0.9293  0.2545
 1258SOL    HW2 3802   3.759   1.365   0.088  0.2964  0.5338 -0.1370
 1259SOL     OW 3803   2.363   3.248   1.521 -0.3025 -0.1007  0.4105
 1259SOL    HW1 3804   2.273   3.216   1.523 -0.6221  0.7631  1.6039
 1259SOL    HW2 3805   2.355   3.344   1.525  0.6616 -0.0213  0.9577
 1260SOL     OW 3806   0.922   3.930   3.242  0.0430 -0.2101  0.4290
 1260SOL    HW1 3807   0.868   3.899   3.169 -0.5358 -0.1449  0.8259
 1260SOL    HW2 3808   0.928   3.856   3.301 -0.1936  0.0013  0.7199
 1261SOL     OW 3809   2.550   2.991   2.766 -0.5395  0.3620 -0.3803
 1261SOL    HW1 3810   2.479   2.947   2.813  1.6311 -0.5180  2.4460
 1261SOL    HW2 3811   2.608   2.919   2.739  1.7839  1.1146  2.0465
 1262SOL     OW 3812   2.798   0.347   3.736  0.5436 -0.2244 -0.3966
 1262SOL    HW1 3813   2.875   0.292   3.752 -0.6900 -2.4591 -1.5310
 1262SOL    HW2 3814   2.728   0.305   3.785 -0.3600  0.6291 -0.9190
 1263SOL     OW 3815   3.184   0.448   1.875  0.4128  0.3823  0.3529
 1263SOL    HW1 3816   3.264   0.441   1.824  1.4333  0.7511  1.8446
 1263SOL    HW2 3817   3.177   0.365   1.922  1.0170  1.0753  1.7290
 1264SOL     OW 3818   2.479   2.592   4.370 -0.6758  0.6543 -0.3445
 1264SOL    HW1 3819   2.433   2.561   4.292 -0.4482 -0.0426 -0.2050
 1264SOL    HW2 3820   2.412   2.640   4.419 -1.7110 -1.6546  0.6259
 1265SOL     OW 3821   3.938   0.174   0.862 -0.3084 -0.4027 -0.1349
 1265SOL    HW1 3822   3.925   0.193   0.955 -0.9298  0.2176 -0.3323
 1265SOL    HW2 3823   4.026   0.205   0.843  0.2318 -1.5121  0.4779
 1266SOL     OW 3824   2.973   3.177   1.112 -0.3278  0.2586 -0.3591
 1266SOL    HW1 3825   2.939   3.129   1.187  0.9545 -0.6056 -0.3048
 1266SOL    HW2 3826   2.954   3.269   1.133 -3.7275 -0.1766 -0.9436
 1267SOL     OW 3827   1.173   4.292   0.908  0.7720 -0.4145  0.2117
 1267SOL    HW1 3828   1.177   4.311   0.814 -1.8136 -2.5430 -0.4742
 1267SOL    HW2 3829   1.083   4.315   0.933  1.7488  1.2412  2.5109
 1268SOL     OW 3830   4.495   2.384   4.785  0.1396 -0.1969  0.1904
 1268SOL    HW1 3831   4.567   2.448   4.786  0.0026  0.0565 -1.9362
 1268SOL    HW2 3832   4.416   2.437   4.787  0.0117 -0.4186  1.0922
 1269SOL     OW 3833   4.735   0.370   0.215  0.2557 -0.3455  0.0608
 1269SOL    HW1 3834   4.762   0.353   0.305  2.0640 -1.5187 -0.6422
 1269SOL    HW2 3835   4.679   0.296   0.192 -0.7033  0.2589  0.3738
 1270SOL     OW 3836   1.739   4.106   4.587 -0.1808  0.1087 -0.0241
 1270SOL    HW1 3837   1.705   4.046   4.521  1.0791 -0.8190  0.1261
 1270SOL    HW2 3838   1.751   4.052   4.665 -2.0284  1.2709  1.1393
 1271SOL     OW 3839   1.290   4.818   0.505  0.5383  0.4628  0.4560
 1271SOL    HW1 3840   1.338   4.890   0.546  1.3433 -0.4744  1.2013
 1271SOL    HW2 3841   1.351   4.745   0.504  0.1859  0.1358 -1.4995
 1272SOL     OW 3842   3.610   2.694   4.820  0.0160  0.1862 -0.3903
 1272SOL    HW1 3843   3.570   2.666   4.737 -0.0595  1.2156 -0.7127
 1272SOL    HW2 3844   3.655   2.775   4.798 -0.2717  0.6417  0.6601
 1273SOL     OW 3845   3.845   1.265   2.065 -0.6193 -0.3518  0.1651
 1273SOL    HW1 3846   3.823   1.205   1.994  1.3182 -2.0590  0.8849
 1273SOL    HW2 3847   3.760   1.289   2.103 -1.5118 -2.3724 -0.4068
 1274SOL     OW 3848   0.019   1.316   3.528  0.2186 -0.0048 -0.0702
 1274SOL    HW1 3849   0.004   1.409   3.512  2.3689  0.4964  0.4976
 1274SOL    HW2 3850   0.016   1.307   3.623  0.0873 -0.5121 -0.1195
 1275SOL     OW 3851   4.794   2.911   4.679 -0.4473  0.2280  0.7164
 1275SOL    HW1 3852   4.717   2.891   4.732 -0.6927  1.3160  0.7860
 1275SOL    HW2 3853   4.822   2.826   4.644 -0.8763 -0.3587  1.7645
 1276SOL     OW 3854   0.573   0.070   1.855  0.1240  0.0433  0.0183
 1276SOL    HW1 3855   0.604   0.042   1.941 -0.0444 -2.7528 -0.7357
 1276SOL    HW2 3856   0.572  -0.010   1.802 -1.4908  1.3227 -2.0737
 1277SOL     OW 3857   1.527   0.008   0.018  0.4575 -0.3541 -0.2046
 1277SOL    HW1 3858   1.527  -0.086  -0.000 -0.7594  0.0633 -2.7819
 1277SOL    HW2 3859   1.538   0.014   0.113  0.8407 -3.0669  0.0016
 1278SOL     OW 3860   1.975   3.856   0.446  0.2773  0.4224 -0.6542
 1278SOL    HW1 3861   1.896   3.815   0.410  1.1075 -1.8263 -0.1114
 1278SOL    HW2 3862   2.038   3.852   0.374  0.6199 -0.0468 -0.3332
 1279SOL     OW 3863   4.903   3.831   1.953 -0.4086 -0.1119  0.1816
 1279SOL    HW1 3864   4.877   3.798   2.039  0.5597  0.1540  0.5894
 1279SOL    HW2 3865   4.821   3.844   1.906 -0.9094 -1.1064  0.7482
 1280SOL     OW 3866   1.018   2.638   0.005  0.0148  0.9303 -0.0331
 1280SOL    HW1 3867   1.068   2.624   0.086  0.1266  0.3136 -0.2012
 1280SOL    HW2 3868   1.073   2.599  -0.064 -0.6700  0.2806 -0.2276
 1281SOL     OW 3869   1.381   1.736   1.356  0.5824  0.0956 -0.4203
 1281SOL    HW1 3870   1.445   1.707   1.291  0.1222 -0.7455 -0.5130
 1281SOL    HW2 3871   1.335   1.809   1.314 -0.6402 -1.2964 -1.6252
 1282SOL     OW 3872   1.799   0.645   1.635  0.6642 -0.2241 -0.3250
 1282SOL    HW1 3873   1.751   0.611   1.560  0.0515 -2.2352  0.9094
 1282SOL    HW2 3874   1.731   0.681   1.693  0.8199 -1.2341  0.5084
 1283SOL     OW 3875   3.990   3.637   4.889 -0.6159  0.1209 -0.0351
 1283SOL    HW1 3876   4.047   3.651   4.813 -1.4038  1.0527 -0.4854
 1283SOL    HW2 3877   3.976   3.543   4.892  0.7325 -0.1028 -0.0650
 1284SOL     OW 3878   0.060   4.322   3.908  0.2067  0.0789 -0.1054
 1284SOL    HW1 3879  -0.006   4.382   3.873 -0.4199 -0.8492 -0.5546
 1284SOL    HW2 3880   0.091   4.274   3.832  1.4694  0.5489  0.0910
 1285SOL     OW 3881   2.729   1.274   0.226 -0.1048 -0.5431  0.0796
 1285SOL    HW1 3882   2.648   1.324   0.225  0.3269  0.2055  0.7941
 1285SOL    HW2 3883   2.781   1.309   0.154  0.4669  0.5284  0.9902
 1286SOL     OW 3884   3.174   1.170   4.381 -0.4740 -0.3169  0.1490
 1286SOL    HW1 3885   3.259   1.210   4.396 -0.0334 -1.1887  0.0396
 1286SOL    HW2 3886   3.125   1.186   4.461  0.7191 -2.1118  1.2907
 1287SOL     OW 3887   3.817   4.629   1.115 -0.0111 -0.3627  0.3175
 1287SOL    HW1 3888   3.771   4.656   1.194 -1.4835 -0.9404 -0.3055
 1287SOL    HW2 3889   3.805   4.534   1.112  0.0495 -0.3463 -0.5846
 1288SOL     OW 3890   3.606   2.821   4.225  0.5413 -0.0543  0.0391
 1288SOL    HW1 3891   3.627   2.890   4.162 -1.6431 -0.2495 -0.9712
 1288SOL    HW2 3892   3.532   2.856   4.274 -1.2715 -2.0069 -1.1560
 1289SOL     OW 3893   2.852   2.813   4.475 -0.0480 -0.0831  0.5854
 1289SOL    HW1 3894   2.823   2.722   4.471  0.6505 -0.2729 -0.9122
 1289SOL    HW2 3895   2.947   2.807   4.483 -0.0885  0.5381  1.7954
 1290SOL     OW 3896   2.118   4.697   3.162 -0.0747 -0.1783 -0.3209
 1290SOL    HW1 3897   2.155   4.682   3.075 -0.4566 -0.0425 -0.5129
 1290SOL    HW2 3898   2.072   4.781   3.154 -1.0520 -0.6966 -0.3085
 1291SOL     OW 3899   0.185   4.760   0.261  0.6468  0.0991 -0.0136
 1291SOL    HW1 3900   0.116   4.819   0.290  0.3096 -0.4336  0.2889
 1291SOL    HW2 3901   0.207   4.708   0.338  1.5997  0.4661 -0.0277
 1292SOL     OW 3902   3.500   4.524   3.741  0.0746  0.1682  0.5683
 1292SOL    HW1 3903   3.405   4.516   3.733 -0.1634  0.5375  2.5327
 1292SOL    HW2 3904   3.523   4.593   3.678 -0.6976 -0.9629 -1.0328
 1293SOL     OW 3905   4.909   0.341   1.234 -0.4334  0.3601 -0.0822
 1293SOL    HW1 3906   4.905   0.324   1.140  0.2707  0.2086 -0.0917
 1293SOL    HW2 3907   4.891   0.434   1.242  0.8443  0.6683 -0.5005
 1294SOL     OW 3908   4.725   3.355   0.007 -0.4496  0.1191  0.5092
 1294SOL    HW1 3909   4.811   3.342   0.045 -0.2008  0.8769  0.2313
 1294SOL    HW2 3910   4.692   3.267  -0.010 -0.1233 -0.2047  1.4683
 1295SOL     OW 3911   2.348   3.753   3.245 -0.2439  0.1558  0.3970
 1295SOL    HW1 3912   2.400   3.786   3.172 -1.2646  1.4156  0.2141
 1295SOL    HW2 3913   2.412   3.739   3.315  0.5648  0.1304 -0.3227
 1296SOL     OW 3914   2.345   2.070   3.573 -0.2536  0.4787 -0.1541
 1296SOL    HW1 3915   2.317   1.980   3.593  1.7224 -0.2845 -0.6000
 1296SOL    HW2 3916   2.286   2.125   3.624 -2.4543 -0.9861 -0.9796
 1297SOL     OW 3917   1.070   4.398   4.270  0.1931  0.4984 -0.0976
 1297SOL    HW1 3918   1.124   4.385   4.192 -1.0477 -1.1138 -0.7485
 1297SOL    HW2 3919   1.108   4.475   4.313  0.9926  1.3642 -2.2104
 1298SOL     OW 3920   4.782   4.693   3.055  0.4404 -0.4139  0.2191
 1298SOL    HW1 3921   4.730   4.770   3.030 -1.4262 -0.9328  2.2137
 1298SOL    HW2 3922   4.747   4.622   3.000  1.3766 -0.1151 -0.7996
 1299SOL     OW 3923   3.328   1.354   4.537 -0.0834  0.3523 -0.3453
 1299SOL    HW1 3924   3.397   1.344   4.470 -2.3781 -0.8422 -2.6990
 1299SOL    HW2 3925   3.353   1.293   4.606  1.5086  0.3816 -0.8496
 1300SOL     OW 3926   1.493   3.527   4.811 -0.4678  0.6547 -0.2561
 1300SOL    HW1 3927   1.447   3.466   4.868 -0.8437  0.7490 -0.4613
 1300SOL    HW2 3928   1.449   3.611   4.824  0.3163  0.9893  0.3485
 1301SOL     OW 3929   1.142   3.399   2.755 -0.0746 -0.5018 -0.9673
 1301SOL    HW1 3930   1.179   3.450   2.827  0.4815  0.2078 -1.7349
 1301SOL    HW2 3931   1.091   3.330   2.798  1.5254 -1.0684  0.1295
 1302SOL     OW 3932   2.228   4.451   1.992  0.0405  0.3002 -0.1206
 1302SOL    HW1 3933   2.258   4.530   1.948  1.4957  0.7117  1.4794
 1302SOL    HW2 3934   2.163   4.483   2.056  1.5725  0.4550  1.4343
 1303SOL     OW 3935   4.158   3.296   4.650  0.3315 -0.0374 -0.2513
 1303SOL    HW1 3936   4.219   3.293   4.576  0.7641 -0.6191  0.1285
 1303SOL    HW2 3937   4.072   3.286   4.609  0.3745  1.7731 -0.8986
 1304SOL     OW 3938   0.470   1.607   1.513 -0.0723 -0.1614  0.0200
 1304SOL    HW1 3939   0.492   1.698   1.534  0.4854 -0.1126 -0.7207
 1304SOL    HW2 3940   0.530   1.584   1.442 -1.1580 -0.6373 -0.7867
 1305SOL     OW 3941   4.304   2.900   3.110  0.4534  0.0712 -0.6605
 1305SOL    HW1 3942   4.266   2.859   3.033 -0.0683 -1.4122  0.3276
 1305SOL    HW2 3943   4.386   2.854   3.125  0.1780 -0.2136  0.0844
 1306SOL     OW 3944   4.685   1.324   1.354  0.0434 -0.2166  0.0710
 1306SOL    HW1 3945   4.670   1.418   1.346  2.9116  0.5338  1.9942
 1306SOL    HW2 3946   4.718   1.298   1.268  0.8339  0.9281  0.0038
 1307SOL     OW 3947   4.497   1.067   1.202 -0.2211  0.3768  0.0685
 1307SOL    HW1 3948   4.578   1.032   1.240 -0.4730 -1.4323 -0.9857
 1307SOL    HW2 3949   4.448   1.100   1.278  1.7970  2.2617  0.6538
 1308SOL     OW 3950   1.786   4.080   0.543 -0.2581  0.7280  0.1473
 1308SOL    HW1 3951   1.803   4.124   0.626  1.0272 -0.5095  0.5806
 1308SOL    HW2 3952   1.844   4.004   0.544  0.0555  0.8760 -2.0495
 1309SOL     OW 3953   0.977   0.409   0.856 -0.4166  0.3522  0.4618
 1309SOL    HW1 3954   1.017   0.496   0.852 -1.1821  0.6633 -1.5563
 1309SOL    HW2 3955   1.043   0.350   0.820 -0.6137  0.4027  0.0111
 1310SOL     OW 3956   3.072   3.307   0.033  0.0982  0.2103 -0.3519
 1310SOL    HW1 3957   2.983   3.309  -0.001 -0.5608  0.2160  1.2959
 1310SOL    HW2 3958   3.127   3.316  -0.045 -1.3408  1.2528 -1.3068
 1311SOL     OW 3959   4.250   0.609   0.727 -0.9376 -0.3970  0.0032
 1311SOL    HW1 3960   4.318   0.564   0.777 -1.5520 -0.2628  0.9823
 1311SOL    HW2 3961   4.223   0.546   0.661 -0.9157 -1.0057  0.5628
 1312SOL     OW 3962   4.149   0.109   4.473  0.3190 -0.3605  0.1266
 1312SOL    HW1 3963   4.104   0.175   4.420 -1.3600 -1.3752  0.1981
 1312SOL    HW2 3964   4.104   0.027   4.452  0.8188 -1.0929  1.7422
 1313SOL     OW 3965   4.611   1.728   1.973  0.2128 -0.5016 -0.5262
 1313SOL    HW1 3966   4.676   1.755   1.908 -0.5558 -0.8526 -1.4640
 1313SOL    HW2 3967   4.643   1.643   2.005  1.0062  0.0377  0.1538
 1314SOL     OW 3968   0.278   0.229   1.724 -0.0123 -0.8126  0.6704
 1314SOL    HW1 3969   0.333   0.171   1.672  0.1780  0.0401 -0.1180
 1314SOL    HW2 3970   0.203   0.176   1.751 -1.3251 -0.7252 -2.4512
 1315SOL     OW 3971   4.031   3.038   3.457  0.1760 -0.1979 -0.2151
 1315SOL    HW1 3972   4.068   3.065   3.373  0.0046  0.4340 -0.0919
 1315SOL    HW2 3973   3.940   3.067   3.454  0.2921  0.2451  0.3743
 1316SOL     OW 3974   0.703   2.725   3.448  0.2464  0.1481 -0.0033
 1316SOL    HW1 3975   0.646   2.745   3.374 -0.6833  1.3571  1.0122
 1316SOL    HW2 3976   0.644   2.705   3.520  1.1404 -1.2888  0.3821
 1317SOL     OW 3977   3.258   1.804   1.304  0.0332  0.3802 -0.0567
 1317SOL    HW1 3978   3.213   1.811   1.219  0.1929 -1.7171 -0.3665
 1317SOL    HW2 3979   3.319   1.731   1.292 -0.0231 -0.0318  1.8969
 1318SOL     OW 3980   3.258   3.928   3.066  0.3623 -0.0903  0.3888
 1318SOL    HW1 3981   3.305   4.010   3.050 -0.0734 -0.1714 -1.5206
 1318SOL    HW2 3982   3.167   3.949   3.047  0.3105 -1.1196 -0.5498
 1319SOL     OW 3983   2.504   4.133   0.364 -0.5039 -0.2577 -0.1118
 1319SOL    HW1 3984   2.548   4.195   0.305 -0.9731 -0.9492 -1.2185
 1319SOL    HW2 3985   2.411   4.154   0.356 -0.5988 -0.5785  0.1216
 1320SOL     OW 3986   4.710   2.868   0.189 -0.4150  0.2924 -1.1679
 1320SOL    HW1 3987   4.668   2.874   0.103 -0.9524  2.0193 -0.8086
 1320SOL    HW2 3988   4.745   2.955   0.205  1.6057 -0.5806 -0.5626
 1321SOL     OW 3989   1.082   1.021   4.653 -0.3287 -0.1038 -0.7027
 1321SOL    HW1 3990   1.073   1.071   4.572 -1.1872 -1.4448 -1.4716
 1321SOL    HW2 3991   1.016   0.952   4.647 -0.3366 -0.3227  1.0954
 1322SOL     OW 3992   1.567   3.095   3.122 -0.2676  0.0683  0.2804
 1322SOL    HW1 3993   1.492   3.149   3.098  0.2895  0.2363 -1.1887
 1322SOL    HW2 3994   1.601   3.063   3.039  0.4413 -1.1669  1.0204
 1323SOL     OW 3995   2.948   1.939   1.639 -0.1947 -0.2069  0.6941
 1323SOL    HW1 3996   3.028   1.956   1.687 -0.0366  1.8290 -0.1876
 1323SOL    HW2 3997   2.969   1.962   1.548 -1.6383 -0.0809  0.3638
 1324SOL     OW 3998   2.702   3.848   4.258 -0.4907 -0.2247  0.2845
 1324SOL    HW1 3999   2.666   3.835   4.170 -0.9611  0.0951  0.4264
 1324SOL    HW2 4000   2.797   3.849   4.246 -0.5289 -0.9600 -0.1124
 1325SOL     OW 4001   2.907   2.183   0.973 -0.3964 -0.6694 -0.2991
 1325SOL    HW1 4002   2.852   2.105   0.967 -0.6098 -0.7689  2.1345
 1325SOL    HW2 4003   2.860   2.241   1.032  1.1682  0.0515  0.2884
 1326SOL     OW 4004   3.687   4.165   0.227  0.3004  0.2613 -0.7345
 1326SOL    HW1 4005   3.702   4.248   0.272  0.3890  0.6791 -1.5214
 1326SOL    HW2 4006   3.610   4.180   0.172 -0.4160 -0.5505  0.0029
 1327SOL     OW 4007   3.985   0.872   3.230 -0.0771  0.2371  0.1250
 1327SOL    HW1 4008   4.018   0.813   3.162  0.3141  1.2900 -0.6382
 1327SOL    HW2 4009   3.890   0.856   3.232  0.3097 -2.2911  1.8202
 1328SOL     OW 4010   3.454   2.794   1.209  0.0686  0.0880  0.1800
 1328SOL    HW1 4011   3.389   2.755   1.267  2.0251 -1.3791  1.5320
 1328SOL    HW2 4012   3.509   2.847   1.267  0.5125  0.7215 -0.7912
 1329SOL     OW 4013   3.103   1.511   4.206  0.1392 -0.2756  0.8203
 1329SOL    HW1 4014   3.089   1.431   4.155 -1.5538  0.1257  0.6105
 1329SOL    HW2 4015   3.198   1.526   4.201  0.5096 -2.3108  0.9647
 1330SOL     OW 4016   0.381   3.112   3.579 -0.2324  0.7515 -0.6811
 1330SOL    HW1 4017   0.386   3.087   3.672  0.1991 -0.0174 -0.9080
 1330SOL    HW2 4018   0.288   3.102   3.557 -0.0213 -1.0503 -0.8601
 1331SOL     OW 4019   1.158   0.227   3.504 -0.4040 -0.2498 -0.2471
 1331SOL    HW1 4020   1.236   0.176   3.525 -0.7323 -0.3475  0.7756
 1331SOL    HW2 4021   1.119   0.181   3.429 -0.2447 -1.0177  0.1311
 1332SOL     OW 4022   2.472   4.124   4.895  1.0006  0.4505  0.5723
 1332SOL    HW1 4023   2.494   4.085   4.810 -0.7596 -1.3145  0.8592
 1332SOL    HW2 4024   2.535   4.086   4.956 -0.3682 -1.6405  0.7524
 1333SOL     OW 4025   1.824   2.000   2.657 -0.1774 -0.5215  0.0979
 1333SOL    HW1 4026   1.778   2.076   2.693  2.2246  1.2945 -0.3396
 1333SOL    HW2 4027   1.799   1.927   2.713 -2.1823  0.6976  0.8722
 1334SOL     OW 4028   1.675   3.554   2.349 -0.6969  0.0186  0.3449
 1334SOL    HW1 4029   1.666   3.475   2.402 -1.8745 -1.4636 -1.8876
 1334SOL    HW2 4030   1.585   3.584   2.336 -0.3515  1.0028  0.1354
 1335SOL     OW 4031   4.492   0.932   0.949 -0.6436  0.2074  0.1917
 1335SOL    HW1 4032   4.397   0.930   0.938 -0.6236 -1.0579  0.1646
 1335SOL    HW2 4033   4.506   0.979   1.031 -1.2962  0.3483  0.2267
 1336SOL     OW 4034   3.351   0.598   0.323  0.0034  0.3729  0.1503
 1336SOL    HW1 4035   3.398   0.677   0.297 -1.8580  1.2975 -0.6260
 1336SOL    HW2 4036   3.385   0.529   0.266  1.2168  0.7218  0.4248
 1337SOL     OW 4037   4.912   4.506   4.189  0.0285  0.2012 -0.0020
 1337SOL    HW1 4038   4.970   4.499   4.265  1.5320  0.5704 -1.0687
 1337SOL    HW2 4039   4.950   4.575   4.136 -0.8625 -0.1963 -1.2067
 1338SOL     OW 4040   0.717   3.579   0.274 -0.2204  0.3296  0.4298
 1338SOL    HW1 4041   0.649   3.641   0.249 -1.0785 -0.3622  0.9894
 1338SOL    HW2 4042   0.790   3.634   0.303 -0.7083  1.0769  0.2567
 1339SOL     OW 4043   3.193   3.580   2.792 -0.0407 -0.5833  0.3205
 1339SOL    HW1 4044   3.147   3.530   2.725 -0.6656  0.7299 -0.2719
 1339SOL    HW2 4045   3.124   3.627   2.839  0.5321 -0.1603  0.7556
 1340SOL     OW 4046   4.624   0.120   1.330  0.0954 -0.7420  0.1695
 1340SOL    HW1 4047   4.696   0.161   1.377  1.3804 -1.8253 -0.7905
 1340SOL    HW2 4048   4.588   0.190   1.275  1.0406 -0.4232 -0.0597
 1341SOL     OW 4049   4.180   0.570   2.089 -0.2547 -0.0849 -0.1014
 1341SOL    HW1 4050   4.111   0.619   2.045  0.1361  0.6376  0.0694
 1341SOL    HW2 4051   4.189   0.489   2.038 -2.0842 -0.7853  0.6095
 1342SOL     OW 4052   4.441   1.954   0.145 -0.4345  0.3002  0.4116
 1342SOL    HW1 4053   4.382   2.012   0.193 -0.0748  1.0259  0.0024
 1342SOL    HW2 4054   4.527   1.972   0.182 -0.0976  1.1282 -0.7065
 1343SOL     OW 4055   3.241   3.058   3.713 -0.1392 -0.0777 -0.6066
 1343SOL    HW1 4056   3.305   3.002   3.758 -0.1914  1.5800  1.7257
 1343SOL    HW2 4057   3.257   3.042   3.620 -0.3400 -4.1022 -0.1472
 1344SOL     OW 4058   0.989   2.048   0.376 -0.1278 -0.2984  0.5895
 1344SOL    HW1 4059   1.020   2.014   0.460  2.6139  1.7794  0.5526
 1344SOL    HW2 4060   0.937   2.125   0.399  0.0348 -0.1313  0.3949
 1345SOL     OW 4061   4.637   0.633   3.799  0.1478 -0.0286  0.2058
 1345SOL    HW1 4062   4.617   0.564   3.863  0.3904 -0.7952 -0.5201
 1345SOL    HW2 4063   4.730   0.652   3.813  0.1654 -0.0950  0.1818
 1346SOL     OW 4064   1.870   1.231   3.703 -0.2462  0.0637 -0.2597
 1346SOL    HW1 4065   1.918   1.248   3.785  0.9025 -0.3769 -0.8258
 1346SOL    HW2 4066   1.778   1.235   3.729  0.0306  1.9208  0.6764
 1347SOL     OW 4067   0.738   3.433   1.614 -0.7058 -0.1536 -0.6861
 1347SOL    HW1 4068   0.703   3.505   1.666  0.7638 -0.1920  0.4241
 1347SOL    HW2 4069   0.790   3.476   1.546  0.6020 -0.1087  0.2877
 1348SOL     OW 4070   4.182   2.778   3.382  0.1647 -0.1037  0.5546
 1348SOL    HW1 4071   4.144   2.857   3.421  0.4653  0.0453  0.5465
 1348SOL    HW2 4072   4.173   2.792   3.287 -1.6783 -1.0052  0.5604
 1349SOL     OW 4073   0.656   2.508   1.153 -0.2728  0.2550 -0.0413
 1349SOL    HW1 4074   0.619   2.431   1.196 -1.1079  0.9376  0.5101
 1349SOL    HW2 4075   0.711   2.473   1.083 -1.0322 -0.8298 -0.1218
 1350SOL     OW 4076   0.770   4.511   3.990  0.0163 -0.4208  0.1502
 1350SOL    HW1 4077   0.727   4.591   3.959  1.3133  0.0649 -0.4398
 1350SOL    HW2 4078   0.751   4.509   4.084 -0.1815  0.4888  0.1395
 1351SOL     OW 4079   1.538   4.165   0.258  0.1417 -0.2811 -0.5145
 1351SOL    HW1 4080   1.485   4.229   0.210 -1.5086  1.0595  2.7725
 1351SOL    HW2 4081   1.627   4.180   0.229 -0.7305  0.4153 -3.0637
 1352SOL     OW 4082   3.006   0.204   1.641 -0.5917 -0.4899  0.0141
 1352SOL    HW1 4083   3.008   0.124   1.693 -0.2157 -0.0360  0.7153
 1352SOL    HW2 4084   3.028   0.175   1.552  3.3421 -0.7387  0.8867
 1353SOL     OW 4085   3.182   2.093   3.005 -0.7748  0.5812  0.0258
 1353SOL    HW1 4086   3.255   2.155   3.001 -0.5472  0.3169  0.0028
 1353SOL    HW2 4087   3.219   2.016   3.048 -1.6038  1.2048  1.9379
 1354SOL     OW 4088   3.896   1.743   1.594  0.2962  0.0905  0.3882
 1354SOL    HW1 4089   3.941   1.695   1.664 -1.0648 -0.0671  1.1776
 1354SOL    HW2 4090   3.924   1.833   1.605  3.7255 -0.5144 -1.7532
 1355SOL     OW 4091   0.937   0.490   4.302 -0.2081 -0.1256  0.0606
 1355SOL    HW1 4092   0.958   0.463   4.392  0.2314 -1.7451 -0.4952
 1355SOL    HW2 4093   1.018   0.475   4.253 -0.3321  1.0956 -0.5464
 1356SOL     OW 4094   2.383   1.594   2.517 -0.2228  0.2485  0.2846
 1356SOL    HW1 4095   2.307   1.647   2.544 -1.9145 -1.5019 -0.7581
 1356SOL    HW2 4096   2.346   1.530   2.457  1.4917 -2.7838  2.2497
 1357SOL     OW 4097   2.302   1.961   4.648  0.0039 -0.1603  0.4680
 1357SOL    HW1 4098   2.333   1.894   4.588  0.7544  1.0652 -0.5506
 1357SOL    HW2 4099   2.328   1.929   4.735  0.1191 -1.2896  0.0351
 1358SOL     OW 4100   3.372   1.166   3.034  0.0179  1.0517  0.0794
 1358SOL    HW1 4101   3.384   1.246   3.086 -2.0373  0.9987  0.6997
 1358SOL    HW2 4102   3.285   1.175   2.996  0.4529 -0.1331 -1.2393
 1359SOL     OW 4103   0.966   2.029   2.080  0.1335  0.5294  0.1092
 1359SOL    HW1 4104   0.977   1.987   2.165 -0.8999  1.0965  0.5285
 1359SOL    HW2 4105   0.878   2.065   2.082  0.5520  1.6328 -0.7302
 1360SOL     OW 4106   0.469   0.966   0.991  0.1765  0.2149  0.0022
 1360SOL    HW1 4107   0.383   1.000   0.967 -0.5652 -1.2977  0.3750
 1360SOL    HW2 4108   0.454   0.917   1.072  2.0800  2.8224  2.1091
 1361SOL     OW 4109   2.628   2.480   0.466 -0.5881 -0.6176  0.0170
 1361SOL    HW1 4110   2.669   2.527   0.539  1.4186 -0.6266 -1.0285
 1361SOL    HW2 4111   2.566   2.542   0.429  0.6455  0.5712 -0.1574
 1362SOL     OW 4112   1.803   4.514   2.573  0.4285 -0.3929 -0.7888
 1362SOL    HW1 4113   1.738   4.445   2.569 -1.5364  1.2355  0.7272
 1362SOL    HW2 4114   1.859   4.490   2.647  0.4318 -0.9019 -0.9534
 1363SOL     OW 4115   0.613   1.291   0.360  0.1397  0.4368  0.3239
 1363SOL    HW1 4116   0.544   1.225   0.368 -1.2053  1.8238  0.4670
 1363SOL    HW2 4117   0.631   1.295   0.266 -1.4948  1.5337  0.0157
 1364SOL     OW 4118   1.743   1.652   3.564  0.4080  0.0545 -0.3321
 1364SOL    HW1 4119   1.649   1.656   3.579 -0.4755  1.0138 -4.7576
 1364SOL    HW2 4120   1.775   1.738   3.591 -0.6781  1.0035 -1.8861
 1365SOL     OW 4121   1.453   1.954   4.043  0.5164  0.6284 -0.2410
 1365SOL    HW1 4122   1.418   2.041   4.063 -0.2529  0.2053  0.2858
 1365SOL    HW2 4123   1.460   1.910   4.128 -0.3462 -0.2894 -0.6252
 1366SOL     OW 4124   3.234   2.832   4.241  0.4788  0.0468  0.0697
 1366SOL    HW1 4125   3.171   2.893   4.280 -0.7132 -0.9958 -0.1166
 1366SOL    HW2 4126   3.310   2.885   4.220  0.0090  1.1964  1.1297
 1367SOL     OW 4127   1.271   2.113   4.740  0.1614 -0.1054 -0.3961
 1367SOL    HW1 4128   1.247   2.164   4.662 -0.0757  1.9844  0.9823
 1367SOL    HW2 4129   1.201   2.049   4.748  0.0114 -0.1489 -1.7101
 1368SOL     OW 4130   0.484   1.422   3.515  0.1001  0.2630 -0.3913
 1368SOL    HW1 4131   0.453   1.331   3.508 -1.2000  0.6708 -0.2670
 1368SOL    HW2 4132   0.428   1.461   3.582  3.5146  0.0378  2.9095
 1369SOL     OW 4133   1.654   1.936   1.419  0.2863 -0.0758 -0.2106
 1369SOL    HW1 4134   1.589   1.924   1.487 -0.6800  0.5272 -1.0036
 1369SOL    HW2 4135   1.733   1.964   1.466  0.1270 -1.2348  0.7981
 1370SOL     OW 4136   3.631   3.821   4.713 -0.0970 -0.0923  0.2813
 1370SOL    HW1 4137   3.672   3.844   4.629 -0.1181  0.9060  0.5409
 1370SOL    HW2 4138   3.649   3.727   4.722  0.1250 -0.1643 -0.7179
 1371SOL     OW 4139   2.448   3.829   0.642  0.1722  0.0637  0.0590
 1371SOL    HW1 4140   2.451   3.767   0.714 -1.0498  1.0615  1.0198
 1371SOL    HW2 4141   2.446   3.915   0.685 -0.4799  0.6847 -1.1563
 1372SOL     OW 4142   1.401   4.911   1.684  0.0817  0.1804 -0.1224
 1372SOL    HW1 4143   1.412   4.941   1.774 -0.0581  0.3077 -0.1469
 1372SOL    HW2 4144   1.480   4.940   1.639  0.4757 -0.4976  0.1205
 1373SOL     OW 4145   0.998   2.141   1.329 -0.0053  0.3861  0.0033
 1373SOL    HW1 4146   0.918   2.174   1.369  0.2657  1.1113 -0.0285
 1373SOL    HW2 4147   1.060   2.214   1.335  0.7706 -0.2864  0.3543
 1374SOL     OW 4148   0.412   2.718   2.576  0.1278 -0.8300  0.4398
 1374SOL    HW1 4149   0.408   2.799   2.626  0.2393 -0.6404  0.1458
 1374SOL    HW2 4150   0.327   2.676   2.590 -0.2896 -0.2028 -0.1661
 1375SOL     OW 4151   3.837   4.116   2.410 -0.1858  0.3801 -0.2857
 1375SOL    HW1 4152   3.842   4.189   2.348  0.1698  0.4142 -0.2222
 1375SOL    HW2 4153   3.923   4.117   2.454  0.9797 -1.8936 -2.3200
 1376SOL     OW 4154   3.552   2.298   0.448  0.0850  0.0529  0.4762
 1376SOL    HW1 4155   3.522   2.380   0.488  0.2316  0.5530 -0.4344
 1376SOL    HW2 4156   3.611   2.325   0.378 -1.4067 -0.7175 -1.1604
 1377SOL     OW 4157   2.164   3.799   2.090  0.2420  0.4916 -0.3312
 1377SOL    HW1 4158   2.202   3.806   2.178 -0.0696 -1.1458 -0.0305
 1377SOL    HW2 4159   2.085   3.746   2.103  0.7476 -0.6757 -1.7252
 1378SOL     OW 4160   0.186   3.832   3.524 -0.0630  0.6628 -0.1338
 1378SOL    HW1 4161   0.186   3.749   3.476  1.6805  0.7994 -0.4500
 1378SOL    HW2 4162   0.187   3.899   3.455 -0.5619  0.9321  0.1171
 1379SOL     OW 4163   2.718   2.303   0.691  0.2025 -0.2044  0.2331
 1379SOL    HW1 4164   2.653   2.311   0.760  1.0903  1.4019  0.9517
 1379SOL    HW2 4165   2.681   2.350   0.616  0.7491  1.2629  0.8461
 1380SOL     OW 4166   2.567   2.740   4.661 -0.2929 -0.0292  0.4714
 1380SOL    HW1 4167   2.645   2.712   4.613 -0.2425  0.5099  0.2314
 1380SOL    HW2 4168   2.504   2.762   4.593 -0.3901  0.2730  0.6596
 1381SOL     OW 4169   2.075   4.289   2.996 -0.4869  0.2930 -0.0809
 1381SOL    HW1 4170   2.110   4.336   3.072 -0.5409  0.5828 -0.2334
 1381SOL    HW2 4171   2.003   4.237   3.031  0.2072 -0.4667  0.2771
 1382SOL     OW 4172   4.269   0.394   3.525 -0.3052 -0.1837 -0.1586
 1382SOL    HW1 4173   4.182   0.405   3.563 -1.2779 -1.7547 -1.7675
 1382SOL    HW2 4174   4.296   0.483   3.500 -0.6338  0.5587  1.9300
 1383SOL     OW 4175   1.144   2.851   0.869  0.4846 -0.4996  0.1241
 1383SOL    HW1 4176   1.080   2.788   0.837 -0.1169  0.4856 -0.6815
 1383SOL    HW2 4177   1.105   2.887   0.949 -0.2523  0.4647 -0.6322
 1384SOL     OW 4178   4.657   4.043   4.846 -0.6177 -0.0352 -0.3881
 1384SOL    HW1 4179   4.727   3.980   4.827 -0.2918  0.2708 -0.2007
 1384SOL    HW2 4180   4.619   4.062   4.760 -0.7908 -0.5676 -0.4356
 1385SOL     OW 4181   2.078   2.113   0.447  0.3640  0.0512  0.1074
 1385SOL    HW1 4182   2.058   2.028   0.485  1.0781 -1.6489 -2.9948
 1385SOL    HW2 4183   1.993   2.157   0.441 -0.1730 -0.8496  0.8431
 1386SOL     OW 4184   1.820   2.792   2.379 -0.1757 -0.5978  0.0451
 1386SOL    HW1 4185   1.839   2.814   2.288  1.2682  0.8023  0.6512
 1386SOL    HW2 4186   1.738   2.741   2.375 -0.1042 -0.6082 -2.0129
 1387SOL     OW 4187   3.389   3.350   2.374  0.4487 -0.0947 -0.3741
 1387SOL    HW1 4188   3.311   3.299   2.349  2.3481 -2.1779 -2.6944
 1387SOL    HW2 4189   3.429   3.299   2.445  1.1297 -0.6225 -1.1154
 1388SOL     OW 4190   1.813   2.186   1.503 -0.0801 -0.1759 -0.0517
 1388SOL    HW1 4191   1.778   2.231   1.580  0.2196  0.6200 -0.3730
 1388SOL    HW2 4192   1.764   2.222   1.430  0.6520  0.1575 -0.3877
 1389SOL     OW 4193   4.343   3.211   2.272 -0.2260 -0.2969 -0.0953
 1389SOL    HW1 4194   4.314   3.137   2.219  1.7185  0.4317 -2.3794
 1389SOL    HW2 4195   4.266   3.267   2.280 -0.5930 -0.4005 -2.3181
 1390SOL     OW 4196   2.407   1.627   3.494 -0.1258  0.5572 -0.5296
 1390SOL    HW1 4197   2.500   1.649   3.509  0.0119 -0.4519  0.1715
 1390SOL    HW2 4198   2.359   1.700   3.532  0.3330 -0.1801  1.5761
 1391SOL     OW 4199   1.886   1.908   1.570  0.4280 -0.2172 -0.2199
 1391SOL    HW1 4200   1.980   1.906   1.552  0.3784  1.8608 -0.9869
 1391SOL    HW2 4201   1.872   1.989   1.618 -0.9897 -0.4945 -0.1122
 1392SOL     OW 4202   3.656   4.031   2.982  0.1911  0.1134 -0.3697
 1392SOL    HW1 4203   3.564   4.043   2.958  0.3282  1.2746 -0.3706
 1392SOL    HW2 4204   3.692   3.978   2.912 -0.9679 -2.2627  0.7407
 1393SOL     OW 4205   1.796   0.907   4.678  0.1136 -0.2137 -0.4859
 1393SOL    HW1 4206   1.780   0.837   4.615 -0.9857 -0.0318 -0.4277
 1393SOL    HW2 4207   1.829   0.861   4.756 -2.4991 -0.9599  0.2826
 1394SOL     OW 4208   1.998   0.050   2.727 -0.3976 -0.3077 -0.1136
 1394SOL    HW1 4209   1.948  -0.002   2.664  0.1707 -0.2187 -0.6508
 1394SOL    HW2 4210   1.944   0.127   2.742  0.1174  0.3859 -1.6405
 1395SOL     OW 4211   3.347   4.557   4.675  0.3435  0.0661 -0.1944
 1395SOL    HW1 4212   3.307   4.632   4.631 -0.8780  0.3284  1.2811
 1395SOL    HW2 4213   3.438   4.557   4.644  0.1007  1.5276 -1.0083
 1396SOL     OW 4214   1.104   4.002   2.870 -0.2412  0.2441  0.4906
 1396SOL    HW1 4215   1.090   3.953   2.790 -1.9234  1.6930 -0.1531
 1396SOL    HW2 4216   1.194   3.981   2.895  0.1920 -0.5480 -1.5400
 1397SOL     OW 4217   1.798   4.207   0.090  0.2313  0.0402 -0.2329
 1397SOL    HW1 4218   1.773   4.288   0.045 -2.0898 -1.3824 -1.6933
 1397SOL    HW2 4219   1.846   4.156   0.024  1.0284 -0.1093  0.4431
 1398SOL     OW 4220   1.488   1.401   0.332 -0.2114  0.4693 -0.1895
 1398SOL    HW1 4221   1.575   1.435   0.353  0.0336 -1.0020  1.4527
 1398SOL    HW2 4222   1.493   1.308   0.352 -0.8255 -0.7242 -4.5072
 1399SOL     OW 4223   1.339   4.257   2.325  0.2687  0.0519 -0.5689
 1399SOL    HW1 4224   1.258   4.208   2.314 -0.2454  0.5906  0.6162
 1399SOL    HW2 4225   1.384   4.215   2.398  1.5833 -0.8835 -1.8630
 1400SOL     OW 4226   1.182   2.557   4.745 -0.1008 -0.4386 -0.0642
 1400SOL    HW1 4227   1.242   2.485   4.767 -0.7593 -1.1587 -0.5738
 1400SOL    HW2 4228   1.200   2.575   4.653  2.2366  2.1729  0.7541
 1401SOL     OW 4229   2.641   2.897   0.956 -0.1040 -0.0538 -0.5289
 1401SOL    HW1 4230   2.591   2.977   0.941 -1.0226 -0.5400 -0.1490
 1401SOL    HW2 4231   2.705   2.895   0.885  1.0684  1.8637  0.3674
 1402SOL     OW 4232   2.741   1.591   1.251  0.7290  0.6507  0.3894
 1402SOL    HW1 4233   2.710   1.571   1.162  0.5414 -0.9223  0.7739
 1402SOL    HW2 4234   2.804   1.521   1.270  1.3431  1.4097  1.2110
 1403SOL     OW 4235   1.675   4.000   4.860  0.3215  0.1119 -0.5929
 1403SOL    HW1 4236   1.756   4.012   4.909  0.1739 -0.0662 -0.3012
 1403SOL    HW2 4237   1.641   4.088   4.845 -1.0035  0.1241  1.9342
 1404SOL     OW 4238   0.710   0.881   2.549 -0.1152  0.1115  0.3228
 1404SOL    HW1 4239   0.631   0.934   2.561 -0.1732  0.2368 -0.5576
 1404SOL    HW2 4240   0.692   0.829   2.471  1.1989  1.1435 -0.6980
 1405SOL     OW 4241   1.690   3.200   0.909  0.3277  0.3007 -0.2599
 1405SOL    HW1 4242   1.731   3.141   0.846 -1.1085  0.6858 -1.6097
 1405SOL    HW2 4243   1.760   3.220   0.972  1.4936 -0.9510 -1.1064
 1406SOL     OW 4244   1.764   1.348   4.089  0.4207  0.2296 -0.1474
 1406SOL    HW1 4245   1.841   1.321   4.139  0.9721  2.5618  0.3831
 1406SOL    HW2 4246   1.799   1.403   4.019 -0.7024  0.7459 -0.3228
 1407SOL     OW 4247   0.765   0.002   3.143  0.6096 -0.3205  0.1965
 1407SOL    HW1 4248   0.849  -0.026   3.105  0.0145 -0.6579 -0.9164
 1407SOL    HW2 4249   0.699  -0.029   3.081 -0.2058  2.2164 -0.3271
 1408SOL     OW 4250   0.374   0.231   4.731  0.3276  0.3670 -0.2095
 1408SOL    HW1 4251   0.408   0.145   4.754  0.4696  0.6101  0.5236
 1408SOL    HW2 4252   0.422   0.291   4.788 -2.0228  0.6529  1.6371
 1409SOL     OW 4253   0.453   2.594   0.976  0.0721  0.2565  0.6178
 1409SOL    HW1 4254   0.516   2.559   1.039 -0.1592 -0.2254  0.5857
 1409SOL    HW2 4255   0.378   2.621   1.030 -0.1109 -0.1224  0.5551
 1410SOL     OW 4256   2.507   2.370   0.862 -0.1876  0.4094  0.4941
 1410SOL    HW1 4257   2.448   2.345   0.933  0.1091  0.3393  0.7141
 1410SOL    HW2 4258   2.449   2.407   0.795 -0.6317 -0.7943  0.1880
 1411SOL     OW 4259   3.864   0.930   2.546  1.0090  0.4512 -0.3631
 1411SOL    HW1 4260   3.958   0.913   2.543  1.0604  0.0052  2.0486
 1411SOL    HW2 4261   3.824   0.845   2.529  1.1532 -0.2800  2.5266
 1412SOL     OW 4262   2.768   1.705   0.267 -0.0367 -0.6343 -0.1898
 1412SOL    HW1 4263   2.814   1.731   0.187 -0.7012  0.2895 -0.2804
 1412SOL    HW2 4264   2.760   1.785   0.318 -0.3101 -1.0628  0.4615
 1413SOL     OW 4265   2.698   4.080   1.758 -0.0559  0.5244 -0.1812
 1413SOL    HW1 4266   2.764   4.012   1.746  0.5800  0.7922  1.5530
 1413SOL    HW2 4267   2.616   4.032   1.773  0.3796  0.1196  0.9816
 1414SOL     OW 4268   0.262   3.208   0.696 -0.3139 -0.1206 -0.4864
 1414SOL    HW1 4269   0.271   3.303   0.698 -0.1826 -0.1457  0.4252
 1414SOL    HW2 4270   0.265   3.186   0.603 -0.8701  0.8119 -0.7437
 1415SOL     OW 4271   0.069   4.815   2.369  0.5462 -0.3071 -0.4502
 1415SOL    HW1 4272   0.159   4.810   2.338  0.6533 -0.8830 -0.0577
 1415SOL    HW2 4273   0.044   4.907   2.356  2.2747  0.7215  2.4452
 1416SOL     OW 4274   0.937   4.189   3.653  0.1386 -0.8408 -0.1266
 1416SOL    HW1 4275   0.968   4.102   3.677 -1.6980 -1.9284 -1.3769
 1416SOL    HW2 4276   0.857   4.202   3.704  0.8926  0.5681  0.7706
 1417SOL     OW 4277   2.902   4.912   0.640 -0.4391 -0.1851 -0.5163
 1417SOL    HW1 4278   2.815   4.892   0.605 -0.8630  0.9818 -0.1866
 1417SOL    HW2 4279   2.888   4.991   0.694  1.0145  0.6247 -1.2809
 1418SOL     OW 4280   1.358   0.987   1.458 -0.5289  0.4528  0.3126
 1418SOL    HW1 4281   1.341   1.066   1.407 -1.9406  0.1340  0.2248
 1418SOL    HW2 4282   1.397   0.926   1.395 -1.7356  0.2544 -0.2753
 1419SOL     OW 4283   3.961   0.305   2.739  0.1001 -0.1029  0.2767
 1419SOL    HW1 4284   3.953   0.220   2.697  1.6505 -0.3329  0.3673
 1419SOL    HW2 4285   4.056   0.317   2.750 -0.0559  1.8348 -0.1411
 1420SOL     OW 4286   4.455   3.338   1.852 -0.0988  0.0385  0.5920
 1420SOL    HW1 4287   4.365   3.313   1.873  0.8111 -1.8278  2.7028
 1420SOL    HW2 4288   4.498   3.255   1.830  0.9890  0.9778 -0.9705
 1421SOL     OW 4289   4.104   4.481   1.225  0.8334 -0.4901  0.5441
 1421SOL    HW1 4290   4.113   4.463   1.131 -0.5730  1.5171 -0.0477
 1421SOL    HW2 4291   4.190   4.462   1.261  1.4251 -1.2787 -1.1577
 1422SOL     OW 4292   2.596   3.253   2.853  0.3021  0.2397  0.2729
 1422SOL    HW1 4293   2.502   3.265   2.843  0.0266 -0.9527  1.2148
 1422SOL    HW2 4294   2.612   3.161   2.827  1.4028  0.7524 -1.0378
 1423SOL     OW 4295   4.772   0.131   3.432 -0.5230  0.0370  0.2377
 1423SOL    HW1 4296   4.744   0.059   3.489  1.2565 -0.3815  0.6369
 1423SOL    HW2 4297   4.847   0.096   3.385 -0.1906  1.3515 -0.2318
 1424SOL     OW 4298   3.857   3.767   0.754 -0.4190 -0.4373  0.1162
 1424SOL    HW1 4299   3.885   3.678   0.734 -0.4532 -0.1859 -1.1233
 1424SOL    HW2 4300   3.800   3.791   0.681 -1.1138  0.2922  0.8789
 1425SOL     OW 4301   3.913   0.993   0.060  0.3982 -0.3550  0.5852
 1425SOL    HW1 4302   3.880   1.019   0.146 -1.0416  0.1938 -0.0861
 1425SOL    HW2 4303   3.857   0.920   0.035  0.0352  0.2213 -0.3439
 1426SOL     OW 4304   2.044   3.315   3.835 -0.4701  0.3083  0.1219
 1426SOL    HW1 4305   2.093   3.281   3.910 -0.9762  0.7915  0.6843
 1426SOL    HW2 4306   2.093   3.392   3.807 -0.2075  0.0509 -0.1339
 1427SOL     OW 4307   1.750   3.449   0.297 -0.2548 -0.1328 -0.8606
 1427SOL    HW1 4308   1.675   3.390   0.305  0.0056 -0.1915  2.5802
 1427SOL    HW2 4309   1.823   3.393   0.270 -0.4680 -1.0074  0.3285
 1428SOL     OW 4310   3.190   2.344   0.415 -0.0899  0.1449  0.5923
 1428SOL    HW1 4311   3.132   2.342   0.492  1.4067 -0.0344  1.7539
 1428SOL    HW2 4312   3.167   2.426   0.371 -2.0647 -0.4969  0.3208
 1429SOL     OW 4313   4.547   0.102   3.267  0.0167 -0.1044  0.1056
 1429SOL    HW1 4314   4.554   0.197   3.282 -0.8787 -0.0794  0.4325
 1429SOL    HW2 4315   4.632   0.068   3.292  0.4590  0.6523 -0.3179
 1430SOL     OW 4316   0.323   3.167   0.430 -0.1686  0.3311 -0.9326
 1430SOL    HW1 4317   0.394   3.219   0.393  0.5154  2.4949  2.8640
 1430SOL    HW2 4318   0.362   3.082   0.450  0.6550  0.6898 -1.0038
 1431SOL     OW 4319   0.242   3.636   1.595  0.7301  0.4395 -0.4060
 1431SOL    HW1 4320   0.199   3.610   1.676  1.1590 -0.5385 -0.4853
 1431SOL    HW2 4321   0.175   3.684   1.546  0.2082  0.2811  0.1502
 1432SOL     OW 4322   1.171   4.050   3.309  0.2989 -0.2699 -0.6791
 1432SOL    HW1 4323   1.085   4.015   3.288  0.3868  0.0433 -1.6187
 1432SOL    HW2 4324   1.154   4.137   3.344  0.2958  0.4888 -2.4675
 1433SOL     OW 4325   2.474   0.635   3.015  0.5448  0.6243 -0.0214
 1433SOL    HW1 4326   2.453   0.719   3.056  0.6994  0.7066 -0.1113
 1433SOL    HW2 4327   2.439   0.643   2.926 -2.4498 -0.6095  0.8916
 1434SOL     OW 4328   0.563   3.590   3.062  0.7495 -0.2184  0.3459
 1434SOL    HW1 4329   0.494   3.551   3.116  0.4767 -0.4915 -0.1915
 1434SOL    HW2 4330   0.518   3.617   2.982  1.1898 -0.0106  0.1681
 1435SOL     OW 4331   0.734   0.234   3.300  0.2019 -0.3878  0.1727
 1435SOL    HW1 4332   0.804   0.295   3.276 -1.7265  1.8961  0.0006
 1435SOL    HW2 4333   0.730   0.172   3.226  0.3864  0.9904 -1.0318
 1436SOL     OW 4334   2.353   1.858   1.841 -0.0137  0.4702  0.2701
 1436SOL    HW1 4335   2.314   1.773   1.863 -1.1344  0.8014 -0.3778
 1436SOL    HW2 4336   2.411   1.877   1.915 -1.3948  0.1461  1.5019
 1437SOL     OW 4337   4.685   2.117   4.159  0.0055 -0.1418 -0.1023
 1437SOL    HW1 4338   4.627   2.133   4.085 -0.0406 -0.2607 -0.0920
 1437SOL    HW2 4339   4.712   2.026   4.149 -0.6497 -0.4146  0.4754
 1438SOL     OW 4340   0.211   0.077   4.430  0.2111 -0.0539  0.1314
 1438SOL    HW1 4341   0.118   0.097   4.416  0.6358  1.6831 -0.5532
 1438SOL    HW2 4342   0.225   0.094   4.523 -0.1932 -0.5547  0.2906
 1439SOL     OW 4343   3.183   3.208   4.247 -0.1915 -0.2020  0.1381
 1439SOL    HW1 4344   3.097   3.236   4.278 -0.7723 -1.1074 -0.6041
 1439SOL    HW2 4345   3.183   3.227   4.154 -0.5544 -2.4338 -0.3769
 1440SOL     OW 4346   3.297   1.059   0.181 -0.6193  0.1144  0.6750
 1440SOL    HW1 4347   3.380   1.085   0.143  0.1402 -2.1218  0.7097
 1440SOL    HW2 4348   3.306   1.079   0.275 -0.0522 -0.2752  0.7035
 1441SOL     OW 4349   0.103   4.650   1.782  0.2912 -0.2514 -0.0443
 1441SOL    HW1 4350   0.145   4.569   1.812 -2.2415 -1.3215  0.8390
 1441SOL    HW2 4351   0.024   4.621   1.737  0.5356  1.6813 -1.9143
 1442SOL     OW 4352   3.208   2.866   2.133  0.4360 -0.3899 -0.3171
 1442SOL    HW1 4353   3.263   2.899   2.204  2.9839 -1.4974 -1.6342
 1442SOL    HW2 4354   3.216   2.932   2.064 -3.2439  1.4687  0.7429
 1443SOL     OW 4355   1.471   2.282   0.932 -0.4334 -0.7267 -0.0680
 1443SOL    HW1 4356   1.458   2.191   0.906  2.2321 -1.9025  2.2594
 1443SOL    HW2 4357   1.544   2.280   0.994 -2.0946  2.6450  2.3317
 1444SOL     OW 4358   4.374   4.407   1.475 -0.2234  0.5840  0.2933
 1444SOL    HW1 4359   4.284   4.413   1.507  0.4775 -0.0783  2.5250
 1444SOL    HW2 4360   4.417   4.485   1.510  0.3909  0.2303  0.3298
 1445SOL     OW 4361   2.994   0.033   2.277  0.0084  0.1804 -0.1144
 1445SOL    HW1 4362   3.018   0.107   2.333 -0.4092 -0.0379  0.3574
 1445SOL    HW2 4363   2.912   0.000   2.314 -0.1106 -0.1606 -0.6702
 1446SOL     OW 4364   2.517   3.452   4.045  0.0180  0.0507 -0.2183
 1446SOL    HW1 4365   2.499   3.358   4.039 -0.6174  0.1907 -0.5265
 1446SOL    HW2 4366   2.579   3.459   4.118 -1.2362 -0.4426  0.9364
 1447SOL     OW 4367   2.229   1.842   3.630 -0.4596  0.2993 -0.0815
 1447SOL    HW1 4368   2.225   1.850   3.725  0.6581 -1.1532  0.1200
 1447SOL    HW2 4369   2.178   1.764   3.610 -1.1912  0.9252 -0.7582
 1448SOL     OW 4370   2.108   1.602   3.865 -0.4454 -0.5141 -0.1041
 1448SOL    HW1 4371   2.066   1.656   3.798 -0.1212 -0.2354 -0.0851
 1448SOL    HW2 4372   2.043   1.594   3.935 -0.1613  0.6307  0.3075
 1449SOL     OW 4373   2.266   2.243   2.636 -0.1096 -0.2766 -0.2247
 1449SOL    HW1 4374   2.310   2.175   2.585 -1.5550 -0.7560 -0.8807
 1449SOL    HW2 4375   2.190   2.198   2.674 -0.7711  0.8361 -0.2040
 1450SOL     OW 4376   1.772   1.680   0.520 -0.0256  0.2850 -0.2333
 1450SOL    HW1 4377   1.728   1.649   0.599 -0.5051  1.0886 -0.1620
 1450SOL    HW2 4378   1.863   1.695   0.547  0.0451 -0.3799 -0.0971
 1451SOL     OW 4379   2.809   4.360   4.717  0.2361 -0.2883 -0.2009
 1451SOL    HW1 4380   2.716   4.341   4.709  0.6579 -3.7487  1.2605
 1451SOL    HW2 4381   2.815   4.421   4.790 -0.8558 -0.3084 -0.0787
 1452SOL     OW 4382   2.195   0.229   4.380 -0.1388  0.1217 -0.0950
 1452SOL    HW1 4383   2.218   0.320   4.359  0.3435 -0.0474 -0.3185
 1452SOL    HW2 4384   2.257   0.177   4.329 -0.3337 -0.3324  0.1299
 1453SOL     OW 4385   3.877   3.375   1.590  0.1068 -0.0420  0.6588
 1453SOL    HW1 4386   3.815   3.385   1.518 -0.8713 -2.5598  1.0623
 1453SOL    HW2 4387   3.857   3.447   1.649 -1.0567  0.3637 -0.1923
 1454SOL     OW 4388   1.221   3.808   0.857 -0.0488  0.2180 -0.3933
 1454SOL    HW1 4389   1.140   3.849   0.886 -1.0865 -1.4274 -0.8265
 1454SOL    HW2 4390   1.283   3.880   0.850 -1.1946  1.3893  0.8594
 1455SOL     OW 4391   2.090   1.288   1.715  0.0520  0.2290 -0.6093
 1455SOL    HW1 4392   2.006   1.295   1.670 -0.1971 -0.5874 -0.2922
 1455SOL    HW2 4393   2.108   1.377   1.745 -1.5994  0.1122  0.9102
 1456SOL     OW 4394   3.738   2.590   1.272 -0.3509  0.1353 -0.4149
 1456SOL    HW1 4395   3.826   2.617   1.246 -0.9338  1.9138 -0.6965
 1456SOL    HW2 4396   3.714   2.523   1.208 -0.4302  1.9874 -2.4745
 1457SOL     OW 4397   3.627   2.338   0.891 -0.1399  1.2374  0.2406
 1457SOL    HW1 4398   3.616   2.248   0.860  1.9194  1.3641 -1.0728
 1457SOL    HW2 4399   3.538   2.368   0.912 -0.9040 -0.9584  0.3576
 1458SOL     OW 4400   4.459   1.039   0.105 -0.3783  0.1107 -0.1540
 1458SOL    HW1 4401   4.365   1.052   0.088 -0.1633  1.7037 -0.3383
 1458SOL    HW2 4402   4.494   1.128   0.113  0.9023 -0.4741  1.1542
 1459SOL     OW 4403   0.465   0.160   2.865  0.2801  0.8133 -0.0704
 1459SOL    HW1 4404   0.410   0.083   2.880 -0.6347  1.7861  1.9226
 1459SOL    HW2 4405   0.482   0.195   2.952  1.1733  2.5437 -0.8920
 1460SOL     OW 4406   1.854   2.863   4.681  0.5343  0.3840  0.0175
 1460SOL    HW1 4407   1.900   2.948   4.677  1.4155  0.1108  2.4036
 1460SOL    HW2 4408   1.881   2.826   4.765 -0.5405 -1.8907 -0.5741
 1461SOL     OW 4409   3.730   1.827   4.019 -0.3219  0.8743  0.0084
 1461SOL    HW1 4410   3.656   1.879   4.051 -0.5493  0.8239 -0.4264
 1461SOL    HW2 4411   3.690   1.762   3.961 -0.0988 -0.1475  0.9772
 1462SOL     OW 4412   0.489   4.431   3.654  0.2635 -0.1971 -0.3747
 1462SOL    HW1 4413   0.431   4.446   3.729 -0.3157 -2.2106 -0.3680
 1462SOL    HW2 4414   0.435   4.451   3.578 -0.9002 -3.1427 -0.4183
 1463SOL     OW 4415   2.480   3.057   0.694  1.0807 -0.3757 -0.3417
 1463SOL    HW1 4416   2.496   3.084   0.785  0.5365  0.4952 -0.4908
 1463SOL    HW2 4417   2.555   3.090   0.645  1.1183 -0.3782 -0.2853
 1464SOL     OW 4418   3.800   4.528   3.733 -0.3815  0.0936  0.2539
 1464SOL    HW1 4419   3.823   4.568   3.817 -1.9366  3.1243 -0.6337
 1464SOL    HW2 4420   3.705   4.526   3.732 -0.3888 -0.0808 -1.3623
 1465SOL     OW 4421   0.925   2.702   0.815  0.0766  0.0287 -0.2572
 1465SOL    HW1 4422   0.836   2.737   0.803  0.1536  0.7781  1.2005
 1465SOL    HW2 4423   0.926   2.666   0.903  1.8328  2.0382  0.6424
 1466SOL     OW 4424   4.767   3.603   3.342 -0.5405  0.2259 -0.2720
 1466SOL    HW1 4425   4.810   3.682   3.309 -0.2046  0.2734  0.2707
 1466SOL    HW2 4426   4.802   3.532   3.290  0.8511  0.1497  0.7148
 1467SOL     OW 4427   0.875   2.743   3.042  0.5903  0.2207 -0.3243
 1467SOL    HW1 4428   0.854   2.820   3.095  0.2837  0.1032 -0.2776
 1467SOL    HW2 4429   0.832   2.670   3.087  0.7187  0.0502 -0.4763
 1468SOL     OW 4430   2.909   2.599   2.944  0.4207 -0.2210 -0.2031
 1468SOL    HW1 4431   2.923   2.509   2.973 -0.6612 -0.4693 -0.4136
 1468SOL    HW2 4432   2.859   2.591   2.863 -0.5554  0.5861  0.3019
 1469SOL     OW 4433   4.215   0.243   0.882 -0.0199 -0.2874  0.2401
 1469SOL    HW1 4434   4.253   0.157   0.898  0.6665 -0.0231  0.0581
 1469SOL    HW2 4435   4.289   0.298   0.854 -0.8709 -0.3473 -2.4324
 1470SOL     OW 4436   0.740   3.744   1.316  0.3720 -0.2078  0.0134
 1470SOL    HW1 4437   0.664   3.686   1.307  0.3840 -0.2715  0.3113
 1470SOL    HW2 4438   0.775   3.751   1.227  0.4846 -0.8149  0.0091
 1471SOL     OW 4439   3.821   3.259   0.220 -0.2947  0.0858  0.3803
 1471SOL    HW1 4440   3.763   3.198   0.265 -0.2037 -1.3083 -1.2951
 1471SOL    HW2 4441   3.884   3.204   0.175 -0.1717  1.3999 -1.1534
 1472SOL     OW 4442   4.061   4.367   0.607  0.3965 -0.5445  0.1248
 1472SOL    HW1 4443   3.997   4.423   0.562 -0.9330 -2.6087 -0.7101
 1472SOL    HW2 4444   4.068   4.290   0.551  0.7119 -2.0504  2.1342
 1473SOL     OW 4445   0.802   1.304   3.003  0.5231  0.0332  0.9756
 1473SOL    HW1 4446   0.789   1.256   2.921  0.4391  0.1208  0.9371
 1473SOL    HW2 4447   0.766   1.246   3.070  0.0539  0.2158  0.8832
 1474SOL     OW 4448   2.299   3.100   2.606  0.4694 -0.7463  0.1322
 1474SOL    HW1 4449   2.391   3.091   2.633  1.5448  0.4057 -2.7174
 1474SOL    HW2 4450   2.279   3.018   2.561  0.4387 -0.6449 -0.0431
 1475SOL     OW 4451   4.610   1.227   4.742  0.0045  0.3091 -0.2433
 1475SOL    HW1 4452   4.696   1.266   4.757 -0.4850  0.6182  2.1265
 1475SOL    HW2 4453   4.552   1.272   4.803 -1.2449 -1.8546  0.2818
 1476SOL     OW 4454   4.224   1.949   4.902  0.2708 -0.3321 -0.1350
 1476SOL    HW1 4455   4.208   2.043   4.894  0.7073 -0.2321  0.1213
 1476SOL    HW2 4456   4.305   1.943   4.952 -0.5653 -0.8650  1.2248
 1477SOL     OW 4457   3.242   0.104   0.641  0.4440 -0.6727 -0.0641
 1477SOL    HW1 4458   3.278   0.050   0.711  1.0072 -0.1703  0.0399
 1477SOL    HW2 4459   3.176   0.158   0.683 -1.1788 -2.2731 -0.4261
 1478SOL     OW 4460   3.158   1.292   4.066 -0.2474  0.1639 -0.8068
 1478SOL    HW1 4461   3.112   1.294   3.982 -0.8023  0.1486 -0.5119
 1478SOL    HW2 4462   3.193   1.204   4.072 -1.2201 -0.2162 -0.4999
 1479SOL     OW 4463   1.943   3.856   2.418 -0.2203  0.4979 -0.3203
 1479SOL    HW1 4464   2.038   3.858   2.426 -0.2462  1.2656 -0.1413
 1479SOL    HW2 4465   1.921   3.934   2.367 -0.7000 -0.0594 -0.9830
 1480SOL     OW 4466   0.992   1.651   3.582 -0.9602 -0.2161 -0.6067
 1480SOL    HW1 4467   0.897   1.665   3.577 -0.9686  0.9005  1.5341
 1480SOL    HW2 4468   1.001   1.566   3.624 -0.9116 -1.8943 -3.6894
 1481SOL     OW 4469   0.490   3.520   3.784 -0.4875 -0.1395 -0.5076
 1481SOL    HW1 4470   0.576   3.525   3.826 -0.8093  0.7448  0.0848
 1481SOL    HW2 4471   0.506   3.472   3.703  0.7715  0.8973 -0.9170
 1482SOL     OW 4472   2.166   4.375   0.965 -0.2752 -0.4548  0.1021
 1482SOL    HW1 4473   2.100   4.414   1.022 -2.3288 -0.7706 -1.9149
 1482SOL    HW2 4474   2.165   4.282   0.987  1.2500 -0.1405  1.6791
 1483SOL     OW 4475   3.764   0.615   3.194  0.1825  0.0022  0.0942
 1483SOL    HW1 4476   3.746   0.693   3.247 -1.0096 -1.4025  1.8846
 1483SOL    HW2 4477   3.754   0.645   3.104  1.5289  2.3144  0.6424
 1484SOL     OW 4478   3.597   1.282   2.825  0.2062  0.3453  0.4111
 1484SOL    HW1 4479   3.618   1.313   2.913 -2.6494  1.1949  0.8882
 1484SOL    HW2 4480   3.606   1.360   2.769 -1.1301  0.6213  0.5551
 1485SOL     OW 4481   1.297   1.405   1.219  0.1054 -0.3440  0.0295
 1485SOL    HW1 4482   1.236   1.332   1.228  0.0065 -0.2039  0.5496
 1485SOL    HW2 4483   1.358   1.394   1.292  0.8933 -0.6580 -0.6578
 1486SOL     OW 4484   0.333   4.021   0.098  0.4304 -0.5626  0.4988
 1486SOL    HW1 4485   0.317   4.115   0.101  1.5360  0.0252 -3.9122
 1486SOL    HW2 4486   0.251   3.984   0.067  0.2335 -0.9911  1.4968
 1487SOL     OW 4487   3.197   4.638   0.116 -0.0602 -0.1049  0.5673
 1487SOL    HW1 4488   3.171   4.595   0.198  1.5051 -0.2509  1.0279
 1487SOL    HW2 4489   3.263   4.702   0.144  0.7581 -0.4060 -0.6171
 1488SOL     OW 4490   1.625   1.493   1.878  0.7292  0.5018 -0.7454
 1488SOL    HW1 4491   1.534   1.492   1.906  0.1836 -1.9041 -2.3517
 1488SOL    HW2 4492   1.626   1.550   1.801  0.9650  1.8277  0.1916
 1489SOL     OW 4493   1.338   0.534   0.913  0.4378  0.1625 -0.4119
 1489SOL    HW1 4494   1.336   0.462   0.850  1.5624  0.5475 -0.8980
 1489SOL    HW2 4495   1.300   0.496   0.993  0.4472 -0.7818 -0.8394
 1490SOL     OW 4496   0.272   4.440   0.806 -0.8722  0.1078 -0.1997
 1490SOL    HW1 4497   0.241   4.514   0.753 -2.9380 -1.0239 -0.6910
 1490SOL    HW2 4498   0.265   4.364   0.748 -0.3444 -0.7247  0.7952
 1491SOL     OW 4499   2.138   1.657   0.905  0.3224 -0.4855  0.9671
 1491SOL    HW1 4500   2.163   1.594   0.838 -0.0944  0.9904 -0.6461
 1491SOL    HW2 4501   2.219   1.673   0.954  0.6209 -1.6191  0.8659
 1492SOL     OW 4502   0.210   3.798   0.655  0.2814 -0.2529 -0.6573
 1492SOL    HW1 4503   0.244   3.746   0.582  0.7661  0.8333 -1.2198
 1492SOL    HW2 4504   0.149   3.859   0.615 -0.5760 -0.6185  0.0550
 1493SOL     OW 4505   1.428   3.294   2.813 -0.2670  0.5038 -0.0129
 1493SOL    HW1 4506   1.417   3.313   2.906 -0.2265  1.0958 -0.1229
 1493SOL    HW2 4507   1.417   3.379   2.770 -1.0131  0.1177 -0.6121
 1494SOL     OW 4508   3.253   0.691   3.622 -0.3094 -0.5331 -0.1950
 1494SOL    HW1 4509   3.193   0.642   3.565  2.0498 -3.8202 -0.1607
 1494SOL    HW2 4510   3.280   0.626   3.688 -0.8767  2.3482  3.1762
 1495SOL     OW 4511   4.683   0.919   1.545  0.3116 -0.0107 -0.1543
 1495SOL    HW1 4512   4.674   0.824   1.535  0.9966 -0.0978  0.0541
 1495SOL    HW2 4513   4.771   0.938   1.515  0.5434  0.4240  0.7793
 1496SOL     OW 4514   3.148   0.533   2.332  0.0878 -0.6194 -0.5319
 1496SOL    HW1 4515   3.054   0.536   2.351 -0.2358 -0.9198 -1.9642
 1496SOL    HW2 4516   3.190   0.530   2.418 -1.3277 -3.8413  0.1772
 1497SOL     OW 4517   1.051   2.565   2.937 -0.2920  0.8605 -0.3249
 1497SOL    HW1 4518   0.984   2.616   2.982 -1.7548 -0.2010 -1.2076
 1497SOL    HW2 4519   1.053   2.601   2.848  1.4500  1.8973  0.0826
 1498SOL     OW 4520   3.971   4.421   0.315  0.7746  0.5394  0.0652
 1498SOL    HW1 4521   3.950   4.436   0.223 -0.2820  0.2450  0.2382
 1498SOL    HW2 4522   3.887   4.395   0.354  1.4360 -0.4725  0.8620
 1499SOL     OW 4523   1.961   2.846   1.958  0.4910  0.2609 -0.6777
 1499SOL    HW1 4524   1.982   2.759   1.925  2.8977  1.1716 -1.7869
 1499SOL    HW2 4525   1.980   2.841   2.052 -2.3248 -1.1733 -0.0885
 1500SOL     OW 4526   2.908   3.310   2.966  0.0906 -0.4230 -0.3555
 1500SOL    HW1 4527   2.957   3.307   2.884 -2.2715  0.9983 -1.9198
 1500SOL    HW2 4528   2.864   3.225   2.970  1.7920 -1.3238  0.5789
 1501SOL     OW 4529   0.115   0.828   1.967  0.5190 -0.5503  0.0051
 1501SOL    HW1 4530   0.170   0.835   2.044 -2.2815 -0.1499  2.1521
 1501SOL    HW2 4531   0.155   0.887   1.903  2.4836 -0.2633  1.4172
 1502SOL     OW 4532   4.923   0.475   4.051 -0.6351  0.3002 -0.3003
 1502SOL    HW1 4533   4.921   0.390   4.008  1.6753  0.6746 -1.3119
 1502SOL    HW2 4534   4.944   0.456   4.142  0.0192 -0.2058 -0.5566
 1503SOL     OW 4535   1.324   4.847   2.837  0.5925 -0.8616  0.3123
 1503SOL    HW1 4536   1.292   4.922   2.786  1.5160 -0.2833  0.5542
 1503SOL    HW2 4537   1.299   4.771   2.785  0.8056 -0.3154 -0.6196
 1504SOL     OW 4538   2.415   0.848   1.197  0.2031 -0.1043  0.0609
 1504SOL    HW1 4539   2.384   0.917   1.139 -1.0991 -0.6901  0.0157
 1504SOL    HW2 4540   2.383   0.873   1.283 -2.2735 -1.7089 -0.2900
 1505SOL     OW 4541   0.252   2.762   1.808  0.2927 -0.2338  0.2987
 1505SOL    HW1 4542   0.196   2.814   1.750 -0.3345 -0.5724  0.5894
 1505SOL    HW2 4543   0.271   2.683   1.758  0.2748 -0.2445  0.3086
 1506SOL     OW 4544   4.864   4.878   1.463  0.2801  0.4167 -0.4478
 1506SOL    HW1 4545   4.853   4.973   1.472  0.8691  0.4292  0.2469
 1506SOL    HW2 4546   4.954   4.862   1.492  0.3354 -0.3027 -1.0018
 1507SOL     OW 4547   2.714   4.801   1.695  0.1752 -0.1958 -0.2709
 1507SOL    HW1 4548   2.690   4.884   1.654 -1.1887 -0.8436 -0.8663
 1507SOL    HW2 4549   2.801   4.815   1.730 -1.4214  2.7886  3.1292
 1508SOL     OW 4550   3.630   3.475   1.321 -0.2843  0.0527  0.6588
 1508SOL    HW1 4551   3.602   3.525   1.398  0.8433  3.0384 -0.7086
 1508SOL    HW2 4552   3.583   3.514   1.248 -2.1932 -3.4453 -0.2099
 1509SOL     OW 4553   3.499   4.445   3.334  0.4168 -0.0759 -0.2405
 1509SOL    HW1 4554   3.525   4.537   3.341  1.3625 -0.4043  1.0053
 1509SOL    HW2 4555   3.582   4.398   3.321  0.0797 -0.8502  0.3158
 1510SOL     OW 4556   0.946   4.605   3.015  0.1066 -0.1276 -0.0443
 1510SOL    HW1 4557   0.992   4.689   3.011 -0.0930  0.0248  0.6603
 1510SOL    HW2 4558   1.007   4.546   3.059 -0.4216  0.1291  1.0774
 1511SOL     OW 4559   1.023   1.983   4.714  0.2128 -0.5090  0.1061
 1511SOL    HW1 4560   0.986   2.025   4.791  0.9043 -2.4117  1.5860
 1511SOL    HW2 4561   0.958   1.918   4.689  1.1139 -1.7498  0.8258
 1512SOL     OW 4562   4.757   2.825   1.432  1.0822 -0.2775  0.6812
 1512SOL    HW1 4563   4.777   2.824   1.339 -0.4012 -0.8988  0.3435
 1512SOL    HW2 4564   4.748   2.918   1.453 -1.3390 -0.1615 -0.4799
 1513SOL     OW 4565   2.578   2.820   3.064  0.4590  0.0896 -0.1046
 1513SOL    HW1 4566   2.587   2.815   3.159  0.5347 -1.5677 -0.1696
 1513SOL    HW2 4567   2.494   2.865   3.050  0.3390  0.1487  0.7423
 1514SOL     OW 4568   4.184   3.605   0.179 -0.2222  0.4867 -0.2637
 1514SOL    HW1 4569   4.273   3.634   0.157 -0.2869  1.3444  0.5075
 1514SOL    HW2 4570   4.159   3.547   0.107  0.4432  1.3211 -1.2076
 1515SOL     OW 4571   4.422   3.715   4.448 -0.0602  0.2234  0.3307
 1515SOL    HW1 4572   4.439   3.687   4.538  0.3749 -1.1265 -0.1532
 1515SOL    HW2 4573   4.498   3.770   4.426 -0.1492  0.5316  0.7617
 1516SOL     OW 4574   1.437   3.315   0.870  0.0185  0.1245  0.6891
 1516SOL    HW1 4575   1.516   3.262   0.860  0.0571  0.0704  1.2549
 1516SOL    HW2 4576   1.366   3.251   0.884  0.1700  0.2333  2.0486
 1517SOL     OW 4577   0.077   4.306   3.361  0.4540 -0.0632  0.1960
 1517SOL    HW1 4578   0.028   4.273   3.285 -1.1546  0.7418  0.8213
 1517SOL    HW2 4579   0.012   4.355   3.411  0.5951 -3.1691  3.7962
 1518SOL     OW 4580   2.776   2.864   1.295 -0.3362  0.4461 -0.3650
 1518SOL    HW1 4581   2.714   2.936   1.306  0.2069  0.8513  0.1141
 1518SOL    HW2 4582   2.826   2.887   1.217  0.1392  0.8188  0.0464
 1519SOL     OW 4583   3.897   3.573   1.283 -0.1647  0.0502 -0.1566
 1519SOL    HW1 4584   3.859   3.660   1.292  0.9730  0.8890 -2.5788
 1519SOL    HW2 4585   3.823   3.513   1.293 -1.2458  1.3701  0.0277
 1520SOL     OW 4586   0.997   0.860   2.255 -0.2147  0.1710  0.2074
 1520SOL    HW1 4587   0.990   0.834   2.347  0.9413 -0.0010  0.2619
 1520SOL    HW2 4588   0.997   0.955   2.256 -0.9879  0.1693  0.3165
 1521SOL     OW 4589   3.286   1.776   3.859 -0.0874  0.2539  0.2236
 1521SOL    HW1 4590   3.371   1.818   3.842  0.6037 -0.1968  2.2236
 1521SOL    HW2 4591   3.304   1.682   3.849 -0.0034  0.0739  1.8133
 1522SOL     OW 4592   3.641   4.105   4.387  0.2112  0.4864  0.1217
 1522SOL    HW1 4593   3.579   4.095   4.460 -0.9614 -1.9264 -1.0938
 1522SOL    HW2 4594   3.702   4.031   4.397  0.0673  0.1551 -1.2724
 1523SOL     OW 4595   0.084   2.851   3.675 -0.4729 -0.0734 -0.1921
 1523SOL    HW1 4596  -0.008   2.827   3.661 -1.0791  1.0618  1.5745
 1523SOL    HW2 4597   0.087   2.944   3.654  0.1702 -0.0002  0.2243
 1524SOL     OW 4598   1.238   0.132   2.137  0.0132  0.1664  0.4632
 1524SOL    HW1 4599   1.330   0.148   2.160 -0.0240 -1.7516  2.2456
 1524SOL    HW2 4600   1.189   0.170   2.209 -0.5570  0.4680 -0.0792
 1525SOL     OW 4601   0.262   2.154   0.162 -0.3669  0.2096 -0.5311
 1525SOL    HW1 4602   0.345   2.118   0.195  0.7488  1.7573 -1.5079
 1525SOL    HW2 4603   0.247   2.232   0.216  0.7793  2.0001 -2.6024
 1526SOL     OW 4604   1.310   0.371   1.552 -0.5757 -0.4122  0.1414
 1526SOL    HW1 4605   1.305   0.452   1.603  0.5935  1.0716 -1.9330
 1526SOL    HW2 4606   1.265   0.390   1.470  0.7526 -1.4185 -0.8878
 1527SOL     OW 4607   3.299   4.205   4.104 -0.0287 -0.1073  0.2070
 1527SOL    HW1 4608   3.250   4.286   4.091  0.7498  0.2808 -0.4484
 1527SOL    HW2 4609   3.258   4.163   4.179 -1.0744  0.4135 -0.0617
 1528SOL     OW 4610   4.124   4.813   3.680  0.0302  0.8222  0.1849
 1528SOL    HW1 4611   4.148   4.749   3.746 -1.9111  0.8971  1.0242
 1528SOL    HW2 4612   4.144   4.770   3.597  0.4776 -0.1306  0.7646
 1529SOL     OW 4613   2.732   1.162   0.994  0.4417  0.2643 -0.4511
 1529SOL    HW1 4614   2.642   1.194   0.994 -0.4563 -2.0658  0.4030
 1529SOL    HW2 4615   2.769   1.193   1.077  0.6058  1.5938 -1.0013
 1530SOL     OW 4616   4.897   3.472   3.830 -0.0661 -0.5667  0.5293
 1530SOL    HW1 4617   4.869   3.409   3.896  0.2768  0.1219  1.3441
 1530SOL    HW2 4618   4.936   3.543   3.880  0.2369 -0.0534 -0.4216
 1531SOL     OW 4619   0.220   1.106   1.031 -0.0403  0.3055  0.2256
 1531SOL    HW1 4620   0.205   1.193   0.996  1.8951  1.0215  1.0281
 1531SOL    HW2 4621   0.219   1.117   1.126  1.1371 -0.3434  0.3362
 1532SOL     OW 4622   1.042   3.263   4.055  0.1596  0.3470 -0.0123
 1532SOL    HW1 4623   0.971   3.200   4.054 -1.3793  1.9819 -1.7376
 1532SOL    HW2 4624   1.116   3.218   4.015 -0.7376 -0.5472 -0.6911
 1533SOL     OW 4625   2.736   2.438   4.009  0.6575  0.0001  0.7268
 1533SOL    HW1 4626   2.689   2.357   4.024  0.1705  0.1138 -0.1401
 1533SOL    HW2 4627   2.670   2.507   4.014  1.1620  0.4288  2.0771
 1534SOL     OW 4628   0.635   4.790   1.429 -0.0420  0.1119  0.3199
 1534SOL    HW1 4629   0.677   4.704   1.431  2.0013  1.0509  0.3085
 1534SOL    HW2 4630   0.640   4.818   1.338 -2.6681 -0.6043 -0.1254
 1535SOL     OW 4631   0.730   2.275   0.400 -0.5862 -0.8384  0.1719
 1535SOL    HW1 4632   0.764   2.292   0.312 -1.1503 -0.2496  0.0626
 1535SOL    HW2 4633   0.679   2.353   0.422 -0.1475 -0.8206  1.1773
 1536SOL     OW 4634   0.945   3.612   1.025  0.2364 -0.0320  0.0818
 1536SOL    HW1 4635   0.965   3.614   1.119  0.6653 -2.5732  0.1063
 1536SOL    HW2 4636   1.031   3.600   0.983  0.0171  0.8123 -0.6405
 1537SOL     OW 4637   3.103   0.553   0.943  0.1368 -0.1935  0.0408
 1537SOL    HW1 4638   3.097   0.486   0.874 -2.5403 -2.7601  2.4897
 1537SOL    HW2 4639   3.044   0.622   0.914 -0.1415 -0.7258 -0.6973
 1538SOL     OW 4640   3.872   2.642   1.014  0.7842 -1.1224 -0.3648
 1538SOL    HW1 4641   3.827   2.569   0.971  0.6094 -2.3425  1.7600
 1538SOL    HW2 4642   3.808   2.713   1.013 -0.0475 -1.8483 -0.1305
 1539SOL     OW 4643   1.813   1.178   3.247 -0.1253  0.0772 -0.4244
 1539SOL    HW1 4644   1.876   1.147   3.182  0.8467  2.0141 -0.4809
 1539SOL    HW2 4645   1.838   1.269   3.263 -1.7405  0.3211  1.0007
 1540SOL     OW 4646   4.787   3.127   0.222  0.0710  0.3735  0.1582
 1540SOL    HW1 4647   4.852   3.163   0.282  0.3571  0.9815 -0.5049
 1540SOL    HW2 4648   4.708   3.178   0.237 -0.5459 -0.9352  1.5853
 1541SOL     OW 4649   0.584   3.335   0.325 -0.2265  0.3517 -0.0293
 1541SOL    HW1 4650   0.640   3.413   0.322  1.8534 -1.0951 -1.0295
 1541SOL    HW2 4651   0.589   3.298   0.237 -1.7082 -0.5745  0.2378
 1542SOL     OW 4652   4.543   3.727   3.859 -0.0955 -0.2502 -0.0473
 1542SOL    HW1 4653   4.610   3.777   3.906 -2.6817  0.0789  3.6770
 1542SOL    HW2 4654   4.560   3.636   3.882 -0.1236 -0.3052 -0.2425
 1543SOL     OW 4655   4.044   2.426   4.360 -0.4089 -0.0898  0.5178
 1543SOL    HW1 4656   4.057   2.342   4.403  1.4284  1.3331  3.0475
 1543SOL    HW2 4657   4.093   2.420   4.278 -0.9595 -1.6772  0.2694
 1544SOL     OW 4658   0.255   1.127   1.924  0.4714 -0.6472  0.1724
 1544SOL    HW1 4659   0.331   1.158   1.877 -0.1370 -2.1592 -1.9605
 1544SOL    HW2 4660   0.180   1.168   1.880 -0.0493 -0.6512  1.0194
 1545SOL     OW 4661   2.144   1.927   2.868  0.2094 -0.4448 -0.0102
 1545SOL    HW1 4662   2.195   1.966   2.939  1.0455 -1.0042 -0.2892
 1545SOL    HW2 4663   2.105   2.001   2.822 -0.6723 -0.0773  1.2572
 1546SOL     OW 4664   2.764   3.590   1.176 -0.0467  0.1277  0.5971
 1546SOL    HW1 4665   2.813   3.634   1.105 -0.4706  0.4788  0.5188
 1546SOL    HW2 4666   2.737   3.507   1.138 -2.8987  1.5194 -0.7611
 1547SOL     OW 4667   0.663   0.053   0.081  0.2362 -0.0630  0.0450
 1547SOL    HW1 4668   0.577   0.013   0.092  0.4484 -0.0031  2.3735
 1547SOL    HW2 4669   0.645   0.141   0.048 -0.3522 -1.0673 -2.6663
 1548SOL     OW 4670   3.427   1.597   1.266  0.0157 -0.2124  0.2002
 1548SOL    HW1 4671   3.440   1.569   1.357 -0.3119  0.1786  0.3672
 1548SOL    HW2 4672   3.508   1.572   1.222 -0.3113 -1.5493  0.3135
 1549SOL     OW 4673   0.428   2.320   3.981 -0.2434  0.0095  0.6196
 1549SOL    HW1 4674   0.392   2.405   4.006 -0.9440 -0.4597  1.2584
 1549SOL    HW2 4675   0.512   2.316   4.027 -0.8822 -0.2504  1.8176
 1550SOL     OW 4676   1.474   3.115   3.504 -0.1766  0.1048 -0.0282
 1550SOL    HW1 4677   1.381   3.117   3.528 -0.6121  0.5462 -1.6196
 1550SOL    HW2 4678   1.520   3.109   3.588 -1.5728  1.8111  0.9445
 1551SOL     OW 4679   0.573   0.118   0.540  0.2512 -0.5175 -0.1506
 1551SOL    HW1 4680   0.615   0.161   0.465  1.2517 -1.3200 -0.0798
 1551SOL    HW2 4681   0.529   0.189   0.587  0.9877  0.2650 -0.6096
 1552SOL     OW 4682   3.692   4.745   1.340 -0.6261 -0.2237  0.2640
 1552SOL    HW1 4683   3.609   4.713   1.307 -0.5321 -0.1259 -0.0746
 1552SOL    HW2 4684   3.715   4.685   1.411 -0.7670 -0.5165  0.0639
 1553SOL     OW 4685   1.780   2.450   0.434 -0.2720  0.0665  0.3543
 1553SOL    HW1 4686   1.794   2.360   0.403  0.1158  0.5433 -0.8873
 1553SOL    HW2 4687   1.685   2.462   0.430 -0.3644 -0.3929  0.8808
 1554SOL     OW 4688   4.882   0.183   3.718  0.1351 -0.6973  0.0624
 1554SOL    HW1 4689   4.932   0.106   3.692 -1.5418 -1.9251  0.2911
 1554SOL    HW2 4690   4.791   0.154   3.719 -0.2986  0.1694  3.7883
 1555SOL     OW 4691   1.890   1.760   1.912 -0.0020 -0.5393 -0.3016
 1555SOL    HW1 4692   1.845   1.743   1.829  1.7685 -2.1926 -0.9885
 1555SOL    HW2 4693   1.866   1.686   1.967  0.6972 -0.6607 -0.1602
 1556SOL     OW 4694   4.152   3.491   1.409  0.4293  0.1164  0.3483
 1556SOL    HW1 4695   4.164   3.566   1.467 -0.2885  0.3555  0.2047
 1556SOL    HW2 4696   4.068   3.507   1.367  0.4826 -0.5461 -0.0260
 1557SOL     OW 4697   3.491   2.934   3.744  0.1125 -0.1894  0.6784
 1557SOL    HW1 4698   3.531   2.995   3.682  1.9677 -0.7914  1.2068
 1557SOL    HW2 4699   3.479   2.853   3.695 -0.2916 -0.0624  0.5675
 1558SOL     OW 4700   1.463   1.456   2.222  0.1806  0.5199  0.3430
 1558SOL    HW1 4701   1.494   1.523   2.283 -0.6864  0.9306  0.3410
 1558SOL    HW2 4702   1.386   1.418   2.264 -0.2720  0.6243 -0.3658
 1559SOL     OW 4703   0.555   1.540   0.459 -0.2037 -0.1594 -0.0849
 1559SOL    HW1 4704   0.575   1.453   0.422 -0.8322 -0.8198  1.0765
 1559SOL    HW2 4705   0.488   1.523   0.525  0.1298  1.1365  0.6094
 1560SOL     OW 4706   4.371   0.672   3.474  0.5184  0.3951  0.1498
 1560SOL    HW1 4707   4.340   0.734   3.540 -2.2682 -0.1852 -0.4888
 1560SOL    HW2 4708   4.345   0.710   3.390  1.3229 -0.2985 -0.4331
 1561SOL     OW 4709   1.716   3.848   3.219 -0.2245 -0.2690  0.4654
 1561SOL    HW1 4710   1.718   3.805   3.133  1.9828  0.6754 -0.0319
 1561SOL    HW2 4711   1.745   3.782   3.281  3.9465  0.5073 -0.3977
 1562SOL     OW 4712   1.724   4.848   1.243  0.1743  0.0433  0.3469
 1562SOL    HW1 4713   1.731   4.877   1.334 -0.9742  2.3744 -0.2157
 1562SOL    HW2 4714   1.803   4.882   1.201 -0.5946  1.4382 -0.0532
 1563SOL     OW 4715   1.243   2.405   3.035 -0.0475 -0.2002  0.2995
 1563SOL    HW1 4716   1.175   2.461   2.997  1.2409  0.7050 -0.7394
 1563SOL    HW2 4717   1.232   2.415   3.130 -0.7750  0.6505  0.1397
 1564SOL     OW 4718   0.267   2.234   4.836  0.1723  0.1155  0.1293
 1564SOL    HW1 4719   0.283   2.229   4.930  0.4470  3.3240  0.3320
 1564SOL    HW2 4720   0.322   2.165   4.799  1.1200 -0.3043  2.1916
 1565SOL     OW 4721   4.582   1.929   4.847 -0.4999  0.4328  0.5949
 1565SOL    HW1 4722   4.526   1.977   4.908  1.8075  3.5656  0.5226
 1565SOL    HW2 4723   4.567   1.972   4.762 -0.2703 -0.7846 -0.0870
 1566SOL     OW 4724   3.828   1.583   3.720 -0.2701 -0.7030 -0.4281
 1566SOL    HW1 4725   3.753   1.589   3.780 -0.3911 -1.4605 -0.4986
 1566SOL    HW2 4726   3.880   1.511   3.753  0.9246  0.3894  0.1489
 1567SOL     OW 4727   4.188   1.060   0.023 -1.0183 -0.2194 -0.1483
 1567SOL    HW1 4728   4.175   1.151  -0.003  0.8123 -0.5397 -2.5854
 1567SOL    HW2 4729   4.101   1.030   0.051 -1.7750  2.0828  0.1671
 1568SOL     OW 4730   1.938   3.244   2.949  0.6610 -0.6676 -0.0798
 1568SOL    HW1 4731   1.993   3.189   2.893  0.8395 -1.2077  0.6127
 1568SOL    HW2 4732   1.850   3.207   2.939  0.7875 -1.1159  0.4147
 1569SOL     OW 4733   4.318   2.040   2.420 -0.1937  0.4257 -0.1518
 1569SOL    HW1 4734   4.234   2.035   2.374  0.4842 -1.4029 -1.3170
 1569SOL    HW2 4735   4.351   1.950   2.418  0.9014  0.7130  2.0354
 1570SOL     OW 4736   1.924   4.468   1.094  0.2671  0.0673  0.1887
 1570SOL    HW1 4737   1.840   4.438   1.129  0.4369  1.3564  1.8068
 1570SOL    HW2 4738   1.903   4.502   1.007 -0.8103 -0.0095  0.4031
 1571SOL     OW 4739   0.337   0.580   2.141 -0.1755 -0.3464  0.2223
 1571SOL    HW1 4740   0.244   0.597   2.158 -0.6618 -0.6902 -1.8072
 1571SOL    HW2 4741   0.382   0.657   2.175 -1.2271 -0.0398  0.9833
 1572SOL     OW 4742   3.419   0.454   1.769 -0.6104  0.1217 -0.0384
 1572SOL    HW1 4743   3.386   0.410   1.690  0.0448  0.5584 -0.5682
 1572SOL    HW2 4744   3.489   0.398   1.801 -0.4355  0.2746 -0.1490
 1573SOL     OW 4745   0.643   3.350   4.297  0.2698  0.0959 -0.0770
 1573SOL    HW1 4746   0.641   3.428   4.242  1.4286  0.4246  0.3154
 1573SOL    HW2 4747   0.734   3.343   4.326  0.5718 -2.3008 -1.3710
 1574SOL     OW 4748   3.237   0.503   4.631 -0.6425  0.0273 -0.3647
 1574SOL    HW1 4749   3.169   0.570   4.635 -1.7360 -1.1036  1.7674
 1574SOL    HW2 4750   3.196   0.429   4.587  0.6471  0.7586 -2.9726
 1575SOL     OW 4751   1.569   2.591   0.806 -0.4986 -0.6704 -0.2053
 1575SOL    HW1 4752   1.635   2.533   0.769  0.3152  1.3949 -2.1638
 1575SOL    HW2 4753   1.581   2.583   0.901  2.7223 -0.2144 -0.4939
 1576SOL     OW 4754   0.327   0.853   0.622  0.0392 -0.5326  0.0960
 1576SOL    HW1 4755   0.267   0.780   0.603 -1.1265  0.4214 -0.0098
 1576SOL    HW2 4756   0.405   0.834   0.570  0.7319 -2.8913  1.8036
 1577SOL     OW 4757   1.987   1.828   0.120 -0.7629  0.0223 -0.1480
 1577SOL    HW1 4758   1.897   1.810   0.146 -0.4166  0.1794  1.2211
 1577SOL    HW2 4759   1.985   1.919   0.089 -1.2418 -0.2701 -1.0128
 1578SOL     OW 4760   3.818   0.014   3.130 -0.2469 -0.4813 -0.2167
 1578SOL    HW1 4761   3.881   0.035   3.061 -0.3830 -1.1817 -0.5584
 1578SOL    HW2 4762   3.864   0.034   3.212 -0.3465  1.0691 -0.5172
 1579SOL     OW 4763   0.482   2.649   2.323  0.3027  0.4858 -0.2088
 1579SOL    HW1 4764   0.554   2.588   2.337 -0.2925  0.0683  1.1909
 1579SOL    HW2 4765   0.449   2.668   2.411 -2.4096 -0.6877 -0.8808
 1580SOL     OW 4766   2.718   2.096   2.503 -0.0449 -0.1414 -0.5032
 1580SOL    HW1 4767   2.805   2.126   2.475  1.1619 -0.4980  2.5002
 1580SOL    HW2 4768   2.678   2.174   2.542  0.1302 -0.6159  0.6792
 1581SOL     OW 4769   2.004   2.660   1.155 -0.0613 -0.6089  0.3610
 1581SOL    HW1 4770   2.069   2.708   1.207  1.8899 -1.4965 -1.1214
 1581SOL    HW2 4771   1.926   2.715   1.158  0.6996  0.4918  2.2625
 1582SOL     OW 4772   4.877   2.626   3.522  0.1648  0.8320 -0.2847
 1582SOL    HW1 4773   4.885   2.585   3.436 -0.7555  0.3242 -0.1388
 1582SOL    HW2 4774   4.795   2.675   3.518 -0.9514 -0.8296  0.9485
 1583SOL     OW 4775   3.412   3.908   4.863 -0.0915 -0.3092  0.7738
 1583SOL    HW1 4776   3.424   3.853   4.940  0.8023 -0.9382  0.2095
 1583SOL    HW2 4777   3.439   3.853   4.790  0.0510  0.6143  0.1110
 1584SOL     OW 4778   4.781   4.069   3.806  0.2099 -0.0077  0.5092
 1584SOL    HW1 4779   4.830   3.995   3.769  0.6111  0.2958  0.4287
 1584SOL    HW2 4780   4.800   4.142   3.747  2.1749  0.9229  2.1516
 1585SOL     OW 4781   2.140   2.659   3.888 -0.1089  0.2202 -0.0117
 1585SOL    HW1 4782   2.077   2.605   3.936 -0.9083  0.9586 -0.1957
 1585SOL    HW2 4783   2.133   2.628   3.798  1.1242 -0.9159  0.2527
 1586SOL     OW 4784   1.085   1.094   2.596  0.1216  0.4563 -0.1572
 1586SOL    HW1 4785   1.051   1.009   2.567  1.1132  0.4709 -1.4392
 1586SOL    HW2 4786   1.154   1.072   2.659 -0.3080  0.3542  0.2871
 1587SOL     OW 4787   0.002   0.638   0.988 -0.4617 -0.0473  0.1703
 1587SOL    HW1 4788  -0.092   0.648   0.997 -0.2994  1.8954  0.1715
 1587SOL    HW2 4789   0.016   0.614   0.897 -0.9935 -1.2174  0.3882
 1588SOL     OW 4790   3.027   1.876   3.895 -0.3536  0.2040 -0.5057
 1588SOL    HW1 4791   3.112   1.836   3.877 -0.2996  0.1948 -0.2354
 1588SOL    HW2 4792   3.023   1.952   3.837  1.4439  2.4139  2.0012
 1589SOL     OW 4793   0.532   4.259   4.127  0.7643 -0.1195  0.0182
 1589SOL    HW1 4794   0.514   4.307   4.046  2.2971  0.7373  0.1464
 1589SOL    HW2 4795   0.536   4.326   4.195  1.5582 -0.5767  0.4456
 1590SOL     OW 4796   3.265   2.895   4.613 -0.0975 -0.4298 -0.3888
 1590SOL    HW1 4797   3.242   2.802   4.618  2.1648 -1.1602 -2.0170
 1590SOL    HW2 4798   3.195   2.934   4.560 -1.1030 -1.1588  0.3574
 1591SOL     OW 4799   4.114   4.085   1.975 -0.0557 -0.0497 -0.1548
 1591SOL    HW1 4800   4.192   4.114   1.928 -1.2892  0.8088 -1.7623
 1591SOL    HW2 4801   4.117   3.989   1.970 -0.3851  0.0020 -2.5079
 1592SOL     OW 4802   1.032   0.575   0.269 -0.0234  0.9940  0.2653
 1592SOL    HW1 4803   1.049   0.488   0.232 -2.5473  0.1624  0.8778
 1592SOL    HW2 4804   1.066   0.635   0.203  1.1052 -0.4405 -0.5322
 1593SOL     OW 4805   3.275   4.402   3.175 -0.0589  0.0783 -0.6434
 1593SOL    HW1 4806   3.242   4.314   3.191  0.8735 -0.6731 -2.5286
 1593SOL    HW2 4807   3.347   4.413   3.237 -0.1063 -0.5340 -0.4752
 1594SOL     OW 4808   2.249   2.195   3.789 -0.4993  0.1956 -0.0670
 1594SOL    HW1 4809   2.218   2.115   3.830 -0.0631  0.6663  1.2468
 1594SOL    HW2 4810   2.253   2.259   3.861  1.6474  0.6611 -0.5158
 1595SOL     OW 4811   0.295   1.533   3.732  0.2750  0.1595 -0.2277
 1595SOL    HW1 4812   0.208   1.562   3.704  0.1603 -1.1770 -1.3319
 1595SOL    HW2 4813   0.339   1.614   3.761 -2.1295  0.5737  2.7531
 1596SOL     OW 4814   0.829   1.930   0.758  0.1500 -0.3622  0.2727
 1596SOL    HW1 4815   0.784   1.923   0.674  2.0413  1.1550 -0.9537
 1596SOL    HW2 4816   0.832   1.840   0.791 -0.8327 -0.9619 -1.1536
 1597SOL     OW 4817   2.376   4.636   0.919  0.2532  0.4298 -0.0221
 1597SOL    HW1 4818   2.330   4.566   0.872 -0.0777  0.3609  0.3913
 1597SOL    HW2 4819   2.459   4.597   0.944  0.4724  0.4966 -0.6236
 1598SOL     OW 4820   0.829   3.400   1.300  0.5411 -0.3907  0.2447
 1598SOL    HW1 4821   0.921   3.426   1.304 -0.1152  2.3015 -0.0497
 1598SOL    HW2 4822   0.817   3.367   1.211  0.5431  2.5553 -0.9558
 1599SOL     OW 4823   0.986   1.256   3.957  0.2977 -0.1731  0.2600
 1599SOL    HW1 4824   1.071   1.288   3.987  0.5949 -1.9882  1.4902
 1599SOL    HW2 4825   0.986   1.163   3.980 -1.0330 -0.8006 -1.9922
 1600SOL     OW 4826   2.765   3.023   0.055 -0.5071  0.0464  0.2591
 1600SOL    HW1 4827   2.690   3.006  -0.003 -0.8790 -0.1103  0.7815
 1600SOL    HW2 4828   2.836   2.970   0.018 -1.1163 -1.1341  0.7228
 1601SOL     OW 4829   2.941   4.040   3.263 -0.2895  0.0864  0.0607
 1601SOL    HW1 4830   2.914   3.999   3.345 -0.4095 -1.7120 -0.8282
 1601SOL    HW2 4831   2.863   4.037   3.208 -0.3418  1.6977  0.0253
 1602SOL     OW 4832   3.494   1.958   3.314 -0.3439  0.2776 -0.1261
 1602SOL    HW1 4833   3.512   1.890   3.379 -0.0066  1.2145  0.8051
 1602SOL    HW2 4834   3.423   2.010   3.353 -0.8570  0.2478 -0.9902
 1603SOL     OW 4835   3.606   3.673   2.878  0.0666 -0.0434 -0.0968
 1603SOL    HW1 4836   3.529   3.666   2.934 -0.1749 -1.9824 -0.5833
 1603SOL    HW2 4837   3.603   3.594   2.824  1.5428  0.6306 -1.2403
 1604SOL     OW 4838   2.519   1.553   2.264 -0.1636  0.1694  0.1849
 1604SOL    HW1 4839   2.489   1.625   2.320 -0.4980  0.2632 -0.1106
 1604SOL    HW2 4840   2.553   1.487   2.325  0.7710  0.8510  0.4311
 1605SOL     OW 4841   2.435   1.839   4.427 -0.3136 -0.4705  0.6883
 1605SOL    HW1 4842   2.510   1.826   4.368 -0.1803  0.9446  0.5054
 1605SOL    HW2 4843   2.360   1.802   4.379 -0.1610  0.4174 -0.2764
 1606SOL     OW 4844   4.346   2.914   4.822 -0.5338  0.5177  0.5924
 1606SOL    HW1 4845   4.337   2.988   4.882 -0.6113  1.9118 -1.0600
 1606SOL    HW2 4846   4.279   2.930   4.754  0.6332 -0.0894 -0.7489
 1607SOL     OW 4847   1.581   1.640   2.359  0.0002  0.1647 -0.1369
 1607SOL    HW1 4848   1.628   1.632   2.442  0.8784  1.7328 -0.4522
 1607SOL    HW2 4849   1.627   1.709   2.312 -0.4441 -0.7303 -1.9662
 1608SOL     OW 4850   4.381   1.511   2.812 -0.1470 -0.4694 -0.3530
 1608SOL    HW1 4851   4.423   1.534   2.729 -0.5258  1.8176  0.0142
 1608SOL    HW2 4852   4.446   1.531   2.879  0.7585 -3.8061 -0.0670
 1609SOL     OW 4853   1.191   0.370   4.278 -0.1288 -0.2125  0.0001
 1609SOL    HW1 4854   1.262   0.400   4.222  0.7862 -2.1643  0.0156
 1609SOL    HW2 4855   1.236   0.335   4.356 -1.2426  0.3930  0.9486
 1610SOL     OW 4856   2.372   3.720   2.678  0.1390  0.6330 -0.3154
 1610SOL    HW1 4857   2.396   3.702   2.769 -1.4914  1.2920  0.2920
 1610SOL    HW2 4858   2.360   3.815   2.675  0.3607  0.6395 -1.2789
 1611SOL     OW 4859   3.149   4.353   2.924  0.4145 -0.6215 -0.2331
 1611SOL    HW1 4860   3.213   4.370   2.854  0.0176  3.2279  0.1025
 1611SOL    HW2 4861   3.192   4.385   3.003  0.0592 -3.0474  1.0161
 1612SOL     OW 4862   4.456   3.290   0.708  0.1548 -0.3545  0.0495
 1612SOL    HW1 4863   4.547   3.309   0.685  0.7143 -2.0573  0.7405
 1612SOL    HW2 4864   4.413   3.376   0.708  1.6893  0.4486 -0.5322
 1613SOL     OW 4865   0.948   3.372   0.386  0.3108 -0.1226  0.2586
 1613SOL    HW1 4866   0.866   3.380   0.435 -0.4489  0.1931 -1.0313
 1613SOL    HW2 4867   0.982   3.286   0.411 -0.5175 -0.3494  0.6514
 1614SOL     OW 4868   4.701   4.543   3.883  0.0580 -0.7928 -0.2390
 1614SOL    HW1 4869   4.698   4.635   3.911  1.1287 -0.6951 -0.4090
 1614SOL    HW2 4870   4.660   4.495   3.955  1.1649 -0.3589  0.7126
 1615SOL     OW 4871   0.834   2.685   3.799 -0.0825  0.1407  0.0021
 1615SOL    HW1 4872   0.777   2.617   3.766  1.3575 -0.4645 -1.3757
 1615SOL    HW2 4873   0.859   2.655   3.887 -0.7541 -0.2634  0.0617
 1616SOL     OW 4874   3.966   3.262   3.670  0.1455 -0.5766  0.3777
 1616SOL    HW1 4875   3.890   3.315   3.694  0.7076  0.5761 -0.2869
 1616SOL    HW2 4876   3.960   3.253   3.575  1.0550 -0.1056  0.2623
 1617SOL     OW 4877   1.955   2.865   2.949  0.5391 -0.1068 -0.7031
 1617SOL    HW1 4878   2.045   2.831   2.942  0.7585  0.6697 -1.9438
 1617SOL    HW2 4879   1.963   2.944   3.002  0.2919 -0.9857  0.6985
 1618SOL     OW 4880   1.749   1.554   2.116  0.1690  0.1205  0.9195
 1618SOL    HW1 4881   1.685   1.576   2.183 -0.4575 -1.6634  0.9626
 1618SOL    HW2 4882   1.696   1.537   2.038  0.8819  2.1650 -0.0815
 1619SOL     OW 4883   2.440   0.791   0.251 -0.2025 -0.2170 -0.0329
 1619SOL    HW1 4884   2.467   0.742   0.173 -0.8996 -0.6353 -0.0187
 1619SOL    HW2 4885   2.398   0.870   0.216 -0.8426 -0.5787 -0.0938
 1620SOL     OW 4886   1.982   2.406   4.691  0.2585  0.0240  0.0282
 1620SOL    HW1 4887   1.897   2.430   4.654 -0.1115 -1.6745 -0.2941
 1620SOL    HW2 4888   1.962   2.335   4.753  1.2530  0.7175  1.1990
 1621SOL     OW 4889   4.612   1.715   0.734  0.0988  0.2049  0.4611
 1621SOL    HW1 4890   4.551   1.789   0.735  0.4114  0.4596  1.0914
 1621SOL    HW2 4891   4.612   1.682   0.824  0.1664 -0.3933  0.2457
 1622SOL     OW 4892   2.195   0.277   3.921 -0.0573 -0.2770 -0.5876
 1622SOL    HW1 4893   2.203   0.188   3.955 -0.4454  0.7005  2.3089
 1622SOL    HW2 4894   2.106   0.304   3.943 -0.2575  0.5690 -2.2230
 1623SOL     OW 4895   1.205   2.376   3.495  0.3571  0.6410  0.0728
 1623SOL    HW1 4896   1.267   2.309   3.465 -0.5332  0.0137 -0.4028
 1623SOL    HW2 4897   1.130   2.326   3.527 -0.5265  1.4246 -0.7457
 1624SOL     OW 4898   1.954   4.798   1.627  0.2473 -0.6223  0.1922
 1624SOL    HW1 4899   1.978   4.799   1.719  1.8784  2.1196 -0.1627
 1624SOL    HW2 4900   1.943   4.705   1.606  1.7537 -1.4423  2.6652
 1625SOL     OW 4901   0.149   1.296   0.031  0.0563 -0.0119  0.1847
 1625SOL    HW1 4902   0.069   1.317  -0.017  1.5345  1.1117 -1.9502
 1625SOL    HW2 4903   0.199   1.378   0.032  1.9427 -1.1103 -0.0842
 1626SOL     OW 4904   4.409   3.483   0.337  0.3944  0.2350 -0.1170
 1626SOL    HW1 4905   4.393   3.522   0.423  0.0271 -1.6586  0.7227
 1626SOL    HW2 4906   4.322   3.460   0.305  0.7203 -1.9900  0.4706
 1627SOL     OW 4907   4.180   0.371   1.384 -0.2216  0.5018 -0.2775
 1627SOL    HW1 4908   4.159   0.376   1.290  0.6497 -0.3266 -0.5280
 1627SOL    HW2 4909   4.112   0.314   1.420 -0.7084  1.0255 -0.3511
 1628SOL     OW 4910   2.766   2.824   2.624  0.0826 -0.3037  0.0798
 1628SOL    HW1 4911   2.821   2.748   2.640  0.7698  0.0364 -0.6028
 1628SOL    HW2 4912   2.819   2.899   2.649  0.0605  0.0433 -0.8646
 1629SOL     OW 4913   4.375   4.787   3.861 -0.2986  0.1296  0.0164
 1629SOL    HW1 4914   4.303   4.725   3.875  0.6727 -1.2210 -0.7280
 1629SOL    HW2 4915   4.427   4.781   3.941  0.6279 -1.2166 -0.6473
 1630SOL     OW 4916   0.058   3.596   1.806  1.0100 -0.5263  0.0684
 1630SOL    HW1 4917  -0.009   3.579   1.740  0.3479  0.5028  0.4603
 1630SOL    HW2 4918   0.029   3.676   1.850  0.8300 -1.7603  2.3558
 1631SOL     OW 4919   3.601   2.324   3.046  0.0874  0.3613  0.2568
 1631SOL    HW1 4920   3.636   2.394   3.100 -0.7387 -0.2403  1.6413
 1631SOL    HW2 4921   3.677   2.271   3.022  0.5417  0.9756  0.3426
 1632SOL     OW 4922   2.819   0.396   3.445 -0.2724  0.5726  0.0105
 1632SOL    HW1 4923   2.779   0.426   3.527 -0.1738 -0.5307  0.4676
 1632SOL    HW2 4924   2.871   0.320   3.470  0.8157  1.0125 -0.8629
 1633SOL     OW 4925   4.029   4.587   2.776 -0.2055 -0.4654 -0.2067
 1633SOL    HW1 4926   4.077   4.510   2.745 -0.0920 -0.1159 -0.8996
 1633SOL    HW2 4927   4.093   4.658   2.775 -0.8900  0.1850 -1.8704
 1634SOL     OW 4928   4.415   4.806   0.444  0.2709  0.3777 -0.0131
 1634SOL    HW1 4929   4.496   4.823   0.492 -0.5532  0.3651  1.4281
 1634SOL    HW2 4930   4.383   4.723   0.478 -0.9841  0.9863  0.3402
 1635SOL     OW 4931   1.516   0.921   4.719  0.1447  0.1356  0.5865
 1635SOL    HW1 4932   1.511   1.013   4.745  0.2292  0.9432 -1.9796
 1635SOL    HW2 4933   1.608   0.898   4.730  0.4845  0.9351 -0.4362
 1636SOL     OW 4934   3.888   3.703   2.766 -0.0074  0.8099  0.2500
 1636SOL    HW1 4935   3.798   3.677   2.785  0.6150 -0.1994  1.9711
 1636SOL    HW2 4936   3.939   3.622   2.770  0.8774  1.1951 -1.6828
 1637SOL     OW 4937   2.936   3.405   1.933  0.0053 -0.1984 -0.5461
 1637SOL    HW1 4938   2.850   3.362   1.928  0.9484 -2.1783 -0.3569
 1637SOL    HW2 4939   2.978   3.386   1.850 -0.1720  1.8619 -1.1670
 1638SOL     OW 4940   2.274   1.021   4.179  0.4558 -0.2693 -0.1270
 1638SOL    HW1 4941   2.216   1.085   4.138  1.7289  1.8029  1.1738
 1638SOL    HW2 4942   2.263   0.942   4.125 -1.8177  0.7191 -1.2613
 1639SOL     OW 4943   2.281   4.644   0.306 -0.3048  0.3854  0.3489
 1639SOL    HW1 4944   2.356   4.586   0.314  0.9305  1.8264 -0.3423
 1639SOL    HW2 4945   2.267   4.654   0.212 -3.2207 -2.0724  0.3508
 1640SOL     OW 4946   0.032   3.745   1.172 -0.1636  0.4396 -0.1854
 1640SOL    HW1 4947   0.065   3.706   1.091 -0.0991  0.1211 -0.0063
 1640SOL    HW2 4948   0.040   3.839   1.158  0.8475  0.3697 -0.1297
 1641SOL     OW 4949   4.426   4.348   3.192 -0.0196 -1.0863 -0.0145
 1641SOL    HW1 4950   4.370   4.374   3.265  0.0676 -1.0428  0.0383
 1641SOL    HW2 4951   4.396   4.401   3.118 -0.1173 -1.1411 -0.0139
 1642SOL     OW 4952   0.605   0.997   2.867 -0.2244  0.5578 -0.4208
 1642SOL    HW1 4953   0.685   1.040   2.837  0.7142  0.5703  1.8945
 1642SOL    HW2 4954   0.621   0.904   2.854  0.9736  0.4145  1.6319
 1643SOL     OW 4955   3.781   2.841   0.599  0.3030 -0.2279 -0.3017
 1643SOL    HW1 4956   3.728   2.911   0.638 -1.1179 -0.7710 -1.1541
 1643SOL    HW2 4957   3.764   2.849   0.505  2.5345  0.1761 -0.7112
 1644SOL     OW 4958   0.328   4.216   0.427  0.1421 -0.6104 -0.5797
 1644SOL    HW1 4959   0.275   4.269   0.367 -0.9170 -0.5104  0.4220
 1644SOL    HW2 4960   0.418   4.229   0.397 -0.2672  0.2866 -1.4848
 1645SOL     OW 4961   3.754   0.098   4.385  0.0814  0.0712  0.0547
 1645SOL    HW1 4962   3.780   0.180   4.343 -2.5429  0.9728  0.0110
 1645SOL    HW2 4963   3.824   0.036   4.363  2.7006  2.5125  0.9709
 1646SOL     OW 4964   0.703   4.004   1.392  0.1375  0.3554 -0.0523
 1646SOL    HW1 4965   0.693   3.909   1.401 -1.3778  0.4397 -0.6090
 1646SOL    HW2 4966   0.793   4.015   1.362 -0.1439 -1.0288 -1.5728
 1647SOL     OW 4967   2.920   1.120   4.885 -0.3586  0.4129  0.1817
 1647SOL    HW1 4968   3.012   1.124   4.861 -0.7335  0.1913 -1.3868
 1647SOL    HW2 4969   2.905   1.200   4.936  1.2611 -0.7687  2.7026
 1648SOL     OW 4970   3.822   2.089   0.159  0.4971  0.6875  0.6375
 1648SOL    HW1 4971   3.914   2.078   0.184  0.8614 -0.5169 -1.0336
 1648SOL    HW2 4972   3.825   2.152   0.087  0.1448 -0.1145 -0.0875
 1649SOL     OW 4973   3.021   4.207   3.879  0.8313  0.0765 -0.6285
 1649SOL    HW1 4974   2.933   4.236   3.904  0.6035 -0.4195 -0.8254
 1649SOL    HW2 4975   3.006   4.125   3.832  1.6522 -2.5011  3.1056
 1650SOL     OW 4976   0.335   4.649   1.411  0.1525  0.1646 -0.1211
 1650SOL    HW1 4977   0.429   4.634   1.427 -0.4151 -2.5089  1.3892
 1650SOL    HW2 4978   0.292   4.573   1.450 -2.6007  0.7149 -1.8303
 1651SOL     OW 4979   2.460   0.511   4.610 -0.3594 -0.0228 -0.4734
 1651SOL    HW1 4980   2.389   0.528   4.671  0.5278  1.3861  0.2014
 1651SOL    HW2 4981   2.484   0.597   4.575 -0.4439 -0.7096 -2.3841
 1652SOL     OW 4982   3.686   0.221   0.820  0.0429  0.2289 -0.7037
 1652SOL    HW1 4983   3.666   0.186   0.733 -1.6659 -2.1543  0.5065
 1652SOL    HW2 4984   3.775   0.191   0.838  0.1150  0.0502 -1.3299
 1653SOL     OW 4985   3.302   2.459   2.498  0.1306  0.2787 -0.4754
 1653SOL    HW1 4986   3.297   2.442   2.404 -1.4475  1.1039 -0.5693
 1653SOL    HW2 4987   3.287   2.553   2.507  1.2868  0.4010  0.5555
 1654SOL     OW 4988   1.365   0.700   3.636 -0.2590 -0.1516  0.1394
 1654SOL    HW1 4989   1.400   0.788   3.651 -0.4253  0.1480 -1.1361
 1654SOL    HW2 4990   1.286   0.714   3.584 -0.0874 -1.0809 -0.3983
 1655SOL     OW 4991   4.504   2.013   2.143  0.8206  0.2615 -0.2329
 1655SOL    HW1 4992   4.539   1.988   2.058  2.7789  0.3944  0.4860
 1655SOL    HW2 4993   4.560   2.086   2.172 -0.2954  0.7344  0.8384
 1656SOL     OW 4994   1.305   4.689   1.851 -0.3772  0.4287 -0.0398
 1656SOL    HW1 4995   1.237   4.750   1.878  0.6099  1.0457  1.1093
 1656SOL    HW2 4996   1.354   4.736   1.783  1.0012  1.3684  1.5367
 1657SOL     OW 4997   0.655   0.318   1.178  0.1245 -0.2716  0.4039
 1657SOL    HW1 4998   0.642   0.348   1.268 -0.1203  0.0745  0.2531
 1657SOL    HW2 4999   0.587   0.252   1.165  0.8251 -1.0995  0.8212
 1658SOL     OW 5000   0.666   4.197   1.048  0.0907 -0.0517 -0.4723
 1658SOL    HW1 5001   0.614   4.120   1.070  0.3183  0.1984  1.0219
 1658SOL    HW2 5002   0.720   4.169   0.974  1.3114 -1.8636  1.0137
 1659SOL     OW 5003   4.364   3.039   2.519  0.4694 -0.5004  0.1046
 1659SOL    HW1 5004   4.294   2.974   2.517 -0.3966  0.4299 -1.7509
 1659SOL    HW2 5005   4.340   3.103   2.453  1.2539  1.7867  1.8922
 1660SOL     OW 5006   1.914   0.302   1.029 -0.0505 -0.2728 -0.3172
 1660SOL    HW1 5007   1.935   0.227   1.084  0.8651 -0.0913 -0.3988
 1660SOL    HW2 5008   1.978   0.299   0.958  0.0958  0.6573 -0.2436
 1661SOL     OW 5009   3.688   0.400   0.088 -0.0221  0.4307  0.5109
 1661SOL    HW1 5010   3.676   0.475   0.029 -0.8116  0.3242  0.5254
 1661SOL    HW2 5011   3.678   0.437   0.176 -1.6438  0.1192  0.4887
 1662SOL     OW 5012   1.029   0.068   3.818  0.4214  0.4173  0.4285
 1662SOL    HW1 5013   1.054   0.086   3.909  0.5894  2.0824  0.0837
 1662SOL    HW2 5014   0.940   0.102   3.811 -0.5490 -1.8899  0.5754
 1663SOL     OW 5015   4.140   2.024   3.777 -0.0255 -0.1064  0.1656
 1663SOL    HW1 5016   4.184   2.062   3.701  0.0585 -1.1966 -0.3500
 1663SOL    HW2 5017   4.058   1.989   3.742 -0.1143 -0.3692  0.6251
 1664SOL     OW 5018   1.419   3.921   0.299  0.4470  0.7928 -0.1003
 1664SOL    HW1 5019   1.430   3.849   0.237  1.2103 -0.6064  1.5802
 1664SOL    HW2 5020   1.475   3.991   0.265 -0.3742  0.6736 -1.8018
 1665SOL     OW 5021   1.682   3.814   0.764 -0.6224  0.3216 -0.1024
 1665SOL    HW1 5022   1.655   3.748   0.828 -0.6790  0.7317  0.2975
 1665SOL    HW2 5023   1.620   3.803   0.691  0.3199 -1.1047 -0.7255
 1666SOL     OW 5024   1.400   0.038   0.697 -0.1082  0.0939 -0.6960
 1666SOL    HW1 5025   1.479   0.004   0.739 -0.6109 -0.5519 -0.2394
 1666SOL    HW2 5026   1.328  -0.006   0.743 -0.7319  0.6458 -1.1226
 1667SOL     OW 5027   1.982   0.008   0.148  0.6410  0.1065  0.0507
 1667SOL    HW1 5028   1.962  -0.065   0.206  1.8251  0.0554  0.4215
 1667SOL    HW2 5029   2.064   0.045   0.183  0.4527  1.1446 -0.5660
 1668SOL     OW 5030   1.597   1.262   3.723 -0.5737  0.4525 -0.1811
 1668SOL    HW1 5031   1.525   1.289   3.779 -1.7704  0.6367 -1.7322
 1668SOL    HW2 5032   1.565   1.183   3.679  0.1441  0.5652 -0.9241
 1669SOL     OW 5033   0.822   1.474   3.985 -0.5022 -0.0410  0.5334
 1669SOL    HW1 5034   0.781   1.489   3.900  3.7119  0.6754 -1.6370
 1669SOL    HW2 5035   0.870   1.392   3.975  2.9177  1.7469  0.8150
 1670SOL     OW 5036   2.819   2.986   2.966  0.0837 -0.8665 -0.3804
 1670SOL    HW1 5037   2.801   2.893   2.982  0.1674 -1.0919 -1.4829
 1670SOL    HW2 5038   2.772   3.032   3.035 -2.5042 -1.5915 -1.5042
 1671SOL     OW 5039   1.269   3.282   4.824 -0.1653  0.2085 -0.4333
 1671SOL    HW1 5040   1.199   3.270   4.887 -1.0730  1.4398 -1.1653
 1671SOL    HW2 5041   1.297   3.194   4.802  1.5062 -0.3027  3.0620
 1672SOL     OW 5042   0.697   0.307   0.908 -0.1042  0.3431 -0.1757
 1672SOL    HW1 5043   0.675   0.311   1.001 -1.4198  1.1539 -0.4988
 1672SOL    HW2 5044   0.762   0.377   0.896  1.7881 -1.2051  0.5271
 1673SOL     OW 5045   4.598   3.455   2.069 -0.2454  0.1496 -0.2058
 1673SOL    HW1 5046   4.534   3.411   2.015  0.9054 -2.3419  0.3273
 1673SOL    HW2 5047   4.679   3.455   2.017  0.5205 -1.0728  0.9197
 1674SOL     OW 5048   3.723   0.980   0.585 -0.1704  0.2618 -0.0448
 1674SOL    HW1 5049   3.782   0.998   0.511 -1.3716  1.8129 -0.6714
 1674SOL    HW2 5050   3.766   1.021   0.660  0.8589 -0.9781  0.0823
 1675SOL     OW 5051   1.203   0.267   2.373 -0.3598 -0.1390 -0.5856
 1675SOL    HW1 5052   1.239   0.320   2.444  0.4897  1.4475 -2.1365
 1675SOL    HW2 5053   1.123   0.312   2.347 -1.1904 -1.2517 -0.0286
 1676SOL     OW 5054   3.080   4.661   2.483 -0.0115  0.1259  0.0293
 1676SOL    HW1 5055   3.035   4.581   2.455  1.1827  0.0921 -2.0117
 1676SOL    HW2 5056   3.023   4.732   2.452 -0.2300  0.0714  0.3060
 1677SOL     OW 5057   4.491   2.451   0.438  0.1635 -0.3689  0.8504
 1677SOL    HW1 5058   4.400   2.469   0.414  0.7152  0.5281 -0.7437
 1677SOL    HW2 5059   4.537   2.446   0.354  1.9807  1.2739  1.6820
 1678SOL     OW 5060   1.704   2.534   1.524  0.3702 -0.0301  0.4420
 1678SOL    HW1 5061   1.696   2.629   1.522  1.1300  0.0789 -2.8677
 1678SOL    HW2 5062   1.796   2.516   1.507  0.4315 -1.3984  1.9430
 1679SOL     OW 5063   2.810   1.040   0.742  0.6912  0.7305  0.0853
 1679SOL    HW1 5064   2.835   0.953   0.712  0.7521  0.9165 -0.4098
 1679SOL    HW2 5065   2.735   1.025   0.800 -0.1177  0.4449 -0.9948
 1680SOL     OW 5066   4.380   3.045   3.358 -0.2246  0.4070 -0.4911
 1680SOL    HW1 5067   4.372   2.965   3.410  0.9954  0.8528  0.4342
 1680SOL    HW2 5068   4.293   3.059   3.321 -1.1187 -0.0163  1.3355
 1681SOL     OW 5069   1.844   2.078   1.029 -0.2468 -0.1321 -0.3810
 1681SOL    HW1 5070   1.810   2.165   1.050  0.3814  0.1306 -0.4074
 1681SOL    HW2 5071   1.780   2.040   0.970 -0.1328  0.6353 -1.0126
 1682SOL     OW 5072   4.892   0.140   4.423  0.2650  0.2629 -0.7688
 1682SOL    HW1 5073   4.811   0.100   4.390 -0.2976  2.4469 -2.2694
 1682SOL    HW2 5074   4.868   0.232   4.439  1.8122  0.3597  1.3027
 1683SOL     OW 5075   1.049   2.790   4.218 -0.7341  0.1710  0.1085
 1683SOL    HW1 5076   1.138   2.768   4.193  0.0513  2.3333  0.8332
 1683SOL    HW2 5077   1.053   2.802   4.313 -1.5120  1.4813 -0.0030
 1684SOL     OW 5078   4.429   3.670   2.061 -0.0000  0.2696 -0.8435
 1684SOL    HW1 5079   4.492   3.597   2.063  1.2277  1.2547  1.6870
 1684SOL    HW2 5080   4.380   3.657   1.980  0.9911 -2.6489 -1.1181
 1685SOL     OW 5081   4.901   0.965   2.845 -0.1170 -0.0261  0.4605
 1685SOL    HW1 5082   4.818   1.002   2.814  0.7337  1.5816  0.0007
 1685SOL    HW2 5083   4.876   0.907   2.917 -1.6218  0.6029  0.4747
 1686SOL     OW 5084   1.455   3.769   1.141  0.1523  0.8142  0.2647
 1686SOL    HW1 5085   1.539   3.759   1.186 -0.5587  0.7619  1.6552
 1686SOL    HW2 5086   1.478   3.782   1.049  1.6443  0.0242  0.4940
 1687SOL     OW 5087   4.927   0.659   3.860 -0.6331  0.2756  0.1526
 1687SOL    HW1 5088   4.939   0.735   3.919  0.2340 -0.6947  1.2835
 1687SOL    HW2 5089   4.927   0.584   3.919  0.3279 -0.7469 -1.1090
 1688SOL     OW 5090   3.369   4.861   3.630 -0.6541  0.5161 -0.3276
 1688SOL    HW1 5091   3.457   4.827   3.615  0.4378  2.0775  2.0218
 1688SOL    HW2 5092   3.312   4.785   3.616  1.2442 -1.0713  0.1619
 1689SOL     OW 5093   3.973   3.276   2.067  0.3165 -0.4267 -0.3012
 1689SOL    HW1 5094   3.908   3.272   1.997  2.0562  0.4711 -2.0859
 1689SOL    HW2 5095   3.923   3.298   2.145 -1.4465  1.0765 -1.7446
 1690SOL     OW 5096   0.551   4.674   0.027  0.5984  0.8938 -0.0671
 1690SOL    HW1 5097   0.526   4.619   0.101  0.3316  0.5274 -0.4206
 1690SOL    HW2 5098   0.626   4.629  -0.012 -1.5419 -1.0754 -2.3013
 1691SOL     OW 5099   0.825   1.765   3.945 -0.4611  0.1309  0.2055
 1691SOL    HW1 5100   0.747   1.781   3.998  0.2430  0.3156  1.2220
 1691SOL    HW2 5101   0.838   1.671   3.949  0.7464  0.3199  2.1272
 1692SOL     OW 5102   2.358   1.388   2.937  0.8169  0.2620 -0.0390
 1692SOL    HW1 5103   2.325   1.299   2.925 -0.1021  0.5132  0.4798
 1692SOL    HW2 5104   2.426   1.398   2.871  0.2259 -0.4746 -0.7840
 1693SOL     OW 5105   4.890   3.393   3.196  0.1491  0.1613 -0.6603
 1693SOL    HW1 5106   4.879   3.319   3.137 -1.0221 -1.0281  0.9670
 1693SOL    HW2 5107   4.938   3.357   3.271 -0.5509  1.0014  0.2093
 1694SOL     OW 5108   0.152   1.854   4.488 -0.2007 -0.1793  0.0109
 1694SOL    HW1 5109   0.093   1.799   4.436  0.3849  0.4521 -1.3805
 1694SOL    HW2 5110   0.200   1.906   4.423  2.5369 -1.2897  1.0042
 1695SOL     OW 5111   2.123   0.754   0.046  0.0627 -0.6314  0.3114
 1695SOL    HW1 5112   2.139   0.690   0.114  1.5645 -0.4215  0.1879
 1695SOL    HW2 5113   2.188   0.823   0.061  0.1500 -0.3773 -1.0578
 1696SOL     OW 5114   0.494   3.371   3.561  0.5242  0.3100 -0.3162
 1696SOL    HW1 5115   0.482   3.279   3.585 -1.0726  0.4554 -0.4643
 1696SOL    HW2 5116   0.498   3.370   3.465  0.0329  0.4482 -0.3370
 1697SOL     OW 5117   1.384   3.441   4.564  0.2588  0.1235 -0.9072
 1697SOL    HW1 5118   1.450   3.470   4.501  0.6764 -0.5608 -0.8003
 1697SOL    HW2 5119   1.424   3.457   4.649 -0.0424  0.4490 -0.8262
 1698SOL     OW 5120   0.264   0.193   1.113  0.0178 -0.5432  0.6480
 1698SOL    HW1 5121   0.251   0.135   1.188 -0.3229  0.2424  1.2124
 1698SOL    HW2 5122   0.354   0.175   1.085  0.1340 -0.8861  1.2167
 1699SOL     OW 5123   3.441   4.209   0.510  0.5789  0.1557  0.5292
 1699SOL    HW1 5124   3.358   4.203   0.462  0.4861  0.6117  0.6290
 1699SOL    HW2 5125   3.425   4.161   0.591  0.4279  0.1994  0.5254
 1700SOL     OW 5126   0.080   2.914   2.741 -0.0929 -0.1981 -0.3015
 1700SOL    HW1 5127   0.121   2.827   2.733 -1.0130 -0.7871  0.9890
 1700SOL    HW2 5128   0.001   2.908   2.687  0.9301  0.5946 -1.9601
 1701SOL     OW 5129   2.178   4.340   3.589 -0.2019  0.1069 -0.1481
 1701SOL    HW1 5130   2.126   4.415   3.617  0.7582  0.3362  1.1232
 1701SOL    HW2 5131   2.134   4.264   3.628 -1.1371 -0.0094 -1.3827
 1702SOL     OW 5132   2.990   4.897   3.999  0.0575 -0.1386  0.2317
 1702SOL    HW1 5133   3.069   4.938   4.036  0.6345  1.3021 -2.3153
 1702SOL    HW2 5134   3.016   4.872   3.910 -1.9538 -0.9655 -0.1700
 1703SOL     OW 5135   3.614   4.557   3.070  0.3297 -0.0536  0.0529
 1703SOL    HW1 5136   3.696   4.554   3.021 -0.0996 -0.1525 -0.6775
 1703SOL    HW2 5137   3.584   4.466   3.072 -0.8399  0.2500 -1.5798
 1704SOL     OW 5138   2.603   2.503   1.315  0.5634 -0.2719 -0.5199
 1704SOL    HW1 5139   2.509   2.519   1.318  0.6182  0.0186 -0.2896
 1704SOL    HW2 5140   2.635   2.532   1.401  1.3113  2.5818 -1.6343
 1705SOL     OW 5141   0.086   3.143   3.606 -0.0711  0.1792 -0.5302
 1705SOL    HW1 5142   0.061   3.184   3.524 -1.8964 -0.8528 -0.5557
 1705SOL    HW2 5143   0.050   3.201   3.674 -0.8989 -0.2956 -0.5393
 1706SOL     OW 5144   2.791   1.360   2.814 -0.1653 -0.1962  0.2414
 1706SOL    HW1 5145   2.724   1.307   2.771  0.6043 -0.5330 -0.6048
 1706SOL    HW2 5146   2.746   1.406   2.884 -1.3266 -0.1782 -0.5023
 1707SOL     OW 5147   1.929   2.044   2.376  0.1812  0.2269 -0.2715
 1707SOL    HW1 5148   1.877   2.032   2.454  1.2536  0.6813  0.5471
 1707SOL    HW2 5149   2.013   2.003   2.396  0.4804  0.3610 -1.1776
 1708SOL     OW 5150   0.710   2.386   1.601  0.6173 -0.3764 -0.4586
 1708SOL    HW1 5151   0.749   2.467   1.569 -1.1088  0.0709 -1.5169
 1708SOL    HW2 5152   0.716   2.393   1.696  3.5506 -0.5982 -0.5238
 1709SOL     OW 5153   4.760   1.250   1.089 -0.6677 -0.7645 -0.1235
 1709SOL    HW1 5154   4.774   1.279   0.999 -1.5107  0.7830  0.2039
 1709SOL    HW2 5155   4.768   1.155   1.085  1.0137 -0.6165 -1.4989
 1710SOL     OW 5156   3.554   4.173   1.992 -0.2316  0.6113  0.1011
 1710SOL    HW1 5157   3.471   4.157   2.038 -0.2893 -0.9497 -0.4745
 1710SOL    HW2 5158   3.607   4.222   2.055 -1.4257  1.2534  0.6422
 1711SOL     OW 5159   4.748   4.867   0.058  0.4385  0.5076  0.1625
 1711SOL    HW1 5160   4.676   4.826   0.010  1.0184 -0.0628 -0.2456
 1711SOL    HW2 5161   4.827   4.839   0.011  0.8897  1.6952  0.1664
 1712SOL     OW 5162   0.631   2.636   4.706 -0.5164 -0.0858 -0.6768
 1712SOL    HW1 5163   0.564   2.676   4.651  0.3478  1.5744 -0.5840
 1712SOL    HW2 5164   0.653   2.704   4.769  0.9580 -0.7484 -0.4477
 1713SOL     OW 5165   3.637   3.536   4.762  0.0779 -0.5389 -0.3310
 1713SOL    HW1 5166   3.593   3.461   4.724  0.0073 -0.2752 -0.7797
 1713SOL    HW2 5167   3.616   3.532   4.855 -0.6304 -0.5955 -0.4898
 1714SOL     OW 5168   1.327   1.661   0.297 -0.0405 -0.6793  0.4804
 1714SOL    HW1 5169   1.421   1.678   0.306  0.1583  0.0753 -2.3068
 1714SOL    HW2 5170   1.322   1.576   0.254 -0.6257 -0.6283  0.4432
 1715SOL     OW 5171   0.759   4.088   2.086  0.2665  0.4403  0.3856
 1715SOL    HW1 5172   0.722   4.001   2.099 -0.0074  0.6665  1.1511
 1715SOL    HW2 5173   0.705   4.127   2.016 -0.7377  0.6377  1.2474
 1716SOL     OW 5174   2.600   1.578   1.843 -0.2917  0.3086  0.1314
 1716SOL    HW1 5175   2.628   1.664   1.812  2.0200  0.3192  1.8941
 1716SOL    HW2 5176   2.668   1.518   1.811  0.9282 -0.0021  2.9552
 1717SOL     OW 5177   2.985   4.091   1.956  0.1283  0.0957 -0.2420
 1717SOL    HW1 5178   2.966   4.079   2.049 -2.3180 -0.1252 -0.7082
 1717SOL    HW2 5179   2.962   4.183   1.938  2.3270  0.6882 -0.2973
 1718SOL     OW 5180   4.048   0.776   0.349 -0.5586  0.4243  0.8457
 1718SOL    HW1 5181   4.128   0.725   0.344 -0.2234  1.0186 -0.3188
 1718SOL    HW2 5182   4.078   0.865   0.367 -0.9711  0.6107  0.6233
 1719SOL     OW 5183   0.550   1.889   4.202 -0.4310 -0.4016 -0.2671
 1719SOL    HW1 5184   0.583   1.976   4.226 -2.1969 -0.0184  1.0749
 1719SOL    HW2 5185   0.538   1.893   4.107 -0.1851  0.7297 -0.2639
 1720SOL     OW 5186   0.508   2.690   3.265 -0.7590  0.2594 -0.2328
 1720SOL    HW1 5187   0.425   2.643   3.274  0.6899 -2.4959  0.0490
 1720SOL    HW2 5188   0.510   2.718   3.174 -0.9771 -1.8507 -0.9376
 1721SOL     OW 5189   3.991   4.912   0.657  0.1113 -0.4377 -0.4214
 1721SOL    HW1 5190   3.979   4.982   0.721 -0.8482  1.8859 -2.9667
 1721SOL    HW2 5191   4.065   4.941   0.603 -0.7055 -1.0274 -1.9169
 1722SOL     OW 5192   2.338   0.161   0.564  0.3129 -0.2861 -0.3090
 1722SOL    HW1 5193   2.356   0.087   0.622 -0.1652 -0.0050  0.2079
 1722SOL    HW2 5194   2.285   0.124   0.494  0.6279 -0.5656 -0.4021
 1723SOL     OW 5195   1.810   1.899   4.458  0.1072  0.0522 -0.0249
 1723SOL    HW1 5196   1.744   1.914   4.526  0.2280 -1.0601  0.3579
 1723SOL    HW2 5197   1.891   1.932   4.497  0.1332 -0.3746  0.2932
 1724SOL     OW 5198   3.799   3.209   0.582  0.3796 -0.2163 -0.2949
 1724SOL    HW1 5199   3.771   3.294   0.549 -0.4103 -0.7861 -1.1556
 1724SOL    HW2 5200   3.839   3.228   0.667 -1.4862  0.8193  0.4156
 1725SOL     OW 5201   1.258   2.575   4.462 -0.3068  0.4852 -0.4734
 1725SOL    HW1 5202   1.333   2.631   4.443 -0.3491  1.7347  2.5366
 1725SOL    HW2 5203   1.184   2.619   4.420  0.4950 -0.8643 -3.6400
 1726SOL     OW 5204   4.625   0.576   4.435  0.8807  0.3195 -0.0545
 1726SOL    HW1 5205   4.603   0.587   4.343 -1.2574  1.3755  0.5199
 1726SOL    HW2 5206   4.575   0.644   4.481  1.4292 -0.5378  1.9512
 1727SOL     OW 5207   4.805   1.582   3.478 -0.4583 -0.0137 -0.2110
 1727SOL    HW1 5208   4.771   1.551   3.394 -0.9538  0.1159 -0.0607
 1727SOL    HW2 5209   4.727   1.606   3.528 -0.1181  1.1397 -0.1899
 1728SOL     OW 5210   3.825   1.775   3.483  0.2062  0.1821  0.0692
 1728SOL    HW1 5211   3.818   1.701   3.544  0.6857  0.9902  1.1462
 1728SOL    HW2 5212   3.844   1.735   3.398  0.7576 -0.9178  0.6873
 1729SOL     OW 5213   2.800   2.873   0.727  0.0886  0.2425 -0.4339
 1729SOL    HW1 5214   2.777   2.931   0.655  0.8273 -0.8191 -1.5518
 1729SOL    HW2 5215   2.891   2.894   0.748 -0.0926  0.4826  0.1393
 1730SOL     OW 5216   1.439   0.680   3.324 -0.0753 -0.0068 -0.0391
 1730SOL    HW1 5217   1.407   0.723   3.404  0.1958 -0.0066  0.0718
 1730SOL    HW2 5218   1.520   0.726   3.302 -0.4756  0.3993 -0.6706
 1731SOL     OW 5219   2.765   3.338   4.518 -0.5460 -0.0561 -0.3086
 1731SOL    HW1 5220   2.720   3.302   4.595  1.1376  0.7372  1.1331
 1731SOL    HW2 5221   2.816   3.411   4.553  1.1843 -0.3867 -1.9737
 1732SOL     OW 5222   4.420   0.825   1.535  0.9492  0.3851 -0.3229
 1732SOL    HW1 5223   4.375   0.873   1.466 -0.1932 -0.4261 -0.1872
 1732SOL    HW2 5224   4.509   0.858   1.534  0.4685  1.7328 -0.9177
 1733SOL     OW 5225   1.910   4.022   1.053 -0.1744  0.6923  0.4156
 1733SOL    HW1 5226   1.976   4.035   0.985 -1.6613 -2.5454 -1.9275
 1733SOL    HW2 5227   1.945   3.952   1.108 -0.6839  0.4836  0.4869
 1734SOL     OW 5228   0.725   2.038   1.656 -0.0817  0.5138  0.0719
 1734SOL    HW1 5229   0.771   1.954   1.663 -0.4719  0.3670  0.9565
 1734SOL    HW2 5230   0.753   2.073   1.571  2.7471  1.0644  1.1349
 1735SOL     OW 5231   4.348   1.717   0.855 -0.6977 -0.3628  0.1363
 1735SOL    HW1 5232   4.314   1.800   0.888 -0.7844  0.4408 -1.8627
 1735SOL    HW2 5233   4.298   1.700   0.776  0.1790 -1.7062 -0.1635
 1736SOL     OW 5234   4.015   2.889   3.838 -0.4839  0.3385  0.1461
 1736SOL    HW1 5235   4.027   2.816   3.777 -1.0308  0.7651 -0.4845
 1736SOL    HW2 5236   3.933   2.929   3.812 -0.4442  0.8744  0.8163
 1737SOL     OW 5237   2.742   2.324   3.197 -0.5831  0.3923 -0.7967
 1737SOL    HW1 5238   2.760   2.276   3.116 -1.6012  0.3283 -0.9925
 1737SOL    HW2 5239   2.743   2.416   3.172 -0.6440  0.3842 -0.8283
 1738SOL     OW 5240   3.275   0.031   3.286  0.2174 -0.5978 -0.3178
 1738SOL    HW1 5241   3.259   0.054   3.194  1.4186  1.5389 -0.0592
 1738SOL    HW2 5242   3.339  -0.040   3.282  1.5542  0.6152 -1.1459
 1739SOL     OW 5243   2.733   0.353   4.118  0.4356 -0.5088  0.3074
 1739SOL    HW1 5244   2.739   0.329   4.210 -0.6800 -0.0914  0.5036
 1739SOL    HW2 5245   2.642   0.382   4.106  0.2970 -1.4178 -1.1212
 1740SOL     OW 5246   1.756   0.175   0.226 -0.4930 -0.3074  0.2393
 1740SOL    HW1 5247   1.812   0.103   0.196  2.4252  1.7376  0.3182
 1740SOL    HW2 5248   1.695   0.134   0.287  1.9298 -2.5377  1.3582
 1741SOL     OW 5249   2.606   0.948   3.527  0.2247  0.1634 -0.2381
 1741SOL    HW1 5250   2.547   0.932   3.600  0.0305  0.5933 -0.2968
 1741SOL    HW2 5251   2.611   1.044   3.521  2.6566  0.2217  1.1767
 1742SOL     OW 5252   1.085   0.712   2.039  0.5796 -0.1692  0.1184
 1742SOL    HW1 5253   1.120   0.625   2.059 -1.0124 -0.8826 -0.0881
 1742SOL    HW2 5254   1.056   0.746   2.124  0.4032 -0.2078  0.0740
 1743SOL     OW 5255   4.062   0.948   1.964  0.0282 -0.5795  0.2626
 1743SOL    HW1 5256   4.031   0.858   1.969  1.7495 -1.2560 -0.5388
 1743SOL    HW2 5257   4.102   0.955   1.877 -0.3236  1.0509  0.1991
 1744SOL     OW 5258   4.184   3.425   3.215  0.9603 -0.2380  0.4633
 1744SOL    HW1 5259   4.274   3.455   3.202  0.6843  0.2126 -0.5059
 1744SOL    HW2 5260   4.131   3.486   3.165 -0.1175  0.8210  2.7733
 1745SOL     OW 5261   1.923   2.713   4.438 -0.1950  0.4462 -0.8199
 1745SOL    HW1 5262   1.939   2.754   4.523  0.6693  0.6283 -1.0609
 1745SOL    HW2 5263   1.883   2.783   4.386 -2.0430 -0.0504 -0.1755
 1746SOL     OW 5264   2.309   1.112   0.640 -0.5426 -0.1878  0.0536
 1746SOL    HW1 5265   2.283   1.204   0.645  0.1713  0.1384 -1.4872
 1746SOL    HW2 5266   2.398   1.115   0.604 -0.9231 -1.5181 -1.0867
 1747SOL     OW 5267   0.977   0.840   2.552  0.0037 -0.7325  0.4497
 1747SOL    HW1 5268   0.883   0.855   2.549 -0.1094 -0.9614  1.9782
 1747SOL    HW2 5269   0.987   0.757   2.599  0.9535 -1.0568 -0.2814
 1748SOL     OW 5270   3.081   4.568   4.777 -0.2912  0.3857 -0.2480
 1748SOL    HW1 5271   3.143   4.550   4.706 -0.2729 -1.0551  0.1091
 1748SOL    HW2 5272   3.129   4.623   4.838 -0.2932  1.6149 -1.3140
 1749SOL     OW 5273   1.997   2.070   1.799 -0.0428 -0.1869  0.5381
 1749SOL    HW1 5274   1.956   2.153   1.823 -0.5991 -0.5204  0.7526
 1749SOL    HW2 5275   2.028   2.034   1.882 -0.2320 -0.4191  0.5108
 1750SOL     OW 5276   0.449   4.319   4.488 -0.1404 -0.1198 -0.1443
 1750SOL    HW1 5277   0.471   4.233   4.452  1.0547 -0.7589  1.9673
 1750SOL    HW2 5278   0.359   4.334   4.458  0.1095 -1.4493 -1.7147
 1751SOL     OW 5279   1.585   2.316   1.390 -0.2075  0.0312  0.1297
 1751SOL    HW1 5280   1.550   2.267   1.464  1.2257  0.2997  1.0204
 1751SOL    HW2 5281   1.613   2.400   1.427 -2.4250  1.5326 -1.3339
 1752SOL     OW 5282   1.976   0.444   3.651  0.1271  0.3611 -0.2559
 1752SOL    HW1 5283   1.953   0.370   3.595  1.6927 -1.6434  1.5964
 1752SOL    HW2 5284   1.962   0.521   3.595 -1.1806 -1.3120 -2.3961
 1753SOL     OW 5285   0.637   4.276   2.250  0.2644  0.2734 -0.0744
 1753SOL    HW1 5286   0.561   4.270   2.191 -0.8936 -3.8196  1.4696
 1753SOL    HW2 5287   0.687   4.197   2.232  0.8089 -0.2414  3.1276
 1754SOL     OW 5288   3.622   3.023   4.051 -0.2661  0.1329 -0.2610
 1754SOL    HW1 5289   3.711   3.059   4.044  0.3796 -1.4289 -0.4014
 1754SOL    HW2 5290   3.595   3.009   3.960 -0.4915  0.2204 -0.2068
 1755SOL     OW 5291   1.769   4.274   3.683 -0.2475 -0.0401 -0.1062
 1755SOL    HW1 5292   1.702   4.298   3.619  2.1016  0.5098 -2.5841
 1755SOL    HW2 5293   1.721   4.232   3.754 -3.1920  0.5607 -1.5775
 1756SOL     OW 5294   0.456   2.087   0.346  0.1775  1.1143  0.1323
 1756SOL    HW1 5295   0.431   2.117   0.434 -1.6576  0.3383 -0.0830
 1756SOL    HW2 5296   0.479   1.995   0.358  0.5690  1.1849 -0.0875
 1757SOL     OW 5297   4.166   4.838   4.144 -0.6189  0.0988 -0.1109
 1757SOL    HW1 5298   4.249   4.887   4.140 -0.5628  0.0357  0.3218
 1757SOL    HW2 5299   4.112   4.879   4.076 -0.9983  1.5610  1.0146
 1758SOL     OW 5300   2.825   0.364   4.761 -0.6010 -0.0928 -0.7720
 1758SOL    HW1 5301   2.807   0.443   4.812  0.4972 -0.3727  0.0599
 1758SOL    HW2 5302   2.738   0.328   4.742 -1.0492 -1.3423  3.0121
 1759SOL     OW 5303   3.048   0.684   4.663  0.4381 -0.1690  0.7754
 1759SOL    HW1 5304   3.043   0.694   4.759 -1.2075 -0.9754  0.8095
 1759SOL    HW2 5305   3.073   0.771   4.631  2.3435 -0.1953  1.9778
 1760SOL     OW 5306   4.237   1.960   0.936  0.3152 -0.0791 -0.4120
 1760SOL    HW1 5307   4.174   2.027   0.962  0.0692 -0.4667  0.0049
 1760SOL    HW2 5308   4.219   1.945   0.843  0.6973  0.7746 -0.6302
 1761SOL     OW 5309   4.299   0.810   3.185 -0.5549 -0.5512 -0.3393
 1761SOL    HW1 5310   4.241   0.777   3.115  0.6426 -1.9357 -0.7319
 1761SOL    HW2 5311   4.303   0.904   3.170 -3.7882 -0.1330  0.5620
 1762SOL     OW 5312   2.586   3.327   0.288  0.5724 -0.1610  0.6909
 1762SOL    HW1 5313   2.601   3.416   0.318  0.8878 -0.3931  1.2435
 1762SOL    HW2 5314   2.672   3.285   0.293  0.4084 -0.5236  0.5299
 1763SOL     OW 5315   2.239   0.518   3.767 -0.0599  0.0387 -0.4839
 1763SOL    HW1 5316   2.162   0.513   3.711 -0.7928 -0.8285  0.5628
 1763SOL    HW2 5317   2.236   0.438   3.820  0.3672  1.0102  1.0761
 1764SOL     OW 5318   3.366   4.040   2.491  0.3071  0.2089 -0.1760
 1764SOL    HW1 5319   3.361   4.127   2.532  0.0049  1.1612 -2.1243
 1764SOL    HW2 5320   3.350   3.979   2.563 -2.1634  1.8423  0.8080
 1765SOL     OW 5321   0.462   0.820   2.148 -0.2037 -0.0287  0.5390
 1765SOL    HW1 5322   0.426   0.909   2.146  1.3283  0.6144  0.6498
 1765SOL    HW2 5323   0.545   0.826   2.101  0.0164 -1.3667  0.7162
 1766SOL     OW 5324   0.020   4.084   2.054  0.5060  0.1463  0.8726
 1766SOL    HW1 5325   0.103   4.070   2.098  0.2391  0.3282  1.4363
 1766SOL    HW2 5326  -0.014   3.996   2.038 -0.1952  0.0773  2.5621
 1767SOL     OW 5327   0.179   4.259   4.180 -0.7022 -0.5984 -0.3082
 1767SOL    HW1 5328   0.172   4.338   4.233  1.7005  0.2087 -1.1110
 1767SOL    HW2 5329   0.109   4.268   4.115 -2.1482 -0.4648  1.1918
 1768SOL     OW 5330   1.754   4.155   1.838  0.3252  0.2630 -1.0620
 1768SOL    HW1 5331   1.806   4.220   1.886  0.6348  1.0355 -2.4073
 1768SOL    HW2 5332   1.739   4.085   1.902  1.9519  0.5974 -0.2656
 1769SOL     OW 5333   1.205   0.751   0.158 -0.0824 -0.1600 -0.1937
 1769SOL    HW1 5334   1.265   0.793   0.096 -0.1818  0.7877  0.3365
 1769SOL    HW2 5335   1.261   0.699   0.215  0.0672 -0.5593 -0.6928
 1770SOL     OW 5336   0.928   0.622   1.835 -0.0611  0.6781 -0.1139
 1770SOL    HW1 5337   0.980   0.542   1.839  0.8588  1.3131  1.3297
 1770SOL    HW2 5338   0.959   0.675   1.908 -2.4901  1.2516  0.5978
 1771SOL     OW 5339   3.324   3.859   2.771 -0.3927 -0.2278  0.1271
 1771SOL    HW1 5340   3.241   3.896   2.802 -0.7401 -1.6797  1.0147
 1771SOL    HW2 5341   3.308   3.765   2.766  1.3208 -0.5801  0.7020
 1772SOL     OW 5342   4.308   0.001   0.714  0.3606 -0.4070 -0.1357
 1772SOL    HW1 5343   4.280  -0.025   0.802  2.6531 -1.5865  0.3097
 1772SOL    HW2 5344   4.341  -0.080   0.674  2.7183  0.7439 -0.7074
 1773SOL     OW 5345   4.231   1.610   4.348  0.3012  0.5866 -0.5021
 1773SOL    HW1 5346   4.174   1.533   4.349 -0.0748  0.8272 -1.7103
 1773SOL    HW2 5347   4.179   1.678   4.307  0.5627  1.5605  0.7477
 1774SOL     OW 5348   4.853   3.397   1.990  0.0902  0.0010  0.2192
 1774SOL    HW1 5349   4.908   3.418   2.065 -1.7317 -0.2078  1.6893
 1774SOL    HW2 5350   4.914   3.367   1.922  1.9761  2.2684  0.8191
 1775SOL     OW 5351   4.906   2.175   1.144  0.3056 -0.0140  0.0169
 1775SOL    HW1 5352   4.819   2.198   1.113  0.0844 -0.1979  0.4883
 1775SOL    HW2 5353   4.966   2.218   1.083 -0.1185 -0.4773 -0.7401
 1776SOL     OW 5354   0.473   4.675   4.486  0.0605  0.4826  1.1006
 1776SOL    HW1 5355   0.392   4.667   4.436  0.1209 -0.5980  1.1505
 1776SOL    HW2 5356   0.457   4.627   4.567  1.2014 -1.0472  0.4891
 1777SOL     OW 5357   4.918   0.120   2.357  0.0360 -0.0770  0.2837
 1777SOL    HW1 5358   4.929   0.154   2.268  0.6598 -1.1242 -0.0480
 1777SOL    HW2 5359   4.827   0.139   2.379 -0.1269  0.1709 -0.5829
 1778SOL     OW 5360   3.091   2.282   1.720 -0.5516 -0.7292 -0.4276
 1778SOL    HW1 5361   3.147   2.330   1.781 -0.3842 -0.8082 -0.5199
 1778SOL    HW2 5362   3.063   2.348   1.656  1.4123 -1.1721 -1.8197
 1779SOL     OW 5363   3.949   0.517   0.440  0.1472  0.1523 -0.1232
 1779SOL    HW1 5364   3.973   0.494   0.530 -0.8539  1.0686  0.4136
 1779SOL    HW2 5365   3.989   0.603   0.426 -0.4391  0.4103 -0.2294
 1780SOL     OW 5366   1.471   2.230   3.948 -0.3879  0.2581 -0.0509
 1780SOL    HW1 5367   1.407   2.241   3.878 -1.1137 -0.5295  0.4692
 1780SOL    HW2 5368   1.418   2.213   4.026  0.4674 -1.4912  0.1926
 1781SOL     OW 5369   0.241   2.389   0.296 -0.2451 -0.0830  0.1611
 1781SOL    HW1 5370   0.240   2.440   0.378 -0.7092 -1.5275  1.0997
 1781SOL    HW2 5371   0.320   2.419   0.251 -0.2347  1.0969  0.8951
 1782SOL     OW 5372   4.517   3.983   0.150 -0.2447  0.5361 -0.6123
 1782SOL    HW1 5373   4.560   4.022   0.074 -2.4480  1.8900 -1.2546
 1782SOL    HW2 5374   4.539   4.041   0.223  0.7685 -0.0178 -0.4544
 1783SOL     OW 5375   0.060   1.625   3.695 -0.4969 -0.4851  0.5345
 1783SOL    HW1 5376   0.049   1.698   3.755 -0.8969 -1.0397  1.1641
 1783SOL    HW2 5377  -0.012   1.634   3.632 -0.5759 -0.3652  0.6431
 1784SOL     OW 5378   4.889   3.157   1.401 -0.3114  0.2116 -0.1100
 1784SOL    HW1 5379   4.969   3.209   1.407 -1.2116  1.6795 -0.3950
 1784SOL    HW2 5380   4.850   3.181   1.317  0.0282 -2.1549 -1.0380
 1785SOL     OW 5381   0.519   1.991   1.814 -0.1371 -0.3650  0.0778
 1785SOL    HW1 5382   0.601   2.012   1.769  1.9695 -1.4408  3.0644
 1785SOL    HW2 5383   0.495   2.073   1.858  0.4729 -0.5308  0.7504
 1786SOL     OW 5384   1.758   1.964   0.566  0.2647 -0.2836 -0.0044
 1786SOL    HW1 5385   1.755   1.877   0.527 -0.8977 -1.0196  1.5791
 1786SOL    HW2 5386   1.811   1.954   0.645 -0.1418  0.3609  0.3674
 1787SOL     OW 5387   1.862   2.672   3.101 -0.0786 -0.1565  0.2062
 1787SOL    HW1 5388   1.866   2.737   3.030 -1.0445  0.0798  0.3539
 1787SOL    HW2 5389   1.868   2.724   3.181  2.8388 -0.5467  0.3598
 1788SOL     OW 5390   3.040   0.097   1.398 -0.2380  0.1372 -0.2902
 1788SOL    HW1 5391   2.962   0.040   1.395  0.6125 -1.2415  1.4922
 1788SOL    HW2 5392   3.106   0.048   1.350  0.5519 -0.5637  1.4062
 1789SOL     OW 5393   4.578   0.655   4.174 -0.3489 -0.0828  0.1614
 1789SOL    HW1 5394   4.514   0.720   4.145 -0.2579  0.8333  1.8909
 1789SOL    HW2 5395   4.566   0.582   4.114 -3.0522  0.0442  0.4126
 1790SOL     OW 5396   4.887   0.044   0.300  0.5381  0.3733  0.7255
 1790SOL    HW1 5397   4.828   0.070   0.371 -0.9704 -0.1136 -0.3060
 1790SOL    HW2 5398   4.832  -0.004   0.239  1.6123  1.4345 -1.1902
 1791SOL     OW 5399   1.768   0.950   2.533  0.0719  0.3061  0.2367
 1791SOL    HW1 5400   1.674   0.947   2.550  0.5588 -0.1616  3.7553
 1791SOL    HW2 5401   1.786   1.041   2.512 -1.1165  0.4894 -0.0281
 1792SOL     OW 5402   0.199   0.979   2.447  0.3605  0.0656  0.4352
 1792SOL    HW1 5403   0.136   1.036   2.403  1.8801  1.1381 -0.4359
 1792SOL    HW2 5404   0.146   0.905   2.478 -1.0816  0.1815 -1.5464
 1793SOL     OW 5405   0.884   3.657   1.524 -0.0098 -0.1348  0.1533
 1793SOL    HW1 5406   0.962   3.634   1.473 -0.2396 -1.4792  0.3751
 1793SOL    HW2 5407   0.821   3.690   1.459  0.4330  0.1586 -0.1325
 1794SOL     OW 5408   0.480   1.815   0.445  0.0225 -0.3200  0.1611
 1794SOL    HW1 5409   0.495   1.721   0.449 -0.6796 -0.4036  1.1946
 1794SOL    HW2 5410   0.395   1.828   0.486 -0.5878  0.6194 -1.2872
 1795SOL     OW 5411   1.342   2.130   4.435  0.1774  0.6679  0.3525
 1795SOL    HW1 5412   1.269   2.180   4.471  0.7004  1.2615  0.6108
 1795SOL    HW2 5413   1.419   2.166   4.479  0.4464 -1.4163  1.7351
 1796SOL     OW 5414   4.861   0.772   2.443 -0.1062  0.2493  0.0385
 1796SOL    HW1 5415   4.830   0.682   2.456 -1.6162  0.5084 -1.3564
 1796SOL    HW2 5416   4.782   0.820   2.416  0.0095  2.6539  3.3971
 1797SOL     OW 5417   2.259   1.202   3.757 -0.3075 -0.3788 -0.2989
 1797SOL    HW1 5418   2.271   1.223   3.850 -1.1730  0.8737 -0.4393
 1797SOL    HW2 5419   2.252   1.288   3.715  0.9557 -0.9140 -1.6536
 1798SOL     OW 5420   1.316   2.042   3.156  0.5364  0.2796  0.0212
 1798SOL    HW1 5421   1.329   1.953   3.123 -0.2502  0.9179 -2.2346
 1798SOL    HW2 5422   1.327   2.098   3.079 -1.6574  1.9045  0.7785
 1799SOL     OW 5423   4.076   2.391   1.146 -1.1731 -0.0860  0.2957
 1799SOL    HW1 5424   4.087   2.486   1.147  1.1073 -0.2100 -1.9684
 1799SOL    HW2 5425   4.098   2.363   1.235  3.6051  1.1958 -0.1923
 1800SOL     OW 5426   4.065   3.096   0.097 -0.2344  0.5626  0.0617
 1800SOL    HW1 5427   4.038   3.020   0.148  0.1700  0.4198  0.0598
 1800SOL    HW2 5428   4.064   3.066   0.006 -0.8129  0.7763 -0.0074
 1801SOL     OW 5429   2.538   1.945   1.029  0.7369  0.1293  0.2671
 1801SOL    HW1 5430   2.443   1.932   1.026  0.8569 -0.8499  0.3017
 1801SOL    HW2 5431   2.555   1.979   1.117  0.5780 -1.3829  0.9320
 1802SOL     OW 5432   1.702   2.301   3.834  0.1043 -0.0046 -0.2719
 1802SOL    HW1 5433   1.622   2.294   3.886  0.6694 -2.1586  0.4057
 1802SOL    HW2 5434   1.684   2.248   3.756  0.8386 -0.4536 -0.1401
 1803SOL     OW 5435   1.839   0.770   2.968  0.5181  0.5361  0.1789
 1803SOL    HW1 5436   1.868   0.723   3.046 -1.2507  0.2141  0.7079
 1803SOL    HW2 5437   1.746   0.749   2.961  0.3520  1.5770 -1.3068
 1804SOL     OW 5438   2.006   1.211   2.377  0.4811  0.0376 -0.0313
 1804SOL    HW1 5439   1.951   1.228   2.300 -0.7716 -1.3490  0.4880
 1804SOL    HW2 5440   2.029   1.118   2.368  0.2837 -0.1472  1.2760
 1805SOL     OW 5441   1.457   1.906   0.596 -0.6403 -0.3900  0.4283
 1805SOL    HW1 5442   1.420   1.843   0.657  0.3224 -1.6724 -0.2557
 1805SOL    HW2 5443   1.540   1.866   0.568 -0.6950  0.5036 -1.1213
 1806SOL     OW 5444   1.379   3.853   1.504 -0.0967  0.2075 -0.2621
 1806SOL    HW1 5445   1.435   3.783   1.471  1.2605  0.9642  0.3686
 1806SOL    HW2 5446   1.407   3.931   1.457 -0.6158  0.5984  0.0653
 1807SOL     OW 5447   2.492   3.349   4.922  0.8601 -0.3501 -0.4993
 1807SOL    HW1 5448   2.531   3.378   5.005 -1.1147 -0.9875  0.7302
 1807SOL    HW2 5449   2.435   3.421   4.896  1.5627 -0.1036 -1.4097
 1808SOL     OW 5450   0.846   3.070   3.934  0.2102 -0.7343 -0.1762
 1808SOL    HW1 5451   0.801   3.018   4.001 -2.6589 -1.1692 -2.2443
 1808SOL    HW2 5452   0.923   3.018   3.910 -1.8048 -3.4874 -1.1744
 1809SOL     OW 5453   4.266   1.406   2.331  0.7758 -0.1330 -0.6233
 1809SOL    HW1 5454   4.191   1.430   2.277  0.9118 -0.7852 -1.1008
 1809SOL    HW2 5455   4.246   1.319   2.364  0.4829  0.4292  0.7702
 1810SOL     OW 5456   4.113   3.030   1.103  0.1290 -0.5530  0.1225
 1810SOL    HW1 5457   4.072   3.066   1.182  0.5388  0.7184 -0.2131
 1810SOL    HW2 5458   4.040   3.015   1.044 -0.0914 -0.6510  0.4132
 1811SOL     OW 5459   4.046   2.369   3.647  0.1041  0.0920  0.3558
 1811SOL    HW1 5460   4.076   2.433   3.582 -1.9318 -0.4520 -1.2472
 1811SOL    HW2 5461   4.093   2.289   3.624 -0.1832  0.0477 -0.0870
 1812SOL     OW 5462   0.715   2.801   1.288 -0.4658 -0.2178  0.1842
 1812SOL    HW1 5463   0.706   2.758   1.203 -0.9454 -0.6322  0.4386
 1812SOL    HW2 5464   0.631   2.844   1.302 -0.9974 -1.5196  1.1827
 1813SOL     OW 5465   3.091   3.036   4.463  0.0217 -0.2319 -0.0288
 1813SOL    HW1 5466   3.110   3.109   4.404 -0.4191  1.3809  1.7188
 1813SOL    HW2 5467   3.018   3.067   4.517 -1.8851 -2.9283 -0.8081
 1814SOL     OW 5468   4.013   0.388   3.596 -0.3940  0.1852 -0.2218
 1814SOL    HW1 5469   3.933   0.407   3.548 -0.4053 -0.0564 -0.2984
 1814SOL    HW2 5470   3.984   0.352   3.679 -0.3596 -1.5707 -0.9292
 1815SOL     OW 5471   1.150   2.380   0.420 -0.1660 -0.3177  0.7611
 1815SOL    HW1 5472   1.196   2.361   0.501  1.7766 -0.5838 -0.3300
 1815SOL    HW2 5473   1.202   2.337   0.352 -0.5613  1.5844 -0.8578
 1816SOL     OW 5474   2.552   2.539   3.013  0.0329  0.0688 -0.2154
 1816SOL    HW1 5475   2.560   2.634   3.003 -0.7245  0.1789  0.0972
 1816SOL    HW2 5476   2.626   2.503   2.966  0.5884  0.8375  0.0496
 1817SOL     OW 5477   3.828   0.660   1.685  0.0220  0.3411  0.2216
 1817SOL    HW1 5478   3.747   0.671   1.634 -0.0038  0.4471  0.2849
 1817SOL    HW2 5479   3.880   0.737   1.663  0.1071  0.2709  0.1784
 1818SOL     OW 5480   3.022   1.945   1.376 -0.3902  0.1498  0.6407
 1818SOL    HW1 5481   3.099   1.904   1.337 -0.4804 -0.9618  1.6016
 1818SOL    HW2 5482   2.979   1.989   1.303  1.1519  0.8205  0.0876
 1819SOL     OW 5483   4.916   1.558   1.674 -0.0944 -0.5862 -0.0545
 1819SOL    HW1 5484   4.875   1.473   1.661  0.7650 -0.9725 -0.2919
 1819SOL    HW2 5485   4.977   1.567   1.601  2.0390 -1.1207  1.5633
 1820SOL     OW 5486   0.870   1.061   0.310  0.4923  0.5578 -0.0631
 1820SOL    HW1 5487   0.827   1.108   0.238 -0.6763  0.2004  0.3742
 1820SOL    HW2 5488   0.881   1.127   0.378  1.9264  0.9840 -0.6770
 1821SOL     OW 5489   4.264   1.719   2.365  0.1893 -0.5701 -0.4414
 1821SOL    HW1 5490   4.294   1.630   2.345  1.2283 -0.2818 -0.2250
 1821SOL    HW2 5491   4.249   1.718   2.460 -0.5858 -0.7259 -0.5532
 1822SOL     OW 5492   3.109   0.425   4.274 -0.0943 -0.0520 -0.1547
 1822SOL    HW1 5493   3.043   0.406   4.341 -1.3363  0.6447 -1.1159
 1822SOL    HW2 5494   3.081   0.373   4.198  1.1085 -0.5926 -0.2449
 1823SOL     OW 5495   3.868   0.115   2.272  0.0291 -0.4795 -0.2428
 1823SOL    HW1 5496   3.808   0.057   2.320 -0.1317 -1.0041 -1.0512
 1823SOL    HW2 5497   3.856   0.090   2.181  1.5622 -0.6558 -0.4113
 1824SOL     OW 5498   3.087   4.861   4.421  0.0566  0.1887  0.1991
 1824SOL    HW1 5499   3.006   4.810   4.418  0.5890 -0.6334 -1.2742
 1824SOL    HW2 5500   3.064   4.941   4.469 -0.9384 -1.1724  2.1190
 1825SOL     OW 5501   2.642   2.853   3.355 -0.3002  0.3149  0.4148
 1825SOL    HW1 5502   2.661   2.810   3.438 -0.9403 -0.5560  0.1177
 1825SOL    HW2 5503   2.617   2.942   3.380 -0.5929  0.0311  1.1691
 1826SOL     OW 5504   0.444   1.455   2.633 -0.2689  0.1746  0.6401
 1826SOL    HW1 5505   0.416   1.370   2.667 -0.3954 -0.7465 -1.6060
 1826SOL    HW2 5506   0.382   1.474   2.562  0.2327  1.7876  0.5948
 1827SOL     OW 5507   2.329   4.086   3.229  0.2438  0.5543 -0.2046
 1827SOL    HW1 5508   2.421   4.103   3.247 -0.1261  1.7755  0.6321
 1827SOL    HW2 5509   2.305   4.150   3.162 -0.3659  1.2932  0.6936
 1828SOL     OW 5510   3.511   0.432   4.667  0.1904 -0.5434 -0.3592
 1828SOL    HW1 5511   3.503   0.353   4.721  0.9721  0.4975  1.3419
 1828SOL    HW2 5512   3.427   0.475   4.675  0.2023 -0.5444 -0.2332
 1829SOL     OW 5513   4.726   2.699   1.892 -0.3595  0.3465  0.0938
 1829SOL    HW1 5514   4.780   2.777   1.907 -0.8643  0.7253 -0.0226
 1829SOL    HW2 5515   4.653   2.731   1.839  0.0902 -0.4620 -1.0583
 1830SOL     OW 5516   0.656   3.414   2.400 -0.4499  0.4625 -0.2925
 1830SOL    HW1 5517   0.645   3.332   2.353 -0.7616 -0.2570  0.9944
 1830SOL    HW2 5518   0.615   3.480   2.344 -0.0121 -0.2190 -1.4336
 1831SOL     OW 5519   1.274   3.014   1.673 -0.7402  0.5287 -0.4240
 1831SOL    HW1 5520   1.282   3.082   1.741  0.5943  0.3441 -0.3547
 1831SOL    HW2 5521   1.256   3.062   1.593 -0.4469  0.9149 -0.2608
 1832SOL     OW 5522   0.496   3.376   4.641  0.1970 -0.3185  0.3902
 1832SOL    HW1 5523   0.482   3.448   4.579 -3.0673 -2.4975 -1.8106
 1832SOL    HW2 5524   0.428   3.389   4.708  1.2390 -0.0423  1.4155
 1833SOL     OW 5525   4.486   0.853   2.711 -0.0553 -0.0713  0.2135
 1833SOL    HW1 5526   4.579   0.846   2.689  0.1313  2.7594 -0.2919
 1833SOL    HW2 5527   4.485   0.876   2.804 -0.2387  0.1577  0.1559
 1834SOL     OW 5528   4.017   0.277   3.840 -0.2008  0.9149 -0.8473
 1834SOL    HW1 5529   3.947   0.216   3.816  0.7803 -0.6598  0.1062
 1834SOL    HW2 5530   4.097   0.225   3.834  0.5530  1.7443  1.1680
 1835SOL     OW 5531   4.236   4.242   4.658 -0.0435 -0.1794 -0.2825
 1835SOL    HW1 5532   4.227   4.147   4.668 -2.1825  0.0474  0.4733
 1835SOL    HW2 5533   4.295   4.253   4.584  0.1886 -2.0971 -0.4293
 1836SOL     OW 5534   4.153   3.876   0.039  0.3651 -0.0469  0.9050
 1836SOL    HW1 5535   4.159   3.787   0.073 -1.2220 -0.4241  0.2697
 1836SOL    HW2 5536   4.086   3.918   0.093  0.6229  0.5615  0.7588
 1837SOL     OW 5537   3.172   2.122   0.987 -0.2749  0.3867  0.3842
 1837SOL    HW1 5538   3.150   2.029   0.991 -0.6120  0.3879 -0.8581
 1837SOL    HW2 5539   3.088   2.166   0.978 -0.0700  0.7359  0.1250
 1838SOL     OW 5540   2.690   0.221   2.148 -0.1240  0.1111 -0.0186
 1838SOL    HW1 5541   2.760   0.285   2.139  1.6506 -1.5371  1.3121
 1838SOL    HW2 5542   2.646   0.243   2.230 -0.1402  0.2010 -0.0519
 1839SOL     OW 5543   2.250   1.801   0.359  0.1297  0.1099  0.4092
 1839SOL    HW1 5544   2.209   1.723   0.398 -2.1008  1.6245  1.3274
 1839SOL    HW2 5545   2.343   1.790   0.375 -0.3155 -1.4318  2.3350
 1840SOL     OW 5546   1.636   3.079   3.707 -0.0569  0.2442  0.1223
 1840SOL    HW1 5547   1.691   3.156   3.691 -0.1315  0.4389  0.7788
 1840SOL    HW2 5548   1.698   3.010   3.731 -0.1360  0.6857  1.7064
 1841SOL     OW 5549   4.316   2.595   4.292 -0.2287  0.2100  0.0732
 1841SOL    HW1 5550   4.305   2.541   4.371 -1.3459  0.3082  0.0036
 1841SOL    HW2 5551   4.229   2.631   4.276  0.1464  0.7437 -0.8183
 1842SOL     OW 5552   2.065   2.492   4.361  0.5440 -0.2458  0.0445
 1842SOL    HW1 5553   2.125   2.479   4.433  0.9114 -1.5014 -0.4529
 1842SOL    HW2 5554   2.018   2.572   4.382  0.6222 -0.6008  1.6792
 1843SOL     OW 5555   3.069   0.399   0.722  0.5449  0.1874  0.9609
 1843SOL    HW1 5556   3.124   0.473   0.698  0.4702  0.1128  0.5494
 1843SOL    HW2 5557   3.003   0.395   0.652  0.0854  0.2104  1.3917
 1844SOL     OW 5558   3.719   2.008   2.728  0.8480  0.0136  0.5278
 1844SOL    HW1 5559   3.624   1.997   2.732  0.5587  1.0501 -1.6209
 1844SOL    HW2 5560   3.754   1.923   2.753 -0.5930 -0.1888  2.0537
 1845SOL     OW 5561   3.199   3.076   1.772  0.6674  0.8194  0.3508
 1845SOL    HW1 5562   3.118   3.032   1.796  1.4439 -0.7689  0.1454
 1845SOL    HW2 5563   3.221   3.042   1.686  1.8998  0.7291  0.6833
 1846SOL     OW 5564   3.768   0.446   3.439  0.2550  0.1497  0.4455
 1846SOL    HW1 5565   3.675   0.451   3.460 -0.2891 -0.0132 -1.7358
 1846SOL    HW2 5566   3.780   0.506   3.365  1.7179 -0.4608  0.1420
 1847SOL     OW 5567   1.731   2.484   2.596 -0.4787  0.7028  0.0940
 1847SOL    HW1 5568   1.700   2.517   2.680  0.1610 -0.8818  0.9831
 1847SOL    HW2 5569   1.825   2.471   2.607 -0.2492  1.1393 -1.1097
 1848SOL     OW 5570   3.865   2.267   4.895 -0.7316 -0.1206  0.1829
 1848SOL    HW1 5571   3.891   2.294   4.806 -0.3279 -1.2850 -0.0702
 1848SOL    HW2 5572   3.796   2.329   4.919 -0.1378  0.8603 -0.5318
 1849SOL     OW 5573   2.490   3.135   0.964  0.1404  0.0376 -0.2000
 1849SOL    HW1 5574   2.395   3.132   0.956  0.1591  1.2737 -1.2499
 1849SOL    HW2 5575   2.507   3.127   1.058 -1.0136  0.1897  0.0365
 1850SOL     OW 5576   0.110   2.937   1.600 -0.4177  0.0839  0.2989
 1850SOL    HW1 5577   0.050   2.926   1.526 -1.8271  0.0382  1.4055
 1850SOL    HW2 5578   0.194   2.904   1.568 -1.4720 -1.9054 -0.6085
 1851SOL     OW 5579   0.183   1.817   2.116  0.3589  0.4069 -0.3665
 1851SOL    HW1 5580   0.222   1.877   2.179  0.3902  0.0990 -0.0872
 1851SOL    HW2 5581   0.226   1.733   2.132 -0.6126 -0.0166  0.1583
 1852SOL     OW 5582   4.356   0.447   4.396 -0.0462 -0.1773 -0.3473
 1852SOL    HW1 5583   4.444   0.477   4.419 -0.9620  0.5124  2.7819
 1852SOL    HW2 5584   4.307   0.527   4.380 -0.7636 -0.3395  0.8785
 1853SOL     OW 5585   1.327   4.236   3.969  0.7273  0.1914 -0.0355
 1853SOL    HW1 5586   1.234   4.214   3.983  0.9971 -0.1468  1.4066
 1853SOL    HW2 5587   1.341   4.220   3.876 -1.0372  1.6987 -0.6378
 1854SOL     OW 5588   3.302   4.247   2.106 -0.1995 -0.7046  0.5260
 1854SOL    HW1 5589   3.299   4.166   2.055 -0.1654 -0.7994  0.6741
 1854SOL    HW2 5590   3.232   4.237   2.171 -0.2609 -0.5722  0.4815
 1855SOL     OW 5591   2.157   0.705   1.208 -0.5565 -0.0371  0.5924
 1855SOL    HW1 5592   2.135   0.637   1.144  0.6910  0.7433 -0.7422
 1855SOL    HW2 5593   2.253   0.709   1.206 -0.6017  2.0270  0.2976
 1856SOL     OW 5594   1.183   0.020   1.330 -0.0260 -0.1028 -0.2522
 1856SOL    HW1 5595   1.278   0.014   1.318 -0.1611  0.6316 -1.7685
 1856SOL    HW2 5596   1.173   0.048   1.421  1.2311  0.4886 -0.2726
 1857SOL     OW 5597   3.947   0.587   4.717 -0.1757  0.5866 -0.0629
 1857SOL    HW1 5598   3.981   0.520   4.776  0.2100  1.6680  0.9793
 1857SOL    HW2 5599   3.932   0.541   4.635  1.7037 -0.4103  0.1104
 1858SOL     OW 5600   3.673   4.235   0.811  0.9073  0.1142  0.0697
 1858SOL    HW1 5601   3.673   4.237   0.907  0.5510  0.1957  0.0698
 1858SOL    HW2 5602   3.614   4.163   0.788  1.1633 -0.0438 -0.0838
 1859SOL     OW 5603   4.214   1.792   2.621  0.1610  0.3710  0.7973
 1859SOL    HW1 5604   4.141   1.853   2.614  1.6189  2.1614  0.3866
 1859SOL    HW2 5605   4.176   1.714   2.660 -2.3416  0.5307 -1.0700
 1860SOL     OW 5606   3.928   4.215   4.315 -0.0986  0.3410  0.3356
 1860SOL    HW1 5607   3.861   4.157   4.350  1.5542 -2.3467 -0.6374
 1860SOL    HW2 5608   3.946   4.181   4.227  0.1740  3.0867 -0.7556
 1861SOL     OW 5609   1.571   4.926   0.956  0.7186  0.3127 -0.0545
 1861SOL    HW1 5610   1.647   4.881   0.992 -0.7682 -0.6034  2.1737
 1861SOL    HW2 5611   1.496   4.886   1.000 -1.0177  1.7980 -1.4703
 1862SOL     OW 5612   1.050   3.998   0.646 -0.0986  0.2578 -0.2849
 1862SOL    HW1 5613   1.097   3.971   0.567  3.8757  0.9147  1.6309
 1862SOL    HW2 5614   1.026   3.915   0.689 -0.3190 -0.0926 -1.0606
 1863SOL     OW 5615   3.609   3.124   3.536  0.7659  0.0525  0.1191
 1863SOL    HW1 5616   3.563   3.091   3.459  0.7590  1.2328 -0.3962
 1863SOL    HW2 5617   3.623   3.217   3.518 -1.7009  1.0476  2.7213
 1864SOL     OW 5618   1.126   0.737   1.579 -0.2299 -0.2397  0.3110
 1864SOL    HW1 5619   1.172   0.697   1.505 -0.0978  2.7672 -1.3949
 1864SOL    HW2 5620   1.195   0.756   1.642 -0.1987 -1.8728  0.8223
 1865SOL     OW 5621   2.277   0.986   4.694 -0.5847 -0.4073  0.1011
 1865SOL    HW1 5622   2.266   0.971   4.788  0.5282 -1.9588  0.0215
 1865SOL    HW2 5623   2.361   1.031   4.686 -0.0667 -1.3998 -0.2102
 1866SOL     OW 5624   0.934   1.826   2.306 -0.3745 -0.2198 -0.5869
 1866SOL    HW1 5625   0.878   1.755   2.274  1.5666 -1.4440 -1.4302
 1866SOL    HW2 5626   1.022   1.802   2.279  0.5642  1.8013  0.4134
 1867SOL     OW 5627   1.855   2.032   3.047 -0.4201 -0.5232 -0.1400
 1867SOL    HW1 5628   1.842   2.017   3.140  0.0591  3.3393  0.7204
 1867SOL    HW2 5629   1.892   1.950   3.014 -1.1191 -2.1965  2.9048
 1868SOL     OW 5630   4.850   4.065   4.310  0.5973 -0.4111 -0.0903
 1868SOL    HW1 5631   4.824   4.128   4.378  1.2119  0.5801 -0.7366
 1868SOL    HW2 5632   4.801   4.093   4.233  0.5215 -1.0216 -0.2630
 1869SOL     OW 5633   2.791   4.800   0.934  0.3338  0.6421  0.2875
 1869SOL    HW1 5634   2.762   4.734   0.872 -0.3450  0.8741  0.3528
 1869SOL    HW2 5635   2.820   4.873   0.880  1.9291 -0.0143  0.1791
 1870SOL     OW 5636   1.645   2.428   1.937 -0.1165  0.1903 -0.5890
 1870SOL    HW1 5637   1.639   2.522   1.921  0.0556  0.1377 -0.9969
 1870SOL    HW2 5638   1.587   2.412   2.011  1.1446  0.8814  0.6086
 1871SOL     OW 5639   4.515   2.275   2.307  0.4222  0.1612 -0.6675
 1871SOL    HW1 5640   4.450   2.209   2.332  0.2271  1.1534  1.6493
 1871SOL    HW2 5641   4.465   2.355   2.294  1.1331  1.1006  1.7734
 1872SOL     OW 5642   4.147   0.637   1.422  0.0123 -0.4919 -0.1287
 1872SOL    HW1 5643   4.124   0.546   1.404  1.6960 -1.2275  1.1767
 1872SOL    HW2 5644   4.207   0.661   1.351  0.5773 -0.8434  0.2206
 1873SOL     OW 5645   1.024   1.768   2.562  0.3942 -0.4227  0.0490
 1873SOL    HW1 5646   1.013   1.812   2.478  2.4601 -0.3070 -0.2045
 1873SOL    HW2 5647   1.072   1.831   2.616  0.8416 -1.2570  0.6475
 1874SOL     OW 5648   1.099   2.296   2.011  0.5594 -0.5754 -0.0119
 1874SOL    HW1 5649   1.111   2.365   2.076 -0.3717  0.3972 -0.8304
 1874SOL    HW2 5650   1.039   2.234   2.053  1.5267 -1.0015  0.7900
 1875SOL     OW 5651   3.413   0.098   2.240 -0.1983 -0.2933 -0.0901
 1875SOL    HW1 5652   3.480   0.059   2.296 -0.0890  0.1387  0.0859
 1875SOL    HW2 5653   3.419   0.049   2.158  1.6689  0.9499 -0.7820
 1876SOL     OW 5654   3.410   1.535   1.542 -0.4390  0.5410  0.0095
 1876SOL    HW1 5655   3.372   1.496   1.620 -0.2544  1.1579  0.4111
 1876SOL    HW2 5656   3.450   1.617   1.572 -1.5698  1.4972 -0.9544
 1877SOL     OW 5657   1.178   3.938   1.194  0.0381  0.3440 -0.0121
 1877SOL    HW1 5658   1.272   3.945   1.178  0.1998  0.7279  0.9878
 1877SOL    HW2 5659   1.138   3.994   1.128  0.3933 -0.9315 -1.3712
 1878SOL     OW 5660   4.142   2.749   0.372  0.4015 -0.4359  0.3094
 1878SOL    HW1 5661   4.139   2.667   0.421 -0.6121 -0.8517 -0.4092
 1878SOL    HW2 5662   4.229   2.751   0.333  0.0458 -1.7760 -0.6229
 1879SOL     OW 5663   2.366   0.049   4.205 -0.0950 -0.1325 -0.5312
 1879SOL    HW1 5664   2.340  -0.002   4.128  0.9730 -0.6947 -0.5497
 1879SOL    HW2 5665   2.404  -0.016   4.265 -0.7217  0.3269  0.3925
 1880SOL     OW 5666   3.143   3.399   0.890 -0.6574 -0.5875  0.2137
 1880SOL    HW1 5667   3.079   3.379   0.958 -0.7878  0.3943  0.3843
 1880SOL    HW2 5668   3.150   3.494   0.890 -0.5353 -0.5829 -1.0340
 1881SOL     OW 5669   1.133   2.648   3.600  0.0062 -0.2591 -0.1604
 1881SOL    HW1 5670   1.053   2.598   3.620 -0.8081  0.8460 -0.5249
 1881SOL    HW2 5671   1.198   2.582   3.576  0.0414 -1.4396  2.7329
 1882SOL     OW 5672   1.794   2.739   2.786 -0.3599 -0.3991  0.0917
 1882SOL    HW1 5673   1.865   2.786   2.829  0.2286 -0.1725 -1.0707
 1882SOL    HW2 5674   1.714   2.776   2.824  0.1228 -0.8797  1.6473
 1883SOL     OW 5675   3.571   1.240   3.310 -0.2256 -0.4841 -0.8733
 1883SOL    HW1 5676   3.665   1.229   3.296 -0.3220 -1.6754 -0.7025
 1883SOL    HW2 5677   3.532   1.156   3.285 -1.2735  0.0567 -1.1335
 1884SOL     OW 5678   2.963   0.341   4.500 -0.1938 -1.1020  0.0347
 1884SOL    HW1 5679   3.034   0.280   4.479  0.9820  0.4395 -0.6508
 1884SOL    HW2 5680   2.952   0.333   4.595  0.4900 -1.7888  0.0620
 1885SOL     OW 5681   1.672   1.707   4.120 -0.0381  0.2816 -0.1433
 1885SOL    HW1 5682   1.651   1.700   4.213  0.7029 -3.2929 -0.0866
 1885SOL    HW2 5683   1.598   1.667   4.075  0.6664 -0.2206 -0.8892
 1886SOL     OW 5684   4.670   1.885   1.382  0.7001  0.7855 -0.3497
 1886SOL    HW1 5685   4.599   1.867   1.320  0.7033 -1.9898  0.3401
 1886SOL    HW2 5686   4.749   1.893   1.327  0.3586  0.6891 -0.8560
 1887SOL     OW 5687   1.919   4.702   0.289 -0.0257 -0.2138  0.6890
 1887SOL    HW1 5688   1.917   4.658   0.204 -0.5967 -0.3916  0.7895
 1887SOL    HW2 5689   1.935   4.631   0.352 -2.6904 -0.6247  1.0383
 1888SOL     OW 5690   3.641   0.064   3.433  0.1457 -0.3204  0.3382
 1888SOL    HW1 5691   3.622   0.118   3.510  0.7628  0.1092  0.1990
 1888SOL    HW2 5692   3.723   0.099   3.399 -1.5472  1.4894 -2.2448
 1889SOL     OW 5693   3.735   4.349   1.055  0.5003 -0.1198 -0.4210
 1889SOL    HW1 5694   3.811   4.343   1.113  1.5224 -1.3182 -1.8194
 1889SOL    HW2 5695   3.660   4.325   1.111  1.3370 -0.4589  0.5847
 1890SOL     OW 5696   3.533   2.041   0.198 -0.4494  0.2357  0.8281
 1890SOL    HW1 5697   3.566   2.131   0.189  0.8996 -0.4070 -1.1825
 1890SOL    HW2 5698   3.453   2.051   0.251 -0.6773  2.6924  0.1696
 1891SOL     OW 5699   1.747   4.895   2.904 -0.3940 -0.6008  0.0724
 1891SOL    HW1 5700   1.671   4.842   2.925  0.5602 -2.0622 -0.0568
 1891SOL    HW2 5701   1.794   4.846   2.838  1.2897 -0.3317  0.9986
 1892SOL     OW 5702   2.823   4.555   4.069 -0.1414 -0.0157  0.5093
 1892SOL    HW1 5703   2.916   4.574   4.068  0.3470 -2.1708 -0.7468
 1892SOL    HW2 5704   2.781   4.640   4.080  1.8584  1.5054 -2.4378
 1893SOL     OW 5705   4.603   1.841   2.758 -0.1813 -0.4662 -0.1478
 1893SOL    HW1 5706   4.674   1.819   2.699  1.3646 -0.8434  1.7618
 1893SOL    HW2 5707   4.533   1.874   2.701  1.4250 -0.2884 -2.0978
 1894SOL     OW 5708   0.991   2.368   0.786 -0.1905  0.5982 -0.2874
 1894SOL    HW1 5709   0.939   2.305   0.736  1.1398 -0.1688 -0.7523
 1894SOL    HW2 5710   1.022   2.431   0.721  0.2277  0.5120 -0.1739
 1895SOL     OW 5711   4.634   0.255   4.179 -0.3045  0.6338  0.5780
 1895SOL    HW1 5712   4.640   0.187   4.247  0.9035  0.2303  0.1085
 1895SOL    HW2 5713   4.718   0.250   4.134 -0.6306  1.7088 -0.1844
 1896SOL     OW 5714   4.154   3.828   0.357  0.1273 -0.1681 -0.3205
 1896SOL    HW1 5715   4.123   3.738   0.355 -1.2416  0.2499  0.6193
 1896SOL    HW2 5716   4.236   3.827   0.307 -0.0577 -1.8426 -0.6274
 1897SOL     OW 5717   4.003   2.786   2.976  0.0221  0.6526  0.4255
 1897SOL    HW1 5718   4.047   2.861   2.936  1.0251  0.4440  1.0796
 1897SOL    HW2 5719   4.028   2.712   2.921  0.5743  0.5230  0.8371
 1898SOL     OW 5720   1.459   1.049   2.272 -0.8924  0.4107  0.4679
 1898SOL    HW1 5721   1.487   1.076   2.185 -2.0270 -2.7225 -1.0248
 1898SOL    HW2 5722   1.412   0.967   2.258 -0.9922 -0.3285  4.0822
 1899SOL     OW 5723   2.069   3.390   2.501 -0.3476  0.3427  0.6030
 1899SOL    HW1 5724   2.161   3.413   2.519 -0.3642  1.4243 -0.5103
 1899SOL    HW2 5725   2.073   3.300   2.471  0.4990  0.6444 -0.2850
 1900SOL     OW 5726   4.551   0.810   0.372  0.3406  0.3154 -0.3444
 1900SOL    HW1 5727   4.567   0.879   0.438  0.0031 -0.7724  0.9170
 1900SOL    HW2 5728   4.569   0.728   0.418  0.3527 -0.4779 -1.7088
 1901SOL     OW 5729   4.375   2.579   1.978  0.0116  0.2317 -0.4902
 1901SOL    HW1 5730   4.395   2.571   1.885 -0.1264 -0.7864 -0.4390
 1901SOL    HW2 5731   4.305   2.515   1.993  0.3965  0.0145  0.4217
 1902SOL     OW 5732   4.827   4.013   3.460  0.3572 -0.4800 -0.4756
 1902SOL    HW1 5733   4.873   3.992   3.378 -1.2487  0.4204 -1.6577
 1902SOL    HW2 5734   4.808   4.107   3.453  0.4503 -0.3174  1.0901
 1903SOL     OW 5735   3.254   4.177   0.313  0.6403 -0.3430 -0.1499
 1903SOL    HW1 5736   3.300   4.155   0.232  0.9643  0.3538 -0.1634
 1903SOL    HW2 5737   3.164   4.193   0.286  0.3869 -1.6399 -0.1368
 1904SOL     OW 5738   4.531   1.309   3.598 -0.0850  0.6992 -0.3129
 1904SOL    HW1 5739   4.575   1.318   3.513 -0.1395  0.5032 -0.3619
 1904SOL    HW2 5740   4.567   1.380   3.650 -0.1033  0.8644 -0.5235
 1905SOL     OW 5741   0.267   4.604   0.495 -0.1413 -0.3748 -0.9010
 1905SOL    HW1 5742   0.359   4.577   0.488 -0.1323 -0.4131 -0.6577
 1905SOL    HW2 5743   0.217   4.524   0.477 -0.1442 -0.1838 -1.7993
 1906SOL     OW 5744   3.921   2.665   2.721 -0.3886 -0.3788 -0.4321
 1906SOL    HW1 5745   3.860   2.728   2.682 -1.5739 -1.5427 -0.5296
 1906SOL    HW2 5746   4.004   2.683   2.678 -0.5457  1.4876 -0.0423
 1907SOL     OW 5747   2.554   0.170   3.175 -0.1340  0.0376 -0.0966
 1907SOL    HW1 5748   2.635   0.121   3.185  0.5372  0.8974 -1.1875
 1907SOL    HW2 5749   2.581   0.257   3.145 -1.3403  0.8689  1.0551
 1908SOL     OW 5750   2.288   0.966   0.082 -0.4734  0.4846  0.1027
 1908SOL    HW1 5751   2.366   1.021   0.094 -0.7941  1.0890 -0.5144
 1908SOL    HW2 5752   2.215   1.026   0.094 -0.9853 -0.5949  3.5454
 1909SOL     OW 5753   2.800   2.128   4.501  0.6053  0.2572 -0.8573
 1909SOL    HW1 5754   2.748   2.192   4.453  1.1786  1.3217 -0.1182
 1909SOL    HW2 5755   2.746   2.049   4.503  0.2813  0.3878 -2.6167
 1910SOL     OW 5756   2.516   4.538   3.275 -0.5578  0.2262 -0.1881
 1910SOL    HW1 5757   2.475   4.542   3.188  1.3605  2.0340 -1.0723
 1910SOL    HW2 5758   2.562   4.621   3.284 -1.1076  0.3064  2.8196
 1911SOL     OW 5759   0.258   1.058   4.583 -0.4672 -0.0589 -0.1037
 1911SOL    HW1 5760   0.251   1.076   4.489 -0.4756 -0.9435 -0.2816
 1911SOL    HW2 5761   0.266   0.963   4.588  0.6146  0.0606  0.7274
 1912SOL     OW 5762   3.051   0.459   1.444  0.0648  0.5334  0.3487
 1912SOL    HW1 5763   3.032   0.438   1.353 -0.0589  0.9134  0.2861
 1912SOL    HW2 5764   3.041   0.376   1.490 -2.0020  0.7307  0.3583
 1913SOL     OW 5765   1.108   2.474   1.134  0.1158 -0.0938 -0.0547
 1913SOL    HW1 5766   1.149   2.479   1.048  0.6285  0.5434  0.2144
 1913SOL    HW2 5767   1.140   2.392   1.172  0.9544  0.2766  0.0537
 1914SOL     OW 5768   3.593   1.892   1.008 -0.4726  0.7863  0.1793
 1914SOL    HW1 5769   3.685   1.920   1.008 -0.0472 -0.5221 -0.7113
 1914SOL    HW2 5770   3.578   1.858   0.919 -1.6804  0.5560  0.4539
 1915SOL     OW 5771   3.055   0.817   2.373 -0.1410 -0.1649 -0.2606
 1915SOL    HW1 5772   2.986   0.753   2.354 -0.3564 -0.0181  0.0294
 1915SOL    HW2 5773   3.029   0.895   2.326 -1.0495  0.4357  1.1562
 1916SOL     OW 5774   0.029   4.880   4.068 -0.3010 -0.4783  0.7213
 1916SOL    HW1 5775   0.021   4.796   4.024 -0.7270  0.9190 -2.0978
 1916SOL    HW2 5776   0.110   4.874   4.119  0.9904 -1.7821 -1.3787
 1917SOL     OW 5777   4.115   4.670   0.332 -0.1402  0.0168 -0.0612
 1917SOL    HW1 5778   4.084   4.705   0.248 -0.9548  0.3421  0.3615
 1917SOL    HW2 5779   4.079   4.581   0.335 -0.6971  0.2425  0.2343
 1918SOL     OW 5780   4.618   1.822   4.465 -0.2615 -0.0308  0.4736
 1918SOL    HW1 5781   4.622   1.774   4.547 -0.1147  0.8377  0.9916
 1918SOL    HW2 5782   4.563   1.899   4.485 -0.3668  0.1041 -0.2836
 1919SOL     OW 5783   2.401   3.990   2.069  0.5100  0.6079  0.0048
 1919SOL    HW1 5784   2.359   4.015   1.987 -0.7319 -1.1752  0.0407
 1919SOL    HW2 5785   2.415   3.896   2.061  0.8882  0.5006  1.6000
 1920SOL     OW 5786   1.303   1.085   3.685  0.9209  0.5616  0.2906
 1920SOL    HW1 5787   1.288   1.025   3.757  0.3849  0.2929 -0.0394
 1920SOL    HW2 5788   1.282   1.172   3.721  1.8540  0.5759  0.8119
 1921SOL     OW 5789   2.161   2.986   4.510  0.0463  0.5776  0.3113
 1921SOL    HW1 5790   2.178   3.064   4.564 -1.3130  0.6923  0.6159
 1921SOL    HW2 5791   2.067   2.989   4.493 -0.1476 -1.3143  0.8176
 1922SOL     OW 5792   4.733   0.042   0.528  0.5311  0.0120  0.2614
 1922SOL    HW1 5793   4.664   0.102   0.555 -1.1016 -1.5728 -0.1972
 1922SOL    HW2 5794   4.731  -0.028   0.593  0.3305 -1.0538 -0.8640
 1923SOL     OW 5795   0.698   3.293   3.014 -0.5534  0.7559 -0.3336
 1923SOL    HW1 5796   0.665   3.352   3.082 -1.2245  1.1095 -0.9504
[truncated: 436,181 more chars]
