# Supplementary material for: Scalable Constant pH Molecular Dynamics in GROMACS
Source: J Chem Theory Comput. 2022 Sep 21;18(10):6148–60. doi: 10.1021/acs.jctc.2c00516 (PMC9558312; doi:10.1021/acs.jctc.2c00516)
Supplement: Supplementary file 1 — ct2c00516_si_001.zip [file ct2c00516_si_001.zip › SI_constant_ph_gromacs/input_CHARMM36/calibration_buffer/topol.top]

; Include forcefield parameters
#include "charmm36-mar2019-cphmd.ff/forcefield.itp"
                                 
; Include water topology         
#include "charmm36-mar2019-cphmd.ff/tip3p.itp"
                                 
; Include topology for ions      
#include "charmm36-mar2019-cphmd.ff/ions.itp"

[ system ]
; Name
BUF in water

[ molecules ]
; Compound        #mols
SOL         2163
BUF1               1
BUF2               1
