# Supplementary material for: Scalable Constant pH Molecular Dynamics in GROMACS
Source: J Chem Theory Comput. 2022 Sep 21;18(10):6148–60. doi: 10.1021/acs.jctc.2c00516 (PMC9558312; doi:10.1021/acs.jctc.2c00516)
Supplement: Supplementary file 1 — ct2c00516_si_001.zip [file ct2c00516_si_001.zip › SI_constant_ph_gromacs/input_CHARMM36/calibration_buffer/eq.gro]

Protein in water
 6491
    1SOL     OW    1   2.279   2.957   2.320 -0.5449  0.2724 -1.2262
    1SOL    HW1    2   2.214   2.937   2.253 -0.7690  1.4390 -1.3863
    1SOL    HW2    3   2.264   2.893   2.389 -1.7828  0.4427 -1.3215
    2SOL     OW    4   2.591   0.896   1.836 -0.0983  0.4317  0.0627
    2SOL    HW1    5   2.629   0.966   1.889  0.7068 -1.1442  1.7094
    2SOL    HW2    6   2.642   0.819   1.859 -1.1507 -0.7747 -1.4464
    3SOL     OW    7   2.380   0.119   2.739  0.3343 -0.1171 -0.4448
    3SOL    HW1    8   2.465   0.146   2.775  1.3387 -2.3658 -0.9248
    3SOL    HW2    9   2.321   0.118   2.814  1.5272 -1.4028  0.5346
    4SOL     OW   10   0.848   2.773   1.791  0.1254 -0.1882  0.1496
    4SOL    HW1   11   0.768   2.742   1.750 -0.3981 -0.9689  1.6691
    4SOL    HW2   12   0.828   2.861   1.822  0.4216  0.2776 -0.9434
    5SOL     OW   13   1.394   0.375   0.836  0.2881 -0.0513 -0.5983
    5SOL    HW1   14   1.333   0.302   0.847  0.5554 -0.3029 -0.7757
    5SOL    HW2   15   1.468   0.338   0.789  0.9679  0.0406  0.3631
    6SOL     OW   16   3.475   1.713   1.622 -0.2610 -0.0542  0.0287
    6SOL    HW1   17   3.533   1.743   1.551  0.1343  0.0218  0.3805
    6SOL    HW2   18   3.407   1.663   1.577  1.5837 -2.5610 -0.2021
    7SOL     OW   19   0.329   1.310   2.927 -0.3641 -0.2267  0.0939
    7SOL    HW1   20   0.353   1.390   2.975  1.2852 -1.3572  1.2652
    7SOL    HW2   21   0.372   1.321   2.842  0.4837 -0.1689  0.5144
    8SOL     OW   22   2.236   2.232   0.313 -0.7208  0.0660  0.1021
    8SOL    HW1   23   2.245   2.260   0.405 -2.1658  0.7832  0.0597
    8SOL    HW2   24   2.244   2.313   0.263 -2.8123  0.1556 -0.1790
    9SOL     OW   25   3.654   2.168   2.205  0.0638  0.4616 -0.6580
    9SOL    HW1   26   3.698   2.099   2.156  0.1342  0.3657 -0.4597
    9SOL    HW2   27   3.564   2.168   2.171 -0.1194 -0.1794 -0.1949
   10SOL     OW   28   1.723   0.965   3.033  0.3917  0.1681 -0.2550
   10SOL    HW1   29   1.745   0.873   3.047  1.1282  0.3431 -0.2300
   10SOL    HW2   30   1.655   0.964   2.965  0.7681 -0.3601 -0.6267
   11SOL     OW   31   3.366   2.544   3.822 -0.6242 -0.0459 -0.1548
   11SOL    HW1   32   3.389   2.456   3.794  0.7310  0.4367 -0.6304
   11SOL    HW2   33   3.348   2.592   3.741 -1.4719  0.0973  0.1055
   12SOL     OW   34   0.403   0.090   1.621 -0.5776  0.3874  0.1672
   12SOL    HW1   35   0.410   0.186   1.629 -2.4478  0.6023 -0.2355
   12SOL    HW2   36   0.429   0.057   1.707  0.3592  1.2412  0.2237
   13SOL     OW   37   2.660   3.420   1.653 -0.2760  0.5932 -0.1552
   13SOL    HW1   38   2.661   3.486   1.722 -0.7390  0.3167  0.1210
   13SOL    HW2   39   2.601   3.456   1.586  0.6061  1.1181 -0.6763
   14SOL     OW   40   1.170   1.724   0.235 -0.2310  0.4517 -0.1067
   14SOL    HW1   41   1.247   1.730   0.292  0.3257  0.4976 -0.8446
   14SOL    HW2   42   1.096   1.722   0.295  0.3479  0.3465  0.6235
   15SOL     OW   43   1.178   1.777   0.765 -0.4484  0.5117  0.0508
   15SOL    HW1   44   1.269   1.747   0.764 -0.6308 -0.0482 -1.6401
   15SOL    HW2   45   1.180   1.853   0.824  0.8666 -0.1552  0.9382
   16SOL     OW   46   1.041   1.952   3.659  0.0823 -0.0188 -0.6354
   16SOL    HW1   47   1.095   1.884   3.699  1.3872  1.6695  0.6343
   16SOL    HW2   48   1.064   1.949   3.566  0.2337 -1.1949 -0.5688
   17SOL     OW   49   0.844   1.179   3.925 -0.7038 -0.2072  0.4321
   17SOL    HW1   50   0.751   1.186   3.946 -0.6370  1.3273  0.3025
   17SOL    HW2   51   0.846   1.161   3.831 -0.8660 -0.7752  0.5314
   18SOL     OW   52   2.238   0.095   3.422  0.4017  0.3331 -0.6162
   18SOL    HW1   53   2.259   0.007   3.391 -2.0744 -0.2660 -0.8528
   18SOL    HW2   54   2.209   0.082   3.513  0.0188  0.8981 -0.6526
   19SOL     OW   55   0.591   3.358   0.936  0.3632 -0.1261 -0.1269
   19SOL    HW1   56   0.578   3.394   1.024  2.5624 -0.7085  0.5078
   19SOL    HW2   57   0.506   3.367   0.893 -0.2145  2.1203  1.3277
   20SOL     OW   58   0.698   2.709   2.108 -0.3206  0.2413  0.3182
   20SOL    HW1   59   0.617   2.693   2.157  0.4877 -0.4719  1.4981
   20SOL    HW2   60   0.750   2.766   2.166  1.0242 -1.3325  0.7673
   21SOL     OW   61   2.805   3.729   3.537  0.0175 -0.0150 -0.1540
   21SOL    HW1   62   2.720   3.687   3.546  0.6965 -1.4718 -0.1987
   21SOL    HW2   63   2.840   3.696   3.455  1.2380 -0.6277  0.5716
   22SOL     OW   64   3.930   0.846   3.874  0.0147 -0.2730  0.2068
   22SOL    HW1   65   3.903   0.756   3.893 -2.3802  0.2839 -0.2419
   22SOL    HW2   66   3.923   0.891   3.959 -2.6030  0.3157 -0.2387
   23SOL     OW   67   3.368   3.562   2.517 -0.4897  0.1053 -0.5194
   23SOL    HW1   68   3.445   3.538   2.569 -1.5886  0.0830  1.1582
   23SOL    HW2   69   3.400   3.630   2.457  0.5379  1.1824  1.1673
   24SOL     OW   70   2.136   0.330   2.749  0.1325  0.5632  0.3343
   24SOL    HW1   71   2.150   0.330   2.654  0.9987 -1.4211  0.3939
   24SOL    HW2   72   2.208   0.383   2.784  0.7158  0.0653 -0.0689
   25SOL     OW   73   0.511   0.597   0.446  0.2000  0.1923 -0.3143
   25SOL    HW1   74   0.461   0.559   0.519 -0.7617  0.0320 -1.0376
   25SOL    HW2   75   0.602   0.576   0.466 -0.0613 -0.0119  0.7454
   26SOL     OW   76   1.094   0.371   0.103 -0.0965 -0.2848 -0.1188
   26SOL    HW1   77   1.118   0.284   0.135 -2.0505 -0.3756  1.2514
   26SOL    HW2   78   1.168   0.427   0.128  0.8893 -1.3839 -0.4374
   27SOL     OW   79   2.527   3.384   3.614 -0.1517 -0.0361 -0.5415
   27SOL    HW1   80   2.441   3.425   3.611 -1.6095 -2.9468 -3.3839
   27SOL    HW2   81   2.584   3.445   3.568 -0.8515  1.4353  0.4557
   28SOL     OW   82   3.050   1.632   2.391  0.2854  0.0849 -0.0939
   28SOL    HW1   83   3.030   1.538   2.398 -1.9531  0.4469 -0.8433
   28SOL    HW2   84   3.137   1.635   2.352 -0.6443 -1.7330 -2.5542
   29SOL     OW   85   3.177   1.188   1.900  0.4650  0.5402 -0.4616
   29SOL    HW1   86   3.245   1.185   1.833 -0.0611 -1.6183 -0.9689
   29SOL    HW2   87   3.108   1.131   1.867 -0.3143  0.3465  1.3843
   30SOL     OW   88   0.881   2.070   1.608 -0.7806 -0.5596 -0.4188
   30SOL    HW1   89   0.922   2.083   1.523 -0.7641 -1.7640 -0.6216
   30SOL    HW2   90   0.954   2.058   1.669 -0.7769 -1.8112 -0.6268
   31SOL     OW   91   2.629   2.901   1.457  0.2887  0.5535 -0.3445
   31SOL    HW1   92   2.605   2.856   1.537  0.9186  0.0471 -0.4391
   31SOL    HW2   93   2.678   2.978   1.486  0.5353  0.3585 -0.2475
   32SOL     OW   94   0.149   0.191   0.104 -0.2564 -0.2156  0.0585
   32SOL    HW1   95   0.184   0.143   0.028 -3.4242  1.0402 -2.4090
   32SOL    HW2   96   0.215   0.259   0.120 -0.1105  0.3972 -2.5899
   33SOL     OW   97   1.952   2.062   1.224 -0.6278 -0.9139  0.6488
   33SOL    HW1   98   2.020   2.067   1.157  0.0777  1.3663  1.4595
   33SOL    HW2   99   1.948   1.969   1.246  2.2339 -1.1650  0.5267
   34SOL     OW  100   0.060   0.742   3.140 -0.8554 -0.3343 -0.2125
   34SOL    HW1  101  -0.004   0.681   3.104  0.0329 -2.5837  1.7540
   34SOL    HW2  102   0.041   0.744   3.234  1.0919  0.0033  0.2161
   35SOL     OW  103   3.479   1.388   2.315 -0.2792 -0.6673  0.5258
   35SOL    HW1  104   3.424   1.406   2.239  1.7194 -1.9026 -1.3287
   35SOL    HW2  105   3.492   1.474   2.356 -1.1190  0.0889 -0.7293
   36SOL     OW  106   3.809   2.828   2.608 -0.0408 -0.5834 -0.6109
   36SOL    HW1  107   3.895   2.866   2.590 -0.8822  0.7161 -2.1674
   36SOL    HW2  108   3.807   2.748   2.556 -0.2294  0.0823 -1.6737
   37SOL     OW  109   2.878   2.356   0.744 -0.2458  0.1041  0.6011
   37SOL    HW1  110   2.831   2.298   0.684 -2.1403  0.4453  1.6941
   37SOL    HW2  111   2.964   2.316   0.754  0.1833  0.0683 -2.3675
   38SOL     OW  112   0.608   1.069   0.354  0.1944 -0.3894  0.4816
   38SOL    HW1  113   0.598   1.019   0.435 -0.4984 -0.7345  0.1937
   38SOL    HW2  114   0.522   1.065   0.313 -0.8503  3.5464  1.8263
   39SOL     OW  115   1.297   1.044   0.291  0.3521 -0.9505  0.0500
   39SOL    HW1  116   1.317   0.960   0.251 -0.6595 -0.5622 -1.3505
   39SOL    HW2  117   1.373   1.099   0.270 -0.0657 -0.8186 -1.1753
   40SOL     OW  118   1.741   3.001   0.296 -0.0341 -0.4501 -0.0476
   40SOL    HW1  119   1.711   3.047   0.375 -0.2385 -0.6118 -0.0296
   40SOL    HW2  120   1.834   2.986   0.312 -0.0678 -0.4588  0.1511
   41SOL     OW  121   0.703   3.556   0.050  0.3318  0.1096 -0.1433
   41SOL    HW1  122   0.704   3.466   0.018  0.2191  0.3095 -0.7214
   41SOL    HW2  123   0.691   3.548   0.145  2.2859 -0.5649  0.1039
   42SOL     OW  124   0.930   0.586   2.834  0.0939  0.3345 -0.0684
   42SOL    HW1  125   0.879   0.611   2.910 -1.1308  2.2135 -1.4128
   42SOL    HW2  126   0.869   0.592   2.760  1.5614 -0.0590 -1.3868
   43SOL     OW  127   0.830   0.588   1.011 -0.1190  0.4856  0.0095
   43SOL    HW1  128   0.805   0.664   1.064  0.4964  0.3022  0.5666
   43SOL    HW2  129   0.914   0.613   0.972  0.0467  0.1220  0.1346
   44SOL     OW  130   1.325   2.899   2.953  0.9333 -0.0673 -0.4170
   44SOL    HW1  131   1.395   2.898   2.888  1.6575  1.3485  0.3150
   44SOL    HW2  132   1.336   2.982   3.000 -0.2930 -0.5224  0.7394
   45SOL     OW  133   2.989   1.108   1.303 -0.0505  0.2777  0.0311
   45SOL    HW1  134   2.985   1.188   1.251  2.5760 -0.1709 -0.9815
   45SOL    HW2  135   3.039   1.132   1.381 -1.9692  0.3483  1.3131
   46SOL     OW  136   1.403   1.697   0.508 -0.2824 -0.1461 -0.2956
   46SOL    HW1  137   1.430   1.625   0.451  0.9613  0.9753 -1.1565
   46SOL    HW2  138   1.425   1.666   0.596 -1.3542 -1.5026 -0.4615
   47SOL     OW  139   0.387   2.222   3.986 -0.4150  0.1034  0.0185
   47SOL    HW1  140   0.458   2.198   3.927 -1.6563  0.2370 -1.6040
   47SOL    HW2  141   0.307   2.190   3.942 -1.4849  1.1850  1.0947
   48SOL     OW  142   2.583   3.432   1.137 -0.2528  0.2987 -0.3701
   48SOL    HW1  143   2.543   3.345   1.128  1.6314 -1.1110  3.0927
   48SOL    HW2  144   2.645   3.437   1.064 -0.7807 -1.0333 -0.9427
   49SOL     OW  145   3.779   1.986   1.171 -0.4796  0.0040 -0.1137
   49SOL    HW1  146   3.810   1.915   1.226 -0.0826  0.6876  0.5586
   49SOL    HW2  147   3.840   2.058   1.187 -0.1803  0.1358 -1.6593
   50SOL     OW  148   0.164   3.151   1.663  0.2560 -0.2627  0.3187
   50SOL    HW1  149   0.224   3.190   1.599  0.5846  0.5764  1.1030
   50SOL    HW2  150   0.202   3.065   1.682  1.3787  0.3576  0.9887
   51SOL     OW  151   3.964   3.336   2.913  0.8360 -0.1802 -0.0537
   51SOL    HW1  152   4.057   3.346   2.930  1.0679  0.2794 -1.4847
   51SOL    HW2  153   3.942   3.408   2.855 -0.5553  0.0569  0.7209
   52SOL     OW  154   3.225   1.498   0.699  0.2033 -0.2149 -0.8355
   52SOL    HW1  155   3.150   1.553   0.720  0.6562 -0.0912  0.5268
   52SOL    HW2  156   3.192   1.408   0.705  0.4249 -0.2072  0.9705
   53SOL     OW  157   0.219   1.842   1.758 -0.4031 -0.1277 -0.4570
   53SOL    HW1  158   0.263   1.863   1.675  1.2649 -0.6098  0.2585
   53SOL    HW2  159   0.226   1.746   1.765 -1.4156 -0.1874 -0.2306
   54SOL     OW  160   2.109   0.006   2.653  0.1051 -0.3515  0.1586
   54SOL    HW1  161   2.053  -0.015   2.578  0.8690  0.7968 -0.7732
   54SOL    HW2  162   2.179   0.060   2.616 -0.4477  1.7708  1.9969
   55SOL     OW  163   2.222   3.462   1.328  0.0520  0.4782 -0.2189
   55SOL    HW1  164   2.147   3.487   1.383 -0.6430  0.7287 -1.2433
   55SOL    HW2  165   2.227   3.532   1.263  1.1275  0.4085 -0.2221
   56SOL     OW  166   3.820   3.184   1.339  0.6337 -0.3862  0.3289
   56SOL    HW1  167   3.832   3.163   1.246  0.2681  2.0505 -0.3246
   56SOL    HW2  168   3.864   3.268   1.351 -3.5621  2.0291  1.0581
   57SOL     OW  169   3.009   0.869   2.773 -0.3102 -0.1088  0.3783
   57SOL    HW1  170   2.919   0.863   2.805 -0.6679  0.4456 -0.4875
   57SOL    HW2  171   3.009   0.821   2.691 -0.0328  0.5742 -0.0360
   58SOL     OW  172   2.945   1.336   1.159 -0.0535 -0.0521  0.2881
   58SOL    HW1  173   2.979   1.408   1.213 -0.3007  1.2029 -1.1796
   58SOL    HW2  174   2.850   1.349   1.159 -0.1615 -0.7871  0.5433
   59SOL     OW  175   0.241   0.541   1.490 -0.4928 -0.8028  0.2430
   59SOL    HW1  176   0.201   0.568   1.573  1.2147  0.6573  0.6739
   59SOL    HW2  177   0.328   0.582   1.492 -0.0865 -1.4538 -1.8930
   60SOL     OW  178   3.811   2.916   2.174 -0.2036 -0.3991  0.6835
   60SOL    HW1  179   3.895   2.899   2.215  0.1894  0.8563  0.4197
   60SOL    HW2  180   3.800   2.843   2.113  0.1869 -1.1361  1.4660
   61SOL     OW  181   2.238   1.301   0.474  0.1015 -0.6220 -0.3566
   61SOL    HW1  182   2.320   1.256   0.453 -0.4550 -1.9952  0.2795
   61SOL    HW2  183   2.209   1.337   0.391  1.6775  0.4786 -0.4772
   62SOL     OW  184   1.860   2.362   3.208 -0.3525  0.3943 -0.4847
   62SOL    HW1  185   1.778   2.366   3.256  0.9284 -0.0036  1.9135
   62SOL    HW2  186   1.887   2.271   3.212 -0.1728  0.3441 -2.0207
   63SOL     OW  187   3.767   3.543   3.069  0.2357  0.6098  0.6722
   63SOL    HW1  188   3.746   3.461   3.024 -1.1581 -0.7232  3.4695
   63SOL    HW2  189   3.698   3.603   3.042  1.2865  0.9433 -1.4332
   64SOL     OW  190   3.028   3.891   1.301 -0.2708  0.1397  0.1133
   64SOL    HW1  191   3.014   3.830   1.228  0.1944 -2.1301  1.7999
   64SOL    HW2  192   2.940   3.925   1.321 -0.5261  0.1211 -0.9376
   65SOL     OW  193   0.170   1.649   1.137  0.0482  0.3995  0.5547
   65SOL    HW1  194   0.227   1.572   1.141  0.7064  0.9393  2.0392
   65SOL    HW2  195   0.217   1.711   1.082  0.3875  0.4292  0.8765
   66SOL     OW  196   1.002   2.426   0.667 -0.0786 -0.4351 -1.1001
   66SOL    HW1  197   0.959   2.502   0.628  0.5679  0.4823 -0.1018
   66SOL    HW2  198   1.083   2.461   0.704 -1.2375 -0.9146  2.2215
   67SOL     OW  199   0.531   3.454   1.222 -0.5047  0.6915 -0.2460
   67SOL    HW1  200   0.482   3.521   1.271  0.0293  0.0292  1.2314
   67SOL    HW2  201   0.473   3.378   1.221 -0.6104  0.7754 -0.8681
   68SOL     OW  202   1.083   1.302   0.076  0.8516 -0.0448  0.8742
   68SOL    HW1  203   1.021   1.236   0.048  2.2285 -0.5160 -1.2790
   68SOL    HW2  204   1.104   1.278   0.167 -3.1380  1.0568  2.2911
   69SOL     OW  205   3.398   2.546   1.090 -0.4103  0.6387 -0.4066
   69SOL    HW1  206   3.348   2.488   1.033  0.2155 -0.7340  0.3700
   69SOL    HW2  207   3.449   2.486   1.146 -0.2389  1.9332  0.8965
   70SOL     OW  208   0.720   2.991   0.135 -0.4292 -0.0102  0.4984
   70SOL    HW1  209   0.634   3.033   0.146 -1.1571 -1.5634  0.9355
   70SOL    HW2  210   0.730   2.979   0.041  0.8393  3.1633  0.0969
   71SOL     OW  211   3.460   0.685   1.659  0.0185 -0.1171  0.4268
   71SOL    HW1  212   3.541   0.645   1.691 -0.2837 -1.5226 -0.5079
   71SOL    HW2  213   3.473   0.779   1.674  1.4176 -0.4023  1.1755
   72SOL     OW  214   1.257   3.505   0.389  0.9530  0.3109 -0.1153
   72SOL    HW1  215   1.314   3.453   0.331  1.3526  1.7548 -1.0753
   72SOL    HW2  216   1.318   3.555   0.443  0.5753 -0.0914  0.6891
   73SOL     OW  217   3.487   3.280   2.011  0.1770  0.5149  0.2655
   73SOL    HW1  218   3.463   3.307   1.922 -1.6028 -0.2879  0.4614
   73SOL    HW2  219   3.562   3.222   2.000 -0.0538  0.3948 -0.7261
   74SOL     OW  220   1.006   0.745   1.282 -0.5205  0.1946 -0.9321
   74SOL    HW1  221   1.074   0.717   1.221  0.9089  1.1163  0.1755
   74SOL    HW2  222   0.965   0.664   1.311 -0.6587 -0.3090 -2.4407
   75SOL     OW  223   0.247   1.960   2.936 -0.3289  0.7739 -0.2451
   75SOL    HW1  224   0.201   1.886   2.975 -1.2580  1.0548 -0.7669
   75SOL    HW2  225   0.232   2.032   2.997 -1.0833  1.0074 -0.6932
   76SOL     OW  226   0.844   0.125   2.313 -1.0018 -0.1009  0.0769
   76SOL    HW1  227   0.791   0.198   2.344 -1.8652 -1.1400  1.1208
   76SOL    HW2  228   0.789   0.048   2.325  0.2714 -1.0593 -0.0050
   77SOL     OW  229   2.223   3.200   1.468  0.4207 -0.9096 -0.4660
   77SOL    HW1  230   2.241   3.253   1.390  0.5509  1.3423  0.9797
   77SOL    HW2  231   2.299   3.215   1.525 -0.0463 -1.8315  0.4259
   78SOL     OW  232   0.322   1.421   1.069 -0.2250  1.3009  0.2291
   78SOL    HW1  233   0.361   1.444   0.985  0.7699  2.9580  1.0892
   78SOL    HW2  234   0.383   1.359   1.108 -0.3957  0.9777 -0.0096
   79SOL     OW  235   0.229   3.095   0.598  1.1134  0.2023 -0.2711
   79SOL    HW1  236   0.212   3.029   0.530 -0.1660 -2.2197  2.2240
   79SOL    HW2  237   0.156   3.155   0.591  0.9017 -0.1183 -0.9254
   80SOL     OW  238   1.294   2.490   1.901  0.1021  0.4783  0.4713
   80SOL    HW1  239   1.265   2.436   1.827  1.6144  0.0392  0.1719
   80SOL    HW2  240   1.360   2.549   1.864 -0.5934  1.6737  1.0656
   81SOL     OW  241   1.374   3.112   0.677  0.7294  0.0426 -0.4405
   81SOL    HW1  242   1.439   3.166   0.632  1.8417 -0.4339  0.5194
   81SOL    HW2  243   1.409   3.102   0.766 -0.5019 -0.5146  0.0061
   82SOL     OW  244   1.253   2.517   1.587 -0.1955 -0.3099  0.4232
   82SOL    HW1  245   1.313   2.494   1.517  0.0786  1.2426  0.1177
   82SOL    HW2  246   1.293   2.592   1.631 -1.1541 -0.2172  1.1952
   83SOL     OW  247   1.575   2.796   0.581  0.1259  0.5891  0.1435
   83SOL    HW1  248   1.650   2.832   0.628  0.6955 -1.9403  1.3376
   83SOL    HW2  249   1.601   2.799   0.488  2.1466 -1.0034  0.5822
   84SOL     OW  250   1.918   1.508   0.760  0.1880  0.1855 -0.4444
   84SOL    HW1  251   1.940   1.454   0.836  0.2792  0.3463 -0.3556
   84SOL    HW2  252   1.833   1.547   0.782  0.1734  0.1634 -0.4618
   85SOL     OW  253   0.930   2.186   2.847 -0.3218 -0.0471  0.2432
   85SOL    HW1  254   0.870   2.241   2.797  0.2064  0.9772  0.7097
   85SOL    HW2  255   0.949   2.112   2.788 -0.2650  0.7673 -0.7974
   86SOL     OW  256   1.477   3.591   0.547  0.4229  0.5972  0.4397
   86SOL    HW1  257   1.446   3.537   0.619 -1.1959  3.2150  1.8865
   86SOL    HW2  258   1.573   3.584   0.550  0.3637 -3.8460 -0.9876
   87SOL     OW  259   0.491   0.310   3.091  0.2286  0.2242  0.0210
   87SOL    HW1  260   0.547   0.267   3.027  1.5623  0.8449  0.7157
   87SOL    HW2  261   0.445   0.238   3.134  0.9675 -0.3737 -0.1527
   88SOL     OW  262   2.283   3.508   2.103  0.1879 -1.2898  0.0027
   88SOL    HW1  263   2.296   3.416   2.126  1.3804 -1.3698 -0.9455
   88SOL    HW2  264   2.350   3.527   2.038  1.0661  0.7190  1.3690
   89SOL     OW  265   1.625   0.755   1.058  0.4212 -0.5540 -0.0213
   89SOL    HW1  266   1.670   0.671   1.049 -0.6365 -1.2636  0.9846
   89SOL    HW2  267   1.556   0.739   1.123 -2.0296  0.1485 -2.2521
   90SOL     OW  268   3.825   3.443   0.726  0.0288 -0.0411 -0.4280
   90SOL    HW1  269   3.841   3.522   0.674  0.1881  1.5877  1.9489
   90SOL    HW2  270   3.730   3.439   0.735  0.0476  0.1808 -0.1218
   91SOL     OW  271   3.170   4.023   2.929  0.1109  0.4794 -0.0514
   91SOL    HW1  272   3.239   4.004   2.865 -0.6149 -1.7038 -0.2776
   91SOL    HW2  273   3.101   3.960   2.909 -0.2277 -0.1871  2.7408
   92SOL     OW  274   2.475   0.577   1.379 -0.1261  0.2068 -0.0691
   92SOL    HW1  275   2.514   0.560   1.465 -0.4213  0.7655  0.1869
   92SOL    HW2  276   2.423   0.657   1.392 -0.6155 -0.0105 -0.6304
   93SOL     OW  277   1.055   0.743   0.055  0.3345 -0.1352 -0.2048
   93SOL    HW1  278   1.138   0.727   0.012 -0.6955 -3.2361 -1.2690
   93SOL    HW2  279   1.059   0.835   0.082  3.4283  0.2295 -1.5678
   94SOL     OW  280   2.865   3.355   2.711 -0.4176  0.0722  0.4393
   94SOL    HW1  281   2.877   3.433   2.656 -1.2054  0.8125  1.2743
   94SOL    HW2  282   2.800   3.303   2.664  0.0306 -0.0324 -0.0723
   95SOL     OW  283   3.342   0.300   0.544 -0.0091 -1.1097 -0.4428
   95SOL    HW1  284   3.252   0.328   0.532  0.0802 -0.8792 -0.5873
   95SOL    HW2  285   3.352   0.292   0.639  0.4168  0.9527 -0.2594
   96SOL     OW  286   1.168   3.635   3.787  0.3484 -0.2800 -0.4118
   96SOL    HW1  287   1.244   3.585   3.817 -0.5978 -0.9807  0.9407
   96SOL    HW2  288   1.144   3.689   3.863  0.2407  0.8845 -1.2446
   97SOL     OW  289   1.850   2.668   0.774 -0.5585 -0.0145  0.0030
   97SOL    HW1  290   1.788   2.740   0.762  2.1727  3.3065  3.4078
   97SOL    HW2  291   1.926   2.693   0.722  0.1192 -0.9569  0.5106
   98SOL     OW  292   3.400   2.125   0.755 -0.3041  0.0898  0.2820
   98SOL    HW1  293   3.399   2.039   0.714 -1.5881  0.6916 -1.0735
   98SOL    HW2  294   3.469   2.120   0.822  0.9796 -1.3494 -1.0786
   99SOL     OW  295   3.069   2.734   3.590  0.5091 -0.5068  0.0279
   99SOL    HW1  296   3.147   2.680   3.582  0.6714  0.0513 -3.2825
   99SOL    HW2  297   2.997   2.674   3.570  0.5663  0.0801 -2.1033
  100SOL     OW  298   2.448   1.343   1.695 -0.7407  0.1120 -0.1166
  100SOL    HW1  299   2.421   1.251   1.703 -1.8324  0.3988 -0.4293
  100SOL    HW2  300   2.538   1.338   1.663 -0.6647 -0.8532  0.1911
  101SOL     OW  301   3.406   0.487   1.190 -0.0894  0.2826 -0.2610
  101SOL    HW1  302   3.338   0.454   1.132 -1.9085  0.4311  1.6629
  101SOL    HW2  303   3.467   0.413   1.200 -1.7812 -1.0906  0.5660
  102SOL     OW  304   0.556   1.764   1.628  0.2585 -0.0411  0.1910
  102SOL    HW1  305   0.624   1.711   1.670  0.3285 -0.9603 -1.0214
  102SOL    HW2  306   0.593   1.786   1.543 -0.0291  1.4704  0.4337
  103SOL     OW  307   2.138   1.034   0.394 -0.2486 -0.0340  0.1290
  103SOL    HW1  308   2.099   1.011   0.478 -0.5121  0.2938  0.0974
  103SOL    HW2  309   2.229   1.054   0.415 -0.3775  0.3001  0.3794
  104SOL     OW  310   0.509   3.972   1.867 -0.0844  0.2478 -0.2493
  104SOL    HW1  311   0.584   3.918   1.891 -0.1816  0.6680  1.0394
  104SOL    HW2  312   0.465   3.991   1.950 -2.6176 -1.4070 -1.0878
  105SOL     OW  313   2.543   2.357   3.867 -0.2744  0.3109  0.3621
  105SOL    HW1  314   2.623   2.333   3.819 -0.0446  0.2445  0.7766
  105SOL    HW2  315   2.519   2.277   3.914 -0.3398  0.4587  0.5804
  106SOL     OW  316   0.678   0.792   1.128 -0.0132  0.1548  0.5229
  106SOL    HW1  317   0.594   0.777   1.084  0.6699 -0.4656 -0.5950
  106SOL    HW2  318   0.697   0.884   1.114 -0.0626  0.0846 -0.0321
  107SOL     OW  319   2.348   3.812   3.834 -0.6029  0.0135  0.6426
  107SOL    HW1  320   2.395   3.737   3.870 -1.2044 -0.1024  1.2050
  107SOL    HW2  321   2.372   3.814   3.741 -1.9310 -1.9215  0.2151
  108SOL     OW  322   0.811   1.517   3.917 -0.2278  0.6727  0.0621
  108SOL    HW1  323   0.819   1.426   3.889  1.1277  1.4382 -2.3809
  108SOL    HW2  324   0.899   1.542   3.944 -0.0935  1.7503 -1.2257
  109SOL     OW  325   2.461   1.373   1.053 -0.1657  0.6808 -0.0436
  109SOL    HW1  326   2.394   1.344   1.115  0.2163 -1.4598 -0.5643
  109SOL    HW2  327   2.542   1.375   1.105 -0.0540 -0.0002 -0.1777
  110SOL     OW  328   0.558   0.916   1.433  0.3115 -0.2284 -0.1491
  110SOL    HW1  329   0.492   0.900   1.501 -1.4258  2.0755 -1.1671
  110SOL    HW2  330   0.512   0.898   1.350  1.6243 -0.5642 -0.8392
  111SOL     OW  331   0.639   2.709   0.744 -0.5436 -0.0401  0.2927
  111SOL    HW1  332   0.671   2.715   0.834 -0.7120  0.7853  0.3126
  111SOL    HW2  333   0.550   2.744   0.748 -0.8224 -0.6944 -0.0646
  112SOL     OW  334   1.320   3.772   2.056 -0.0675  0.0092  0.0231
  112SOL    HW1  335   1.372   3.802   1.982  2.5533  0.3627  1.8975
  112SOL    HW2  336   1.262   3.846   2.075  0.2101  0.4519 -0.7792
  113SOL     OW  337   3.086   0.054   0.551 -0.3042 -0.0567 -0.1867
  113SOL    HW1  338   3.168   0.054   0.502 -1.1736  0.8155 -1.7039
  113SOL    HW2  339   3.061   0.146   0.557 -1.7784 -0.3900 -0.8111
  114SOL     OW  340   0.912   1.007   2.632 -0.7420 -0.2734 -0.1530
  114SOL    HW1  341   0.924   1.014   2.726 -3.0859  0.7656  0.1363
  114SOL    HW2  342   0.975   0.941   2.604 -1.6512 -2.4172  2.4898
  115SOL     OW  343   0.585   1.981   1.868 -0.2070 -0.2145 -0.3615
  115SOL    HW1  344   0.606   1.928   1.791  1.8713 -1.0318  0.6987
  115SOL    HW2  345   0.668   2.021   1.893 -0.8087 -0.0344  1.4899
  116SOL     OW  346   2.522   1.365   3.527  0.3686  0.1244 -0.0221
  116SOL    HW1  347   2.601   1.410   3.555  0.4157 -0.5675  0.9916
  116SOL    HW2  348   2.541   1.272   3.539 -1.3382 -0.0030  2.3375
  117SOL     OW  349   1.403   0.549   2.024  0.4573 -0.4111  0.3426
  117SOL    HW1  350   1.336   0.482   2.035  0.5297 -0.3651  1.1527
  117SOL    HW2  351   1.426   0.575   2.114  0.2019  0.9199  0.0432
  118SOL     OW  352   3.255   1.340   2.709  0.4784 -0.2880  0.6080
  118SOL    HW1  353   3.303   1.359   2.789 -0.8795  2.3869  0.8806
  118SOL    HW2  354   3.172   1.302   2.739  1.6982 -3.7196  0.1802
  119SOL     OW  355   3.392   0.042   1.643  0.1192  0.3626  0.2908
  119SOL    HW1  356   3.304   0.045   1.681 -0.1789 -3.4630  0.3060
  119SOL    HW2  357   3.377   0.035   1.549  0.5711  1.9293  0.0674
  120SOL     OW  358   0.785   0.548   1.550 -0.3412  0.2195 -0.1661
  120SOL    HW1  359   0.872   0.579   1.576 -0.7125 -0.1056  1.6203
  120SOL    HW2  360   0.784   0.556   1.455  1.7139  0.0599 -0.2534
  121SOL     OW  361   2.684   0.272   0.488  0.7576 -0.2055 -0.4920
  121SOL    HW1  362   2.606   0.216   0.484 -0.6457  1.6244 -0.1687
  121SOL    HW2  363   2.679   0.326   0.409  1.5455  0.1294 -0.3244
  122SOL     OW  364   2.455   0.096   1.803 -0.3148  0.4201 -0.1980
  122SOL    HW1  365   2.504   0.175   1.827  0.0386  0.6161 -1.4852
  122SOL    HW2  366   2.366   0.128   1.785  0.0309  0.6856 -1.5368
  123SOL     OW  367   3.630   0.981   2.677 -0.0662 -0.3739  0.5430
  123SOL    HW1  368   3.697   0.924   2.639 -0.4893 -0.3250 -0.2947
  123SOL    HW2  369   3.631   1.059   2.621 -0.1262  0.0536  1.1311
  124SOL     OW  370   0.934   1.594   2.802  0.3172  0.5358 -0.2109
  124SOL    HW1  371   0.915   1.509   2.842  0.8421  0.6728  0.3421
  124SOL    HW2  372   0.914   1.581   2.709 -0.6339  0.1312  0.0440
  125SOL     OW  373   3.612   1.144   0.404 -0.1466 -0.2276 -0.4623
  125SOL    HW1  374   3.697   1.157   0.447 -0.6564 -0.5634  0.6637
  125SOL    HW2  375   3.553   1.119   0.474 -0.6770 -2.2532 -1.5578
  126SOL     OW  376   0.229   1.510   0.775 -0.2303  0.5839 -0.1432
  126SOL    HW1  377   0.150   1.497   0.828  0.4592  0.4468  0.8915
  126SOL    HW2  378   0.210   1.588   0.723 -0.6143  1.2371  0.9414
  127SOL     OW  379   3.855   2.621   1.206 -0.0895 -0.0067 -0.2222
  127SOL    HW1  380   3.847   2.702   1.256  1.3458  0.7494 -1.1455
  127SOL    HW2  381   3.792   2.631   1.134 -0.1256  0.1607 -0.1680
  128SOL     OW  382   1.823   2.701   1.362 -0.5302 -0.0792  0.0474
  128SOL    HW1  383   1.747   2.655   1.327 -2.6551  2.9879  0.1952
  128SOL    HW2  384   1.816   2.790   1.325  2.7535  0.4861  0.4530
  129SOL     OW  385   3.942   1.525   2.187 -0.1426  0.0577  0.0308
  129SOL    HW1  386   3.883   1.529   2.112  0.8243  1.8987 -0.6906
  129SOL    HW2  387   3.990   1.608   2.185  0.3064 -0.0539  2.3693
  130SOL     OW  388   3.347   0.574   2.677 -0.4768  0.0554 -0.6260
  130SOL    HW1  389   3.316   0.491   2.713  1.2225 -0.6898 -0.8009
  130SOL    HW2  390   3.417   0.601   2.736  0.5680  0.1659 -1.8863
  131SOL     OW  391   2.362   3.906   1.990 -0.5561  0.2354 -0.0417
  131SOL    HW1  392   2.409   3.893   2.073  0.3232  0.2240 -0.5332
  131SOL    HW2  393   2.417   3.966   1.940 -1.0595  0.2053 -0.6419
  132SOL     OW  394   2.001   1.353   0.995  0.0585 -0.6140 -0.1041
  132SOL    HW1  395   1.939   1.283   0.978  0.9095 -1.3741 -0.1809
  132SOL    HW2  396   2.037   1.334   1.082  0.7772 -0.6700 -0.4012
  133SOL     OW  397   0.795   1.945   0.801  0.3855 -0.2371  0.1659
  133SOL    HW1  398   0.827   2.030   0.771 -0.3537 -0.2019 -0.5418
  133SOL    HW2  399   0.780   1.957   0.895  0.9389  0.1997  0.2060
  134SOL     OW  400   3.662   1.888   3.020  0.3932  0.1310 -0.4874
  134SOL    HW1  401   3.751   1.921   3.004  0.4313  0.5595  0.5255
  134SOL    HW2  402   3.673   1.794   3.029  0.8463  0.2351  0.1904
  135SOL     OW  403   3.827   0.150   1.972  0.1094 -0.0645  0.8992
  135SOL    HW1  404   3.797   0.062   1.949  1.1998  0.1453 -1.7147
  135SOL    HW2  405   3.755   0.207   1.946 -0.4126 -0.1096  2.1737
  136SOL     OW  406   1.042   2.965   0.863 -0.6290 -0.6910  0.4325
  136SOL    HW1  407   0.984   3.012   0.923 -0.8939 -1.0369  0.4490
  136SOL    HW2  408   1.118   2.942   0.916 -0.0345  0.5863  0.1794
  137SOL     OW  409   3.488   1.694   1.146 -0.0062 -0.2655  0.3447
  137SOL    HW1  410   3.421   1.729   1.204 -2.7821  0.1552 -2.8255
  137SOL    HW2  411   3.512   1.769   1.091  2.3258 -0.7097  0.6539
  138SOL     OW  412   0.620   1.658   2.728  0.4568 -0.4553 -0.1100
  138SOL    HW1  413   0.697   1.608   2.703  0.5707 -0.9397  1.1360
  138SOL    HW2  414   0.547   1.597   2.717  0.5280 -0.7358  0.8306
  139SOL     OW  415   3.577   1.955   0.970  0.6666 -0.0807 -0.1856
  139SOL    HW1  416   3.642   1.945   1.039  1.1219  1.2654 -0.3803
  139SOL    HW2  417   3.618   2.014   0.907 -0.3934  0.0819 -0.7559
  140SOL     OW  418   3.844   1.192   2.546 -0.7259  0.2858 -0.0363
  140SOL    HW1  419   3.894   1.125   2.499 -0.9797 -0.2113  0.3868
  140SOL    HW2  420   3.885   1.275   2.522  1.5886 -0.2290  1.8027
  141SOL     OW  421   1.739   1.274   1.689  0.5986  0.3737  0.0016
  141SOL    HW1  422   1.799   1.210   1.651  2.0490  0.8884  1.3033
  141SOL    HW2  423   1.790   1.355   1.693 -0.3702  0.9733  0.6710
  142SOL     OW  424   3.015   2.866   2.229  0.2379 -0.0762  0.0713
  142SOL    HW1  425   3.012   2.855   2.134  1.0180 -0.3982  0.0710
  142SOL    HW2  426   3.034   2.959   2.241  0.2312 -0.0524 -0.0968
  143SOL     OW  427   2.740   2.477   2.692  0.4212  0.3505  0.2046
  143SOL    HW1  428   2.697   2.550   2.736  0.5001 -0.4094  1.5880
  143SOL    HW2  429   2.821   2.514   2.657 -0.1665  1.2149 -0.2881
  144SOL     OW  430   2.656   2.627   2.346  0.2448 -1.0247  0.3151
  144SOL    HW1  431   2.678   2.708   2.392  1.1511  0.5565 -2.6653
  144SOL    HW2  432   2.569   2.604   2.379  1.1666 -0.5791  3.3851
  145SOL     OW  433   1.044   1.898   0.058 -0.4491  0.0311  0.3993
  145SOL    HW1  434   1.036   1.924   0.150  2.4170  0.2282  0.6894
  145SOL    HW2  435   1.124   1.846   0.055  0.1253  0.9063 -2.1596
  146SOL     OW  436   1.568   1.888   1.214  0.1007 -0.6706 -0.1607
  146SOL    HW1  437   1.529   1.820   1.269  0.0617  0.3586  1.1298
  146SOL    HW2  438   1.494   1.922   1.163  0.2463 -2.0471 -1.3840
  147SOL     OW  439   3.357   0.911   1.852  0.0011  0.9874  0.4163
  147SOL    HW1  440   3.409   0.967   1.794  0.9372  0.5479  0.8144
  147SOL    HW2  441   3.313   0.972   1.912  0.7428  1.3141  0.6350
  148SOL     OW  442   3.739   3.537   3.336  0.1870 -0.3772  0.4001
  148SOL    HW1  443   3.757   3.544   3.242 -0.2242  1.0210  0.3971
  148SOL    HW2  444   3.657   3.585   3.348  1.4468  1.5600  1.8064
  149SOL     OW  445   3.435   3.533   3.728  0.3553  1.2283  0.2672
  149SOL    HW1  446   3.432   3.582   3.645 -1.3895  1.8206  0.6446
  149SOL    HW2  447   3.357   3.478   3.726  0.1425  1.4544  1.6508
  150SOL     OW  448   1.029   2.191   1.339 -0.3713  0.1039  0.2594
  150SOL    HW1  449   1.065   2.277   1.359  1.2483 -0.1059 -1.4411
  150SOL    HW2  450   1.103   2.131   1.347 -0.9696 -0.7957 -0.6422
  151SOL     OW  451   0.122   0.698   0.431 -0.5657  0.2806  0.0733
  151SOL    HW1  452   0.172   0.659   0.360  0.0638 -1.2769  1.3114
  151SOL    HW2  453   0.038   0.722   0.392 -0.1782 -0.3948 -1.2064
  152SOL     OW  454   1.473   1.334   1.725  0.3307 -0.2188  0.6112
  152SOL    HW1  455   1.466   1.324   1.820 -2.3194  1.6313  0.7424
  152SOL    HW2  456   1.557   1.296   1.703  1.1542 -0.5096  3.7270
  153SOL     OW  457   0.889   0.345   3.723 -0.2748  0.2870  0.3577
  153SOL    HW1  458   0.940   0.370   3.646 -0.5524  2.0886  0.6932
  153SOL    HW2  459   0.803   0.321   3.688 -0.1064  0.1870  0.0171
  154SOL     OW  460   1.125   3.440   1.639 -0.4375  0.3025  0.1605
  154SOL    HW1  461   1.154   3.454   1.729 -0.8077 -1.0475  0.5165
  154SOL    HW2  462   1.069   3.515   1.619  0.5276  1.1774  0.6506
  155SOL     OW  463   3.104   2.535   3.936  0.1006  0.1625 -0.6148
  155SOL    HW1  464   3.077   2.449   3.968  0.3186  0.8560  1.5876
  155SOL    HW2  465   3.190   2.520   3.896 -0.0460 -0.6953 -0.6166
  156SOL     OW  466   0.536   2.051   2.455 -0.3471  0.2680 -0.2688
  156SOL    HW1  467   0.492   2.073   2.373 -1.9268 -0.1758  0.4167
  156SOL    HW2  468   0.507   1.962   2.475  0.8372 -0.0213  0.2533
  157SOL     OW  469   1.215   3.780   3.290  0.1719  0.3738  0.2707
  157SOL    HW1  470   1.308   3.762   3.305  0.2201 -0.3589 -0.7634
  157SOL    HW2  471   1.176   3.783   3.377  0.8018 -1.4078  0.6451
  158SOL     OW  472   2.816   3.334   1.994  0.2844 -0.4577 -0.4020
  158SOL    HW1  473   2.888   3.310   1.936  1.3163 -1.5995  1.2716
  158SOL    HW2  474   2.774   3.250   2.015  0.6705 -0.2419  1.4033
  159SOL     OW  475   2.250   0.689   0.341  0.0457 -0.3378  0.2988
  159SOL    HW1  476   2.217   0.617   0.394  1.3252 -1.6621 -0.6095
  159SOL    HW2  477   2.342   0.698   0.367  0.1110  0.4091 -0.1674
  160SOL     OW  478   2.286   0.427   1.567 -0.0172 -0.4562 -0.2089
  160SOL    HW1  479   2.363   0.454   1.617 -0.4449  0.1160  0.1601
  160SOL    HW2  480   2.315   0.351   1.518 -0.1849 -2.4774  2.5844
  161SOL     OW  481   1.923   1.782   2.545  0.1507 -0.0835  0.2435
  161SOL    HW1  482   1.859   1.719   2.512 -1.9011 -1.3508  5.6132
  161SOL    HW2  483   1.871   1.860   2.563  0.9513  0.2624  1.1033
  162SOL     OW  484   1.710   3.812   0.190  0.4914 -0.1366 -0.1929
  162SOL    HW1  485   1.704   3.857   0.274 -0.3087  2.1529 -1.3880
  162SOL    HW2  486   1.620   3.788   0.168  0.5336  0.3055 -0.8997
  163SOL     OW  487   2.393   3.418   0.146 -0.1690  0.0062 -0.1533
  163SOL    HW1  488   2.428   3.365   0.074 -0.6376  0.8548 -1.0319
  163SOL    HW2  489   2.363   3.354   0.211  3.0747 -0.8179  0.7607
  164SOL     OW  490   1.658   1.086   0.480 -0.0103 -0.3661 -0.6392
  164SOL    HW1  491   1.742   1.129   0.494 -0.2929  0.4830 -1.4972
  164SOL    HW2  492   1.634   1.053   0.567  1.0912 -0.4303 -0.3361
  165SOL     OW  493   3.369   0.925   2.741 -0.4377 -0.3413 -0.0253
  165SOL    HW1  494   3.464   0.925   2.726 -0.3296  0.0568  0.6265
  165SOL    HW2  495   3.332   0.955   2.658  0.2057  2.9682  0.7472
  166SOL     OW  496   2.541   0.441   2.313  0.1321  0.0765  0.4291
  166SOL    HW1  497   2.503   0.383   2.246 -0.7827  0.4994  0.5717
  166SOL    HW2  498   2.507   0.408   2.396 -0.0626  0.5674  0.5453
  167SOL     OW  499   3.737   0.803   1.333  0.3130  0.4732  0.2893
  167SOL    HW1  500   3.756   0.895   1.316  0.1824  0.5171  0.3792
  167SOL    HW2  501   3.799   0.755   1.278 -1.2911  0.5849 -1.7432
  168SOL     OW  502   2.136   2.996   1.671 -0.2875 -0.7820 -0.0396
  168SOL    HW1  503   2.041   3.009   1.674  0.0554  3.1120 -0.3846
  168SOL    HW2  504   2.162   3.031   1.586  1.6334  0.1054  0.8554
  169SOL     OW  505   0.607   2.093   0.280 -0.1365 -0.2502 -0.5201
  169SOL    HW1  506   0.687   2.124   0.323 -0.1417  0.4294 -0.9811
  169SOL    HW2  507   0.630   2.087   0.187 -0.8169  0.6734 -0.7679
  170SOL     OW  508   0.450   1.771   2.538 -0.1176 -0.8022 -0.5341
  170SOL    HW1  509   0.519   1.778   2.472 -0.4958  0.9326 -0.7872
  170SOL    HW2  510   0.496   1.736   2.616  0.8009 -0.7289 -1.0246
  171SOL     OW  511   3.670   3.433   1.070  0.2710 -0.2903 -0.2745
  171SOL    HW1  512   3.604   3.425   1.139  2.1343  1.1984  1.8215
  171SOL    HW2  513   3.680   3.343   1.037 -0.5582 -1.1100  1.5456
  172SOL     OW  514   0.290   1.584   1.694 -0.7427 -0.5940 -0.1851
  172SOL    HW1  515   0.283   1.571   1.599  0.5583  0.6149 -0.4859
  172SOL    HW2  516   0.370   1.635   1.705 -0.7518 -0.9029  1.5988
  173SOL     OW  517   1.323   2.713   3.841 -0.0600  0.5249  0.2130
  173SOL    HW1  518   1.287   2.631   3.875  1.2540 -0.8389 -1.4765
  173SOL    HW2  519   1.276   2.727   3.758  0.5350  0.8564 -0.0703
  174SOL     OW  520   0.986   3.863   3.973  0.2951  0.8185  0.0670
  174SOL    HW1  521   0.954   3.875   4.062 -0.4618  1.2742 -0.2541
  174SOL    HW2  522   0.981   3.950   3.933 -0.8336  0.3634 -0.8710
  175SOL     OW  523   3.450   1.021   1.362 -0.2839 -0.5335  0.3715
  175SOL    HW1  524   3.479   0.933   1.338 -0.1493 -0.4734  0.3144
  175SOL    HW2  525   3.436   1.065   1.278 -2.2420 -1.1091  0.3456
  176SOL     OW  526   0.131   1.296   3.945 -0.1929  0.0074  0.2376
  176SOL    HW1  527   0.180   1.333   3.872 -1.1763 -1.2369 -1.0907
  176SOL    HW2  528   0.092   1.372   3.989  0.1233  0.7468 -0.7309
  177SOL     OW  529   3.585   2.461   2.722 -0.2557  0.1458 -0.6568
  177SOL    HW1  530   3.641   2.514   2.664 -1.4083  0.2468 -1.7217
  177SOL    HW2  531   3.647   2.416   2.779  0.7928  2.6441  0.3409
  178SOL     OW  532   3.073   2.133   3.690 -0.0702  0.5085  0.1824
  178SOL    HW1  533   3.130   2.172   3.756 -1.2523  1.5321  0.6450
  178SOL    HW2  534   2.986   2.135   3.730 -0.8536  1.3778 -1.4790
  179SOL     OW  535   3.638   0.971   0.109 -0.0209  0.0706 -0.3036
  179SOL    HW1  536   3.637   1.034   0.181  2.2301  0.3461 -0.4337
  179SOL    HW2  537   3.598   1.018   0.035  1.9144  1.5554 -0.4959
  180SOL     OW  538   1.239   0.444   3.786  0.0063 -0.0050  0.0907
  180SOL    HW1  539   1.253   0.503   3.860 -0.2789  1.6826 -1.1337
  180SOL    HW2  540   1.150   0.462   3.757 -0.2476 -1.3899 -0.0486
  181SOL     OW  541   2.252   1.975   1.568  0.2158  0.4233  0.0063
  181SOL    HW1  542   2.178   1.915   1.582 -1.5531  2.4668 -0.0767
  181SOL    HW2  543   2.215   2.047   1.517  2.2059  1.6956  0.2643
  182SOL     OW  544   1.232   1.718   1.896  0.2006  0.0305 -0.2495
  182SOL    HW1  545   1.327   1.732   1.899  0.1817  1.0583 -2.3914
  182SOL    HW2  546   1.222   1.624   1.881  0.9336  0.0288 -0.7944
  183SOL     OW  547   2.182   3.914   3.017  0.4155 -0.2803 -0.3221
  183SOL    HW1  548   2.207   3.852   2.948  2.3987  0.8403 -0.6899
  183SOL    HW2  549   2.153   3.992   2.969  0.4476 -0.0040  0.1059
  184SOL     OW  550   1.132   3.155   1.172  0.4573 -0.1762  0.1787
  184SOL    HW1  551   1.213   3.194   1.138 -0.4640  1.6405 -0.0632
  184SOL    HW2  552   1.115   3.203   1.253 -0.5979 -0.2107 -0.0074
  185SOL     OW  553   1.915   0.989   3.696  0.0720 -0.2849  0.1130
  185SOL    HW1  554   1.981   0.976   3.764 -0.3178 -0.3329  0.4910
  185SOL    HW2  555   1.961   1.031   3.624  0.1329  1.3455  1.0567
  186SOL     OW  556   1.243   2.441   3.343  0.2881  0.3389 -0.0544
  186SOL    HW1  557   1.181   2.485   3.285  0.1500 -1.7371 -1.6027
  186SOL    HW2  558   1.194   2.368   3.381  0.4116  1.5557  2.6934
  187SOL     OW  559   1.856   0.443   2.684 -0.2121 -0.1708  0.3524
  187SOL    HW1  560   1.906   0.426   2.604 -0.4113  0.3820  0.1044
  187SOL    HW2  561   1.766   0.421   2.662 -0.3065  0.2183  0.3477
  188SOL     OW  562   3.349   0.833   1.000  0.8034 -0.0974 -0.4033
  188SOL    HW1  563   3.323   0.907   1.055 -1.7166 -0.4031 -1.0469
  188SOL    HW2  564   3.394   0.773   1.059  0.3884  0.7036  0.7616
  189SOL     OW  565   2.883   3.952   1.860  0.2193  0.0653 -0.0275
  189SOL    HW1  566   2.816   3.913   1.917 -0.4320 -0.3069 -1.0201
  189SOL    HW2  567   2.928   3.877   1.821  0.9177  0.3175  0.2878
  190SOL     OW  568   2.562   2.539   0.069 -0.3748 -0.2656 -0.0207
  190SOL    HW1  569   2.657   2.534   0.082 -0.3415 -0.5252 -0.3458
  190SOL    HW2  570   2.548   2.505  -0.019 -0.6551  0.8684 -0.4391
  191SOL     OW  571   3.157   2.020   1.283 -0.1985  0.5641  0.3642
  191SOL    HW1  572   3.081   1.974   1.318 -0.6669  0.4124 -0.7850
  191SOL    HW2  573   3.137   2.031   1.190  1.5809 -0.3185 -0.1734
  192SOL     OW  574   0.188   3.793   0.899 -0.3532  0.2693 -0.2537
  192SOL    HW1  575   0.102   3.833   0.906  0.0818  0.9031  2.5762
  192SOL    HW2  576   0.247   3.855   0.943  1.1332 -1.2594  0.0250
  193SOL     OW  577   3.842   1.314   1.486 -0.5192 -0.0843  0.1046
  193SOL    HW1  578   3.878   1.355   1.408 -0.9783  1.2592  0.5619
  193SOL    HW2  579   3.915   1.308   1.547 -0.8432  2.0169  0.7856
  194SOL     OW  580   1.749   0.563   1.928 -0.2797 -0.3287 -0.4815
  194SOL    HW1  581   1.663   0.595   1.954 -0.1647  0.0926 -0.6027
  194SOL    HW2  582   1.786   0.634   1.875  0.8818  0.2958  1.0873
  195SOL     OW  583   1.355   1.984   0.462 -0.0272 -0.1685 -0.1167
  195SOL    HW1  584   1.350   1.903   0.513  2.3514 -1.0523 -1.1743
  195SOL    HW2  585   1.395   1.959   0.379  0.8860  2.0942 -0.4427
  196SOL     OW  586   1.984   3.912   3.447 -0.3621 -0.1352  0.5345
  196SOL    HW1  587   1.982   3.862   3.366 -0.2796 -0.6240  0.8268
  196SOL    HW2  588   1.946   3.997   3.424 -1.5249 -0.7056  0.2665
  197SOL     OW  589   1.404   1.323   0.826 -0.2153 -0.3282 -0.1332
  197SOL    HW1  590   1.387   1.231   0.843  0.8511 -0.5181 -0.0513
  197SOL    HW2  591   1.494   1.337   0.856  0.1548  0.3883 -1.4892
  198SOL     OW  592   3.705   2.206   3.077  0.2551 -0.0018  0.2117
  198SOL    HW1  593   3.770   2.154   3.029 -0.1831 -1.7617  1.4181
  198SOL    HW2  594   3.752   2.285   3.104  1.6542 -0.8512  0.3307
  199SOL     OW  595   3.281   2.730   0.625 -0.1472  0.1457 -0.1633
  199SOL    HW1  596   3.213   2.664   0.620  0.2954 -0.2461 -1.4608
  199SOL    HW2  597   3.295   2.757   0.534  1.6832 -0.0602  0.0204
  200SOL     OW  598   2.385   0.260   0.516  0.0167 -0.0225 -0.0925
  200SOL    HW1  599   2.311   0.317   0.494  0.5749  1.1209  0.9107
  200SOL    HW2  600   2.354   0.172   0.495 -0.9381  0.6080 -1.4909
  201SOL     OW  601   1.477   0.961   0.913  0.1548  0.4564 -0.3672
  201SOL    HW1  602   1.512   0.895   0.972  1.5298  0.4940 -1.0910
  201SOL    HW2  603   1.545   0.973   0.847 -0.8513  1.2445 -1.3109
  202SOL     OW  604   3.219   2.945   2.551 -0.3500 -0.0794 -0.0747
  202SOL    HW1  605   3.280   2.903   2.610 -0.8962 -0.3745  0.2885
  202SOL    HW2  606   3.233   2.902   2.467 -0.9459 -1.0490  0.3075
  203SOL     OW  607   2.608   0.623   3.752  0.1328  0.2233  0.4422
  203SOL    HW1  608   2.655   0.546   3.721  1.2703  1.0279  0.1113
  203SOL    HW2  609   2.552   0.649   3.678  0.4826  0.2841  0.1965
  204SOL     OW  610   0.853   0.405   3.991  0.0010  0.3060 -0.4218
  204SOL    HW1  611   0.861   0.371   3.902 -2.0994 -0.4150 -0.3916
  204SOL    HW2  612   0.938   0.386   4.031  0.0051 -2.1038 -1.3908
  205SOL     OW  613   2.848   2.774   0.573  0.2945  0.2593 -0.4280
  205SOL    HW1  614   2.924   2.735   0.617 -1.0710 -1.1896  0.7717
  205SOL    HW2  615   2.866   2.868   0.572  1.0167  0.2079  2.0784
  206SOL     OW  616   3.081   2.855   1.734 -0.2032  0.7140 -0.1190
  206SOL    HW1  617   3.164   2.852   1.686  0.4102 -0.9591  0.9640
  206SOL    HW2  618   3.015   2.835   1.669  0.3957  0.6333 -0.7148
  207SOL     OW  619   0.739   0.590   1.295  0.5569  0.4490  0.0557
  207SOL    HW1  620   0.730   0.526   1.224 -3.3587  0.0856  0.6747
  207SOL    HW2  621   0.715   0.674   1.255 -2.5493  0.1104  0.9707
  208SOL     OW  622   0.058   3.892   3.829 -0.3694  0.6259  0.1435
  208SOL    HW1  623   0.065   3.988   3.831  1.3140  0.5771  3.1785
  208SOL    HW2  624   0.143   3.862   3.863 -0.8835 -1.9717 -0.6766
  209SOL     OW  625   0.439   3.031   0.180 -0.0366 -0.7880 -0.1835
  209SOL    HW1  626   0.450   3.005   0.271  1.0897  1.3513  0.3421
  209SOL    HW2  627   0.362   3.088   0.180  0.3159 -0.3086 -0.4774
  210SOL     OW  628   1.876   2.709   3.285 -0.5892  0.0453  0.1959
  210SOL    HW1  629   1.945   2.647   3.306  1.5214  2.4234  0.7373
  210SOL    HW2  630   1.840   2.736   3.370  0.3610  1.4717  0.1838
  211SOL     OW  631   0.934   0.127   1.743  0.4347 -0.0421 -0.6867
  211SOL    HW1  632   0.858   0.179   1.718 -0.0072  0.2047  1.0768
  211SOL    HW2  633   0.898   0.044   1.774  1.0294 -0.7130 -1.7177
  212SOL     OW  634   2.017   0.602   2.236  0.3102 -0.2993  0.4295
  212SOL    HW1  635   2.043   0.567   2.151 -1.3968  1.6408 -0.9675
  212SOL    HW2  636   2.000   0.524   2.289 -0.1725 -1.5779 -1.5080
  213SOL     OW  637   0.680   3.305   2.938 -0.1201  0.3016  0.0797
  213SOL    HW1  638   0.769   3.340   2.949  0.1886  0.4198 -2.3385
  213SOL    HW2  639   0.689   3.212   2.959  0.6797  0.2326 -0.5011
  214SOL     OW  640   3.118   3.495   1.362  0.0112  0.0478 -0.0409
  214SOL    HW1  641   3.138   3.525   1.273 -0.0750  0.3413  0.0371
  214SOL    HW2  642   3.167   3.555   1.419 -1.0496  0.7554  0.1559
  215SOL     OW  643   1.677   0.547   0.755 -0.2267 -0.6866  0.1250
  215SOL    HW1  644   1.743   0.611   0.727  0.0917 -0.1202  2.0355
  215SOL    HW2  645   1.713   0.510   0.836 -1.5147 -1.5747  0.3172
  216SOL     OW  646   3.913   2.064   3.003  0.3408 -0.6159  0.7716
  216SOL    HW1  647   3.977   2.114   2.954 -0.3758  0.7700  1.2084
  216SOL    HW2  648   3.953   2.051   3.089  0.4205 -0.5829  0.7392
  217SOL     OW  649   1.702   1.555   0.146  0.0217 -0.4701  0.1136
  217SOL    HW1  650   1.740   1.544   0.059  1.5804  0.8417  0.5862
  217SOL    HW2  651   1.715   1.470   0.188  0.0358 -0.8499 -0.6401
  218SOL     OW  652   1.396   3.462   0.781  0.0944  0.3731  0.3812
  218SOL    HW1  653   1.450   3.388   0.755 -0.3213 -0.2808  1.3179
  218SOL    HW2  654   1.321   3.423   0.826 -1.0454  1.2623 -0.6467
  219SOL     OW  655   2.957   2.174   2.828  0.1493 -0.6870  0.2322
  219SOL    HW1  656   3.007   2.107   2.876  0.7860  1.3889  2.6825
  219SOL    HW2  657   3.005   2.255   2.844 -1.6114  0.6752 -1.0918
  220SOL     OW  658   2.920   2.807   1.518  0.1601  0.1584  0.3369
  220SOL    HW1  659   2.840   2.824   1.566  0.3674 -1.5837  1.3777
  220SOL    HW2  660   2.901   2.731   1.464  1.8129 -2.1100  2.6746
  221SOL     OW  661   2.211   0.057   3.775  0.0106  0.0100  0.2825
  221SOL    HW1  662   2.250  -0.030   3.786 -0.8805 -0.7835 -2.1363
  221SOL    HW2  663   2.286   0.115   3.763  0.6832 -1.3187 -3.2687
  222SOL     OW  664   2.054   3.011   2.723 -0.3994 -0.1275  0.0128
  222SOL    HW1  665   2.016   2.924   2.717  1.1752 -0.8295 -0.1956
  222SOL    HW2  666   2.149   2.996   2.727 -0.0725  1.5769 -0.4398
  223SOL     OW  667   2.131   2.589   3.348  0.7378 -0.1366  0.5531
  223SOL    HW1  668   2.225   2.575   3.347  0.6598 -0.7387 -0.8125
  223SOL    HW2  669   2.113   2.625   3.435  2.2089 -0.0307  0.8411
  224SOL     OW  670   3.436   2.047   3.445 -0.0986 -0.0285 -0.2684
  224SOL    HW1  671   3.489   1.980   3.488  0.1058  0.6966  0.6346
  224SOL    HW2  672   3.346   2.025   3.467 -0.0553 -0.2238 -0.2865
  225SOL     OW  673   3.243   3.411   0.894  0.1875 -0.5586 -0.0901
  225SOL    HW1  674   3.177   3.342   0.898 -0.6759  0.2291 -0.3564
  225SOL    HW2  675   3.232   3.460   0.976  0.8441 -0.7740  0.1330
  226SOL     OW  676   2.082   2.636   0.316 -0.2228 -0.3557  0.8725
  226SOL    HW1  677   2.111   2.617   0.227 -2.5357  0.6747 -0.1934
  226SOL    HW2  678   2.103   2.729   0.329 -1.7081  0.0467  0.5788
  227SOL     OW  679   0.177   2.690   3.856  0.1659 -0.3013 -0.1530
  227SOL    HW1  680   0.081   2.696   3.854  0.1926  0.0853 -1.4440
  227SOL    HW2  681   0.196   2.634   3.931 -1.1161 -1.0342 -0.3391
  228SOL     OW  682   1.380   3.535   2.211 -0.4242  0.3233  0.0667
  228SOL    HW1  683   1.331   3.590   2.273  1.0669 -0.4330  2.0251
  228SOL    HW2  684   1.376   3.583   2.128 -1.0544  2.2569  1.1448
  229SOL     OW  685   3.642   3.173   2.574  0.4498  0.8864  1.1352
  229SOL    HW1  686   3.635   3.238   2.504  0.2536 -1.2956 -1.0191
  229SOL    HW2  687   3.736   3.160   2.586  0.4966  0.3119  0.2592
  230SOL     OW  688   2.993   1.018   3.181  0.0439  0.1705  0.1386
  230SOL    HW1  689   2.908   1.049   3.213 -1.7994 -2.5825 -1.6747
  230SOL    HW2  690   2.987   1.025   3.086  2.4416  1.1554 -0.0162
  231SOL     OW  691   3.022   0.002   3.455  0.5563  0.2514 -0.3234
  231SOL    HW1  692   3.097  -0.033   3.502  0.3310 -0.7157 -0.6633
  231SOL    HW2  693   3.058   0.072   3.401  1.0691  0.3484  0.1378
  232SOL     OW  694   0.983   2.007   2.640  0.3714 -0.8713  0.1129
  232SOL    HW1  695   0.999   1.943   2.571 -0.6390 -1.2311  0.1884
  232SOL    HW2  696   0.887   2.010   2.648  0.4446 -0.2227  0.9256
  233SOL     OW  697   0.999   1.721   1.597  0.2260  0.2249  0.5071
  233SOL    HW1  698   0.998   1.743   1.690  0.1799  1.6454  0.1992
  233SOL    HW2  699   0.969   1.631   1.593 -2.3174  0.9341  1.6863
  234SOL     OW  700   0.905   3.886   0.223  0.4116  0.0758  0.4087
  234SOL    HW1  701   0.896   3.847   0.310 -0.5428 -2.5408 -0.7742
  234SOL    HW2  702   0.838   3.956   0.221 -1.0949 -1.2831  1.0609
  235SOL     OW  703   1.954   3.398   0.116  0.2572  0.0974 -0.1710
  235SOL    HW1  704   1.866   3.435   0.111  1.3644  3.1716  0.3506
  235SOL    HW2  705   2.012   3.472   0.096  2.7601 -1.5774  0.3621
  236SOL     OW  706   1.711   1.676   2.996 -0.4093 -0.4436 -0.3791
  236SOL    HW1  707   1.772   1.748   3.010  0.1609 -0.9206 -0.3583
  236SOL    HW2  708   1.763   1.608   2.954 -0.5412 -1.4264  0.9566
  237SOL     OW  709   2.718   2.938   0.224  0.0272  0.6664  0.2306
  237SOL    HW1  710   2.745   2.848   0.245 -0.5424  0.6180  0.8220
  237SOL    HW2  711   2.715   2.982   0.309 -1.0387  0.8524  0.1139
  238SOL     OW  712   0.398   0.436   2.278 -0.2538 -0.2093  0.1408
  238SOL    HW1  713   0.304   0.441   2.263 -0.3512 -1.0930  0.4488
  238SOL    HW2  714   0.436   0.479   2.201 -0.9152  0.9209  0.4140
  239SOL     OW  715   0.817   2.746   1.249  0.3834 -0.1259  0.0059
  239SOL    HW1  716   0.877   2.778   1.181  1.5632 -1.6822  0.2645
  239SOL    HW2  717   0.754   2.817   1.260  2.5547  1.8890  0.2004
  240SOL     OW  718   1.891   1.361   3.480 -0.3936  0.0174  0.2756
  240SOL    HW1  719   1.971   1.390   3.436 -0.7128  0.5976  0.0723
  240SOL    HW2  720   1.880   1.270   3.452 -1.2432  0.7187 -1.8481
  241SOL     OW  721   2.008   2.097   3.086 -0.2646 -0.4860  0.1697
  241SOL    HW1  722   2.092   2.110   3.129  0.5752 -1.3828 -1.1455
  241SOL    HW2  723   2.017   2.139   3.001 -0.2652 -2.6027 -0.9408
  242SOL     OW  724   1.451   0.586   2.279 -0.2975 -0.2360 -0.2846
  242SOL    HW1  725   1.510   0.658   2.301 -1.2412  0.2904  0.6152
  242SOL    HW2  726   1.366   0.613   2.313 -0.5581 -2.0375  0.6496
  243SOL     OW  727   3.240   2.234   2.046  0.4055 -0.0674  0.0535
  243SOL    HW1  728   3.301   2.183   2.099  0.2905  1.1272  1.3948
  243SOL    HW2  729   3.183   2.278   2.110 -1.9855 -1.2283 -1.1401
  244SOL     OW  730   2.430   2.311   0.947  0.3782 -0.0517 -0.3325
  244SOL    HW1  731   2.509   2.362   0.968 -0.7357  1.0882  1.3439
  244SOL    HW2  732   2.368   2.375   0.914  0.3354 -1.0542 -2.3399
  245SOL     OW  733   3.129   3.691   3.189 -0.4431 -0.3675 -0.2437
  245SOL    HW1  734   3.120   3.724   3.279  1.5329 -0.5089  0.0639
  245SOL    HW2  735   3.041   3.693   3.153 -0.9121  2.0580  0.8720
  246SOL     OW  736   2.039   2.168   2.803  0.4517 -0.3559  0.1570
  246SOL    HW1  737   2.060   2.111   2.729  1.3404 -0.8604  0.7731
  246SOL    HW2  738   2.086   2.249   2.785 -0.0526 -0.1509 -0.2591
  247SOL     OW  739   2.273   0.729   0.955  0.1257  0.0086 -0.4198
  247SOL    HW1  740   2.304   0.744   1.045 -0.8866  0.4933 -0.1379
  247SOL    HW2  741   2.326   0.656   0.923  0.0908 -0.5780  0.7960
  248SOL     OW  742   0.371   3.851   0.669 -0.4099  0.3181  0.3905
  248SOL    HW1  743   0.417   3.898   0.738 -1.9927  1.6497  0.6192
  248SOL    HW2  744   0.298   3.808   0.714 -0.6217  0.0026 -0.2344
  249SOL     OW  745   1.760   2.213   1.083 -0.3383  0.2989  0.2877
  249SOL    HW1  746   1.822   2.274   1.043  0.2250 -0.2878  0.2553
  249SOL    HW2  747   1.815   2.145   1.122 -0.9308  0.2288  1.0162
  250SOL     OW  748   0.821   3.016   2.647 -0.4765 -0.2143 -0.1376
  250SOL    HW1  749   0.843   2.924   2.635 -0.6089 -0.1797 -0.6678
  250SOL    HW2  750   0.905   3.060   2.654 -0.4139 -0.3841  0.1562
  251SOL     OW  751   0.043   0.342   2.518  0.3302  0.0911  0.4720
  251SOL    HW1  752   0.003   0.292   2.589  0.7105 -1.4606 -0.3686
  251SOL    HW2  753   0.075   0.276   2.457  1.2706  1.3588 -0.4662
  252SOL     OW  754   1.316   1.465   0.045 -0.3510  0.6710 -0.4331
  252SOL    HW1  755   1.256   1.391   0.051  1.3907 -0.8482 -0.5373
  252SOL    HW2  756   1.339   1.469  -0.048  0.5038  0.5054 -0.2421
  253SOL     OW  757   2.824   2.073   2.400 -0.1671  0.9760  0.3204
  253SOL    HW1  758   2.857   2.040   2.484  0.4040  0.7966  0.0349
  253SOL    HW2  759   2.897   2.059   2.339 -0.2756  1.8471 -0.0294
  254SOL     OW  760   0.032   0.074   2.611 -0.0395 -0.0514  0.1078
  254SOL    HW1  761   0.001  -0.015   2.628 -1.3283  0.5932  1.3864
  254SOL    HW2  762   0.124   0.073   2.638  0.7566 -1.6125 -2.3284
  255SOL     OW  763   1.257   3.965   1.224  0.4482  0.1606 -0.5089
  255SOL    HW1  764   1.253   3.925   1.137  1.7906 -0.0414 -0.4911
  255SOL    HW2  765   1.324   3.914   1.271 -0.7213 -0.1782  0.8784
  256SOL     OW  766   2.443   3.217   3.973 -0.0983 -0.5542 -0.1087
  256SOL    HW1  767   2.522   3.205   4.027 -0.5333 -0.1017  0.6380
  256SOL    HW2  768   2.456   3.157   3.900  1.9641  1.0294 -1.1755
  257SOL     OW  769   2.537   0.683   3.377  0.3016 -0.3533  0.6550
  257SOL    HW1  770   2.582   0.643   3.303  0.7118  3.0316 -1.1413
  257SOL    HW2  771   2.446   0.692   3.349  0.3174  0.3512  0.7986
  258SOL     OW  772   3.035   0.747   3.706  0.1017 -0.1300  0.8238
  258SOL    HW1  773   3.131   0.739   3.702  0.1297 -0.2676  1.7260
  258SOL    HW2  774   3.006   0.712   3.622  0.8162 -0.5553  0.7414
  259SOL     OW  775   0.380   2.383   0.731  0.0545  0.0256 -0.1330
  259SOL    HW1  776   0.340   2.339   0.656  0.5412 -0.5053 -0.0927
  259SOL    HW2  777   0.355   2.329   0.806 -1.5465  1.2799  0.2899
  260SOL     OW  778   0.781   2.141   1.966  0.0040  0.0956  0.4599
  260SOL    HW1  779   0.778   2.232   1.995  0.1218 -0.1849  1.4081
  260SOL    HW2  780   0.872   2.127   1.941  0.0128  0.1986  0.4325
  261SOL     OW  781   1.283   0.667   2.846 -0.2206 -0.1507  0.2139
  261SOL    HW1  782   1.359   0.609   2.851 -0.2629 -0.2280 -0.0184
  261SOL    HW2  783   1.211   0.610   2.820 -0.1528  0.0950 -0.5475
  262SOL     OW  784   3.961   2.493   3.669 -0.1169 -0.2600  0.1973
  262SOL    HW1  785   3.895   2.541   3.619 -1.4449 -1.7781  0.4080
  262SOL    HW2  786   3.953   2.527   3.758 -2.0781 -1.7727  0.6748
  263SOL     OW  787   2.694   2.847   2.067  0.2265 -0.2186 -0.0895
  263SOL    HW1  788   2.771   2.805   2.027 -0.3374 -1.0112 -0.3578
  263SOL    HW2  789   2.647   2.775   2.109 -1.8936 -0.2474 -2.3367
  264SOL     OW  790   2.150   3.819   1.737 -0.1381  0.5551 -0.5992
  264SOL    HW1  791   2.078   3.766   1.770  0.2049 -0.1402 -0.9623
  264SOL    HW2  792   2.208   3.829   1.813 -0.0297  0.1117 -0.6200
  265SOL     OW  793   0.973   3.988   0.829  0.1956  0.2682 -0.3726
  265SOL    HW1  794   0.932   3.951   0.907  0.4297  0.6657 -0.0565
  265SOL    HW2  795   0.899   4.015   0.773  0.0228 -0.8186 -0.6849
  266SOL     OW  796   3.079   1.138   2.198  0.3412  0.5955  0.4288
  266SOL    HW1  797   3.145   1.122   2.130 -0.2678 -0.0227 -0.0317
  266SOL    HW2  798   3.016   1.066   2.187 -1.6549  2.3946 -0.6553
  267SOL     OW  799   3.231   0.368   2.401 -0.0638 -0.2243  0.0620
  267SOL    HW1  800   3.151   0.344   2.447  0.4479 -1.1996  0.4889
  267SOL    HW2  801   3.291   0.396   2.470 -0.5853  2.2929 -0.4064
  268SOL     OW  802   0.055   3.748   0.171  0.1329 -0.7585  0.3205
  268SOL    HW1  803  -0.022   3.804   0.177 -0.1526 -1.1752  0.5415
  268SOL    HW2  804   0.105   3.767   0.251  1.3834  1.1390 -0.8219
  269SOL     OW  805   0.168   0.382   3.142  0.3653 -0.2779  0.1133
  269SOL    HW1  806   0.190   0.334   3.222  0.7917  0.0327  0.1859
  269SOL    HW2  807   0.074   0.369   3.131  0.2979 -0.2952  0.6863
  270SOL     OW  808   2.280   0.477   0.802  0.2912  0.2733 -0.1905
  270SOL    HW1  809   2.250   0.474   0.712 -2.6880 -1.0877  0.7126
  270SOL    HW2  810   2.332   0.397   0.813  0.0787  0.0843 -0.5484
  271SOL     OW  811   1.706   2.891   2.082  0.3440  0.2509  0.5241
  271SOL    HW1  812   1.725   2.977   2.119 -0.5938  1.1814 -1.0298
  271SOL    HW2  813   1.652   2.909   2.004 -1.7843 -1.8455  1.3649
  272SOL     OW  814   1.155   1.465   1.464  0.0968 -0.4719 -0.1272
  272SOL    HW1  815   1.167   1.376   1.429 -1.4628 -1.7326  2.2342
  272SOL    HW2  816   1.060   1.478   1.461  0.2165  0.6547  0.5914
  273SOL     OW  817   2.494   3.914   3.545  0.2808  0.3862  0.3511
  273SOL    HW1  818   2.570   3.911   3.486  0.1439 -1.0922  0.2162
  273SOL    HW2  819   2.494   4.004   3.579  1.5829  0.6602 -0.2958
  274SOL     OW  820   1.201   0.598   1.156  0.5513 -1.0295  0.2786
  274SOL    HW1  821   1.170   0.606   1.066 -0.7433 -0.7208  0.7168
  274SOL    HW2  822   1.273   0.660   1.163  0.1015 -0.4264 -0.3223
  275SOL     OW  823   1.578   2.320   2.585 -0.0846  0.0468  0.4288
  275SOL    HW1  824   1.609   2.378   2.515 -0.0338 -0.8291 -0.2968
  275SOL    HW2  825   1.500   2.278   2.549 -0.0750 -0.3919  0.9102
  276SOL     OW  826   2.470   3.502   0.729 -0.5808  0.5409 -0.2051
  276SOL    HW1  827   2.401   3.553   0.687 -0.8040 -0.0697 -0.5915
  276SOL    HW2  828   2.551   3.532   0.687 -0.6798  0.8012 -0.2081
  277SOL     OW  829   3.527   1.146   1.942 -0.3043  0.4385 -0.6282
  277SOL    HW1  830   3.513   1.201   1.865 -1.9668 -0.1435 -0.7916
  277SOL    HW2  831   3.598   1.087   1.916 -0.2265  0.8449 -1.3840
  278SOL     OW  832   1.719   2.738   2.789 -0.0443  0.0576 -0.0029
  278SOL    HW1  833   1.648   2.675   2.798 -0.5748  0.6476 -0.0380
  278SOL    HW2  834   1.773   2.725   2.867 -1.3338  1.0319  1.0782
  279SOL     OW  835   2.375   1.816   0.488 -0.2530  0.1406  0.0776
  279SOL    HW1  836   2.349   1.797   0.398 -1.6431 -2.3673  0.9011
  279SOL    HW2  837   2.293   1.835   0.533  0.0297 -1.4499  1.3649
  280SOL     OW  838   1.672   1.025   0.158  0.4888  0.4673 -0.1306
  280SOL    HW1  839   1.743   1.075   0.198  1.8254 -0.2786 -1.4593
  280SOL    HW2  840   1.613   1.090   0.122  1.1572  1.1070 -0.0908
  281SOL     OW  841   3.617   2.076   3.802 -0.0184 -0.5956  0.3995
  281SOL    HW1  842   3.706   2.098   3.777 -0.2695 -1.0822 -0.9956
  281SOL    HW2  843   3.599   1.993   3.757 -0.7670 -1.1190  1.6115
  282SOL     OW  844   3.704   1.212   0.997  0.2184 -0.2757 -0.0260
  282SOL    HW1  845   3.627   1.193   0.943 -0.0435  1.0682 -0.1388
  282SOL    HW2  846   3.682   1.294   1.042  2.3167  1.1587 -1.4777
  283SOL     OW  847   3.181   1.022   3.884  0.3739 -0.1993 -0.3066
  283SOL    HW1  848   3.250   1.020   3.950  1.6875 -2.7498 -1.5641
  283SOL    HW2  849   3.222   1.063   3.808 -0.7339  1.6220  0.0286
  284SOL     OW  850   2.762   3.050   1.077 -0.5183 -0.1109 -0.1614
  284SOL    HW1  851   2.832   3.006   1.125 -1.1734 -0.3028  0.6564
  284SOL    HW2  852   2.685   3.040   1.133 -0.8119  1.6085 -0.2045
  285SOL     OW  853   3.312   0.574   3.380 -0.4081  0.0882  0.0968
  285SOL    HW1  854   3.313   0.609   3.290 -0.2772 -0.1010  0.0245
  285SOL    HW2  855   3.300   0.480   3.368  3.0138 -0.4781  0.1069
  286SOL     OW  856   0.985   3.333   2.518  0.0821  0.1091 -0.5842
  286SOL    HW1  857   1.006   3.244   2.546 -0.1096 -0.2028 -1.4210
  286SOL    HW2  858   0.917   3.322   2.451  1.0248  0.7940 -1.6864
  287SOL     OW  859   2.844   2.452   1.949  0.3266 -0.1188  0.1935
  287SOL    HW1  860   2.875   2.417   1.866 -0.9565 -1.5084  0.2491
  287SOL    HW2  861   2.827   2.374   2.003 -0.4712  0.6830  1.1389
  288SOL     OW  862   2.535   3.490   3.018 -0.1052 -0.0954 -0.2213
  288SOL    HW1  863   2.556   3.505   3.110  0.1878  1.4336 -0.4962
  288SOL    HW2  864   2.439   3.488   3.015 -0.1098 -1.0318  0.2216
  289SOL     OW  865   3.499   1.498   1.800  0.1481 -0.0763 -0.0691
  289SOL    HW1  866   3.538   1.570   1.750 -1.4993  0.5513 -0.4992
  289SOL    HW2  867   3.469   1.436   1.733 -1.1775  0.2971  0.1587
  290SOL     OW  868   2.285   3.492   3.613  0.0727  0.0040  0.0385
  290SOL    HW1  869   2.265   3.586   3.614 -0.6241 -0.1340  0.0166
  290SOL    HW2  870   2.245   3.459   3.693 -0.7442 -0.4655 -0.5385
  291SOL     OW  871   1.697   0.288   2.059 -0.1005 -0.2209  0.4039
  291SOL    HW1  872   1.691   0.332   2.144  2.7346 -0.0048  0.5710
  291SOL    HW2  873   1.606   0.265   2.038 -1.2621  2.3448  2.0768
  292SOL     OW  874   0.173   0.565   1.966  0.1200 -0.3186  0.3952
  292SOL    HW1  875   0.089   0.549   1.924  0.3829 -1.4264  0.2533
  292SOL    HW2  876   0.169   0.514   2.047  0.6271 -0.3351  0.4110
  293SOL     OW  877   1.444   3.949   2.319  0.1547  0.0827 -0.1387
  293SOL    HW1  878   1.383   3.883   2.287  0.2074  0.0465 -0.1664
  293SOL    HW2  879   1.405   4.032   2.293 -0.0559  0.0745  0.1525
  294SOL     OW  880   1.324   2.295   0.342 -0.8417  0.6952 -0.0401
  294SOL    HW1  881   1.268   2.301   0.264 -2.3330 -0.9021  0.8269
  294SOL    HW2  882   1.392   2.233   0.318  0.7197  2.7223 -1.1368
  295SOL     OW  883   1.051   2.261   3.411  0.3060 -0.1125 -0.0884
  295SOL    HW1  884   1.098   2.180   3.388  0.5575  0.0487 -0.1568
  295SOL    HW2  885   0.959   2.242   3.393  0.3491 -0.4313  0.0347
  296SOL     OW  886   0.061   1.723   3.052 -0.6270 -0.2475  0.3728
  296SOL    HW1  887   0.022   1.713   2.965 -1.1472  0.7181  0.4825
  296SOL    HW2  888  -0.005   1.771   3.102  0.0566  0.0145  1.0303
  297SOL     OW  889   0.724   1.690   0.274  0.3630 -0.5452 -0.1467
  297SOL    HW1  890   0.780   1.614   0.258  1.6419  0.5307 -1.0813
  297SOL    HW2  891   0.709   1.727   0.187 -0.5566  0.0687  0.2587
  298SOL     OW  892   0.695   3.075   0.506 -0.3079  0.3221  0.4608
  298SOL    HW1  893   0.703   3.160   0.550 -0.7175 -0.5081  2.2579
  298SOL    HW2  894   0.736   3.014   0.567 -1.5803 -1.0030  0.0402
  299SOL     OW  895   1.023   1.094   1.820  0.0208 -0.0264 -0.6151
  299SOL    HW1  896   0.972   1.149   1.760 -0.0369  0.2143 -0.3486
  299SOL    HW2  897   0.957   1.045   1.869 -0.0502  1.5076  0.9046
  300SOL     OW  898   2.480   0.035   0.021 -0.1819 -0.0472  0.2433
  300SOL    HW1  899   2.448   0.114   0.065  0.3950  1.3281 -1.6975
  300SOL    HW2  900   2.420   0.023  -0.053  0.4516 -0.7400 -0.1740
  301SOL     OW  901   2.588   0.994   1.152 -0.7733 -0.3008  0.4048
  301SOL    HW1  902   2.610   1.047   1.229  0.0035 -0.0685  0.0322
  301SOL    HW2  903   2.546   0.916   1.188 -2.0952  0.6145  0.9577
  302SOL     OW  904   1.950   2.429   2.966 -0.6727  0.6835  0.0181
  302SOL    HW1  905   1.910   2.416   3.052 -1.7246  0.4260 -0.4882
  302SOL    HW2  906   1.882   2.402   2.904  1.5421 -3.6410 -0.9098
  303SOL     OW  907   1.492   3.781   2.733 -0.4278 -0.1369 -0.3059
  303SOL    HW1  908   1.478   3.816   2.821 -1.1861 -1.0873 -0.0318
  303SOL    HW2  909   1.515   3.857   2.681  1.2846  0.2708  0.9638
  304SOL     OW  910   1.375   2.417   3.028  0.0954 -0.1127 -0.2973
  304SOL    HW1  911   1.292   2.411   3.076 -0.0550 -1.0904 -0.6526
  304SOL    HW2  912   1.414   2.499   3.057  0.4528 -1.0861  2.2019
  305SOL     OW  913   1.375   0.873   0.579  0.2546  0.6661  0.3081
  305SOL    HW1  914   1.382   0.790   0.625  3.2799  0.7043  0.1204
  305SOL    HW2  915   1.441   0.868   0.509  0.1157  2.9575 -0.0829
  306SOL     OW  916   1.964   1.612   0.299 -0.3174  0.4901 -0.1946
  306SOL    HW1  917   1.890   1.610   0.359 -1.5033  0.1039 -1.5976
  306SOL    HW2  918   1.927   1.648   0.218  0.9977  0.1670 -0.9593
  307SOL     OW  919   1.732   2.057   3.607 -0.0951 -0.1180  0.1180
  307SOL    HW1  920   1.696   2.122   3.546 -1.0307  0.7080  1.4900
  307SOL    HW2  921   1.657   2.029   3.658  0.8897  0.3528  1.9081
  308SOL     OW  922   0.571   1.396   1.633  0.3871  0.0649  0.4680
  308SOL    HW1  923   0.620   1.475   1.656  0.0220  0.4421 -0.0462
  308SOL    HW2  924   0.538   1.413   1.545  0.0418 -0.5339  0.4797
  309SOL     OW  925   2.218   2.839   1.884 -0.2043  0.3078 -0.4095
  309SOL    HW1  926   2.210   2.909   1.819  0.5951  0.0170 -0.8267
  309SOL    HW2  927   2.191   2.760   1.837 -1.5971  0.3858  0.2015
  310SOL     OW  928   3.104   2.400   2.845 -0.6899 -0.0894 -0.2514
  310SOL    HW1  929   3.086   2.476   2.789  0.0835  0.2452 -0.0487
  310SOL    HW2  930   3.195   2.377   2.826 -0.8702 -0.8727 -0.1959
  311SOL     OW  931   2.549   3.391   2.284 -0.0218 -0.1681 -0.2131
  311SOL    HW1  932   2.639   3.360   2.287 -0.0107 -0.4183 -1.8978
  311SOL    HW2  933   2.549   3.456   2.214 -1.5529 -1.7441 -1.7893
  312SOL     OW  934   2.332   0.493   1.160  0.6966 -0.3054  0.1279
  312SOL    HW1  935   2.404   0.543   1.198  0.3179  0.1335  0.2744
  312SOL    HW2  936   2.352   0.491   1.066  1.2454 -0.7612  0.2507
  313SOL     OW  937   0.148   0.366   3.660  0.4320 -0.1853  0.5045
  313SOL    HW1  938   0.139   0.432   3.728 -0.3027  0.8892 -0.5900
  313SOL    HW2  939   0.064   0.320   3.660  0.9110 -1.1053  1.2068
  314SOL     OW  940   1.925   1.085   2.254 -0.2018  0.0885 -0.1620
  314SOL    HW1  941   1.952   1.169   2.290 -0.5783 -0.0742  0.5149
  314SOL    HW2  942   1.897   1.105   2.164 -0.2304  0.6730 -0.0243
  315SOL     OW  943   3.812   2.420   3.367 -0.4074 -0.1037  0.2500
  315SOL    HW1  944   3.849   2.429   3.279 -0.7818 -0.6820  0.0330
  315SOL    HW2  945   3.885   2.387   3.420 -1.0685 -3.2481 -0.6035
  316SOL     OW  946   0.655   1.120   3.350  0.2174  0.2628  0.0589
  316SOL    HW1  947   0.616   1.202   3.380  1.1646  0.8180 -0.1643
  316SOL    HW2  948   0.664   1.131   3.255 -2.1745 -1.2215 -0.4154
  317SOL     OW  949   0.805   0.668   0.039 -0.1301  0.1144  0.6042
  317SOL    HW1  950   0.809   0.573   0.038  0.1295  0.1210 -0.7335
  317SOL    HW2  951   0.897   0.696   0.046  0.0329  0.2480 -1.6069
  318SOL     OW  952   2.451   2.285   3.304 -0.6019  0.8270  0.4229
  318SOL    HW1  953   2.413   2.363   3.345  1.5820  0.5658  3.2396
  318SOL    HW2  954   2.539   2.313   3.278 -0.6871 -0.0546 -0.9239
  319SOL     OW  955   2.091   0.943   3.960 -0.0441 -0.2860 -0.2114
  319SOL    HW1  956   2.146   0.870   3.989 -0.3786  0.4048  2.3928
  319SOL    HW2  957   2.001   0.915   3.981 -0.2277  0.5913  0.2012
  320SOL     OW  958   1.768   0.808   2.071  0.8856 -0.0474  0.4775
  320SOL    HW1  959   1.761   0.816   1.976 -2.0037 -3.7672  0.1504
  320SOL    HW2  960   1.833   0.739   2.085 -0.0908 -0.8875  1.0373
  321SOL     OW  961   0.676   2.233   2.327 -0.1014  0.1543  0.5369
  321SOL    HW1  962   0.642   2.180   2.399  2.5383 -1.0292  1.0069
  321SOL    HW2  963   0.641   2.192   2.248 -0.2690 -0.6137  1.0001
  322SOL     OW  964   1.585   3.307   0.633  0.3519 -0.2539 -0.2854
  322SOL    HW1  965   1.597   3.305   0.538 -0.1399 -2.1036 -0.3446
  322SOL    HW2  966   1.673   3.310   0.669  0.6046 -1.1214 -0.8038
  323SOL     OW  967   3.445   1.691   2.756  0.6669 -0.3883 -0.1149
  323SOL    HW1  968   3.371   1.637   2.782 -0.9828  0.7370 -2.1799
  323SOL    HW2  969   3.517   1.663   2.813 -1.6892 -0.4508  3.0933
  324SOL     OW  970   3.788   0.425   1.391 -0.0512 -0.1776  0.5299
  324SOL    HW1  971   3.696   0.447   1.402 -0.1154  1.0863 -1.8945
  324SOL    HW2  972   3.832   0.509   1.380  0.7900 -0.8517 -1.9459
  325SOL     OW  973   0.914   1.502   0.229  0.4767  0.4520 -0.6358
  325SOL    HW1  974   0.860   1.426   0.207 -1.0603  1.1618  0.5202
  325SOL    HW2  975   1.003   1.467   0.236 -0.2933 -1.3942  0.5910
  326SOL     OW  976   2.157   0.766   3.385  0.1580 -0.8718  0.5416
  326SOL    HW1  977   2.077   0.779   3.334 -0.0788 -2.3268  0.4961
  326SOL    HW2  978   2.184   0.676   3.365  1.4262 -0.6402  1.0897
  327SOL     OW  979   3.517   1.186   0.756 -0.1694  0.2496 -0.0311
  327SOL    HW1  980   3.427   1.179   0.724  0.3478  1.8615 -2.0390
  327SOL    HW2  981   3.551   1.266   0.716  2.1259 -0.2126  0.8201
  328SOL     OW  982   3.983   0.929   1.864  0.1665  0.3634 -1.1012
  328SOL    HW1  983   4.029   1.004   1.901  1.0829 -0.4463 -0.5460
  328SOL    HW2  984   3.905   0.919   1.918 -0.1505  1.1242 -1.4079
  329SOL     OW  985   1.005   3.036   2.277  0.2808 -0.2132  0.1831
  329SOL    HW1  986   0.937   3.087   2.319  0.8026 -0.7980  1.8096
  329SOL    HW2  987   1.080   3.095   2.269  1.2605 -0.8942  3.0558
  330SOL     OW  988   3.926   1.609   0.655  0.5296 -0.3473 -0.1040
  330SOL    HW1  989   3.909   1.676   0.721  0.1871  1.8231 -2.2533
  330SOL    HW2  990   4.021   1.606   0.647  0.6655 -1.7273  1.4662
  331SOL     OW  991   0.362   0.647   3.741  0.3468  0.2957 -0.0870
  331SOL    HW1  992   0.353   0.618   3.650  0.2900  2.7334 -0.9330
  331SOL    HW2  993   0.452   0.623   3.764  0.3024 -0.5198 -0.6846
  332SOL     OW  994   3.994   2.550   2.055  0.1028 -0.1173 -0.4215
  332SOL    HW1  995   3.918   2.554   2.112 -0.8948 -1.1295 -1.6221
  332SOL    HW2  996   4.055   2.491   2.101  0.1371  0.6072  0.4898
  333SOL     OW  997   1.162   1.227   1.309  0.2250  0.4988  0.7217
  333SOL    HW1  998   1.185   1.134   1.314 -3.6078 -0.5750  1.9105
  333SOL    HW2  999   1.169   1.248   1.216  2.6023 -0.4653  0.6032
  334SOL     OW 1000   2.803   2.066   3.764 -0.8380 -0.4912  0.4591
  334SOL    HW1 1001   2.772   2.022   3.684  0.3590 -0.9249  0.2160
  334SOL    HW2 1002   2.775   2.008   3.835 -1.4101 -0.3917  0.3213
  335SOL     OW 1003   1.356   2.125   1.734  0.2673 -0.4669  0.4014
  335SOL    HW1 1004   1.286   2.189   1.722  0.8502  0.4500  1.6376
  335SOL    HW2 1005   1.325   2.069   1.805  0.7391 -0.1200  0.8847
  336SOL     OW 1006   1.007   2.566   3.216 -0.0286 -0.0042 -0.6564
  336SOL    HW1 1007   0.986   2.533   3.128  1.9674 -2.8730 -0.1641
  336SOL    HW2 1008   1.032   2.657   3.201 -1.8689  0.2575 -2.7091
  337SOL     OW 1009   1.484   2.734   3.370 -0.5332 -0.1440 -0.6653
  337SOL    HW1 1010   1.559   2.753   3.425 -0.1289 -0.3302 -1.1429
  337SOL    HW2 1011   1.433   2.669   3.419 -0.3262 -0.1018 -0.3928
  338SOL     OW 1012   3.898   0.406   1.137  0.1522 -0.0074  0.3729
  338SOL    HW1 1013   3.863   0.379   1.222  1.5012  0.7888  1.2169
  338SOL    HW2 1014   3.820   0.429   1.086 -0.6936 -0.6324  1.3357
  339SOL     OW 1015   0.182   3.971   2.111  0.3413  0.0091  0.3246
  339SOL    HW1 1016   0.199   4.021   2.191  0.9816 -0.5992  0.5796
  339SOL    HW2 1017   0.108   3.915   2.134  1.8328 -1.6992  1.2282
  340SOL     OW 1018   0.046   3.704   3.290  0.5817  0.2001 -0.2813
  340SOL    HW1 1019   0.043   3.633   3.353 -0.3939 -0.2380 -0.8028
  340SOL    HW2 1020   0.035   3.661   3.205 -0.5929  1.0228 -0.5612
  341SOL     OW 1021   2.540   3.931   2.627  0.4955 -0.3765 -0.8221
  341SOL    HW1 1022   2.481   3.980   2.684 -0.4352 -1.7192 -0.5834
  341SOL    HW2 1023   2.482   3.880   2.570  1.4115 -1.4961 -0.7980
  342SOL     OW 1024   1.264   1.829   1.516  0.3066 -0.5472  0.0191
  342SOL    HW1 1025   1.326   1.816   1.588 -0.1077 -1.1751  0.2680
  342SOL    HW2 1026   1.187   1.777   1.541 -0.8042  1.1329  0.3048
  343SOL     OW 1027   0.299   2.030   2.272 -0.8163  0.9272 -0.8015
  343SOL    HW1 1028   0.244   2.093   2.318  0.8996  1.0918  1.2012
  343SOL    HW2 1029   0.270   1.945   2.303  0.3679  1.0402  0.7441
  344SOL     OW 1030   1.232   1.733   3.726 -0.5627  0.7422 -0.5486
  344SOL    HW1 1031   1.165   1.669   3.753 -0.3621  1.5199  2.0688
  344SOL    HW2 1032   1.304   1.679   3.694 -1.2834 -0.2324 -0.6021
  345SOL     OW 1033   1.248   0.607   3.450 -0.3103 -0.2202 -0.5165
  345SOL    HW1 1034   1.322   0.550   3.431 -0.6137 -0.2660 -1.6373
  345SOL    HW2 1035   1.286   0.681   3.496  0.4275 -0.2781 -1.0133
  346SOL     OW 1036   2.690   3.087   3.711  0.4085 -0.1381  0.0963
  346SOL    HW1 1037   2.738   3.027   3.655 -0.1570 -0.4071 -0.1098
  346SOL    HW2 1038   2.711   3.059   3.800  1.0271  0.0641  0.0143
  347SOL     OW 1039   3.857   1.502   3.771  0.3189  0.3989 -0.0029
  347SOL    HW1 1040   3.788   1.529   3.711  0.9426  1.4550 -0.2809
  347SOL    HW2 1041   3.811   1.459   3.843 -0.5928  0.7477 -0.3571
  348SOL     OW 1042   3.892   1.085   2.838 -0.0356  0.1433 -0.3160
  348SOL    HW1 1043   3.933   1.041   2.913 -0.2988  2.4747  1.2905
  348SOL    HW2 1044   3.929   1.173   2.838 -3.2475  1.6239 -0.1846
  349SOL     OW 1045   0.362   0.830   0.256 -0.0769  0.0955  0.8109
  349SOL    HW1 1046   0.317   0.895   0.311  0.3637 -0.1438  1.4650
  349SOL    HW2 1047   0.428   0.792   0.313  1.3831  0.8617 -0.2844
  350SOL     OW 1048   1.786   1.676   1.880 -0.1716  0.7341  0.0192
  350SOL    HW1 1049   1.815   1.711   1.964  0.3513  1.3249 -0.3997
  350SOL    HW2 1050   1.696   1.706   1.871 -1.0720 -1.2725  1.4179
  351SOL     OW 1051   0.558   0.866   0.548 -0.1746 -0.2382  0.8809
  351SOL    HW1 1052   0.584   0.854   0.639  2.2078  0.6651  0.3760
  351SOL    HW2 1053   0.522   0.781   0.522  0.2802 -0.8952  2.2996
  352SOL     OW 1054   3.148   0.062   1.725 -0.0895  0.9440  0.1175
  352SOL    HW1 1055   3.088  -0.008   1.700  2.1637 -1.4528  0.9562
  352SOL    HW2 1056   3.122   0.085   1.814 -0.0620  0.2888  0.2942
  353SOL     OW 1057   3.799   0.827   2.546  0.2197  0.6184  0.7988
  353SOL    HW1 1058   3.815   0.816   2.452  0.6857  3.3534  0.4577
  353SOL    HW2 1059   3.887   0.838   2.584  0.3885 -3.8818  2.2545
  354SOL     OW 1060   3.568   0.038   0.208 -0.1743  0.2393 -0.0062
  354SOL    HW1 1061   3.588   0.125   0.174  0.7973  0.7529  1.7221
  354SOL    HW2 1062   3.542  -0.013   0.132 -0.0138  1.8328 -1.1703
  355SOL     OW 1063   0.548   0.884   3.694 -0.7320  0.9008  0.3035
  355SOL    HW1 1064   0.504   0.871   3.778  0.4742  0.8143  0.9375
  355SOL    HW2 1065   0.620   0.822   3.694 -1.6833 -0.3157 -1.5457
  356SOL     OW 1066   1.916   3.195   3.915  0.6425  0.3769 -0.2407
  356SOL    HW1 1067   1.908   3.106   3.950  1.4041  0.3978  0.0094
  356SOL    HW2 1068   1.927   3.250   3.993 -1.5580  0.9335 -0.2547
  357SOL     OW 1069   2.413   1.872   2.783  0.0867 -0.0748 -0.2306
  357SOL    HW1 1070   2.440   1.941   2.722  2.0095 -1.2386 -0.7781
  357SOL    HW2 1071   2.447   1.900   2.868  1.3711 -0.5811 -0.5566
  358SOL     OW 1072   2.731   0.132   3.718  0.1072  0.5431  0.3070
  358SOL    HW1 1073   2.757   0.113   3.628  0.3292  0.7117  0.3344
  358SOL    HW2 1074   2.813   0.130   3.768 -0.1617 -0.7644  0.7252
  359SOL     OW 1075   0.949   2.723   0.575 -0.3149  0.1882  0.2581
  359SOL    HW1 1076   0.883   2.749   0.639  1.0313  0.3143  1.6448
  359SOL    HW2 1077   0.927   2.773   0.496 -0.8802  1.5316  1.2223
  360SOL     OW 1078   3.357   3.773   1.961  0.6865 -0.1492  0.4684
  360SOL    HW1 1079   3.374   3.706   2.026  3.6453  0.8357  0.8351
  360SOL    HW2 1080   3.367   3.856   2.008 -0.8958  0.6058 -0.4290
  361SOL     OW 1081   1.017   3.019   1.747  0.1924 -0.4256  0.1201
  361SOL    HW1 1082   1.051   2.981   1.828  1.9444  1.6738  0.4650
  361SOL    HW2 1083   1.083   2.995   1.681 -0.0148 -0.1394 -0.1902
  362SOL     OW 1084   1.581   0.256   3.535 -0.4074 -0.0993  0.0419
  362SOL    HW1 1085   1.553   0.178   3.584  0.1310  0.0435  0.5994
  362SOL    HW2 1086   1.664   0.231   3.496 -0.3599  0.1087  0.0097
  363SOL     OW 1087   2.317   3.075   0.312 -0.8516 -0.8110  0.2058
  363SOL    HW1 1088   2.242   3.131   0.296 -0.4240 -0.6637 -1.4199
  363SOL    HW2 1089   2.387   3.135   0.336 -0.7210 -0.7564 -0.3053
  364SOL     OW 1090  -0.019   1.914   2.571 -0.0324 -0.0169  0.2970
  364SOL    HW1 1091  -0.000   2.003   2.600  0.9809 -1.0817  3.3167
  364SOL    HW2 1092   0.067   1.872   2.565 -0.6129 -1.5298  1.7889
  365SOL     OW 1093   0.609   1.231   1.388 -0.0652  0.0118 -0.5455
  365SOL    HW1 1094   0.654   1.163   1.437  0.2817 -0.3995 -1.4116
  365SOL    HW2 1095   0.527   1.191   1.360  0.4444 -0.3030 -1.6473
  366SOL     OW 1096   0.413   0.299   0.194  0.4074 -0.3499  0.1852
  366SOL    HW1 1097   0.419   0.208   0.225 -0.5180 -0.6574 -0.4748
  366SOL    HW2 1098   0.496   0.314   0.149 -0.4325 -1.8245 -2.0511
  367SOL     OW 1099   1.466   1.750   1.671 -0.0894  0.8117  0.2112
  367SOL    HW1 1100   1.479   1.712   1.758  1.6988  1.6450  0.3673
  367SOL    HW2 1101   1.508   1.687   1.611 -2.1656 -0.2463 -0.2040
  368SOL     OW 1102   1.211   3.632   1.262 -0.1611  0.5024  0.5013
  368SOL    HW1 1103   1.184   3.717   1.297  1.3173  1.2519 -0.0768
  368SOL    HW2 1104   1.275   3.599   1.325  0.8014  0.7935 -0.2965
  369SOL     OW 1105   2.481   2.910   0.119 -0.2044  0.2156  0.1863
  369SOL    HW1 1106   2.435   2.983   0.160 -0.5144 -0.2873  0.7611
  369SOL    HW2 1107   2.574   2.926   0.137 -0.0866  1.4764 -1.3728
  370SOL     OW 1108   0.151   2.525   2.730  0.0354  0.5386  0.1111
  370SOL    HW1 1109   0.123   2.459   2.794  0.7782  0.7170  0.6359
  370SOL    HW2 1110   0.246   2.527   2.738  0.1566  0.4992 -1.0854
  371SOL     OW 1111   1.817   1.518   3.909  0.0329  0.0623  0.1065
  371SOL    HW1 1112   1.780   1.465   3.838  0.2664 -0.6437  0.5028
  371SOL    HW2 1113   1.904   1.480   3.924  0.3639  0.8103  0.1333
  372SOL     OW 1114   1.175   0.853   1.755 -0.7695 -0.6923  0.0539
  372SOL    HW1 1115   1.266   0.881   1.762 -0.6561 -0.9844 -0.2086
  372SOL    HW2 1116   1.124   0.932   1.774 -0.4584 -0.0581 -1.5439
  373SOL     OW 1117   1.449   1.159   1.110 -0.0766  0.1487 -0.3688
  373SOL    HW1 1118   1.402   1.087   1.067 -0.9624  0.0542  0.6912
  373SOL    HW2 1119   1.379   1.218   1.139  0.5098  0.4072  0.5526
  374SOL     OW 1120   1.443   3.798   3.750  0.1122  0.6950  0.4155
  374SOL    HW1 1121   1.369   3.810   3.810 -0.3262  0.6225 -0.1133
  374SOL    HW2 1122   1.510   3.754   3.804 -1.3402 -2.1420  0.1278
  375SOL     OW 1123   1.084   2.036   1.843  0.8324  0.3924 -0.0099
  375SOL    HW1 1124   1.147   2.015   1.912 -0.2059  1.7789  1.4606
  375SOL    HW2 1125   1.134   2.085   1.779  1.7082 -0.4298  0.0289
  376SOL     OW 1126   0.960   1.659   3.430 -0.4237  0.5382 -0.3483
  376SOL    HW1 1127   0.986   1.576   3.468 -1.2725  0.4124 -0.0358
  376SOL    HW2 1128   0.942   1.639   3.338 -1.8375  0.1115  0.0053
  377SOL     OW 1129   1.126   3.632   0.646 -0.1369 -0.3487 -0.0271
  377SOL    HW1 1130   1.039   3.643   0.684 -0.3478  4.4381 -1.3305
  377SOL    HW2 1131   1.112   3.573   0.572 -1.7760 -1.3286  0.9936
  378SOL     OW 1132   1.652   3.321   0.948  0.5071  0.2709  0.4853
  378SOL    HW1 1133   1.601   3.248   0.914  0.1466  2.0743 -3.4717
  378SOL    HW2 1134   1.743   3.296   0.933  0.5108 -0.3104  1.4277
  379SOL     OW 1135   3.063   0.331   0.546 -0.6482  0.2981  0.5748
  379SOL    HW1 1136   3.008   0.398   0.587  0.7805  1.8201  0.1068
  379SOL    HW2 1137   3.036   0.332   0.454 -0.5690  0.3076  0.5515
  380SOL     OW 1138   0.372   2.260   2.979 -0.4720  0.6949  0.4488
  380SOL    HW1 1139   0.425   2.222   3.050 -0.7303 -0.9086 -0.1825
  380SOL    HW2 1140   0.436   2.285   2.912 -0.4693 -1.6171 -0.4888
  381SOL     OW 1141   1.200   2.652   2.850 -0.5301 -0.4751  0.9170
  381SOL    HW1 1142   1.206   2.747   2.864 -2.6512 -0.1918  0.3549
  381SOL    HW2 1143   1.204   2.615   2.938 -1.2027  0.2914  1.2914
  382SOL     OW 1144   2.851   0.388   3.364 -0.6281  0.0499  0.2218
  382SOL    HW1 1145   2.886   0.476   3.353 -0.7966  0.1496  0.4725
  382SOL    HW2 1146   2.928   0.331   3.361 -0.6582  0.0561 -1.5250
  383SOL     OW 1147   2.847   1.972   0.308  0.0263  0.3117  0.3955
  383SOL    HW1 1148   2.757   1.949   0.282  0.0855  0.0836  0.3850
  383SOL    HW2 1149   2.872   1.902   0.369 -0.1761  0.9327  1.2004
  384SOL     OW 1150   0.986   0.663   3.752 -0.0904  0.7485 -0.0086
  384SOL    HW1 1151   0.914   0.672   3.690  0.2011  0.8905 -0.3258
  384SOL    HW2 1152   0.943   0.642   3.835 -0.4303 -0.4347 -0.4601
  385SOL     OW 1153   0.415   0.991   0.017  0.2554 -0.2287  0.0713
  385SOL    HW1 1154   0.507   0.966   0.019  0.0099 -1.2788  2.0688
  385SOL    HW2 1155   0.378   0.950   0.096 -1.4139  2.1050  0.6078
  386SOL     OW 1156   1.874   1.089   3.412  0.1702 -0.0569  0.1357
  386SOL    HW1 1157   1.793   1.041   3.393  0.1256  0.0500  0.0517
  386SOL    HW2 1158   1.937   1.054   3.349  0.0442  0.2389 -0.1584
  387SOL     OW 1159   3.644   0.977   2.313 -0.3437 -0.0340  0.4867
  387SOL    HW1 1160   3.622   1.041   2.380 -0.1705  2.5731 -1.8041
  387SOL    HW2 1161   3.582   0.993   2.242  1.1517 -0.8183 -1.0808
  388SOL     OW 1162   3.579   2.743   0.523  0.6842  0.0931  0.4717
  388SOL    HW1 1163   3.503   2.726   0.467  2.2064  0.7652 -1.9499
  388SOL    HW2 1164   3.642   2.674   0.500  2.1820  1.6534 -0.3498
  389SOL     OW 1165   3.443   1.745   0.132  0.0196  0.3393 -0.4712
  389SOL    HW1 1166   3.450   1.820   0.074 -0.4694  0.3223 -0.5584
  389SOL    HW2 1167   3.350   1.742   0.157 -0.4770 -1.5553 -2.2465
  390SOL     OW 1168   3.467   0.723   0.592  0.0381  0.4343  1.2129
  390SOL    HW1 1169   3.552   0.683   0.570  0.3847  1.3582  0.7886
  390SOL    HW2 1170   3.475   0.748   0.684  0.0978  0.2015  1.2712
  391SOL     OW 1171   2.775   0.680   1.808  0.3699 -0.1318  0.5093
  391SOL    HW1 1172   2.865   0.708   1.793  0.2866  1.1199  2.0149
  391SOL    HW2 1173   2.780   0.622   1.884  0.2083 -2.3365 -1.0734
  392SOL     OW 1174   0.586   1.724   1.110  0.0237  0.6860  0.1531
  392SOL    HW1 1175   0.625   1.801   1.068 -0.7406  0.1505 -1.6142
  392SOL    HW2 1176   0.505   1.708   1.062 -0.3231 -0.6620  1.1156
  393SOL     OW 1177   1.526  -0.008   2.574 -0.0954  0.1367 -0.0186
  393SOL    HW1 1178   1.505  -0.041   2.486 -0.1296  0.6911 -0.2261
  393SOL    HW2 1179   1.472   0.070   2.584 -0.2932 -0.0786  0.6124
  394SOL     OW 1180   1.636   1.449   0.575  0.5270  0.1261 -0.0510
  394SOL    HW1 1181   1.714   1.401   0.602  0.7932  0.4841 -0.1654
  394SOL    HW2 1182   1.670   1.532   0.541  0.1274  0.1185 -0.4841
  395SOL     OW 1183   3.465   1.299   3.397 -0.4483  0.5791 -0.1713
  395SOL    HW1 1184   3.384   1.327   3.354 -1.0852  0.2223  0.7738
  395SOL    HW2 1185   3.477   1.209   3.369 -1.1662  0.1613  0.8004
  396SOL     OW 1186   1.725   3.789   1.848  0.5323 -0.4028  0.3507
  396SOL    HW1 1187   1.783   3.773   1.923  1.1879 -0.2030 -0.1070
  396SOL    HW2 1188   1.645   3.825   1.888  0.9328 -0.1462  0.9462
  397SOL     OW 1189   1.642   1.894   0.599 -0.2277 -0.1668 -0.2244
  397SOL    HW1 1190   1.678   1.962   0.543 -1.3797  0.0364 -0.7497
  397SOL    HW2 1191   1.579   1.941   0.655 -0.4558 -0.6650 -0.0590
  398SOL     OW 1192   0.213   0.135   3.847  0.1161 -0.4824  0.1588
  398SOL    HW1 1193   0.277   0.133   3.776 -1.0766  1.0882 -1.0183
  398SOL    HW2 1194   0.151   0.203   3.822 -1.9655 -1.8561  1.3246
  399SOL     OW 1195   0.735   0.569   0.637 -0.2592  0.0744 -0.0312
  399SOL    HW1 1196   0.689   0.494   0.675 -1.5495  0.7321 -0.2481
  399SOL    HW2 1197   0.718   0.641   0.698  2.9658 -0.2523  1.5042
  400SOL     OW 1198   3.846   2.218   3.702  0.2854  0.3964  0.4641
  400SOL    HW1 1199   3.757   2.253   3.699 -0.3423 -1.1805 -1.1021
  400SOL    HW2 1200   3.900   2.293   3.728 -1.4068  1.5640  0.7835
  401SOL     OW 1201   2.956   0.779   1.481 -0.3184 -0.2601  0.4761
  401SOL    HW1 1202   3.009   0.726   1.540  1.8131  0.8558 -0.3053
  401SOL    HW2 1203   3.020   0.826   1.427 -2.1125  1.5956 -0.1786
  402SOL     OW 1204   2.255   3.438   3.906  0.2202  0.2636 -0.5879
  402SOL    HW1 1205   2.248   3.494   3.983 -2.3561  2.2424 -2.1085
  402SOL    HW2 1206   2.282   3.353   3.941 -1.4632  0.8935  2.5845
  403SOL     OW 1207   0.366   1.002   1.237  0.0740 -0.2148 -0.3577
  403SOL    HW1 1208   0.290   0.999   1.180  0.7306  1.8909 -1.4184
  403SOL    HW2 1209   0.349   1.074   1.297  0.1903 -1.2735  1.0143
  404SOL     OW 1210   3.505   0.049   0.784 -0.1451  0.6361  0.0559
  404SOL    HW1 1211   3.521  -0.046   0.779 -0.3078  0.6612 -1.2013
  404SOL    HW2 1212   3.501   0.077   0.693 -4.6823  1.1078  0.2210
  405SOL     OW 1213   0.740   3.585   1.422 -0.1479  0.1170  0.3488
  405SOL    HW1 1214   0.774   3.510   1.469 -1.3853  0.8346  2.5395
  405SOL    HW2 1215   0.694   3.548   1.347 -0.6795 -1.3291  1.3484
  406SOL     OW 1216   3.570   0.737   2.187 -0.2276  0.3065 -0.1734
  406SOL    HW1 1217   3.624   0.809   2.222  1.0277  0.4463 -2.2201
  406SOL    HW2 1218   3.543   0.688   2.264  1.4815  1.2017  1.0766
  407SOL     OW 1219   0.082   1.591   3.645  0.1696 -0.2701  0.0853
  407SOL    HW1 1220   0.025   1.520   3.676 -0.8276  1.1553  1.7145
  407SOL    HW2 1221   0.072   1.660   3.711 -1.8622  2.9665 -3.2539
  408SOL     OW 1222   2.201   1.599   1.289 -0.0267  0.5623 -0.2179
  408SOL    HW1 1223   2.235   1.659   1.223 -0.5633  1.6390  0.4560
  408SOL    HW2 1224   2.267   1.600   1.358  0.0221  0.2719 -0.2579
  409SOL     OW 1225   0.105   0.718   0.093  0.1951  0.3575  0.0424
  409SOL    HW1 1226   0.104   0.813   0.080  0.0424  0.3264 -0.1990
  409SOL    HW2 1227   0.184   0.701   0.144 -0.7947  0.8235  1.7878
  410SOL     OW 1228   4.012   1.002   1.480 -0.3563 -0.0120  0.5569
  410SOL    HW1 1229   3.974   1.003   1.392  1.1736  0.5867 -0.1400
  410SOL    HW2 1230   4.001   1.091   1.512  0.4762  0.1852  0.3211
  411SOL     OW 1231   3.007   1.332   0.894  0.5833  0.3475 -0.2225
  411SOL    HW1 1232   2.990   1.299   0.982  2.0852  1.8116  0.6645
  411SOL    HW2 1233   2.969   1.420   0.894  0.2167  0.2049 -1.2036
  412SOL     OW 1234   0.257   0.153   2.314  0.3205  0.0747 -0.3686
  412SOL    HW1 1235   0.322   0.183   2.250  1.1585 -2.1471 -0.6740
  412SOL    HW2 1236   0.174   0.186   2.281  1.1615  2.1834 -0.4980
  413SOL     OW 1237   1.788   2.926   0.691 -0.0912 -0.2031 -0.1904
  413SOL    HW1 1238   1.785   2.957   0.781 -1.4458  0.8519 -0.5591
  413SOL    HW2 1239   1.870   2.960   0.656 -0.5341  1.1540  0.0527
  414SOL     OW 1240   0.275   1.750   2.327  0.4476 -0.1508  0.4200
  414SOL    HW1 1241   0.246   1.660   2.336  0.1570  0.0577  1.7967
  414SOL    HW2 1242   0.315   1.772   2.412  2.3586  0.3829 -0.5502
  415SOL     OW 1243   2.975   2.783   2.493 -0.0527 -0.7423 -0.3959
  415SOL    HW1 1244   2.993   2.861   2.545 -0.3544 -0.9286 -0.0059
  415SOL    HW2 1245   3.013   2.802   2.407 -1.3387  0.4049 -0.7540
  416SOL     OW 1246   0.467   3.161   2.820  0.0148 -0.1185 -0.3346
  416SOL    HW1 1247   0.508   3.179   2.735  0.6238 -3.3632 -0.8694
  416SOL    HW2 1248   0.533   3.187   2.885  0.9231 -0.6968 -1.0102
  417SOL     OW 1249   1.804   2.970   0.028  0.0758 -0.0480 -0.0405
  417SOL    HW1 1250   1.709   2.974   0.022  0.1603  0.3139 -2.4139
  417SOL    HW2 1251   1.824   2.989   0.119 -2.1270 -0.5587  0.6011
  418SOL     OW 1252   0.823   0.303   1.168 -0.0944  0.1762  0.5432
  418SOL    HW1 1253   0.764   0.233   1.139  1.4641 -1.1754  0.4738
  418SOL    HW2 1254   0.838   0.285   1.261 -0.7201  1.2293  0.8652
  419SOL     OW 1255   1.079   2.461   3.618  0.4932  0.5663 -0.5127
  419SOL    HW1 1256   1.032   2.454   3.534 -0.3810 -0.2126  0.0237
  419SOL    HW2 1257   1.114   2.373   3.633  1.0837  0.8320 -0.2913
  420SOL     OW 1258   3.823   3.701   2.402 -0.2047  0.3000 -0.4457
  420SOL    HW1 1259   3.825   3.608   2.426 -0.5439  0.4752  0.2978
  420SOL    HW2 1260   3.870   3.745   2.473  1.9418  0.5022 -1.8762
  421SOL     OW 1261   3.254   2.511   3.070  0.3098 -0.4283 -0.1442
  421SOL    HW1 1262   3.202   2.499   2.991 -0.8895  0.4657  0.4757
  421SOL    HW2 1263   3.329   2.452   3.059 -0.4694 -1.2317 -1.3783
  422SOL     OW 1264   2.948   3.675   1.873  0.0776  0.2223  0.2646
  422SOL    HW1 1265   2.939   3.659   1.967 -1.7561 -2.3669 -0.2351
  422SOL    HW2 1266   3.019   3.618   1.846  2.4346  2.8914  0.3620
  423SOL     OW 1267   3.274   3.047   1.528 -0.4250 -0.7000  0.6108
  423SOL    HW1 1268   3.222   3.098   1.465  0.7849 -1.5725 -1.1627
  423SOL    HW2 1269   3.359   3.091   1.530 -0.1661 -1.2133  0.9565
  424SOL     OW 1270   2.152   1.363   1.967  0.1971 -0.2187 -0.1063
  424SOL    HW1 1271   2.194   1.278   1.955  1.0140  0.3795 -1.8794
  424SOL    HW2 1272   2.225   1.424   1.983 -0.1848  0.4334 -0.7682
  425SOL     OW 1273   0.156   1.390   2.659 -0.3006 -0.1029  0.7304
  425SOL    HW1 1274   0.111   1.368   2.740 -0.4473 -1.2986  0.3472
  425SOL    HW2 1275   0.091   1.437   2.607 -0.1963  0.6895  1.3063
  426SOL     OW 1276   3.837   2.588   2.435 -0.1315 -0.6033 -0.6378
  426SOL    HW1 1277   3.930   2.574   2.457 -0.9530 -2.3633  2.2468
  426SOL    HW2 1278   3.803   2.501   2.418 -1.9606 -0.4511  1.8103
  427SOL     OW 1279   2.540   3.055   2.340  0.2297  0.4846 -0.0085
  427SOL    HW1 1280   2.460   3.009   2.314  0.4670  0.8091 -1.3606
  427SOL    HW2 1281   2.587   2.992   2.396 -0.0932 -0.3981 -0.7083
  428SOL     OW 1282   1.803   0.175   3.138  0.0117  0.5483  0.1151
  428SOL    HW1 1283   1.891   0.180   3.174 -0.6074  1.4880  1.5722
  428SOL    HW2 1284   1.807   0.229   3.059  0.8619  0.1438 -0.1292
  429SOL     OW 1285   1.930   1.220   1.465 -0.0259 -0.0691 -0.6536
  429SOL    HW1 1286   1.891   1.302   1.433  1.8042  0.8307 -0.7083
  429SOL    HW2 1287   2.019   1.244   1.491  0.5208 -2.0260 -0.5397
  430SOL     OW 1288   0.537   0.651   1.789  0.4594  0.3407 -0.5050
  430SOL    HW1 1289   0.614   0.704   1.774 -0.3728  1.5248 -0.7142
  430SOL    HW2 1290   0.465   0.714   1.799 -0.4704 -0.7175 -0.2497
  431SOL     OW 1291   0.413   3.453   0.370 -0.2256  0.4600  0.0893
  431SOL    HW1 1292   0.485   3.514   0.354  0.2294  0.2760  1.3187
  431SOL    HW2 1293   0.456   3.368   0.382 -0.7697  0.0792 -0.5926
  432SOL     OW 1294   3.777   3.154   2.015 -0.0236  0.3355  0.3656
  432SOL    HW1 1295   3.753   3.115   2.099 -0.2819  0.5212  0.3787
  432SOL    HW2 1296   3.797   3.078   1.959 -0.0194  0.2051  0.5428
  433SOL     OW 1297   1.328   2.677   0.229 -0.2782 -0.1260  0.3049
  433SOL    HW1 1298   1.381   2.733   0.287  1.4256 -1.2776 -0.0753
  433SOL    HW2 1299   1.266   2.634   0.288  1.0759 -0.8806  1.2374
  434SOL     OW 1300   3.315   0.892   2.420 -0.3121 -0.1898 -0.1616
  434SOL    HW1 1301   3.329   0.975   2.467 -3.1634 -0.3658  1.2207
  434SOL    HW2 1302   3.289   0.919   2.332  1.1190  0.2771 -0.4620
  435SOL     OW 1303   3.863   3.846   1.936 -0.6572  0.6036 -0.4854
  435SOL    HW1 1304   3.869   3.839   2.031 -0.9152 -0.1475 -0.5168
  435SOL    HW2 1305   3.953   3.836   1.905 -0.4375  1.8025 -0.2767
  436SOL     OW 1306   3.277   1.018   3.442  0.3019  0.1756  0.1152
  436SOL    HW1 1307   3.304   1.066   3.521  1.1230 -0.7943  0.4466
  436SOL    HW2 1308   3.305   0.928   3.458 -1.7310 -0.5840 -0.2297
  437SOL     OW 1309   3.684   0.328   2.478  0.4431  0.2532 -0.2164
  437SOL    HW1 1310   3.699   0.402   2.536 -2.3266  1.6999 -1.1261
  437SOL    HW2 1311   3.654   0.258   2.535 -0.2846  0.9974  0.3347
  438SOL     OW 1312   1.410   0.622   0.715 -0.5232  0.6457 -0.5006
  438SOL    HW1 1313   1.413   0.548   0.776 -1.3684  1.1971  0.2401
  438SOL    HW2 1314   1.501   0.636   0.690 -0.4895 -1.6831 -1.9678
  439SOL     OW 1315   0.286   0.053   0.967  0.0435 -0.9143  0.0881
  439SOL    HW1 1316   0.196   0.073   0.993 -0.1319 -0.8237 -0.5665
  439SOL    HW2 1317   0.327   0.139   0.956  1.0760 -0.8988  3.1731
  440SOL     OW 1318   3.520   0.334   2.982  0.3697 -0.3218 -0.4211
  440SOL    HW1 1319   3.539   0.420   2.944 -0.8134 -0.0101 -0.3357
  440SOL    HW2 1320   3.480   0.354   3.067  1.8549 -1.0002  0.4822
  441SOL     OW 1321   2.145   1.987   2.607  0.1692 -0.1456  0.6749
  441SOL    HW1 1322   2.221   1.935   2.581  1.2939  1.2325  1.0826
  441SOL    HW2 1323   2.069   1.937   2.575  1.3254  0.5631 -3.6897
  442SOL     OW 1324   0.634   0.925   2.629 -0.1103 -0.5308  0.5040
  442SOL    HW1 1325   0.716   0.965   2.599 -1.0337 -1.3004 -3.6188
  442SOL    HW2 1326   0.581   0.999   2.659  0.5769  0.5722 -0.8423
  443SOL     OW 1327   0.428   2.950   3.007 -0.1772  0.3258  0.4002
  443SOL    HW1 1328   0.424   3.023   2.944 -0.7372  0.4286  0.5511
  443SOL    HW2 1329   0.366   2.974   3.075 -0.3526 -0.2908  0.4597
  444SOL     OW 1330   2.064   0.037   4.003 -0.3059 -0.1935 -0.4260
  444SOL    HW1 1331   2.113   0.073   3.930 -1.3270 -0.6532 -1.3707
  444SOL    HW2 1332   1.976   0.022   3.968 -0.3317 -2.1559  0.3331
  445SOL     OW 1333   0.476   3.539   3.746 -1.0235  0.0598  0.4609
  445SOL    HW1 1334   0.483   3.587   3.829  1.3527  0.9390 -0.1353
  445SOL    HW2 1335   0.554   3.566   3.697 -1.0479 -2.3360 -1.0622
  446SOL     OW 1336   0.856   3.297   0.801 -0.3963 -0.2662 -0.6909
  446SOL    HW1 1337   0.833   3.301   0.708 -0.7218  1.5052 -0.5676
  446SOL    HW2 1338   0.773   3.281   0.846 -0.3871 -0.2011 -0.6501
  447SOL     OW 1339   1.827   2.959   1.285  0.0687 -0.1002 -0.1419
  447SOL    HW1 1340   1.900   2.988   1.339  0.2088 -0.6544 -0.0294
  447SOL    HW2 1341   1.758   3.024   1.301  0.1786 -0.1478  0.5399
  448SOL     OW 1342   1.575   4.007   3.656  0.2530  0.0839  0.0805
  448SOL    HW1 1343   1.638   3.942   3.625 -1.4380 -0.2610 -2.9826
  448SOL    HW2 1344   1.513   3.958   3.709  0.5044 -0.2853  0.0315
  449SOL     OW 1345   0.768   2.411   2.034  0.2734 -0.5855  0.6404
  449SOL    HW1 1346   0.721   2.439   2.113 -0.5404 -0.0266 -0.0283
  449SOL    HW2 1347   0.844   2.469   2.030 -0.3444  0.2180  0.3501
  450SOL     OW 1348   3.556   2.775   3.114 -0.1290 -0.1823 -0.1377
  450SOL    HW1 1349   3.515   2.778   3.028 -0.0064  0.8238 -0.1810
  450SOL    HW2 1350   3.612   2.853   3.116 -0.1577 -0.1766  0.8647
  451SOL     OW 1351   3.164   3.234   1.754 -0.3890  0.1725 -0.8191
  451SOL    HW1 1352   3.099   3.291   1.713 -0.9121 -0.7719 -1.3227
  451SOL    HW2 1353   3.200   3.182   1.681  0.1889 -0.0396 -0.3907
  452SOL     OW 1354   0.781   2.372   0.293 -0.3025  1.1370 -0.4881
  452SOL    HW1 1355   0.804   2.280   0.297 -0.6225  1.0437 -0.8344
  452SOL    HW2 1356   0.863   2.416   0.271 -0.1174  0.9561 -0.1779
  453SOL     OW 1357   0.209   0.865   3.762  0.0469 -0.0274  0.0416
  453SOL    HW1 1358   0.257   0.783   3.755 -1.1426 -0.7000 -0.6006
  453SOL    HW2 1359   0.128   0.842   3.807 -0.3833  0.7524 -0.3072
  454SOL     OW 1360   1.209   3.174   3.036  0.2463 -0.3637 -0.3007
  454SOL    HW1 1361   1.195   3.244   3.100 -0.2373  0.4332 -1.2367
  454SOL    HW2 1362   1.244   3.219   2.959  0.6103 -1.2637 -0.6788
  455SOL     OW 1363   3.800   2.916   1.069 -0.0175 -0.4893  0.4161
  455SOL    HW1 1364   3.882   2.925   1.118  0.2134 -2.0112  0.3766
  455SOL    HW2 1365   3.827   2.913   0.977 -0.4350  2.1891  0.1527
  456SOL     OW 1366   0.371   2.671   3.309  0.2132  0.6102 -0.0188
  456SOL    HW1 1367   0.393   2.598   3.366  1.2501  0.5664 -0.4517
  456SOL    HW2 1368   0.456   2.711   3.288 -0.2724  1.4603 -0.4154
  457SOL     OW 1369   2.241   3.673   0.587 -0.0415  0.2169 -0.7906
  457SOL    HW1 1370   2.180   3.718   0.529  0.4899  0.6450 -1.0334
  457SOL    HW2 1371   2.194   3.595   0.617 -0.4079  0.1251 -1.5962
  458SOL     OW 1372   3.670   3.979   2.901 -0.1100  0.2643 -0.7813
  458SOL    HW1 1373   3.647   3.891   2.932  0.5531  0.3929  0.1178
  458SOL    HW2 1374   3.720   4.017   2.973 -0.5585  1.4588 -1.0892
  459SOL     OW 1375   1.605   3.540   3.077 -0.2276 -0.2931 -0.0521
  459SOL    HW1 1376   1.698   3.522   3.066 -0.5930 -2.1759 -0.3847
  459SOL    HW2 1377   1.587   3.613   3.018  0.8986 -0.3864 -0.5219
  460SOL     OW 1378   0.450   2.962   0.436  0.1728 -0.7622 -0.0865
  460SOL    HW1 1379   0.538   2.994   0.452 -0.3060  0.7289 -0.2046
  460SOL    HW2 1380   0.396   3.006   0.502 -0.9185  0.8071 -1.9171
  461SOL     OW 1381   0.373   0.543   3.222  0.1013  0.6768 -0.7251
  461SOL    HW1 1382   0.376   0.626   3.173  3.2844  0.0190 -1.9305
  461SOL    HW2 1383   0.349   0.477   3.157  0.3489  0.3135 -0.4535
  462SOL     OW 1384   2.881   1.327   3.086  0.0515  0.2139 -0.5816
  462SOL    HW1 1385   2.879   1.256   3.023 -0.5754 -0.1288 -0.1827
  462SOL    HW2 1386   2.798   1.319   3.134  0.1030  1.0323 -0.3420
  463SOL     OW 1387   2.214   1.016   1.376  0.3371  0.3375  0.0659
  463SOL    HW1 1388   2.129   0.980   1.351  0.3205  1.0720 -0.9867
  463SOL    HW2 1389   2.195   1.072   1.452 -0.0618  0.2522  0.0309
  464SOL     OW 1390   3.729   1.957   1.555  0.0123 -0.0325  0.1162
  464SOL    HW1 1391   3.684   1.943   1.639 -1.0622  0.4531 -0.3603
  464SOL    HW2 1392   3.768   2.044   1.563 -0.7924  0.3645 -0.1811
  465SOL     OW 1393   1.451   1.677   0.189 -0.4395 -0.0587  0.2734
  465SOL    HW1 1394   1.386   1.613   0.159 -0.5312 -0.1351  0.6285
  465SOL    HW2 1395   1.535   1.632   0.180 -0.3725  0.2453 -0.7402
  466SOL     OW 1396   2.175   0.757   0.698 -0.3398  0.3137 -0.5809
  466SOL    HW1 1397   2.204   0.739   0.787 -2.3025  0.8845  0.2260
  466SOL    HW2 1398   2.240   0.819   0.663  0.0715  0.6328  0.7071
  467SOL     OW 1399   1.444   2.070   2.804  0.3919 -0.3234 -0.1399
  467SOL    HW1 1400   1.433   1.989   2.855  0.3566  0.0174  0.4062
  467SOL    HW2 1401   1.479   2.133   2.867  0.2588  0.1348 -0.5182
  468SOL     OW 1402   2.133   2.419   2.668 -0.0066 -0.1571 -0.0977
  468SOL    HW1 1403   2.088   2.499   2.641  0.4881  0.0063 -0.4386
  468SOL    HW2 1404   2.226   2.441   2.665  0.0935 -0.3425  1.0737
  469SOL     OW 1405   1.733   2.593   0.153  0.2613 -0.2566  0.1331
  469SOL    HW1 1406   1.827   2.582   0.143  0.3144  0.2300  0.0625
  469SOL    HW2 1407   1.702   2.615   0.065  0.4380  1.9946  0.5692
  470SOL     OW 1408   3.045   0.635   3.984  0.1498  0.0657  0.3118
  470SOL    HW1 1409   3.051   0.662   3.892 -1.0421  1.0368  0.4921
  470SOL    HW2 1410   3.129   0.661   4.022  0.0938  1.0153 -0.1728
  471SOL     OW 1411   0.983   1.112   0.979 -0.8920 -0.2812  0.6034
  471SOL    HW1 1412   0.916   1.145   0.921 -1.7515 -2.9194 -0.0526
  471SOL    HW2 1413   1.050   1.077   0.920  2.6183  4.5555  1.1075
  472SOL     OW 1414   0.252   1.508   2.066 -0.1157 -0.4628  0.0400
  472SOL    HW1 1415   0.164   1.488   2.036  0.1449 -1.4033 -0.1293
  472SOL    HW2 1416   0.259   1.465   2.152  0.5204 -1.3147 -0.4191
  473SOL     OW 1417   2.102   3.716   0.033 -0.6357  0.2424  0.1330
  473SOL    HW1 1418   2.155   3.789   0.001  0.9528  0.1536  2.2731
  473SOL    HW2 1419   2.129   3.706   0.125 -0.0342 -3.6518 -0.2889
  474SOL     OW 1420   3.315   1.152   2.519 -0.4709 -0.1370  0.0590
  474SOL    HW1 1421   3.391   1.178   2.466 -0.1818 -1.4792 -0.2405
  474SOL    HW2 1422   3.316   1.212   2.593  0.3161  0.4887 -0.4301
  475SOL     OW 1423   3.312   1.163   3.658 -0.4288 -0.2930 -0.1098
  475SOL    HW1 1424   3.404   1.182   3.636 -0.3314  0.8701  1.1809
  475SOL    HW2 1425   3.269   1.248   3.660 -1.4698 -0.7942 -0.3474
  476SOL     OW 1426   2.081   1.435   3.932 -0.2244  0.2808  0.6524
  476SOL    HW1 1427   2.106   1.363   3.990 -1.4724 -0.0486  0.8021
  476SOL    HW2 1428   2.101   1.403   3.844 -1.5313 -0.6049  0.6466
  477SOL     OW 1429   2.501   0.685   2.681  0.2729 -0.2034  0.0052
  477SOL    HW1 1430   2.410   0.713   2.685  0.8636  1.7568  1.4930
  477SOL    HW2 1431   2.531   0.714   2.594 -0.5770 -1.1797 -0.6335
  478SOL     OW 1432   1.868   3.752   2.084 -0.1474 -0.4169  0.4344
  478SOL    HW1 1433   1.817   3.818   2.130  1.6179  1.6678 -0.4453
  478SOL    HW2 1434   1.959   3.772   2.105  0.4644 -2.7605  0.3408
  479SOL     OW 1435   0.276   3.943   3.446 -0.5208 -0.4446 -0.0638
  479SOL    HW1 1436   0.259   3.851   3.423 -1.6554 -0.3313  0.2802
  479SOL    HW2 1437   0.367   3.944   3.477 -1.4685 -2.1094  3.1952
  480SOL     OW 1438   3.546   2.362   0.909  0.2735 -0.1803  0.2727
  480SOL    HW1 1439   3.481   2.363   0.839  0.4897 -1.8939 -0.0163
  480SOL    HW2 1440   3.585   2.449   0.908 -0.7645  0.2989 -0.7385
  481SOL     OW 1441   3.216   0.628   1.557 -0.2944  0.6326  0.4491
  481SOL    HW1 1442   3.305   0.654   1.580 -1.3632  2.3751  3.1875
  481SOL    HW2 1443   3.210   0.536   1.581  0.5040  0.7515  1.1326
  482SOL     OW 1444   3.530   0.391   3.848 -0.3174 -0.1404  0.8396
  482SOL    HW1 1445   3.482   0.471   3.826  2.0130  1.0646 -0.2069
  482SOL    HW2 1446   3.583   0.373   3.771  1.3477 -1.0476  2.1440
  483SOL     OW 1447   0.734   1.802   3.561  0.7138 -0.0974  0.8976
  483SOL    HW1 1448   0.813   1.762   3.526 -0.1796  1.1466 -3.0698
  483SOL    HW2 1449   0.747   1.896   3.550 -1.5230  0.1196 -0.6573
  484SOL     OW 1450   3.934   2.290   1.835 -0.2942 -0.0341  0.6910
  484SOL    HW1 1451   4.006   2.352   1.825  0.4617 -0.9562  0.2216
  484SOL    HW2 1452   3.957   2.239   1.914 -0.6444 -0.0507  0.7823
  485SOL     OW 1453   1.949   0.445   3.540  0.3489  0.1644  0.3928
  485SOL    HW1 1454   1.950   0.538   3.566 -0.6796  1.0557 -2.3424
  485SOL    HW2 1455   1.975   0.398   3.619 -0.3034  2.6850  2.2617
  486SOL     OW 1456   3.396   2.056   2.156  0.4803  0.7481  0.0474
  486SOL    HW1 1457   3.453   2.007   2.216  0.9166  1.5880  0.3271
  486SOL    HW2 1458   3.326   1.994   2.135 -0.3396  0.7875  2.3353
  487SOL     OW 1459   3.416   0.662   1.972  0.1848 -0.4574 -0.1546
  487SOL    HW1 1460   3.484   0.671   2.039  0.4789  0.4685 -0.5615
  487SOL    HW2 1461   3.412   0.748   1.931  1.5049 -1.5342 -2.7612
  488SOL     OW 1462   0.621   1.847   0.488 -0.2664  0.0597 -0.4366
  488SOL    HW1 1463   0.669   1.929   0.482  0.2750 -0.2265 -0.1071
  488SOL    HW2 1464   0.654   1.794   0.416  0.1371 -0.2463 -0.0358
  489SOL     OW 1465   3.109   2.013   2.332  0.1158  0.6383  0.1299
  489SOL    HW1 1466   3.147   2.084   2.384 -1.0377 -0.0790  2.0534
  489SOL    HW2 1467   3.124   1.935   2.385 -0.8719 -0.1709 -0.7579
  490SOL     OW 1468   1.806   3.166   2.313 -0.1802  0.0362  0.3843
  490SOL    HW1 1469   1.784   3.154   2.405 -0.2657  1.3462  0.5517
  490SOL    HW2 1470   1.818   3.261   2.303 -2.7020  0.2637 -1.4927
  491SOL     OW 1471   0.444   0.362   1.677 -0.0652 -0.0374  0.2433
  491SOL    HW1 1472   0.429   0.456   1.684  1.2530  0.0759  2.3418
  491SOL    HW2 1473   0.386   0.324   1.744 -0.9803 -0.8074 -0.9364
  492SOL     OW 1474   3.319   1.772   1.344 -0.1278  0.3869 -0.6448
  492SOL    HW1 1475   3.233   1.738   1.368 -0.2702 -1.2263 -3.0937
  492SOL    HW2 1476   3.305   1.867   1.335 -0.6312  0.7385  2.6788
  493SOL     OW 1477   0.007   2.920   2.995  0.3363  0.2198  0.3892
  493SOL    HW1 1478   0.061   2.859   2.945  0.8115 -0.3188  1.5362
  493SOL    HW2 1479  -0.056   2.954   2.931  1.0192 -0.3325 -0.6029
  494SOL     OW 1480   1.036   3.459   3.636 -0.1267 -0.6082  0.3201
  494SOL    HW1 1481   1.067   3.400   3.704  0.7025  0.9486  1.3646
  494SOL    HW2 1482   1.052   3.547   3.671  2.3909  0.3345 -2.7597
  495SOL     OW 1483   2.836   2.656   4.019 -0.5873  0.1439  0.0249
  495SOL    HW1 1484   2.788   2.700   3.949 -0.0789 -0.5176 -0.7611
  495SOL    HW2 1485   2.893   2.594   3.973 -0.0541 -0.1148  1.0150
  496SOL     OW 1486   1.253   3.388   1.107 -0.0865  0.1958  0.3080
  496SOL    HW1 1487   1.197   3.388   1.030  0.3722  1.5917 -0.0476
  496SOL    HW2 1488   1.227   3.465   1.156 -0.1543 -0.5092  1.4019
  497SOL     OW 1489   0.045   3.596   3.052 -0.1429 -0.0125 -0.5564
  497SOL    HW1 1490  -0.048   3.604   3.030  0.2510  1.1805 -1.9547
  497SOL    HW2 1491   0.067   3.506   3.029 -1.1991 -0.7150  0.9673
  498SOL     OW 1492   3.286   3.962   1.354 -0.5258 -0.2509  0.4003
  498SOL    HW1 1493   3.193   3.939   1.354 -0.4921 -0.6609  3.0855
  498SOL    HW2 1494   3.331   3.878   1.338 -0.5765 -0.0152 -1.1250
  499SOL     OW 1495   2.600   3.993   0.432  0.4837  0.3483  0.6638
  499SOL    HW1 1496   2.651   3.993   0.513  1.4128 -1.6128  0.1580
  499SOL    HW2 1497   2.661   3.960   0.366 -0.3215  1.6905 -0.8015
  500SOL     OW 1498   3.801   1.388   2.802  0.4763 -0.2817  0.1364
  500SOL    HW1 1499   3.757   1.306   2.824 -0.3626 -0.2786 -1.4670
  500SOL    HW2 1500   3.880   1.387   2.857 -0.3086 -1.3996  1.3054
  501SOL     OW 1501   3.990   2.121   1.263 -0.1868  0.1949  0.1616
  501SOL    HW1 1502   3.964   2.208   1.234 -1.2286  0.1418  0.8752
  501SOL    HW2 1503   4.016   2.133   1.355 -0.0007 -0.1920  0.1637
  502SOL     OW 1504   3.697   1.365   3.922 -0.6088  0.6867 -0.0523
  502SOL    HW1 1505   3.661   1.451   3.943 -1.4583  0.1845  0.6243
  502SOL    HW2 1506   3.757   1.346   3.995  1.6464  1.8191 -1.5123
  503SOL     OW 1507   2.490   0.608   4.001 -0.3180 -0.5643  0.1383
  503SOL    HW1 1508   2.561   0.586   4.062  0.8277  1.5125 -0.3302
  503SOL    HW2 1509   2.532   0.606   3.915 -1.5320 -1.9062 -0.4649
  504SOL     OW 1510   3.354   2.280   2.759 -0.7824  0.1245 -0.2205
  504SOL    HW1 1511   3.387   2.192   2.778 -1.3733  0.3586  2.1455
  504SOL    HW2 1512   3.432   2.335   2.762 -0.6643 -0.0599  0.2291
  505SOL     OW 1513   0.020   3.977   3.500 -0.5241 -0.3405 -0.0356
  505SOL    HW1 1514   0.111   3.948   3.508  0.1646  1.5956 -0.3549
  505SOL    HW2 1515   0.008   4.037   3.574 -1.0182  0.6927 -0.9407
  506SOL     OW 1516   3.919   3.225   3.164  0.3269  0.3016 -0.6215
  506SOL    HW1 1517   3.942   3.269   3.083  0.0316 -0.2993 -1.0387
  506SOL    HW2 1518   3.969   3.271   3.232  1.8620 -0.2495 -1.3445
  507SOL     OW 1519   0.022   1.793   3.873  0.5338 -0.3257  0.1269
  507SOL    HW1 1520   0.049   1.754   3.956  1.6110  0.6591  0.2636
  507SOL    HW2 1521   0.076   1.872   3.864 -0.1051  0.0057 -1.1397
  508SOL     OW 1522   2.195   2.923   3.424  0.0575  0.4972  0.6050
  508SOL    HW1 1523   2.171   3.006   3.465  0.3011  0.0361  1.7075
  508SOL    HW2 1524   2.134   2.859   3.462  1.1799 -0.1783  1.3250
  509SOL     OW 1525   1.572   0.269   1.344  0.2696 -0.0007 -0.7331
  509SOL    HW1 1526   1.500   0.272   1.280 -0.1098 -1.1285 -0.3852
  509SOL    HW2 1527   1.634   0.336   1.313 -2.1055  2.9625  0.4535
  510SOL     OW 1528   1.655   2.259   2.065 -0.3895  0.0741  0.2143
  510SOL    HW1 1529   1.730   2.219   2.110 -0.9446 -0.2216  0.9083
  510SOL    HW2 1530   1.680   2.260   1.973 -0.8668 -3.1287 -0.0570
  511SOL     OW 1531   1.148   2.302   1.696  0.1886 -0.2627 -0.0142
  511SOL    HW1 1532   1.201   2.365   1.647 -0.2200 -1.5484 -2.2333
  511SOL    HW2 1533   1.058   2.328   1.678  0.0024  0.2979  1.5632
  512SOL     OW 1534   1.309   2.407   0.594 -0.0882  0.0871 -0.2001
  512SOL    HW1 1535   1.258   2.482   0.564  0.6137  0.1653 -1.2519
  512SOL    HW2 1536   1.357   2.377   0.517  1.7690  0.2795  0.7971
  513SOL     OW 1537   3.479   2.808   2.598  0.0735  0.0004  0.0258
  513SOL    HW1 1538   3.564   2.847   2.579 -0.0858 -0.0360 -0.8017
  513SOL    HW2 1539   3.435   2.804   2.513 -1.0916  0.8233  0.5699
  514SOL     OW 1540   3.104   2.942   0.085  0.0632  0.6548  0.0929
  514SOL    HW1 1541   3.136   2.907   0.002  1.5190  2.2394 -0.0657
  514SOL    HW2 1542   3.079   3.032   0.065 -2.9185  0.0607  0.6339
  515SOL     OW 1543   0.602   2.936   3.623  0.2501 -0.3110  0.0392
  515SOL    HW1 1544   0.672   2.910   3.683  1.1294 -2.4070 -1.7754
  515SOL    HW2 1545   0.635   3.017   3.583  0.4870  0.0772  0.9828
  516SOL     OW 1546   0.854   1.568   3.195 -0.3027  0.1295 -0.1140
  516SOL    HW1 1547   0.845   1.497   3.131 -0.6269 -1.6974  1.8388
  516SOL    HW2 1548   0.771   1.569   3.242  1.3523 -1.6748  3.1993
  517SOL     OW 1549   2.911   1.485   3.883 -0.1070  0.3339  0.1683
  517SOL    HW1 1550   2.892   1.562   3.936 -0.3472  0.6621 -0.3919
  517SOL    HW2 1551   2.905   1.412   3.945 -0.8322  0.6669  0.5060
  518SOL     OW 1552   0.313   3.572   1.427  0.0226 -0.2068 -0.0534
  518SOL    HW1 1553   0.251   3.613   1.366  1.8731  1.2592 -1.0423
  518SOL    HW2 1554   0.307   3.626   1.506  0.5995  0.4653 -0.4503
  519SOL     OW 1555   0.821   2.151   3.311 -0.1473  0.0378  0.3842
  519SOL    HW1 1556   0.768   2.227   3.289 -0.4287 -0.2633  0.0143
  519SOL    HW2 1557   0.823   2.099   3.231  1.0310  0.2245  0.2754
  520SOL     OW 1558   1.540   0.198   2.868  0.1340  0.1603  0.0459
  520SOL    HW1 1559   1.519   0.186   2.776  0.5157 -0.5357  0.0432
  520SOL    HW2 1560   1.635   0.188   2.872  0.2100  0.9606  0.3988
  521SOL     OW 1561   0.763   0.711   3.612  0.2338 -0.2243 -0.4565
  521SOL    HW1 1562   0.779   0.762   3.532  1.1574 -0.1886 -0.2581
  521SOL    HW2 1563   0.712   0.636   3.582 -1.6839  1.0694 -0.6686
  522SOL     OW 1564   3.058   2.788   3.856  0.6097  0.0061  0.2598
  522SOL    HW1 1565   3.078   2.701   3.892  0.8229  0.2504  0.7318
  522SOL    HW2 1566   3.053   2.773   3.761 -1.2075 -0.9028  0.4474
  523SOL     OW 1567   1.934   0.150   2.134  0.5770 -0.4130  0.0585
  523SOL    HW1 1568   1.870   0.214   2.104 -1.2303 -1.9512  0.4067
  523SOL    HW2 1569   1.962   0.104   2.055 -0.6452 -1.3430  0.1261
  524SOL     OW 1570   0.619   3.258   0.310 -0.1727  0.0326  0.0993
  524SOL    HW1 1571   0.628   3.170   0.347  0.4390 -0.0256 -0.1737
  524SOL    HW2 1572   0.608   3.243   0.216  0.6434  0.2669 -0.0423
  525SOL     OW 1573   1.191   3.904   0.696  0.2100 -0.3549 -0.0483
  525SOL    HW1 1574   1.104   3.939   0.712  0.7343  0.6369  0.7798
  525SOL    HW2 1575   1.177   3.813   0.671 -1.0905 -0.0369 -0.5003
  526SOL     OW 1576   1.995   0.620   3.912 -0.2899 -0.0289  0.3997
  526SOL    HW1 1577   1.951   0.687   3.964 -0.1049 -0.9610  1.8153
  526SOL    HW2 1578   2.001   0.657   3.825  0.7270  2.2390  1.3593
  527SOL     OW 1579   0.625   2.201   1.580 -0.2889  0.1961 -0.1751
  527SOL    HW1 1580   0.707   2.151   1.573 -1.3602 -1.5297 -1.0422
  527SOL    HW2 1581   0.626   2.236   1.669  2.7801  2.8250 -1.0397
  528SOL     OW 1582   0.968   3.278   1.793  0.7107  0.5111  0.8000
  528SOL    HW1 1583   0.952   3.324   1.711  2.0328  1.1595  0.8839
  528SOL    HW2 1584   1.007   3.195   1.766 -0.0038  0.1943  0.7273
  529SOL     OW 1585   1.130   0.415   1.991 -0.2101 -0.1991 -0.5345
  529SOL    HW1 1586   1.113   0.506   1.966  3.5920  0.7830 -0.1935
  529SOL    HW2 1587   1.141   0.369   1.908  2.0540  0.7082 -0.8067
  530SOL     OW 1588   1.196   3.728   0.239  0.4674 -0.3839  0.3598
  530SOL    HW1 1589   1.183   3.662   0.308  0.6215  0.7774  1.5274
  530SOL    HW2 1590   1.143   3.803   0.267 -3.0260 -1.2929 -2.9340
  531SOL     OW 1591   3.686   2.248   0.314 -0.2992  0.1921 -0.7344
  531SOL    HW1 1592   3.636   2.317   0.271 -2.3146  0.0724  1.2534
  531SOL    HW2 1593   3.777   2.280   0.312 -0.8283  1.7431 -1.9725
  532SOL     OW 1594   1.761   2.587   1.058  0.0043  0.1191  0.1901
  532SOL    HW1 1595   1.776   2.623   0.971 -2.0871 -0.4628 -0.4539
  532SOL    HW2 1596   1.763   2.492   1.046  2.2801 -0.0578  1.3019
  533SOL     OW 1597   2.642   0.989   0.344 -0.1843  0.5331 -0.6147
  533SOL    HW1 1598   2.735   0.977   0.367 -0.3276  0.7462  0.0749
  533SOL    HW2 1599   2.637   0.961   0.253  0.3113 -0.7495 -0.2735
  534SOL     OW 1600   1.989   3.966   1.164  0.3312 -0.4187  0.2829
  534SOL    HW1 1601   2.074   3.999   1.193  0.6193 -0.9484  0.0543
  534SOL    HW2 1602   1.926   4.005   1.224  0.6536  0.5785 -0.0033
  535SOL     OW 1603   1.100   1.641   3.093 -0.6372  0.0265  0.3641
  535SOL    HW1 1604   1.100   1.737   3.094 -0.1954  0.0303  0.3009
  535SOL    HW2 1605   1.008   1.616   3.104 -0.7297  0.4563  0.5667
  536SOL     OW 1606   0.804   2.664   0.990 -0.0620 -0.0821  0.6272
  536SOL    HW1 1607   0.768   2.598   1.049 -2.0552 -1.7263 -2.1871
  536SOL    HW2 1608   0.899   2.655   0.999 -0.2952 -1.0653  2.6412
  537SOL     OW 1609  -0.002   1.724   2.789 -0.1722  0.2464 -0.6332
  537SOL    HW1 1610   0.084   1.731   2.746  0.0239  1.3673 -0.1053
  537SOL    HW2 1611  -0.054   1.794   2.751 -0.3417  0.5692  0.1624
  538SOL     OW 1612   2.911   0.816   0.819 -0.3321  0.4805  0.6904
  538SOL    HW1 1613   2.956   0.793   0.738  0.4471  1.2410  0.8995
  538SOL    HW2 1614   2.918   0.737   0.873 -3.5081 -1.1826 -1.0508
  539SOL     OW 1615   2.435   0.248   0.791 -0.1167  0.4987  0.0771
  539SOL    HW1 1616   2.490   0.181   0.831 -2.4839 -1.6297  0.0260
  539SOL    HW2 1617   2.441   0.231   0.697  0.5357  1.4350 -0.0572
  540SOL     OW 1618   3.022   2.429   1.586  0.2046  0.2626  0.2502
  540SOL    HW1 1619   2.939   2.476   1.588 -0.0279 -0.1458  0.3454
  540SOL    HW2 1620   3.089   2.498   1.586 -0.1324  0.6506 -1.4450
  541SOL     OW 1621   0.849   3.647   0.706  0.0740 -0.3689 -0.4023
  541SOL    HW1 1622   0.814   3.647   0.795  1.1160 -0.4453  0.0227
  541SOL    HW2 1623   0.816   3.566   0.667 -0.0741 -0.5216  0.0384
  542SOL     OW 1624   2.793   1.815   0.571 -0.4827  0.1241 -0.5416
  542SOL    HW1 1625   2.728   1.872   0.529  0.7037  0.6528 -1.7594
  542SOL    HW2 1626   2.742   1.742   0.605 -1.9562  1.4819  0.3273
  543SOL     OW 1627   1.403   2.423   1.379 -0.2828 -0.0319 -1.2446
  543SOL    HW1 1628   1.444   2.345   1.416 -1.3761  0.0812  0.2993
  543SOL    HW2 1629   1.328   2.391   1.330 -3.5185  0.0568  3.0129
  544SOL     OW 1630   3.583   2.889   1.561  0.1425 -0.0369 -0.0059
  544SOL    HW1 1631   3.569   2.958   1.626 -1.5244  0.3022 -0.6665
  544SOL    HW2 1632   3.563   2.808   1.606 -0.8554  0.1853 -0.0286
  545SOL     OW 1633   3.365   1.234   1.676  0.0066 -0.3633 -0.2809
  545SOL    HW1 1634   3.343   1.307   1.619  0.5980 -0.3811 -0.5418
  545SOL    HW2 1635   3.455   1.210   1.651 -0.2197 -1.2465 -0.2831
  546SOL     OW 1636   3.491   3.146   0.157  0.1166  0.0615  0.4625
  546SOL    HW1 1637   3.533   3.160   0.073 -0.2156  0.9628  0.4390
  546SOL    HW2 1638   3.561   3.159   0.222 -0.2907  2.6836  0.4898
  547SOL     OW 1639   0.076   3.535   2.207  0.0681 -0.4895 -0.2636
  547SOL    HW1 1640   0.150   3.479   2.233  0.3382 -0.3103 -0.6345
  547SOL    HW2 1641   0.091   3.552   2.114  0.6311  1.1939  0.1153
  548SOL     OW 1642   3.923   2.705   3.170 -0.3004 -0.8024  0.0993
  548SOL    HW1 1643   3.987   2.740   3.233 -0.3020 -0.3857 -0.1275
  548SOL    HW2 1644   3.884   2.783   3.130  0.3461 -1.0574 -1.0778
  549SOL     OW 1645   3.660   2.617   1.015  0.1428  0.3354 -0.3004
  549SOL    HW1 1646   3.584   2.592   1.069 -0.5352 -0.5807 -1.6326
  549SOL    HW2 1647   3.623   2.667   0.943  1.0206  1.3654 -0.0604
  550SOL     OW 1648   1.431   3.276   0.117  0.5945 -0.0336  0.0874
  550SOL    HW1 1649   1.466   3.299   0.031  1.3640  0.5062  0.5359
  550SOL    HW2 1650   1.339   3.256   0.100  1.2413 -2.2469 -1.2392
  551SOL     OW 1651   1.510   0.796   2.872 -0.9504 -0.1429 -0.5039
  551SOL    HW1 1652   1.529   0.790   2.779 -0.7559  1.7972 -0.6109
  551SOL    HW2 1653   1.416   0.777   2.878 -1.3687  1.4761 -1.3418
  552SOL     OW 1654   2.812   2.621   3.643  0.4077  0.0323 -0.3946
  552SOL    HW1 1655   2.752   2.682   3.685  1.0026 -0.0492  0.6003
  552SOL    HW2 1656   2.763   2.539   3.637 -0.4046  0.5746 -1.7631
  553SOL     OW 1657   2.672   0.039   2.409 -0.2625  0.0022 -0.0689
  553SOL    HW1 1658   2.641  -0.026   2.472  0.3292  0.3937  0.6354
  553SOL    HW2 1659   2.649   0.124   2.447  0.1929  0.2480 -0.3290
  554SOL     OW 1660   2.692   2.409   0.971  0.2241  0.4153 -0.1593
  554SOL    HW1 1661   2.730   2.401   1.059 -0.3269  0.9812  0.1340
  554SOL    HW2 1662   2.767   2.400   0.912  0.4920 -0.7798  0.3316
  555SOL     OW 1663   2.607   4.007   0.742 -0.5986 -0.0305 -0.1427
  555SOL    HW1 1664   2.541   3.938   0.753 -1.1002  0.6953  1.7259
  555SOL    HW2 1665   2.650   4.012   0.827  0.6401  0.7812 -0.7907
  556SOL     OW 1666   2.985   2.026   2.607 -0.2252 -0.1979 -0.6714
  556SOL    HW1 1667   2.949   2.072   2.683 -0.3727 -0.1957 -0.7432
  556SOL    HW2 1668   2.999   1.937   2.638 -1.8465 -0.6399 -1.1146
  557SOL     OW 1669   0.645   3.704   2.068 -0.1764  0.5013  0.0726
  557SOL    HW1 1670   0.717   3.711   2.005 -0.2887  2.4505  0.1026
  557SOL    HW2 1671   0.586   3.639   2.029  0.6461  0.3077 -0.9120
  558SOL     OW 1672   0.593   3.794   1.157 -0.4943  0.4481 -0.3591
  558SOL    HW1 1673   0.500   3.806   1.143 -0.2190  2.2126 -0.9392
  558SOL    HW2 1674   0.613   3.846   1.235 -0.1317 -0.5629  0.2356
  559SOL     OW 1675   3.361   2.194   1.354  0.1735  0.1256 -0.2410
  559SOL    HW1 1676   3.420   2.182   1.280 -1.9741 -0.7005 -1.9219
  559SOL    HW2 1677   3.296   2.124   1.345 -0.4061  0.2484  2.2149
  560SOL     OW 1678   1.166   1.270   1.983 -0.3289  0.0236  0.0327
  560SOL    HW1 1679   1.116   1.243   2.061 -0.0595 -1.4584 -0.2727
  560SOL    HW2 1680   1.113   1.240   1.909  0.9675 -1.5955 -0.2994
  561SOL     OW 1681   3.599   0.772   3.917 -0.0804  0.0891  0.1612
  561SOL    HW1 1682   3.669   0.712   3.942 -2.4749 -2.3473  1.5192
  561SOL    HW2 1683   3.594   0.834   3.990  0.8288  0.5327 -0.1252
  562SOL     OW 1684   1.619   2.348   3.321 -0.0240 -0.2425  0.9123
  562SOL    HW1 1685   1.568   2.428   3.330  0.7504  0.2847  0.7870
  562SOL    HW2 1686   1.562   2.279   3.354 -0.9614  0.2575  0.3874
  563SOL     OW 1687   3.317   2.798   0.323  0.0547  0.4581  0.3778
  563SOL    HW1 1688   3.358   2.775   0.239 -0.9722  1.9600 -0.5807
  563SOL    HW2 1689   3.229   2.760   0.318 -0.2571  1.1595  0.4653
  564SOL     OW 1690   0.748   1.113   3.661  0.3295 -0.6920  0.2931
  564SOL    HW1 1691   0.722   1.191   3.613  1.0748 -1.3270 -1.2292
  564SOL    HW2 1692   0.678   1.050   3.644 -0.2479 -0.3785  1.4777
  565SOL     OW 1693   0.205   3.160   0.217  0.0564 -0.2109  0.3570
  565SOL    HW1 1694   0.121   3.118   0.234 -0.7852  1.3188  0.1709
  565SOL    HW2 1695   0.184   3.236   0.162  1.6175 -0.0357 -0.0654
  566SOL     OW 1696   0.737   3.750   2.936  0.2502 -0.4784  0.4466
  566SOL    HW1 1697   0.695   3.706   3.010  0.6420  0.4592  1.2441
  566SOL    HW2 1698   0.831   3.737   2.951  0.3737  0.5521  0.6768
  567SOL     OW 1699   3.200   3.780   3.983  0.0826 -0.0611  0.1359
  567SOL    HW1 1700   3.134   3.849   3.979 -0.8659 -0.7162  2.5674
  567SOL    HW2 1701   3.152   3.700   3.962  0.4563 -0.3488  0.3634
  568SOL     OW 1702   0.427   2.494   0.434 -0.3001 -0.3581 -0.1042
  568SOL    HW1 1703   0.436   2.405   0.400 -2.7566 -0.9319  0.5494
  568SOL    HW2 1704   0.517   2.522   0.451  0.7941 -1.4512 -3.3078
  569SOL     OW 1705   2.543   1.708   0.085 -0.3880 -0.3467  0.5717
  569SOL    HW1 1706   2.634   1.679   0.086 -0.3901 -0.3269  1.4237
  569SOL    HW2 1707   2.520   1.712  -0.008  0.6425  0.1586  0.3283
  570SOL     OW 1708   1.474   3.190   3.328  0.2478 -0.3507  0.1804
  570SOL    HW1 1709   1.411   3.260   3.348  2.0950  1.0157  1.5969
  570SOL    HW2 1710   1.513   3.218   3.245 -1.2712 -1.4595 -0.9652
  571SOL     OW 1711   2.088   3.203   2.259  0.2488 -0.0801 -0.4145
  571SOL    HW1 1712   2.092   3.265   2.185 -0.1542  0.3356 -0.0979
  571SOL    HW2 1713   2.025   3.137   2.231 -0.2814  0.3442 -0.2588
  572SOL     OW 1714   3.007   2.925   1.160  0.1007  0.1614 -0.0638
  572SOL    HW1 1715   2.982   2.832   1.168 -0.6346  0.4992  2.1647
  572SOL    HW2 1716   3.098   2.922   1.129  0.7482 -1.3803  1.7815
  573SOL     OW 1717   1.664   1.649   0.857 -0.6761 -0.0509  0.2482
  573SOL    HW1 1718   1.687   1.738   0.884 -0.9387  0.2256 -0.4009
  573SOL    HW2 1719   1.699   1.593   0.926  1.7926  0.3319 -0.6055
  574SOL     OW 1720   1.311   2.684   2.569  0.0063 -0.0398  0.3972
  574SOL    HW1 1721   1.320   2.706   2.661 -2.4481  0.0817  0.6680
  574SOL    HW2 1722   1.226   2.640   2.563 -0.4425  0.9986 -1.9718
  575SOL     OW 1723   2.719   1.092   1.394  0.5565  0.1305 -0.4050
  575SOL    HW1 1724   2.810   1.075   1.369  0.5682 -1.8228  0.7215
  575SOL    HW2 1725   2.690   1.010   1.435 -0.8936  1.5355  1.6005
  576SOL     OW 1726   1.517   0.480   3.701  0.6147  0.3868 -0.3163
  576SOL    HW1 1727   1.546   0.401   3.654  0.6695  0.6590 -0.7503
  576SOL    HW2 1728   1.422   0.474   3.701  0.5941  0.6176 -0.8840
  577SOL     OW 1729   3.966   0.217   0.832 -0.2501  0.2630  0.3317
  577SOL    HW1 1730   3.875   0.239   0.851  0.2571  1.8039  1.1853
  577SOL    HW2 1731   3.993   0.158   0.902 -0.4636  0.1710  0.3346
  578SOL     OW 1732   2.316   1.762   0.226  0.3654 -0.2611  0.1054
  578SOL    HW1 1733   2.246   1.726   0.172  0.0902 -0.9963  0.9351
  578SOL    HW2 1734   2.391   1.767   0.168 -0.0139 -0.7236 -0.4295
  579SOL     OW 1735   1.185   3.579   1.917 -0.2701 -0.4990 -0.1005
  579SOL    HW1 1736   1.249   3.640   1.953 -0.2229 -1.1413  0.9566
  579SOL    HW2 1737   1.153   3.530   1.993 -1.3612 -0.8041 -0.7311
  580SOL     OW 1738   0.584   3.993   0.841 -0.6353 -0.0175 -1.0250
  580SOL    HW1 1739   0.588   4.033   0.927  0.3293  0.5237 -1.2952
  580SOL    HW2 1740   0.638   3.914   0.849 -2.0188 -0.9522 -0.6631
  581SOL     OW 1741   3.330   2.289   3.344  0.2477  0.0496 -0.0035
  581SOL    HW1 1742   3.384   2.360   3.308  1.2181 -0.2305  0.8261
  581SOL    HW2 1743   3.391   2.216   3.353 -0.6291 -0.7378 -0.3821
  582SOL     OW 1744   1.444   2.087   0.707 -0.1527 -0.6732  0.2830
  582SOL    HW1 1745   1.413   2.064   0.620  0.5585 -0.1384 -0.1146
  582SOL    HW2 1746   1.472   2.178   0.700 -0.7849 -0.3862  1.2617
  583SOL     OW 1747   3.470   2.703   2.843  0.6591  0.4698 -0.3541
  583SOL    HW1 1748   3.484   2.612   2.815 -1.5718 -0.1816  0.4270
  583SOL    HW2 1749   3.445   2.749   2.763 -2.2020 -0.5945 -0.2096
  584SOL     OW 1750   0.690   3.901   2.265  0.8575  0.6749 -0.0502
  584SOL    HW1 1751   0.698   3.965   2.194  0.8510  0.4031 -0.2954
  584SOL    HW2 1752   0.689   3.816   2.221 -0.5674  0.5599  0.1623
  585SOL     OW 1753   2.747   1.017   2.687  0.0790  0.3677 -0.0219
  585SOL    HW1 1754   2.740   1.077   2.762 -1.7210 -0.0028  0.1389
  585SOL    HW2 1755   2.706   0.936   2.717 -0.0068 -0.0253 -1.1692
  586SOL     OW 1756   3.917   1.164   2.132  0.2993 -0.1989 -0.5026
  586SOL    HW1 1757   3.828   1.198   2.138 -0.3124 -1.6835 -0.6904
  586SOL    HW2 1758   3.929   1.115   2.214  1.2255  0.5817 -0.1495
  587SOL     OW 1759   2.795   1.565   0.370  0.1099 -0.0101 -0.4126
  587SOL    HW1 1760   2.733   1.584   0.440  1.5152 -1.6490  1.3780
  587SOL    HW2 1761   2.759   1.487   0.327 -0.1149  0.2685 -0.7382
  588SOL     OW 1762   2.449   0.184   3.710 -0.5288  0.1695 -0.1732
  588SOL    HW1 1763   2.544   0.191   3.706 -0.3198 -1.8645  0.2469
  588SOL    HW2 1764   2.417   0.260   3.660  1.2573  1.7299  0.9292
  589SOL     OW 1765   0.486   1.233   2.132 -0.3666 -0.7831  0.6637
  589SOL    HW1 1766   0.501   1.193   2.047  1.3834 -0.7244  0.9161
  589SOL    HW2 1767   0.544   1.308   2.135 -1.0220 -0.2865  1.5918
  590SOL     OW 1768   2.175   2.430   3.132 -0.1250  0.4285 -0.1299
  590SOL    HW1 1769   2.122   2.418   3.053 -1.5805  1.6827  0.5930
  590SOL    HW2 1770   2.117   2.477   3.193  1.5564  1.0980  1.0345
  591SOL     OW 1771   0.072   3.004   3.745  0.2012 -0.0141  0.2246
  591SOL    HW1 1772   0.165   2.980   3.743  0.0906 -0.6135  1.4887
  591SOL    HW2 1773   0.060   3.057   3.666  1.4304 -0.5869 -0.3781
  592SOL     OW 1774   2.148   0.137   0.330  0.0716 -0.0819  0.3086
  592SOL    HW1 1775   2.205   0.080   0.381 -1.0454  1.0570  3.0666
  592SOL    HW2 1776   2.059   0.107   0.350 -0.5288  2.1727  1.4143
  593SOL     OW 1777   0.866   3.654   1.913  0.0129  0.1179  0.4026
  593SOL    HW1 1778   0.949   3.656   1.866 -0.4899  0.2843 -0.5047
  593SOL    HW2 1779   0.843   3.561   1.916  0.5009  0.0170  1.1519
  594SOL     OW 1780   0.103   2.716   1.819  0.3272  0.5096  0.1750
  594SOL    HW1 1781   0.009   2.726   1.836  0.2042 -0.3330  0.0536
  594SOL    HW2 1782   0.121   2.625   1.840  1.6315  1.2288  2.4924
  595SOL     OW 1783   2.026   0.360   1.245 -0.2956 -0.1381  0.0104
  595SOL    HW1 1784   2.097   0.295   1.239 -0.1623 -0.1158  1.0411
  595SOL    HW2 1785   2.055   0.433   1.191 -0.0417 -0.5844 -0.4600
  596SOL     OW 1786   3.378   1.692   2.005  0.6488 -0.4386 -0.2255
  596SOL    HW1 1787   3.377   1.624   1.937  0.5809  0.2584 -0.9383
  596SOL    HW2 1788   3.471   1.713   2.015  0.5198  1.1578 -1.8737
  597SOL     OW 1789   3.910   1.291   3.325  0.0284  0.1588  0.1820
  597SOL    HW1 1790   3.825   1.248   3.332 -0.0418  0.3251  0.4013
  597SOL    HW2 1791   3.890   1.377   3.289 -0.1470  0.9009  1.9113
  598SOL     OW 1792   2.797   1.528   2.616  0.3604  0.1003 -0.7864
  598SOL    HW1 1793   2.846   1.498   2.692 -1.0174 -2.1290 -0.6905
  598SOL    HW2 1794   2.784   1.622   2.631 -0.7127 -0.4317  2.2673
  599SOL     OW 1795  -0.027   3.158   0.894  0.1650 -0.5243  0.0603
  599SOL    HW1 1796   0.029   3.081   0.896  0.7692 -0.2516 -2.6113
  599SOL    HW2 1797   0.021   3.224   0.943  1.1613 -0.9505 -0.3098
  600SOL     OW 1798   3.012   1.831   1.742 -0.4524 -0.4787 -0.0004
  600SOL    HW1 1799   3.052   1.905   1.788 -0.9935  1.1240 -1.9545
  600SOL    HW2 1800   2.950   1.794   1.804  1.1501 -0.4934  1.6688
  601SOL     OW 1801   1.759   1.996   2.499  0.6165  0.4822  0.9625
  601SOL    HW1 1802   1.663   1.990   2.498  0.7107 -1.3837  0.7572
  601SOL    HW2 1803   1.777   2.087   2.473 -1.0652  0.5306 -0.1882
  602SOL     OW 1804   1.672   1.002   1.193 -0.0762 -0.2703  0.5608
  602SOL    HW1 1805   1.604   1.060   1.159  1.8469  0.8834 -1.6208
  602SOL    HW2 1806   1.627   0.918   1.206 -2.0889  0.6605  0.0598
  603SOL     OW 1807   1.032   3.565   2.369  0.5046 -0.6183  0.3806
  603SOL    HW1 1808   1.051   3.488   2.421 -0.3471 -0.3652  1.0874
  603SOL    HW2 1809   0.938   3.581   2.382  0.4536 -0.0597 -0.5577
  604SOL     OW 1810   0.364   3.244   1.256  0.1055 -0.5999  0.5905
  604SOL    HW1 1811   0.268   3.241   1.258 -0.1365  1.9673 -1.3989
  604SOL    HW2 1812   0.388   3.176   1.192 -0.3728 -1.1390  0.9707
  605SOL     OW 1813   1.975   0.335   2.331  0.0683 -0.3741  0.2775
  605SOL    HW1 1814   1.985   0.263   2.269 -1.5701  0.3728 -0.9390
  605SOL    HW2 1815   1.890   0.319   2.372 -0.7761  1.3007 -0.6924
  606SOL     OW 1816   0.292   3.705   3.144 -0.2194 -0.3218  0.0012
  606SOL    HW1 1817   0.213   3.706   3.089  0.1159  2.5943 -0.5835
  606SOL    HW2 1818   0.259   3.681   3.231 -1.7973  0.8516 -0.2211
  607SOL     OW 1819   0.507   3.934   2.939  0.3836  0.0666  0.8779
  607SOL    HW1 1820   0.573   3.871   2.968  1.5621  1.5425  1.5213
  607SOL    HW2 1821   0.441   3.935   3.009  0.3910 -0.3871  0.8925
  608SOL     OW 1822   1.608   3.840   0.454 -0.2114  0.0774 -0.1649
  608SOL    HW1 1823   1.582   3.885   0.534 -2.0882  1.0777 -1.2797
  608SOL    HW2 1824   1.555   3.761   0.452 -0.0084 -0.0562 -0.3034
  609SOL     OW 1825   2.515   0.574   0.941 -0.4895 -0.1664  1.1439
  609SOL    HW1 1826   2.504   0.546   0.850  0.1810 -0.4479  1.1454
  609SOL    HW2 1827   2.531   0.669   0.934 -1.3708 -0.0128  1.0445
  610SOL     OW 1828   0.409   2.565   2.770 -0.0483  0.1218  0.4589
  610SOL    HW1 1829   0.421   2.630   2.701  1.5146  1.2880  1.7262
  610SOL    HW2 1830   0.424   2.614   2.851  0.4366 -1.6631  1.5096
  611SOL     OW 1831   0.971   1.465   1.870  0.2591 -0.4448  0.2857
  611SOL    HW1 1832   1.059   1.454   1.833  0.0401 -0.7770 -0.1486
  611SOL    HW2 1833   0.986   1.495   1.959  0.8211  4.0512 -1.0852
  612SOL     OW 1834   0.982   0.804   0.878  0.1437  0.1233  0.2252
  612SOL    HW1 1835   1.072   0.772   0.878  0.9649  2.2468 -0.9543
  612SOL    HW2 1836   0.962   0.818   0.785 -1.8695 -1.4678  0.3680
  613SOL     OW 1837   2.230   3.505   2.893  0.5778 -0.1826  0.3348
  613SOL    HW1 1838   2.223   3.419   2.853  1.9055  0.2141 -0.8348
  613SOL    HW2 1839   2.199   3.566   2.827 -2.8064  0.1646  2.0293
  614SOL     OW 1840   0.625   3.936   1.374  0.2639 -0.0966  0.0922
  614SOL    HW1 1841   0.563   3.996   1.416  0.0470 -0.6699  0.6175
  614SOL    HW2 1842   0.710   3.960   1.410  0.1330 -0.3092  0.5637
  615SOL     OW 1843   0.677   2.389   3.264 -0.1902  0.2263  0.3382
  615SOL    HW1 1844   0.663   2.445   3.187  1.2540  0.1510  0.0105
  615SOL    HW2 1845   0.659   2.447   3.338 -1.4967  0.3250 -0.0184
  616SOL     OW 1846   2.121   2.553   1.817  0.2175  0.1661 -0.4305
  616SOL    HW1 1847   2.087   2.489   1.880 -0.1436 -0.3344 -1.1172
  616SOL    HW2 1848   2.212   2.527   1.805 -0.3638 -1.3208 -1.9981
  617SOL     OW 1849   3.179   2.410   0.974 -0.1342 -0.5813  0.4022
  617SOL    HW1 1850   3.112   2.378   1.033 -0.4464 -1.1108 -0.2326
  617SOL    HW2 1851   3.174   2.353   0.897 -0.4430  0.7151 -0.5902
  618SOL     OW 1852   2.872   0.382   1.626 -0.1169 -0.2535  0.4119
  618SOL    HW1 1853   2.875   0.471   1.663 -0.6303  0.3085 -0.8428
  618SOL    HW2 1854   2.963   0.360   1.609 -0.0245  0.2300  0.2668
  619SOL     OW 1855   0.635   1.986   1.050  0.0774 -0.1301  0.0453
  619SOL    HW1 1856   0.611   2.069   1.010  0.2938 -0.4739 -0.8193
  619SOL    HW2 1857   0.709   2.008   1.107 -0.5925  0.4618  0.6980
  620SOL     OW 1858   1.546   2.218   1.534 -0.2611 -0.8948 -0.1216
  620SOL    HW1 1859   1.475   2.177   1.582  0.8945 -2.4203  0.3552
  620SOL    HW2 1860   1.583   2.147   1.481  1.0171 -0.1838 -0.2117
  621SOL     OW 1861   2.599   2.039   2.617  0.1075  0.2099  0.1561
  621SOL    HW1 1862   2.574   2.087   2.539  0.1872  0.1533  0.0948
  621SOL    HW2 1863   2.619   2.107   2.682 -0.6615  0.2495  0.3534
  622SOL     OW 1864   0.851   1.537   2.551  0.3216  0.2945  0.1739
  622SOL    HW1 1865   0.768   1.533   2.504  0.3124  1.2701  0.0970
  622SOL    HW2 1866   0.917   1.522   2.483  0.4979  4.4707 -0.8453
  623SOL     OW 1867   1.942   0.433   0.601 -0.2384  0.0704  0.1214
  623SOL    HW1 1868   1.856   0.406   0.569  0.1924 -0.7427 -0.4047
  623SOL    HW2 1869   1.956   0.379   0.679 -0.1714  0.1365  0.1547
  624SOL     OW 1870   1.024   1.723   1.048 -0.4321  0.5552  0.5094
  624SOL    HW1 1871   1.105   1.685   1.013 -0.8279  1.1732 -1.1363
  624SOL    HW2 1872   0.954   1.680   0.999 -1.0234  1.2388  0.7414
  625SOL     OW 1873   1.451   0.202   0.401  0.0704 -0.1369  0.2102
  625SOL    HW1 1874   1.426   0.277   0.455  0.6879  0.1192  0.1475
  625SOL    HW2 1875   1.540   0.181   0.429  0.3784 -0.0397 -0.6648
  626SOL     OW 1876   1.765   1.392   2.063 -0.8494 -0.2338 -0.4550
  626SOL    HW1 1877   1.854   1.424   2.045 -0.5941 -1.5089 -1.6214
  626SOL    HW2 1878   1.723   1.464   2.110  0.9640  0.1780  0.6333
  627SOL     OW 1879   1.625   1.355   0.987 -0.8395  0.2145  0.3002
  627SOL    HW1 1880   1.711   1.326   1.018 -0.8074 -0.6502 -0.5396
  627SOL    HW2 1881   1.563   1.320   1.051 -0.5157  1.8866  1.6017
  628SOL     OW 1882   2.988   2.628   2.723 -0.5710  0.4662 -0.6017
  628SOL    HW1 1883   3.002   2.713   2.764 -0.1618  0.7004 -1.2059
  628SOL    HW2 1884   2.968   2.649   2.632 -0.3053 -0.0918 -0.7932
  629SOL     OW 1885   0.561   2.883   2.363 -0.2751  0.1221  0.8607
  629SOL    HW1 1886   0.522   2.819   2.304  0.8124 -0.4039  0.6817
  629SOL    HW2 1887   0.655   2.866   2.357  0.0264  1.6456  0.9157
  630SOL     OW 1888   3.888   0.431   3.520 -0.6404 -0.3294 -0.2956
  630SOL    HW1 1889   3.974   0.460   3.490 -0.7417  0.3992  0.0874
  630SOL    HW2 1890   3.846   0.395   3.442 -0.4880  0.5308 -0.7829
  631SOL     OW 1891   0.848   2.855   3.776  0.0360  0.6853  0.2971
  631SOL    HW1 1892   0.899   2.816   3.847  1.2183  2.6165  0.6078
  631SOL    HW2 1893   0.900   2.837   3.697 -0.7882 -0.6327  0.0362
  632SOL     OW 1894   2.452   1.366   2.239  0.4853 -0.0639  0.0038
  632SOL    HW1 1895   2.440   1.458   2.261 -0.5542  0.1902 -1.4680
  632SOL    HW2 1896   2.465   1.365   2.144  1.1980 -1.3829  0.0859
  633SOL     OW 1897   3.876   2.337   1.147  0.3276 -0.4295  0.4564
  633SOL    HW1 1898   3.855   2.355   1.056  0.0522 -3.1067 -0.1096
  633SOL    HW2 1899   3.862   2.420   1.192 -1.1596  0.5581 -1.6404
  634SOL     OW 1900   1.553   3.460   1.689 -0.0091  0.5603 -0.1075
  634SOL    HW1 1901   1.604   3.392   1.645 -2.8227 -1.9411  0.1778
  634SOL    HW2 1902   1.569   3.445   1.782 -0.2590  0.6389 -0.0531
  635SOL     OW 1903   1.592   2.781   0.318  0.3885  0.7570  0.0173
  635SOL    HW1 1904   1.641   2.856   0.287  1.2226 -0.3305 -1.4513
  635SOL    HW2 1905   1.631   2.706   0.273 -2.0651 -0.2770 -0.5934
  636SOL     OW 1906   1.186   0.102   1.979 -0.1617 -0.6235 -0.4273
  636SOL    HW1 1907   1.157   0.165   2.044 -1.2609 -0.5743 -0.9468
  636SOL    HW2 1908   1.125   0.028   1.987 -0.6370 -0.4086 -1.7079
  637SOL     OW 1909   2.335   0.751   2.039  0.2727 -0.0252 -0.1696
  637SOL    HW1 1910   2.395   0.823   2.021  0.2746 -0.2267 -1.0233
  637SOL    HW2 1911   2.256   0.792   2.074  0.4938  0.3383 -0.0993
  638SOL     OW 1912   1.387   3.570   1.478  0.1160 -0.3343 -0.3390
  638SOL    HW1 1913   1.469   3.566   1.428  0.3634 -0.0873  0.0403
  638SOL    HW2 1914   1.408   3.527   1.561 -0.4151 -1.1252 -0.6003
  639SOL     OW 1915   0.682   0.906   0.030 -0.4893 -0.0922 -0.3757
  639SOL    HW1 1916   0.755   0.962   0.004 -1.5289  0.1192 -3.2895
  639SOL    HW2 1917   0.721   0.819   0.041  0.5667  0.4877  0.5892
  640SOL     OW 1918   3.993   3.495   3.544  0.3454 -0.1543 -0.0707
  640SOL    HW1 1919   3.908   3.540   3.542  0.5656  0.2446 -0.4772
  640SOL    HW2 1920   4.044   3.543   3.609 -0.3399 -1.4953  1.5141
  641SOL     OW 1921   1.524   1.772   1.948 -0.7703 -0.0299 -0.3354
  641SOL    HW1 1922   1.528   1.867   1.942 -1.0356 -0.0072 -0.1287
  641SOL    HW2 1923   1.562   1.751   2.034 -2.5830  0.0205  0.5089
  642SOL     OW 1924   2.674   2.242   2.807  0.6026 -0.0619  0.4926
  642SOL    HW1 1925   2.756   2.214   2.848  1.4077 -0.0108 -0.9953
  642SOL    HW2 1926   2.694   2.328   2.770  0.6623 -1.0605 -1.9680
  643SOL     OW 1927   3.252   0.894   0.743  0.1268  0.3734 -0.0148
  643SOL    HW1 1928   3.190   0.833   0.704  0.7425 -0.1355 -0.2273
  643SOL    HW2 1929   3.287   0.848   0.819  0.3079  0.6117  0.0500
  644SOL     OW 1930   1.232   2.771   2.268  0.9316  0.0146 -0.2907
  644SOL    HW1 1931   1.276   2.851   2.238  0.1045  1.4025  1.9095
  644SOL    HW2 1932   1.287   2.739   2.339  1.5055 -1.7140 -1.4571
  645SOL     OW 1933   0.227   3.390   3.936 -0.6461  0.1837  0.4569
  645SOL    HW1 1934   0.151   3.337   3.912  1.0055 -2.7728  1.2395
  645SOL    HW2 1935   0.196   3.444   4.009 -2.4061  0.3166 -0.3258
  646SOL     OW 1936   3.232   3.898   3.613 -0.3281  0.2859  0.0375
  646SOL    HW1 1937   3.254   3.923   3.703 -1.8758 -2.6279  1.3257
  646SOL    HW2 1938   3.313   3.860   3.578 -0.0270  0.4226  0.5849
  647SOL     OW 1939   2.549   3.253   0.636 -0.2036  0.3314 -0.4350
  647SOL    HW1 1940   2.521   3.329   0.687  0.0527 -0.1115  0.3900
  647SOL    HW2 1941   2.608   3.205   0.695  0.2441 -0.1001 -1.2165
  648SOL     OW 1942   1.050   1.018   0.195 -0.2895 -0.8462 -0.4239
  648SOL    HW1 1943   1.137   1.031   0.232 -0.9739  2.7033  0.3393
  648SOL    HW2 1944   0.998   0.983   0.267  0.0848 -1.1357 -0.2961
  649SOL     OW 1945   0.209   2.462   3.049  0.1791 -0.2438  0.9389
  649SOL    HW1 1946   0.264   2.532   3.014  1.6316 -1.0124  1.5957
  649SOL    HW2 1947   0.270   2.390   3.065 -1.2995 -1.7565  0.0645
  650SOL     OW 1948   2.880   3.608   0.374  0.1794  0.0517 -0.1282
  650SOL    HW1 1949   2.879   3.700   0.401 -3.1259 -0.2400  1.1926
  650SOL    HW2 1950   2.871   3.560   0.456  0.6416 -1.4126 -0.9133
  651SOL     OW 1951   3.768   2.415   1.397 -0.4271 -0.0501  0.1522
  651SOL    HW1 1952   3.734   2.504   1.385 -0.3367 -0.3976 -4.3116
  651SOL    HW2 1953   3.694   2.358   1.376  0.9976 -0.8327 -3.5504
  652SOL     OW 1954   3.429   1.837   0.675  0.1813 -0.2756 -0.2426
  652SOL    HW1 1955   3.501   1.795   0.722  0.9822  0.5540 -0.7027
  652SOL    HW2 1956   3.467   1.865   0.592  0.5874  4.0009  1.1176
  653SOL     OW 1957   2.744   4.017   3.450 -0.1618  0.2525 -0.1882
  653SOL    HW1 1958   2.721   3.961   3.376  1.6638 -1.4437  0.4176
  653SOL    HW2 1959   2.835   3.994   3.469 -0.1715  1.6076  1.7456
  654SOL     OW 1960   2.786   2.918   2.878  0.2404 -0.5391  0.2591
  654SOL    HW1 1961   2.713   2.978   2.890  1.1761  0.5371  0.7015
  654SOL    HW2 1962   2.847   2.965   2.822  0.0701 -1.9060 -1.1546
  655SOL     OW 1963   1.462   3.535   3.294  0.3291  0.7519 -0.3089
  655SOL    HW1 1964   1.500   3.604   3.349  1.5399  0.0865 -0.2682
  655SOL    HW2 1965   1.521   3.529   3.219 -0.4700  0.6102 -0.9326
  656SOL     OW 1966   2.825   1.677   0.051  0.0275 -0.0025 -0.6420
  656SOL    HW1 1967   2.901   1.725   0.018 -0.1540  0.3530 -0.5483
  656SOL    HW2 1968   2.845   1.662   0.144 -0.7505  1.5778 -0.1866
  657SOL     OW 1969   2.169   0.621   1.407  0.0895  0.1189  0.1871
  657SOL    HW1 1970   2.193   0.639   1.315  0.8758  2.2680  0.7364
  657SOL    HW2 1971   2.180   0.527   1.417  3.1039  0.2082 -1.1353
  658SOL     OW 1972   3.171   2.352   0.237  0.4501 -0.6170  0.4987
  658SOL    HW1 1973   3.081   2.363   0.208  0.2913 -0.8372  0.9027
  658SOL    HW2 1974   3.210   2.294   0.171  0.9546  1.2662 -0.9507
  659SOL     OW 1975   1.636   2.843   2.366 -0.0965 -0.3184  0.2172
  659SOL    HW1 1976   1.646   2.832   2.271 -0.4234  0.3020  0.1117
  659SOL    HW2 1977   1.605   2.758   2.396  0.3280 -0.6253 -0.1817
  660SOL     OW 1978   3.299   1.670   2.281 -0.6181  0.3288 -0.1717
  660SOL    HW1 1979   3.342   1.671   2.196  0.4963  0.7343  0.3589
  660SOL    HW2 1980   3.371   1.658   2.344 -1.3284  0.6597  0.7391
  661SOL     OW 1981   3.781   2.596   1.846 -0.3118 -0.3063  0.3420
  661SOL    HW1 1982   3.725   2.577   1.921  0.2596 -3.4434  0.0997
  661SOL    HW2 1983   3.864   2.553   1.866  0.8871  1.3150 -0.8263
  662SOL     OW 1984   0.974   2.165   0.735  0.0261 -0.8603 -0.5107
  662SOL    HW1 1985   1.031   2.138   0.663  0.4087  0.1940 -0.6168
  662SOL    HW2 1986   0.972   2.260   0.730  0.8126 -0.6989  1.4612
  663SOL     OW 1987   2.160   1.623   0.675 -0.1923  0.0023 -0.4890
  663SOL    HW1 1988   2.231   1.560   0.687 -1.9388 -1.7721  1.1921
  663SOL    HW2 1989   2.081   1.576   0.701 -1.9102  2.1620 -1.4904
  664SOL     OW 1990   3.586   0.284   1.169 -0.2622  0.2327 -0.2161
  664SOL    HW1 1991   3.658   0.223   1.160 -1.1155 -0.8391  0.0200
  664SOL    HW2 1992   3.508   0.233   1.146 -0.8610  1.6264 -1.4611
  665SOL     OW 1993   2.146   2.035   1.029  0.0251  0.1605 -0.1399
  665SOL    HW1 1994   2.196   1.975   1.085 -0.0737  1.4525  1.3900
  665SOL    HW2 1995   2.174   2.013   0.940  1.3773 -0.8803  0.5012
  666SOL     OW 1996   1.445   1.660   3.570 -0.1987 -0.1017 -0.3267
  666SOL    HW1 1997   1.393   1.685   3.494 -1.5163 -1.3461  0.1207
  666SOL    HW2 1998   1.526   1.625   3.532  0.0538  1.2088 -1.0564
  667SOL     OW 1999   0.501   0.889   3.395  0.2302 -0.1013  0.4948
  667SOL    HW1 2000   0.503   0.841   3.478  0.5833  1.6986  1.5868
  667SOL    HW2 2001   0.588   0.927   3.387 -0.1017  0.5338 -0.2189
  668SOL     OW 2002   2.519   2.714   0.326  0.3714 -0.5692  0.2972
  668SOL    HW1 2003   2.490   2.775   0.258  0.8990 -1.0261 -0.3518
  668SOL    HW2 2004   2.600   2.677   0.292  0.8865 -0.4660  1.3948
  669SOL     OW 2005   2.300   3.498   3.331  0.3512  0.1968  0.4431
  669SOL    HW1 2006   2.322   3.410   3.302  0.7501  0.1337  0.9228
  669SOL    HW2 2007   2.275   3.488   3.423 -1.3169  0.3267  0.0271
  670SOL     OW 2008   0.026   1.236   0.319 -0.4581  0.4855  0.3686
  670SOL    HW1 2009   0.011   1.141   0.319  0.2798  0.3353  1.6166
  670SOL    HW2 2010   0.030   1.259   0.412  0.9678  1.4616  0.1092
  671SOL     OW 2011   2.739   2.496   1.643 -0.7788 -0.4618  0.1132
  671SOL    HW1 2012   2.727   2.522   1.734 -0.0164  2.0273 -0.4161
  671SOL    HW2 2013   2.665   2.535   1.597 -1.4121 -2.0801 -0.3225
  672SOL     OW 2014   1.785   2.335   2.742  0.1105  0.0644 -0.2907
  672SOL    HW1 2015   1.719   2.313   2.675  0.4515  0.8442 -0.9026
  672SOL    HW2 2016   1.861   2.281   2.720  0.8236  1.5206 -1.5808
  673SOL     OW 2017   2.269   2.115   2.120  0.3787 -0.4302  0.0207
  673SOL    HW1 2018   2.299   2.193   2.167 -0.4181  0.1751 -0.4583
  673SOL    HW2 2019   2.216   2.068   2.184 -1.3196  0.7628 -0.4239
  674SOL     OW 2020   3.939   3.817   2.675  0.2369 -0.4746  0.1864
  674SOL    HW1 2021   3.980   3.851   2.754  0.5523  1.0306 -0.5816
  674SOL    HW2 2022   3.962   3.725   2.674 -0.6099 -0.7732  2.3456
  675SOL     OW 2023   3.029   1.545   0.232 -0.7692 -0.6032  0.2941
  675SOL    HW1 2024   3.030   1.450   0.220 -3.4534 -0.7018  0.0811
  675SOL    HW2 2025   2.956   1.560   0.293 -0.3047  1.3074  0.4306
  676SOL     OW 2026   2.168   1.310   3.380  0.0222  0.4234  0.3270
  676SOL    HW1 2027   2.167   1.332   3.287 -0.8108  1.7135  0.6232
  676SOL    HW2 2028   2.197   1.219   3.382 -0.1649  0.2987 -1.2067
  677SOL     OW 2029   3.097   1.559   1.747 -0.0574 -0.4230 -0.1739
  677SOL    HW1 2030   3.066   1.646   1.721  1.2555  0.4339  0.9972
  677SOL    HW2 2031   3.085   1.557   1.842 -0.0912 -1.5511 -0.1872
  678SOL     OW 2032   0.459   0.402   0.640 -0.1915 -0.0201  0.0507
  678SOL    HW1 2033   0.508   0.354   0.707  0.5736  0.8790  0.1546
  678SOL    HW2 2034   0.394   0.452   0.690 -1.3662 -1.3592 -0.1020
  679SOL     OW 2035   2.445   1.202   0.148  0.7385  0.3580  0.4104
  679SOL    HW1 2036   2.488   1.285   0.130 -3.5464  2.9157  0.6321
  679SOL    HW2 2037   2.431   1.202   0.243 -0.6255  0.2080  0.2335
  680SOL     OW 2038   3.680   0.517   0.554  0.4832  0.4891 -0.0718
  680SOL    HW1 2039   3.653   0.470   0.476 -0.6794 -0.9048  1.1154
  680SOL    HW2 2040   3.773   0.496   0.563  0.2727 -0.5874 -0.2626
  681SOL     OW 2041   3.926   2.405   3.095  0.2502 -0.3183 -0.1769
  681SOL    HW1 2042   3.910   2.498   3.112  0.0348 -0.8470  3.1196
  681SOL    HW2 2043   4.014   2.403   3.056  0.6279  1.2213  0.5095
  682SOL     OW 2044   1.603   0.410   2.600 -0.0820  0.0878 -0.3872
  682SOL    HW1 2045   1.582   0.390   2.509  0.3057  3.8028 -1.4773
  682SOL    HW2 2046   1.524   0.452   2.635  0.0228 -0.6514  0.8032
  683SOL     OW 2047   2.084   2.183   1.438  0.1437 -0.4388  0.1341
  683SOL    HW1 2048   2.113   2.264   1.396 -1.6850  0.5934  0.7542
  683SOL    HW2 2049   2.022   2.145   1.375  0.1698 -0.7911  0.3199
  684SOL     OW 2050   0.021   1.227   1.669  0.4716  0.0805  0.0374
  684SOL    HW1 2051  -0.028   1.255   1.746  1.3093 -2.6470  1.7163
  684SOL    HW2 2052   0.112   1.225   1.698  0.6172 -2.7632 -0.3186
  685SOL     OW 2053   0.782   0.867   3.387 -0.1395 -0.3307 -0.0368
  685SOL    HW1 2054   0.877   0.857   3.392 -0.2173 -0.5910  1.3131
  685SOL    HW2 2055   0.767   0.960   3.401 -0.1205 -0.3848  0.3343
  686SOL     OW 2056   1.135   2.130   2.254  0.0933 -0.2016  0.0816
  686SOL    HW1 2057   1.105   2.210   2.297 -0.2626 -0.9665  1.2819
  686SOL    HW2 2058   1.197   2.161   2.187 -0.3425  1.0993  0.2544
  687SOL     OW 2059   1.304   2.964   3.353  0.5176 -0.5652 -0.1544
  687SOL    HW1 2060   1.365   3.035   3.371  0.5741 -0.8068  0.6540
  687SOL    HW2 2061   1.354   2.884   3.371  0.1151 -0.7785  0.0306
  688SOL     OW 2062   3.390   2.895   3.851  0.1235  0.4850  0.0960
  688SOL    HW1 2063   3.365   2.873   3.761  2.4057 -0.9087 -0.2595
  688SOL    HW2 2064   3.339   2.973   3.871 -2.2200 -0.4952 -1.5477
  689SOL     OW 2065   2.868   3.621   0.099 -0.6431 -0.2151  0.1123
  689SOL    HW1 2066   2.849   3.712   0.078 -2.8777 -0.9621 -1.6209
  689SOL    HW2 2067   2.876   3.619   0.194 -1.2381  1.6697  0.2413
  690SOL     OW 2068   2.254   1.005   3.708 -0.7016 -0.2445 -0.4376
  690SOL    HW1 2069   2.311   0.928   3.704 -0.7783 -0.2706 -1.0633
  690SOL    HW2 2070   2.218   1.003   3.797 -0.6191 -0.8696 -0.4134
  691SOL     OW 2071   1.291   3.628   2.956 -0.1483  0.0750  0.1375
  691SOL    HW1 2072   1.351   3.702   2.964 -2.2685  1.7298  2.2958
  691SOL    HW2 2073   1.245   3.643   2.873 -0.7335  1.3752  0.6728
  692SOL     OW 2074   3.580   1.516   3.204 -0.0746 -0.3789 -0.5229
  692SOL    HW1 2075   3.565   1.456   3.278 -1.2961 -0.8798 -1.1420
  692SOL    HW2 2076   3.675   1.520   3.195  0.0795 -0.6495  0.7954
  693SOL     OW 2077   1.601   2.674   3.745  0.2899 -0.2870 -0.8042
  693SOL    HW1 2078   1.559   2.615   3.682  2.0550 -1.5297 -0.8854
  693SOL    HW2 2079   1.528   2.714   3.792 -1.0051 -1.3445 -1.8196
  694SOL     OW 2080   2.975   1.291   1.721 -0.2940  0.2634  0.1803
  694SOL    HW1 2081   3.046   1.352   1.743  0.9426 -0.1601 -2.3558
  694SOL    HW2 2082   3.017   1.205   1.720 -1.5025 -0.3682  1.3800
  695SOL     OW 2083   1.439   0.788   1.885 -0.6162 -0.1611  0.1706
  695SOL    HW1 2084   1.495   0.745   1.821 -0.3807 -1.0983  0.9892
  695SOL    HW2 2085   1.406   0.717   1.941 -2.0226  0.4570  0.1684
  696SOL     OW 2086   0.329   2.314   1.728 -0.5878  0.4353 -0.1889
  696SOL    HW1 2087   0.331   2.280   1.639  2.1584  1.2861 -0.5577
  696SOL    HW2 2088   0.332   2.236   1.783  1.3948 -0.1143 -0.9629
  697SOL     OW 2089   2.089   0.749   1.176 -0.3870  0.5112  0.3789
  697SOL    HW1 2090   2.046   0.790   1.101  0.0605 -2.3187 -1.5632
  697SOL    HW2 2091   2.016   0.718   1.230 -0.7091  2.0643  0.8915
  698SOL     OW 2092   3.926   3.017   0.207  0.2567 -0.4897  0.6578
  698SOL    HW1 2093   3.933   2.958   0.133 -1.0126  1.6793 -1.3210
  698SOL    HW2 2094   3.856   2.981   0.261  0.0855 -1.2395 -0.0558
  699SOL     OW 2095   1.086   1.889   2.378  0.3542  0.3149  0.1814
  699SOL    HW1 2096   1.105   1.977   2.346  0.1476 -0.2392 -1.6057
  699SOL    HW2 2097   1.038   1.848   2.306 -0.4820 -0.9236  1.3933
  700SOL     OW 2098   0.990   2.635   1.997  0.3450  0.9915  0.2343
  700SOL    HW1 2099   0.920   2.677   1.948 -1.0536 -0.6749  0.7028
  700SOL    HW2 2100   1.054   2.609   1.931 -0.6031  0.4878 -0.5114
  701SOL     OW 2101   1.311   1.369   3.408 -0.5362 -0.0168 -0.2756
  701SOL    HW1 2102   1.291   1.396   3.318  0.4157 -1.1916 -0.8695
  701SOL    HW2 2103   1.402   1.340   3.404 -0.1744  0.7944  1.2886
  702SOL     OW 2104   0.826   2.836   2.347 -0.0673  0.5432  0.4322
  702SOL    HW1 2105   0.889   2.902   2.319  0.2413 -0.3438 -1.0478
  702SOL    HW2 2106   0.879   2.761   2.374 -0.3932 -0.8551 -2.4064
  703SOL     OW 2107   0.916   0.688   2.349 -0.4491  0.3224  0.5952
  703SOL    HW1 2108   0.952   0.772   2.321  0.2959  0.7672  2.7458
  703SOL    HW2 2109   0.839   0.676   2.293  1.4141  0.6419 -2.2575
  704SOL     OW 2110   0.064   1.539   1.890 -0.8410  0.1303  0.4316
  704SOL    HW1 2111   0.148   1.544   1.844 -1.1296 -0.1602 -0.1476
  704SOL    HW2 2112   0.006   1.598   1.841 -0.6080  1.4604  1.6844
  705SOL     OW 2113   0.064   2.236   0.650 -0.0396  0.0147 -0.3213
  705SOL    HW1 2114   0.010   2.193   0.583  1.9431 -0.1853 -1.8753
  705SOL    HW2 2115   0.151   2.242   0.610  1.0333  0.5935  1.9741
  706SOL     OW 2116   0.104   2.947   2.581 -0.3909  0.1797  0.1458
  706SOL    HW1 2117   0.100   3.021   2.521 -0.4177  0.3607  0.3691
  706SOL    HW2 2118   0.104   2.870   2.524 -1.8104  0.3038 -0.0564
  707SOL     OW 2119   2.798   0.304   0.745 -0.5186  0.6993 -0.0679
  707SOL    HW1 2120   2.799   0.279   0.653 -0.8861  1.7236 -0.3694
  707SOL    HW2 2121   2.727   0.253   0.783 -0.9733  0.9347 -0.5706
  708SOL     OW 2122   2.357   3.254   2.163  0.9852  0.0740 -0.2057
  708SOL    HW1 2123   2.301   3.233   2.238  0.8780  1.2680  0.0693
  708SOL    HW2 2124   2.441   3.278   2.201  0.8559  0.9352 -0.4406
  709SOL     OW 2125   3.940   2.098   0.473  0.0512  0.2009 -0.0294
  709SOL    HW1 2126   3.863   2.043   0.461 -0.2361  0.7178 -0.5674
  709SOL    HW2 2127   4.012   2.048   0.434 -0.0251 -0.2361  0.3843
  710SOL     OW 2128   2.106   2.261   3.418  0.0592 -0.0196  0.3047
  710SOL    HW1 2129   2.088   2.329   3.352  0.1489 -0.0073  0.2940
  710SOL    HW2 2130   2.119   2.182   3.367  1.0936  0.1783  0.2493
  711SOL     OW 2131   3.158   2.633   1.250  0.2225  0.0163  0.0596
  711SOL    HW1 2132   3.235   2.612   1.197  0.2126 -1.6692  0.6474
  711SOL    HW2 2133   3.184   2.708   1.302  1.2089 -0.0544 -0.3198
  712SOL     OW 2134   2.135   0.635   3.012  0.2221  0.3963 -0.3924
  712SOL    HW1 2135   2.186   0.711   2.984 -0.2404  0.5251 -0.9051
  712SOL    HW2 2136   2.081   0.669   3.085  0.5645  0.3658 -0.1250
  713SOL     OW 2137   1.933   0.959   2.702 -0.4269  0.0290 -0.0802
  713SOL    HW1 2138   1.897   0.969   2.614  0.4178  2.3674 -0.2378
  713SOL    HW2 2139   1.897   0.876   2.733 -4.0447  1.0298 -1.0777
  714SOL     OW 2140   0.520   3.829   0.451  0.3559  0.0745  0.1025
  714SOL    HW1 2141   0.455   3.827   0.521  1.4977  3.0699  1.4154
  714SOL    HW2 2142   0.602   3.805   0.495  0.8499  0.6145 -0.5141
  715SOL     OW 2143   1.885   1.505   2.850  0.8810  0.2432 -0.5159
  715SOL    HW1 2144   1.959   1.450   2.878  0.8176  0.7245  0.6741
  715SOL    HW2 2145   1.925   1.575   2.799  1.3418  0.8525  0.6460
  716SOL     OW 2146   3.886   1.039   1.238 -0.2286 -0.0021  0.1072
  716SOL    HW1 2147   3.858   1.123   1.201  0.1101 -0.1611 -0.5379
  716SOL    HW2 2148   3.979   1.034   1.216 -0.5114 -1.0899 -0.9416
  717SOL     OW 2149   0.126   1.144   3.233 -0.2467  0.8899  0.5871
  717SOL    HW1 2150   0.041   1.179   3.261 -0.3021  1.4660 -0.2846
  717SOL    HW2 2151   0.158   1.096   3.310 -2.7946 -2.1263 -0.0124
  718SOL     OW 2152   3.709   1.535   2.004  0.4674 -0.2572 -0.1089
  718SOL    HW1 2153   3.678   1.593   2.073  1.9582  0.2234  0.1927
  718SOL    HW2 2154   3.630   1.510   1.956 -0.4688  0.1816  1.1584
  719SOL     OW 2155   2.715   0.605   1.247  0.3439 -0.2457  0.1932
  719SOL    HW1 2156   2.749   0.693   1.260 -1.4923  0.6112 -0.4327
  719SOL    HW2 2157   2.636   0.601   1.301 -0.3327 -1.0375 -0.8080
  720SOL     OW 2158   2.188   3.371   0.559 -0.3345 -0.4084 -0.1902
  720SOL    HW1 2159   2.117   3.394   0.619 -1.6049 -1.7297 -1.1070
  720SOL    HW2 2160   2.240   3.307   0.607  0.0956  0.3388  0.3714
  721SOL     OW 2161   0.811   3.973   3.106  0.8035  0.2577  0.0477
  721SOL    HW1 2162   0.854   3.948   3.024  2.0753  1.6333  0.2495
  721SOL    HW2 2163   0.765   4.054   3.084  0.1152 -0.0304  0.3978
  722SOL     OW 2164   0.403   2.449   1.967  0.1336  0.1462  0.0500
  722SOL    HW1 2165   0.412   2.395   1.888 -0.0165 -1.2188  0.9187
  722SOL    HW2 2166   0.349   2.396   2.026 -0.6373  1.5893  0.6897
  723SOL     OW 2167   3.932   3.195   2.635  0.4047  0.4569  0.1398
  723SOL    HW1 2168   3.996   3.191   2.705  1.8469 -0.1180 -1.1558
  723SOL    HW2 2169   3.982   3.181   2.555 -0.9860  2.1380 -1.1375
  724SOL     OW 2170   3.153   0.450   2.148 -0.1699  0.3097 -0.6251
  724SOL    HW1 2171   3.100   0.371   2.137 -0.4250  0.1622  1.3805
  724SOL    HW2 2172   3.183   0.447   2.239  1.2962  1.6292 -1.0194
  725SOL     OW 2173   0.116   2.829   3.300 -0.1896 -0.0633 -0.0977
  725SOL    HW1 2174   0.148   2.908   3.258 -0.3565  0.0295 -0.0504
  725SOL    HW2 2175   0.195   2.778   3.318  0.0606  0.6784  1.0664
  726SOL     OW 2176   1.744   0.042   1.282 -0.2073 -0.3753 -0.1663
  726SOL    HW1 2177   1.667   0.099   1.284 -0.5352 -0.7990 -0.6023
  726SOL    HW2 2178   1.747   0.004   1.370 -0.3490 -0.1677 -0.0687
  727SOL     OW 2179   1.942   1.829   0.132  0.5017 -0.6721 -0.1182
  727SOL    HW1 2180   1.959   1.897   0.197  1.0166  0.4112 -1.3217
  727SOL    HW2 2181   2.028   1.788   0.117  0.2413 -1.4232  0.4200
  728SOL     OW 2182   2.354   1.593   1.770  0.3170  0.9372  0.5421
  728SOL    HW1 2183   2.409   1.665   1.737  1.9274  0.8266  2.7699
  728SOL    HW2 2184   2.375   1.519   1.712 -0.2909  1.8443 -0.8989
  729SOL     OW 2185   0.044   1.305   2.920 -0.0406  0.3924 -0.4166
  729SOL    HW1 2186   0.038   1.250   2.998 -3.1546 -1.1125 -1.5541
  729SOL    HW2 2187   0.129   1.348   2.928 -0.5755  1.0911  4.2534
  730SOL     OW 2188   2.438   1.067   1.677 -0.1737  0.5143 -0.3111
  730SOL    HW1 2189   2.404   1.013   1.606 -1.2766  1.3577 -0.4542
  730SOL    HW2 2190   2.503   1.012   1.721 -1.6820 -1.1599 -0.0690
  731SOL     OW 2191   0.413   3.613   2.832 -0.0078  0.3716 -0.6987
  731SOL    HW1 2192   0.393   3.648   2.919 -0.4671  0.2347 -0.7509
  731SOL    HW2 2193   0.334   3.567   2.805  1.3022 -2.7632  0.3474
  732SOL     OW 2194   2.743   0.469   2.653 -0.4244  0.2615 -0.6603
  732SOL    HW1 2195   2.764   0.472   2.746  2.4292  3.1522 -1.2605
  732SOL    HW2 2196   2.681   0.541   2.640 -2.5749 -1.5003 -0.7415
  733SOL     OW 2197   1.866   0.828   0.072 -0.4080  0.4502 -0.0270
  733SOL    HW1 2198   1.930   0.823   0.143  0.3618  0.7022 -0.6774
  733SOL    HW2 2199   1.790   0.870   0.110  0.2297  1.1549  0.4881
  734SOL     OW 2200   3.005   2.070   0.085 -0.1992 -0.7512 -0.6987
  734SOL    HW1 2201   3.006   1.993   0.143  1.7361 -0.1869  0.1185
  734SOL    HW2 2202   2.913   2.097   0.082 -0.6302 -1.9638  0.5442
  735SOL     OW 2203   2.883   2.595   1.322  0.3800 -0.1091  0.4660
  735SOL    HW1 2204   2.978   2.605   1.316  0.4815 -0.8623  0.5992
  735SOL    HW2 2205   2.866   2.507   1.288 -0.3775  0.3590 -0.4053
  736SOL     OW 2206   1.042   2.448   0.275  0.4281  0.8778 -0.1656
  736SOL    HW1 2207   1.100   2.477   0.346  1.4277  3.1367 -1.7798
  736SOL    HW2 2208   1.088   2.374   0.236 -0.7499 -1.2842  2.2048
  737SOL     OW 2209   3.459   0.745   1.275 -0.1985  0.1505 -0.2363
  737SOL    HW1 2210   3.551   0.754   1.297 -0.1452 -0.7269 -0.0517
  737SOL    HW2 2211   3.448   0.652   1.255 -1.0473  0.2373 -0.2254
  738SOL     OW 2212   3.467   3.266   2.739  0.4198  0.1132  0.1398
  738SOL    HW1 2213   3.377   3.240   2.720  0.1292  0.7275  0.6226
  738SOL    HW2 2214   3.518   3.233   2.665 -0.5943  2.0394 -1.5413
  739SOL     OW 2215   0.659   0.226   0.072  0.7314 -0.7440  0.8991
  739SOL    HW1 2216   0.699   0.177   0.143  1.7411 -1.1490  0.0742
  739SOL    HW2 2217   0.710   0.306   0.065 -1.1560  0.6924  2.5037
  740SOL     OW 2218   1.845   0.694   1.426  0.7889  0.3962 -0.1558
  740SOL    HW1 2219   1.901   0.662   1.496 -0.1270  0.3220  0.5669
  740SOL    HW2 2220   1.883   0.778   1.400  1.4226  0.1853  0.0821
  741SOL     OW 2221   2.920   0.599   1.012 -0.3790  0.1020 -0.3354
  741SOL    HW1 2222   2.932   0.687   1.050  2.2643  0.3028 -1.4410
  741SOL    HW2 2223   2.914   0.541   1.088 -0.0029  1.0281  0.4255
  742SOL     OW 2224   1.378   2.338   2.389  0.1858  0.4732 -0.2845
  742SOL    HW1 2225   1.373   2.341   2.293 -2.1118  2.6182 -0.1890
  742SOL    HW2 2226   1.304   2.283   2.414 -1.0643  2.3232  0.2793
  743SOL     OW 2227   0.549   1.275   1.133 -0.7246  0.2234  0.3562
  743SOL    HW1 2228   0.582   1.276   1.222  0.7091 -1.1342 -0.1210
  743SOL    HW2 2229   0.557   1.184   1.105 -1.1278  0.6199 -1.1688
  744SOL     OW 2230   3.538   0.774   3.103  0.0710 -0.6036 -0.2494
  744SOL    HW1 2231   3.535   0.816   3.188  1.2429 -0.2698 -0.3550
  744SOL    HW2 2232   3.459   0.804   3.058 -0.5373 -0.7587  0.6889
  745SOL     OW 2233   0.354   2.996   3.700  0.2500 -0.1998  0.2574
  745SOL    HW1 2234   0.360   3.000   3.796  0.7194 -0.9636  0.2717
  745SOL    HW2 2235   0.443   2.979   3.671  0.0304 -0.4692 -0.2809
  746SOL     OW 2236   2.750   2.177   0.104 -0.0473  0.4008  0.1561
  746SOL    HW1 2237   2.706   2.165   0.188  0.2695 -1.7359  0.0784
  746SOL    HW2 2238   2.685   2.154   0.038  0.5372 -0.7707 -0.0381
  747SOL     OW 2239   1.542   2.520   2.132 -0.8703 -1.2605  0.1316
  747SOL    HW1 2240   1.535   2.514   2.227 -3.3608 -1.7599 -0.0211
  747SOL    HW2 2241   1.592   2.443   2.106  1.4440 -0.1754  1.1122
  748SOL     OW 2242   0.749   0.120   2.067  0.5430  0.0136  0.4622
  748SOL    HW1 2243   0.776   0.127   1.975 -0.2421  1.6362  0.3217
  748SOL    HW2 2244   0.824   0.151   2.116  0.6347  0.0204  0.3191
  749SOL     OW 2245   3.963   1.979   1.781 -0.3898 -0.1717 -0.3530
  749SOL    HW1 2246   3.957   2.044   1.711 -0.5087  1.1582  0.8543
  749SOL    HW2 2247   4.056   1.953   1.782  0.4563  2.5286  1.3063
  750SOL     OW 2248   1.325   0.744   3.191 -0.0459 -0.2089  0.3424
  750SOL    HW1 2249   1.240   0.705   3.169 -1.9712  2.7841  1.8510
  750SOL    HW2 2250   1.367   0.679   3.248 -1.7717 -1.3133  0.4318
  751SOL     OW 2251   0.949   3.415   3.014  0.6184  0.1225 -0.3273
  751SOL    HW1 2252   0.981   3.492   2.968  1.5830  0.0863  0.2712
  751SOL    HW2 2253   1.003   3.409   3.093 -0.3953 -0.3415  0.3562
  752SOL     OW 2254   3.731   2.319   2.428  0.1105  0.0994 -0.0137
  752SOL    HW1 2255   3.646   2.318   2.470  0.1644  1.0479  0.1309
  752SOL    HW2 2256   3.719   2.267   2.349 -0.4295 -0.3019  0.3264
  753SOL     OW 2257   0.046   3.399   1.399 -0.2595 -0.6218 -0.4991
  753SOL    HW1 2258   0.060   3.461   1.327  1.5305 -0.6586 -0.2198
  753SOL    HW2 2259   0.025   3.455   1.474 -3.2136 -0.6229 -1.1831
  754SOL     OW 2260   1.853   2.704   2.501 -0.8846 -0.0061  0.5201
  754SOL    HW1 2261   1.791   2.744   2.440 -2.1121 -1.0759  1.0161
  754SOL    HW2 2262   1.804   2.698   2.583 -0.0716 -0.7746  0.9607
  755SOL     OW 2263   1.415   1.636   0.778  0.2083  0.5388 -0.2284
  755SOL    HW1 2264   1.507   1.633   0.804  0.5524 -0.1266 -1.4571
  755SOL    HW2 2265   1.386   1.545   0.783 -0.4915  0.7967  0.5005
  756SOL     OW 2266   0.439   3.538   1.965 -0.3375 -0.0474  0.2115
  756SOL    HW1 2267   0.347   3.555   1.948 -0.6254 -0.3980  1.3704
  756SOL    HW2 2268   0.441   3.495   2.050  0.8344 -0.7483 -0.1419
  757SOL     OW 2269   3.199   0.383   1.054  0.2747  0.2148  0.3443
  757SOL    HW1 2270   3.149   0.382   0.972  1.3812  1.4911 -0.3801
  757SOL    HW2 2271   3.132   0.391   1.122 -0.6511 -0.7016 -0.4222
  758SOL     OW 2272   3.634   1.433   3.577 -0.0178 -0.5023 -0.2780
  758SOL    HW1 2273   3.574   1.445   3.651  1.2349 -0.4153  0.7585
  758SOL    HW2 2274   3.580   1.393   3.509 -1.3000 -0.2292  0.5399
  759SOL     OW 2275   1.975   1.732   1.317 -0.5903 -0.2397 -0.0927
  759SOL    HW1 2276   2.062   1.695   1.331 -0.4074 -0.5957 -1.9333
  759SOL    HW2 2277   1.949   1.701   1.230 -1.4790  1.9457 -0.6655
  760SOL     OW 2278   3.558   2.446   0.100  0.5165 -0.6538  0.4306
  760SOL    HW1 2279   3.612   2.523   0.121  0.0056 -0.6637  1.8912
  760SOL    HW2 2280   3.484   2.451   0.160 -0.5955 -1.2079 -0.8429
  761SOL     OW 2281   0.436   2.726   1.650 -0.2095 -0.0136  0.4306
  761SOL    HW1 2282   0.393   2.641   1.641 -1.0977  0.2719  1.6915
  761SOL    HW2 2283   0.487   2.719   1.731 -0.6142  0.7576  0.7717
  762SOL     OW 2284   0.114   2.234   2.889 -0.6137 -0.0574 -0.2526
  762SOL    HW1 2285   0.182   2.257   2.952 -2.6626  1.3806  1.5710
  762SOL    HW2 2286   0.161   2.193   2.816  2.0663  0.1094  1.2825
  763SOL     OW 2287   3.801   3.420   2.424 -0.2262  0.2913 -0.2360
  763SOL    HW1 2288   3.822   3.376   2.342 -0.0443 -1.5007  0.7384
  763SOL    HW2 2289   3.706   3.414   2.431 -0.2215  0.2466 -0.2086
  764SOL     OW 2290   0.221   3.276   0.980  0.2763  0.3499 -0.1361
  764SOL    HW1 2291   0.289   3.227   0.935  1.2197  1.4283  0.0576
  764SOL    HW2 2292   0.250   3.367   0.975 -2.2856  1.1934 -2.0833
  765SOL     OW 2293   1.343   3.092   2.467  0.0294  0.7432 -0.4397
  765SOL    HW1 2294   1.359   3.184   2.446 -0.3569  0.4066 -2.4421
  765SOL    HW2 2295   1.427   3.060   2.501 -0.8967  2.7903  4.5927
  766SOL     OW 2296   0.878   2.883   3.284  0.1791 -0.0449 -0.0544
  766SOL    HW1 2297   0.880   2.976   3.303  0.1144 -0.3343  1.4690
  766SOL    HW2 2298   0.957   2.867   3.232 -0.0914  0.9292 -0.8015
  767SOL     OW 2299   3.899   2.571   0.881  0.3789  0.8608  0.0036
  767SOL    HW1 2300   3.871   2.482   0.859 -2.0200  1.6937 -0.5979
  767SOL    HW2 2301   3.836   2.600   0.947  1.6221  1.8568  0.7886
  768SOL     OW 2302   1.456   0.463   2.869  0.5123  0.5451  0.1358
  768SOL    HW1 2303   1.536   0.410   2.870  0.2386  0.1210 -0.3128
  768SOL    HW2 2304   1.405   0.433   2.944  0.0677 -0.2791 -0.4882
  769SOL     OW 2305   3.823   2.692   3.490 -0.3349  0.0555 -0.2234
  769SOL    HW1 2306   3.799   2.630   3.422 -1.2146 -0.9813  0.9885
  769SOL    HW2 2307   3.908   2.725   3.463  0.3047 -1.9030 -0.7665
  770SOL     OW 2308   0.147   2.816   2.133 -0.3453 -0.1216  0.1193
  770SOL    HW1 2309   0.201   2.880   2.086  0.6538 -1.8763 -1.2604
  770SOL    HW2 2310   0.117   2.756   2.065 -0.5973 -1.5616  1.4376
  771SOL     OW 2311   2.509   1.662   3.452  0.0790 -0.0383  0.0863
  771SOL    HW1 2312   2.463   1.583   3.481 -2.7553  2.1017  2.0170
  771SOL    HW2 2313   2.595   1.656   3.494 -0.9092 -1.0609  2.1011
  772SOL     OW 2314   1.121   0.543   3.125 -0.1050 -0.3157 -0.0922
  772SOL    HW1 2315   1.041   0.583   3.090 -0.0996  1.3192  1.5816
  772SOL    HW2 2316   1.090   0.464   3.170 -1.0748  1.0797  1.8259
  773SOL     OW 2317   0.276   2.504   1.480 -0.5085 -0.0785 -0.1071
  773SOL    HW1 2318   0.188   2.532   1.456 -0.1375 -0.2546 -1.7749
  773SOL    HW2 2319   0.327   2.514   1.400  0.4497 -2.2232  0.1703
  774SOL     OW 2320   1.195   1.135   2.670 -0.1423 -0.1704  0.4293
  774SOL    HW1 2321   1.199   1.052   2.718 -0.0250  0.3227  1.2910
  774SOL    HW2 2322   1.163   1.199   2.734  0.9751  0.7118  0.1479
  775SOL     OW 2323   1.629   0.092   3.963 -0.3246 -0.3442  0.3773
  775SOL    HW1 2324   1.558   0.109   4.024  0.1104 -1.2614  1.1594
  775SOL    HW2 2325   1.671   0.177   3.950 -1.0405  0.0420  0.5582
  776SOL     OW 2326   2.117   2.321   0.853  0.1656  0.4878  0.1613
  776SOL    HW1 2327   2.095   2.361   0.936  1.1403  0.4075  0.4774
  776SOL    HW2 2328   2.191   2.264   0.872  0.0964  0.0950 -0.6671
  777SOL     OW 2329   0.300   3.950   1.417 -0.6198  0.0134 -0.0860
  777SOL    HW1 2330   0.358   3.983   1.487 -0.2990  1.9328 -1.1770
  777SOL    HW2 2331   0.259   3.873   1.455 -0.2635  0.8294  2.1423
  778SOL     OW 2332   2.974   1.270   0.061  0.0601  0.1101 -0.5924
  778SOL    HW1 2333   3.008   1.262   0.150  1.5216 -0.5312 -1.1782
  778SOL    HW2 2334   2.934   1.185   0.042  0.6992 -0.1245 -0.9135
  779SOL     OW 2335   1.708   1.936   0.979 -0.0336  0.1627  0.1937
  779SOL    HW1 2336   1.667   1.915   1.063 -1.0527  0.7809 -0.1342
  779SOL    HW2 2337   1.695   2.031   0.970 -0.4682  0.0037 -0.9399
  780SOL     OW 2338   1.069   1.631   3.937  0.2262 -1.0093 -0.3509
  780SOL    HW1 2339   1.120   1.592   4.008 -0.5375 -0.8659  0.2922
  780SOL    HW2 2340   1.088   1.725   3.944  0.1311 -0.9926 -0.3142
  781SOL     OW 2341   3.201   0.118   2.277  0.4723 -0.4052  0.1942
  781SOL    HW1 2342   3.132   0.128   2.211 -0.7728  0.5155  1.5594
  781SOL    HW2 2343   3.224   0.208   2.301  0.2394 -0.7131  1.6524
  782SOL     OW 2344   2.018   3.004   0.326 -0.0540  0.5356  0.4192
  782SOL    HW1 2345   2.039   2.941   0.257 -0.5628 -0.0726  0.8100
  782SOL    HW2 2346   2.056   3.086   0.295  0.8873 -0.0207  0.0426
  783SOL     OW 2347   0.220   3.638   3.664  0.0975 -0.5341 -0.6670
  783SOL    HW1 2348   0.296   3.588   3.693 -0.9533 -0.8359  1.7464
  783SOL    HW2 2349   0.212   3.710   3.727 -1.7212 -0.6165 -0.7445
  784SOL     OW 2350   1.477   3.862   1.402 -0.2372  0.2174 -0.2946
  784SOL    HW1 2351   1.505   3.792   1.461 -0.5196 -1.3726 -1.9547
  784SOL    HW2 2352   1.540   3.859   1.330 -1.3098  0.4474 -1.2661
  785SOL     OW 2353   2.745   3.695   2.332  0.0790  0.0079 -0.1292
  785SOL    HW1 2354   2.712   3.649   2.255 -0.4172  0.2154 -0.0372
  785SOL    HW2 2355   2.727   3.636   2.405 -0.0558  0.1072 -0.0828
  786SOL     OW 2356   0.584   2.518   0.111 -0.4645  0.5964  0.0701
  786SOL    HW1 2357   0.585   2.472   0.195 -1.8961  0.3737 -0.0007
  786SOL    HW2 2358   0.673   2.549   0.100  0.0726 -0.4983  1.0477
  787SOL     OW 2359   1.255   3.283   2.228 -0.0323  0.5064  0.2642
  787SOL    HW1 2360   1.185   3.291   2.163  0.5604 -0.0639 -0.4573
  787SOL    HW2 2361   1.304   3.365   2.220 -0.0642  0.5121  0.1226
  788SOL     OW 2362   1.448   1.403   2.795  0.1327 -0.4267 -0.1416
  788SOL    HW1 2363   1.353   1.400   2.805  0.1249 -0.8442 -0.3396
  788SOL    HW2 2364   1.476   1.312   2.803  0.5829 -0.2422  0.5420
  789SOL     OW 2365   1.460   2.000   2.224  0.2557 -0.2928 -0.3184
  789SOL    HW1 2366   1.475   2.024   2.315  2.3072 -1.6352 -0.2375
  789SOL    HW2 2367   1.547   1.982   2.188 -0.4640  0.3744 -2.6196
  790SOL     OW 2368   3.204   3.010   1.922  0.2283 -0.3581  0.1201
  790SOL    HW1 2369   3.173   2.949   1.855 -1.1454 -0.0267  0.4319
  790SOL    HW2 2370   3.220   3.092   1.874 -1.8839  0.2316  0.3401
  791SOL     OW 2371   2.315   3.319   1.026  0.2584  0.4969 -0.2736
  791SOL    HW1 2372   2.334   3.394   0.971  0.4669  0.0955 -0.7552
  791SOL    HW2 2373   2.270   3.355   1.102 -0.7655  0.9654 -1.0842
  792SOL     OW 2374   1.541   1.223   3.341  0.2685 -0.0779 -0.0812
  792SOL    HW1 2375   1.563   1.262   3.256  0.2159  0.0085 -0.0551
  792SOL    HW2 2376   1.534   1.129   3.323  1.8348 -0.2753  0.1427
  793SOL     OW 2377   1.926   3.109   2.005 -0.4820 -0.2527  0.0404
  793SOL    HW1 2378   1.875   3.186   2.033  1.0538  1.2174 -1.0133
  793SOL    HW2 2379   1.874   3.071   1.935 -0.8479  0.3316 -0.0173
  794SOL     OW 2380   2.258   3.857   3.265 -0.6292  0.3989  0.4832
  794SOL    HW1 2381   2.236   3.869   3.173  0.8686 -0.1097  0.0342
  794SOL    HW2 2382   2.233   3.766   3.284 -0.6472  0.4043  0.4854
  795SOL     OW 2383   1.552   1.085   2.246  0.2026  0.2049  0.3515
  795SOL    HW1 2384   1.482   1.101   2.309  0.0942  1.3023 -0.0249
  795SOL    HW2 2385   1.615   1.156   2.262  0.7776 -0.2350  0.0648
  796SOL     OW 2386   3.134   0.090   0.065  0.0066 -0.5917  0.2064
  796SOL    HW1 2387   3.064   0.037   0.028  0.5996 -0.8125 -0.6194
  796SOL    HW2 2388   3.178   0.129  -0.011  0.3822  0.0486  0.7383
  797SOL     OW 2389   2.405   1.631   3.109 -0.1700  0.4924 -0.3589
  797SOL    HW1 2390   2.453   1.708   3.138 -0.3193 -0.2013  1.9311
  797SOL    HW2 2391   2.325   1.666   3.069 -0.4711  1.5596  1.0885
  798SOL     OW 2392   1.223   1.471   1.747  0.6678 -0.2835  0.7228
  798SOL    HW1 2393   1.209   1.454   1.655  0.4934 -0.0358  0.7019
  798SOL    HW2 2394   1.301   1.421   1.770  0.0426 -1.2721  0.7247
  799SOL     OW 2395   2.981   3.609   2.126 -0.3480 -0.2936  0.1754
  799SOL    HW1 2396   3.029   3.673   2.179 -0.4655 -1.4129  1.7005
  799SOL    HW2 2397   3.044   3.540   2.108 -1.0704 -1.3017  1.3584
  800SOL     OW 2398   3.541   1.124   3.892  0.2957  0.4785  0.6698
  800SOL    HW1 2399   3.565   1.108   3.801 -0.3102  0.9344  0.4220
  800SOL    HW2 2400   3.563   1.216   3.906 -2.8662  1.4699 -0.1155
  801SOL     OW 2401   1.566   2.522   2.809  0.5145  0.3810 -0.5115
  801SOL    HW1 2402   1.623   2.457   2.767  0.3204 -0.3057  0.2570
  801SOL    HW2 2403   1.527   2.475   2.883 -0.8942  0.9005 -0.9006
  802SOL     OW 2404   3.387   0.312   0.826  0.1324  0.3474  0.2839
  802SOL    HW1 2405   3.339   0.363   0.892  0.3339  1.3684 -0.3359
  802SOL    HW2 2406   3.428   0.241   0.876 -0.4771  0.5590  1.1091
  803SOL     OW 2407   2.174   1.846   3.762 -0.2038 -0.5398 -0.7036
  803SOL    HW1 2408   2.122   1.800   3.696  0.7464 -0.6566 -1.4103
  803SOL    HW2 2409   2.150   1.938   3.751 -0.5050 -0.6281 -0.7986
  804SOL     OW 2410   1.576   0.325   2.304 -0.2986 -0.3753  0.3179
  804SOL    HW1 2411   1.578   0.421   2.307  0.0515 -0.4017  1.3917
  804SOL    HW2 2412   1.492   0.304   2.263 -0.1559  0.3951 -0.3871
  805SOL     OW 2413   3.158   0.045   0.943 -0.0147  0.1971  0.6837
  805SOL    HW1 2414   3.182  -0.013   1.016 -1.1583  0.4166  1.2701
  805SOL    HW2 2415   3.225   0.113   0.943  1.1649 -0.9269  0.1983
  806SOL     OW 2416   1.470   1.136   2.836 -0.1664 -0.5611 -0.1017
  806SOL    HW1 2417   1.512   1.106   2.755 -0.6984 -1.1598 -0.1634
  806SOL    HW2 2418   1.420   1.060   2.867 -0.9715  0.0414  0.1211
  807SOL     OW 2419   1.198   2.323   1.136  0.0186  0.4369 -0.1982
  807SOL    HW1 2420   1.229   2.242   1.176  1.0451 -0.5491 -2.7413
  807SOL    HW2 2421   1.185   2.300   1.043 -1.5563  2.6996 -0.6130
  808SOL     OW 2422   1.180   3.987   3.091 -0.3800  0.0731 -0.2553
  808SOL    HW1 2423   1.241   4.012   3.161 -0.1762  0.5055 -0.5884
  808SOL    HW2 2424   1.136   3.909   3.125 -0.9076  0.7772  0.7295
  809SOL     OW 2425   2.510   3.911   2.221 -0.0655 -0.3883 -0.4563
  809SOL    HW1 2426   2.592   3.951   2.250  0.1757 -0.2229 -1.3523
  809SOL    HW2 2427   2.501   3.834   2.277  0.9030 -0.6307 -0.6066
  810SOL     OW 2428   2.546   1.519   2.897  0.0330  0.2282  0.6244
  810SOL    HW1 2429   2.506   1.549   2.980  0.1054 -0.4153  0.8994
  810SOL    HW2 2430   2.490   1.556   2.829 -0.8363 -0.3583  1.0004
  811SOL     OW 2431   0.138   1.785   0.134 -0.2907 -0.4058  0.4619
  811SOL    HW1 2432   0.078   1.725   0.177  2.1934 -1.3952  2.8931
  811SOL    HW2 2433   0.154   1.854   0.198  0.6607  0.1721 -0.3526
  812SOL     OW 2434   3.428   2.278   3.731  0.1421  0.1494 -0.3337
  812SOL    HW1 2435   3.485   2.201   3.742 -0.9082 -0.6947 -0.5569
  812SOL    HW2 2436   3.469   2.328   3.661  1.1678  0.1045  0.2169
  813SOL     OW 2437   2.028   0.126   2.900 -0.5182  0.0099 -0.5757
  813SOL    HW1 2438   2.045   0.069   2.824  1.4206 -0.0238 -0.1724
  813SOL    HW2 2439   2.039   0.215   2.867 -1.0459  0.0603 -0.6290
  814SOL     OW 2440   1.426   2.820   1.531 -0.0101 -0.5284  0.1238
  814SOL    HW1 2441   1.361   2.851   1.594  0.8601 -1.7280  1.7001
  814SOL    HW2 2442   1.510   2.836   1.574  0.6713 -0.4902 -1.1778
  815SOL     OW 2443   2.832   2.757   0.960  0.0062 -0.3973 -0.3808
  815SOL    HW1 2444   2.785   2.797   1.034  1.4539 -0.5617  0.6697
  815SOL    HW2 2445   2.765   2.705   0.915 -0.9983 -0.0082  0.5908
  816SOL     OW 2446   1.032   2.521   2.534  0.4660 -0.3359 -0.4785
  816SOL    HW1 2447   1.002   2.543   2.446 -0.4085  0.0792 -0.0993
  816SOL    HW2 2448   1.052   2.428   2.530 -1.5600 -0.8243 -0.6225
  817SOL     OW 2449   3.549   3.188   1.488  0.4105  0.1862  0.3296
  817SOL    HW1 2450   3.520   3.197   1.398 -1.3386 -2.6093  0.4848
  817SOL    HW2 2451   3.634   3.145   1.482 -0.5814 -1.8263 -0.0296
  818SOL     OW 2452   3.733   3.013   2.865  0.6730  0.0353  0.0943
  818SOL    HW1 2453   3.762   2.976   2.782  1.4817  2.1619 -0.6226
  818SOL    HW2 2454   3.687   3.093   2.842  1.6592  1.1311  1.7088
  819SOL     OW 2455   3.931   3.463   0.962  0.1074  0.4249 -0.1858
  819SOL    HW1 2456   3.913   3.457   0.868  0.0136  3.0927 -0.4205
  819SOL    HW2 2457   3.852   3.503   0.998  0.1878 -0.4880  1.0438
  820SOL     OW 2458   3.942   1.494   2.464  0.4540  0.2936 -1.0062
  820SOL    HW1 2459   3.938   1.484   2.368 -2.8905  0.5469 -1.0137
  820SOL    HW2 2460   3.874   1.558   2.484 -1.0228 -1.9520  1.7559
  821SOL     OW 2461   2.190   1.688   2.503  0.0781 -0.0273 -0.1844
  821SOL    HW1 2462   2.213   1.670   2.412  0.4440 -1.1765  0.1253
  821SOL    HW2 2463   2.100   1.721   2.499  0.6738  1.6167 -1.1168
  822SOL     OW 2464   3.436   3.271   0.600 -0.2462 -0.5169 -0.0408
  822SOL    HW1 2465   3.432   3.229   0.686 -0.4007  1.1850  0.8415
  822SOL    HW2 2466   3.407   3.204   0.539 -3.4341 -0.8301  1.5882
  823SOL     OW 2467   2.339   3.022   2.743 -0.3806  0.7547 -0.2808
  823SOL    HW1 2468   2.353   3.039   2.650 -1.5331 -0.5086 -0.7217
  823SOL    HW2 2469   2.378   2.935   2.757 -1.3902  0.3458  0.0893
  824SOL     OW 2470   2.890   3.670   3.072  0.0722  0.0011  0.0126
  824SOL    HW1 2471   2.839   3.675   3.153 -0.7670  0.1990 -0.5158
  824SOL    HW2 2472   2.862   3.588   3.031 -1.9315  1.4042 -1.6249
  825SOL     OW 2473   3.117   2.318   1.339 -0.3081  1.0967 -0.5742
  825SOL    HW1 2474   3.097   2.327   1.432  0.0062  0.0185 -0.3922
  825SOL    HW2 2475   3.212   2.313   1.334 -0.3472 -2.9974 -0.4677
  826SOL     OW 2476   1.649   2.445   1.698 -0.1251  0.4543  0.4824
  826SOL    HW1 2477   1.579   2.407   1.646 -0.3589 -1.0835  1.8436
  826SOL    HW2 2478   1.695   2.370   1.735 -0.0614  1.4416  2.5673
  827SOL     OW 2479   0.481   0.786   3.137 -0.3852  0.1657 -0.3436
  827SOL    HW1 2480   0.478   0.811   3.229 -1.8110  0.2023 -0.3792
  827SOL    HW2 2481   0.468   0.867   3.089 -0.2543  0.0575 -0.5645
  828SOL     OW 2482   0.772   3.081   2.086 -0.5277 -0.1181 -0.3350
  828SOL    HW1 2483   0.862   3.050   2.092 -0.4250  0.2020 -0.1918
  828SOL    HW2 2484   0.741   3.050   2.001 -0.3411 -0.3798 -0.3082
  829SOL     OW 2485   3.227   1.971   0.427 -0.6890 -0.5992 -0.5315
  829SOL    HW1 2486   3.155   2.033   0.437 -0.1340 -0.1709  1.1024
  829SOL    HW2 2487   3.302   2.024   0.401 -0.2243 -0.5558  0.8195
  830SOL     OW 2488   2.503   0.938   3.476  0.3591  0.0722 -0.2642
  830SOL    HW1 2489   2.529   0.950   3.567 -1.2296 -0.3911  0.2750
  830SOL    HW2 2490   2.498   0.843   3.464 -1.4209  0.1210 -0.2045
  831SOL     OW 2491   0.284   0.150   2.867 -0.2665  0.4263 -1.3940
  831SOL    HW1 2492   0.312   0.126   2.955 -1.7404 -0.6241 -1.1756
  831SOL    HW2 2493   0.248   0.238   2.877  2.1376  1.4914 -1.5404
  832SOL     OW 2494   2.066   2.043   2.321  0.1232 -0.2516  0.3601
  832SOL    HW1 2495   1.992   2.064   2.264  0.4751  0.3915  0.1300
  832SOL    HW2 2496   2.042   2.079   2.406  0.6101  0.8842  0.0309
  833SOL     OW 2497   0.529   0.643   1.499 -0.2488  0.5282 -0.0735
  833SOL    HW1 2498   0.567   0.730   1.482  1.4720 -0.4028 -1.2648
  833SOL    HW2 2499   0.564   0.619   1.585  0.7100  0.3130 -0.5039
  834SOL     OW 2500   2.428   0.246   1.374  0.2683  0.1916  0.7145
  834SOL    HW1 2501   2.468   0.330   1.353  1.2615 -0.7305 -1.3825
  834SOL    HW2 2502   2.501   0.185   1.378 -0.4385 -0.6233  2.2035
  835SOL     OW 2503   3.587   3.633   2.685 -0.4100  0.4368 -0.3403
  835SOL    HW1 2504   3.556   3.592   2.765 -0.3997  0.5232 -0.2923
  835SOL    HW2 2505   3.672   3.671   2.708 -0.4941  0.6267 -0.3406
  836SOL     OW 2506   1.705   2.027   1.392  0.5488 -0.9632  0.1623
  836SOL    HW1 2507   1.786   2.051   1.347  0.2908 -1.0222 -0.3394
  836SOL    HW2 2508   1.668   1.956   1.339 -0.2803 -0.3347 -0.1226
  837SOL     OW 2509   3.873   3.877   0.798  0.7291 -0.0634  0.1728
  837SOL    HW1 2510   3.884   3.810   0.732  0.4457 -1.8331  1.8239
  837SOL    HW2 2511   3.860   3.958   0.749 -0.7737 -1.4766 -1.9494
  838SOL     OW 2512   3.177   1.259   3.291  0.1432  0.1526 -0.1135
  838SOL    HW1 2513   3.190   1.177   3.338  0.0196 -0.5240 -1.2311
  838SOL    HW2 2514   3.174   1.234   3.199 -0.3745  1.3575 -0.4444
  839SOL     OW 2515   1.045   2.567   1.070  0.1774 -0.1307  1.2115
  839SOL    HW1 2516   1.095   2.485   1.080  0.3384 -0.4071 -1.2476
  839SOL    HW2 2517   1.111   2.636   1.073  0.4347 -0.3271  0.3042
  840SOL     OW 2518   2.855   1.292   2.103  0.3744  0.2651 -0.7630
  840SOL    HW1 2519   2.810   1.305   2.186 -1.9972  1.4845 -2.1374
  840SOL    HW2 2520   2.937   1.248   2.126 -0.2031  0.5817  2.1804
  841SOL     OW 2521   3.299   0.518   3.114  0.7702 -0.3886 -0.3440
  841SOL    HW1 2522   3.268   0.427   3.112 -1.0549  0.1752 -0.2553
  841SOL    HW2 2523   3.234   0.566   3.062  1.2221  0.9911  0.3241
  842SOL     OW 2524   1.462   3.115   0.945  0.4688 -0.3818 -0.1423
  842SOL    HW1 2525   1.500   3.045   0.997  0.0810 -0.7785 -0.3855
  842SOL    HW2 2526   1.368   3.101   0.950  0.1640  1.7768  2.1208
  843SOL     OW 2527   0.457   0.576   3.476  0.2326 -0.5050 -0.5933
  843SOL    HW1 2528   0.427   0.558   3.387  1.1894 -3.1656 -0.4499
  843SOL    HW2 2529   0.553   0.576   3.470  0.3200 -1.1279  0.4933
  844SOL     OW 2530   0.338   1.306   3.512 -0.0712  0.0049  0.3072
  844SOL    HW1 2531   0.324   1.334   3.603  1.0244  0.0921  0.4666
  844SOL    HW2 2532   0.259   1.258   3.489 -0.3915  0.0432  1.2874
  845SOL     OW 2533   2.534   3.963   1.196 -0.0093 -0.2702  0.0673
  845SOL    HW1 2534   2.530   3.993   1.105 -2.8820 -0.4540  0.0479
  845SOL    HW2 2535   2.555   3.870   1.189 -1.1339 -0.5042 -0.5223
  846SOL     OW 2536   1.924   1.555   3.222  0.4514  0.3119 -0.6839
  846SOL    HW1 2537   1.840   1.599   3.206  0.3130  0.3709  0.1282
  846SOL    HW2 2538   1.989   1.625   3.219  0.2101  0.6447  0.7880
  847SOL     OW 2539   1.428   1.335   1.986 -0.3066 -0.2991 -0.2229
  847SOL    HW1 2540   1.333   1.326   1.994 -0.2106 -0.8162  0.4648
  847SOL    HW2 2541   1.463   1.249   2.010  0.3857  0.2639  0.8966
  848SOL     OW 2542   0.640   3.682   0.896  0.0701 -0.1366 -0.0332
  848SOL    HW1 2543   0.637   3.714   0.987  2.4188 -1.3855  0.5788
  848SOL    HW2 2544   0.590   3.601   0.897  1.6355 -1.1553  0.6931
  849SOL     OW 2545   0.558   3.702   3.151 -0.2240  0.2360  0.3233
  849SOL    HW1 2546   0.464   3.706   3.133 -0.3570 -3.2297 -0.3150
  849SOL    HW2 2547   0.563   3.681   3.245 -0.0212  1.0578  0.5079
  850SOL     OW 2548   1.017   0.122   3.865 -0.2326 -0.5806  0.3332
  850SOL    HW1 2549   0.988   0.207   3.835 -1.7240 -1.4596 -0.8163
  850SOL    HW2 2550   1.109   0.116   3.838 -0.2358  0.4819  0.0784
  851SOL     OW 2551   1.450   2.133   0.982 -0.7257  0.3433 -0.7246
  851SOL    HW1 2552   1.516   2.202   0.967 -0.8326  0.1381 -2.3947
  851SOL    HW2 2553   1.419   2.111   0.894 -2.2207 -0.3720 -0.0518
  852SOL     OW 2554   3.760   2.657   2.913  0.3257 -0.3236 -0.2441
  852SOL    HW1 2555   3.665   2.671   2.905  0.3047 -0.5147 -0.3427
  852SOL    HW2 2556   3.778   2.669   3.006  0.2101 -0.2530 -0.2300
  853SOL     OW 2557   2.555   1.603   0.851 -0.6136 -0.0574  0.2851
  853SOL    HW1 2558   2.502   1.682   0.849  1.2082  1.2508  1.1673
  853SOL    HW2 2559   2.496   1.536   0.888 -1.6935  1.2756  1.0752
  854SOL     OW 2560   3.852   1.833   3.648 -0.0311 -0.5029 -0.1549
  854SOL    HW1 2561   3.897   1.906   3.606 -1.5808  0.7580  0.2723
  854SOL    HW2 2562   3.879   1.838   3.740 -1.5581  0.7454  0.2691
  855SOL     OW 2563   2.794   3.421   2.964  0.2796  0.2153  0.3390
  855SOL    HW1 2564   2.807   3.415   2.869 -0.8880 -1.5370  0.2391
  855SOL    HW2 2565   2.701   3.441   2.975  0.0769 -0.9953  1.0887
  856SOL     OW 2566   1.687   0.962   0.750  0.1404 -0.3476  0.5137
  856SOL    HW1 2567   1.741   0.888   0.721  0.6082 -0.6065  1.9494
  856SOL    HW2 2568   1.743   1.010   0.811  0.4748  2.1919 -1.5784
  857SOL     OW 2569   3.809   3.725   1.663  0.5538 -0.0759 -0.3587
  857SOL    HW1 2570   3.797   3.768   1.747 -1.1638 -1.8929  0.4147
  857SOL    HW2 2571   3.742   3.763   1.606  0.4007 -0.2448 -0.2935
  858SOL     OW 2572   3.105   3.509   1.099 -0.3070 -0.7001 -0.3315
  858SOL    HW1 2573   3.060   3.425   1.085 -1.2274 -0.1877 -0.5411
  858SOL    HW2 2574   3.041   3.562   1.146  0.7324 -0.5373  0.9637
  859SOL     OW 2575   0.405   1.735   3.371  0.5262  0.1724  0.0621
  859SOL    HW1 2576   0.387   1.742   3.464  0.4524  0.0451  0.0571
  859SOL    HW2 2577   0.322   1.708   3.332  1.1404 -2.2825  0.2617
  860SOL     OW 2578   0.383   1.026   3.013  0.1803  0.3592  1.0617
  860SOL    HW1 2579   0.289   1.021   3.027 -0.0159 -0.2135 -0.3232
  860SOL    HW2 2580   0.405   1.117   3.036 -0.5778  0.3188  2.0241
  861SOL     OW 2581   3.682   1.999   3.322  0.3425  0.4824 -0.3481
  861SOL    HW1 2582   3.672   2.012   3.228 -2.0530 -2.5451 -0.6798
  861SOL    HW2 2583   3.614   2.054   3.361 -1.2671 -1.1188 -0.7654
  862SOL     OW 2584   1.405   0.800   3.592 -0.3389  0.5768 -0.3057
  862SOL    HW1 2585   1.473   0.740   3.623 -2.5691 -0.7350  2.4873
  862SOL    HW2 2586   1.442   0.888   3.605  0.1462 -0.0254  3.1494
  863SOL     OW 2587   3.059   0.736   0.586 -0.0661 -0.3161 -0.3789
  863SOL    HW1 2588   3.069   0.731   0.491 -1.6288  1.8810 -0.7511
  863SOL    HW2 2589   3.113   0.665   0.620  1.7013 -0.2693 -2.8194
  864SOL     OW 2590   3.589   3.728   3.787 -0.6779 -0.3131 -0.0709
  864SOL    HW1 2591   3.676   3.718   3.825 -1.0503  0.1717  0.9255
  864SOL    HW2 2592   3.556   3.639   3.779 -0.4943 -0.4341  0.5029
  865SOL     OW 2593   0.625   2.818   3.335 -0.0502 -0.4208  0.3156
  865SOL    HW1 2594   0.643   2.832   3.428  1.3512 -0.7324  0.1021
  865SOL    HW2 2595   0.709   2.831   3.291 -0.1442 -2.5951 -0.6455
  866SOL     OW 2596   3.201   3.319   3.256  0.3652 -0.1004 -0.1918
  866SOL    HW1 2597   3.201   3.224   3.244  1.1389 -0.2572  0.8887
  866SOL    HW2 2598   3.293   3.343   3.258  0.3413  0.1626  2.9001
  867SOL     OW 2599   3.773   2.672   0.157  0.3773 -0.0977 -0.0168
  867SOL    HW1 2600   3.862   2.694   0.183  0.6209 -2.0468  0.8978
  867SOL    HW2 2601   3.732   2.757   0.139  2.3532  0.8382 -0.3337
  868SOL     OW 2602   2.263   2.120   3.232  0.5847 -0.3398 -0.4210
  868SOL    HW1 2603   2.291   2.028   3.227 -0.2842 -0.6811  0.7012
  868SOL    HW2 2604   2.345   2.169   3.226  1.0250 -1.1434 -1.5614
  869SOL     OW 2605   2.622   0.247   2.814 -0.4970  0.0130 -0.4168
  869SOL    HW1 2606   2.648   0.253   2.906 -0.6211 -0.3538 -0.3555
  869SOL    HW2 2607   2.699   0.212   2.769 -0.7406 -0.7179 -0.2940
  870SOL     OW 2608   1.496   1.301   1.389  0.4582  0.2073  0.5129
  870SOL    HW1 2609   1.519   1.211   1.410 -0.1184 -0.6335 -2.0689
  870SOL    HW2 2610   1.409   1.314   1.427  0.0837 -0.7015 -0.0253
  871SOL     OW 2611   3.416   3.523   2.096  0.2125  0.2900  0.4248
  871SOL    HW1 2612   3.459   3.438   2.095  0.5653  0.4225  1.6436
  871SOL    HW2 2613   3.477   3.579   2.145 -0.0571  1.2198 -0.2686
  872SOL     OW 2614   3.391   1.263   0.253  0.5544 -0.0071  0.3830
  872SOL    HW1 2615   3.464   1.227   0.303  0.3932 -2.1954 -0.8440
  872SOL    HW2 2616   3.412   1.356   0.243  1.1837  0.2708  3.3728
  873SOL     OW 2617   1.307   0.735   1.461 -0.3757 -0.2874 -0.6090
  873SOL    HW1 2618   1.306   0.800   1.531  1.5036  0.9750 -1.6785
  873SOL    HW2 2619   1.323   0.652   1.505 -0.4727  0.2982  0.5543
  874SOL     OW 2620   3.802   0.705   3.191 -0.3931 -0.8730  0.1540
  874SOL    HW1 2621   3.819   0.751   3.274 -0.3838 -1.5433  0.5297
  874SOL    HW2 2622   3.764   0.772   3.134 -0.3872 -0.4001  0.6948
  875SOL     OW 2623   0.638   2.856   2.852 -0.2931 -0.3877  0.5033
  875SOL    HW1 2624   0.671   2.922   2.792 -0.0271 -1.9780 -1.2031
  875SOL    HW2 2625   0.550   2.886   2.874  1.1468  2.4897  2.9432
  876SOL     OW 2626   0.796   2.548   3.812 -0.0478 -0.1319 -0.8759
  876SOL    HW1 2627   0.890   2.548   3.795  0.2049 -0.8376  0.3972
  876SOL    HW2 2628   0.787   2.581   3.901 -1.0461  0.2895 -1.1180
  877SOL     OW 2629   1.948   0.007   1.904  0.0454 -0.0610 -1.1052
  877SOL    HW1 2630   1.967   0.090   1.859 -2.3123  0.6365 -0.9472
  877SOL    HW2 2631   1.864  -0.022   1.868  0.6804 -2.2820 -0.9581
  878SOL     OW 2632   2.279   0.042   2.404  0.4487  0.2613  0.2657
  878SOL    HW1 2633   2.330  -0.039   2.395  1.2565  0.8289 -0.4359
  878SOL    HW2 2634   2.189   0.015   2.388  0.8538 -0.2972 -1.2788
  879SOL     OW 2635   0.632   1.774   2.351 -0.0976  0.2602  0.1282
  879SOL    HW1 2636   0.656   1.804   2.263  0.8061 -0.2828  0.1669
  879SOL    HW2 2637   0.633   1.679   2.345  1.5367  0.1746  1.0935
  880SOL     OW 2638   2.696   1.929   1.775 -0.4027  0.4197 -0.6153
  880SOL    HW1 2639   2.716   1.881   1.855 -3.0402  0.5745  0.2096
  880SOL    HW2 2640   2.722   2.019   1.793  0.4657  0.1698 -0.5502
  881SOL     OW 2641   3.119   1.594   2.815  0.4589  0.3926 -0.6388
  881SOL    HW1 2642   3.032   1.567   2.847  1.5376 -0.7839  1.5197
  881SOL    HW2 2643   3.140   1.530   2.746  0.0263  0.0431 -0.4555
  882SOL     OW 2644   1.108   3.072   2.637  0.0392 -0.4467  0.3507
  882SOL    HW1 2645   1.163   3.035   2.568  1.5959  1.5386  0.4387
  882SOL    HW2 2646   1.158   3.146   2.671 -1.9009  0.3152  1.7562
  883SOL     OW 2647   2.750   1.022   3.044 -0.1752  0.2967 -0.6031
  883SOL    HW1 2648   2.728   1.093   2.984  0.5231  1.1343  0.1010
  883SOL    HW2 2649   2.671   1.007   3.095 -0.1250  1.0696 -0.2803
  884SOL     OW 2650   3.386   2.411   2.467 -0.1492  0.0362  0.0695
  884SOL    HW1 2651   3.332   2.332   2.465  1.4718 -1.1409  1.0478
  884SOL    HW2 2652   3.405   2.425   2.560 -0.6908  1.8047 -0.0455
  885SOL     OW 2653   3.474   2.865   3.395  0.2041 -0.0827  0.0169
  885SOL    HW1 2654   3.437   2.876   3.307 -0.2788 -1.0759  0.0864
  885SOL    HW2 2655   3.454   2.948   3.439  1.0507  0.7036 -1.0069
  886SOL     OW 2656   2.377   0.901   0.624  1.1420  0.0898 -0.2841
  886SOL    HW1 2657   2.356   0.986   0.663 -0.4748 -0.9250  1.2170
  886SOL    HW2 2658   2.466   0.882   0.655  0.5417  0.1033  1.5738
  887SOL     OW 2659   3.230   3.359   0.191  0.0522 -0.4662  0.0340
  887SOL    HW1 2660   3.213   3.390   0.280  1.0088 -0.0338  0.0842
  887SOL    HW2 2661   3.323   3.336   0.192 -0.0223 -0.8178 -0.7505
  888SOL     OW 2662   3.230   1.929   3.218 -0.5821  0.2133 -0.0092
  888SOL    HW1 2663   3.191   1.948   3.303  0.4623  2.7269  0.0065
  888SOL    HW2 2664   3.323   1.916   3.237 -0.4086  0.3949 -0.7238
  889SOL     OW 2665   1.929   0.239   0.163  0.2015 -0.0634 -0.3704
  889SOL    HW1 2666   1.995   0.176   0.136  0.5539 -0.3291  1.0002
  889SOL    HW2 2667   1.884   0.264   0.082 -1.0041 -3.2307 -0.8499
  890SOL     OW 2668   1.514   1.071   1.972  0.7075 -0.7079 -0.1836
  890SOL    HW1 2669   1.527   1.070   2.067 -2.0874  1.4567  0.3718
  890SOL    HW2 2670   1.465   0.990   1.953  0.1101 -0.5118  0.4781
  891SOL     OW 2671   2.245   3.373   2.649 -0.2952  0.5841 -0.2537
  891SOL    HW1 2672   2.159   3.374   2.607 -1.5349  0.4099  2.1267
  891SOL    HW2 2673   2.283   3.289   2.624 -1.0992  0.3725 -0.8016
  892SOL     OW 2674   3.537   1.604   2.473  0.2870  0.2689  0.3357
  892SOL    HW1 2675   3.626   1.617   2.504 -0.3544  2.6782  1.3905
  892SOL    HW2 2676   3.482   1.626   2.548 -1.2278  0.4977 -0.8034
  893SOL     OW 2677   1.987   0.818   0.320 -0.1212 -0.1734  0.3494
  893SOL    HW1 2678   2.016   0.909   0.310 -0.4105 -0.1679 -0.6070
  893SOL    HW2 2679   2.068   0.768   0.327  0.1486 -0.0850 -1.5847
  894SOL     OW 2680   3.569   3.236   3.884  0.1169  0.0123  0.1174
  894SOL    HW1 2681   3.598   3.183   3.810  0.7424  1.2147 -0.5408
  894SOL    HW2 2682   3.535   3.316   3.844 -1.9436 -0.3541  1.0127
  895SOL     OW 2683   2.237   2.847   3.064 -0.2516 -0.3637 -0.4732
  895SOL    HW1 2684   2.213   2.939   3.075 -0.8479 -0.0409 -3.5066
  895SOL    HW2 2685   2.271   2.820   3.149  0.3418  2.7819  0.4064
  896SOL     OW 2686   1.239   3.459   3.144  0.5189 -0.2736 -0.4994
  896SOL    HW1 2687   1.301   3.496   3.206  0.0286 -1.5224  0.7755
  896SOL    HW2 2688   1.247   3.515   3.066  1.2269  1.2571  0.6202
  897SOL     OW 2689   0.944   3.658   3.349 -0.2812 -0.6388  0.3002
  897SOL    HW1 2690   0.971   3.688   3.262  0.8797 -1.5458  0.3213
  897SOL    HW2 2691   0.926   3.564   3.338 -1.8167 -0.4124  0.6794
  898SOL     OW 2692   3.159   0.784   3.228 -0.1033 -0.2245  0.3471
  898SOL    HW1 2693   3.128   0.872   3.248  0.5102 -0.0622  0.6285
  898SOL    HW2 2694   3.198   0.791   3.141 -0.1527 -0.2432  0.3234
  899SOL     OW 2695   3.125   0.694   2.581 -0.3071  0.0553 -0.1924
  899SOL    HW1 2696   3.181   0.637   2.635  0.3653 -0.9754 -1.8852
  899SOL    HW2 2697   3.186   0.755   2.540 -0.6817  0.2183 -0.5098
  900SOL     OW 2698   3.256   3.672   1.509  0.3961 -0.6919 -0.0221
  900SOL    HW1 2699   3.191   3.727   1.551 -0.9543 -0.8484 -1.7667
  900SOL    HW2 2700   3.321   3.655   1.577 -0.4623  0.9263  1.2751
  901SOL     OW 2701   1.515   0.972   3.245  0.1053 -0.5714  0.1180
  901SOL    HW1 2702   1.556   0.952   3.161 -1.2154  1.5534 -1.1471
  901SOL    HW2 2703   1.443   0.910   3.252  0.7229 -1.3048  0.1152
  902SOL     OW 2704   2.241   3.694   0.268  0.0349 -0.8500 -0.2429
  902SOL    HW1 2705   2.286   3.625   0.220  0.6083 -0.8238  0.2441
  902SOL    HW2 2706   2.302   3.768   0.268  0.5761 -1.2401  1.5413
  903SOL     OW 2707   2.453   0.225   2.159 -0.3744 -0.9317 -0.4216
  903SOL    HW1 2708   2.386   0.230   2.091 -2.7869  0.1803  1.8559
  903SOL    HW2 2709   2.437   0.140   2.202  0.5728 -1.2551 -0.6945
  904SOL     OW 2710   1.777   2.067   0.427  0.2531 -0.4364  0.1910
  904SOL    HW1 2711   1.842   2.037   0.363 -1.3848 -3.8436 -0.0905
  904SOL    HW2 2712   1.712   2.113   0.375  0.4576 -0.5166 -0.1379
  905SOL     OW 2713   1.417   2.508   3.548  0.1286  0.4074  0.3732
  905SOL    HW1 2714   1.410   2.434   3.608 -0.8035  1.2524  1.3645
  905SOL    HW2 2715   1.359   2.485   3.475 -0.6566  0.4038  0.9742
  906SOL     OW 2716   2.092   2.902   2.121 -0.0669 -0.4629  0.1677
  906SOL    HW1 2717   2.139   2.880   2.041  1.7925 -0.1734  1.1112
  906SOL    HW2 2718   2.029   2.969   2.095 -1.4479 -2.3217 -1.5354
  907SOL     OW 2719   2.517   2.154   3.548 -0.1191  0.7894  0.0368
  907SOL    HW1 2720   2.484   2.199   3.470  0.4454 -1.1836 -1.4163
  907SOL    HW2 2721   2.438   2.138   3.601 -0.7461  0.7872 -0.8763
  908SOL     OW 2722   2.674   1.410   4.002  0.1105  0.0986  0.2024
  908SOL    HW1 2723   2.749   1.442   3.952  1.2190 -1.5535  0.7541
  908SOL    HW2 2724   2.602   1.408   3.938  0.2553  2.5142 -0.1243
  909SOL     OW 2725  -0.027   2.330   0.296  0.4542 -0.7498 -0.3069
  909SOL    HW1 2726  -0.006   2.253   0.350  0.2886 -0.1346  0.6540
  909SOL    HW2 2727   0.057   2.373   0.283  0.5477 -1.0952 -0.8491
  910SOL     OW 2728   0.914   1.120   3.170  0.0805 -0.0125 -0.0578
  910SOL    HW1 2729   0.898   1.065   3.246  0.7591 -1.2892 -0.8019
  910SOL    HW2 2730   1.008   1.138   3.172 -0.0159  0.5488 -0.2137
  911SOL     OW 2731   3.829   0.843   0.922 -0.0733 -0.3479 -0.2659
  911SOL    HW1 2732   3.872   0.928   0.913 -1.4051  0.7079  2.3588
  911SOL    HW2 2733   3.738   0.859   0.897 -0.1560 -1.2209 -0.5569
  912SOL     OW 2734   3.019   0.139   2.507 -0.4498 -0.6153 -0.0077
  912SOL    HW1 2735   3.049   0.109   2.421  2.4151 -0.0892  0.7236
  912SOL    HW2 2736   2.988   0.228   2.492 -0.7462 -0.8151 -0.6249
  913SOL     OW 2737   3.921   2.222   2.592  0.1326  0.3425  0.2919
  913SOL    HW1 2738   3.842   2.251   2.545 -0.9474 -1.4863  0.8617
  913SOL    HW2 2739   3.900   2.237   2.684 -0.2182 -1.5211  0.5614
  914SOL     OW 2740   0.888   3.381   3.342  0.3477  0.1517 -0.5310
  914SOL    HW1 2741   0.816   3.331   3.304  1.7048 -2.4502  0.0709
  914SOL    HW2 2742   0.917   3.328   3.416  1.2450  2.4073  0.8133
  915SOL     OW 2743   1.173   1.056   0.779  0.0587  0.3611 -0.1924
  915SOL    HW1 2744   1.219   0.972   0.776 -1.6077 -0.5723 -1.6146
  915SOL    HW2 2745   1.215   1.109   0.712  1.1394  0.6944  0.7320
  916SOL     OW 2746   3.692   1.443   0.619 -0.0294  0.1594 -0.5917
  916SOL    HW1 2747   3.769   1.490   0.650  0.2063 -0.7713  0.2664
  916SOL    HW2 2748   3.618   1.498   0.645  0.2544  0.2039  0.1219
  917SOL     OW 2749   0.496   2.073   3.139  0.2346 -0.6649 -0.2688
  917SOL    HW1 2750   0.417   2.072   3.194 -0.2723  1.6384 -0.8274
  917SOL    HW2 2751   0.538   1.989   3.155 -1.2547 -1.1169  1.6394
  918SOL     OW 2752   0.615   1.337   3.557  0.1787  0.1352 -0.1885
  918SOL    HW1 2753   0.521   1.322   3.555  0.2678 -0.3498 -1.9461
  918SOL    HW2 2754   0.625   1.429   3.532  0.2145 -0.2250 -1.6005
  919SOL     OW 2755   0.349   1.396   0.111  0.3518  0.1632  0.0618
  919SOL    HW1 2756   0.391   1.391   0.025 -0.6587  0.3723 -0.4544
  919SOL    HW2 2757   0.268   1.348   0.101  1.5330 -2.3893  1.7518
  920SOL     OW 2758   0.120   1.002   0.035 -0.3558  0.0572 -0.1819
  920SOL    HW1 2759   0.085   1.080  -0.008 -1.8478 -1.4550 -1.8865
  920SOL    HW2 2760   0.210   0.995   0.001 -0.3283  0.8180 -0.2902
  921SOL     OW 2761   3.066   3.307   2.966  0.3204 -0.0278 -0.4838
  921SOL    HW1 2762   2.972   3.311   2.949  0.5085 -1.9390 -2.5437
  921SOL    HW2 2763   3.073   3.307   3.061 -1.6688  1.2476 -0.2795
  922SOL     OW 2764   0.705   1.281   0.207  0.2152 -0.8127  0.1246
  922SOL    HW1 2765   0.689   1.195   0.247 -0.0209 -0.6988  0.2769
  922SOL    HW2 2766   0.661   1.277   0.122 -1.8068 -0.0559  1.0533
  923SOL     OW 2767   0.209   3.195   2.737  0.1746 -0.1736 -0.6934
  923SOL    HW1 2768   0.200   3.101   2.720 -2.8850 -0.1203  0.0266
  923SOL    HW2 2769   0.298   3.206   2.769  0.2290 -3.0458  0.3991
  924SOL     OW 2770   0.274   1.890   1.475  0.1153  0.7082  0.1993
  924SOL    HW1 2771   0.318   1.925   1.398  0.6973  1.5551  0.8884
  924SOL    HW2 2772   0.275   1.795   1.463  1.2132  0.7719 -0.2948
  925SOL     OW 2773   0.297   0.664   0.657  0.4874  0.6366  0.7056
  925SOL    HW1 2774   0.302   0.760   0.652  2.3985  0.5036 -3.0119
  925SOL    HW2 2775   0.244   0.638   0.583  0.8040 -1.2448  1.0812
  926SOL     OW 2776   1.374   1.825   2.921  0.3451 -0.3006 -0.5267
  926SOL    HW1 2777   1.298   1.803   2.867  0.4123 -0.4561 -0.5565
  926SOL    HW2 2778   1.397   1.744   2.965  0.5422 -0.2730 -0.5772
  927SOL     OW 2779   0.732   3.620   0.331  0.3872 -0.7243  0.0492
  927SOL    HW1 2780   0.742   3.647   0.423  0.3905  1.9379 -0.6378
  927SOL    HW2 2781   0.738   3.702   0.282 -1.1283 -1.8762 -2.2357
  928SOL     OW 2782   1.799   0.145   3.429  0.0769 -0.3142  0.7855
  928SOL    HW1 2783   1.859   0.183   3.365  0.7720 -2.1655  0.2523
  928SOL    HW2 2784   1.847   0.146   3.512 -0.2626  0.7680  0.9757
  929SOL     OW 2785   2.161   1.705   4.013 -0.0534  0.2041  0.1352
  929SOL    HW1 2786   2.174   1.749   3.929 -0.4745  0.9952  0.4789
  929SOL    HW2 2787   2.153   1.612   3.990  0.8602  0.2927 -0.5898
  930SOL     OW 2788   3.908   0.151   0.223 -0.1653  0.2025  0.6323
  930SOL    HW1 2789   3.994   0.157   0.182 -0.4089 -1.3086 -0.2143
  930SOL    HW2 2790   3.926   0.134   0.316  0.4065  2.1713  0.9092
  931SOL     OW 2791   0.207   3.019   3.140 -0.1159  0.4650 -0.3451
  931SOL    HW1 2792   0.214   3.113   3.155  1.2357  0.6266 -1.7404
  931SOL    HW2 2793   0.123   3.007   3.096 -2.7148  0.3359  4.0680
  932SOL     OW 2794   0.357   1.034   2.514 -0.1597  0.3052  1.0210
  932SOL    HW1 2795   0.367   0.979   2.436 -0.3307  0.6062  0.7856
  932SOL    HW2 2796   0.329   0.973   2.582  3.0495 -0.5978  1.7044
  933SOL     OW 2797   1.852   3.150   2.593  0.2795  0.1849 -0.5531
  933SOL    HW1 2798   1.881   3.230   2.550 -0.2069  1.0286  0.6255
  933SOL    HW2 2799   1.929   3.118   2.639  0.2869  0.3877 -0.4236
  934SOL     OW 2800   1.921   0.297   0.849 -0.6118 -0.3237 -0.4130
  934SOL    HW1 2801   2.002   0.247   0.842 -0.5830 -0.0959 -2.4561
  934SOL    HW2 2802   1.874   0.257   0.921  0.0898 -2.3201 -0.9947
  935SOL     OW 2803   0.316   2.940   3.961  0.0201 -0.8232  0.3842
  935SOL    HW1 2804   0.258   2.864   3.958  0.9230 -1.5005 -0.3083
  935SOL    HW2 2805   0.361   2.934   4.046 -0.4391 -0.6487  0.6439
  936SOL     OW 2806   0.301   2.309   1.180  0.1901 -0.5033 -0.5046
  936SOL    HW1 2807   0.380   2.342   1.138 -0.1858  0.8772 -0.1804
  936SOL    HW2 2808   0.229   2.353   1.135 -0.4528 -2.2129 -1.2098
  937SOL     OW 2809   3.753   3.604   1.320  0.2235 -0.7766  0.4142
  937SOL    HW1 2810   3.748   3.524   1.373 -1.9803 -0.1139  1.3628
  937SOL    HW2 2811   3.765   3.573   1.230  1.0041 -2.0742  0.9398
  938SOL     OW 2812   1.858   0.316   1.826 -0.0805  0.0961  0.2383
  938SOL    HW1 2813   1.896   0.384   1.769 -1.0764  1.4846  1.1631
  938SOL    HW2 2814   1.815   0.365   1.896  1.1379 -1.5460  2.2620
  939SOL     OW 2815   0.700   3.125   1.540  0.3144  0.8073 -0.2112
  939SOL    HW1 2816   0.713   3.146   1.448 -1.0289  1.0312 -0.3639
  939SOL    HW2 2817   0.626   3.064   1.541 -0.7523  2.0737  0.8344
  940SOL     OW 2818   0.539   2.426   3.827  0.4480 -0.3989 -0.2689
  940SOL    HW1 2819   0.533   2.421   3.922 -0.9447  0.0397 -0.3111
  940SOL    HW2 2820   0.610   2.488   3.810  0.5052 -0.2541  0.4863
  941SOL     OW 2821   2.626   3.113   2.989  0.2110  0.4275  0.5867
  941SOL    HW1 2822   2.708   3.151   3.021  0.6364 -1.1266  1.4152
  941SOL    HW2 2823   2.564   3.125   3.060  1.2396 -3.3076  2.3323
  942SOL     OW 2824   0.932   2.768   2.675 -0.2313 -0.1403  0.0002
  942SOL    HW1 2825   0.962   2.812   2.754  0.8795  0.4728 -0.7469
  942SOL    HW2 2826   0.981   2.686   2.672 -0.3866 -0.2357  0.0184
  943SOL     OW 2827   1.567   2.677   1.315 -0.6872  0.1762 -0.9605
  943SOL    HW1 2828   1.509   2.603   1.334  1.3410 -1.2913 -0.0829
  943SOL    HW2 2829   1.544   2.743   1.380 -0.3241 -1.0247  0.4375
  944SOL     OW 2830   1.905   2.501   2.334 -0.1577  0.4548 -0.1696
  944SOL    HW1 2831   1.963   2.535   2.266  0.0724  0.3596 -0.0226
  944SOL    HW2 2832   1.890   2.574   2.393  0.3944  0.2888  0.1858
  945SOL     OW 2833   1.173   2.187   3.739  0.3012 -0.1534 -0.0241
  945SOL    HW1 2834   1.160   2.183   3.833  1.9356 -0.3217  0.2348
  945SOL    HW2 2835   1.111   2.123   3.703  0.1563 -0.6050  0.9992
  946SOL     OW 2836   2.605   0.261   3.450  0.5001 -0.2543  0.4266
  946SOL    HW1 2837   2.643   0.174   3.443  0.0853 -0.3186 -2.2159
  946SOL    HW2 2838   2.678   0.321   3.434  0.1429 -0.3108 -1.8653
  947SOL     OW 2839   0.308   3.105   2.209  0.0056  0.4444 -0.0467
  947SOL    HW1 2840   0.361   3.052   2.268 -0.6621  0.3745  0.5168
  947SOL    HW2 2841   0.304   3.055   2.128 -0.6156 -0.3947  0.4738
  948SOL     OW 2842   2.331   0.672   3.630  0.0908 -0.2091  0.0040
  948SOL    HW1 2843   2.260   0.694   3.570  0.2129  0.6719  0.1575
  948SOL    HW2 2844   2.351   0.580   3.612  1.9746  0.6857 -3.2922
  949SOL     OW 2845   3.015   3.245   1.014  0.1999 -0.2314  0.5077
  949SOL    HW1 2846   3.057   3.173   0.967 -0.4391  0.7546 -1.7011
  949SOL    HW2 2847   2.935   3.207   1.051  0.4125 -0.8971  0.2858
  950SOL     OW 2848   2.018   3.361   3.547  0.2760 -0.2337  0.1709
  950SOL    HW1 2849   1.938   3.342   3.596 -0.7864  0.0807 -1.3620
  950SOL    HW2 2850   2.046   3.446   3.579 -1.4326  0.8255 -0.9719
  951SOL     OW 2851   0.344   3.883   1.148  0.4172  0.3725  0.3120
  951SOL    HW1 2852   0.329   3.953   1.084  0.4545  0.7427  0.7037
  951SOL    HW2 2853   0.305   3.915   1.229  0.1626 -0.1939  0.4213
  952SOL     OW 2854   0.666   1.445   2.132 -0.2451 -0.6240 -0.0411
  952SOL    HW1 2855   0.754   1.476   2.111 -0.3543  0.1924  0.6949
  952SOL    HW2 2856   0.616   1.460   2.052 -0.0569  0.2158 -0.0082
  953SOL     OW 2857   0.030   0.912   2.646  0.1197 -0.0206  0.1648
  953SOL    HW1 2858  -0.005   0.998   2.668  0.1860  0.0674 -0.0747
  953SOL    HW2 2859   0.112   0.906   2.696 -1.1059 -0.9503  2.1489
  954SOL     OW 2860   1.212   0.183   0.895 -0.2690 -0.6152 -0.4563
  954SOL    HW1 2861   1.151   0.221   0.958  0.1116 -0.4665 -0.1754
  954SOL    HW2 2862   1.185   0.091   0.888 -1.8698 -0.1009 -1.9326
  955SOL     OW 2863   3.876   3.233   3.703 -0.0169 -0.2027 -0.1592
  955SOL    HW1 2864   3.947   3.282   3.663 -0.4646 -1.1418 -2.2233
  955SOL    HW2 2865   3.797   3.266   3.660 -0.6693 -0.3012  0.9379
  956SOL     OW 2866   3.663   3.079   3.348 -0.6485  0.4059  0.3055
  956SOL    HW1 2867   3.635   3.008   3.405 -1.1928  0.6335  0.3233
  956SOL    HW2 2868   3.705   3.035   3.274  0.3869  0.1209  1.0388
  957SOL     OW 2869   3.931   2.054   0.080 -0.0256 -0.2791 -0.5863
  957SOL    HW1 2870   3.915   2.143   0.111 -0.2091 -0.4824 -0.0862
  957SOL    HW2 2871   3.968   2.066  -0.008  1.0059  0.3252 -0.0918
  958SOL     OW 2872   0.585   3.108   2.550  0.4765  0.1034  0.5682
  958SOL    HW1 2873   0.667   3.112   2.599 -0.5135 -1.8867  2.5852
  958SOL    HW2 2874   0.586   3.022   2.507  0.0401  0.6368 -0.5552
  959SOL     OW 2875   0.114   2.737   2.410  0.0325  0.0361 -0.0358
  959SOL    HW1 2876   0.106   2.772   2.321  0.4847  1.6607  0.5244
  959SOL    HW2 2877   0.101   2.643   2.400 -0.3516  0.2363 -1.7590
  960SOL     OW 2878   0.363   3.071   0.834 -0.1655 -0.5120 -0.1779
  960SOL    HW1 2879   0.430   3.004   0.826 -0.4509 -0.9066  0.6391
  960SOL    HW2 2880   0.330   3.083   0.745  1.3306  0.0664 -0.6765
  961SOL     OW 2881   1.742   3.943   1.539 -0.4599 -0.2389  0.1607
  961SOL    HW1 2882   1.706   3.861   1.573  0.1142 -0.9504 -0.8639
  961SOL    HW2 2883   1.811   3.967   1.600 -0.9648 -0.2425  0.7382
  962SOL     OW 2884   0.301   3.526   0.889 -0.6432  0.2001 -0.2924
  962SOL    HW1 2885   0.248   3.604   0.876  0.7059  1.0307 -1.1526
  962SOL    HW2 2886   0.317   3.493   0.800 -0.9551 -0.8934  0.0440
  963SOL     OW 2887   3.802   0.591   3.929  0.0856  0.0501  0.6872
  963SOL    HW1 2888   3.863   0.518   3.935 -0.1060 -0.3473 -1.4461
  963SOL    HW2 2889   3.763   0.583   3.842 -2.2158  0.9281  1.5590
  964SOL     OW 2890   1.718   1.365   2.688 -0.0730 -0.0029  0.0611
  964SOL    HW1 2891   1.808   1.390   2.707  0.4325 -2.2076  0.8664
  964SOL    HW2 2892   1.666   1.443   2.708  1.6253  1.3143 -0.4442
  965SOL     OW 2893   3.458   2.334   3.033  0.5692 -0.2878 -0.6312
  965SOL    HW1 2894   3.457   2.278   2.955 -0.7954 -0.0236 -0.8316
  965SOL    HW2 2895   3.521   2.292   3.092 -1.1898 -2.6810 -0.3248
  966SOL     OW 2896   0.318   2.055   1.878  0.6667 -0.2356  0.3997
  966SOL    HW1 2897   0.277   1.980   1.836  0.8307 -0.3244  0.4017
  966SOL    HW2 2898   0.410   2.032   1.886  0.6565 -0.1775  0.7153
  967SOL     OW 2899   1.893   0.959   1.355 -0.4136  0.2252 -0.0984
  967SOL    HW1 2900   1.938   1.027   1.406 -0.4064  0.5685 -0.5605
  967SOL    HW2 2901   1.825   1.006   1.307 -0.5798 -0.1375 -0.2194
  968SOL     OW 2902   1.811   1.152   1.965 -0.0234  0.7242 -0.3945
  968SOL    HW1 2903   1.792   1.234   2.011 -1.0339  1.3268 -1.8400
  968SOL    HW2 2904   1.740   1.142   1.901  0.0978 -1.2620 -0.2973
  969SOL     OW 2905   1.526   2.911   1.885  0.6078  0.2407 -0.4692
  969SOL    HW1 2906   1.462   2.840   1.896  0.9861 -0.1508 -0.7880
  969SOL    HW2 2907   1.490   2.966   1.816  0.6571 -0.0268 -0.7072
  970SOL     OW 2908   3.207   1.839   2.515  0.2211 -0.1199  0.0841
  970SOL    HW1 2909   3.146   1.767   2.496  0.0814  0.2016 -0.7549
  970SOL    HW2 2910   3.207   1.846   2.610  1.0508 -1.9215  0.2527
  971SOL     OW 2911   1.148   0.513   0.891 -0.0560  0.3168 -0.5104
  971SOL    HW1 2912   1.091   0.510   0.814 -0.0198 -2.0389 -0.5298
  971SOL    HW2 2913   1.225   0.464   0.865  1.4343  2.2764 -0.0130
  972SOL     OW 2914   0.479   1.532   0.799 -0.3865  0.4708 -0.4100
  972SOL    HW1 2915   0.384   1.519   0.805 -0.0213 -2.2211  0.4489
  972SOL    HW2 2916   0.489   1.627   0.790 -3.1861  0.7583 -1.5379
  973SOL     OW 2917   1.160   2.255   0.121 -0.1083  0.0206  0.2307
  973SOL    HW1 2918   1.070   2.244   0.089  0.4465  1.1977 -1.9593
  973SOL    HW2 2919   1.206   2.178   0.089  0.5979  1.5077 -2.6432
  974SOL     OW 2920   0.690   0.802   0.786 -0.2268  0.1783 -0.1946
  974SOL    HW1 2921   0.612   0.798   0.840  0.4905 -0.7741  0.8117
  974SOL    HW2 2922   0.752   0.855   0.836 -0.1956  0.8957 -0.9650
  975SOL     OW 2923   0.939   3.178   0.157  0.3642  0.0992 -0.0055
  975SOL    HW1 2924   0.899   3.252   0.202  1.5408  0.8749 -0.1797
  975SOL    HW2 2925   0.870   3.112   0.152 -0.1924  0.5076  1.7332
  976SOL     OW 2926   0.348   0.209   1.300 -0.1136  0.2640 -0.0138
  976SOL    HW1 2927   0.320   0.152   1.371  0.1497  0.3617  0.1709
  976SOL    HW2 2928   0.434   0.240   1.327  0.0840  0.1286 -0.4793
  977SOL     OW 2929   2.251   0.236   1.173 -0.1079 -0.0190  0.4507
  977SOL    HW1 2930   2.282   0.325   1.160  2.2967 -0.6505  1.3264
  977SOL    HW2 2931   2.299   0.205   1.250 -0.5369 -2.2273 -0.1065
  978SOL     OW 2932   0.574   0.124   1.116 -0.1731  0.2396 -0.1109
  978SOL    HW1 2933   0.569   0.051   1.178 -1.0045 -0.7079 -1.2357
  978SOL    HW2 2934   0.490   0.168   1.123  0.8085  2.0285  1.5689
  979SOL     OW 2935   3.753   1.034   0.664  0.1105 -0.1437  0.8230
  979SOL    HW1 2936   3.704   0.965   0.708  0.0660 -1.2061 -0.7730
  979SOL    HW2 2937   3.702   1.113   0.677 -0.6211 -0.7119  1.4573
  980SOL     OW 2938   0.899   2.750   3.516 -0.0896 -0.0753  0.4919
  980SOL    HW1 2939   0.827   2.691   3.538 -0.7032  0.9554  1.3281
  980SOL    HW2 2940   0.890   2.764   3.422  0.3143 -1.6004  0.1891
  981SOL     OW 2941   2.780   3.385   3.741 -0.0872  0.2878  0.8236
  981SOL    HW1 2942   2.708   3.331   3.711 -0.3341 -0.6011  2.8887
  981SOL    HW2 2943   2.751   3.421   3.824  1.3004  1.0833  1.0025
  982SOL     OW 2944   0.505   2.281   2.756  0.1123 -0.1180  0.0654
  982SOL    HW1 2945   0.594   2.264   2.723  0.6106  0.0922  1.2426
  982SOL    HW2 2946   0.485   2.370   2.727 -0.3824 -0.7386 -1.5923
  983SOL     OW 2947   2.395   2.487   2.703  0.0161 -0.3085  0.7128
  983SOL    HW1 2948   2.356   2.514   2.787 -1.4375  1.6360 -0.5047
  983SOL    HW2 2949   2.483   2.523   2.705 -0.8211  1.8705  0.4727
  984SOL     OW 2950   0.820   0.404   2.492  0.3144  0.5977  0.1947
  984SOL    HW1 2951   0.761   0.472   2.523  0.2933  0.2521  0.9388
  984SOL    HW2 2952   0.815   0.409   2.397 -0.2124  1.1782  0.2487
  985SOL     OW 2953   1.778   2.419   0.808 -0.3892 -0.0596  0.5413
  985SOL    HW1 2954   1.807   2.511   0.807  0.3341 -0.2507 -1.6627
  985SOL    HW2 2955   1.857   2.369   0.788 -0.7663 -1.1932  1.7761
  986SOL     OW 2956   0.984   1.210   2.183  0.5748  0.3624  0.6565
  986SOL    HW1 2957   0.947   1.185   2.267 -1.9876 -1.8870 -0.9538
  986SOL    HW2 2958   0.958   1.301   2.170 -3.7241 -0.7489  0.1448
  987SOL     OW 2959   0.475   3.182   1.794  0.3825 -0.0108 -0.0132
  987SOL    HW1 2960   0.450   3.228   1.714 -0.2228 -0.0894  0.1286
  987SOL    HW2 2961   0.499   3.252   1.855  0.6510  0.0587 -0.1995
  988SOL     OW 2962   3.210   2.535   3.462 -0.1207 -0.3936  0.4615
  988SOL    HW1 2963   3.151   2.460   3.453  0.8694 -1.2742  1.0557
  988SOL    HW2 2964   3.255   2.542   3.378 -0.4625 -0.2325  0.2883
  989SOL     OW 2965   2.507   3.062   3.226  0.0684  0.1063  1.1945
  989SOL    HW1 2966   2.474   2.973   3.230 -0.1115 -0.1087 -2.1649
  989SOL    HW2 2967   2.582   3.063   3.285 -0.9415 -1.7258  2.6119
  990SOL     OW 2968   0.856   1.167   1.603  0.5996  0.1527  0.0976
  990SOL    HW1 2969   0.869   1.114   1.524  0.7063  0.2630  0.0405
  990SOL    HW2 2970   0.836   1.255   1.570  0.6701  0.2054  0.1935
  991SOL     OW 2971   0.549   3.947   3.511 -0.1095 -0.5767 -0.0607
  991SOL    HW1 2972   0.603   3.877   3.476 -1.2544 -1.9200  0.7656
  991SOL    HW2 2973   0.604   3.987   3.579  0.4255 -0.9027 -0.2961
  992SOL     OW 2974   1.345   0.384   3.122  0.0924 -0.2185  0.2481
  992SOL    HW1 2975   1.280   0.453   3.117 -0.1758 -0.4249  0.7710
  992SOL    HW2 2976   1.368   0.379   3.215  1.5981  0.5295 -0.0497
  993SOL     OW 2977   0.418   1.559   0.319  0.0789  0.2099 -0.2625
  993SOL    HW1 2978   0.378   1.516   0.244 -3.9059  0.7161  1.3438
  993SOL    HW2 2979   0.450   1.487   0.374 -0.5343 -0.3684 -0.6486
  994SOL     OW 2980   3.102   3.563   2.440  0.4680 -0.3907 -0.3124
  994SOL    HW1 2981   3.115   3.517   2.356  3.2314  1.7948 -1.2571
  994SOL    HW2 2982   3.181   3.543   2.490  0.4020  0.9791  0.3907
  995SOL     OW 2983   2.178   0.420   0.437  0.0809 -0.1046  0.5784
  995SOL    HW1 2984   2.104   0.451   0.488 -0.6441 -0.1493 -0.4162
  995SOL    HW2 2985   2.141   0.400   0.350  1.1402 -0.6603  0.2342
  996SOL     OW 2986   2.973   0.263   3.821  0.3070 -0.2732  0.0191
  996SOL    HW1 2987   3.067   0.257   3.802  0.5725  0.9001  0.9143
  996SOL    HW2 2988   2.966   0.323   3.895 -1.0175 -1.7318  1.1536
  997SOL     OW 2989   3.091   2.729   0.961  0.8685 -0.1704  0.2146
  997SOL    HW1 2990   3.113   2.655   0.904 -0.3724 -1.1027  0.9138
  997SOL    HW2 2991   2.996   2.733   0.961  0.7219 -0.9949  3.1489
  998SOL     OW 2992   0.270   3.721   3.931  0.3039 -0.2604 -0.3152
  998SOL    HW1 2993   0.224   3.754   4.009  0.3829  0.3044 -0.5051
  998SOL    HW2 2994   0.361   3.747   3.943  0.1997  0.4035 -0.9011
  999SOL     OW 2995   0.781   3.707   3.796 -0.0061 -0.1115 -0.2108
  999SOL    HW1 2996   0.842   3.780   3.798 -0.6075  0.4000 -0.4558
  999SOL    HW2 2997   0.798   3.659   3.877 -1.9444  2.2207  1.7018
 1000SOL     OW 2998   2.593   1.345   2.645 -0.3282  0.3327 -0.3032
 1000SOL    HW1 2999   2.644   1.409   2.595  2.2559 -1.5955 -0.3739
 1000SOL    HW2 3000   2.581   1.272   2.584 -0.0639 -0.6843  0.8137
 1001SOL     OW 3001   2.718   1.115   3.430  0.8007  0.2015  0.1028
 1001SOL    HW1 3002   2.801   1.077   3.459  1.3046  0.5462 -0.8169
 1001SOL    HW2 3003   2.651   1.057   3.465  1.4088  0.0903  1.1358
 1002SOL     OW 3004   0.017   0.765   3.405 -0.2302  0.5870  0.1792
 1002SOL    HW1 3005   0.064   0.689   3.437  2.1438  1.5842 -0.7355
 1002SOL    HW2 3006   0.057   0.839   3.451 -3.0977  1.3054  1.7539
 1003SOL     OW 3007   3.908   2.649   3.890  0.4411 -0.3056  0.0915
 1003SOL    HW1 3008   3.856   2.619   3.964  0.1724  0.0200  0.0376
 1003SOL    HW2 3009   3.854   2.716   3.848 -0.2089 -1.7520 -1.4904
 1004SOL     OW 3010   2.110   1.755   3.304 -0.5997  0.1233  0.0492
 1004SOL    HW1 3011   2.076   1.735   3.392  1.6586 -0.9627  0.7692
 1004SOL    HW2 3012   2.203   1.774   3.319 -0.1469 -0.1936 -2.1263
 1005SOL     OW 3013   3.375   2.218   0.036  0.0192  0.3627  0.0701
 1005SOL    HW1 3014   3.424   2.143   0.001 -0.0003  0.0418  0.7193
 1005SOL    HW2 3015   3.441   2.276   0.072 -0.0356  0.1962  0.4412
 1006SOL     OW 3016   2.599   2.533   3.014 -0.1324 -0.0452 -0.1474
 1006SOL    HW1 3017   2.507   2.543   2.991 -0.6035 -0.1630  1.5606
 1006SOL    HW2 3018   2.601   2.460   3.076  1.0955  0.0090 -0.1008
 1007SOL     OW 3019   2.148   3.759   2.743 -0.2822  0.1157 -0.3530
 1007SOL    HW1 3020   2.056   3.765   2.768 -0.1794  0.7318 -0.0930
 1007SOL    HW2 3021   2.167   3.843   2.703  0.4696  0.4514  0.6590
 1008SOL     OW 3022   2.702   3.456   3.409 -0.0041 -0.1903 -0.0816
 1008SOL    HW1 3023   2.666   3.536   3.370 -0.9766 -0.5755  0.0214
 1008SOL    HW2 3024   2.796   3.460   3.388  0.0137  1.1139  0.1632
 1009SOL     OW 3025   0.126   0.976   1.073  0.2956  0.0642 -0.2036
 1009SOL    HW1 3026   0.102   0.884   1.067  1.4725 -0.3133  0.5282
 1009SOL    HW2 3027   0.118   1.009   0.983 -1.7495 -0.2985 -0.1999
 1010SOL     OW 3028   2.202   3.177   3.511  0.2032  0.2204  0.0021
 1010SOL    HW1 3029   2.220   3.191   3.418 -1.0562  2.1271 -0.0138
 1010SOL    HW2 3030   2.136   3.242   3.532  0.6615  0.0126  2.3159
 1011SOL     OW 3031   3.530   3.745   2.980 -0.1206  0.0184 -0.1089
 1011SOL    HW1 3032   3.465   3.742   2.910 -0.4663 -1.0995  0.2504
 1011SOL    HW2 3033   3.479   3.751   3.061  0.1167 -2.5505  0.2934
 1012SOL     OW 3034   2.594   2.435   1.291 -0.9355 -0.1307 -0.6834
 1012SOL    HW1 3035   2.581   2.512   1.236 -0.8020  0.1607 -0.3185
 1012SOL    HW2 3036   2.555   2.459   1.375 -0.5174 -0.2937 -0.4356
 1013SOL     OW 3037   0.998   0.518   0.674  0.2361  0.3717 -0.3906
 1013SOL    HW1 3038   0.906   0.542   0.669  0.1380 -0.0350 -0.5072
 1013SOL    HW2 3039   1.035   0.545   0.590  0.0998  0.0145 -0.5674
 1014SOL     OW 3040   2.690   1.946   3.544  0.7120  0.2299 -0.6467
 1014SOL    HW1 3041   2.702   1.913   3.454  1.2857  1.3053 -0.9826
 1014SOL    HW2 3042   2.612   2.002   3.539 -0.9341 -1.8431  0.1661
 1015SOL     OW 3043   3.878   2.287   0.860 -0.2429  0.0876 -0.1938
 1015SOL    HW1 3044   3.790   2.256   0.837 -0.4610  1.1169 -0.8253
 1015SOL    HW2 3045   3.936   2.241   0.799 -0.2825 -0.9160  0.5050
 1016SOL     OW 3046   2.910   1.002   3.970 -0.9929  0.0613 -0.0427
 1016SOL    HW1 3047   3.005   1.010   3.966 -1.1403  1.8743 -1.2338
 1016SOL    HW2 3048   2.889   0.934   3.906 -0.4948 -0.6841  0.5639
 1017SOL     OW 3049   1.181   3.362   3.444  0.3186 -0.2921 -0.1321
 1017SOL    HW1 3050   1.137   3.420   3.506 -0.4114 -0.4938 -0.4544
 1017SOL    HW2 3051   1.149   3.389   3.359 -0.1982 -1.3034 -0.2763
 1018SOL     OW 3052   2.768   3.586   1.304 -0.2833 -0.0204  0.1348
 1018SOL    HW1 3053   2.709   3.518   1.271 -0.5856  0.7413 -0.9558
 1018SOL    HW2 3054   2.826   3.540   1.364 -0.6653 -1.1958 -0.3625
 1019SOL     OW 3055   1.575   2.346   0.676 -0.1028  0.1875 -0.1195
 1019SOL    HW1 3056   1.657   2.356   0.724  1.7656  0.1453 -3.1234
 1019SOL    HW2 3057   1.597   2.364   0.585 -3.2456 -0.7309 -1.1916
 1020SOL     OW 3058   2.847   2.181   2.039  0.1139  0.2996  0.8700
 1020SOL    HW1 3059   2.916   2.204   2.100 -0.3494  1.7414  0.8868
 1020SOL    HW2 3060   2.843   2.085   2.041  0.3984  0.3032  2.7675
 1021SOL     OW 3061   2.597   2.593   1.942  0.2760  0.6949  0.1424
 1021SOL    HW1 3062   2.659   2.530   1.978 -0.2176  0.0519 -0.1139
 1021SOL    HW2 3063   2.525   2.595   2.004 -1.2947 -1.5558 -1.4457
 1022SOL     OW 3064   3.040   0.417   0.825 -0.6463  0.3062 -0.1544
 1022SOL    HW1 3065   2.976   0.475   0.866 -1.2456 -1.2444  1.2192
 1022SOL    HW2 3066   2.989   0.342   0.796  0.2529 -0.0005 -0.9895
 1023SOL     OW 3067   3.680   1.645  -0.016 -0.2027 -0.7385 -0.0907
 1023SOL    HW1 3068   3.749   1.693   0.030 -0.1123  2.7578 -3.3581
 1023SOL    HW2 3069   3.602   1.659   0.038  0.7945 -1.2174  1.5540
 1024SOL     OW 3070   2.381   3.133   3.706  0.1336 -0.0505 -0.1118
 1024SOL    HW1 3071   2.460   3.184   3.687 -1.2834  3.6577  2.6867
 1024SOL    HW2 3072   2.320   3.157   3.637  0.8471 -1.6803 -1.3732
 1025SOL     OW 3073   3.481   2.504   2.211 -0.1913 -0.7554  0.4165
 1025SOL    HW1 3074   3.404   2.551   2.180 -0.6832 -1.5128  0.4590
 1025SOL    HW2 3075   3.454   2.464   2.294  0.4416 -0.5139  0.7463
 1026SOL     OW 3076   1.363   0.221   2.641 -0.4952  0.0045  0.4408
 1026SOL    HW1 3077   1.300   0.280   2.599  0.4982  0.5048 -0.4020
 1026SOL    HW2 3078   1.364   0.248   2.733 -0.3389  1.0651  0.1378
 1027SOL     OW 3079   2.570   3.133   1.331  0.0261 -0.1993  0.4167
 1027SOL    HW1 3080   2.526   3.067   1.385  0.9060 -1.9587 -0.9192
 1027SOL    HW2 3081   2.516   3.139   1.252  0.0681  0.5767  0.4342
 1028SOL     OW 3082   3.014   0.650   3.443 -0.2131 -0.3517  0.0768
 1028SOL    HW1 3083   3.092   0.595   3.451 -0.1527 -0.1256  1.1394
 1028SOL    HW2 3084   3.035   0.710   3.371  0.1556 -0.9858 -0.3575
 1029SOL     OW 3085   2.050   2.679   1.189 -0.3943  0.6277 -0.0671
 1029SOL    HW1 3086   2.016   2.663   1.277 -1.2504  1.6412 -0.1791
 1029SOL    HW2 3087   1.971   2.687   1.134  0.1220 -2.3658 -1.4327
 1030SOL     OW 3088   1.890   3.144   3.442 -0.0443  0.1519  0.9240
 1030SOL    HW1 3089   1.924   3.233   3.452 -0.7373  0.3845  1.2755
 1030SOL    HW2 3090   1.910   3.121   3.352  0.0184  0.7185  0.7876
 1031SOL     OW 3091   3.241   3.881   0.736 -0.5907  0.3291  0.8849
 1031SOL    HW1 3092   3.215   3.922   0.818 -0.9459 -0.9782  1.4472
 1031SOL    HW2 3093   3.183   3.921   0.671 -1.1102  0.5288  1.4567
 1032SOL     OW 3094   3.351   0.677   0.340 -0.3719 -0.0180 -0.5635
 1032SOL    HW1 3095   3.358   0.681   0.436  0.9951 -2.0334 -0.5059
 1032SOL    HW2 3096   3.436   0.705   0.309  0.0188 -1.6089 -1.0381
 1033SOL     OW 3097   3.668   0.281   0.860 -0.1859 -0.1166 -0.0109
 1033SOL    HW1 3098   3.704   0.370   0.862 -1.1226  0.2605  0.2739
 1033SOL    HW2 3099   3.576   0.292   0.837 -0.0976 -1.0921 -0.9405
 1034SOL     OW 3100   3.013   2.147   0.454  0.1246  0.1028  0.5111
 1034SOL    HW1 3101   2.957   2.131   0.378  0.6279  0.0910  0.1338
 1034SOL    HW2 3102   2.997   2.238   0.478  0.1579  0.1869  0.2206
 1035SOL     OW 3103   3.022   1.660   0.778  0.1078 -0.6143 -0.5187
 1035SOL    HW1 3104   2.931   1.633   0.776 -0.3827  0.4132  2.3410
 1035SOL    HW2 3105   3.024   1.745   0.736 -0.4128 -0.3405 -0.0002
 1036SOL     OW 3106   3.932   1.097   0.848 -0.7084  0.1795 -0.7775
 1036SOL    HW1 3107   3.881   1.164   0.894 -1.1594 -1.0388  0.5907
 1036SOL    HW2 3108   3.876   1.069   0.776 -1.5988 -0.4925  0.1610
 1037SOL     OW 3109   0.572   1.552   1.400 -0.0102 -0.3092 -0.4587
 1037SOL    HW1 3110   0.566   1.624   1.336  0.2650 -0.2037 -0.3698
 1037SOL    HW2 3111   0.634   1.491   1.360  0.0026 -0.3435 -0.3852
 1038SOL     OW 3112   2.472   2.547   1.516  0.1165  0.0664  0.5434
 1038SOL    HW1 3113   2.443   2.514   1.601  0.8121  0.0019  0.7631
 1038SOL    HW2 3114   2.452   2.641   1.519 -1.9598 -0.2937 -0.1269
 1039SOL     OW 3115   3.644   1.682   1.419 -0.4017  0.0621  0.0258
 1039SOL    HW1 3116   3.717   1.741   1.439  0.7689 -1.3979  0.2272
 1039SOL    HW2 3117   3.615   1.709   1.332 -0.9130  1.8940  0.7217
 1040SOL     OW 3118   3.489   3.289   3.296  0.2096 -0.1496  0.0260
 1040SOL    HW1 3119   3.574   3.332   3.291  0.2076 -0.3136 -2.8103
 1040SOL    HW2 3120   3.510   3.196   3.303  0.3853 -0.3684 -2.4924
 1041SOL     OW 3121   1.111   2.770   1.653  0.0480 -0.0520 -0.3092
 1041SOL    HW1 3122   1.094   2.789   1.745 -0.7128 -1.5393 -0.1245
 1041SOL    HW2 3123   1.031   2.728   1.621  0.2080  0.6602 -1.7212
 1042SOL     OW 3124   0.894   3.072   1.058 -0.7604  0.3501 -0.4275
 1042SOL    HW1 3125   0.832   3.091   1.129 -1.5268  0.2490 -1.0560
 1042SOL    HW2 3126   0.980   3.096   1.094 -1.0391 -0.3579  0.7878
 1043SOL     OW 3127   2.361   3.166   2.508  0.0500  0.6111 -0.7002
 1043SOL    HW1 3128   2.435   3.164   2.448 -0.0624 -2.7430 -0.9047
 1043SOL    HW2 3129   2.286   3.138   2.455 -1.0798  2.3191 -0.0947
 1044SOL     OW 3130   1.552   1.486   2.209  0.0339  0.4088  0.0820
 1044SOL    HW1 3131   1.589   1.425   2.273 -0.1816  0.8578  0.6485
 1044SOL    HW2 3132   1.510   1.430   2.144  1.4577 -0.1095 -0.4310
 1045SOL     OW 3133   3.033   1.982   1.023 -0.1609  0.0874 -0.3818
 1045SOL    HW1 3134   2.964   1.959   0.961 -0.7593 -1.7694  0.8493
 1045SOL    HW2 3135   3.114   1.950   0.983 -0.1996  0.9799 -1.1959
 1046SOL     OW 3136   0.125   3.549   1.151 -0.2422  0.7176 -0.2504
 1046SOL    HW1 3137   0.169   3.612   1.094  0.5875 -2.4682 -3.5089
 1046SOL    HW2 3138   0.070   3.497   1.093  0.9414 -3.0545  1.6296
 1047SOL     OW 3139   2.809   0.023   1.255  0.5003  0.0866  0.1458
 1047SOL    HW1 3140   2.847   0.025   1.167  1.5450 -1.8031  0.4977
 1047SOL    HW2 3141   2.721  -0.011   1.242  0.9847 -1.1309 -0.1135
 1048SOL     OW 3142   2.719   0.123   2.131 -0.4255  0.5845  0.3610
 1048SOL    HW1 3143   2.746   0.136   2.040 -0.0211  0.4192  0.4552
 1048SOL    HW2 3144   2.629   0.155   2.134 -0.3368  0.8758 -0.0266
 1049SOL     OW 3145   3.750   2.954   3.124 -0.6721  0.4674  0.2909
 1049SOL    HW1 3146   3.735   2.972   3.031 -2.2950  1.2789  0.6747
 1049SOL    HW2 3147   3.822   3.013   3.149  0.3452 -0.3467 -0.6066
 1050SOL     OW 3148   1.216   3.751   2.344 -0.2075 -0.2455  0.4751
 1050SOL    HW1 3149   1.178   3.837   2.363 -0.2457 -0.0105 -0.5854
 1050SOL    HW2 3150   1.142   3.690   2.349 -0.1249 -0.2889  1.5393
 1051SOL     OW 3151   1.417   2.254   3.651  0.0787 -0.0184  0.2056
 1051SOL    HW1 3152   1.434   2.209   3.568  0.3873  2.7359 -1.3279
 1051SOL    HW2 3153   1.331   2.222   3.678  0.1977 -1.3639 -0.8625
 1052SOL     OW 3154   0.968   2.166   3.954 -0.3858  0.2189 -0.3737
 1052SOL    HW1 3155   0.878   2.133   3.949 -0.3332  0.2570 -2.5204
 1052SOL    HW2 3156   1.022   2.087   3.949 -0.2947  0.3762 -3.1477
 1053SOL     OW 3157   0.261   0.479   2.644  0.0206  0.1108 -0.0487
 1053SOL    HW1 3158   0.210   0.425   2.584  1.9477 -1.5955 -0.2654
 1053SOL    HW2 3159   0.204   0.489   2.721 -1.5110  0.2566 -1.1631
 1054SOL     OW 3160   0.338   1.805   0.990  0.1439  0.1255  0.4234
 1054SOL    HW1 3161   0.289   1.843   0.916  1.9683  0.2790 -0.7848
 1054SOL    HW2 3162   0.410   1.866   1.004  0.8854 -0.8760  1.1036
 1055SOL     OW 3163   1.537   3.358   3.871 -0.0209  0.1952 -0.2458
 1055SOL    HW1 3164   1.492   3.362   3.786 -0.0721  1.3763 -0.1771
 1055SOL    HW2 3165   1.607   3.294   3.858  0.2428  0.6744 -1.3269
 1056SOL     OW 3166   3.650   2.897   0.092  0.3553  0.0568  0.1704
 1056SOL    HW1 3167   3.695   2.932   0.015  1.2874  0.7335  1.0006
 1056SOL    HW2 3168   3.562   2.876   0.060  1.5239 -2.4656 -1.8346
 1057SOL     OW 3169   2.045   3.622   3.671 -0.2788  0.4267  0.3860
 1057SOL    HW1 3170   2.084   3.701   3.632  1.5172  0.1524  1.4926
 1057SOL    HW2 3171   1.999   3.654   3.748 -2.9252  0.8282 -1.2248
 1058SOL     OW 3172   3.083   1.241   0.322 -0.0265 -0.4897  0.4763
 1058SOL    HW1 3173   3.178   1.235   0.332  0.0709  0.3211  0.1405
 1058SOL    HW2 3174   3.048   1.222   0.408  0.5848  2.1423  1.4111
 1059SOL     OW 3175   1.784   0.297   3.908  0.0461 -0.1652 -0.6760
 1059SOL    HW1 3176   1.750   0.386   3.896  0.4435  0.4164  1.9670
 1059SOL    HW2 3177   1.823   0.275   3.823 -0.6920  1.8743 -1.6116
 1060SOL     OW 3178   0.809   1.570   1.231  0.1988 -0.4479 -0.0067
 1060SOL    HW1 3179   0.737   1.621   1.195  1.3188  1.3857  0.2187
 1060SOL    HW2 3180   0.805   1.486   1.185 -0.5692  0.5155 -1.7817
 1061SOL     OW 3181   3.334   1.381   1.040  0.1038  0.2025 -0.1437
 1061SOL    HW1 3182   3.250   1.399   0.998 -0.1496  0.5391  0.4891
 1061SOL    HW2 3183   3.316   1.386   1.134  0.5355 -1.1017  0.0307
 1062SOL     OW 3184   2.751   1.293   3.691  0.4279 -0.2838 -0.6381
 1062SOL    HW1 3185   2.843   1.290   3.714  0.3817 -0.5154 -0.4801
 1062SOL    HW2 3186   2.721   1.202   3.698  0.2037 -0.2204 -0.7483
 1063SOL     OW 3187   1.721   0.677   3.710  0.0539  0.2716  0.3587
 1063SOL    HW1 3188   1.655   0.655   3.776  0.3681 -0.3626  0.4646
 1063SOL    HW2 3189   1.725   0.601   3.653 -0.1791  0.8006 -0.3712
 1064SOL     OW 3190   1.717   3.090   2.988 -0.1884  0.1500  0.6294
 1064SOL    HW1 3191   1.659   3.044   2.927  2.1600 -0.9448 -0.9369
 1064SOL    HW2 3192   1.658   3.138   3.046 -2.6253 -1.0600 -0.6976
 1065SOL     OW 3193   3.595   2.279   1.183 -0.0519  0.3324  0.0564
 1065SOL    HW1 3194   3.640   2.195   1.180  3.6019  2.0776  0.7400
 1065SOL    HW2 3195   3.575   2.300   1.092  0.8745 -0.3536 -0.3135
 1066SOL     OW 3196   0.731   3.582   3.560 -0.2724 -0.1198  0.2753
 1066SOL    HW1 3197   0.818   3.549   3.538 -0.2153  1.8708 -3.0135
 1066SOL    HW2 3198   0.747   3.644   3.632  0.7953 -0.8138  0.6650
 1067SOL     OW 3199   1.885   1.604   1.070 -0.4301 -0.5382 -0.3544
 1067SOL    HW1 3200   1.851   1.562   1.148  1.0026  1.4353  1.4668
 1067SOL    HW2 3201   1.960   1.551   1.044 -0.1571 -0.5147  0.3865
 1068SOL     OW 3202   2.704   3.421   0.004 -0.3182  0.8345 -0.2780
 1068SOL    HW1 3203   2.775   3.476   0.039  0.6949  0.3206 -1.4403
 1068SOL    HW2 3204   2.694   3.351   0.069 -1.6439  2.3365  1.2335
 1069SOL     OW 3205   1.776   0.447   1.302 -0.4555  0.1014 -0.2735
 1069SOL    HW1 3206   1.821   0.513   1.354  1.4443 -1.6679  0.4434
 1069SOL    HW2 3207   1.844   0.385   1.276 -2.0476 -1.2849 -1.4112
 1070SOL     OW 3208   0.244   2.649   0.615  0.0923  0.5607 -0.3860
 1070SOL    HW1 3209   0.294   2.607   0.545 -0.9888 -1.2780 -0.1300
 1070SOL    HW2 3210   0.168   2.592   0.627  1.2458 -0.4505  3.6680
 1071SOL     OW 3211   1.692   2.812   1.611 -0.5367 -0.0083 -0.2913
 1071SOL    HW1 3212   1.747   2.740   1.643 -0.2796  0.2339 -0.1778
 1071SOL    HW2 3213   1.713   2.818   1.518 -0.5090 -0.0351 -0.2869
 1072SOL     OW 3214   2.376   2.546   2.424 -0.1086 -0.4666 -0.0494
 1072SOL    HW1 3215   2.314   2.616   2.445 -0.2509 -0.6919  0.2868
 1072SOL    HW2 3216   2.391   2.502   2.507 -1.1580 -1.7539 -0.5186
 1073SOL     OW 3217   1.140   0.087   3.562 -0.5911 -0.6768  0.1899
 1073SOL    HW1 3218   1.151  -0.006   3.544  1.4785 -0.8933  2.1644
 1073SOL    HW2 3219   1.170   0.098   3.652 -0.5582  1.9505 -0.0686
 1074SOL     OW 3220   2.703   1.855   3.258 -0.0698 -0.5181  0.4626
 1074SOL    HW1 3221   2.716   1.883   3.168 -0.2609  0.0632  0.6116
 1074SOL    HW2 3222   2.756   1.776   3.267 -0.2297 -0.7058 -0.2191
 1075SOL     OW 3223   3.784   0.093   0.643 -0.5781  0.2292  0.5737
 1075SOL    HW1 3224   3.797   0.181   0.677 -0.4154 -0.0216  1.1642
 1075SOL    HW2 3225   3.696   0.095   0.604 -0.1167  0.9773 -0.4717
 1076SOL     OW 3226   1.961   0.742   3.188 -0.6201 -0.0907 -0.6154
 1076SOL    HW1 3227   1.869   0.723   3.166 -0.3715 -0.5239 -1.3308
 1076SOL    HW2 3228   1.966   0.837   3.189 -0.8361 -0.0519 -1.6889
 1077SOL     OW 3229   2.113   0.508   1.968  0.5038 -0.3295 -0.3455
 1077SOL    HW1 3230   2.033   0.525   1.917  0.1011  1.8486  0.8963
 1077SOL    HW2 3231   2.161   0.591   1.966  0.6022 -0.2167  2.5089
 1078SOL     OW 3232   1.231   2.283   0.840  0.1254  0.4035 -0.2901
 1078SOL    HW1 3233   1.246   2.321   0.753  0.8550  0.2573 -0.2347
 1078SOL    HW2 3234   1.244   2.189   0.828  1.8282  0.5305  0.2880
 1079SOL     OW 3235   2.123   3.259   0.304 -0.2786 -0.3101  0.1151
 1079SOL    HW1 3236   2.115   3.317   0.380 -0.6415  0.0248 -0.1710
 1079SOL    HW2 3237   2.074   3.304   0.235 -0.6107 -0.9855 -0.0951
 1080SOL     OW 3238   3.448   3.617   1.734  0.1635 -0.1254  0.2033
 1080SOL    HW1 3239   3.531   3.654   1.761 -0.2369  0.3796  0.7532
 1080SOL    HW2 3240   3.385   3.648   1.798 -0.3545 -0.9727  0.1224
 1081SOL     OW 3241   2.326   3.979   0.493 -0.0746 -0.1180 -0.0606
 1081SOL    HW1 3242   2.417   3.952   0.479 -0.6359 -2.8469  0.8182
 1081SOL    HW2 3243   2.283   3.900   0.525 -2.6061  1.3051  0.2997
 1082SOL     OW 3244   1.765   1.978   2.861  0.5550 -0.0357 -0.1267
 1082SOL    HW1 3245   1.706   2.031   2.808  1.2964 -0.3051 -1.2703
 1082SOL    HW2 3246   1.796   2.037   2.930 -1.1740  0.0458  0.6287
 1083SOL     OW 3247   0.461   3.668   2.468 -0.0926  0.4307  0.2598
 1083SOL    HW1 3248   0.370   3.637   2.468  0.2191 -0.6447 -1.4897
 1083SOL    HW2 3249   0.462   3.738   2.402 -0.0081  1.7610  1.6099
 1084SOL     OW 3250   0.171   2.805   2.809  0.4077 -0.2139 -0.3110
 1084SOL    HW1 3251   0.130   2.855   2.738  1.6119 -0.6707 -1.3690
 1084SOL    HW2 3252   0.141   2.715   2.795 -2.3687  0.2001  2.0324
 1085SOL     OW 3253   0.436   3.191   3.894 -0.4805 -0.5785 -0.2231
 1085SOL    HW1 3254   0.408   3.112   3.940 -0.6245  0.0992  0.9067
 1085SOL    HW2 3255   0.365   3.254   3.909  0.5725  0.4226  0.7078
 1086SOL     OW 3256   1.473   1.987   2.535  0.2688  0.1242 -0.3223
 1086SOL    HW1 3257   1.461   2.023   2.623  1.0691 -0.0397 -0.1390
 1086SOL    HW2 3258   1.401   1.924   2.525 -0.7351  1.2456 -0.3863
 1087SOL     OW 3259   0.794   0.176   2.667 -0.3893 -0.0575 -0.5575
 1087SOL    HW1 3260   0.715   0.135   2.630 -0.1790 -1.0423  0.0547
 1087SOL    HW2 3261   0.814   0.248   2.607 -1.1397 -0.4628 -1.3089
 1088SOL     OW 3262   3.142   3.340   2.305  0.6195 -0.5823  0.5688
 1088SOL    HW1 3263   3.128   3.278   2.234  1.9640 -0.8091  0.4834
 1088SOL    HW2 3264   3.177   3.286   2.377 -1.8682 -0.5888  1.8793
 1089SOL     OW 3265   1.297   3.310   2.812  0.0341  0.3493 -0.2537
 1089SOL    HW1 3266   1.243   3.388   2.813 -0.8398 -0.2314 -0.6371
 1089SOL    HW2 3267   1.372   3.333   2.757  0.1988  1.1708  0.3022
 1090SOL     OW 3268   1.109   1.539   0.622 -0.1592 -0.5112  0.6533
 1090SOL    HW1 3269   1.200   1.515   0.638 -0.0768 -0.3261  0.4668
 1090SOL    HW2 3270   1.093   1.612   0.682  0.1725  0.2331 -0.1405
 1091SOL     OW 3271   0.329   3.419   0.639  0.0223 -0.0691 -0.0500
 1091SOL    HW1 3272   0.241   3.390   0.617 -0.7818  2.2697 -0.1919
 1091SOL    HW2 3273   0.364   3.453   0.556  1.2499 -1.3397 -0.0891
 1092SOL     OW 3274   3.609   0.794   0.314  0.0695  0.2520 -0.3118
 1092SOL    HW1 3275   3.612   0.871   0.258  0.2608  0.6741  0.2795
 1092SOL    HW2 3276   3.698   0.783   0.346 -0.4146  1.1734  1.4671
 1093SOL     OW 3277   3.586   1.407   1.435  0.3791 -0.0620  0.2649
 1093SOL    HW1 3278   3.600   1.502   1.428  1.2046 -0.1187  0.9220
 1093SOL    HW2 3279   3.673   1.372   1.452  0.1819 -1.0178 -0.6212
 1094SOL     OW 3280   0.638   0.253   3.673 -0.2971  0.0716 -0.3467
 1094SOL    HW1 3281   0.551   0.267   3.634  0.2445 -1.1240 -2.1023
 1094SOL    HW2 3282   0.630   0.169   3.719 -0.6698  1.0494  1.5006
 1095SOL     OW 3283   2.330   2.556   2.961 -0.0167 -0.1673  0.0234
 1095SOL    HW1 3284   2.283   2.635   2.987  0.7911  0.1529  0.5340
 1095SOL    HW2 3285   2.294   2.487   3.017  0.5261  0.1901  0.8269
 1096SOL     OW 3286   2.369   0.394   3.558  0.2247 -0.4808 -0.0194
 1096SOL    HW1 3287   2.284   0.404   3.516 -0.1344 -1.1594  0.5260
 1096SOL    HW2 3288   2.423   0.347   3.493 -0.8172 -3.0124  0.8415
 1097SOL     OW 3289   0.852   1.485   0.516  0.1839 -0.2900 -0.2129
 1097SOL    HW1 3290   0.925   1.506   0.573 -0.0287 -0.9891  0.3281
 1097SOL    HW2 3291   0.877   1.519   0.430 -0.1658  2.2311  0.5973
 1098SOL     OW 3292   3.225   0.232   3.712 -0.3352  0.3786 -0.5032
 1098SOL    HW1 3293   3.278   0.153   3.715 -0.1563  0.5196  0.1125
 1098SOL    HW2 3294   3.256   0.285   3.786 -0.5516  0.9591 -0.8176
 1099SOL     OW 3295   1.667   1.632   2.455 -0.1721 -0.1337  0.2865
 1099SOL    HW1 3296   1.592   1.572   2.447 -1.2754  1.2793 -0.5816
 1099SOL    HW2 3297   1.644   1.689   2.528 -1.2309  1.9350 -1.5395
 1100SOL     OW 3298   3.432   2.143   0.299  0.2579  0.0981  0.4686
 1100SOL    HW1 3299   3.421   2.118   0.207  0.6236  0.4765  0.3201
 1100SOL    HW2 3300   3.519   2.111   0.322  0.6674  1.0823  0.3216
 1101SOL     OW 3301   2.619   0.528   0.645  0.0203  0.5382  0.3442
 1101SOL    HW1 3302   2.711   0.506   0.630  0.1350  1.0875  0.2114
 1101SOL    HW2 3303   2.572   0.445   0.636  0.6756 -0.0232  1.8889
 1102SOL     OW 3304   1.551   3.375   1.976  0.4600  0.0522  0.0379
 1102SOL    HW1 3305   1.572   3.442   2.041 -1.8835 -0.0542  0.9787
 1102SOL    HW2 3306   1.530   3.297   2.028 -1.5483 -0.0061 -0.7805
 1103SOL     OW 3307   1.033   0.444   3.495  0.2365 -0.4135  0.3441
 1103SOL    HW1 3308   1.019   0.405   3.408  0.1740 -0.5350  0.4084
 1103SOL    HW2 3309   1.101   0.510   3.480  0.5222 -0.7143  0.2777
 1104SOL     OW 3310   1.236   1.016   3.401  0.0414 -0.4449 -0.7822
 1104SOL    HW1 3311   1.151   1.056   3.418  1.2528  2.0284 -0.0716
 1104SOL    HW2 3312   1.290   1.042   3.476  1.2340 -2.6708 -0.7770
 1105SOL     OW 3313   2.464   3.468   1.474  0.0429 -0.6489  0.0987
 1105SOL    HW1 3314   2.378   3.462   1.432 -0.5211  1.6137  0.7904
 1105SOL    HW2 3315   2.526   3.469   1.402 -0.5048 -1.7771 -0.4254
 1106SOL     OW 3316   0.149   0.394   1.073 -0.2059 -1.0365  0.5105
 1106SOL    HW1 3317   0.189   0.336   1.138  0.1132  0.7970  2.0410
 1106SOL    HW2 3318   0.055   0.386   1.088 -0.1104  0.2404  2.0809
 1107SOL     OW 3319   0.786   2.080   3.586  0.6164 -0.2740 -0.1969
 1107SOL    HW1 3320   0.804   2.109   3.496  0.0504 -0.3169 -0.3301
 1107SOL    HW2 3321   0.872   2.074   3.627  0.7760  1.1965 -0.2764
 1108SOL     OW 3322   1.647   3.040   3.459  0.5875 -0.5765 -0.0508
 1108SOL    HW1 3323   1.723   3.078   3.416  0.3706 -0.6171 -0.4677
 1108SOL    HW2 3324   1.573   3.093   3.431  0.4901 -0.3989  0.5334
 1109SOL     OW 3325   2.429   2.333   2.225 -0.3371  0.2435 -0.1363
 1109SOL    HW1 3326   2.484   2.357   2.150 -1.3782  2.5342 -0.2724
 1109SOL    HW2 3327   2.432   2.410   2.282  0.2467 -1.3518  2.1180
 1110SOL     OW 3328   1.861   2.697   3.018 -0.6920 -0.2940 -0.4406
 1110SOL    HW1 3329   1.894   2.608   3.029  1.0472  0.4271  0.4662
 1110SOL    HW2 3330   1.836   2.726   3.106 -2.5155 -0.3114 -0.9068
 1111SOL     OW 3331   1.979   1.201   0.268  0.4245 -0.2149 -0.0018
 1111SOL    HW1 3332   2.043   1.270   0.249 -0.3703  0.2992 -0.9205
 1111SOL    HW2 3333   2.029   1.133   0.312  1.5298  0.3233 -0.3964
 1112SOL     OW 3334   0.156   0.543   3.860 -0.4761 -0.4557  0.6269
 1112SOL    HW1 3335   0.117   0.605   3.921  0.4221 -0.4082  1.1554
 1112SOL    HW2 3336   0.215   0.596   3.806 -0.9605 -0.5681 -0.0430
 1113SOL     OW 3337   3.407  -0.024   2.120 -0.2444  0.3664 -0.2978
 1113SOL    HW1 3338   3.451   0.054   2.086 -1.1662  0.8027 -0.5200
 1113SOL    HW2 3339   3.320   0.006   2.144 -0.5568 -0.5654 -0.2250
 1114SOL     OW 3340   1.776   2.365   1.358  0.5966 -0.5941 -0.2892
 1114SOL    HW1 3341   1.695   2.335   1.399  0.4000  0.6292  0.2522
 1114SOL    HW2 3342   1.760   2.354   1.264 -1.0897  1.6621 -0.3442
 1115SOL     OW 3343   2.661   1.311   0.637 -0.0433 -0.0408 -0.1163
 1115SOL    HW1 3344   2.582   1.321   0.584 -0.6458 -0.7228  0.6188
 1115SOL    HW2 3345   2.630   1.266   0.717  1.4044 -2.1855 -0.6861
 1116SOL     OW 3346   0.583   3.430   2.713 -0.3532  0.3096 -0.0938
 1116SOL    HW1 3347   0.524   3.497   2.748 -2.0910 -1.6687  0.9727
 1116SOL    HW2 3348   0.624   3.391   2.790 -0.7103 -1.0154 -0.5499
 1117SOL     OW 3349   1.126   2.457   3.896 -0.3449  0.1211  0.0560
 1117SOL    HW1 3350   1.140   2.432   3.805  1.2908  2.7095 -0.5028
 1117SOL    HW2 3351   1.109   2.375   3.941  0.1746 -1.3918 -2.3389
 1118SOL     OW 3352   2.358   0.842   1.239 -0.2773  0.0139  0.0949
 1118SOL    HW1 3353   2.269   0.825   1.207 -0.0311 -0.0807 -0.5506
 1118SOL    HW2 3354   2.348   0.916   1.298 -0.8049 -0.0760  0.1265
 1119SOL     OW 3355   3.850   0.765   2.869 -0.4747 -0.0095 -0.2041
 1119SOL    HW1 3356   3.838   0.858   2.847 -1.8195 -0.4549 -1.4988
 1119SOL    HW2 3357   3.945   0.753   2.871 -0.2742  1.0300 -1.7238
 1120SOL     OW 3358   2.576   0.695   2.418 -0.0279  0.5175  0.1481
 1120SOL    HW1 3359   2.622   0.749   2.355 -1.6055  1.0619 -0.5940
 1120SOL    HW2 3360   2.550   0.617   2.369  1.9880 -0.8508  1.1354
 1121SOL     OW 3361   3.302   1.363   2.129  0.0778 -0.0070 -0.4862
 1121SOL    HW1 3362   3.208   1.377   2.135 -0.5120 -3.5388  1.3941
 1121SOL    HW2 3363   3.318   1.340   2.037 -0.9095  0.5212 -0.7919
 1122SOL     OW 3364   2.108   1.326   1.245  0.4423 -0.2477  0.5767
 1122SOL    HW1 3365   2.105   1.418   1.269  0.9207 -0.0081 -0.2325
 1122SOL    HW2 3366   2.155   1.284   1.316  0.5137  0.1895  0.7902
 1123SOL     OW 3367   0.798   0.104   0.632 -0.1499  0.5225  0.1917
 1123SOL    HW1 3368   0.719   0.145   0.667  0.4697  1.0914  0.9413
 1123SOL    HW2 3369   0.833   0.167   0.570  0.6895  1.0658  1.1916
 1124SOL     OW 3370   3.585   0.508   3.191  0.3384 -0.3000 -0.1229
 1124SOL    HW1 3371   3.496   0.543   3.181 -0.0100 -0.9448  0.6430
 1124SOL    HW2 3372   3.641   0.584   3.174 -0.3945  0.5405  1.0327
 1125SOL     OW 3373   3.238   0.561   0.693 -0.3798  0.0347 -0.1635
 1125SOL    HW1 3374   3.306   0.502   0.661 -0.4759  0.7713 -1.7912
 1125SOL    HW2 3375   3.184   0.505   0.750 -0.7844 -1.6302 -2.0595
 1126SOL     OW 3376   2.121   3.546   1.578 -0.5716  0.4086 -0.3017
 1126SOL    HW1 3377   2.070   3.465   1.585 -0.8031  0.5953  0.2507
 1126SOL    HW2 3378   2.105   3.591   1.661  0.5844  0.4183 -0.0684
 1127SOL     OW 3379   2.708   2.379   0.521  0.3280 -0.1013 -0.0229
 1127SOL    HW1 3380   2.701   2.315   0.450  0.8119  0.2145 -0.3615
 1127SOL    HW2 3381   2.622   2.420   0.524 -0.4571 -1.7257  1.1376
 1128SOL     OW 3382   2.564   2.220   0.318 -0.1810 -0.2367 -0.6520
 1128SOL    HW1 3383   2.578   2.158   0.390  0.5533 -0.6614 -1.1516
 1128SOL    HW2 3384   2.475   2.251   0.331  0.6762  1.4962  1.8240
 1129SOL     OW 3385   1.715   0.170   1.013 -0.4565 -0.3071  0.3188
 1129SOL    HW1 3386   1.626   0.145   0.988 -0.6053  0.5788 -0.0806
 1129SOL    HW2 3387   1.730   0.124   1.095 -2.2625  1.4998  1.7652
 1130SOL     OW 3388   0.554   3.349   2.469 -0.0611  0.1985 -0.4000
 1130SOL    HW1 3389   0.552   3.259   2.502 -3.0863  0.0683 -0.6916
 1130SOL    HW2 3390   0.547   3.404   2.547 -1.2860  0.0501 -0.3835
 1131SOL     OW 3391   2.178   0.447   3.376 -0.2004 -0.3421  0.5874
 1131SOL    HW1 3392   2.165   0.385   3.304  0.8382  1.2583 -1.0589
 1131SOL    HW2 3393   2.100   0.436   3.431 -1.3674 -1.1474 -1.1314
 1132SOL     OW 3394   2.593   2.234   1.982  0.3295 -0.6625 -0.1593
 1132SOL    HW1 3395   2.686   2.221   1.999  1.0588  1.4495 -2.0303
 1132SOL    HW2 3396   2.583   2.216   1.889 -0.8708  0.3426 -0.2528
 1133SOL     OW 3397   3.190   1.196   0.724  0.9469 -0.0141  0.0182
 1133SOL    HW1 3398   3.186   1.101   0.720 -0.9199  0.0597 -1.1234
 1133SOL    HW2 3399   3.112   1.221   0.774  1.3527  0.9221  0.2020
 1134SOL     OW 3400   2.551   0.847   0.940  0.4853  0.0524 -0.3729
 1134SOL    HW1 3401   2.619   0.867   0.874  1.5285  1.3117  0.9951
 1134SOL    HW2 3402   2.555   0.921   1.001 -0.3528 -1.1213  1.1815
 1135SOL     OW 3403   3.607   1.704   2.191 -0.1872 -0.3497  0.0376
 1135SOL    HW1 3404   3.648   1.790   2.201  0.2286 -0.5227 -0.1653
 1135SOL    HW2 3405   3.587   1.677   2.281 -0.9207  0.2375  0.0697
 1136SOL     OW 3406   3.062   2.527   0.440 -0.2374 -0.5573  0.2845
 1136SOL    HW1 3407   3.098   2.454   0.390 -1.5249 -1.6558  0.9053
 1136SOL    HW2 3408   3.047   2.596   0.375  0.2477 -1.1264 -0.4421
 1137SOL     OW 3409   1.986   2.388   1.115 -0.0450  0.5848  0.0993
 1137SOL    HW1 3410   1.949   2.458   1.169 -1.9023  1.4485 -2.1253
 1137SOL    HW2 3411   2.066   2.362   1.161 -1.2047  1.6020  2.9250
 1138SOL     OW 3412   2.131   3.584   3.132  0.7937 -1.0098 -0.0017
 1138SOL    HW1 3413   2.145   3.541   3.048 -0.8022 -3.5427  0.8881
 1138SOL    HW2 3414   2.193   3.541   3.191  0.8675 -0.3217  0.4298
 1139SOL     OW 3415   2.911   3.053   1.876 -0.0920  0.1818 -0.0914
 1139SOL    HW1 3416   2.984   3.010   1.832 -0.9779 -0.6481 -0.8044
 1139SOL    HW2 3417   2.869   2.983   1.925  1.1557  1.1703  2.5635
 1140SOL     OW 3418   2.706   2.729   3.188 -0.2747  0.3766  0.1114
 1140SOL    HW1 3419   2.629   2.692   3.231 -1.4287  1.0783 -1.2776
 1140SOL    HW2 3420   2.705   2.692   3.100  1.8523 -0.7635  0.4786
 1141SOL     OW 3421   1.688   0.569   3.425 -0.2863 -0.2143  0.2005
 1141SOL    HW1 3422   1.715   0.660   3.425 -0.9266 -0.0143 -0.3766
 1141SOL    HW2 3423   1.769   0.519   3.435  0.2344  0.3843 -0.8598
 1142SOL     OW 3424   1.302   1.955   1.117 -0.1876 -0.1178 -0.4085
 1142SOL    HW1 3425   1.235   1.905   1.071  2.2894 -3.1408 -1.1075
 1142SOL    HW2 3426   1.326   2.024   1.056 -1.1088 -0.3698 -1.0772
 1143SOL     OW 3427   3.765   0.062  -0.013  0.0075 -0.3318 -0.7219
 1143SOL    HW1 3428   3.805   0.028   0.067 -3.1725 -1.4582  0.5774
 1143SOL    HW2 3429   3.732   0.149   0.011  0.4969  0.0356 -1.3523
 1144SOL     OW 3430   0.145   3.569   1.953 -0.2804  0.0020 -0.2684
 1144SOL    HW1 3431   0.146   3.660   1.922 -1.7793  0.8787  1.9723
 1144SOL    HW2 3432   0.119   3.518   1.876 -4.7301  2.1294 -0.4639
 1145SOL     OW 3433   0.483   2.103   0.661 -0.1068 -0.0512  0.5352
 1145SOL    HW1 3434   0.511   2.018   0.694 -1.5683 -1.7360 -2.1435
 1145SOL    HW2 3435   0.564   2.151   0.645  0.7088 -0.0389  3.9308
 1146SOL     OW 3436   1.605   3.046   2.548  0.1045 -0.1469 -0.0893
 1146SOL    HW1 3437   1.621   3.015   2.459  0.3069  6.0039 -2.6976
 1146SOL    HW2 3438   1.691   3.077   2.579 -0.7844  2.9255 -0.3328
 1147SOL     OW 3439   3.872   1.855   2.205 -0.2489 -0.2121  0.1198
 1147SOL    HW1 3440   3.852   1.915   2.134 -0.7705  1.0877  1.3130
 1147SOL    HW2 3441   3.955   1.815   2.180 -0.8953 -0.5317 -1.6558
 1148SOL     OW 3442   2.716   1.962   3.011  0.2164  0.1982 -0.7032
 1148SOL    HW1 3443   2.627   1.996   3.004 -0.6659 -1.0108  2.9898
 1148SOL    HW2 3444   2.763   2.028   3.063  0.6023 -0.6576  0.0442
 1149SOL     OW 3445   1.610   3.329   2.707  0.9083  0.5960  0.5234
 1149SOL    HW1 3446   1.663   3.405   2.683  3.5575 -0.9365  1.2093
 1149SOL    HW2 3447   1.669   3.254   2.700 -1.2591 -1.3014  1.0589
 1150SOL     OW 3448   3.623   1.135   3.620 -0.0117 -0.4479  0.0514
 1150SOL    HW1 3449   3.642   1.210   3.564 -1.6748  0.4580  0.6175
 1150SOL    HW2 3450   3.703   1.083   3.619  1.7518  2.0372  0.7125
 1151SOL     OW 3451   2.110   1.286   3.706  0.5019  0.2087 -0.1526
 1151SOL    HW1 3452   2.067   1.285   3.620 -1.9325 -2.3237  0.9419
 1151SOL    HW2 3453   2.199   1.255   3.688 -0.0613 -0.6292 -1.7340
 1152SOL     OW 3454   2.758   1.064   1.956 -0.4401  0.2016 -0.1500
 1152SOL    HW1 3455   2.801   1.149   1.970  3.1590 -1.3670 -0.5540
 1152SOL    HW2 3456   2.763   1.021   2.042 -2.8420  0.5531  0.2203
 1153SOL     OW 3457   3.286   2.895   2.991 -0.2028 -0.0322 -0.9489
 1153SOL    HW1 3458   3.365   2.852   2.959  0.1827 -0.6524  0.7472
 1153SOL    HW2 3459   3.222   2.825   2.999  0.3838 -0.3540  1.6888
 1154SOL     OW 3460   0.997   3.395   0.472 -0.2465 -0.0065 -0.0545
 1154SOL    HW1 3461   1.023   3.321   0.527  1.2359  0.0624 -0.6129
 1154SOL    HW2 3462   1.066   3.400   0.405 -0.7785  1.3534 -0.5277
 1155SOL     OW 3463   3.946   1.800   1.274  0.5633 -0.0908 -0.3956
 1155SOL    HW1 3464   4.017   1.739   1.253  0.2546  0.1087 -2.1600
 1155SOL    HW2 3465   3.988   1.869   1.326  0.8605 -1.8976  1.9237
 1156SOL     OW 3466   1.477   1.952   0.200  0.0336  0.3808 -0.2105
 1156SOL    HW1 3467   1.562   1.995   0.196  0.2984 -0.2284 -1.7968
 1156SOL    HW2 3468   1.496   1.859   0.193 -0.6957  0.1615  0.5920
 1157SOL     OW 3469   3.487   0.425   0.323  0.2910 -0.5052 -0.1172
 1157SOL    HW1 3470   3.432   0.504   0.322  1.5499  0.4036 -0.5540
 1157SOL    HW2 3471   3.442   0.365   0.383 -1.9753 -0.4212 -1.5874
 1158SOL     OW 3472   2.881   0.127   2.782 -0.2865  0.4024 -0.1033
 1158SOL    HW1 3473   2.919   0.047   2.817  1.1834  0.3839 -1.6260
 1158SOL    HW2 3474   2.862   0.106   2.690  0.3512  1.8426 -0.5938
 1159SOL     OW 3475   3.453   1.064   3.210  0.1020 -0.5779 -0.4535
 1159SOL    HW1 3476   3.387   1.082   3.142 -0.3726 -1.2657 -0.1888
 1159SOL    HW2 3477   3.404   1.020   3.279  0.7062 -0.4305  0.0748
 1160SOL     OW 3478   1.993   3.610   0.347  0.0256 -0.5648 -0.1564
 1160SOL    HW1 3479   2.087   3.623   0.340  0.1301 -1.0688  0.2080
 1160SOL    HW2 3480   1.958   3.695   0.374  0.5578 -0.7491  1.2012
 1161SOL     OW 3481   2.454   1.905   3.807 -0.4429  0.0704 -0.2265
 1161SOL    HW1 3482   2.498   1.826   3.775  1.3929  1.7795 -2.2612
 1161SOL    HW2 3483   2.361   1.887   3.796 -0.0190 -1.3173 -1.9770
 1162SOL     OW 3484   1.464   0.249   1.861  0.4481 -0.4065  0.2717
 1162SOL    HW1 3485   1.441   0.183   1.795  4.1298 -0.7358 -0.9444
 1162SOL    HW2 3486   1.491   0.325   1.810 -2.8418  1.8674  1.6527
 1163SOL     OW 3487   1.285   2.065   2.013  0.6929 -0.5094 -0.0997
 1163SOL    HW1 3488   1.328   2.020   2.086  0.4166 -0.5848  0.0175
 1163SOL    HW2 3489   1.299   2.158   2.031  3.0959 -0.5464 -1.4417
 1164SOL     OW 3490   3.132   2.272   3.145 -0.7811  0.5175 -0.6519
 1164SOL    HW1 3491   3.195   2.276   3.216 -1.2752  0.2490 -0.1819
 1164SOL    HW2 3492   3.109   2.363   3.127  2.3919  0.9809 -3.3150
 1165SOL     OW 3493   2.392   1.627   1.467 -0.1611  0.1146  0.0480
 1165SOL    HW1 3494   2.475   1.643   1.422 -0.4998 -0.1963 -0.7150
 1165SOL    HW2 3495   2.383   1.699   1.529 -1.1250  2.3313 -2.4666
 1166SOL     OW 3496   2.928   3.401   1.669  0.4020 -0.3444  0.4619
 1166SOL    HW1 3497   2.835   3.379   1.667  0.3964 -0.2954  0.2182
 1166SOL    HW2 3498   2.931   3.496   1.661  0.3842 -0.1357  2.3286
 1167SOL     OW 3499   3.075   0.340   0.272  0.0388  0.1133  0.0321
 1167SOL    HW1 3500   3.122   0.400   0.215 -1.3008  0.7939 -0.3990
 1167SOL    HW2 3501   3.080   0.255   0.228 -1.5367  0.7527 -1.4786
 1168SOL     OW 3502   0.643   1.430   2.411 -0.1427  0.4728 -0.3444
 1168SOL    HW1 3503   0.592   1.352   2.431  0.9371 -0.2291 -0.2913
 1168SOL    HW2 3504   0.671   1.418   2.321  0.7406  0.3839 -0.0661
 1169SOL     OW 3505   2.505   2.627   1.005 -0.1587 -0.1593  0.3547
 1169SOL    HW1 3506   2.537   2.673   1.082 -1.1838 -1.6398  1.7346
 1169SOL    HW2 3507   2.581   2.578   0.973 -0.2318 -1.2478  1.7610
 1170SOL     OW 3508   2.756   2.990   3.956 -0.3695  0.3823  0.2093
 1170SOL    HW1 3509   2.761   3.009   4.050  0.0413  0.8825  0.0884
 1170SOL    HW2 3510   2.843   2.959   3.933  0.0212  1.7928 -0.3293
 1171SOL     OW 3511   0.750   0.423   2.212  0.3269 -0.2622 -0.4044
 1171SOL    HW1 3512   0.669   0.374   2.191 -1.2493  2.0846 -0.1481
 1171SOL    HW2 3513   0.783   0.451   2.127  0.6663 -0.8830 -0.4828
 1172SOL     OW 3514   0.557   0.150   0.488 -0.1116 -0.7878  0.2943
 1172SOL    HW1 3515   0.501   0.081   0.453 -0.6726 -0.0492 -0.2895
 1172SOL    HW2 3516   0.497   0.211   0.530  0.5431 -1.7365  2.8035
 1173SOL     OW 3517   1.975   2.196   1.708  0.0478 -0.1662  0.1997
 1173SOL    HW1 3518   2.037   2.162   1.643  0.4288 -2.2640  1.5718
 1173SOL    HW2 3519   1.944   2.278   1.670 -1.8582 -2.4945 -3.9642
 1174SOL     OW 3520   1.937   0.139   3.657  0.5153 -0.6652 -0.2608
 1174SOL    HW1 3521   1.984   0.189   3.724  0.0206 -2.2718  1.3932
 1174SOL    HW2 3522   1.924   0.052   3.697  0.3714 -1.7706 -2.5456
 1175SOL     OW 3523   0.464   0.212   2.674 -0.8462  0.2451 -0.0716
 1175SOL    HW1 3524   0.474   0.126   2.632 -3.8644 -0.6394  0.7387
 1175SOL    HW2 3525   0.439   0.191   2.764 -0.2733  2.0238  0.5323
 1176SOL     OW 3526   1.895   1.868   0.787  0.2756  0.2069  0.0890
 1176SOL    HW1 3527   1.836   1.880   0.861  1.6938 -0.5147  1.4085
 1176SOL    HW2 3528   1.839   1.836   0.716 -1.2880  1.8926  0.5022
 1177SOL     OW 3529   1.284   2.072   1.375  0.1401  0.6921 -0.7058
 1177SOL    HW1 3530   1.286   1.993   1.430 -1.8795 -0.4378 -2.1049
 1177SOL    HW2 3531   1.295   2.038   1.286  0.1334  2.1159 -1.2646
 1178SOL     OW 3532   3.485   2.586   3.314 -0.2859 -0.5458  0.2641
 1178SOL    HW1 3533   3.501   2.577   3.220 -1.7073 -0.0358 -0.0534
 1178SOL    HW2 3534   3.504   2.678   3.333 -1.5539 -0.2258  0.1125
 1179SOL     OW 3535   3.639   1.265   1.688 -0.1745  0.3235  0.9703
 1179SOL    HW1 3536   3.702   1.287   1.756  0.2217 -0.1536  0.7709
 1179SOL    HW2 3537   3.692   1.258   1.608 -0.3966 -0.5419  0.8868
 1180SOL     OW 3538   2.234   3.808   3.577 -0.2307  0.4504  0.1756
 1180SOL    HW1 3539   2.317   3.832   3.536  0.0531 -0.1532  0.3844
 1180SOL    HW2 3540   2.168   3.859   3.530  0.1352  0.0678 -0.7630
 1181SOL     OW 3541   1.611   0.469   0.397 -0.2536  0.9396  0.4595
 1181SOL    HW1 3542   1.664   0.537   0.438 -0.1413  0.9193  0.3504
 1181SOL    HW2 3543   1.536   0.457   0.456  0.1131  0.6201  0.8719
 1182SOL     OW 3544   2.819   1.029   0.962 -0.2536  0.2292  0.3708
 1182SOL    HW1 3545   2.753   0.968   0.995 -2.7094  1.3335 -2.0389
 1182SOL    HW2 3546   2.888   0.974   0.926 -1.6020 -1.1403 -0.2311
 1183SOL     OW 3547   0.766   2.298   2.651  0.2194 -0.6027  0.3344
 1183SOL    HW1 3548   0.775   2.252   2.568  0.7482 -2.5621  1.4186
 1183SOL    HW2 3549   0.792   2.388   2.631  1.2011 -1.2177 -1.4273
 1184SOL     OW 3550   2.717   1.270   1.632  0.2947 -0.4564 -0.1257
 1184SOL    HW1 3551   2.810   1.283   1.648  0.4668 -0.2474 -1.1707
 1184SOL    HW2 3552   2.713   1.191   1.578 -0.2823 -1.4622  1.3557
 1185SOL     OW 3553   2.009   0.520   1.687  0.0581 -0.4398 -0.0540
 1185SOL    HW1 3554   2.061   0.485   1.614  1.8301 -1.1047  1.4502
 1185SOL    HW2 3555   2.052   0.602   1.710 -0.7457 -0.0236  0.0028
 1186SOL     OW 3556   0.450   0.866   2.299  0.5346 -0.5649 -0.1611
 1186SOL    HW1 3557   0.415   0.794   2.351  1.0778 -1.3915 -0.9112
 1186SOL    HW2 3558   0.398   0.866   2.219  0.7714 -0.3603 -0.3173
 1187SOL     OW 3559   3.027   3.890   2.653  0.1302  0.4133  0.1433
 1187SOL    HW1 3560   3.015   3.963   2.594 -1.3356  1.6563  1.8621
 1187SOL    HW2 3561   3.120   3.870   2.649  0.0375  0.2522 -2.7135
 1188SOL     OW 3562   1.697   1.205   3.922 -0.7623 -0.3287  0.6257
 1188SOL    HW1 3563   1.769   1.144   3.907 -0.7379  0.1115 -1.1924
 1188SOL    HW2 3564   1.720   1.283   3.871 -2.6247 -0.2605 -0.1902
 1189SOL     OW 3565   3.464   1.908   2.388  0.1042 -0.5113 -0.1785
 1189SOL    HW1 3566   3.380   1.881   2.424  0.8470 -0.0571  2.0430
 1189SOL    HW2 3567   3.516   1.934   2.464  2.0008 -0.0412 -1.5505
 1190SOL     OW 3568   2.248   0.403   3.089 -0.2548  0.4726 -0.2257
 1190SOL    HW1 3569   2.324   0.387   3.033 -0.7575 -0.1239 -0.7527
 1190SOL    HW2 3570   2.210   0.485   3.055 -0.8132 -0.1178 -1.0594
 1191SOL     OW 3571   0.486   3.099   3.292  0.3508  0.1746 -0.3429
 1191SOL    HW1 3572   0.427   3.122   3.363  0.2462 -2.9660  0.7531
 1191SOL    HW2 3573   0.476   3.004   3.282  1.8384  0.2026 -3.2363
 1192SOL     OW 3574   2.374   2.475   1.782  0.3288  1.0185  0.5519
 1192SOL    HW1 3575   2.431   2.519   1.846  0.0876  0.7135  0.9784
 1192SOL    HW2 3576   2.393   2.382   1.794 -0.8708  0.8461  1.2987
 1193SOL     OW 3577   1.036   2.990   2.879 -0.1353  0.0050 -0.4112
 1193SOL    HW1 3578   1.069   3.000   2.790 -1.5543 -1.1697 -1.1171
 1193SOL    HW2 3579   1.090   3.049   2.932 -2.1153  4.2979 -2.6736
 1194SOL     OW 3580   0.160   0.630   0.925  0.0382 -0.0650  0.9833
 1194SOL    HW1 3581   0.156   0.548   0.974 -0.0130  0.7863  2.4368
 1194SOL    HW2 3582   0.180   0.603   0.835  0.3873 -1.6367  1.5079
 1195SOL     OW 3583   3.450   2.054   2.888  0.2337  0.4294  0.2128
 1195SOL    HW1 3584   3.372   2.006   2.914  0.1146  0.2963 -0.3763
 1195SOL    HW2 3585   3.519   2.021   2.945  0.2302 -0.6935 -0.4008
 1196SOL     OW 3586   2.264   3.944   1.261 -0.4487  0.4697  0.4569
 1196SOL    HW1 3587   2.255   3.869   1.203  1.4367  1.0454 -0.6616
 1196SOL    HW2 3588   2.352   3.977   1.244 -0.7640  2.1593  1.8569
 1197SOL     OW 3589   3.434   2.456   0.691  0.0751  0.0702 -0.4326
 1197SOL    HW1 3590   3.409   2.538   0.649  0.3831 -0.3437 -1.4674
 1197SOL    HW2 3591   3.517   2.433   0.649  0.6934 -0.0656  0.8436
 1198SOL     OW 3592   0.907   1.802   1.859 -0.5100  0.3851 -0.4909
 1198SOL    HW1 3593   0.871   1.818   1.947  1.1211 -1.1354  0.5128
 1198SOL    HW2 3594   0.978   1.865   1.850  0.9984 -1.0944  0.3976
 1199SOL     OW 3595   3.549   3.466   2.908  0.3430  0.5399  0.1422
 1199SOL    HW1 3596   3.469   3.475   2.959  0.0976 -0.1669 -0.0974
 1199SOL    HW2 3597   3.538   3.383   2.862  1.1937  0.4604  0.0701
 1200SOL     OW 3598   1.135   2.263   2.505  0.4399 -0.4709 -0.5523
 1200SOL    HW1 3599   1.193   2.301   2.571  0.2407 -0.4186 -0.4074
 1200SOL    HW2 3600   1.088   2.194   2.551  0.7273 -0.8286 -0.7907
 1201SOL     OW 3601   1.666   1.955   3.317 -0.3132  0.0385 -0.3617
 1201SOL    HW1 3602   1.729   1.920   3.254  0.2669 -0.5007  0.5145
 1201SOL    HW2 3603   1.695   1.923   3.402  0.1101  2.4517  0.4665
 1202SOL     OW 3604   3.398   0.093   1.111 -0.0537 -0.1981  0.1803
 1202SOL    HW1 3605   3.421   0.013   1.064 -1.1269  0.1025 -0.9181
 1202SOL    HW2 3606   3.356   0.062   1.191 -0.1060 -0.7392 -0.0506
 1203SOL     OW 3607   1.918   3.755   3.194  0.0756 -0.6007  0.0684
 1203SOL    HW1 3608   1.902   3.700   3.270 -0.5853 -0.3481  0.1183
 1203SOL    HW2 3609   1.992   3.714   3.149 -0.5233 -1.6264  0.0035
 1204SOL     OW 3610   3.432   0.257   2.035  0.9623 -0.1765  0.0518
 1204SOL    HW1 3611   3.370   0.321   2.002  0.8056  0.1286  0.8999
 1204SOL    HW2 3612   3.471   0.298   2.112  0.6985 -1.1810  0.7482
 1205SOL     OW 3613   2.159   3.673   2.302 -0.1184  0.0321  0.1839
 1205SOL    HW1 3614   2.151   3.744   2.239  0.0646  0.2060  0.3557
 1205SOL    HW2 3615   2.199   3.601   2.252  1.5730  0.7086  0.4954
 1206SOL     OW 3616   0.149   3.379   3.360  0.3545  0.0331 -0.0040
 1206SOL    HW1 3617   0.133   3.429   3.439  0.6538  0.9236 -0.4914
 1206SOL    HW2 3618   0.224   3.323   3.381  1.2568  1.1852 -0.0477
 1207SOL     OW 3619   2.509   2.869   0.644 -0.3332 -0.0102 -0.3899
 1207SOL    HW1 3620   2.428   2.864   0.593  0.8945  0.0001 -2.4384
 1207SOL    HW2 3621   2.536   2.778   0.656  0.3653  0.0409 -1.4578
 1208SOL     OW 3622   2.800   3.289   1.351  0.0022 -0.3873 -0.0061
 1208SOL    HW1 3623   2.873   3.229   1.366 -0.0577 -0.1076  1.5924
 1208SOL    HW2 3624   2.723   3.233   1.345 -0.0304 -0.5239  1.3074
 1209SOL     OW 3625   0.239   0.990   3.466  0.4572 -0.0814  0.6324
 1209SOL    HW1 3626   0.228   0.982   3.561  1.7866 -0.4517  0.7629
 1209SOL    HW2 3627   0.333   0.986   3.451  0.2600 -0.2682 -0.7355
 1210SOL     OW 3628   1.810   0.258   2.884  0.6245 -0.3613  0.2664
 1210SOL    HW1 3629   1.845   0.326   2.826  1.3344 -0.8232  0.1422
 1210SOL    HW2 3630   1.872   0.185   2.876 -1.8825 -2.4143 -2.2073
 1211SOL     OW 3631   3.058   2.679   0.200 -0.0389 -0.0886 -0.9995
 1211SOL    HW1 3632   3.027   2.626   0.126 -0.0607  0.7357 -1.5927
 1211SOL    HW2 3633   3.082   2.763   0.161 -0.5353  0.5413  0.0067
 1212SOL     OW 3634   2.878   2.945   3.282 -0.0634 -0.1324  0.1710
 1212SOL    HW1 3635   2.869   3.006   3.208  1.5411 -1.6747 -1.3836
 1212SOL    HW2 3636   2.830   2.867   3.255 -0.2219 -0.4002  1.1785
 1213SOL     OW 3637   0.518   0.477   2.679 -0.0616 -0.3121  0.5552
 1213SOL    HW1 3638   0.432   0.496   2.642  0.6570  1.0440 -0.5285
 1213SOL    HW2 3639   0.521   0.382   2.686 -0.5481 -0.6077 -2.2150
 1214SOL     OW 3640   1.274   3.823  -0.015 -0.0553 -0.5680 -0.3871
 1214SOL    HW1 3641   1.190   3.864  -0.035 -0.8385 -2.1973 -0.6378
 1214SOL    HW2 3642   1.263   3.787   0.073  0.5815 -0.3087 -0.1979
 1215SOL     OW 3643   2.080   0.368   3.778 -0.3509  0.1802 -0.2369
 1215SOL    HW1 3644   2.077   0.417   3.860 -0.2581  0.5383 -0.4448
 1215SOL    HW2 3645   2.173   0.354   3.761 -0.4003 -0.8681  0.2872
 1216SOL     OW 3646   2.485   2.107   2.947 -0.1043  0.4560 -0.0101
 1216SOL    HW1 3647   2.435   2.179   2.986 -0.6832  0.4870 -0.7841
 1216SOL    HW2 3648   2.550   2.150   2.891  1.2762  0.4424  1.4854
 1217SOL     OW 3649   1.964   2.931   0.971 -0.3717 -0.2230  0.7065
 1217SOL    HW1 3650   2.018   2.864   0.930  0.0734  1.1217 -1.0544
 1217SOL    HW2 3651   1.911   2.884   1.035  0.8197 -2.0254  0.4408
 1218SOL     OW 3652   2.061   0.214   3.244  0.5575 -0.0372  0.2659
 1218SOL    HW1 3653   2.137   0.173   3.287  0.5290  0.2688  0.6224
 1218SOL    HW2 3654   2.098   0.263   3.171  0.6374 -0.3682  0.0862
 1219SOL     OW 3655   2.120   1.418   2.707 -0.3467  0.1312  0.0476
 1219SOL    HW1 3656   2.200   1.435   2.757 -0.6509  1.1832  0.2040
 1219SOL    HW2 3657   2.148   1.424   2.615 -0.4402  1.5889  0.0931
 1220SOL     OW 3658   0.359   2.237   0.248  0.4447 -0.4308 -0.2803
 1220SOL    HW1 3659   0.441   2.188   0.247  0.1234 -1.0179  0.8295
 1220SOL    HW2 3660   0.344   2.260   0.156  1.9064 -0.1913 -0.4829
 1221SOL     OW 3661   2.327   3.139   1.911 -0.7885  0.0932 -0.3144
 1221SOL    HW1 3662   2.328   3.045   1.931 -0.1565  0.0318 -0.6009
 1221SOL    HW2 3663   2.357   3.181   1.991 -1.6318  0.0990  0.0092
 1222SOL     OW 3664   0.770   0.812   1.703 -0.2068  0.2822  0.7112
 1222SOL    HW1 3665   0.783   0.906   1.694 -1.6828  0.5186  0.7704
 1222SOL    HW2 3666   0.847   0.772   1.664  0.6062  1.5232  1.0255
 1223SOL     OW 3667   0.326   0.262   1.908 -0.3099 -0.6170  0.5938
 1223SOL    HW1 3668   0.393   0.234   1.970  0.2690 -0.0347  0.2399
 1223SOL    HW2 3669   0.245   0.264   1.959  0.1477 -0.1924  1.3187
 1224SOL     OW 3670   0.314   0.054   3.115  0.4993 -0.0506 -0.1916
 1224SOL    HW1 3671   0.222   0.026   3.115  0.7717 -0.9894 -0.4581
 1224SOL    HW2 3672   0.336   0.061   3.208  0.0747  0.4989 -0.1237
 1225SOL     OW 3673   3.282   1.474   1.559  0.5229  0.1070 -0.4782
 1225SOL    HW1 3674   3.213   1.515   1.611  0.2291 -1.2446  0.2708
 1225SOL    HW2 3675   3.239   1.450   1.477  0.1041 -0.6263 -0.0597
 1226SOL     OW 3676   1.635   3.136   1.333  0.0022  0.3670  0.1155
 1226SOL    HW1 3677   1.654   3.186   1.412 -0.3768 -0.9773  1.0956
 1226SOL    HW2 3678   1.539   3.136   1.326 -0.0120 -0.2903  0.1938
 1227SOL     OW 3679   2.409   1.867   2.086 -0.2043 -0.4304 -0.0028
 1227SOL    HW1 3680   2.358   1.947   2.082 -0.4759 -0.5781  0.4192
 1227SOL    HW2 3681   2.492   1.894   2.125 -0.0395 -0.2315 -0.4858
 1228SOL     OW 3682   1.313   0.640   3.955 -0.3303  0.1806 -0.1432
 1228SOL    HW1 3683   1.399   0.671   3.926 -0.0197  0.6955  1.2631
 1228SOL    HW2 3684   1.331   0.594   4.037 -1.0147 -2.2464 -1.2630
 1229SOL     OW 3685   3.980   3.197   0.613  0.6911 -0.1803  0.2882
 1229SOL    HW1 3686   3.904   3.139   0.608  0.0563  0.6461  0.2372
 1229SOL    HW2 3687   3.969   3.243   0.696  1.3503 -0.3340  0.4697
 1230SOL     OW 3688   3.898   0.775   2.261  0.2495  0.1355  0.3393
 1230SOL    HW1 3689   3.918   0.758   2.169  0.5756  0.3250  0.3743
 1230SOL    HW2 3690   3.888   0.688   2.300 -1.9441  0.0275 -0.3068
 1231SOL     OW 3691   1.877   3.579   2.347 -0.6412  0.2504 -0.1470
 1231SOL    HW1 3692   1.817   3.654   2.350 -0.5475  0.3117  0.6196
 1231SOL    HW2 3693   1.964   3.618   2.340 -0.5974  0.2223  0.1816
 1232SOL     OW 3694   1.689   1.583   3.488  0.3466  0.3933 -0.0633
 1232SOL    HW1 3695   1.768   1.532   3.473  1.0955  1.5553 -0.2422
 1232SOL    HW2 3696   1.653   1.599   3.401 -0.2141 -0.3183  0.0331
 1233SOL     OW 3697   3.361   1.099   1.108 -0.3909 -0.5405  0.0504
 1233SOL    HW1 3698   3.359   1.193   1.094  1.1047 -0.5980 -0.7981
 1233SOL    HW2 3699   3.270   1.075   1.129 -1.3925  0.6827 -2.5102
 1234SOL     OW 3700   2.149   2.915   1.349  0.6072 -0.4891 -0.1303
 1234SOL    HW1 3701   2.166   2.854   1.420 -0.1255 -1.3592 -0.6770
 1234SOL    HW2 3702   2.147   2.860   1.270  3.1597  0.6534 -1.1051
 1235SOL     OW 3703   0.927   0.188   3.404 -0.4630 -0.5387  0.4955
 1235SOL    HW1 3704   0.984   0.177   3.480 -0.9395  1.3142  1.1653
 1235SOL    HW2 3705   0.891   0.100   3.389  0.2437 -1.1055  1.9327
 1236SOL     OW 3706   0.940   1.865   0.335  0.3467  0.0700  0.3434
 1236SOL    HW1 3707   0.947   1.851   0.430 -0.9772 -0.4183  0.3908
 1236SOL    HW2 3708   0.868   1.808   0.308  0.9129 -0.0332 -1.0183
 1237SOL     OW 3709   2.667   2.211   1.492 -0.4813  0.0963  0.1468
 1237SOL    HW1 3710   2.676   2.291   1.440  1.1879 -0.2406 -0.1519
 1237SOL    HW2 3711   2.750   2.204   1.539 -1.2394 -0.6107  1.4311
 1238SOL     OW 3712   2.676   3.623   0.636 -0.7817 -0.1291  0.0564
 1238SOL    HW1 3713   2.693   3.711   0.670 -1.2566 -0.0888  0.1979
 1238SOL    HW2 3714   2.756   3.574   0.655 -0.4875  0.2882 -0.0844
 1239SOL     OW 3715   3.290   1.845   0.923 -0.4996 -0.0134 -0.5629
 1239SOL    HW1 3716   3.384   1.855   0.939 -0.8313  0.0699  1.4992
 1239SOL    HW2 3717   3.284   1.828   0.829  1.4476  1.6071 -1.0627
 1240SOL     OW 3718   3.664   3.639   2.204  0.1721  0.0630 -0.4631
 1240SOL    HW1 3719   3.611   3.695   2.261 -0.2504 -0.8479  0.0600
 1240SOL    HW2 3720   3.748   3.631   2.250  0.0095 -0.2546 -0.2202
 1241SOL     OW 3721   3.986   0.220   2.188 -0.3148  0.3782  0.0382
 1241SOL    HW1 3722   3.933   0.166   2.246  0.2518 -0.8538 -0.5455
 1241SOL    HW2 3723   3.936   0.222   2.106  0.7340 -1.1976 -0.6711
 1242SOL     OW 3724   3.504   3.936   2.582 -0.2921  0.1055 -0.1677
 1242SOL    HW1 3725   3.586   3.986   2.587 -0.4660  0.3113  0.6958
 1242SOL    HW2 3726   3.493   3.898   2.669 -1.6410  0.9201  0.0477
 1243SOL     OW 3727   3.928   1.859   3.254  0.3259  0.0836  0.6149
 1243SOL    HW1 3728   3.843   1.898   3.276  0.0488 -0.2428  0.1568
 1243SOL    HW2 3729   3.987   1.888   3.323 -0.5559 -1.0819  1.9004
 1244SOL     OW 3730   1.045   0.742   2.582 -0.0565 -1.0216 -0.4667
 1244SOL    HW1 3731   0.983   0.704   2.520 -1.9333  0.9078  0.0911
 1244SOL    HW2 3732   1.027   0.696   2.664 -1.5948  0.2161 -0.0465
 1245SOL     OW 3733   1.752   0.219   0.363 -0.3892 -0.1493  0.1816
 1245SOL    HW1 3734   1.822   0.208   0.298  0.0116  1.5761  0.2786
 1245SOL    HW2 3735   1.734   0.313   0.363 -0.2489 -0.0543  2.7244
 1246SOL     OW 3736   3.285   0.695   3.633  0.5815  0.3913 -0.2058
 1246SOL    HW1 3737   3.303   0.656   3.547  2.4602 -3.3067  1.6173
 1246SOL    HW2 3738   3.364   0.746   3.653  2.0792 -2.1409  0.8660
 1247SOL     OW 3739   2.208   1.756   1.920 -0.1607  0.1992 -0.1646
 1247SOL    HW1 3740   2.273   1.805   1.970  0.5221  0.1844 -1.0184
 1247SOL    HW2 3741   2.259   1.698   1.864 -0.7815  2.0032 -2.7602
 1248SOL     OW 3742   1.322   3.848   0.946 -0.5459 -0.2231  0.5420
 1248SOL    HW1 3743   1.378   3.776   0.973  0.8601  0.4895 -0.3223
 1248SOL    HW2 3744   1.292   3.824   0.858  0.9212  0.7247 -0.2703
 1249SOL     OW 3745   2.992   1.285   2.723  0.2296 -0.0585 -0.4183
 1249SOL    HW1 3746   3.017   1.291   2.631 -0.2321 -1.4588 -0.6684
 1249SOL    HW2 3747   2.896   1.292   2.721  0.0542 -1.8949 -0.2766
 1250SOL     OW 3748   0.326   3.179   3.489 -0.2332 -0.7609  0.2066
 1250SOL    HW1 3749   0.402   3.233   3.512  1.1235 -1.4625 -2.2931
 1250SOL    HW2 3750   0.319   3.117   3.562  1.2056 -0.2764  0.7998
 1251SOL     OW 3751   1.695   1.334   2.374  0.0839 -0.2755 -0.0820
 1251SOL    HW1 3752   1.789   1.350   2.373  0.3031 -1.3225  1.2165
 1251SOL    HW2 3753   1.669   1.350   2.465 -1.2265  1.1665 -0.6615
 1252SOL     OW 3754   1.594   3.123   3.706  0.2314  0.1798 -0.1490
 1252SOL    HW1 3755   1.542   3.069   3.766  1.1126 -1.0845 -0.4624
 1252SOL    HW2 3756   1.608   3.066   3.630  1.9176  0.5155 -0.1376
 1253SOL     OW 3757   1.858   3.591   3.397 -0.0741  0.3683 -0.6892
 1253SOL    HW1 3758   1.877   3.502   3.428 -2.3034  0.0099 -0.1741
 1253SOL    HW2 3759   1.775   3.614   3.440 -0.3714  2.0758 -2.0685
 1254SOL     OW 3760   0.091   0.454   2.866  0.0706  0.6317 -0.1856
 1254SOL    HW1 3761   0.141   0.497   2.935 -0.7407  1.0706  0.1369
 1254SOL    HW2 3762   0.062   0.372   2.905 -0.6100  0.9983  0.0947
 1255SOL     OW 3763   3.635   1.439   1.150 -0.5740 -0.4616 -0.2380
 1255SOL    HW1 3764   3.578   1.508   1.117 -1.0988 -0.8456 -0.1381
 1255SOL    HW2 3765   3.599   1.417   1.236 -1.5379 -2.1532 -1.0347
 1256SOL     OW 3766   2.432   1.871   3.272 -0.0225  0.7401  0.0686
 1256SOL    HW1 3767   2.441   1.825   3.356 -1.4213  0.8153  0.2748
 1256SOL    HW2 3768   2.519   1.908   3.256  0.8368 -0.9828  0.4656
 1257SOL     OW 3769   3.851   1.303   1.884 -0.3900 -0.2873  0.1001
 1257SOL    HW1 3770   3.818   1.388   1.913  0.9831  0.0609  0.7019
 1257SOL    HW2 3771   3.897   1.268   1.960  2.4054  0.1724 -1.2871
 1258SOL     OW 3772   3.542   1.997   0.074  0.0080  0.4039 -0.4563
 1258SOL    HW1 3773   3.621   1.963   0.116  1.2550  3.7642  0.1946
 1258SOL    HW2 3774   3.571   2.026  -0.012 -0.5322  1.5224 -0.2759
 1259SOL     OW 3775   3.039   3.201   0.070 -0.1241 -0.7185  0.1001
 1259SOL    HW1 3776   3.109   3.259   0.100 -0.9453  0.9937 -1.1439
 1259SOL    HW2 3777   2.966   3.218   0.130 -0.9966  1.0063 -1.3681
 1260SOL     OW 3778   0.579   1.379   0.439  0.0448 -0.6413 -0.0068
 1260SOL    HW1 3779   0.649   1.408   0.498 -0.3594 -0.4599  0.3957
 1260SOL    HW2 3780   0.624   1.341   0.365  0.7227  2.8246 -1.5817
 1261SOL     OW 3781   3.005   2.590   0.698 -0.2074  0.7695 -0.0257
 1261SOL    HW1 3782   2.938   2.534   0.735 -1.3566  2.2183  0.1917
 1261SOL    HW2 3783   3.016   2.558   0.608 -2.9727  1.8881 -0.9016
 1262SOL     OW 3784   0.704   2.070   3.988  0.0691 -0.3983  0.4599
 1262SOL    HW1 3785   0.717   1.975   3.995 -0.3850 -0.4906  0.1563
 1262SOL    HW2 3786   0.653   2.080   3.907  0.0123  0.0941  0.5582
 1263SOL     OW 3787   0.200   1.213   2.351  0.2001  0.3269  0.1298
 1263SOL    HW1 3788   0.118   1.165   2.339  0.4197  0.4690 -2.6222
 1263SOL    HW2 3789   0.228   1.190   2.440 -0.3988 -3.6149 -0.4948
 1264SOL     OW 3790   0.829   3.489   1.102 -0.1604  0.0614  0.2957
 1264SOL    HW1 3791   0.834   3.453   1.013 -1.1168 -1.2648  0.7425
 1264SOL    HW2 3792   0.892   3.561   1.102 -0.0390  0.0064 -1.4144
 1265SOL     OW 3793   3.413   1.464   3.718  0.6401  0.0687  0.1265
 1265SOL    HW1 3794   3.357   1.534   3.685  0.7351 -1.0525 -2.7442
 1265SOL    HW2 3795   3.370   1.434   3.798 -0.7734  1.7170  0.0404
 1266SOL     OW 3796   0.280   0.916   2.738  0.7119 -0.2756  0.2915
 1266SOL    HW1 3797   0.297   0.945   2.828  1.1090  1.3411 -0.2749
 1266SOL    HW2 3798   0.337   0.840   2.726  0.9261 -0.2803  1.2765
 1267SOL     OW 3799   2.429   3.879   0.237  0.4901 -0.1440  0.2281
 1267SOL    HW1 3800   2.418   3.929   0.156 -1.0662 -0.1649  0.3916
 1267SOL    HW2 3801   2.475   3.939   0.296 -0.3199  0.6887  0.0381
 1268SOL     OW 3802   3.050   3.163   2.103 -0.4924 -0.7177  0.2719
 1268SOL    HW1 3803   3.101   3.158   2.022 -1.3527  0.3669 -0.3704
 1268SOL    HW2 3804   2.972   3.110   2.086 -0.0930 -1.4978  0.8520
 1269SOL     OW 3805   0.493   2.484   3.523  0.2434  0.6653 -0.1193
 1269SOL    HW1 3806   0.440   2.563   3.528  0.5552  0.8571  0.1708
 1269SOL    HW2 3807   0.520   2.467   3.613  0.6007  0.5234 -0.2501
 1270SOL     OW 3808   2.346   1.138   0.748  0.2106 -0.2361  0.0668
 1270SOL    HW1 3809   2.311   1.218   0.708  0.8488 -0.6292 -1.3661
 1270SOL    HW2 3810   2.395   1.168   0.824  1.3296  0.8822 -1.0303
 1271SOL     OW 3811   2.568   2.064   0.976  0.4147 -0.6383 -0.3216
 1271SOL    HW1 3812   2.560   2.068   1.072  1.9095 -1.2309 -0.1492
 1271SOL    HW2 3813   2.507   2.130   0.944  0.7632  0.4163  1.0938
 1272SOL     OW 3814   3.660   3.988   3.745 -0.1123  0.0470  0.3755
 1272SOL    HW1 3815   3.642   3.895   3.734  1.1764 -0.0057 -1.8924
 1272SOL    HW2 3816   3.719   3.992   3.820  3.2357 -1.5345 -1.9457
 1273SOL     OW 3817   1.577   1.554   1.514 -0.1188 -0.4787 -0.1801
 1273SOL    HW1 3818   1.543   1.469   1.543  0.4181 -0.8156 -0.5145
 1273SOL    HW2 3819   1.669   1.553   1.540 -0.1898  0.1355  0.0964
 1274SOL     OW 3820   1.199   2.632   0.505 -0.4460  0.0053  0.0085
 1274SOL    HW1 3821   1.255   2.703   0.536  0.5903 -0.5883 -0.4284
 1274SOL    HW2 3822   1.110   2.665   0.515  0.0017  2.2878 -2.2659
 1275SOL     OW 3823   3.018   3.840   1.586  0.2615 -0.0170 -0.3341
 1275SOL    HW1 3824   3.035   3.872   1.497 -1.1471 -0.2299 -0.7139
 1275SOL    HW2 3825   2.926   3.815   1.584 -0.3681  1.8424  1.7585
 1276SOL     OW 3826   2.622   0.804   0.636  0.7672 -0.1275 -0.1976
 1276SOL    HW1 3827   2.589   0.717   0.658 -1.9402  0.8111 -0.2257
 1276SOL    HW2 3828   2.715   0.800   0.656  0.3591 -2.4578  1.6090
 1277SOL     OW 3829   3.973   3.798   2.182 -0.1501 -0.7160 -0.0058
 1277SOL    HW1 3830   3.933   3.811   2.268  0.3055  0.6414  0.0199
 1277SOL    HW2 3831   4.012   3.710   2.187 -1.3113 -1.2175  0.6778
 1278SOL     OW 3832   1.164   1.335   3.798  0.1647 -0.5594  0.1951
 1278SOL    HW1 3833   1.120   1.369   3.877 -0.8920  1.7734 -1.2631
 1278SOL    HW2 3834   1.215   1.260   3.829 -0.9675 -0.3391  2.9013
 1279SOL     OW 3835   1.713   0.885   3.531  0.0137 -0.3155  0.4833
 1279SOL    HW1 3836   1.769   0.960   3.547  0.7897 -0.9106  0.5977
 1279SOL    HW2 3837   1.707   0.841   3.616 -1.3111  0.1865  0.6828
 1280SOL     OW 3838   3.205   2.314   0.708 -0.0393 -0.1895  0.2042
 1280SOL    HW1 3839   3.270   2.379   0.684  0.0668 -0.6968 -0.9786
 1280SOL    HW2 3840   3.253   2.231   0.714 -0.4175 -0.4179  0.1943
 1281SOL     OW 3841   0.811   0.961   2.041 -0.3756 -0.0192  0.0956
 1281SOL    HW1 3842   0.829   1.023   2.111  0.7126 -1.2787  0.9817
 1281SOL    HW2 3843   0.753   0.896   2.080  0.2392 -0.7336 -0.1531
 1282SOL     OW 3844   2.648   2.777   1.704  0.3406  0.1582 -0.0140
 1282SOL    HW1 3845   2.583   2.711   1.725  0.3434 -0.0870 -0.7591
 1282SOL    HW2 3846   2.690   2.796   1.788 -1.6133  1.3514  0.7688
 1283SOL     OW 3847   1.748   3.548   0.555 -0.0187  0.3994 -0.3488
 1283SOL    HW1 3848   1.759   3.456   0.579 -0.6912  0.5668  0.7137
 1283SOL    HW2 3849   1.823   3.568   0.499  1.0022 -0.3744  0.6947
 1284SOL     OW 3850   2.769   3.757   1.555 -0.1738 -0.1711  0.4842
 1284SOL    HW1 3851   2.721   3.834   1.585 -1.7721 -0.6133 -0.8194
 1284SOL    HW2 3852   2.705   3.706   1.505  1.1006 -1.8787  0.4999
 1285SOL     OW 3853   0.358   1.829   0.453 -0.2066  0.0888  0.1038
 1285SOL    HW1 3854   0.449   1.853   0.472  0.0281 -1.2386  0.7566
 1285SOL    HW2 3855   0.360   1.735   0.437 -1.4947 -0.0005  0.3146
 1286SOL     OW 3856   2.434   1.277   2.981  0.3628  0.3964 -0.0640
 1286SOL    HW1 3857   2.447   1.358   2.932  0.5159  0.7828  0.5978
 1286SOL    HW2 3858   2.403   1.306   3.067  1.6789 -0.1700  0.6191
 1287SOL     OW 3859   0.397   0.303   0.953  0.0316  0.0508 -0.4944
 1287SOL    HW1 3860   0.323   0.359   0.977  1.6602  2.3545 -0.5614
 1287SOL    HW2 3861   0.474   0.357   0.968  1.6059 -1.4601 -2.5728
 1288SOL     OW 3862   1.929   2.027   3.773 -0.0332 -0.2807  0.9130
 1288SOL    HW1 3863   1.884   2.017   3.857  1.4933 -2.1165  1.6009
 1288SOL    HW2 3864   1.861   2.012   3.708 -0.8805 -0.7152  1.8696
 1289SOL     OW 3865   3.352   2.808   2.334  0.7586  0.1109  0.0208
 1289SOL    HW1 3866   3.432   2.850   2.302  0.3558 -0.8080 -2.4041
 1289SOL    HW2 3867   3.315   2.764   2.257 -0.9701 -1.2790  1.5427
 1290SOL     OW 3868   0.918   2.053   1.142 -0.2902  0.0473 -0.3619
 1290SOL    HW1 3869   0.937   2.120   1.208  2.7306  0.7481 -1.7464
 1290SOL    HW2 3870   0.946   1.971   1.182 -1.3349  0.0144  0.3126
 1291SOL     OW 3871   3.294   2.871   1.061  0.3374 -0.3989  0.0768
 1291SOL    HW1 3872   3.378   2.825   1.066  0.5023 -0.0537  0.4856
 1291SOL    HW2 3873   3.235   2.809   1.017  1.3651  0.1821 -2.2891
 1292SOL     OW 3874   3.394   0.977   0.512  0.4141  0.0376  0.0902
 1292SOL    HW1 3875   3.438   0.898   0.479  0.7874  0.5592 -0.6934
 1292SOL    HW2 3876   3.343   0.946   0.588  0.0915 -1.0672 -0.5453
 1293SOL     OW 3877   2.055   0.993   0.655  0.7755  0.3037 -0.6827
 1293SOL    HW1 3878   2.067   1.039   0.738 -0.2151 -0.6825  0.0307
 1293SOL    HW2 3879   2.092   0.906   0.671 -0.9140 -0.4439 -0.7106
 1294SOL     OW 3880   2.376   2.561   0.749  0.0740  0.1218 -0.4074
 1294SOL    HW1 3881   2.399   2.549   0.657  0.3674  3.4483 -0.9137
 1294SOL    HW2 3882   2.458   2.584   0.792 -0.4116  0.7636  0.2028
 1295SOL     OW 3883   3.030   2.783   3.003 -0.1517  0.0664 -1.0091
 1295SOL    HW1 3884   3.009   2.699   3.042  0.9992  1.1698  2.2875
 1295SOL    HW2 3885   2.945   2.819   2.978 -1.1439 -0.3389  1.4803
 1296SOL     OW 3886   3.762   1.887   0.571  0.4043 -0.5067 -0.0645
 1296SOL    HW1 3887   3.690   1.853   0.517 -0.5546 -0.8990  1.4008
 1296SOL    HW2 3888   3.758   1.835   0.651  0.2941  1.5770  1.3546
 1297SOL     OW 3889   2.288   1.087   1.934  0.0924  0.1563  0.1231
 1297SOL    HW1 3890   2.359   1.099   1.997  1.9562  4.5320 -2.3610
 1297SOL    HW2 3891   2.331   1.059   1.854 -1.4506 -0.0716 -0.6700
 1298SOL     OW 3892   1.184   2.876   0.100  0.6697 -0.8473  0.3279
 1298SOL    HW1 3893   1.233   2.793   0.106  1.0076 -0.6713  0.0549
 1298SOL    HW2 3894   1.176   2.905   0.191  0.9657 -0.9420  0.3861
 1299SOL     OW 3895   2.774   1.531   0.737  0.0216  0.2339 -0.5704
 1299SOL    HW1 3896   2.698   1.544   0.794  0.7964  0.7151  0.4056
 1299SOL    HW2 3897   2.754   1.453   0.687 -1.1103  0.3497 -0.3246
 1300SOL     OW 3898   0.620   2.077   1.328  0.1328  0.3177 -0.2911
 1300SOL    HW1 3899   0.633   1.990   1.365 -1.1193 -0.7472 -2.1354
 1300SOL    HW2 3900   0.604   2.133   1.403  0.1535 -1.2179  0.9171
 1301SOL     OW 3901   3.265   3.477   3.479  0.1517 -0.0313 -0.5948
 1301SOL    HW1 3902   3.233   3.408   3.421  0.4145 -0.3609 -0.3526
 1301SOL    HW2 3903   3.225   3.457   3.564  1.0499 -0.4981 -0.2665
 1302SOL     OW 3904   2.745   0.771   2.814  0.4776  0.4204 -0.0199
 1302SOL    HW1 3905   2.753   0.740   2.905 -0.1975 -1.9881 -0.7023
 1302SOL    HW2 3906   2.667   0.726   2.781  1.1542  0.6455 -2.0270
 1303SOL     OW 3907   3.466   1.481   0.828 -0.1440  0.1087 -0.4563
 1303SOL    HW1 3908   3.391   1.457   0.773 -1.0556  1.0877  0.3080
 1303SOL    HW2 3909   3.434   1.473   0.918  0.9752 -0.3774 -0.0889
 1304SOL     OW 3910   1.995   1.965   1.896  0.6401 -0.2957 -0.4890
 1304SOL    HW1 3911   1.950   2.008   1.824  0.1135  0.5786  0.3425
 1304SOL    HW2 3912   2.036   1.888   1.856  0.9965  0.5740 -1.8674
 1305SOL     OW 3913   3.534   1.860   0.394 -0.5611  0.2645  0.1861
 1305SOL    HW1 3914   3.515   1.768   0.411 -1.2037  0.3173 -0.2290
 1305SOL    HW2 3915   3.547   1.866   0.300  1.0022  0.3380  0.3823
 1306SOL     OW 3916   0.091   0.988   3.024  0.5273 -0.2976 -0.4353
 1306SOL    HW1 3917   0.103   0.898   3.056  3.0041 -0.2128 -0.9569
 1306SOL    HW2 3918   0.098   1.042   3.103 -2.8737 -0.5597  0.1988
 1307SOL     OW 3919   1.685   3.512   0.167 -0.1358 -0.1560 -0.1745
 1307SOL    HW1 3920   1.603   3.554   0.193  0.0152  0.8733 -1.2744
 1307SOL    HW2 3921   1.741   3.584   0.140  1.5751 -0.7377  1.6075
 1308SOL     OW 3922   1.988   2.371   0.402  0.2390 -0.5038  0.8113
 1308SOL    HW1 3923   2.016   2.462   0.390 -1.8095  0.1756  0.8148
 1308SOL    HW2 3924   1.943   2.349   0.321 -0.7286 -0.9432  1.4523
 1309SOL     OW 3925   1.601   0.759   1.554  0.5227 -0.0383 -0.0533
 1309SOL    HW1 3926   1.517   0.747   1.511  0.1183  0.8486  0.4510
 1309SOL    HW2 3927   1.665   0.718   1.496 -0.2922 -1.0142 -0.2762
 1310SOL     OW 3928   3.819   0.527   2.708 -0.3967 -0.9751 -0.4626
 1310SOL    HW1 3929   3.816   0.612   2.664  1.2363 -1.6251 -1.9313
 1310SOL    HW2 3930   3.877   0.541   2.783  0.2402 -0.8869 -0.9646
 1311SOL     OW 3931   1.358   2.296   2.114  0.1346 -0.5086 -0.1777
 1311SOL    HW1 3932   1.454   2.292   2.117  0.1519 -2.2774 -1.4738
 1311SOL    HW2 3933   1.339   2.371   2.058  0.7382  0.2778  0.6486
 1312SOL     OW 3934   2.524   1.101   2.158 -0.2759  0.1320  0.0700
 1312SOL    HW1 3935   2.581   1.162   2.111  2.0455 -0.5403  1.8110
 1312SOL    HW2 3936   2.516   1.138   2.246 -2.2544 -0.0243 -0.0003
 1313SOL     OW 3937   1.130   0.974   1.183 -0.0020 -0.7051  0.3853
 1313SOL    HW1 3938   1.085   0.984   1.099 -0.0410 -1.1048  0.3586
 1313SOL    HW2 3939   1.064   0.937   1.241 -0.0890 -0.0793  0.6988
 1314SOL     OW 3940   1.020   3.902   2.093  0.6251 -0.3719  0.4210
 1314SOL    HW1 3941   1.002   3.921   2.185  0.4347  0.2244  0.2608
 1314SOL    HW2 3942   0.956   3.835   2.070  0.9425 -0.8267  0.8327
 1315SOL     OW 3943   2.355   2.800   1.606 -0.1435  0.4168  0.1510
 1315SOL    HW1 3944   2.317   2.887   1.618 -0.6807  0.7836 -3.2472
 1315SOL    HW2 3945   2.279   2.741   1.600  0.1690 -0.0749  0.8004
 1316SOL     OW 3946   2.606   1.872   0.307 -0.0616  0.4367 -0.0683
 1316SOL    HW1 3947   2.527   1.851   0.357 -0.1076 -0.3196 -0.4409
 1316SOL    HW2 3948   2.581   1.856   0.216  0.9620 -1.3809 -0.0878
 1317SOL     OW 3949   1.449   0.435   3.376 -0.7538 -0.0271 -0.7386
 1317SOL    HW1 3950   1.524   0.494   3.389 -0.3936 -0.4482 -0.8904
 1317SOL    HW2 3951   1.482   0.349   3.400 -1.8400  0.0926  1.4205
 1318SOL     OW 3952   3.884   0.698   0.287  0.0087 -0.3744 -0.1021
 1318SOL    HW1 3953   3.895   0.673   0.195 -1.8000  1.0532 -0.7605
 1318SOL    HW2 3954   3.848   0.620   0.328  1.0315 -1.1010 -0.5329
 1319SOL     OW 3955   1.540   1.027   1.600  0.5276  0.1474  0.2856
 1319SOL    HW1 3956   1.584   0.943   1.592  1.9752  0.9333 -0.5010
 1319SOL    HW2 3957   1.583   1.069   1.675 -0.0533  0.2625  0.5562
 1320SOL     OW 3958   0.788   3.393   1.975  0.0145  0.1303  0.2779
 1320SOL    HW1 3959   0.826   3.318   1.930  0.9050 -0.4612  1.8956
 1320SOL    HW2 3960   0.712   3.358   2.021 -0.8770  0.7197 -0.6915
 1321SOL     OW 3961   1.552   0.852   0.374 -0.2958 -0.3296  0.0519
 1321SOL    HW1 3962   1.590   0.938   0.392  2.3463 -0.9956 -1.8399
 1321SOL    HW2 3963   1.529   0.855   0.281  0.0311 -1.7120 -0.0947
 1322SOL     OW 3964   3.291   1.686   3.609  0.4009  0.1099  0.4095
 1322SOL    HW1 3965   3.283   1.669   3.515  2.4526  3.2021 -0.4773
 1322SOL    HW2 3966   3.204   1.716   3.636  0.1572  0.6300 -0.8792
 1323SOL     OW 3967   0.083   3.147   2.397  0.6146  0.7634 -0.0878
 1323SOL    HW1 3968   0.029   3.192   2.332  1.4309  0.4484 -1.0123
 1323SOL    HW2 3969   0.171   3.146   2.359  1.1116  0.5500  1.0214
 1324SOL     OW 3970   1.209   1.379   1.056 -0.4642  0.4500 -0.0714
 1324SOL    HW1 3971   1.256   1.454   1.093  0.5577  0.0982 -0.6051
 1324SOL    HW2 3972   1.210   1.395   0.962  0.9775 -0.8617 -0.3310
 1325SOL     OW 3973   2.199   1.287   1.509 -0.0475 -0.0097  0.2484
 1325SOL    HW1 3974   2.291   1.304   1.489 -0.4103  0.9686 -0.7132
 1325SOL    HW2 3975   2.175   1.357   1.570  0.0123 -0.6692  1.0474
 1326SOL     OW 3976   2.435   3.088   1.099 -0.1559  0.4608  0.4378
 1326SOL    HW1 3977   2.433   3.030   1.023  2.5381  0.0317  0.6086
 1326SOL    HW2 3978   2.381   3.163   1.072 -1.3391 -0.7725 -0.8844
 1327SOL     OW 3979   2.184   0.399   2.492  0.7849 -0.6629 -0.3374
 1327SOL    HW1 3980   2.272   0.385   2.459  0.4548 -1.3669 -0.9376
 1327SOL    HW2 3981   2.128   0.395   2.415  0.1371 -1.0924  0.1500
 1328SOL     OW 3982   0.773   3.865   3.368  0.2095 -0.4165 -0.1100
 1328SOL    HW1 3983   0.845   3.802   3.375  1.0606  0.3421 -1.5211
 1328SOL    HW2 3984   0.767   3.883   3.275 -0.6008  0.9256  0.1817
 1329SOL     OW 3985   2.939   2.546   3.093  0.1966  0.1560  0.1254
 1329SOL    HW1 3986   2.890   2.511   3.168  0.0364  0.3125  0.0924
 1329SOL    HW2 3987   2.913   2.491   3.019 -2.3681  2.1603 -0.6021
 1330SOL     OW 3988   0.685   3.289   4.011  0.7227  0.4644  0.2912
 1330SOL    HW1 3989   0.595   3.264   3.992  0.8902  0.4480 -0.5213
 1330SOL    HW2 3990   0.736   3.251   3.939  1.4251  0.1851  0.9174
 1331SOL     OW 3991   0.880   1.452   1.464  0.5487  0.0615  0.5503
 1331SOL    HW1 3992   0.805   1.476   1.520  0.3869  0.2284  0.2651
 1331SOL    HW2 3993   0.864   1.499   1.382  0.7469 -0.2433  0.3380
 1332SOL     OW 3994   2.031   2.032   0.323 -0.0123  0.5516  0.0773
 1332SOL    HW1 3995   2.057   1.953   0.371 -3.2569 -0.2706  0.6703
 1332SOL    HW2 3996   2.096   2.098   0.350  3.5897 -2.0350 -1.3901
 1333SOL     OW 3997   3.830   3.757   3.887 -0.2860  0.3341  0.7222
 1333SOL    HW1 3998   3.827   3.779   3.980  0.9084  0.0947  0.8346
 1333SOL    HW2 3999   3.908   3.802   3.855  0.0948 -0.7003  0.1522
 1334SOL     OW 4000   1.849   3.670   3.965 -0.2662 -0.4366 -0.6713
 1334SOL    HW1 4001   1.801   3.733   4.019 -1.2767  0.3141 -2.3555
 1334SOL    HW2 4002   1.938   3.704   3.962 -0.5435  0.3096 -0.6610
 1335SOL     OW 4003   1.404   2.650   1.039 -0.1128  0.4613 -0.1036
 1335SOL    HW1 4004   1.445   2.586   0.982 -1.1600 -1.8220  1.5547
 1335SOL    HW2 4005   1.467   2.664   1.109 -0.1059  0.8810 -0.1866
 1336SOL     OW 4006   2.668   3.220   0.184  0.3494  0.4761  0.3136
 1336SOL    HW1 4007   2.754   3.222   0.227  0.2764 -2.0104  0.6796
 1336SOL    HW2 4008   2.606   3.240   0.254  0.4298 -0.8601  0.7875
 1337SOL     OW 4009   1.303   3.244   1.899  0.0302  0.1288 -0.1435
 1337SOL    HW1 4010   1.341   3.331   1.889 -0.4298  0.7626  2.6684
 1337SOL    HW2 4011   1.215   3.260   1.932 -0.7075 -1.4129 -1.2168
 1338SOL     OW 4012   3.784   3.864   0.190 -0.3872 -0.6224  0.4250
 1338SOL    HW1 4013   3.772   3.788   0.247  1.4803 -0.8054  0.6602
 1338SOL    HW2 4014   3.701   3.910   0.193 -0.6961 -1.2054  2.4462
 1339SOL     OW 4015   3.675   1.252   2.173  0.5960 -0.1119  0.1203
 1339SOL    HW1 4016   3.646   1.336   2.210  0.8689  0.1589 -0.2652
 1339SOL    HW2 4017   3.611   1.233   2.105  0.4244 -0.3146  0.3393
 1340SOL     OW 4018   1.470   3.353   2.446  0.7454  0.5073 -0.0991
 1340SOL    HW1 4019   1.423   3.435   2.463  2.5969  1.5196  0.4016
 1340SOL    HW2 4020   1.503   3.326   2.532  1.7870  0.2811 -0.5607
 1341SOL     OW 4021   2.206   1.032   3.446  0.2745  0.7713  0.1236
 1341SOL    HW1 4022   2.242   1.009   3.532  0.0177 -0.7582 -0.1466
 1341SOL    HW2 4023   2.181   0.948   3.408 -0.8679  1.5471 -0.9032
 1342SOL     OW 4024   0.524   1.227   2.633 -0.4061 -0.1140  0.1198
 1342SOL    HW1 4025   0.483   1.313   2.648  0.0873  0.4519 -1.5473
 1342SOL    HW2 4026   0.453   1.171   2.603 -0.8127 -0.4442  1.5964
 1343SOL     OW 4027   1.672   1.966   1.669 -0.2169 -0.2192  0.0011
 1343SOL    HW1 4028   1.726   1.972   1.590  0.1987 -0.9608  0.2128
 1343SOL    HW2 4029   1.589   1.929   1.638 -0.0481 -0.5292 -0.0900
 1344SOL     OW 4030   1.646   2.191   0.222 -0.3053  0.1536  0.2300
 1344SOL    HW1 4031   1.583   2.215   0.153 -1.1844 -0.9186  0.6183
 1344SOL    HW2 4032   1.730   2.223   0.190 -1.1939  2.8423  0.2878
 1345SOL     OW 4033   1.894   2.985   3.681  0.5702  0.2953  0.1044
 1345SOL    HW1 4034   1.871   3.034   3.602  0.6372 -0.7879 -0.6159
 1345SOL    HW2 4035   1.847   3.028   3.751 -0.3486  0.6341 -0.7017
 1346SOL     OW 4036   2.941   1.984   1.426 -0.0829  0.0179 -0.0244
 1346SOL    HW1 4037   2.943   2.070   1.468  3.1983  0.2243 -0.3575
 1346SOL    HW2 4038   2.897   1.928   1.489 -0.8726  1.5976  0.8903
 1347SOL     OW 4039   0.592   0.356   1.352  0.3798  0.0272 -0.0685
 1347SOL    HW1 4040   0.548   0.408   1.420 -1.5172 -0.7215 -0.6605
 1347SOL    HW2 4041   0.602   0.416   1.279 -0.1874  0.0647 -0.1214
 1348SOL     OW 4042   0.663   2.640   0.458 -0.3696 -0.2354  0.0622
 1348SOL    HW1 4043   0.664   2.670   0.549 -2.5918  0.4682 -0.0859
 1348SOL    HW2 4044   0.748   2.668   0.422  0.3301 -0.0856  1.7565
 1349SOL     OW 4045   2.622   1.013   3.703 -0.2346 -0.4920 -0.2802
 1349SOL    HW1 4046   2.590   1.038   3.789 -0.2469 -1.4238  0.0023
 1349SOL    HW2 4047   2.685   0.943   3.721 -0.2118 -0.6674 -1.0234
 1350SOL     OW 4048   1.327   1.652   1.049  0.1476  0.1544  0.0630
 1350SOL    HW1 4049   1.354   1.674   1.138  1.7720 -1.2359 -0.0399
 1350SOL    HW2 4050   1.377   1.712   0.993  0.6512 -0.2991  0.0167
 1351SOL     OW 4051   2.231   1.300   2.419 -0.5088  0.2709  0.3679
 1351SOL    HW1 4052   2.305   1.308   2.359  0.0516  0.2279  1.0380
 1351SOL    HW2 4053   2.220   1.205   2.431 -0.2011  0.2901  0.8301
 1352SOL     OW 4054   3.484   3.758   1.362  0.6612  0.0967 -0.5459
 1352SOL    HW1 4055   3.408   3.729   1.414  1.1108  0.1507  0.1616
 1352SOL    HW2 4056   3.556   3.705   1.395  1.0050  0.3039 -0.9605
 1353SOL     OW 4057   1.242   0.032   1.706 -0.4009  0.3364 -0.0802
 1353SOL    HW1 4058   1.228   0.087   1.783  0.8636 -0.0832  0.4753
 1353SOL    HW2 4059   1.276   0.092   1.640 -0.9697  0.5999 -0.1332
 1354SOL     OW 4060   1.116   0.396   2.763 -0.0475 -0.0765  0.3719
 1354SOL    HW1 4061   1.034   0.433   2.796 -0.5017 -2.4734  2.1844
 1354SOL    HW2 4062   1.144   0.334   2.830  1.7336 -1.4703 -1.5064
 1355SOL     OW 4063   2.148   0.067   1.518 -0.3303  0.2028  0.2557
 1355SOL    HW1 4064   2.203   0.047   1.442 -1.4550  2.2662 -1.2059
 1355SOL    HW2 4065   2.107  -0.016   1.540  0.2057 -0.4928 -1.2514
 1356SOL     OW 4066   2.641   2.741   1.208 -0.0636  0.2807 -0.1731
 1356SOL    HW1 4067   2.597   2.815   1.250 -0.7114 -1.1419  1.7983
 1356SOL    HW2 4068   2.701   2.708   1.275 -0.1798 -1.2845 -0.8040
 1357SOL     OW 4069   0.717   3.633   2.375  0.1309  0.0564 -0.2264
 1357SOL    HW1 4070   0.696   3.726   2.384  0.7311  0.1677  0.0765
 1357SOL    HW2 4071   0.667   3.590   2.444 -0.2359  0.1399 -0.4396
 1358SOL     OW 4072   3.652   3.290   3.551  0.1648 -0.1227 -0.5317
 1358SOL    HW1 4073   3.675   3.362   3.493 -0.3062  1.3687  1.0528
 1358SOL    HW2 4074   3.636   3.216   3.492  1.0810  0.9191 -2.1763
 1359SOL     OW 4075   3.121   1.580   2.026  0.0791 -0.5454  0.1946
 1359SOL    HW1 4076   3.183   1.649   2.049  0.2081 -0.0951 -1.3991
 1359SOL    HW2 4077   3.035   1.619   2.044  0.1694 -0.1449 -0.2319
 1360SOL     OW 4078   2.003   0.690   3.645  0.3612  0.1633  0.7914
 1360SOL    HW1 4079   1.919   0.722   3.677  0.6084  1.5082  0.1609
 1360SOL    HW2 4080   2.031   0.755   3.581  2.1668  0.0676  1.4145
 1361SOL     OW 4081   0.293   2.229   0.520 -0.1935 -0.2106  0.0850
 1361SOL    HW1 4082   0.305   2.235   0.425 -2.0539 -0.7609 -0.2405
 1361SOL    HW2 4083   0.358   2.166   0.549 -0.6089 -1.2179 -1.0826
 1362SOL     OW 4084   2.299   1.794   1.113  0.0673  0.1089 -0.1451
 1362SOL    HW1 4085   2.378   1.779   1.062 -1.0928  1.5113 -2.4891
 1362SOL    HW2 4086   2.228   1.762   1.057 -1.3745  2.9139 -0.0691
 1363SOL     OW 4087   1.184   2.827   1.284  0.1150  0.3880 -0.2555
 1363SOL    HW1 4088   1.168   2.915   1.317  2.1706  0.6618  0.1710
 1363SOL    HW2 4089   1.242   2.787   1.350  0.9588 -0.5065 -1.4910
 1364SOL     OW 4090   1.942   3.383   2.083 -0.2511 -0.1708  0.3464
 1364SOL    HW1 4091   1.882   3.437   2.134 -0.5739  0.3066 -0.5258
 1364SOL    HW2 4092   1.978   3.442   2.016  0.5642 -0.6536  0.3415
 1365SOL     OW 4093   0.826   2.315   0.973  0.8472  0.6116  0.2120
 1365SOL    HW1 4094   0.801   2.360   0.892 -0.8272 -0.4756  0.0762
 1365SOL    HW2 4095   0.899   2.258   0.947 -0.2625 -0.4096 -0.7895
 1366SOL     OW 4096   3.139   1.654   1.042  0.3312 -0.1588 -0.2417
 1366SOL    HW1 4097   3.199   1.727   1.026 -0.4099  0.3345 -0.8277
 1366SOL    HW2 4098   3.126   1.614   0.955  0.4954 -0.8080  0.0242
 1367SOL     OW 4099   0.337   1.090   0.350  0.0760  0.5672  0.0103
 1367SOL    HW1 4100   0.317   1.173   0.308  1.1740  0.3544 -0.9661
 1367SOL    HW2 4101   0.311   1.103   0.442 -1.4206  1.3617 -0.4949
 1368SOL     OW 4102   3.790   2.214   1.616  0.2809  0.1579  0.7696
 1368SOL    HW1 4103   3.792   2.275   1.541 -2.7804  1.4337  1.5741
 1368SOL    HW2 4104   3.837   2.261   1.685 -0.5361  0.8756  0.8584
 1369SOL     OW 4105   3.400   2.424   0.395 -0.0375  0.1055 -0.2554
 1369SOL    HW1 4106   3.422   2.333   0.414 -0.3143  0.3849  1.5915
 1369SOL    HW2 4107   3.312   2.419   0.356 -0.1301 -0.3991  0.0039
 1370SOL     OW 4108   1.663   3.561   3.636 -0.2072 -0.1227  0.0053
 1370SOL    HW1 4109   1.730   3.506   3.674  0.2521  0.9824  0.8588
 1370SOL    HW2 4110   1.589   3.556   3.697  0.0588  0.6544  0.4044
 1371SOL     OW 4111   3.162   3.019   3.235 -0.0482  0.3538  0.0123
 1371SOL    HW1 4112   3.182   2.981   3.150  2.3691  1.6169 -0.0603
 1371SOL    HW2 4113   3.074   2.987   3.256  0.5023 -2.4170 -1.5436
 1372SOL     OW 4114   0.712   2.251   0.586  0.1908 -0.5280 -0.0475
 1372SOL    HW1 4115   0.680   2.317   0.648  0.2066 -0.4566 -0.1155
 1372SOL    HW2 4116   0.753   2.302   0.515  0.0948 -0.6065 -0.1596
 1373SOL     OW 4117   1.577   2.220   3.011 -0.0414 -0.7951 -0.3567
 1373SOL    HW1 4118   1.624   2.215   3.094 -0.4626 -0.5371 -0.0963
 1373SOL    HW2 4119   1.497   2.268   3.032  0.4397  0.4138 -1.1885
 1374SOL     OW 4120   2.523   0.830   3.085 -0.5017  0.2778  0.2076
 1374SOL    HW1 4121   2.476   0.907   3.118 -1.9088 -0.8573  1.0073
 1374SOL    HW2 4122   2.502   0.828   2.992 -0.6515  0.7299  0.2287
 1375SOL     OW 4123   3.023   3.801   3.724  0.5167 -0.1542 -0.8469
 1375SOL    HW1 4124   3.100   3.818   3.670  1.2359 -2.7404 -0.7619
 1375SOL    HW2 4125   2.959   3.763   3.664 -0.2498  0.7709 -0.6480
 1376SOL     OW 4126   1.025   1.411   2.397  0.6223 -0.2879 -0.4002
 1376SOL    HW1 4127   0.985   1.335   2.439 -0.0499  0.2033 -0.1344
 1376SOL    HW2 4128   1.113   1.416   2.435 -0.1309  0.4235  1.3584
 1377SOL     OW 4129   3.716   0.592   3.657 -0.1258  0.4061 -0.1132
 1377SOL    HW1 4130   3.765   0.520   3.619 -2.6390 -1.3487 -0.2321
 1377SOL    HW2 4131   3.712   0.658   3.587  0.5730 -0.1303 -0.6720
 1378SOL     OW 4132   3.451   1.724   3.312 -0.7427 -0.3378  0.2987
 1378SOL    HW1 4133   3.524   1.759   3.364 -0.9866  0.6704 -0.0011
 1378SOL    HW2 4134   3.489   1.654   3.260 -0.2441 -0.5941  0.9995
 1379SOL     OW 4135   0.584   2.913   1.245 -0.5668  0.0226  0.2133
 1379SOL    HW1 4136   0.528   2.978   1.204 -1.3183  0.5993  2.0607
 1379SOL    HW2 4137   0.586   2.938   1.337  0.2325 -1.7850  0.7251
 1380SOL     OW 4138   2.409   3.794   1.584 -0.0875 -0.0850 -0.7243
 1380SOL    HW1 4139   2.384   3.704   1.564  0.1979 -0.7227  1.5974
 1380SOL    HW2 4140   2.331   3.834   1.622 -0.0194  0.4815 -1.1543
 1381SOL     OW 4141   2.042   3.484   0.775 -0.2537 -0.1331  0.0663
 1381SOL    HW1 4142   2.122   3.486   0.829  0.4963 -0.8931 -0.9574
 1381SOL    HW2 4143   1.985   3.549   0.814  1.1233  0.8925  0.4528
 1382SOL     OW 4144   0.080   3.923   2.869 -0.0744  0.3355 -0.1890
 1382SOL    HW1 4145   0.100   3.923   2.962  0.1173  0.9285 -0.2284
 1382SOL    HW2 4146   0.164   3.939   2.826 -0.0135 -0.7075 -0.5059
 1383SOL     OW 4147   1.192   1.133   3.151 -0.0950 -0.5616  0.5744
 1383SOL    HW1 4148   1.220   1.087   3.231 -2.9517 -2.3489  0.6727
 1383SOL    HW2 4149   1.228   1.221   3.161  0.8307 -1.1293  3.1620
 1384SOL     OW 4150   2.958   3.919   3.947  0.0284  0.1824  0.0645
 1384SOL    HW1 4151   2.869   3.890   3.968 -0.2215  0.8858  0.0193
 1384SOL    HW2 4152   2.975   3.885   3.860  1.1074 -2.8663  1.3173
 1385SOL     OW 4153   0.051   1.022   0.569 -0.2009 -0.0784 -0.0334
 1385SOL    HW1 4154  -0.008   0.991   0.638  1.0584 -2.5321  0.0664
 1385SOL    HW2 4155   0.025   0.972   0.491  0.0343  0.7744 -0.6700
 1386SOL     OW 4156   0.361   2.710   3.620  0.3181 -0.0668  0.1370
 1386SOL    HW1 4157   0.364   2.806   3.616 -1.0876 -0.0486 -1.1410
 1386SOL    HW2 4158   0.299   2.692   3.691  0.5438 -0.0384  0.3437
 1387SOL     OW 4159   2.709   1.444   1.211  0.0776 -0.4896  0.4522
 1387SOL    HW1 4160   2.728   1.535   1.187 -0.5493 -0.2952  0.6797
 1387SOL    HW2 4161   2.656   1.451   1.290 -2.3309 -0.9558 -1.0446
 1388SOL     OW 4162   0.341   2.188   1.502 -0.1472 -0.1757 -0.2676
 1388SOL    HW1 4163   0.436   2.186   1.514  0.0916  0.8967 -1.6418
 1388SOL    HW2 4164   0.328   2.249   1.429 -1.9175 -0.0790  0.0889
 1389SOL     OW 4165   1.395   0.227   2.141 -0.3591 -0.1039 -0.1386
 1389SOL    HW1 4166   1.301   0.215   2.151 -0.3941 -1.9734 -1.9940
 1389SOL    HW2 4167   1.408   0.239   2.047  1.1303  1.9272  0.2587
 1390SOL     OW 4168   3.971   1.625   0.961  0.4318  0.0943 -0.0416
 1390SOL    HW1 4169   4.030   1.633   1.036 -0.2016 -0.9696  0.6027
 1390SOL    HW2 4170   3.936   1.536   0.968 -1.7071  0.8750 -0.0342
 1391SOL     OW 4171   3.697   2.355   0.585 -0.0900  0.6865 -0.2380
 1391SOL    HW1 4172   3.686   2.330   0.493 -0.9089 -0.1059  0.0601
 1391SOL    HW2 4173   3.730   2.445   0.581  1.0308  0.2622 -1.3117
 1392SOL     OW 4174   0.562   2.523   3.052 -0.2911  0.3486  0.2178
 1392SOL    HW1 4175   0.477   2.566   3.049 -1.0458 -1.0990 -0.5647
 1392SOL    HW2 4176   0.613   2.563   2.981 -0.2400  1.3258  0.7886
 1393SOL     OW 4177   2.578   1.809   1.324  0.1072 -0.0758  0.0180
 1393SOL    HW1 4178   2.612   1.790   1.236  2.8394  1.8670  0.5414
 1393SOL    HW2 4179   2.535   1.893   1.315 -1.2372 -0.7204  0.2122
 1394SOL     OW 4180   2.527   2.081   3.984 -0.1925  0.7066 -0.6155
 1394SOL    HW1 4181   2.502   2.027   3.908 -0.1649 -0.2074  0.0048
 1394SOL    HW2 4182   2.445   2.096   4.030  0.0199 -0.2610  0.1217
 1395SOL     OW 4183   2.470   1.043   2.783 -0.2149  0.3439  0.3928
 1395SOL    HW1 4184   2.387   0.997   2.793  0.6433 -1.1232  1.0403
 1395SOL    HW2 4185   2.456   1.128   2.827 -0.7179 -0.7180  2.4090
 1396SOL     OW 4186   1.995   0.980   1.878 -0.1262  0.6625  0.4288
 1396SOL    HW1 4187   2.083   1.011   1.899  0.0679  0.9921 -0.7472
 1396SOL    HW2 4188   1.937   1.051   1.907  0.0487  0.7027  0.6804
 1397SOL     OW 4189   2.188   1.132   3.015  0.5273 -0.1751 -0.0618
 1397SOL    HW1 4190   2.162   1.220   3.042  0.4247 -0.8121  2.0855
 1397SOL    HW2 4191   2.271   1.117   3.061  0.5012 -1.2302 -0.3406
 1398SOL     OW 4192   1.085   3.640   1.014  0.1269  0.5133 -0.0605
 1398SOL    HW1 4193   1.043   3.723   0.993  0.1250  0.3389 -0.7788
 1398SOL    HW2 4194   1.110   3.648   1.107 -1.4277  0.6259  0.3674
 1399SOL     OW 4195   1.267   1.408   3.146  0.4491 -0.4936 -0.0670
 1399SOL    HW1 4196   1.227   1.490   3.119 -0.1662 -0.9894 -0.7002
 1399SOL    HW2 4197   1.355   1.411   3.108  0.6386  0.1204  0.4072
 1400SOL     OW 4198   0.473   2.633   1.287 -0.1355  0.3027  0.2679
 1400SOL    HW1 4199   0.541   2.577   1.324  0.5320  0.9165  0.0097
 1400SOL    HW2 4200   0.510   2.721   1.290 -0.4470  0.5029 -0.9469
 1401SOL     OW 4201   1.753   1.439   1.318 -0.2898  0.1332  0.0636
 1401SOL    HW1 4202   1.715   1.351   1.319  0.0748 -0.0679 -1.5406
 1401SOL    HW2 4203   1.679   1.497   1.336 -0.4619 -0.4955  1.5282
 1402SOL     OW 4204   0.754   1.873   1.459 -0.1045  0.4862  0.5066
 1402SOL    HW1 4205   0.793   1.887   1.545 -0.1298  2.4896  0.2404
 1402SOL    HW2 4206   0.828   1.848   1.403  0.5028  2.1551  0.4826
 1403SOL     OW 4207   2.952   0.234   2.187  0.2438  0.8897 -0.2748
 1403SOL    HW1 4208   2.905   0.310   2.222  0.4403  0.0712  1.9409
 1403SOL    HW2 4209   2.884   0.179   2.149  0.0543  1.9397 -1.5292
 1404SOL     OW 4210   1.313   0.449   0.523 -0.2134  0.3018 -0.1508
 1404SOL    HW1 4211   1.333   0.519   0.585  1.2369  0.7438 -1.0804
 1404SOL    HW2 4212   1.232   0.477   0.479 -0.7551  0.4040  0.8794
 1405SOL     OW 4213   0.415   1.478   2.615  0.0131 -0.3502  0.5044
 1405SOL    HW1 4214   0.413   1.497   2.521  1.1169  1.9326  0.8565
 1405SOL    HW2 4215   0.324   1.456   2.636 -0.4864  0.1695 -0.9251
 1406SOL     OW 4216   0.749   2.608   2.849 -0.0105  0.6746 -0.2738
 1406SOL    HW1 4217   0.732   2.702   2.857 -2.5243  0.2804 -0.0978
 1406SOL    HW2 4218   0.733   2.589   2.756  0.8010  0.4545 -0.3740
 1407SOL     OW 4219   0.712   1.767   2.049 -0.3043 -0.4942  0.5036
 1407SOL    HW1 4220   0.626   1.756   2.008  0.6043 -0.1268 -1.6031
 1407SOL    HW2 4221   0.742   1.677   2.066  0.1034 -0.7706 -1.4719
 1408SOL     OW 4222   1.022   3.132   3.418 -0.8147 -0.5538  0.0775
 1408SOL    HW1 4223   1.063   3.062   3.367  0.5707 -0.4224  0.9517
 1408SOL    HW2 4224   1.089   3.201   3.421 -1.2277 -0.1867  1.2607
 1409SOL     OW 4225   2.698   1.235   2.874  0.0352 -0.1660  0.0677
 1409SOL    HW1 4226   2.637   1.261   2.943  1.0586  0.9151  0.6132
 1409SOL    HW2 4227   2.666   1.278   2.795  0.2860  0.7151  0.4333
 1410SOL     OW 4228   0.172   2.362   2.181  0.6134 -0.1553  0.1325
 1410SOL    HW1 4229   0.229   2.328   2.251  1.1535 -0.9504 -0.6739
 1410SOL    HW2 4230   0.128   2.284   2.147  0.4159  0.2202 -0.4731
 1411SOL     OW 4231   0.958   0.942   0.641  0.4446  0.4631 -0.0649
 1411SOL    HW1 4232   0.887   1.006   0.641  1.9650  2.4529  3.5591
 1411SOL    HW2 4233   1.031   0.987   0.683  2.0586 -3.2154  1.5132
 1412SOL     OW 4234   2.576   3.551   2.510  0.3733  0.1139  0.2504
 1412SOL    HW1 4235   2.558   3.496   2.433 -2.5740  1.9806 -0.5770
 1412SOL    HW2 4236   2.586   3.489   2.582 -0.3078 -1.5986 -1.0513
 1413SOL     OW 4237   2.071   2.610   3.999  0.0138 -0.3181  0.3007
 1413SOL    HW1 4238   2.120   2.591   3.918  0.3075  0.5568  0.2597
 1413SOL    HW2 4239   1.981   2.621   3.970  0.2908  1.1687 -0.1233
 1414SOL     OW 4240   0.415   3.283   1.534  0.2683 -0.0230 -0.4201
 1414SOL    HW1 4241   0.434   3.356   1.592  0.0652 -1.0693  1.0376
 1414SOL    HW2 4242   0.438   3.314   1.447  1.8471  1.1719  0.3743
 1415SOL     OW 4243   2.684   3.042   0.478  0.1286  0.2039  0.1507
 1415SOL    HW1 4244   2.678   3.128   0.519  0.3996  0.1900  0.2203
 1415SOL    HW2 4245   2.617   2.990   0.522  2.1083 -0.5679  2.4533
 1416SOL     OW 4246   1.788   3.802   3.622  0.2550  0.5879 -0.2218
 1416SOL    HW1 4247   1.848   3.813   3.548  1.0412 -0.3108  0.2684
 1416SOL    HW2 4248   1.756   3.712   3.613 -1.7768  1.3194 -1.0087
 1417SOL     OW 4249   0.564   2.654   1.881  0.0731  0.2288 -0.6077
 1417SOL    HW1 4250   0.507   2.588   1.922  0.5946 -1.2279 -2.0881
 1417SOL    HW2 4251   0.624   2.681   1.950 -0.8163 -0.0853  0.3034
 1418SOL     OW 4252   2.734   0.345   4.001 -0.0429 -0.7218  0.4337
 1418SOL    HW1 4253   2.727   0.307   3.913 -2.0240 -0.7482  0.5622
 1418SOL    HW2 4254   2.686   0.285   4.057  0.0609 -0.0187  1.2923
 1419SOL     OW 4255   2.748   3.407   0.930  0.3966  0.2292 -0.2947
 1419SOL    HW1 4256   2.710   3.331   0.885 -0.4459  1.6553 -2.1238
 1419SOL    HW2 4257   2.842   3.401   0.912  0.2595 -0.0514 -0.9545
 1420SOL     OW 4258   1.749   1.351   3.701 -0.6459 -0.0251  0.4707
 1420SOL    HW1 4259   1.669   1.312   3.666 -1.0828 -0.6656  2.0920
 1420SOL    HW2 4260   1.814   1.337   3.632 -2.0024  0.9265 -1.0936
 1421SOL     OW 4261   1.748   1.945   3.969  0.4629  0.2848  0.1585
 1421SOL    HW1 4262   1.687   1.887   3.924  1.3366  0.0898 -0.8109
 1421SOL    HW2 4263   1.794   1.889   4.031 -0.0669  0.3592  0.6310
 1422SOL     OW 4264   3.327   1.010   0.203 -0.1745 -0.1231 -0.3943
 1422SOL    HW1 4265   3.307   0.980   0.291 -0.6514  0.4335 -0.3091
 1422SOL    HW2 4266   3.370   1.095   0.216  0.9164 -0.6100 -0.6442
 1423SOL     OW 4267   3.081   1.935   2.042 -0.5494  0.5056  0.3992
 1423SOL    HW1 4268   3.123   2.012   2.005  1.4639 -0.8837 -0.3922
 1423SOL    HW2 4269   3.101   1.938   2.135  1.0390  0.0877  0.0982
 1424SOL     OW 4270   2.415   0.414   2.875 -0.8056 -0.4957  0.1358
 1424SOL    HW1 4271   2.475   0.487   2.895  0.3429 -1.6544  1.0875
 1424SOL    HW2 4272   2.472   0.344   2.845 -1.6453 -1.6912  1.2343
 1425SOL     OW 4273   2.512   0.399   3.220 -0.1463  0.1071  0.3829
 1425SOL    HW1 4274   2.419   0.395   3.196 -0.1555 -2.0364  0.5897
 1425SOL    HW2 4275   2.515   0.364   3.309  0.9223 -0.1994  0.2332
 1426SOL     OW 4276   3.172   3.094   2.832 -0.1832  0.0323 -0.5497
 1426SOL    HW1 4277   3.146   3.156   2.901  1.9593  0.1905  0.1926
 1426SOL    HW2 4278   3.195   3.014   2.880 -1.6251 -0.9499 -1.3935
 1427SOL     OW 4279   2.309   2.452   0.171 -0.3796  0.0491 -0.0706
 1427SOL    HW1 4280   2.391   2.481   0.132  0.7197 -1.8770  0.7148
 1427SOL    HW2 4281   2.250   2.440   0.097  0.6207 -0.2898 -0.8319
 1428SOL     OW 4282   0.619   0.543   3.825 -0.6596 -0.2346  0.2614
 1428SOL    HW1 4283   0.670   0.465   3.844 -0.7686 -0.3532  0.0624
 1428SOL    HW2 4284   0.650   0.608   3.889  0.2421 -0.0868 -0.3207
 1429SOL     OW 4285   2.601   3.979   1.587  0.2544 -1.1380  0.1832
 1429SOL    HW1 4286   2.538   3.908   1.575  1.2083 -2.1245  0.7628
 1429SOL    HW2 4287   2.567   4.029   1.662 -0.5654 -0.8058 -0.3959
 1430SOL     OW 4288   3.792   1.724   2.451  0.2012  0.1351  0.2345
 1430SOL    HW1 4289   3.834   1.789   2.507  1.9416 -0.4882 -0.2648
 1430SOL    HW2 4290   3.792   1.764   2.364 -0.7152  0.3177  0.3075
 1431SOL     OW 4291   1.467   2.149   3.408 -0.4292 -0.4584  0.6973
 1431SOL    HW1 4292   1.411   2.148   3.330  0.3031  0.7147  0.1176
 1431SOL    HW2 4293   1.528   2.077   3.394 -1.5009 -1.4762  1.1330
 1432SOL     OW 4294   3.097   1.695   1.500  0.6841  0.2743 -0.9772
 1432SOL    HW1 4295   3.126   1.753   1.571  0.1529 -0.8182  0.1755
 1432SOL    HW2 4296   3.001   1.699   1.504  0.6446 -0.5426 -0.9995
 1433SOL     OW 4297   3.599   2.983   2.319  0.7768  0.2919  0.0636
 1433SOL    HW1 4298   3.641   3.031   2.390  1.0116  0.2882 -0.0698
 1433SOL    HW2 4299   3.670   2.965   2.257  0.3254  1.6042 -0.8996
 1434SOL     OW 4300   1.000   0.191   0.466  0.4244  0.1158  0.2553
 1434SOL    HW1 4301   1.085   0.149   0.453  0.6092  0.6434 -0.2511
 1434SOL    HW2 4302   1.017   0.259   0.531  0.1429 -0.5236  1.0106
 1435SOL     OW 4303   2.913   3.324   0.319  0.1269 -0.3125 -0.0187
 1435SOL    HW1 4304   2.952   3.284   0.397 -2.1971 -0.2664  1.2593
 1435SOL    HW2 4305   2.901   3.416   0.343 -0.9632 -0.3835 -0.2513
 1436SOL     OW 4306   1.892   1.200   0.563  0.0928 -0.4110 -0.0118
 1436SOL    HW1 4307   1.972   1.248   0.542  1.6158 -2.7474  0.0244
 1436SOL    HW2 4308   1.922   1.120   0.607 -2.1080 -2.1879 -1.4652
 1437SOL     OW 4309   0.873   2.823   0.327 -0.2335 -0.5164 -0.5084
 1437SOL    HW1 4310   0.928   2.901   0.322 -0.3759 -0.4092 -0.3888
 1437SOL    HW2 4311   0.793   2.846   0.279 -1.3094  0.2664  1.5630
 1438SOL     OW 4312   1.837   2.696   3.902 -0.5328  0.3516 -0.3316
 1438SOL    HW1 4313   1.766   2.694   3.837 -1.1325  0.3309  0.3045
 1438SOL    HW2 4314   1.841   2.788   3.930  0.7492  0.6720 -1.4801
 1439SOL     OW 4315   2.751   1.917   2.041 -0.0909  0.2770 -0.1682
 1439SOL    HW1 4316   2.810   1.849   2.074  1.5370 -0.1063 -3.4797
 1439SOL    HW2 4317   2.702   1.946   2.118  2.2204 -1.5884  2.1653
 1440SOL     OW 4318   3.560   3.442   0.398 -0.0308  0.5191 -0.5259
 1440SOL    HW1 4319   3.494   3.508   0.376  0.2834  0.4675 -1.7297
 1440SOL    HW2 4320   3.516   3.382   0.457 -1.4836 -0.1894 -2.2295
 1441SOL     OW 4321   2.894   3.914   2.301  0.2123  0.6232  0.7087
 1441SOL    HW1 4322   2.826   3.978   2.322 -0.9795 -0.4201  0.1870
 1441SOL    HW2 4323   2.860   3.831   2.335  0.8081 -0.0741 -0.3368
 1442SOL     OW 4324   3.752   0.686   1.663 -0.7446  0.4381 -0.3767
 1442SOL    HW1 4325   3.772   0.773   1.696 -2.2933  0.2086  1.3455
 1442SOL    HW2 4326   3.821   0.667   1.600  0.2023  2.4727 -0.0178
 1443SOL     OW 4327   2.478   2.840   2.939  0.2003  0.2538  0.1117
 1443SOL    HW1 4328   2.393   2.856   2.979  1.0392  0.4456  1.9329
 1443SOL    HW2 4329   2.541   2.876   3.002  1.5936  1.3780 -1.8048
 1444SOL     OW 4330   3.493   3.758   0.739 -0.2782 -0.2529 -0.7062
 1444SOL    HW1 4331   3.399   3.777   0.741 -0.3209 -0.4565  0.8847
 1444SOL    HW2 4332   3.498   3.662   0.734 -0.1960 -0.3298  0.5358
 1445SOL     OW 4333  -0.003   2.490   0.622  0.2007 -0.0820  0.2646
 1445SOL    HW1 4334   0.017   2.398   0.641 -0.9503 -0.2285  0.8522
 1445SOL    HW2 4335  -0.011   2.530   0.709 -1.3975  0.0898  0.0700
 1446SOL     OW 4336   1.707   1.697   3.752  0.2464  0.3899 -0.1162
 1446SOL    HW1 4337   1.739   1.636   3.819  0.4390  1.2356  0.5822
 1446SOL    HW2 4338   1.694   1.643   3.675 -1.7237 -0.9847  1.0946
 1447SOL     OW 4339   3.801   3.710   0.615  0.0918 -0.0885  0.3511
 1447SOL    HW1 4340   3.714   3.746   0.634 -0.9743 -1.6888 -1.2009
 1447SOL    HW2 4341   3.793   3.672   0.528  2.4062 -0.2024  0.1184
 1448SOL     OW 4342   0.827   0.498   1.967  0.1382  0.0085  0.9249
 1448SOL    HW1 4343   0.795   0.490   1.877  2.1662 -1.5040  0.2532
 1448SOL    HW2 4344   0.904   0.554   1.960  0.0588  0.2447  1.8122
 1449SOL     OW 4345   3.556   0.918   0.825  0.0467 -0.2021  0.1531
 1449SOL    HW1 4346   3.519   1.004   0.804  1.4615  0.2644 -0.6176
 1449SOL    HW2 4347   3.495   0.880   0.887 -1.6562  0.5489 -0.9779
 1450SOL     OW 4348   3.737   3.197   0.344  0.6072  0.3060 -0.0664
 1450SOL    HW1 4349   3.813   3.250   0.321  0.4999  0.7381  0.5168
 1450SOL    HW2 4350   3.669   3.262   0.364  0.2113 -0.0688 -0.1895
 1451SOL     OW 4351   3.001   3.196   3.790 -0.2061  0.3493  0.1996
 1451SOL    HW1 4352   2.922   3.240   3.761 -0.6572 -0.9402 -0.6401
 1451SOL    HW2 4353   2.998   3.200   3.885 -0.5797  1.4935  0.1451
 1452SOL     OW 4354   2.045   0.524   1.000  0.5450  0.4010  0.2131
 1452SOL    HW1 4355   2.099   0.600   0.983  0.5483  0.4935  0.6177
 1452SOL    HW2 4356   2.090   0.451   0.957  0.1854  0.7343 -0.7656
 1453SOL     OW 4357   0.719   3.027   1.823 -0.3110  0.1611 -0.3966
 1453SOL    HW1 4358   0.646   3.087   1.809 -0.6144  0.5818  2.3773
 1453SOL    HW2 4359   0.776   3.040   1.747 -2.5102  0.6831 -2.0374
 1454SOL     OW 4360   2.121   0.883   2.182  0.2125  0.4264 -0.3150
 1454SOL    HW1 4361   2.065   0.947   2.226  0.0680 -0.7991  1.3717
 1454SOL    HW2 4362   2.089   0.799   2.212  3.1175 -0.3410  0.9576
 1455SOL     OW 4363   2.379   2.182   2.498 -0.0383 -0.0172  0.3185
 1455SOL    HW1 4364   2.305   2.147   2.548  1.0496 -0.3264  1.7787
 1455SOL    HW2 4365   2.339   2.225   2.422 -1.5871 -1.7385  0.1035
 1456SOL     OW 4366   3.260   3.512   0.438 -0.3264 -0.2090 -0.1828
 1456SOL    HW1 4367   3.241   3.538   0.528  2.0252 -0.9397  0.6012
 1456SOL    HW2 4368   3.268   3.594   0.390 -1.2013  0.1986  0.3592
 1457SOL     OW 4369   2.640   0.127   0.985 -0.3982  0.3478  0.9007
 1457SOL    HW1 4370   2.628   0.201   1.045 -0.5284  1.9055 -0.9176
 1457SOL    HW2 4371   2.732   0.104   0.992 -0.2910  0.8784  1.2733
 1458SOL     OW 4372   3.199   0.265   3.068  0.0895 -0.3052  0.3097
 1458SOL    HW1 4373   3.154   0.301   2.992  2.3248  0.2990 -0.8026
 1458SOL    HW2 4374   3.224   0.176   3.042  0.1167 -0.4103  0.6789
 1459SOL     OW 4375   1.832   1.217   2.964  0.0772 -0.2208 -0.6004
 1459SOL    HW1 4376   1.788   1.132   2.966  2.4169 -1.5935 -2.3964
 1459SOL    HW2 4377   1.811   1.252   2.877  0.1276  0.4936 -0.3278
 1460SOL     OW 4378   1.373   1.085   2.470  0.2879 -0.7901 -1.0874
 1460SOL    HW1 4379   1.304   1.101   2.534  0.2841  1.8162 -1.6345
 1460SOL    HW2 4380   1.454   1.093   2.519  0.2910 -2.9536 -0.6334
 1461SOL     OW 4381   2.011   0.676   2.720 -0.3685 -0.3660  0.7882
 1461SOL    HW1 4382   2.064   0.637   2.790 -1.7607 -1.4522  1.2939
 1461SOL    HW2 4383   1.947   0.608   2.698 -0.2419  0.1163 -1.2656
 1462SOL     OW 4384   0.575   0.029   3.818 -0.1440  0.1926  0.7495
 1462SOL    HW1 4385   0.577   0.083   3.897 -1.0859 -1.2664  1.8114
 1462SOL    HW2 4386   0.560  -0.060   3.850 -2.7377 -0.1642 -1.1879
 1463SOL     OW 4387   3.774   1.996   1.973  0.0338  0.1027 -0.6182
 1463SOL    HW1 4388   3.694   1.961   1.934  0.5164  1.6449 -3.1898
 1463SOL    HW2 4389   3.840   1.988   1.904  1.6745  0.4644  0.8487
 1464SOL     OW 4390   2.677   0.524   2.976  0.0211  0.2461 -0.3861
 1464SOL    HW1 4391   2.690   0.576   3.055  1.3610 -0.4776 -0.0882
 1464SOL    HW2 4392   2.691   0.434   3.004  1.3811  0.0374 -1.5757
 1465SOL     OW 4393   0.927   2.447   2.974  0.2803  0.3792 -0.1147
 1465SOL    HW1 4394   0.909   2.353   2.969  2.3113 -0.0025 -3.2408
 1465SOL    HW2 4395   0.857   2.488   2.923  0.2528  0.3937 -0.0650
 1466SOL     OW 4396   0.231   1.521   3.049  0.0885 -0.2762 -0.1629
 1466SOL    HW1 4397   0.188   1.602   3.021  1.1463  0.0640 -0.8888
 1466SOL    HW2 4398   0.253   1.536   3.141  1.4572  0.8326 -0.6283
 1467SOL     OW 4399   1.451   0.074   0.964  0.0127 -0.2078 -0.0380
 1467SOL    HW1 4400   1.414  -0.014   0.972 -0.6527 -0.0231 -0.9651
 1467SOL    HW2 4401   1.375   0.132   0.958  0.3813  0.1371 -2.3936
 1468SOL     OW 4402   2.121   1.705   0.934 -0.1929 -0.3946  0.4512
 1468SOL    HW1 4403   2.025   1.707   0.938 -0.3554  0.9256 -2.2003
 1468SOL    HW2 4404   2.141   1.687   0.842  2.1229  0.4095  0.7348
 1469SOL     OW 4405   3.257   3.837   1.074  0.0122  0.1005  0.6547
 1469SOL    HW1 4406   3.322   3.771   1.049 -1.4602 -0.2340 -2.9140
 1469SOL    HW2 4407   3.173   3.792   1.065 -0.8952  1.6589  1.0581
 1470SOL     OW 4408   1.439   0.467   1.522  0.2283  0.0230  0.0788
 1470SOL    HW1 4409   1.401   0.400   1.579  0.6124 -1.0194 -0.8701
 1470SOL    HW2 4410   1.467   0.420   1.444 -0.2580  1.4166 -0.9821
 1471SOL     OW 4411   2.248   0.271   1.999  0.0072 -0.0056  0.2881
 1471SOL    HW1 4412   2.223   0.363   2.005 -0.0831  0.0772 -0.9885
 1471SOL    HW2 4413   2.208   0.241   1.917 -0.8872 -1.4855  1.2152
 1472SOL     OW 4414   2.981   1.735   3.533  0.0153 -0.0002 -0.5526
 1472SOL    HW1 4415   3.062   1.704   3.491  1.0022  1.1530  0.4360
 1472SOL    HW2 4416   2.916   1.735   3.463  1.0907 -0.1354 -1.5745
 1473SOL     OW 4417   3.128   1.868   2.791 -0.0343 -0.1238  0.8467
 1473SOL    HW1 4418   3.115   1.778   2.821 -0.3149  0.0388  1.2184
 1473SOL    HW2 4419   3.138   1.920   2.871 -0.0089  0.1978  0.6399
 1474SOL     OW 4420   2.912   3.882   0.425  0.1468  0.0925 -0.5594
 1474SOL    HW1 4421   2.910   3.942   0.352  0.4533  0.6249 -0.1389
 1474SOL    HW2 4422   2.984   3.913   0.480  0.7110 -1.0052 -0.6326
 1475SOL     OW 4423   0.404   0.318   3.560 -0.1374 -0.4251  0.1253
 1475SOL    HW1 4424   0.324   0.342   3.605  0.1462 -1.9274  1.5145
 1475SOL    HW2 4425   0.444   0.401   3.535 -0.6679  0.4488  2.0382
 1476SOL     OW 4426   1.740   2.779   3.511 -0.2886  0.0503  0.8289
 1476SOL    HW1 4427   1.694   2.750   3.590  1.2776  0.4755  1.9604
 1476SOL    HW2 4428   1.723   2.873   3.506  0.7714  0.3018  1.5241
 1477SOL     OW 4429   1.045   3.333   2.073  0.0238  0.2222 -0.3689
 1477SOL    HW1 4430   0.974   3.340   2.137  0.2542 -1.6409  0.1560
 1477SOL    HW2 4431   1.000   3.315   1.990 -0.1471 -1.8196  0.1135
 1478SOL     OW 4432   1.941   3.002   3.212 -0.2264 -0.0448 -0.0108
 1478SOL    HW1 4433   1.925   2.960   3.127  1.3133  0.2298 -0.4761
 1478SOL    HW2 4434   1.995   2.939   3.260 -0.8527 -0.0753  0.6764
 1479SOL     OW 4435   3.485   0.862   3.680 -0.0692  0.2534  0.4212
 1479SOL    HW1 4436   3.484   0.950   3.717  0.4703  0.2235  0.5269
 1479SOL    HW2 4437   3.547   0.814   3.735  0.6929  0.1858 -0.4596
 1480SOL     OW 4438   0.791   0.179   1.426 -0.2721  0.0881  0.2712
 1480SOL    HW1 4439   0.795   0.212   1.516 -1.6395 -0.9236  0.7327
 1480SOL    HW2 4440   0.716   0.223   1.387  0.2488  0.4411 -0.3609
 1481SOL     OW 4441   3.689   0.486   1.874 -0.3021 -0.3687 -0.3518
 1481SOL    HW1 4442   3.645   0.407   1.843 -0.3120 -0.6571  0.3917
 1481SOL    HW2 4443   3.711   0.534   1.794  0.7751 -1.6789 -0.8742
 1482SOL     OW 4444   1.756   0.175   2.415  0.5381 -0.2921  0.1647
 1482SOL    HW1 4445   1.685   0.220   2.368  0.5358  1.6436  1.9271
 1482SOL    HW2 4446   1.711   0.123   2.481  0.6626 -1.2669 -0.4928
 1483SOL     OW 4447   2.704   1.284   2.330 -0.8076  0.5030 -0.1858
 1483SOL    HW1 4448   2.620   1.326   2.316 -2.0919 -1.3910  1.3028
 1483SOL    HW2 4449   2.686   1.213   2.391  1.7684 -0.3663 -0.2889
 1484SOL     OW 4450   3.167   3.003   3.645 -0.3459  0.3879  0.4097
 1484SOL    HW1 4451   3.116   2.927   3.616  0.3607  0.2475 -0.5282
 1484SOL    HW2 4452   3.124   3.032   3.725 -1.1909 -0.4315  0.2694
 1485SOL     OW 4453   2.447   3.215   1.650  0.3822  0.2863  0.3089
 1485SOL    HW1 4454   2.417   3.180   1.734  0.9636  0.0495  0.4244
 1485SOL    HW2 4455   2.537   3.244   1.667  1.0732 -1.1679 -0.5905
 1486SOL     OW 4456   2.465   3.683   1.048  0.1402 -0.1945  0.2549
 1486SOL    HW1 4457   2.500   3.607   1.093  1.9809  0.2081 -0.4059
 1486SOL    HW2 4458   2.378   3.656   1.019  0.4140 -1.7222  0.7692
 1487SOL     OW 4459   0.443   2.690   2.221  0.3275  0.1547  0.7794
 1487SOL    HW1 4460   0.352   2.706   2.196 -0.2020 -1.5024  1.5328
 1487SOL    HW2 4461   0.444   2.600   2.255  2.6118 -0.5662 -0.9589
 1488SOL     OW 4462   1.290   2.043   0.016 -0.3389  0.5195  0.2902
 1488SOL    HW1 4463   1.345   2.006   0.085 -0.3676  0.4785  0.2912
 1488SOL    HW2 4464   1.323   2.003  -0.065 -0.2740  0.6043  0.2746
 1489SOL     OW 4465   2.847   1.632   3.295 -0.0075  0.3259  0.1023
 1489SOL    HW1 4466   2.782   1.563   3.282  1.0741 -0.2703 -2.9902
 1489SOL    HW2 4467   2.928   1.595   3.260  1.8784  1.3730  3.0114
 1490SOL     OW 4468   3.809   0.964   1.651 -0.0323 -0.5951  0.3719
 1490SOL    HW1 4469   3.868   0.958   1.726 -0.0086  0.0227  0.4011
 1490SOL    HW2 4470   3.866   0.979   1.576 -0.2090  1.1811  0.5509
 1491SOL     OW 4471   0.218   2.106   3.235 -0.1767 -0.3581  0.4883
 1491SOL    HW1 4472   0.203   2.034   3.296 -0.0438 -0.4737  0.3870
 1491SOL    HW2 4473   0.222   2.184   3.290 -1.5431 -0.2624  0.4781
 1492SOL     OW 4474   1.467   1.584   2.996  0.5607 -0.4423  0.2514
 1492SOL    HW1 4475   1.451   1.520   2.928 -0.8182  0.3960 -0.2551
 1492SOL    HW2 4476   1.551   1.625   2.972  0.4041 -0.5950 -0.5805
 1493SOL     OW 4477   2.378   2.529   3.721 -0.3340  0.3939 -0.2022
 1493SOL    HW1 4478   2.434   2.465   3.766 -2.6025 -0.6657  1.2722
 1493SOL    HW2 4479   2.399   2.612   3.764  0.9008  0.2356 -0.4579
 1494SOL     OW 4480   3.802   2.603   0.466 -0.1201  0.3825  0.0281
 1494SOL    HW1 4481   3.823   2.635   0.378  1.4094  1.3631  0.6992
 1494SOL    HW2 4482   3.886   2.575   0.502 -0.8699 -0.9124  0.8552
 1495SOL     OW 4483   2.437   1.346   1.386  0.0830  0.7813 -0.0158
 1495SOL    HW1 4484   2.504   1.286   1.419 -1.1035 -0.5157  0.1332
 1495SOL    HW2 4485   2.464   1.432   1.418  0.5783 -0.0024  1.8008
 1496SOL     OW 4486   0.490   0.139   3.326 -0.1549  0.2606 -0.3347
 1496SOL    HW1 4487   0.527   0.060   3.364  1.0774  0.5371 -0.8961
 1496SOL    HW2 4488   0.480   0.199   3.399  2.7273  0.9942 -0.4501
 1497SOL     OW 4489   2.166   2.696   2.534 -0.4843 -0.5182 -0.1186
 1497SOL    HW1 4490   2.079   2.715   2.498 -0.7657 -1.2046  0.1843
 1497SOL    HW2 4491   2.153   2.695   2.629 -0.2493 -1.1264 -0.0914
 1498SOL     OW 4492   2.081   1.803   0.474 -0.0854 -0.1198  0.4528
 1498SOL    HW1 4493   2.038   1.746   0.410 -0.8584  0.1877  0.6813
 1498SOL    HW2 4494   2.108   1.744   0.544  1.0839 -0.5101 -0.3065
 1499SOL     OW 4495   0.112   1.773   2.095 -0.1346 -0.3092 -0.3600
 1499SOL    HW1 4496   0.163   1.761   2.175 -1.8721 -0.7852  0.7255
 1499SOL    HW2 4497   0.171   1.821   2.036  1.1463  0.1744  1.2421
 1500SOL     OW 4498   3.740   2.609   2.182 -0.4672 -0.3582  0.0401
 1500SOL    HW1 4499   3.764   2.610   2.275 -0.6560 -1.5597  0.1174
 1500SOL    HW2 4500   3.647   2.588   2.182 -0.4934 -0.2396 -0.4198
 1501SOL     OW 4501   0.627   3.769   2.676  0.2684 -0.7050 -0.8766
 1501SOL    HW1 4502   0.561   3.700   2.683 -0.0638 -0.4861 -1.8352
 1501SOL    HW2 4503   0.681   3.758   2.755 -0.4401 -1.3675 -0.4758
 1502SOL     OW 4504   2.541   2.074   0.586  0.2361 -0.0483  0.0456
 1502SOL    HW1 4505   2.475   2.010   0.561  1.1994 -1.2672  0.5420
 1502SOL    HW2 4506   2.492   2.144   0.629 -0.8273 -0.4372 -0.5005
 1503SOL     OW 4507   3.592   1.181   2.458  0.3641  0.5509 -0.5357
 1503SOL    HW1 4508   3.573   1.258   2.403  0.5809  1.1367  0.1970
 1503SOL    HW2 4509   3.687   1.184   2.470  0.3445  0.2859 -0.3211
 1504SOL     OW 4510   2.122   3.868   2.101 -0.4418  0.1411  0.0139
 1504SOL    HW1 4511   2.074   3.938   2.056 -0.8537  1.4554  2.3626
 1504SOL    HW2 4512   2.214   3.885   2.078 -0.5237  1.5359  0.5975
 1505SOL     OW 4513   2.913   0.871   1.191  0.0488 -0.3456  0.2269
 1505SOL    HW1 4514   2.865   0.946   1.156 -1.2650 -0.9673  0.5898
 1505SOL    HW2 4515   2.967   0.906   1.261 -0.1547  0.3401  0.0432
 1506SOL     OW 4516   2.681   0.856   2.229  0.2020  0.1299 -0.1663
 1506SOL    HW1 4517   2.608   0.917   2.222 -0.7934 -1.0940 -1.1531
 1506SOL    HW2 4518   2.732   0.887   2.303 -0.6644  1.7060 -0.1873
 1507SOL     OW 4519   2.865   1.507   2.897  0.1752 -0.1163  0.1104
 1507SOL    HW1 4520   2.770   1.517   2.889  0.1358  0.2627  0.9840
 1507SOL    HW2 4521   2.877   1.454   2.976  0.7386  1.4855  1.1561
 1508SOL     OW 4522   2.789   0.808   3.819  0.2529 -0.3065 -0.5308
 1508SOL    HW1 4523   2.724   0.738   3.824  1.0517 -0.9573  1.1006
 1508SOL    HW2 4524   2.862   0.769   3.770  0.2778 -0.2808 -0.5139
 1509SOL     OW 4525   1.608   1.757   2.695  0.5110  0.1289 -0.4651
 1509SOL    HW1 4526   1.668   1.786   2.764  0.9960  0.5392 -1.0464
 1509SOL    HW2 4527   1.521   1.778   2.728  0.7795  1.0238 -0.3024
 1510SOL     OW 4528   2.252   0.486   3.981 -0.4314 -0.8787 -0.1032
 1510SOL    HW1 4529   2.342   0.507   3.956 -0.2814 -1.0021  0.3261
 1510SOL    HW2 4530   2.202   0.565   3.963 -0.2245 -0.7905 -0.2862
 1511SOL     OW 4531   3.360   1.305   1.314 -0.1381 -0.0558 -0.5771
 1511SOL    HW1 4532   3.319   1.243   1.375 -0.3249  0.2923 -0.3499
 1511SOL    HW2 4533   3.437   1.338   1.360  0.1402 -0.3523 -0.8218
 1512SOL     OW 4534   1.217   0.024   0.450 -0.0716  0.4145 -0.1605
 1512SOL    HW1 4535   1.294   0.079   0.433  0.2104  0.1676  0.2849
 1512SOL    HW2 4536   1.232  -0.011   0.538 -1.5091  1.7182  0.6548
 1513SOL     OW 4537   3.445   3.623   1.039  0.1697 -0.0758  0.4613
 1513SOL    HW1 4538   3.511   3.588   0.978  0.8930 -1.0327  1.7413
 1513SOL    HW2 4539   3.492   3.689   1.090 -0.7608  1.6422 -0.8052
 1514SOL     OW 4540   1.473   0.107   1.580 -0.4224 -0.0706  0.0801
 1514SOL    HW1 4541   1.496   0.024   1.539  0.6016  0.5901 -0.7348
 1514SOL    HW2 4542   1.529   0.171   1.537 -0.3561  0.8729  1.5068
 1515SOL     OW 4543   3.343   3.952   3.141  0.1478  0.3019 -0.4509
 1515SOL    HW1 4544   3.287   3.876   3.155 -0.3981  0.8581  0.5389
 1515SOL    HW2 4545   3.306   3.996   3.065 -0.2796  0.2422 -0.2785
 1516SOL     OW 4546   3.768   3.608   0.337 -0.0851 -0.3265 -0.1935
 1516SOL    HW1 4547   3.842   3.553   0.311 -1.0748 -0.8551 -2.0649
 1516SOL    HW2 4548   3.693   3.548   0.335 -0.9959  0.8157 -1.0877
 1517SOL     OW 4549   2.455   1.826   1.670  0.5154 -0.3666 -0.3128
 1517SOL    HW1 4550   2.388   1.881   1.628 -0.2734 -0.5694  0.6387
 1517SOL    HW2 4551   2.496   1.883   1.735  2.4736  0.2697 -2.0158
 1518SOL     OW 4552   3.047   2.307   2.228  0.3355 -1.1480  0.1105
 1518SOL    HW1 4553   3.057   2.400   2.208  1.9988 -1.1430  0.7907
 1518SOL    HW2 4554   2.985   2.304   2.301  2.1116 -0.3144  1.7450
 1519SOL     OW 4555   0.159   3.852   1.851  1.2489  0.2830  0.4755
 1519SOL    HW1 4556   0.129   3.936   1.817  1.3057 -0.1048 -0.5506
 1519SOL    HW2 4557   0.195   3.873   1.937  2.5285  1.5423 -0.3276
 1520SOL     OW 4558   3.432   0.642   2.431 -0.2293 -0.0112  0.5624
 1520SOL    HW1 4559   3.410   0.735   2.426  2.3078  0.7313  1.3544
 1520SOL    HW2 4560   3.401   0.614   2.517 -1.8195 -0.1817 -0.0409
 1521SOL     OW 4561   2.884   0.069   3.141  0.0018  0.3167 -0.1631
 1521SOL    HW1 4562   2.902   0.012   3.067  0.7443  0.1207  0.1564
 1521SOL    HW2 4563   2.967   0.113   3.158  0.5998 -1.5457  2.1727
 1522SOL     OW 4564   1.199   3.840   1.509  0.1098 -0.6268 -0.1578
 1522SOL    HW1 4565   1.283   3.838   1.463  0.4532  0.5241  0.3702
 1522SOL    HW2 4566   1.219   3.881   1.593 -1.3733  1.8820 -0.9251
 1523SOL     OW 4567   2.651   3.180   3.455 -0.0418 -0.4073 -1.1325
 1523SOL    HW1 4568   2.644   3.275   3.446  1.7133 -0.3217 -1.9504
 1523SOL    HW2 4569   2.653   3.166   3.550  2.3076  0.6533 -0.9546
 1524SOL     OW 4570   0.484   2.180   2.115  0.1366 -0.2952  0.0042
 1524SOL    HW1 4571   0.541   2.123   2.064  1.4422  1.4033 -0.5297
 1524SOL    HW2 4572   0.408   2.125   2.137 -0.1502 -1.3137 -3.1033
 1525SOL     OW 4573   3.827   2.972   3.867 -0.5604  0.3124 -0.5863
 1525SOL    HW1 4574   3.783   3.029   3.804 -0.8573 -0.1111 -0.7665
 1525SOL    HW2 4575   3.920   2.980   3.844 -0.5495  1.0894 -0.2995
 1526SOL     OW 4576   2.042   2.161   0.594 -0.1665  0.1764  0.4868
 1526SOL    HW1 4577   1.957   2.139   0.633  0.2480  2.3354  2.8559
 1526SOL    HW2 4578   2.025   2.241   0.544  0.5624  0.9809  1.4980
 1527SOL     OW 4579   1.328   3.011   2.132 -0.1953 -0.4984  0.4516
 1527SOL    HW1 4580   1.310   3.102   2.155  2.2052  0.1494  0.0776
 1527SOL    HW2 4581   1.421   3.010   2.111 -0.3708 -2.8563 -0.5322
 1528SOL     OW 4582   2.685   3.648   1.808 -0.2156  0.4534 -0.0733
 1528SOL    HW1 4583   2.671   3.742   1.798 -1.0042  0.3481 -0.0515
 1528SOL    HW2 4584   2.778   3.639   1.827  0.1689  1.1124 -1.5002
 1529SOL     OW 4585   1.522   3.761   3.452  0.3809 -0.1383  0.2621
 1529SOL    HW1 4586   1.555   3.730   3.537  0.4960  0.4636  0.4358
 1529SOL    HW2 4587   1.548   3.852   3.448 -1.3199  0.3961  0.4487
 1530SOL     OW 4588   0.014   0.034   0.463  0.0602 -0.0112  0.3160
 1530SOL    HW1 4589   0.070   0.104   0.497 -0.6979  0.6805  0.1835
 1530SOL    HW2 4590  -0.046   0.015   0.535  1.1961 -1.5861  0.8895
 1531SOL     OW 4591   1.076   0.573   0.394  0.4115  0.0198 -0.6791
 1531SOL    HW1 4592   1.026   0.651   0.371  0.6898  0.2796 -0.4076
 1531SOL    HW2 4593   1.122   0.549   0.313  0.6140  0.3544 -0.6652
 1532SOL     OW 4594   3.496   2.751   0.827 -0.4154 -0.2292 -0.2044
 1532SOL    HW1 4595   3.421   2.743   0.768  0.6950 -0.2134 -1.6685
 1532SOL    HW2 4596   3.554   2.814   0.783 -0.4448  1.3760  1.8998
 1533SOL     OW 4597   2.661   3.537   2.078 -0.5042  0.3138 -0.3668
 1533SOL    HW1 4598   2.719   3.469   2.046 -0.0876  0.8087 -0.6891
 1533SOL    HW2 4599   2.631   3.582   1.999  1.2867  2.1633 -0.0884
 1534SOL     OW 4600   1.483   2.649   1.781  0.1135  0.0720  0.1964
 1534SOL    HW1 4601   1.531   2.574   1.746  1.5082 -0.0012  2.1392
 1534SOL    HW2 4602   1.549   2.719   1.785 -0.4263  0.5420  1.0771
 1535SOL     OW 4603   3.183   2.045   3.000  0.5945 -0.1696 -0.3421
 1535SOL    HW1 4604   3.187   2.138   3.021  1.4919  0.0648 -1.4371
 1535SOL    HW2 4605   3.190   2.001   3.084 -0.4449  0.7384  0.2590
 1536SOL     OW 4606   1.389   1.183   3.878  0.4653  0.3549  0.5165
 1536SOL    HW1 4607   1.321   1.126   3.916  1.0751 -0.6646  0.1291
 1536SOL    HW2 4608   1.458   1.184   3.945  0.4031  0.7413  0.5737
 1537SOL     OW 4609   2.125   2.291   1.936 -0.0516  0.3005 -0.4301
 1537SOL    HW1 4610   2.084   2.251   1.859 -0.8870 -2.0149  1.1033
 1537SOL    HW2 4611   2.200   2.234   1.956 -0.6319  0.0539  1.2230
 1538SOL     OW 4612   3.180   3.594   0.688  0.1479 -0.5639 -0.3702
 1538SOL    HW1 4613   3.192   3.687   0.706  3.2425 -0.5595 -1.8223
 1538SOL    HW2 4614   3.207   3.550   0.768  2.4233 -0.2478 -0.9063
 1539SOL     OW 4615   2.231   2.318   1.246 -0.1141  0.1198  0.1403
 1539SOL    HW1 4616   2.301   2.256   1.227 -1.8413 -2.0300  0.3630
 1539SOL    HW2 4617   2.272   2.404   1.239  2.0260 -0.9468 -1.8144
 1540SOL     OW 4618   2.420   1.838   0.848  0.0728  0.1155  0.4083
 1540SOL    HW1 4619   2.493   1.898   0.861  0.8350 -0.5838 -0.4599
 1540SOL    HW2 4620   2.349   1.894   0.817  0.2657  0.7909  1.1509
 1541SOL     OW 4621   0.353   2.056   1.232  0.3337  0.1114 -0.2655
 1541SOL    HW1 4622   0.448   2.068   1.228  0.2168  0.8490 -1.2056
 1541SOL    HW2 4623   0.317   2.144   1.219 -0.4828  0.1000  1.5402
 1542SOL     OW 4624   3.307   1.663   0.483 -0.2757 -0.2694  0.2411
 1542SOL    HW1 4625   3.283   1.615   0.562 -0.9789  0.3145  0.3967
 1542SOL    HW2 4626   3.268   1.750   0.495 -0.6099 -0.2517 -0.8589
 1543SOL     OW 4627   0.484   0.588   2.053  0.1628  0.3845  0.1574
 1543SOL    HW1 4628   0.435   0.669   2.067 -0.1311  0.1306  0.6466
 1543SOL    HW2 4629   0.504   0.587   1.960 -1.0940  0.3109 -0.1246
 1544SOL     OW 4630   0.464   3.371   3.128 -0.2003 -0.0913  0.3582
 1544SOL    HW1 4631   0.514   3.390   3.207  1.6912 -3.1163  0.0278
 1544SOL    HW2 4632   0.529   3.347   3.063 -1.8524  0.1058 -1.4585
 1545SOL     OW 4633   3.198   3.234   2.534  0.2624 -0.0116 -0.1727
 1545SOL    HW1 4634   3.192   3.271   2.622  0.8117  0.4023 -0.3059
 1545SOL    HW2 4635   3.216   3.141   2.549  1.8892  0.3254  0.1678
 1546SOL     OW 4636   0.815   0.986   1.413 -0.6120  0.4750 -0.3635
 1546SOL    HW1 4637   0.737   0.943   1.447 -1.7702  1.2785 -1.8550
 1546SOL    HW2 4638   0.868   0.915   1.376 -0.5315 -0.0944  0.8019
 1547SOL     OW 4639   3.879   1.013   3.638  0.5173  0.6533  0.0790
 1547SOL    HW1 4640   3.964   1.037   3.602  0.4959 -0.9502 -1.1458
 1547SOL    HW2 4641   3.900   0.959   3.715  0.6495 -0.1227 -0.4826
 1548SOL     OW 4642   3.953   0.155   3.745  0.1640  0.4885  0.1381
 1548SOL    HW1 4643   3.912   0.137   3.830  0.7246  1.0410  0.5361
 1548SOL    HW2 4644   3.880   0.179   3.689 -0.3731 -1.1154  0.0985
 1549SOL     OW 4645   3.840   1.856   0.899 -0.2776 -0.2353 -0.5914
 1549SOL    HW1 4646   3.891   1.936   0.914  1.1459 -1.0129 -1.1286
 1549SOL    HW2 4647   3.889   1.787   0.943 -1.4959 -0.8457 -0.1361
 1550SOL     OW 4648   0.467   0.147   2.130 -0.1296  0.8001 -0.1033
 1550SOL    HW1 4649   0.486   0.115   2.218 -0.4177  0.6245 -0.1045
 1550SOL    HW2 4650   0.550   0.141   2.083 -0.1747  0.0766 -0.0988
 1551SOL     OW 4651   1.620   2.421   0.386 -0.2855 -0.7836 -0.3725
 1551SOL    HW1 4652   1.622   2.349   0.323 -1.0437 -0.9206 -0.2538
 1551SOL    HW2 4653   1.632   2.499   0.333  1.0260 -1.0097 -0.4486
 1552SOL     OW 4654   0.428   0.903   1.820  0.5047  0.1967 -0.0321
 1552SOL    HW1 4655   0.467   0.991   1.827  0.2909  0.2399  0.7927
 1552SOL    HW2 4656   0.362   0.911   1.752  0.7102  0.5929 -0.1894
 1553SOL     OW 4657   2.107   2.876   0.102 -0.4417  0.5007 -0.1600
 1553SOL    HW1 4658   2.150   2.915   0.026  1.2326  0.6629  0.8314
 1553SOL    HW2 4659   2.088   2.786   0.075 -0.5894  0.7721 -1.0201
 1554SOL     OW 4660   2.707   1.574   3.657  0.7576  0.4084  0.0717
 1554SOL    HW1 4661   2.743   1.485   3.660 -0.4927 -0.0894  0.7459
 1554SOL    HW2 4662   2.781   1.630   3.680  1.5808 -0.4443 -0.4253
 1555SOL     OW 4663   0.197   3.368   3.075  0.0499  0.0228  0.0841
 1555SOL    HW1 4664   0.167   3.382   3.165 -0.4075  1.0834 -0.2221
 1555SOL    HW2 4665   0.292   3.375   3.080  0.2798 -2.5553  0.9213
 1556SOL     OW 4666   3.699   1.653   2.854  0.4829  0.0576  0.2891
 1556SOL    HW1 4667   3.726   1.562   2.844  3.8826  1.1245 -2.2652
 1556SOL    HW2 4668   3.767   1.703   2.810 -2.4688  3.7563 -0.5943
 1557SOL     OW 4669   0.199   3.493   2.698  0.5562  0.2771  0.0497
 1557SOL    HW1 4670   0.233   3.504   2.610  1.1469 -0.6293  0.1528
 1557SOL    HW2 4671   0.207   3.399   2.716  2.1204  0.6669  1.7349
 1558SOL     OW 4672   1.186   3.181   0.074  0.4373  0.1809  0.1073
 1558SOL    HW1 4673   1.103   3.200   0.117 -0.2314 -0.4709 -0.8820
 1558SOL    HW2 4674   1.179   3.090   0.046  0.7339  0.6654 -1.6398
 1559SOL     OW 4675   3.792   0.443   0.250 -0.8007  0.5164 -0.2069
 1559SOL    HW1 4676   3.831   0.426   0.164  0.8944 -0.7686  0.7589
 1559SOL    HW2 4677   3.722   0.377   0.257  1.7002 -2.2268  0.9625
 1560SOL     OW 4678   3.238   2.610   1.550 -0.0643  0.0119 -0.3622
 1560SOL    HW1 4679   3.278   2.685   1.506  0.7453  0.3168  0.8445
 1560SOL    HW2 4680   3.295   2.536   1.529 -0.7604 -0.2510 -1.3996
 1561SOL     OW 4681   3.758   3.942   3.372  0.0766 -0.3812 -0.5756
 1561SOL    HW1 4682   3.760   3.849   3.392  1.2538 -0.5420 -1.3452
 1561SOL    HW2 4683   3.833   3.979   3.419 -1.6606  0.6278  1.5999
 1562SOL     OW 4684   2.798   0.444   2.281  0.1914 -0.0449 -0.5577
 1562SOL    HW1 4685   2.797   0.528   2.327 -0.1395 -0.1579 -0.3517
 1562SOL    HW2 4686   2.705   0.420   2.274  0.1501  0.4137 -2.1055
 1563SOL     OW 4687   1.912   2.303   0.158  0.1845 -0.6847  0.3350
 1563SOL    HW1 4688   1.865   2.354   0.091 -0.1767 -1.2343  0.1639
 1563SOL    HW2 4689   1.954   2.232   0.109 -0.8111 -1.6153  0.7801
 1564SOL     OW 4690   3.063   0.366   2.827 -0.9041  0.5333  0.0840
 1564SOL    HW1 4691   3.125   0.307   2.784  0.1142  2.2031 -0.8297
 1564SOL    HW2 4692   2.979   0.320   2.822  0.0089 -1.2576  0.2888
 1565SOL     OW 4693   0.040   2.086   1.010 -0.1569 -0.0620 -0.0116
 1565SOL    HW1 4694   0.031   2.080   1.105  0.5617  0.9705  0.1412
 1565SOL    HW2 4695   0.010   2.175   0.989  1.0918  0.2444 -0.5548
 1566SOL     OW 4696   0.525   1.084   0.835 -0.3496 -0.9560 -0.4838
 1566SOL    HW1 4697   0.610   1.125   0.849 -1.6741  1.1155  2.6841
 1566SOL    HW2 4698   0.491   1.124   0.755  0.3547  0.6521 -0.0016
 1567SOL     OW 4699   3.639   1.701   0.777  0.4860 -0.0609  0.1158
 1567SOL    HW1 4700   3.708   1.730   0.837  2.0507 -1.6341 -0.8483
 1567SOL    HW2 4701   3.596   1.628   0.822  1.2595 -0.8447 -0.3948
 1568SOL     OW 4702   3.391   2.723   0.075 -0.3931  0.4679  0.2243
 1568SOL    HW1 4703   3.373   2.803   0.027 -1.6838  0.1923  0.2054
 1568SOL    HW2 4704   3.399   2.655   0.008 -2.0195  0.1155  0.3361
 1569SOL     OW 4705   2.526   3.636   3.287 -0.2616  0.5714  0.0477
 1569SOL    HW1 4706   2.449   3.586   3.313  0.1771  0.7931  1.9038
 1569SOL    HW2 4707   2.493   3.726   3.278 -0.4693  0.4504 -0.4242
 1570SOL     OW 4708   0.786   1.825   0.010 -0.0434  0.0135 -0.6210
 1570SOL    HW1 4709   0.881   1.831   0.018 -0.2113  0.3841  1.8631
 1570SOL    HW2 4710   0.770   1.737  -0.026  1.2028 -0.4851 -0.0040
 1571SOL     OW 4711   0.839   2.663   1.517  0.7831 -0.1144 -0.5728
 1571SOL    HW1 4712   0.760   2.609   1.506  1.6960 -1.8860  1.0882
 1571SOL    HW2 4713   0.857   2.696   1.429 -0.6293 -1.3587 -1.3877
 1572SOL     OW 4714   2.907   2.332   1.163  0.4301 -0.3108 -0.0707
 1572SOL    HW1 4715   2.845   2.263   1.186  0.0736 -0.1035 -0.3922
 1572SOL    HW2 4716   2.985   2.312   1.214 -0.2766  0.0496  1.2049
 1573SOL     OW 4717   0.371   0.675   2.867  0.9439 -0.6040 -0.1901
 1573SOL    HW1 4718   0.409   0.593   2.834  1.2561 -0.7758  0.5773
 1573SOL    HW2 4719   0.425   0.699   2.942  0.9646  0.4106 -0.5112
 1574SOL     OW 4720   2.297   2.250   0.607  0.2460  0.3042  0.0812
 1574SOL    HW1 4721   2.205   2.221   0.606  0.9362 -2.0827 -0.1813
 1574SOL    HW2 4722   2.301   2.313   0.678 -1.5605  0.3463  0.2026
 1575SOL     OW 4723   0.345   1.972   3.683  0.0916  0.3400 -0.3740
 1575SOL    HW1 4724   0.413   2.039   3.678 -0.5988  1.2384  1.3936
 1575SOL    HW2 4725   0.383   1.904   3.739  0.5159 -0.4582 -1.5808
 1576SOL     OW 4726   3.707   3.174   1.040 -0.2738  0.1234  0.1627
 1576SOL    HW1 4727   3.696   3.093   1.089 -0.3586  0.9092  1.4752
 1576SOL    HW2 4728   3.786   3.159   0.988 -0.1004 -0.6740  0.6364
 1577SOL     OW 4729   0.497   2.945   1.495 -0.6092 -0.1188 -0.2246
 1577SOL    HW1 4730   0.482   2.861   1.538  1.8972  0.1879  1.4351
 1577SOL    HW2 4731   0.417   2.995   1.511 -1.1176 -1.2888  1.0358
 1578SOL     OW 4732   0.562   1.215   3.954  1.0209 -0.7911 -0.2976
 1578SOL    HW1 4733   0.528   1.272   3.884  1.0368  1.0756  1.1451
 1578SOL    HW2 4734   0.498   1.144   3.959  1.5557 -1.5697 -2.8736
 1579SOL     OW 4735   3.196   2.191   2.535  0.5969  0.0290  0.3050
 1579SOL    HW1 4736   3.115   2.151   2.566 -0.7266  2.3929  0.1819
 1579SOL    HW2 4737   3.241   2.219   2.616  1.2512 -1.1188  0.3641
 1580SOL     OW 4738   3.974   3.229   3.978 -0.3454 -0.2605 -0.0757
 1580SOL    HW1 4739   3.941   3.226   3.888 -4.0742 -0.3321  1.1341
 1580SOL    HW2 4740   3.942   3.148   4.018  0.6662  0.0783  1.5010
 1581SOL     OW 4741   2.868   0.228   1.894  0.1683  0.0890  0.1309
 1581SOL    HW1 4742   2.941   0.205   1.951  0.6419  0.2577 -0.4047
 1581SOL    HW2 4743   2.857   0.152   1.837  1.3219  0.9018 -1.2155
 1582SOL     OW 4744   3.845   2.835   0.798  0.4153  0.1060  0.2180
 1582SOL    HW1 4745   3.854   2.741   0.812 -0.9514  0.1376  1.6665
 1582SOL    HW2 4746   3.934   2.869   0.802  0.8247 -1.0035  0.7631
 1583SOL     OW 4747   0.564   1.817   3.159  0.1567 -0.0897  0.5323
 1583SOL    HW1 4748   0.631   1.750   3.142 -1.6057 -2.3787  2.0185
 1583SOL    HW2 4749   0.504   1.775   3.221 -1.9832  2.3184  0.2181
 1584SOL     OW 4750   0.302   1.586   1.421  0.3146 -0.0632  0.0021
 1584SOL    HW1 4751   0.397   1.587   1.416  0.3270  0.9109  0.2265
 1584SOL    HW2 4752   0.276   1.505   1.378  1.3121 -1.1215  1.3198
 1585SOL     OW 4753   1.057   3.760   2.735 -0.4941  0.1042  0.1278
 1585SOL    HW1 4754   1.072   3.855   2.732 -2.2953  0.4334  0.2361
 1585SOL    HW2 4755   0.989   3.744   2.670  0.0600 -1.1928 -0.1627
 1586SOL     OW 4756   0.712   0.536   3.407  0.6590 -0.2829  0.0220
 1586SOL    HW1 4757   0.697   0.551   3.313  1.2429  1.0525  0.1147
 1586SOL    HW2 4758   0.773   0.463   3.410  0.8847 -0.1303 -0.6604
 1587SOL     OW 4759   0.535   3.789  -0.016  0.6544  0.3267  0.5776
 1587SOL    HW1 4760   0.624   3.758  -0.034  0.7194  0.7173  0.2102
 1587SOL    HW2 4761   0.544   3.843   0.063  0.6180 -0.2172  0.9560
 1588SOL     OW 4762   2.222   3.632   0.932  0.2963 -0.3532 -0.2004
 1588SOL    HW1 4763   2.180   3.615   1.017 -0.1758 -2.7668 -0.8219
 1588SOL    HW2 4764   2.208   3.725   0.916  0.6037  0.2223  2.4538
 1589SOL     OW 4765   2.696   1.364   3.272  0.2347  0.5825 -0.3362
 1589SOL    HW1 4766   2.691   1.287   3.328  0.6468  0.1320 -0.9013
 1589SOL    HW2 4767   2.605   1.391   3.258 -0.0074 -0.6231 -1.2393
 1590SOL     OW 4768  -0.023   0.370   3.969 -0.1184 -0.4364 -0.4678
 1590SOL    HW1 4769   0.012   0.301   4.025 -0.2978 -2.3313 -2.5608
 1590SOL    HW2 4770   0.054   0.408   3.926 -0.1666 -0.8807 -0.9661
 1591SOL     OW 4771   1.438   0.128   3.141  0.0116 -0.2538 -0.4863
 1591SOL    HW1 4772   1.378   0.201   3.128 -0.2610 -0.5399 -0.8537
 1591SOL    HW2 4773   1.501   0.135   3.069  0.7229  0.3292  0.1679
 1592SOL     OW 4774   1.295   1.132   0.569 -0.6427 -0.0561 -0.1244
 1592SOL    HW1 4775   1.255   1.122   0.482  0.2944 -0.0286 -0.5803
 1592SOL    HW2 4776   1.334   1.047   0.587 -0.7414 -0.0270  0.2214
 1593SOL     OW 4777   2.699   1.321   0.258  0.3270  0.6333  0.2896
 1593SOL    HW1 4778   2.724   1.333   0.167  2.1928  0.9334  0.7824
 1593SOL    HW2 4779   2.776   1.279   0.298 -1.8332 -3.2426  0.9524
 1594SOL     OW 4780   2.318   0.970   2.468 -0.3358  0.4739 -0.6638
 1594SOL    HW1 4781   2.306   0.876   2.483  2.1596  0.2514  0.5518
 1594SOL    HW2 4782   2.266   1.012   2.537 -0.7426 -0.0365 -0.6523
 1595SOL     OW 4783   0.163   1.720   0.619  0.5959  0.0916  0.5680
 1595SOL    HW1 4784   0.220   1.765   0.557 -0.1267  1.5297  0.9010
 1595SOL    HW2 4785   0.110   1.789   0.658  0.3634 -0.8865  2.1035
 1596SOL     OW 4786   2.442   2.498   0.467  0.1435  0.0701 -0.5584
 1596SOL    HW1 4787   2.469   2.573   0.414 -0.0488 -0.6137 -1.6576
 1596SOL    HW2 4788   2.348   2.490   0.450  0.1135 -0.2526 -0.2355
 1597SOL     OW 4789   1.525   3.643   0.975  0.2482  0.5710  0.2533
 1597SOL    HW1 4790   1.602   3.587   0.973 -0.4177 -0.4102  1.2510
 1597SOL    HW2 4791   1.463   3.601   0.916  0.4661  1.4039 -0.6124
 1598SOL     OW 4792   0.328   0.671   2.433  0.1552  0.3962 -0.0703
 1598SOL    HW1 4793   0.294   0.656   2.521  0.1262  1.0435  0.0364
 1598SOL    HW2 4794   0.367   0.588   2.407 -0.8644 -0.1515  0.0874
 1599SOL     OW 4795   1.632   0.255   0.711  0.0107  0.2138  0.1246
 1599SOL    HW1 4796   1.668   0.167   0.695  1.1577  0.6434  0.2528
 1599SOL    HW2 4797   1.685   0.289   0.783 -1.0166  0.6820  0.6779
 1600SOL     OW 4798   1.445   1.490   3.789  0.5406  0.3427 -0.0992
 1600SOL    HW1 4799   1.450   1.407   3.743  0.4189  0.5029 -0.4002
 1600SOL    HW2 4800   1.436   1.556   3.720 -0.3127  0.5291  0.1843
 1601SOL     OW 4801   1.837   3.949   3.862  0.1573  0.3322 -0.1088
 1601SOL    HW1 4802   1.760   3.969   3.915  1.3391 -1.1183  2.3129
 1601SOL    HW2 4803   1.803   3.894   3.791 -1.0381 -0.6470  1.1591
 1602SOL     OW 4804   0.821   2.402   1.218 -0.5905  0.3154  0.0656
 1602SOL    HW1 4805   0.825   2.361   1.131 -0.2737  3.9966 -1.8759
 1602SOL    HW2 4806   0.891   2.467   1.216  1.6880 -1.5989  4.4790
 1603SOL     OW 4807   0.163   2.175   2.464  0.4637  0.2565 -0.0817
 1603SOL    HW1 4808   0.207   2.159   2.548  0.0715 -2.2040 -0.2660
 1603SOL    HW2 4809   0.069   2.170   2.485  0.3646 -1.2114 -0.7570
 1604SOL     OW 4810   3.729   1.475   0.331  0.0270 -0.4693  1.1506
 1604SOL    HW1 4811   3.714   1.447   0.422 -1.3014 -2.5010  0.3721
 1604SOL    HW2 4812   3.642   1.496   0.298  0.4369 -0.2630  0.1775
 1605SOL     OW 4813   2.269   2.042   0.112  0.4064  0.3640  0.5138
 1605SOL    HW1 4814   2.236   2.078   0.195 -1.6536  0.0731 -0.1126
 1605SOL    HW2 4815   2.211   1.967   0.094  1.1454  0.1066 -0.9322
 1606SOL     OW 4816   2.512   2.159   1.688 -0.1745 -0.3045 -0.0545
 1606SOL    HW1 4817   2.576   2.181   1.620 -1.8531  1.9083 -1.0321
 1606SOL    HW2 4818   2.456   2.093   1.649 -1.1439  0.9727 -0.8899
 1607SOL     OW 4819   2.918   3.474   0.672 -0.4332  0.1241 -0.0285
 1607SOL    HW1 4820   2.929   3.379   0.670  0.2029  0.1857 -2.4167
 1607SOL    HW2 4821   3.007   3.508   0.664 -0.7440  0.9169 -0.1666
 1608SOL     OW 4822   1.938   1.772   2.815 -0.6505 -0.7060  0.1080
 1608SOL    HW1 4823   1.932   1.771   2.719 -1.3350 -0.5668  0.1493
 1608SOL    HW2 4824   1.884   1.846   2.842  0.8903  0.3163  0.5234
 1609SOL     OW 4825   3.691   0.305   3.335 -0.5563  0.4199 -0.3323
 1609SOL    HW1 4826   3.663   0.374   3.274  1.6305 -0.0006 -1.9303
 1609SOL    HW2 4827   3.623   0.238   3.326 -2.5956  2.1765  1.0754
 1610SOL     OW 4828   0.513   1.699   3.670  0.3416 -0.5496 -0.0399
 1610SOL    HW1 4829   0.584   1.753   3.635 -0.8310  0.7701 -0.4981
 1610SOL    HW2 4830   0.540   1.679   3.759  0.4953  1.4865  0.4184
 1611SOL     OW 4831   1.129   2.985   0.351  0.5175  0.3515 -0.3912
 1611SOL    HW1 4832   1.195   2.950   0.412 -0.5715  0.4640  0.8939
 1611SOL    HW2 4833   1.102   3.068   0.391 -1.3241 -0.3070 -0.2118
 1612SOL     OW 4834   3.744   0.801   3.479  0.1280 -0.0048 -0.5394
 1612SOL    HW1 4835   3.837   0.782   3.470  0.8008  3.4161 -2.5491
 1612SOL    HW2 4836   3.740   0.871   3.545 -1.0832 -0.4517 -0.1161
 1613SOL     OW 4837   0.474   2.415   2.272 -0.0951  0.3023  0.0736
 1613SOL    HW1 4838   0.485   2.356   2.198 -1.4940  0.7700 -0.5331
 1613SOL    HW2 4839   0.548   2.395   2.330  0.7559 -0.3928 -1.2116
 1614SOL     OW 4840   3.532   2.618   1.664  0.0457  0.5937  0.4741
 1614SOL    HW1 4841   3.618   2.599   1.702 -1.5698  0.1827  4.3504
 1614SOL    HW2 4842   3.485   2.535   1.668 -1.2172  1.2817  0.4217
 1615SOL     OW 4843   3.204   3.234   1.327  0.0249  0.2979 -1.0681
 1615SOL    HW1 4844   3.110   3.216   1.331  0.2767 -0.9018  0.6586
 1615SOL    HW2 4845   3.213   3.323   1.360 -0.3465 -0.3879  1.0046
 1616SOL     OW 4846   3.112   0.241   3.325 -0.2966 -0.4060  1.2179
 1616SOL    HW1 4847   3.139   0.252   3.234 -0.9806 -2.0752  0.7668
 1616SOL    HW2 4848   3.189   0.266   3.376  0.5658 -0.7502  0.1381
 1617SOL     OW 4849   1.936   2.437   1.557 -0.2253 -0.0863 -0.1155
 1617SOL    HW1 4850   1.879   2.501   1.599 -0.3710 -1.5302  2.0274
 1617SOL    HW2 4851   1.888   2.412   1.478 -0.8481  1.3183 -0.2306
 1618SOL     OW 4852   3.124   3.576   2.823 -0.2879 -1.0598 -0.0986
 1618SOL    HW1 4853   3.087   3.540   2.903 -0.3452 -1.8277 -0.4520
 1618SOL    HW2 4854   3.048   3.595   2.768 -0.2248 -1.1583 -0.2209
 1619SOL     OW 4855   0.196   0.380   0.741 -0.0777  0.6123  0.3099
 1619SOL    HW1 4856   0.124   0.347   0.795 -1.0577  0.2476 -1.1577
 1619SOL    HW2 4857   0.250   0.302   0.724  0.7969  0.9173  1.5495
 1620SOL     OW 4858   3.946   3.285   2.216 -0.2464  1.0206  0.4170
 1620SOL    HW1 4859   3.908   3.271   2.130 -0.5345  1.6060  0.4443
 1620SOL    HW2 4860   3.983   3.373   2.212  4.2974 -0.6659 -0.8094
 1621SOL     OW 4861   3.576   0.284   0.090 -0.4131  0.3555 -0.2260
 1621SOL    HW1 4862   3.543   0.358   0.141  0.1387  0.5791 -0.1803
 1621SOL    HW2 4863   3.576   0.316  -0.001 -1.0924  0.0692 -0.3331
 1622SOL     OW 4864   3.558   1.933   2.666 -0.2145  0.6022 -0.0222
 1622SOL    HW1 4865   3.512   1.850   2.680 -1.3655  1.0771 -0.8512
 1622SOL    HW2 4866   3.530   1.988   2.739  0.3211  0.3687  0.3663
 1623SOL     OW 4867   2.933   2.729   1.969 -0.3557 -0.2407  0.1941
 1623SOL    HW1 4868   2.910   2.643   2.003 -1.0633 -1.1954 -2.4917
 1623SOL    HW2 4869   3.011   2.714   1.915 -1.6636  0.3593 -1.9718
 1624SOL     OW 4870   1.684   3.436   2.228 -0.4939  0.6288  0.2893
 1624SOL    HW1 4871   1.592   3.440   2.257 -0.6093 -0.0655  0.0372
 1624SOL    HW2 4872   1.727   3.508   2.274 -0.8259 -0.0309  1.6749
 1625SOL     OW 4873   2.350   1.621   2.723 -0.1018  0.5538  0.1241
 1625SOL    HW1 4874   2.292   1.625   2.647 -0.8130 -0.7466  0.5678
 1625SOL    HW2 4875   2.381   1.711   2.734  0.3984  0.6953 -1.9716
 1626SOL     OW 4876   3.902   3.864   1.254 -0.2710 -0.2765 -0.2554
 1626SOL    HW1 4877   3.909   3.815   1.172  1.6820  0.8439 -0.8374
 1626SOL    HW2 4878   3.829   3.824   1.300 -0.8221 -1.5660 -2.1260
 1627SOL     OW 4879   0.346   2.683   3.004 -0.7426 -0.4857  0.0813
 1627SOL    HW1 4880   0.263   2.727   2.986  0.6378  1.4111 -2.2114
 1627SOL    HW2 4881   0.401   2.750   3.044  0.4084 -1.0144 -0.5642
 1628SOL     OW 4882   1.101   3.497   2.725  0.2500 -0.5305 -0.1577
 1628SOL    HW1 4883   1.038   3.562   2.757  1.8600  0.9138  0.2647
 1628SOL    HW2 4884   1.052   3.444   2.663 -1.1900  0.9804 -0.3794
 1629SOL     OW 4885   3.167   1.976   3.489 -0.5873 -0.8186  0.0735
 1629SOL    HW1 4886   3.129   2.038   3.552  2.3733 -0.0872  1.3003
 1629SOL    HW2 4887   3.138   1.890   3.520 -1.1274 -0.3170  1.0087
 1630SOL     OW 4888   3.202   0.767   0.144  0.0510 -0.3890  0.0292
 1630SOL    HW1 4889   3.217   0.861   0.149  0.7507 -0.5218  0.7587
 1630SOL    HW2 4890   3.257   0.731   0.214 -1.2031 -1.2222  0.6276
 1631SOL     OW 4891   0.594   4.006   2.556 -0.0016 -0.0968 -0.7432
 1631SOL    HW1 4892   0.628   3.975   2.472 -1.4042 -0.8711 -1.0549
 1631SOL    HW2 4893   0.596   3.929   2.613 -1.5158 -0.2854 -0.8883
 1632SOL     OW 4894   1.408   1.684   1.324 -0.4816 -0.8248 -0.0702
 1632SOL    HW1 4895   1.440   1.619   1.387  0.2224  0.3787  0.8465
 1632SOL    HW2 4896   1.354   1.743   1.377  0.5960  0.5410 -0.4662
 1633SOL     OW 4897   0.793   3.223   2.352  0.2848  0.1447  0.1032
 1633SOL    HW1 4898   0.765   3.171   2.277  0.8537  0.0174 -0.0226
 1633SOL    HW2 4899   0.712   3.264   2.384 -0.6405 -2.7193  1.7204
 1634SOL     OW 4900   0.993   1.823   1.317 -0.0051  0.0764  0.0484
 1634SOL    HW1 4901   1.026   1.800   1.404  0.1290 -1.2781 -0.3287
 1634SOL    HW2 4902   1.006   1.743   1.265 -2.4893 -0.0507 -0.5148
 1635SOL     OW 4903   0.083   2.067   3.830 -0.4240  0.1871 -0.0998
 1635SOL    HW1 4904   0.006   2.100   3.784 -1.3665  0.8018  1.8545
 1635SOL    HW2 4905   0.153   2.075   3.765 -1.7390  0.7640 -1.5261
 1636SOL     OW 4906   1.735   0.091   1.782  0.3570  0.1037 -0.7742
 1636SOL    HW1 4907   1.664   0.106   1.720  0.6551  1.5288 -0.8246
 1636SOL    HW2 4908   1.775   0.178   1.793  0.0484 -0.0064  1.7247
 1637SOL     OW 4909   1.400   0.126   0.124  0.3663 -1.3264  0.0352
 1637SOL    HW1 4910   1.430   0.143   0.213 -0.2827 -0.7285  0.1497
 1637SOL    HW2 4911   1.307   0.108   0.132 -0.1413  0.6843 -0.6982
 1638SOL     OW 4912   3.462   3.583   3.315  0.5912 -0.1713 -0.0263
 1638SOL    HW1 4913   3.393   3.551   3.373  0.6852  0.4783  0.4570
 1638SOL    HW2 4914   3.439   3.549   3.229 -0.6969  0.5528  0.0064
 1639SOL     OW 4915   2.938   3.719   1.129  0.0426 -0.0857  0.4460
 1639SOL    HW1 4916   2.891   3.696   1.210  0.1864 -1.1778  0.2353
 1639SOL    HW2 4917   2.874   3.705   1.060  0.0289  0.5168  0.3301
 1640SOL     OW 4918   2.712   2.316   3.191  0.6997  0.5675  0.1150
 1640SOL    HW1 4919   2.741   2.377   3.259  2.3070 -1.0798  0.9993
 1640SOL    HW2 4920   2.785   2.256   3.180  0.1686  0.2618 -2.5306
 1641SOL     OW 4921   1.849   3.469   2.958  0.2657  0.5276  0.3154
 1641SOL    HW1 4922   1.930   3.425   2.981  0.7238  0.6510 -0.9953
 1641SOL    HW2 4923   1.815   3.420   2.883 -0.6376  0.7528  0.5670
 1642SOL     OW 4924   4.009   2.581   1.452 -0.2423  0.1873 -0.4089
 1642SOL    HW1 4925   3.973   2.498   1.420 -0.9753 -0.7029  2.4027
 1642SOL    HW2 4926   3.933   2.640   1.457 -0.1719  0.2621 -0.2021
 1643SOL     OW 4927   0.588   3.942   0.201  0.0477 -0.2856 -0.8748
 1643SOL    HW1 4928   0.566   4.034   0.185 -0.8951 -0.6003 -1.4794
 1643SOL    HW2 4929   0.551   3.924   0.287 -0.3924 -0.2832 -1.0591
 1644SOL     OW 4930   0.213   3.492   0.195 -0.0581  0.3431  0.1659
 1644SOL    HW1 4931   0.194   3.585   0.190  0.1657  0.3687 -0.2149
 1644SOL    HW2 4932   0.296   3.487   0.242 -0.7394  0.2533  1.4367
 1645SOL     OW 4933   2.702   0.249   3.059  0.1572 -0.2657  0.3020
 1645SOL    HW1 4934   2.762   0.176   3.076 -1.0842 -1.5936 -0.7710
 1645SOL    HW2 4935   2.664   0.268   3.145  0.3829 -0.9858  0.5716
 1646SOL     OW 4936   2.442   3.801   0.786 -0.0367  0.1694 -0.6656
 1646SOL    HW1 4937   2.430   3.733   0.852  0.0554  0.2220 -0.5937
 1646SOL    HW2 4938   2.365   3.795   0.730  0.0297 -0.0750 -0.7307
 1647SOL     OW 4939   3.180   1.134   1.492 -0.0090 -0.3121 -0.0230
 1647SOL    HW1 4940   3.228   1.150   1.573 -1.1635  2.5037  0.2270
 1647SOL    HW2 4941   3.231   1.067   1.446  1.1259 -1.3610  2.6032
 1648SOL     OW 4942   1.871   3.291   0.682  0.1501  0.2674  0.1511
 1648SOL    HW1 4943   1.920   3.364   0.719 -1.2496  1.0923  0.4450
 1648SOL    HW2 4944   1.872   3.224   0.751  1.9537 -0.2816 -0.3529
 1649SOL     OW 4945   1.628   0.793   2.286 -0.2924  0.2716 -0.4452
 1649SOL    HW1 4946   1.695   0.772   2.221 -0.8040  1.7185 -1.4804
 1649SOL    HW2 4947   1.592   0.877   2.258 -1.6899  0.1294  0.7836
 1650SOL     OW 4948   3.354   0.308   3.455  0.0796  0.0945 -0.8027
 1650SOL    HW1 4949   3.429   0.249   3.457 -0.5493 -0.6888  0.7332
 1650SOL    HW2 4950   3.303   0.287   3.533 -1.4152  1.0504 -1.4564
 1651SOL     OW 4951   2.820   2.041   1.185  0.2865  0.0476 -0.3732
 1651SOL    HW1 4952   2.886   2.024   1.118  1.6607 -1.0441  1.1834
 1651SOL    HW2 4953   2.862   2.015   1.268 -1.4165  1.1249  0.8996
 1652SOL     OW 4954   3.450   3.854   4.021  0.0046 -0.2400  0.2936
 1652SOL    HW1 4955   3.511   3.807   3.965  0.9963  0.5599  0.6632
 1652SOL    HW2 4956   3.363   3.825   3.993  0.5001 -0.3288 -1.2202
 1653SOL     OW 4957   2.154   0.239   1.740  0.2068  0.2746 -0.2471
 1653SOL    HW1 4958   2.109   0.169   1.693 -1.0897  0.3417  0.8238
 1653SOL    HW2 4959   2.186   0.298   1.672 -1.6612  0.4030 -1.0628
 1654SOL     OW 4960   1.996   1.864   1.584  0.4854 -0.7352 -0.0895
 1654SOL    HW1 4961   1.978   1.798   1.517 -0.9833  0.8155 -1.2876
 1654SOL    HW2 4962   1.913   1.874   1.631  0.5464  0.5703 -0.2213
 1655SOL     OW 4963   1.347   0.471   0.187  0.4089  0.0156 -0.4891
 1655SOL    HW1 4964   1.400   0.431   0.118 -1.3038 -1.6092 -0.9397
 1655SOL    HW2 4965   1.410   0.496   0.255  2.3350  2.8068 -3.0538
 1656SOL     OW 4966   1.515   2.594   0.789 -0.5873  0.5036  0.0524
 1656SOL    HW1 4967   1.526   2.510   0.744 -0.1456 -0.0038  1.0849
 1656SOL    HW2 4968   1.548   2.658   0.726  1.5707 -0.3461  0.2060
 1657SOL     OW 4969   0.203   2.497   0.286  0.0986 -0.2250  0.0020
 1657SOL    HW1 4970   0.250   2.524   0.206 -0.0851  0.2871  0.0598
 1657SOL    HW2 4971   0.271   2.495   0.353  0.5426 -2.1234 -0.4640
 1658SOL     OW 4972   1.105   2.835   3.131 -0.0307  0.0492 -0.2468
 1658SOL    HW1 4973   1.172   2.857   3.195 -1.4708 -0.8334  1.6416
 1658SOL    HW2 4974   1.139   2.869   3.048  2.2909  0.4424  0.8010
 1659SOL     OW 4975   1.778   0.524   1.008  0.3550  0.1707 -0.0132
 1659SOL    HW1 4976   1.764   0.456   1.074  1.1812 -1.7292 -1.6928
 1659SOL    HW2 4977   1.872   0.521   0.990  0.1149  0.4727 -1.4273
 1660SOL     OW 4978   3.480   3.484   0.780 -0.3554  0.0118 -0.4135
 1660SOL    HW1 4979   3.410   3.473   0.845 -0.3704 -0.2999 -0.4823
 1660SOL    HW2 4980   3.460   3.421   0.711 -0.3554  0.3655 -0.7398
 1661SOL     OW 4981   0.812   2.943   0.714  0.0157  0.2799  0.3089
 1661SOL    HW1 4982   0.759   2.963   0.791  0.5564  0.9515  0.5125
 1661SOL    HW2 4983   0.897   2.918   0.749  0.3499  0.8642 -0.0820
 1662SOL     OW 4984   1.616   2.925   1.051  0.7028  0.2807 -0.3831
 1662SOL    HW1 4985   1.641   2.924   1.144 -1.4998 -0.0180  0.2544
 1662SOL    HW2 4986   1.595   2.834   1.031  2.4275  0.0869 -1.6121
 1663SOL     OW 4987   2.499   1.208   0.418  0.1214  0.1987  0.1297
 1663SOL    HW1 4988   2.547   1.127   0.431  1.0242  0.6391 -0.3444
 1663SOL    HW2 4989   2.561   1.266   0.374 -0.7628  0.8739 -0.2743
 1664SOL     OW 4990   0.223   2.835   0.413  0.9658  0.6241 -0.0478
 1664SOL    HW1 4991   0.240   2.756   0.465 -0.4489 -0.0470 -0.5626
 1664SOL    HW2 4992   0.310   2.871   0.395  1.5549  0.2193  1.7513
 1665SOL     OW 4993   1.844   3.034   1.735 -0.3164  0.3543 -0.4488
 1665SOL    HW1 4994   1.788   3.085   1.678 -0.2360  1.3327  0.3184
 1665SOL    HW2 4995   1.801   2.948   1.740 -2.6214  1.4976  1.2940
 1666SOL     OW 4996   1.867   3.781   2.803  0.3475 -0.0862 -0.1642
 1666SOL    HW1 4997   1.837   3.825   2.882  1.7108  1.9432 -0.7023
 1666SOL    HW2 4998   1.838   3.690   2.813 -0.2568  0.3241  2.2315
 1667SOL     OW 4999   2.880   0.757   3.074  0.5503  0.3654 -0.2469
 1667SOL    HW1 5000   2.953   0.795   3.123 -0.6434  1.6751  0.6247
 1667SOL    HW2 5001   2.823   0.832   3.055  0.4100 -0.2925 -2.7050
 1668SOL     OW 5002   1.876   1.847   3.178 -0.0734 -0.2854  0.2309
 1668SOL    HW1 5003   1.952   1.811   3.223 -0.0425  1.9405  2.1847
 1668SOL    HW2 5004   1.906   1.930   3.141 -1.0787 -0.2585 -0.5774
 1669SOL     OW 5005   2.521   0.718   0.369 -0.4560  0.8483 -0.2713
 1669SOL    HW1 5006   2.545   0.792   0.313 -0.5151  0.6899 -0.5085
 1669SOL    HW2 5007   2.563   0.736   0.453 -0.3713  1.0913 -0.3667
 1670SOL     OW 5008   3.806   0.058   3.146  0.7113 -0.2865 -0.0177
 1670SOL    HW1 5009   3.787   0.018   3.230 -0.0975  0.2947  0.0881
 1670SOL    HW2 5010   3.793   0.152   3.161  2.0733 -0.0087 -0.3878
 1671SOL     OW 5011   2.340   2.599   2.071  0.2511  0.2311  0.2177
 1671SOL    HW1 5012   2.273   2.537   2.100  0.7644  0.1150  1.1874
 1671SOL    HW2 5013   2.303   2.686   2.090  0.7001  0.1524  1.5340
 1672SOL     OW 5014   3.200   1.667   3.360  0.4807 -0.0861 -0.4037
 1672SOL    HW1 5015   3.291   1.690   3.342  0.7823 -0.5664  0.4632
 1672SOL    HW2 5016   3.179   1.601   3.294  0.5512  0.4858 -1.0092
 1673SOL     OW 5017   3.513   0.095   3.331 -0.2510  0.0636  0.2159
 1673SOL    HW1 5018   3.589   0.037   3.325  0.4401  1.0382 -0.8937
 1673SOL    HW2 5019   3.440   0.044   3.297  0.4452 -0.0290 -1.2133
 1674SOL     OW 5020   1.603   3.719   1.618 -0.0160  0.1909  0.0472
 1674SOL    HW1 5021   1.640   3.740   1.703  2.0622 -0.1027 -0.7251
 1674SOL    HW2 5022   1.580   3.626   1.623  0.0006  0.2029  0.3251
 1675SOL     OW 5023   1.002   0.737   1.582 -0.3759  0.4493 -0.0933
 1675SOL    HW1 5024   1.053   0.807   1.622 -0.8993  2.7567 -3.1229
 1675SOL    HW2 5025   1.066   0.685   1.534 -0.3924  1.0325 -0.7578
 1676SOL     OW 5026   1.572  -0.000   3.333 -0.2131 -0.1232 -0.2921
 1676SOL    HW1 5027   1.635   0.072   3.333  0.6467 -0.8559 -0.0784
 1676SOL    HW2 5028   1.495   0.036   3.290 -0.1027  1.1763  0.5373
 1677SOL     OW 5029   3.515   3.353   2.373 -0.3035 -0.4148  0.5841
 1677SOL    HW1 5030   3.474   3.273   2.340 -1.8304 -0.0944  1.5976
 1677SOL    HW2 5031   3.447   3.420   2.363  0.6156  0.5481  0.6519
 1678SOL     OW 5032   1.306   2.875   0.551 -0.3475 -0.0997  0.1523
 1678SOL    HW1 5033   1.386   2.829   0.527  0.0319  0.6806 -0.0903
 1678SOL    HW2 5034   1.332   2.939   0.617 -0.8619 -0.1810  0.4455
 1679SOL     OW 5035   0.637   1.586   3.385 -0.3592 -0.1197  0.7992
 1679SOL    HW1 5036   0.688   1.631   3.452 -0.7568  1.8653 -0.1372
 1679SOL    HW2 5037   0.553   1.633   3.383 -1.9420 -2.6972  1.6530
 1680SOL     OW 5038   1.812   3.963   2.593 -0.2217 -0.6062 -0.3844
 1680SOL    HW1 5039   1.859   3.894   2.640  0.3909  0.0542 -0.0091
 1680SOL    HW2 5040   1.739   3.986   2.650 -0.8000 -1.3856 -0.8034
 1681SOL     OW 5041   3.775   0.723   1.989 -0.2300  0.2519  0.0669
 1681SOL    HW1 5042   3.755   0.641   1.944 -1.0217  2.3709 -3.9155
 1681SOL    HW2 5043   3.704   0.733   2.053 -1.8188 -0.8308 -1.4310
 1682SOL     OW 5044   3.495   3.780   2.365 -0.2610  0.1490 -0.2274
 1682SOL    HW1 5045   3.504   3.833   2.444  2.2037  0.0479 -0.3769
 1682SOL    HW2 5046   3.467   3.842   2.298 -0.4609  0.6316  0.2913
 1683SOL     OW 5047   0.307   0.040   0.358  0.0333  0.0201 -0.5118
 1683SOL    HW1 5048   0.225   0.090   0.353  0.7185  1.2918  0.5078
 1683SOL    HW2 5049   0.279  -0.051   0.352 -1.6808  0.3192  1.5690
 1684SOL     OW 5050   3.580   2.595   1.359 -0.1722  0.5041 -0.2624
 1684SOL    HW1 5051   3.555   2.682   1.329  1.3915  1.0414 -0.0717
 1684SOL    HW2 5052   3.547   2.589   1.448 -1.7406  0.2402 -0.8296
 1685SOL     OW 5053   3.476   0.803   3.389 -0.2895  0.4893  0.0413
 1685SOL    HW1 5054   3.451   0.712   3.401  0.0943  0.4987  1.0480
 1685SOL    HW2 5055   3.543   0.819   3.456 -0.9482  1.7358  0.4492
 1686SOL     OW 5056   0.062   2.348   3.467 -0.5276  0.2793 -0.2655
 1686SOL    HW1 5057   0.066   2.416   3.534  1.1882  1.3653 -1.4143
 1686SOL    HW2 5058   0.152   2.340   3.435 -1.3331 -0.0245 -2.6127
 1687SOL     OW 5059   0.148   1.912   0.816  0.1547  0.4458  0.0454
 1687SOL    HW1 5060   0.096   1.942   0.891 -0.9746  0.0519 -0.5414
 1687SOL    HW2 5061   0.184   1.991   0.778 -1.5030  0.9623 -0.5655
 1688SOL     OW 5062   1.873   2.249   2.446  0.5687  0.2343 -0.2635
 1688SOL    HW1 5063   1.861   2.328   2.393 -0.5808  0.4672  0.3034
 1688SOL    HW2 5064   1.952   2.267   2.498 -1.0056  2.1158  1.6655
 1689SOL     OW 5065   0.874   1.315   1.168 -0.2426  0.0655  0.3356
 1689SOL    HW1 5066   0.945   1.303   1.230 -0.7315 -1.6185  0.6111
 1689SOL    HW2 5067   0.909   1.280   1.085 -0.5234 -0.1948  0.3250
 1690SOL     OW 5068   3.489   3.801   3.499  0.5998 -0.1654  0.2319
 1690SOL    HW1 5069   3.488   3.727   3.439  1.1775 -0.2776  0.3586
 1690SOL    HW2 5070   3.569   3.789   3.551 -0.1475 -0.3540  1.3704
 1691SOL     OW 5071   0.969   3.707   1.614  0.2087  0.1948  0.3867
 1691SOL    HW1 5072   0.893   3.708   1.556 -1.2672  0.5837  2.1885
 1691SOL    HW2 5073   1.038   3.750   1.565 -0.6925 -0.2305 -1.3557
 1692SOL     OW 5074   1.819   3.953   0.823 -0.5358  0.0398  0.0528
 1692SOL    HW1 5075   1.784   3.995   0.745  3.9644  1.8636 -1.2854
 1692SOL    HW2 5076   1.807   4.018   0.893  0.0934  0.6341 -0.3814
 1693SOL     OW 5077   0.306   2.670   1.082  0.2885  0.1854  0.4083
 1693SOL    HW1 5078   0.367   2.635   1.148 -0.4196  1.6299  1.8984
 1693SOL    HW2 5079   0.244   2.599   1.066 -0.1409  0.1263  2.1222
 1694SOL     OW 5080   0.802   3.254   1.283  0.1344 -0.4379  0.1158
 1694SOL    HW1 5081   0.893   3.265   1.310  0.5559  0.0441 -1.4254
 1694SOL    HW2 5082   0.779   3.338   1.243 -1.1001 -0.4509  0.7501
 1695SOL     OW 5083   2.050   1.811   2.143 -0.3117 -0.0649  0.2854
 1695SOL    HW1 5084   2.070   1.837   2.053 -2.3255 -0.6968 -0.4052
 1695SOL    HW2 5085   2.070   1.888   2.196 -0.4768  0.8181 -0.9138
 1696SOL     OW 5086   0.821   3.838   0.494 -0.2655 -0.6592 -0.0949
 1696SOL    HW1 5087   0.828   3.929   0.521  0.3622 -0.2355 -1.5906
 1696SOL    HW2 5088   0.835   3.788   0.574  0.2137  0.5434  0.5932
 1697SOL     OW 5089   2.064   3.119   1.187 -1.0543 -0.0827  0.1143
 1697SOL    HW1 5090   2.073   3.070   1.106 -0.4400  1.6097 -0.8883
 1697SOL    HW2 5091   2.109   3.066   1.253  1.2759 -0.0162 -1.3205
 1698SOL     OW 5092   2.072   1.478   1.677  0.8330  0.5686  0.8039
 1698SOL    HW1 5093   2.058   1.412   1.745  0.1395 -0.1220  0.0076
 1698SOL    HW2 5094   2.144   1.532   1.711  2.2615 -1.3197  0.9483
 1699SOL     OW 5095   1.802   3.646   0.830  0.9254 -0.2919 -0.5764
 1699SOL    HW1 5096   1.758   3.620   0.749  1.7982 -2.6058 -0.3823
 1699SOL    HW2 5097   1.786   3.740   0.836 -0.1062 -0.2388 -2.8431
 1700SOL     OW 5098   1.089   0.359   1.182 -0.2620  0.5198  0.4551
 1700SOL    HW1 5099   0.999   0.351   1.152  0.4185  0.7434 -1.8034
 1700SOL    HW2 5100   1.115   0.448   1.157  0.5518  0.5182  1.2247
 1701SOL     OW 5101   2.179   2.984   3.862 -1.0267 -0.5673 -0.2247
 1701SOL    HW1 5102   2.102   3.002   3.808 -2.1708  0.4136  1.6175
 1701SOL    HW2 5103   2.247   3.041   3.826 -1.7143 -0.0390 -0.7298
 1702SOL     OW 5104   1.263   0.788   0.881 -0.0572 -0.0422 -0.6943
 1702SOL    HW1 5105   1.325   0.857   0.903  0.2661  0.7628 -3.6773
 1702SOL    HW2 5106   1.316   0.721   0.837 -0.5520 -1.7599  1.1609
 1703SOL     OW 5107   1.792   3.321   3.692  0.3135  0.0378  0.9276
 1703SOL    HW1 5108   1.839   3.307   3.774  0.4842  1.3404  1.0708
 1703SOL    HW2 5109   1.733   3.246   3.685  0.6665 -0.3574  1.9721
 1704SOL     OW 5110   2.825   0.536   0.457 -0.0404  0.4958  0.1746
 1704SOL    HW1 5111   2.760   0.510   0.392 -1.3645  2.2792  0.7020
 1704SOL    HW2 5112   2.886   0.593   0.408 -0.8739  1.6059  0.3901
 1705SOL     OW 5113   3.982   0.077   1.749  0.1938 -0.4118 -0.6965
 1705SOL    HW1 5114   3.942   0.095   1.664  0.2023  2.0375 -0.2312
 1705SOL    HW2 5115   3.926   0.120   1.812  1.5461 -0.0650  0.3138
 1706SOL     OW 5116   0.178   1.098   2.002  0.5898  0.5141  0.0637
 1706SOL    HW1 5117   0.114   1.145   2.055  0.0535  0.5356 -0.5870
 1706SOL    HW2 5118   0.210   1.028   2.059 -2.0341 -1.2344 -0.4438
 1707SOL     OW 5119   0.280   0.538   0.269 -0.2152  0.0782  0.1543
 1707SOL    HW1 5120   0.305   0.449   0.247 -1.4598 -0.0870 -0.6839
 1707SOL    HW2 5121   0.360   0.577   0.305  1.5517 -0.1266 -3.1741
 1708SOL     OW 5122   2.692   1.388   1.897  0.2471  0.5952  0.2847
 1708SOL    HW1 5123   2.756   1.362   1.964  0.3142  0.5118  0.1874
 1708SOL    HW2 5124   2.717   1.339   1.819 -0.4284 -0.0793  0.4745
 1709SOL     OW 5125   2.318   0.765   1.602  0.3479 -0.1998 -0.0534
 1709SOL    HW1 5126   2.259   0.701   1.561 -0.1351 -0.2178  0.6463
 1709SOL    HW2 5127   2.397   0.715   1.623  0.9144 -0.0245 -1.6191
 1710SOL     OW 5128   3.944   2.995   1.563 -0.0788 -0.4325 -0.1075
 1710SOL    HW1 5129   3.905   3.062   1.506  0.0791 -0.5407 -0.3424
 1710SOL    HW2 5130   4.020   3.038   1.602  0.7205 -0.8373 -1.1686
 1711SOL     OW 5131   1.008   2.604   2.281 -0.5865 -0.0901  0.4213
 1711SOL    HW1 5132   1.093   2.648   2.277 -0.3423 -0.5452  0.4063
 1711SOL    HW2 5133   0.968   2.621   2.196 -1.1906  1.4278  0.9911
 1712SOL     OW 5134   2.924   0.684   2.388  0.2218 -0.1514 -0.4656
 1712SOL    HW1 5135   2.994   0.682   2.453 -1.5491 -1.8643  1.5192
 1712SOL    HW2 5136   2.890   0.773   2.392  0.9342  0.1054  0.0403
 1713SOL     OW 5137   0.298   1.198   1.756  0.2272 -0.3272 -0.3488
 1713SOL    HW1 5138   0.286   1.174   1.848 -0.5882 -1.0640 -0.6308
 1713SOL    HW2 5139   0.352   1.276   1.758 -0.9931  0.5291  0.8350
 1714SOL     OW 5140   1.084   0.491   1.456  0.3960 -0.0820 -0.0534
 1714SOL    HW1 5141   1.103   0.447   1.373 -0.7374  0.4513 -0.6169
 1714SOL    HW2 5142   1.106   0.427   1.523 -0.8801 -1.3998 -0.8377
 1715SOL     OW 5143   1.081   1.934   3.107 -0.2062  0.1215 -0.2364
 1715SOL    HW1 5144   1.131   1.973   3.035 -1.6710  0.0804 -1.3139
 1715SOL    HW2 5145   0.990   1.957   3.088 -0.7930 -1.3414  0.6746
 1716SOL     OW 5146   2.146   1.110   2.636 -0.4780 -0.1884 -0.2185
 1716SOL    HW1 5147   2.075   1.056   2.673  0.4848 -0.6964  0.9827
 1716SOL    HW2 5148   2.143   1.191   2.687 -1.1910  0.4622 -1.2530
 1717SOL     OW 5149   2.034   3.005   0.604 -0.1606  0.4130 -0.0657
 1717SOL    HW1 5150   2.063   3.082   0.653 -0.2148  0.4548 -0.0982
 1717SOL    HW2 5151   2.043   3.031   0.512 -0.1163  0.3567 -0.0769
 1718SOL     OW 5152   1.409   3.083   1.718 -0.0570 -0.6255 -0.0299
 1718SOL    HW1 5153   1.421   3.147   1.648  0.6363  0.2199  0.8502
 1718SOL    HW2 5154   1.360   3.129   1.786 -1.6985 -1.7624 -0.3578
 1719SOL     OW 5155   2.298   3.229   3.252  0.7388  0.7241 -0.3480
 1719SOL    HW1 5156   2.370   3.168   3.266  0.7468  0.8082 -0.0133
 1719SOL    HW2 5157   2.279   3.224   3.159  0.6698  0.1308 -0.3025
 1720SOL     OW 5158   2.565   2.751   3.504  0.4209  0.3696 -0.2174
 1720SOL    HW1 5159   2.576   2.783   3.594  0.7930  2.8439 -1.0583
 1720SOL    HW2 5160   2.654   2.752   3.468  0.2213 -0.2375 -0.7221
 1721SOL     OW 5161   1.749   1.671   0.452 -0.8513 -0.5058  0.0214
 1721SOL    HW1 5162   1.691   1.684   0.376  0.1924  0.6552 -0.6134
 1721SOL    HW2 5163   1.733   1.748   0.507 -1.1998 -1.0745  0.7287
 1722SOL     OW 5164   0.051   1.207   3.546 -0.7905  0.0386  0.2327
 1722SOL    HW1 5165   0.027   1.278   3.605  1.3762  1.0535 -0.0109
 1722SOL    HW2 5166   0.015   1.232   3.461 -1.8168 -0.2204  0.5779
 1723SOL     OW 5167   0.642   0.569   3.126  0.5106  0.3335  0.1046
 1723SOL    HW1 5168   0.580   0.496   3.132  0.0376  0.7518  0.4051
 1723SOL    HW2 5169   0.587   0.647   3.116  1.0156  0.6242 -0.5695
 1724SOL     OW 5170   0.657   2.997   0.942 -0.0619  0.1225  0.1893
 1724SOL    HW1 5171   0.601   2.963   1.012 -1.3148 -0.0128 -0.8381
 1724SOL    HW2 5172   0.730   3.039   0.988  0.3106 -1.8516  1.5383
 1725SOL     OW 5173   3.565   0.580   2.869 -0.2414 -0.3645 -0.2421
 1725SOL    HW1 5174   3.640   0.599   2.814 -0.5269  0.4314 -0.3659
 1725SOL    HW2 5175   3.569   0.644   2.940 -0.8557 -0.2398 -0.3086
 1726SOL     OW 5176   3.147   3.405   3.696 -0.5367  0.0269  0.2753
 1726SOL    HW1 5177   3.105   3.325   3.726  0.8705 -0.4137  1.1689
 1726SOL    HW2 5178   3.121   3.472   3.760 -0.2843 -0.1347  0.5508
 1727SOL     OW 5179   0.039   2.734   0.244  0.2725  0.3564 -0.4702
 1727SOL    HW1 5180   0.088   2.651   0.239 -0.3886 -0.0141 -0.8993
 1727SOL    HW2 5181   0.086   2.785   0.310  1.5059  0.1842 -1.1863
 1728SOL     OW 5182   2.669   2.855   2.501 -0.2068 -0.4228 -0.0675
 1728SOL    HW1 5183   2.746   2.911   2.503 -0.1882 -0.4194 -0.6538
 1728SOL    HW2 5184   2.662   2.820   2.590  0.0199  0.1824  0.1941
 1729SOL     OW 5185   0.202   0.218   3.367  1.0083  0.0671  0.2432
 1729SOL    HW1 5186   0.144   0.143   3.383  0.1488  0.5426 -0.5621
 1729SOL    HW2 5187   0.282   0.197   3.416  0.5563 -1.0896  0.5220
 1730SOL     OW 5188   0.572   3.445   2.204 -0.1507 -0.0477  0.5948
 1730SOL    HW1 5189   0.563   3.406   2.291 -0.7971  0.5941  0.8277
 1730SOL    HW2 5190   0.628   3.522   2.218  1.3554 -1.0137  0.0921
 1731SOL     OW 5191   3.979   0.200   2.935  0.2283 -0.1639 -0.0192
 1731SOL    HW1 5192   3.890   0.221   2.909 -0.0184 -1.6643 -0.4884
 1731SOL    HW2 5193   3.995   0.112   2.899  1.7448 -0.0980  0.4029
 1732SOL     OW 5194   2.494   3.306   0.382  0.3464  0.2130  0.2898
 1732SOL    HW1 5195   2.473   3.399   0.376  0.4742  0.2280  0.0899
 1732SOL    HW2 5196   2.512   3.292   0.475 -0.8812  0.1271  0.5278
 1733SOL     OW 5197   2.943   0.888   2.127  0.0114 -0.0530  0.5010
 1733SOL    HW1 5198   2.999   0.823   2.084 -1.2023 -0.7152 -0.1219
 1733SOL    HW2 5199   2.866   0.839   2.155 -0.4315  0.9128  1.0168
 1734SOL     OW 5200   3.372   3.658   0.235 -0.0071  0.2512 -0.2715
 1734SOL    HW1 5201   3.329   3.652   0.151  1.8650  0.9006 -1.3456
 1734SOL    HW2 5202   3.417   3.743   0.233 -0.6398  0.7044  1.7590
 1735SOL     OW 5203   3.231   1.387   3.935  0.5654  0.3602  0.0480
 1735SOL    HW1 5204   3.244   1.310   3.991 -1.5296  0.0567  0.1774
 1735SOL    HW2 5205   3.138   1.408   3.943  0.8903  2.3413 -0.7491
 1736SOL     OW 5206   2.160   1.961   0.754 -0.5019  0.4777  0.2077
 1736SOL    HW1 5207   2.087   1.899   0.749 -0.5292  0.4061  1.2663
 1736SOL    HW2 5208   2.126   2.041   0.714 -1.3502  0.6166  1.1784
 1737SOL     OW 5209   2.432   0.262   2.480  0.0918 -0.2251 -0.5280
 1737SOL    HW1 5210   2.426   0.234   2.571  0.1372 -0.9314 -0.7358
 1737SOL    HW2 5211   2.396   0.188   2.430  1.1303 -0.3254 -1.1541
 1738SOL     OW 5212   3.760   0.088   2.626  0.3465  0.3561 -0.2047
 1738SOL    HW1 5213   3.852   0.075   2.604  0.1175 -1.6240 -0.1519
 1738SOL    HW2 5214   3.751   0.052   2.714 -0.6178 -0.1329 -0.4865
 1739SOL     OW 5215   1.830   2.326   3.873  0.2987  1.2298 -0.1306
 1739SOL    HW1 5216   1.825   2.269   3.797  0.6356 -1.1669  1.5281
 1739SOL    HW2 5217   1.903   2.385   3.854  0.4143  0.6546 -1.6139
 1740SOL     OW 5218   2.756   3.835   2.072  0.1940  0.2149 -0.1334
 1740SOL    HW1 5219   2.741   3.751   2.114  1.7277 -0.3904 -0.7311
 1740SOL    HW2 5220   2.784   3.893   2.143 -0.7538  0.2214  0.2554
 1741SOL     OW 5221   2.394   2.520   3.449  0.1267  0.1872  0.1600
 1741SOL    HW1 5222   2.454   2.594   3.441  3.3492 -2.1293  0.9662
 1741SOL    HW2 5223   2.386   2.505   3.543  0.3032 -0.9974  0.0089
 1742SOL     OW 5224   1.883   2.054   2.118 -0.0744  0.5240  0.2135
 1742SOL    HW1 5225   1.929   2.042   2.035  1.9419 -1.0252  1.4514
 1742SOL    HW2 5226   1.831   1.974   2.128  0.7503  0.0650  1.0229
 1743SOL     OW 5227   1.711  -0.031   2.155  0.0393  0.4050  0.6733
 1743SOL    HW1 5228   1.620  -0.002   2.167 -0.0074  0.4850  0.1581
 1743SOL    HW2 5229   1.753   0.043   2.111  0.0404 -0.1158 -0.2221
 1744SOL     OW 5230   2.254   3.211   0.764  0.2222  0.3707  0.1701
 1744SOL    HW1 5231   2.307   3.134   0.744 -1.0484 -0.3432 -0.6173
 1744SOL    HW2 5232   2.260   3.220   0.859  1.5471  0.1886  0.1273
 1745SOL     OW 5233   3.386   1.104   2.186  0.2365 -0.2184 -0.0824
 1745SOL    HW1 5234   3.371   1.195   2.212 -0.6897 -0.2186 -0.5533
 1745SOL    HW2 5235   3.430   1.111   2.101  0.7439 -0.2193  0.1750
 1746SOL     OW 5236   1.175   0.180   1.372  0.1754 -0.1210 -0.1001
 1746SOL    HW1 5237   1.216   0.097   1.348  0.0579  0.1035 -1.0943
 1746SOL    HW2 5238   1.143   0.217   1.290 -1.1758  0.1745  0.5332
 1747SOL     OW 5239   1.255   0.953   2.949  0.2814 -0.7377  0.1257
 1747SOL    HW1 5240   1.226   1.003   3.026 -4.5934 -0.5359 -1.4797
 1747SOL    HW2 5241   1.262   0.863   2.980  1.0676 -0.2856  1.3243
 1748SOL     OW 5242   2.104   3.279   1.821  0.1439  0.0970 -0.5087
 1748SOL    HW1 5243   2.187   3.231   1.823  1.0563  1.5976 -0.8902
 1748SOL    HW2 5244   2.050   3.237   1.888  1.2277 -0.8700 -0.2118
 1749SOL     OW 5245   0.827   2.052   3.067 -0.1993 -0.4004 -0.1456
 1749SOL    HW1 5246   0.854   2.126   3.011  1.0739 -0.4924  0.3345
 1749SOL    HW2 5247   0.812   1.981   3.005  1.3016 -0.5323 -0.4021
 1750SOL     OW 5248   2.675   0.841   1.530  0.2282 -0.0992  0.2522
 1750SOL    HW1 5249   2.651   0.828   1.622 -1.0037 -0.6129 -0.1173
 1750SOL    HW2 5250   2.766   0.811   1.524  0.6299  0.7991  1.4786
 1751SOL     OW 5251   3.303   0.248   2.684  0.0462  0.6691  0.1857
 1751SOL    HW1 5252   3.279   0.200   2.604 -0.0863 -0.6561  0.9966
 1751SOL    HW2 5253   3.335   0.180   2.744 -1.4489  1.4023  1.8924
 1752SOL     OW 5254   3.826   0.532   0.903 -0.2187  0.2037 -0.1912
 1752SOL    HW1 5255   3.827   0.627   0.913 -0.7642  0.0423  1.7476
 1752SOL    HW2 5256   3.877   0.516   0.824  0.6329  2.0550 -0.0698
 1753SOL     OW 5257   0.299   2.353   3.352 -0.4750 -0.1693  0.5143
 1753SOL    HW1 5258   0.318   2.409   3.277  0.7791 -0.8882  0.2580
 1753SOL    HW2 5259   0.382   2.346   3.399 -1.5236  1.3390  2.7598
 1754SOL     OW 5260   0.827   1.822   2.913 -0.3016 -0.0955  0.0241
 1754SOL    HW1 5261   0.732   1.808   2.911 -0.2099 -0.7670  0.2157
 1754SOL    HW2 5262   0.864   1.738   2.887  0.2452  0.1423  0.0311
 1755SOL     OW 5263   0.842   2.629   0.102 -0.0501 -0.4810 -0.3126
 1755SOL    HW1 5264   0.908   2.669   0.045 -1.4197  0.2909 -1.4404
 1755SOL    HW2 5265   0.885   2.621   0.187  1.2879  0.5737 -0.8509
 1756SOL     OW 5266   2.830   1.700   2.189  0.1590  0.8247 -0.0969
 1756SOL    HW1 5267   2.911   1.688   2.239 -0.5801  1.0373  1.1730
 1756SOL    HW2 5268   2.760   1.676   2.250 -0.6936 -1.6063 -1.8613
 1757SOL     OW 5269   1.533   2.250   3.985 -0.6616 -0.0119 -0.4126
 1757SOL    HW1 5270   1.573   2.253   3.898 -1.3844  0.3012 -0.7397
 1757SOL    HW2 5271   1.443   2.277   3.971 -0.6478  0.5585  0.5162
 1758SOL     OW 5272   3.201   2.565   1.837 -0.1384  0.1843 -0.8188
 1758SOL    HW1 5273   3.198   2.613   1.755 -0.6815 -0.4381 -1.1679
 1758SOL    HW2 5274   3.263   2.494   1.822  0.2543  0.4490 -0.4772
 1759SOL     OW 5275   3.492   3.350   1.718 -0.0177 -0.5556 -0.2178
 1759SOL    HW1 5276   3.472   3.441   1.700 -2.2939 -1.1671 -1.1865
 1759SOL    HW2 5277   3.515   3.313   1.633  0.9018 -0.9005  0.1675
 1760SOL     OW 5278   0.223   1.824   2.671  0.2310  0.1171 -0.2158
 1760SOL    HW1 5279   0.299   1.786   2.627 -0.6425 -1.0954 -0.7253
 1760SOL    HW2 5280   0.258   1.902   2.715  2.0313 -1.0570  0.5735
 1761SOL     OW 5281   0.851   1.315   2.740  0.1478 -0.1178  0.0322
 1761SOL    HW1 5282   0.856   1.221   2.756  1.4263 -0.1305 -0.3411
 1761SOL    HW2 5283   0.793   1.323   2.663  0.3171 -0.6222 -0.1528
 1762SOL     OW 5284   2.396   2.780   3.880 -0.5226 -0.0575 -0.0917
 1762SOL    HW1 5285   2.323   2.842   3.879 -0.4476  0.0658  1.1216
 1762SOL    HW2 5286   2.437   2.793   3.965 -0.2289 -1.4660 -0.0034
 1763SOL     OW 5287   1.781   2.659   1.977 -0.3826  0.1351  0.2936
 1763SOL    HW1 5288   1.698   2.610   1.977 -0.5877  0.4347 -1.1256
 1763SOL    HW2 5289   1.766   2.731   2.038 -0.9609 -0.1495  0.4972
 1764SOL     OW 5290   1.123   3.014   1.446  0.4198  0.5606 -0.1936
 1764SOL    HW1 5291   1.052   3.078   1.439  0.2341  0.5136  1.0637
 1764SOL    HW2 5292   1.085   2.942   1.496  1.2109  0.3208  0.0633
 1765SOL     OW 5293   1.978   3.374   2.471 -0.1473  0.2699  0.2111
 1765SOL    HW1 5294   2.002   3.315   2.399 -1.7242 -1.3667  0.9559
 1765SOL    HW2 5295   1.947   3.453   2.427 -0.6646 -0.5215 -0.9242
 1766SOL     OW 5296   0.565   0.509   0.988 -0.2974  0.4598 -0.0207
 1766SOL    HW1 5297   0.529   0.528   1.075  1.9582  0.1896  1.0744
 1766SOL    HW2 5298   0.641   0.567   0.980 -0.2166  0.1794 -1.6528
 1767SOL     OW 5299   2.829   0.428   3.647 -0.6362  0.4763 -0.3465
 1767SOL    HW1 5300   2.891   0.373   3.695 -0.4362  1.5123  0.6350
 1767SOL    HW2 5301   2.848   0.412   3.555 -0.2044 -0.6571 -0.0712
 1768SOL     OW 5302   1.396   3.598   2.544 -0.2507 -0.6629  0.3591
 1768SOL    HW1 5303   1.443   3.648   2.611 -0.8770  0.5937 -0.1139
 1768SOL    HW2 5304   1.346   3.663   2.495  0.0985 -1.5694 -1.2848
 1769SOL     OW 5305   0.048   3.722   1.490 -0.0714  0.3022  0.1373
 1769SOL    HW1 5306  -0.012   3.703   1.562  0.3267 -2.2817 -0.1380
 1769SOL    HW2 5307  -0.008   3.725   1.412  0.0132 -1.4459 -0.0263
 1770SOL     OW 5308   3.114   0.631   2.942  0.4245  0.2779 -0.1509
 1770SOL    HW1 5309   3.089   0.555   2.889  0.3120  0.1409  0.0972
 1770SOL    HW2 5310   3.032   0.663   2.978  0.6907 -0.7996  1.5086
 1771SOL     OW 5311   3.268   0.840   2.975 -0.0506 -1.2471  0.2416
 1771SOL    HW1 5312   3.313   0.878   2.900 -2.5194  2.4997  0.3537
 1771SOL    HW2 5313   3.204   0.780   2.938  0.9268 -1.9778 -0.3205
 1772SOL     OW 5314   3.828   0.101   2.359  0.4205 -0.2590 -0.0192
 1772SOL    HW1 5315   3.789   0.165   2.419  0.9947  0.3717 -0.3114
 1772SOL    HW2 5316   3.807   0.016   2.399  0.1923  0.1228  0.7042
 1773SOL     OW 5317   0.070   3.940   3.160 -1.2390 -0.8548 -0.1777
 1773SOL    HW1 5318  -0.005   3.996   3.179  0.7739  1.3952  1.8501
 1773SOL    HW2 5319   0.071   3.875   3.231 -1.8902 -1.6320 -0.8635
 1774SOL     OW 5320   2.989   0.694   0.300  0.2043 -0.1676 -0.0666
 1774SOL    HW1 5321   2.911   0.730   0.259  0.7413  1.4508  0.2807
 1774SOL    HW2 5322   3.055   0.695   0.229 -0.1022 -1.6871 -0.4090
 1775SOL     OW 5323   3.551   2.837   1.245  0.5073  0.1545 -0.2155
 1775SOL    HW1 5324   3.533   2.927   1.271  1.3018  0.2172  0.1667
 1775SOL    HW2 5325   3.612   2.846   1.171  0.8440 -0.0713  0.0344
 1776SOL     OW 5326   2.117   1.399   3.107  0.5720 -0.0356  0.2916
 1776SOL    HW1 5327   2.140   1.479   3.059 -1.3120  0.3409 -0.0328
 1776SOL    HW2 5328   2.041   1.423   3.160  0.5582 -1.3675  0.9322
 1777SOL     OW 5329   0.679   0.347   0.809 -0.0953 -0.2822  0.4602
 1777SOL    HW1 5330   0.637   0.384   0.887 -1.4250 -0.7504 -0.0124
 1777SOL    HW2 5331   0.772   0.367   0.821 -0.5462  1.7917  1.0082
 1778SOL     OW 5332   1.181   1.374   2.843  0.7637  0.0050  0.0965
 1778SOL    HW1 5333   1.137   1.459   2.851 -0.9667 -0.4722 -2.9166
 1778SOL    HW2 5334   1.136   1.317   2.904  0.6368  0.7778  0.7315
 1779SOL     OW 5335   0.390   3.015   1.090  0.4716 -0.7010 -0.3162
 1779SOL    HW1 5336   0.366   3.049   1.004 -3.2361 -1.0114  0.4394
 1779SOL    HW2 5337   0.327   2.945   1.107 -0.0671  0.4550  3.3335
 1780SOL     OW 5338   1.774   3.918   3.044 -0.0485 -0.0322 -0.5785
 1780SOL    HW1 5339   1.773   4.006   3.081 -1.8359 -0.2345 -0.0150
 1780SOL    HW2 5340   1.821   3.865   3.108 -1.2924  0.0280  0.4315
 1781SOL     OW 5341   2.890   2.941   3.557 -0.2146 -0.3991  0.3183
 1781SOL    HW1 5342   2.949   2.866   3.566  0.5146  0.3262  1.9427
 1781SOL    HW2 5343   2.900   2.968   3.466 -0.0261 -1.8823 -0.1299
 1782SOL     OW 5344   1.515   3.813   3.025  0.0323 -0.1868  0.4009
 1782SOL    HW1 5345   1.598   3.860   3.036  0.2432 -0.7158  1.1228
 1782SOL    HW2 5346   1.451   3.866   3.074 -0.5648  1.4713 -2.0130
 1783SOL     OW 5347   3.057   1.268   2.435  0.2207 -0.5284  0.3644
 1783SOL    HW1 5348   3.152   1.259   2.445  0.6186  1.9237 -0.6896
 1783SOL    HW2 5349   3.038   1.231   2.349  0.5975  1.0470 -0.4173
 1784SOL     OW 5350   2.387   2.771   3.299  0.2402 -0.3079 -0.1183
 1784SOL    HW1 5351   2.320   2.812   3.353  0.4289 -1.5048  1.0812
 1784SOL    HW2 5352   2.468   2.782   3.349  0.7775  0.2652 -1.0878
 1785SOL     OW 5353   1.533   2.950   0.015  0.1129 -0.3226 -0.4272
 1785SOL    HW1 5354   1.487   2.871  -0.012 -0.3338  0.3069 -1.5528
 1785SOL    HW2 5355   1.466   3.005   0.055  0.6468 -0.9793  1.5012
 1786SOL     OW 5356   0.769   0.158   0.305 -0.0655  0.2299 -0.1592
 1786SOL    HW1 5357   0.840   0.204   0.350  0.0555  1.1366 -1.2292
 1786SOL    HW2 5358   0.701   0.148   0.371  1.8011 -2.6296  1.5698
 1787SOL     OW 5359   0.600   3.763   1.628  0.3649  0.1603  0.2205
 1787SOL    HW1 5360   0.626   3.720   1.547  0.2258  0.5776 -0.0494
 1787SOL    HW2 5361   0.505   3.774   1.620  0.4242  0.6907  0.1960
 1788SOL     OW 5362   0.044   3.389   1.728 -0.2278  0.2162  0.2062
 1788SOL    HW1 5363   0.096   3.317   1.693  3.1957  1.3568  2.4169
 1788SOL    HW2 5364  -0.040   3.349   1.752  1.3449 -2.9600  0.9359
 1789SOL     OW 5365   3.695   2.408   3.860 -0.1582  0.7844 -0.2978
 1789SOL    HW1 5366   3.631   2.393   3.930  0.8238  1.3618  0.7728
 1789SOL    HW2 5367   3.661   2.484   3.812 -0.3642  0.9799  0.1514
 1790SOL     OW 5368   2.701   1.739   1.093 -0.3595  0.1210  0.1649
 1790SOL    HW1 5369   2.768   1.798   1.059  0.9493 -1.4025 -0.0271
 1790SOL    HW2 5370   2.660   1.701   1.015  0.8717 -1.4362  0.2365
 1791SOL     OW 5371   2.161   2.744   0.884 -0.9170  0.1131 -0.0640
 1791SOL    HW1 5372   2.110   2.742   0.803  0.2804  0.0548 -0.8541
 1791SOL    HW2 5373   2.234   2.684   0.867  0.1138  1.1535  0.5151
 1792SOL     OW 5374   0.095   3.388   0.470  0.4805  0.0460  0.0851
 1792SOL    HW1 5375   0.143   3.350   0.397  3.4668 -1.8278  2.7324
 1792SOL    HW2 5376   0.039   3.316   0.501  0.1442  0.4147  0.3388
 1793SOL     OW 5377   1.911   3.688   1.374 -0.7079  0.2761  0.2528
 1793SOL    HW1 5378   1.828   3.651   1.345 -0.3792 -1.3344  1.2230
 1793SOL    HW2 5379   1.903   3.693   1.469  0.0745  0.7121  0.3062
 1794SOL     OW 5380   3.116   1.528   1.288  0.2280 -0.5510  0.4608
 1794SOL    HW1 5381   3.126   1.586   1.363  1.1361  0.8588 -0.6993
 1794SOL    HW2 5382   3.104   1.586   1.213  1.1067 -1.8304 -0.7472
 1795SOL     OW 5383   3.819   2.822   1.392  0.2571 -0.4108 -0.0981
 1795SOL    HW1 5384   3.729   2.853   1.405  0.1035  0.4190 -2.6388
 1795SOL    HW2 5385   3.872   2.875   1.451 -0.7512  0.0913  0.3805
 1796SOL     OW 5386   1.981   1.005   3.181  0.0909  0.5984  0.0851
 1796SOL    HW1 5387   1.898   1.021   3.136 -0.5715  0.6009  1.2742
 1796SOL    HW2 5388   2.048   1.034   3.119 -0.8087  0.9525 -0.7417
 1797SOL     OW 5389   3.170   0.840   1.331 -0.3456 -0.3024  0.5133
 1797SOL    HW1 5390   3.259   0.813   1.351  0.3159  0.7815 -0.7354
 1797SOL    HW2 5391   3.132   0.766   1.283 -0.3058 -0.9707  1.5026
 1798SOL     OW 5392   3.639   0.237   3.622  0.2475  0.3547 -0.2470
 1798SOL    HW1 5393   3.644   0.146   3.651 -1.2320 -0.0311 -1.0807
 1798SOL    HW2 5394   3.651   0.232   3.527  2.3597  1.3009 -0.0806
 1799SOL     OW 5395   3.533   0.987   1.627 -0.0367 -0.0820 -0.5008
 1799SOL    HW1 5396   3.512   1.000   1.534 -0.6319 -3.0665 -0.8741
 1799SOL    HW2 5397   3.629   0.985   1.630  0.1395  2.9988 -0.4698
 1800SOL     OW 5398   3.342   3.117   2.221  0.2443  0.0551 -0.6191
 1800SOL    HW1 5399   3.403   3.154   2.157  0.1690 -0.8224 -1.2091
 1800SOL    HW2 5400   3.264   3.095   2.171 -0.1210  0.0898 -0.0764
 1801SOL     OW 5401   1.277   1.771   2.528  0.5252  0.5266  0.0491
 1801SOL    HW1 5402   1.219   1.806   2.460  0.9305 -1.5560 -1.4569
 1801SOL    HW2 5403   1.222   1.767   2.607 -0.6762  0.7855 -0.7499
 1802SOL     OW 5404   2.079   3.533   1.874  0.3167 -0.4412  0.2070
 1802SOL    HW1 5405   2.072   3.437   1.867  1.7610 -0.5916  0.6426
 1802SOL    HW2 5406   2.165   3.548   1.912  0.0600  1.0447  0.2380
 1803SOL     OW 5407   2.610   0.331   1.828  0.0790 -0.4940 -0.0632
 1803SOL    HW1 5408   2.704   0.329   1.809  0.2595 -2.2869  0.7790
 1803SOL    HW2 5409   2.595   0.419   1.863  1.2683  0.0944 -0.9334
 1804SOL     OW 5410   3.128   0.715   2.026  0.0574 -0.1149  0.0664
 1804SOL    HW1 5411   3.110   0.636   2.077  1.7245  0.7145  2.0820
 1804SOL    HW2 5412   3.224   0.721   2.024 -0.0272  1.3555 -0.8323
 1805SOL     OW 5413   1.652   3.779   1.204 -0.3303  0.0754 -0.1547
 1805SOL    HW1 5414   1.716   3.844   1.173  0.3870 -0.8038 -0.5981
 1805SOL    HW2 5415   1.612   3.746   1.124 -1.9780  1.2069  0.1668
 1806SOL     OW 5416   3.668   2.296   1.941 -0.6427 -1.2652 -0.6254
 1806SOL    HW1 5417   3.752   2.303   1.894 -0.3743 -0.9924 -0.1076
 1806SOL    HW2 5418   3.692   2.293   2.033 -1.2134 -1.1172 -0.4697
 1807SOL     OW 5419   0.177   0.709   1.722 -0.3729 -0.2110 -0.0348
 1807SOL    HW1 5420   0.093   0.749   1.746  0.7291  2.0182  0.4141
 1807SOL    HW2 5421   0.200   0.654   1.797 -0.2131  1.2973  1.0702
 1808SOL     OW 5422   1.839   1.602   1.637 -0.4155 -0.7352  0.3389
 1808SOL    HW1 5423   1.816   1.625   1.727 -0.9309  1.0138 -0.1944
 1808SOL    HW2 5424   1.926   1.561   1.644 -0.6259 -1.0033  1.6579
 1809SOL     OW 5425   1.132   0.211   2.966  0.1993 -0.0709  0.5628
 1809SOL    HW1 5426   1.170   0.152   3.032 -1.2473 -2.8136 -0.8753
 1809SOL    HW2 5427   1.059   0.252   3.011 -2.0148 -3.3894  0.3356
 1810SOL     OW 5428   0.429   1.287   3.224 -0.1613 -0.2357 -0.1222
 1810SOL    HW1 5429   0.352   1.285   3.167  0.8373  0.1352 -1.5231
 1810SOL    HW2 5430   0.392   1.299   3.312 -1.8695 -3.0383 -0.3425
 1811SOL     OW 5431   3.560   0.105   0.498  0.1488 -0.4247 -0.1158
 1811SOL    HW1 5432   3.608   0.068   0.424  1.5818 -0.4697  0.7989
 1811SOL    HW2 5433   3.491   0.157   0.457 -0.1901 -1.8560 -1.4505
 1812SOL     OW 5434   2.564   1.097   2.486 -0.0736  0.2144  0.5712
 1812SOL    HW1 5435   2.479   1.053   2.483 -0.4494  0.9359  0.1466
 1812SOL    HW2 5436   2.606   1.065   2.565  0.2961 -2.0045 -0.4545
 1813SOL     OW 5437   2.007   3.302   1.564  0.4583  0.5411  0.0459
 1813SOL    HW1 5438   2.085   3.271   1.518  0.1851 -0.2446  0.0979
 1813SOL    HW2 5439   2.022   3.280   1.655 -0.5853 -1.2754 -0.1795
 1814SOL     OW 5440   2.947   3.124   2.417 -0.6065 -0.4243 -0.6581
 1814SOL    HW1 5441   3.024   3.162   2.374  0.9778 -0.6696  1.7742
 1814SOL    HW2 5442   2.886   3.197   2.425  0.3791  0.4051 -0.4800
 1815SOL     OW 5443   2.366   1.645   2.271 -0.2782  0.1556 -0.3464
 1815SOL    HW1 5444   2.355   1.686   2.186 -0.9348 -1.8830 -1.3106
 1815SOL    HW2 5445   2.442   1.689   2.309  1.1219 -0.0130 -2.7258
 1816SOL     OW 5446   0.779   3.148   3.560 -0.3582  0.3107  0.5602
 1816SOL    HW1 5447   0.747   3.180   3.476 -3.0123 -2.4394  0.3349
 1816SOL    HW2 5448   0.873   3.134   3.548  0.0850  3.5586 -0.6240
 1817SOL     OW 5449   2.032   2.747   3.590  0.2079  0.8139 -0.2932
 1817SOL    HW1 5450   1.990   2.811   3.647 -1.5358  1.5456 -2.2670
 1817SOL    HW2 5451   2.038   2.668   3.643 -1.3543  1.4433  0.9164
 1818SOL     OW 5452   3.441   3.117   1.213  0.9538 -0.3157 -0.4242
 1818SOL    HW1 5453   3.400   3.069   1.142 -0.9927 -0.0608  0.4559
 1818SOL    HW2 5454   3.368   3.153   1.264  2.2879  0.9843  0.7032
 1819SOL     OW 5455   1.149   1.794   2.790 -0.3428  0.5351 -0.1256
 1819SOL    HW1 5456   1.110   1.877   2.764 -1.7673 -0.2377 -0.5899
 1819SOL    HW2 5457   1.075   1.734   2.798  0.7644 -1.1066 -1.3600
 1820SOL     OW 5458   0.808   3.051   3.004 -0.4571  0.3091 -0.1303
 1820SOL    HW1 5459   0.810   2.964   3.045 -0.6915  0.0989 -0.5607
 1820SOL    HW2 5460   0.889   3.055   2.954  0.2800  0.9254  1.0669
 1821SOL     OW 5461   0.369   2.769   0.815 -0.0040 -0.0385  0.4064
 1821SOL    HW1 5462   0.321   2.728   0.742  1.7119 -0.3776 -0.5841
 1821SOL    HW2 5463   0.354   2.711   0.889 -0.2769 -0.6974 -0.1525
 1822SOL     OW 5464   0.323   1.445   3.757  0.3195 -0.5390  0.2049
 1822SOL    HW1 5465   0.389   1.492   3.807  0.7434 -0.4225 -0.4431
 1822SOL    HW2 5466   0.264   1.513   3.724 -0.6198 -0.7166  1.4669
 1823SOL     OW 5467   0.747   0.651   2.641 -0.0826  0.1906 -0.0106
 1823SOL    HW1 5468   0.657   0.620   2.647  0.0443 -0.1852  0.0015
 1823SOL    HW2 5469   0.743   0.744   2.665 -0.5914  0.3953 -0.8366
 1824SOL     OW 5470   1.205   1.001   3.961 -0.4187  0.2387 -0.7857
 1824SOL    HW1 5471   1.183   0.958   3.879 -1.6333  0.8182 -0.7878
 1824SOL    HW2 5472   1.120   1.020   4.002  0.0955 -2.7155  2.0576
 1825SOL     OW 5473   2.831   0.941   2.447  0.0806 -0.0826 -0.0423
 1825SOL    HW1 5474   2.813   0.947   2.541  2.5221 -1.2751  0.5875
 1825SOL    HW2 5475   2.912   0.992   2.435  0.3918 -0.8229 -1.2844
 1826SOL     OW 5476   0.790   1.188   0.803  0.1519  0.3414  0.2398
 1826SOL    HW1 5477   0.822   1.209   0.716  0.9623 -0.4393  0.3426
 1826SOL    HW2 5478   0.763   1.273   0.839  1.1537  0.8692 -0.2303
 1827SOL     OW 5479   0.270   3.904   2.425 -0.1638  0.2500 -0.4966
 1827SOL    HW1 5480   0.271   3.973   2.359  0.2568 -0.2317 -1.0150
 1827SOL    HW2 5481   0.298   3.947   2.506 -1.0453  0.9244 -0.5426
 1828SOL     OW 5482   0.295   2.109   2.703 -0.0204  0.2168 -0.1451
 1828SOL    HW1 5483   0.371   2.167   2.696 -0.8296  1.3596  0.1696
 1828SOL    HW2 5484   0.297   2.078   2.793 -0.5358  1.1383  0.1937
 1829SOL     OW 5485   2.612   2.035   2.235  0.1448 -0.4480  0.2824
 1829SOL    HW1 5486   2.669   2.049   2.311  0.5181  0.1481 -0.1052
 1829SOL    HW2 5487   2.573   2.120   2.217 -0.5305 -0.7536  0.2641
 1830SOL     OW 5488   1.116   2.136   0.491  0.0323  0.3650 -0.0236
 1830SOL    HW1 5489   1.172   2.207   0.460 -0.0772  1.1484  1.4655
 1830SOL    HW2 5490   1.170   2.058   0.485  1.7284  1.2332  2.2828
 1831SOL     OW 5491   3.292   2.822   1.379  0.0946 -0.0166  0.3777
 1831SOL    HW1 5492   3.284   2.886   1.450  0.4881 -0.4833  0.8534
 1831SOL    HW2 5493   3.361   2.856   1.323  1.9705 -1.1103  1.8590
 1832SOL     OW 5494   2.075   2.730   2.787 -0.0564 -0.5333 -0.0283
 1832SOL    HW1 5495   2.106   2.758   2.873 -0.9609 -0.9391  0.4440
 1832SOL    HW2 5496   1.998   2.676   2.805  1.3459 -3.0270 -0.9019
 1833SOL     OW 5497   0.163   1.927   3.455  0.4354  0.5879  0.0102
 1833SOL    HW1 5498   0.220   1.933   3.532 -1.1961 -0.7900  1.3916
 1833SOL    HW2 5499   0.098   1.997   3.467 -0.2226 -0.0563  0.2457
 1834SOL     OW 5500   0.102   0.462   2.221 -0.1817  0.2256  0.2120
 1834SOL    HW1 5501   0.065   0.382   2.184 -2.5969  1.8460 -1.1134
 1834SOL    HW2 5502   0.033   0.498   2.276  1.3205  0.8330  1.8230
 1835SOL     OW 5503   1.386   0.324   1.176 -0.1281 -0.1002  0.1146
 1835SOL    HW1 5504   1.295   0.321   1.207  0.0769  2.4319  1.2479
 1835SOL    HW2 5505   1.379   0.350   1.084 -0.5639  0.7483  0.3783
 1836SOL     OW 5506   0.349   3.895   2.702 -0.6917 -0.4547 -0.1003
 1836SOL    HW1 5507   0.425   3.837   2.711 -0.4249 -0.5929 -2.4088
 1836SOL    HW2 5508   0.368   3.970   2.757  0.1892 -1.3824  0.8995
 1837SOL     OW 5509   0.456   2.783   2.592  0.0382  0.5766  0.6965
 1837SOL    HW1 5510   0.476   2.837   2.515  0.7567 -1.4434 -0.6126
 1837SOL    HW2 5511   0.373   2.818   2.625 -0.4399  1.3231 -1.1761
 1838SOL     OW 5512   0.111   2.455   1.710 -0.4250  0.5826  0.1023
 1838SOL    HW1 5513   0.112   2.512   1.633 -1.1289 -1.5905 -1.6250
 1838SOL    HW2 5514   0.197   2.413   1.709 -1.5303 -1.8715 -1.5400
 1839SOL     OW 5515   2.937   0.434   1.224 -0.3663  0.2145  0.3606
 1839SOL    HW1 5516   2.969   0.410   1.312  0.4644 -0.4495 -0.1037
 1839SOL    HW2 5517   2.849   0.470   1.239  0.6343  2.3184  1.7281
 1840SOL     OW 5518   0.250   3.768   0.366  0.0284 -0.5816 -0.2359
 1840SOL    HW1 5519   0.342   3.745   0.375  0.1420 -0.7891 -1.7350
 1840SOL    HW2 5520   0.218   3.773   0.457  1.0075 -2.5250  0.2734
 1841SOL     OW 5521   0.136   2.851   1.437 -0.3080  0.9174 -0.0779
 1841SOL    HW1 5522   0.195   2.833   1.510 -2.0145  1.6039  1.5748
 1841SOL    HW2 5523   0.076   2.775   1.436 -0.6649  1.1981 -0.3667
 1842SOL     OW 5524   2.905   2.377   0.146  0.3761 -0.6944 -0.5693
 1842SOL    HW1 5525   2.855   2.301   0.120  0.6817 -0.8977 -0.5725
 1842SOL    HW2 5526   2.841   2.436   0.186 -0.0258 -0.5326 -1.4482
 1843SOL     OW 5527   0.752   1.603   1.747  0.6601 -0.1155 -0.2758
 1843SOL    HW1 5528   0.810   1.531   1.772 -1.1864 -0.9735  1.8861
 1843SOL    HW2 5529   0.790   1.680   1.787  0.4793 -0.6349  0.9343
 1844SOL     OW 5530   2.347   2.967   0.869  0.4540 -0.0485  0.2238
 1844SOL    HW1 5531   2.277   2.902   0.874 -1.3362  1.7591  0.0006
 1844SOL    HW2 5532   2.397   2.943   0.791 -0.6108 -0.7372 -0.2668
 1845SOL     OW 5533   1.526   2.634   3.117 -0.3339  0.2232 -0.4762
 1845SOL    HW1 5534   1.527   2.700   3.047  0.7115  0.4151 -0.2934
 1845SOL    HW2 5535   1.536   2.685   3.197 -2.0158  0.0524 -0.1100
 1846SOL     OW 5536   2.422   3.698   2.791  0.2545  0.5782  0.0645
 1846SOL    HW1 5537   2.421   3.608   2.823  0.4895 -0.1419 -1.8591
 1846SOL    HW2 5538   2.336   3.711   2.752  0.3641  1.0615 -0.0211
 1847SOL     OW 5539   2.460   0.998   3.948  0.2402 -0.5356 -0.0409
 1847SOL    HW1 5540   2.503   0.931   4.001  0.3174  0.3230  1.0373
 1847SOL    HW2 5541   2.441   1.069   4.010  0.9169  0.7941 -1.2831
 1848SOL     OW 5542   1.850   3.294   1.243 -0.5793 -0.0490  0.6546
 1848SOL    HW1 5543   1.929   3.241   1.228  1.1728  2.5235  0.1534
 1848SOL    HW2 5544   1.779   3.230   1.249  1.6137 -2.5652  1.9802
 1849SOL     OW 5545   2.983   3.229   3.475 -0.3978 -0.3615  0.0495
 1849SOL    HW1 5546   2.916   3.232   3.543  0.5276  3.5821  1.0398
 1849SOL    HW2 5547   3.046   3.163   3.504 -0.9999 -0.0998  2.0425
 1850SOL     OW 5548   3.526   0.417   2.254 -0.3044  0.3328 -0.1574
 1850SOL    HW1 5549   3.458   0.475   2.288  0.4488  1.8074 -1.0554
 1850SOL    HW2 5550   3.566   0.379   2.331 -1.1664  0.5924  0.4363
 1851SOL     OW 5551   3.073   2.288   3.461 -0.2931 -0.3729  0.3399
 1851SOL    HW1 5552   3.070   2.229   3.536 -0.5854 -0.7005  0.0782
 1851SOL    HW2 5553   3.162   2.281   3.428  0.3212  0.9994  1.6034
 1852SOL     OW 5554   1.050   1.918   3.402 -0.1713  0.5035  0.6297
 1852SOL    HW1 5555   1.058   1.941   3.309  0.4490  0.3549  0.6427
 1852SOL    HW2 5556   0.985   1.848   3.404  0.7340 -0.3682  0.1591
 1853SOL     OW 5557   3.880   1.346   0.115  0.2110  0.9348 -0.1878
 1853SOL    HW1 5558   3.953   1.304   0.161  1.0749  1.8661 -0.6902
 1853SOL    HW2 5559   3.822   1.376   0.185  0.5454  0.6221  0.2283
 1854SOL     OW 5560   1.729   3.321   1.534 -0.0953 -0.0430  0.4780
 1854SOL    HW1 5561   1.822   3.299   1.521 -0.0371  0.0825  0.6812
 1854SOL    HW2 5562   1.713   3.395   1.475 -0.0296  0.0282  0.5498
 1855SOL     OW 5563   3.993   1.014   2.374  0.2784 -0.1590  0.2605
 1855SOL    HW1 5564   4.059   0.950   2.400  0.0408 -0.6114 -0.2412
 1855SOL    HW2 5565   3.923   0.962   2.335  0.1299  0.4095 -0.2441
 1856SOL     OW 5566   1.430   3.840   1.813  0.1891  0.3003  0.7967
 1856SOL    HW1 5567   1.356   3.897   1.794 -0.6232 -0.7345  0.7507
 1856SOL    HW2 5568   1.437   3.784   1.735  1.1495  0.5224  0.7145
 1857SOL     OW 5569   3.616   2.960   0.693  0.1520 -0.1216  0.2510
 1857SOL    HW1 5570   3.696   2.941   0.741  0.3984  1.2698  0.4356
 1857SOL    HW2 5571   3.628   2.918   0.608  1.1199  0.1552  0.2460
 1858SOL     OW 5572   2.066   3.847   0.906  0.0360 -0.3572  0.0701
 1858SOL    HW1 5573   2.001   3.878   0.842  0.6813  0.4389 -0.2312
 1858SOL    HW2 5574   2.039   3.887   0.989  0.0979 -0.0853 -0.0398
 1859SOL     OW 5575   1.067   3.288   3.849  0.2984 -0.0926  0.1269
 1859SOL    HW1 5576   1.127   3.267   3.921  1.7098  0.1755 -0.9253
 1859SOL    HW2 5577   0.985   3.245   3.873  0.2262  1.2471  2.6389
 1860SOL     OW 5578   1.061   0.088   2.734 -0.6355 -0.0675  0.5456
 1860SOL    HW1 5579   0.998   0.153   2.703 -0.4698 -0.4752 -0.6961
 1860SOL    HW2 5580   1.077   0.112   2.825 -2.6121  0.0242  0.9139
 1861SOL     OW 5581   2.781   1.758   1.521  0.4506 -0.2368 -0.4810
 1861SOL    HW1 5582   2.738   1.777   1.605  1.6048  0.8897 -0.1119
 1861SOL    HW2 5583   2.717   1.781   1.455 -0.9277 -2.2522  0.0674
 1862SOL     OW 5584   2.037   2.526   2.103  0.1480 -0.1264 -0.2469
 1862SOL    HW1 5585   2.030   2.437   2.071 -1.5073  0.3007 -1.2363
 1862SOL    HW2 5586   1.958   2.570   2.070 -0.6058  0.9457  2.5889
 1863SOL     OW 5587   1.562   3.176   2.161 -0.1072  0.4872 -0.1042
 1863SOL    HW1 5588   1.499   3.214   2.222 -0.2718  2.3353 -1.3320
 1863SOL    HW2 5589   1.641   3.162   2.213 -0.6466  0.8289  0.8158
 1864SOL     OW 5590   0.705   2.003   2.670  0.2080 -0.3098  0.5669
 1864SOL    HW1 5591   0.652   2.035   2.597  0.1337  0.8351  1.0990
 1864SOL    HW2 5592   0.641   1.975   2.736  0.2761 -0.5240  0.5443
 1865SOL     OW 5593   0.957   0.811   0.382  0.0486 -0.7260 -0.2183
 1865SOL    HW1 5594   0.995   0.845   0.463 -0.5384 -0.8394  0.1115
 1865SOL    HW2 5595   0.867   0.790   0.405 -0.9244  1.6349 -1.5340
 1866SOL     OW 5596   3.110   3.536  -0.019 -0.7493 -0.3829  0.1729
 1866SOL    HW1 5597   3.031   3.570   0.023 -1.5531 -2.6846  0.6971
 1866SOL    HW2 5598   3.152   3.484   0.050 -1.7047 -3.6527 -1.5280
 1867SOL     OW 5599   1.452   3.653   0.192 -0.2418  0.9892  0.4139
 1867SOL    HW1 5600   1.423   3.638   0.102  0.6049  1.4001  0.0612
 1867SOL    HW2 5601   1.373   3.682   0.239 -0.2048  3.3119 -0.8015
 1868SOL     OW 5602   1.962   3.942   0.264  1.0867  0.2141  0.1663
 1868SOL    HW1 5603   2.019   3.969   0.192  1.9723 -2.0183 -0.0513
 1868SOL    HW2 5604   1.876   3.931   0.223  0.8110  2.0874  0.1712
 1869SOL     OW 5605   2.815   2.417   2.370  0.3318  0.0450  0.4575
 1869SOL    HW1 5606   2.746   2.467   2.326  0.8953 -0.9392 -1.6948
 1869SOL    HW2 5607   2.776   2.388   2.452 -2.0013 -0.8759 -0.8969
 1870SOL     OW 5608   2.627   1.762   2.387  0.0816  0.1041  0.0421
 1870SOL    HW1 5609   2.638   1.760   2.482 -0.1526  2.1758  0.1432
 1870SOL    HW2 5610   2.594   1.849   2.367  0.6086 -0.0932 -2.0072
 1871SOL     OW 5611   0.824   3.133   3.826 -0.2236  0.2428 -0.2598
 1871SOL    HW1 5612   0.850   3.041   3.813 -1.1990 -0.2276  0.9736
 1871SOL    HW2 5613   0.797   3.162   3.738  0.5302 -0.4960 -0.7540
 1872SOL     OW 5614   2.503   3.598   3.937  0.0840 -0.0973  0.8314
 1872SOL    HW1 5615   2.576   3.551   3.978  0.1186 -0.6262  0.1809
 1872SOL    HW2 5616   2.428   3.539   3.947  0.8276 -2.1279 -3.1684
 1873SOL     OW 5617   2.008   1.553   2.142 -0.1825  0.2151 -0.1336
 1873SOL    HW1 5618   2.042   1.641   2.155 -0.1027  0.3281 -1.0157
 1873SOL    HW2 5619   2.058   1.519   2.068 -0.3902 -0.4766  0.0378
 1874SOL     OW 5620   1.610   3.642   3.896  0.0150  0.1287 -0.0834
 1874SOL    HW1 5621   1.703   3.647   3.873 -0.0550 -0.1136 -0.4255
 1874SOL    HW2 5622   1.603   3.563   3.950 -0.0869 -0.1654 -0.5238
 1875SOL     OW 5623   3.105   0.035   2.000  0.0024  0.6663  0.0076
 1875SOL    HW1 5624   3.142  -0.050   2.022 -1.3394 -0.1854 -0.8740
 1875SOL    HW2 5625   3.011   0.020   1.993 -0.1873  2.0298 -0.9836
 1876SOL     OW 5626   3.561   1.901   1.814 -0.6669 -0.1283 -0.3310
 1876SOL    HW1 5627   3.534   1.823   1.766  0.0495 -0.7556  0.2476
 1876SOL    HW2 5628   3.503   1.970   1.783  1.5797  0.2441 -4.2700
 1877SOL     OW 5629   3.581   2.390   3.498  0.1966  0.1006  0.1817
 1877SOL    HW1 5630   3.665   2.376   3.455 -0.4440 -1.5170 -0.6216
 1877SOL    HW2 5631   3.542   2.464   3.450  0.3536 -0.3906 -0.7292
 1878SOL     OW 5632   1.782   0.798   1.762 -0.1779 -0.5201  0.1303
 1878SOL    HW1 5633   1.840   0.864   1.724 -0.2703 -0.5773 -0.1157
 1878SOL    HW2 5634   1.711   0.789   1.697  0.5961 -1.9544 -0.5749
 1879SOL     OW 5635   2.573   3.315   2.675  0.1189  0.9082  0.2459
 1879SOL    HW1 5636   2.559   3.321   2.769 -0.1103 -1.9586  0.4957
 1879SOL    HW2 5637   2.517   3.242   2.647  1.6712  0.3865 -1.7456
 1880SOL     OW 5638   1.174   2.720   3.624 -0.5034  0.1373  0.0614
 1880SOL    HW1 5639   1.096   2.756   3.580 -0.4204 -0.5844 -0.6932
 1880SOL    HW2 5640   1.168   2.626   3.609  0.0733 -0.0073  0.7354
 1881SOL     OW 5641   1.693   0.704   3.050 -0.0381 -0.2881 -0.2624
 1881SOL    HW1 5642   1.676   0.618   3.090  0.9009 -0.9457 -1.2282
 1881SOL    HW2 5643   1.618   0.718   2.992 -0.8098  0.1329  0.7934
 1882SOL     OW 5644   1.096   2.016   0.938 -0.0479 -0.6673 -0.2042
 1882SOL    HW1 5645   1.024   2.022   1.001 -0.0136  1.0139 -0.2762
 1882SOL    HW2 5646   1.061   2.055   0.858 -0.3383 -3.4065 -1.5359
 1883SOL     OW 5647   1.541   1.662   3.267  0.3480  0.3040 -0.4168
 1883SOL    HW1 5648   1.515   1.754   3.275  1.9265  0.8367 -0.8368
 1883SOL    HW2 5649   1.539   1.645   3.173 -1.2431 -0.5246 -0.2497
 1884SOL     OW 5650   1.183   2.161   2.931  0.4344 -0.4744 -0.5121
 1884SOL    HW1 5651   1.236   2.159   2.851  0.3369 -0.4619 -0.5779
 1884SOL    HW2 5652   1.096   2.187   2.900  0.8872  1.7361 -0.1372
 1885SOL     OW 5653   1.271   2.364   2.721 -0.1077  0.0254  0.0519
 1885SOL    HW1 5654   1.231   2.443   2.757 -0.1545  1.5865 -3.1131
 1885SOL    HW2 5655   1.364   2.375   2.737 -0.0359  1.1231 -1.0233
 1886SOL     OW 5656   0.313   0.814   2.066  0.5613  0.1515  0.0227
 1886SOL    HW1 5657   0.353   0.855   1.989 -0.2982  0.5817 -0.2019
 1886SOL    HW2 5658   0.237   0.767   2.032  1.4336 -1.5353  0.2997
 1887SOL     OW 5659   1.066   1.397   3.532  0.2594  0.8715 -0.7217
 1887SOL    HW1 5660   1.146   1.406   3.480  1.6205  1.0124  1.2498
 1887SOL    HW2 5661   1.097   1.368   3.618 -1.8093  1.1669  0.1869
 1888SOL     OW 5662   0.846   1.180   0.531  0.1323 -0.1395 -0.2313
 1888SOL    HW1 5663   0.805   1.138   0.455  2.0629 -0.5457 -1.1057
 1888SOL    HW2 5664   0.839   1.274   0.513 -3.0200  0.0269  1.1049
 1889SOL     OW 5665  -0.022   0.638   1.468 -0.1584  0.1216  0.4686
 1889SOL    HW1 5666   0.052   0.578   1.471  0.7558  1.2050  0.2724
 1889SOL    HW2 5667   0.017   0.724   1.450 -1.5340  0.5838 -0.4976
 1890SOL     OW 5668   1.398   1.123   3.602  0.4912  0.0496 -0.3728
 1890SOL    HW1 5669   1.420   1.159   3.687 -2.0076  2.4099 -0.5790
 1890SOL    HW2 5670   1.463   1.160   3.542  0.8906  0.2351  0.1772
 1891SOL     OW 5671   1.461   1.237   0.148  0.5244  0.0039 -0.2595
 1891SOL    HW1 5672   1.486   1.282   0.229  0.5989 -0.0978 -0.2250
 1891SOL    HW2 5673   1.429   1.306   0.090  0.6564  0.1023 -0.2139
 1892SOL     OW 5674   3.347   0.567   3.851 -0.0596 -0.0480  0.0879
 1892SOL    HW1 5675   3.325   0.599   3.764  0.3780  0.2007  0.0698
 1892SOL    HW2 5676   3.391   0.640   3.894  1.5237 -0.8178 -0.1786
 1893SOL     OW 5677   3.284   0.015   0.283  0.0130 -0.0809 -0.0596
 1893SOL    HW1 5678   3.233   0.026   0.202  0.5718  1.8248 -0.2103
 1893SOL    HW2 5679   3.373   0.041   0.259  0.2119  0.3846  1.1329
 1894SOL     OW 5680   0.081   2.085   1.536  0.4407 -0.3288 -0.0397
 1894SOL    HW1 5681   0.112   1.998   1.511  0.8587 -0.2617  0.2361
 1894SOL    HW2 5682   0.160   2.137   1.543  0.2296 -0.0544  0.3006
 1895SOL     OW 5683   0.246   2.898   1.709  0.4832 -0.3146  0.3324
 1895SOL    HW1 5684   0.177   2.843   1.746 -1.3801  0.0473 -2.3011
 1895SOL    HW2 5685   0.323   2.841   1.705 -0.1783 -1.3571  1.5179
 1896SOL     OW 5686   2.312   1.125   1.122  0.3701  0.0021 -0.0081
 1896SOL    HW1 5687   2.274   1.128   1.210 -0.6706  1.6507 -0.4782
 1896SOL    HW2 5688   2.384   1.063   1.130  1.1724  1.1049  2.3546
 1897SOL     OW 5689   1.079   0.327   2.497 -0.0160 -0.2267 -0.4009
 1897SOL    HW1 5690   0.986   0.337   2.478 -0.0497  0.7399  0.2195
 1897SOL    HW2 5691   1.088   0.348   2.590  0.6782 -1.3340 -0.1949
 1898SOL     OW 5692   4.008   0.956   0.295  0.0111  0.1626 -0.4526
 1898SOL    HW1 5693   3.961   0.872   0.295 -1.7340  1.0946 -0.7412
 1898SOL    HW2 5694   4.021   0.976   0.202  2.7167 -0.9429 -0.4115
 1899SOL     OW 5695   0.092   0.178   1.458  0.0139 -0.2418 -0.2767
 1899SOL    HW1 5696   0.145   0.228   1.395 -0.6652 -0.3623 -0.9656
 1899SOL    HW2 5697   0.149   0.107   1.486  0.1466 -0.5134 -1.1960
 1900SOL     OW 5698   2.438   0.530   1.913  0.4597 -0.3782  0.3049
 1900SOL    HW1 5699   2.353   0.494   1.887  0.4281 -1.6141  1.9671
 1900SOL    HW2 5700   2.420   0.577   1.995  1.0777  0.8899 -0.2518
 1901SOL     OW 5701   3.769   0.081   1.012  0.5740  0.0344 -0.6796
 1901SOL    HW1 5702   3.736   0.157   0.964  0.5931  0.5031  0.0248
 1901SOL    HW2 5703   3.722   0.007   0.976 -0.0098  0.4834 -0.8514
 1902SOL     OW 5704   0.928   0.324   3.174 -0.3782  0.3368  0.0836
 1902SOL    HW1 5705   0.922   0.261   3.246  1.0194 -1.9056 -1.6177
 1902SOL    HW2 5706   0.841   0.322   3.133 -1.1579  1.5742  1.5904
 1903SOL     OW 5707   3.161   3.458   1.931  0.9117  0.8915 -0.3212
 1903SOL    HW1 5708   3.181   3.376   1.885  0.7601  1.3109 -1.1430
 1903SOL    HW2 5709   3.246   3.486   1.966  1.3955  1.4889 -1.8745
 1904SOL     OW 5710   2.152   1.666   2.952  0.2337 -0.5162 -0.7677
 1904SOL    HW1 5711   2.208   1.669   2.874  0.3287  0.9461 -0.6716
 1904SOL    HW2 5712   2.066   1.693   2.920  0.2201 -0.1344 -0.4138
 1905SOL     OW 5713   1.649   0.482   0.139 -0.6899 -0.0429 -0.2242
 1905SOL    HW1 5714   1.638   0.458   0.231  0.1132 -0.7968 -0.3159
 1905SOL    HW2 5715   1.738   0.456   0.118 -0.8538  0.1589 -1.2166
 1906SOL     OW 5716   2.267   0.781   0.085 -0.3527  0.0530  0.0349
 1906SOL    HW1 5717   2.263   0.736   0.170  2.7055 -0.1425  0.1643
 1906SOL    HW2 5718   2.346   0.747   0.044 -0.6631  1.6803 -2.0439
 1907SOL     OW 5719   3.270   0.314   3.970  0.0107 -0.0787  0.1824
 1907SOL    HW1 5720   3.291   0.393   3.921 -2.1352  3.8482  4.6648
 1907SOL    HW2 5721   3.354   0.284   4.004  1.1099 -1.0801 -3.0882
 1908SOL     OW 5722   0.714   2.600   2.591  0.2448 -0.0353  0.5453
 1908SOL    HW1 5723   0.779   2.670   2.601  0.8966 -0.7319  1.3727
 1908SOL    HW2 5724   0.635   2.644   2.560  0.7890  0.9866  0.5747
 1909SOL     OW 5725   2.903   1.016   0.447  0.3846 -0.5304  0.8583
 1909SOL    HW1 5726   2.917   1.068   0.526  1.0929 -0.2455  0.5458
 1909SOL    HW2 5727   2.914   0.925   0.476 -0.4292 -0.4975  1.3099
 1910SOL     OW 5728   0.095   2.904   0.890 -0.8669  0.0617  0.3985
 1910SOL    HW1 5729   0.180   2.883   0.851 -1.2007 -1.7001  0.5508
 1910SOL    HW2 5730   0.107   2.887   0.984 -1.6846 -1.3246  0.2790
 1911SOL     OW 5731   2.488   1.587   3.819  0.0592 -0.2932 -0.2927
 1911SOL    HW1 5732   2.571   1.566   3.777  0.9901  1.5803  0.4869
 1911SOL    HW2 5733   2.444   1.502   3.829  1.5097 -1.2314 -1.4375
 1912SOL     OW 5734   3.073   1.491   3.197  0.4767  0.2696 -0.3650
 1912SOL    HW1 5735   3.097   1.421   3.258  1.1670  0.8067 -0.0007
 1912SOL    HW2 5736   3.014   1.450   3.134  1.0376 -0.6877 -0.2758
 1913SOL     OW 5737   2.907   2.177   1.664  0.3356 -0.4411  0.0899
 1913SOL    HW1 5738   2.926   2.271   1.666 -0.9026 -0.1435 -1.1454
 1913SOL    HW2 5739   2.977   2.138   1.716  2.3183  0.9102 -1.4071
 1914SOL     OW 5740   0.129   2.473   1.036  0.4687 -0.0305 -0.0201
 1914SOL    HW1 5741   0.078   2.441   0.962  0.6044 -2.7393  0.9322
 1914SOL    HW2 5742   0.064   2.510   1.096  0.0322 -0.2957 -0.3243
 1915SOL     OW 5743   0.956   1.093   2.884  0.5841  0.1406 -0.2199
 1915SOL    HW1 5744   0.921   1.117   2.969 -0.5001 -0.4514 -0.4858
 1915SOL    HW2 5745   0.999   1.009   2.899 -0.8314 -0.6567 -0.5379
 1916SOL     OW 5746   3.027   1.104   2.919  0.0025  0.5896 -0.0973
 1916SOL    HW1 5747   3.059   1.029   2.869 -0.5096  0.9196 -0.9290
 1916SOL    HW2 5748   2.998   1.167   2.853 -2.1632  0.3987  0.5902
 1917SOL     OW 5749   3.394   0.028   3.797  0.2080 -0.1608 -0.3040
 1917SOL    HW1 5750   3.471   0.011   3.742  0.2467 -0.8397 -0.0503
 1917SOL    HW2 5751   3.421   0.003   3.885 -0.2075 -0.1205 -0.1618
 1918SOL     OW 5752   0.323   2.544   0.046  0.0212  0.0599  0.9184
 1918SOL    HW1 5753   0.336   2.477  -0.022  0.6229  1.8871 -0.8586
 1918SOL    HW2 5754   0.410   2.557   0.083 -0.6941 -2.9427  4.2325
 1919SOL     OW 5755   2.108   0.751   1.789 -0.1873 -0.1201  0.3641
 1919SOL    HW1 5756   2.190   0.772   1.744 -0.0772 -1.2868 -0.0139
 1919SOL    HW2 5757   2.069   0.836   1.808  0.6648  0.4366 -0.2805
 1920SOL     OW 5758   0.587   1.135   1.853 -0.0717 -0.2673 -0.1432
 1920SOL    HW1 5759   0.653   1.091   1.907  0.3506 -0.2435 -0.6342
 1920SOL    HW2 5760   0.637   1.199   1.803 -0.6959  0.8711  0.6497
 1921SOL     OW 5761   3.752   0.323   2.855  0.1710 -0.1896 -0.3634
 1921SOL    HW1 5762   3.765   0.402   2.802 -0.5165  0.7195  0.7701
 1921SOL    HW2 5763   3.658   0.324   2.877  0.7782  0.6841  2.6386
 1922SOL     OW 5764   1.021   3.695   3.000 -0.5222 -0.0190 -0.2627
 1922SOL    HW1 5765   1.089   3.696   3.068 -1.6266  1.2148  0.8669
 1922SOL    HW2 5766   1.059   3.746   2.928 -0.6889  1.7767  0.8585
 1923SOL     OW 5767   3.441   1.526   0.302 -0.2426  0.0625 -0.5703
 1923SOL    HW1 5768   3.396   1.560   0.380  1.2326  1.1112 -0.1150
 1923SOL    HW2 5769   3.400   1.572   0.229  1.2066  2.4493 -0.0180
 1924SOL     OW 5770   3.862   0.037   1.516 -0.3024  0.2025  0.1034
 1924SOL    HW1 5771   3.907  -0.042   1.485 -1.3227 -0.4733  0.2887
 1924SOL    HW2 5772   3.875   0.101   1.446  0.1598 -0.2708 -0.2547
 1925SOL     OW 5773   3.856   1.540   3.234 -0.7828  0.1777 -0.1225
 1925SOL    HW1 5774   3.818   1.602   3.297 -0.5890  1.6144 -1.3580
 1925SOL    HW2 5775   3.935   1.585   3.201  1.0246 -1.9550  1.0363
 1926SOL     OW 5776   1.053   0.789   3.417  0.4586 -0.5796  0.3539
 1926SOL    HW1 5777   1.093   0.708   3.449 -0.9708 -1.2869  0.4325
 1926SOL    HW2 5778   1.127   0.847   3.401  1.3900 -0.6374  3.6182
 1927SOL     OW 5779   2.577   0.368   1.111 -0.5771 -0.5868 -0.1756
 1927SOL    HW1 5780   2.628   0.392   1.189  0.4334 -2.1179 -0.3297
 1927SOL    HW2 5781   2.565   0.451   1.065  0.6281  0.0285  0.5515
 1928SOL     OW 5782   2.527   2.100   1.242 -0.2775  0.1313  0.6967
 1928SOL    HW1 5783   2.521   2.132   1.332  0.5587 -2.3533  1.7303
 1928SOL    HW2 5784   2.620   2.079   1.230 -0.1933  1.3734 -1.1402
 1929SOL     OW 5785   2.873   4.002   0.985 -0.0014 -0.1003 -0.0165
 1929SOL    HW1 5786   2.852   3.913   0.957  1.1748 -0.9173  1.5710
 1929SOL    HW2 5787   2.963   4.015   0.957 -0.0730  0.4831  0.0182
 1930SOL     OW 5788   0.585   0.227   2.386  0.6171  0.0360 -0.3389
 1930SOL    HW1 5789   0.569   0.180   2.468 -0.9352 -0.4755 -0.9050
 1930SOL    HW2 5790   0.520   0.296   2.385 -0.6243 -1.0847 -1.9578
 1931SOL     OW 5791   2.015   3.846   0.510 -1.1552  0.0553 -0.3989
 1931SOL    HW1 5792   1.995   3.898   0.431  0.2901 -0.7699 -1.3379
 1931SOL    HW2 5793   1.970   3.893   0.580  1.1549  3.4488 -0.9244
 1932SOL     OW 5794   1.993   3.161   2.937 -0.0621 -0.2933  0.5473
 1932SOL    HW1 5795   1.915   3.124   2.978 -1.8943  2.0426 -0.5786
 1932SOL    HW2 5796   1.993   3.125   2.848 -0.7503  0.7944  0.0789
[truncated: 47,987 more chars]
