# Supplementary material for: Scalable Constant pH Molecular Dynamics in GROMACS
Source: J Chem Theory Comput. 2022 Sep 21;18(10):6148–60. doi: 10.1021/acs.jctc.2c00516 (PMC9558312; doi:10.1021/acs.jctc.2c00516)
Supplement: Supplementary file 1 — ct2c00516_si_001.zip [file ct2c00516_si_001.zip › SI_constant_ph_gromacs/input_CHARMM36/calibration_buffer/README]

Note for this calibration system:

The current version of the code does not allow one 
to have titratable groups that are the same moleculetype 
in the topology to have different initial lambda values.
Therefore, for the calibration of a buffer particle (where 
a second buffer is added to keep the system neutral) the 
topology is modified such, that a copy of the buffer 
molecule is added. Then, in the .mpd it is allowed to 
have different initial lambdas along the calibration.

The whole force field is copied to this directory, and 
a second buffer molecule is added there.
