# Supplementary material for: Scalable Constant pH Molecular Dynamics in GROMACS
Source: J Chem Theory Comput. 2022 Sep 21;18(10):6148–60. doi: 10.1021/acs.jctc.2c00516 (PMC9558312; doi:10.1021/acs.jctc.2c00516)
Supplement: Supplementary file 1 — ct2c00516_si_001.zip [file ct2c00516_si_001.zip › SI_constant_ph_gromacs/input_CHARMM36/cardV_multisite/topol.top]

; Include forcefield parameters
#include "../charmm36-mar2019-cphmd.ff/forcefield.itp"

; Include protein
#include "./topol_Protein_chain_A.itp"

; Include water topology
#include "../charmm36-mar2019-cphmd.ff/tip3p.itp"

; Include topology for ions
#include "../charmm36-mar2019-cphmd.ff/ions.itp"

[ system ]
; Name
CARDIOTOXIN V in water

[ molecules ]
; Compound        #mols
Protein_chain_A     1
SOL         16506
BUF              20
NA               45
CL               58
