# Supplementary material for: Scalable Constant pH Molecular Dynamics in GROMACS
Source: J Chem Theory Comput. 2022 Sep 21;18(10):6148–60. doi: 10.1021/acs.jctc.2c00516 (PMC9558312; doi:10.1021/acs.jctc.2c00516)
Supplement: Supplementary file 1 — ct2c00516_si_001.zip [file ct2c00516_si_001.zip › SI_constant_ph_gromacs/input_CHARMM36/cardV_multisite/NPT.pdb]

TITLE     CARDIOTOXIN V in water
REMARK    THIS IS A SIMULATION BOX
CRYST1   79.435   79.435   79.435  90.00  90.00  90.00 P 1           1
MODEL        1
ATOM      1  N   LEU     1      42.600  50.430  30.220  1.00  0.00           N
ATOM      2  H1  LEU     1      43.590  50.730  30.060  1.00  0.00           H
ATOM      3  H2  LEU     1      42.060  50.580  29.350  1.00  0.00           H
ATOM      4  H3  LEU     1      42.310  51.050  31.010  1.00  0.00           H
ATOM      5  CA  LEU     1      42.580  49.000  30.750  1.00  0.00           C
ATOM      6  HA  LEU     1      42.870  48.460  29.860  1.00  0.00           H
ATOM      7  CB  LEU     1      43.590  48.820  31.960  1.00  0.00           C
ATOM      8  HB1 LEU     1      44.360  49.620  31.940  1.00  0.00           H
ATOM      9  HB2 LEU     1      43.110  48.970  32.950  1.00  0.00           H
ATOM     10  CG  LEU     1      44.280  47.440  31.790  1.00  0.00           C
ATOM     11  HG  LEU     1      45.090  47.570  32.540  1.00  0.00           H
ATOM     12  CD1 LEU     1      43.430  46.210  32.080  1.00  0.00           C
ATOM     13 HD11 LEU     1      44.080  45.420  32.520  1.00  0.00           H
ATOM     14 HD12 LEU     1      42.630  46.460  32.810  1.00  0.00           H
ATOM     15 HD13 LEU     1      42.940  45.850  31.150  1.00  0.00           H
ATOM     16  CD2 LEU     1      44.970  47.360  30.410  1.00  0.00           C
ATOM     17 HD21 LEU     1      45.630  46.470  30.380  1.00  0.00           H
ATOM     18 HD22 LEU     1      44.230  47.190  29.600  1.00  0.00           H
ATOM     19 HD23 LEU     1      45.560  48.260  30.150  1.00  0.00           H
ATOM     20  C   LEU     1      41.110  48.600  31.170  1.00  0.00           C
ATOM     21  O   LEU     1      40.780  48.570  32.310  1.00  0.00           O
ATOM     22  N   LYS     2      40.210  48.210  30.220  1.00  0.00           N
ATOM     23  HN  LYS     2      40.510  48.090  29.280  1.00  0.00           H
ATOM     24  CA  LYS     2      38.870  47.830  30.490  1.00  0.00           C
ATOM     25  HA  LYS     2      38.380  48.430  31.250  1.00  0.00           H
ATOM     26  CB  LYS     2      37.970  48.000  29.310  1.00  0.00           C
ATOM     27  HB1 LYS     2      36.940  47.670  29.520  1.00  0.00           H
ATOM     28  HB2 LYS     2      38.060  49.100  29.130  1.00  0.00           H
ATOM     29  CG  LYS     2      38.280  47.200  28.040  1.00  0.00           C
ATOM     30  HG1 LYS     2      39.370  47.340  27.830  1.00  0.00           H
ATOM     31  HG2 LYS     2      38.050  46.120  28.150  1.00  0.00           H
ATOM     32  CD  LYS     2      37.360  47.710  26.850  1.00  0.00           C
ATOM     33  HD1 LYS     2      37.450  47.000  26.000  1.00  0.00           H
ATOM     34  HD2 LYS     2      36.270  47.610  27.070  1.00  0.00           H
ATOM     35  CE  LYS     2      37.680  49.090  26.310  1.00  0.00           C
ATOM     36  HE1 LYS     2      37.540  49.810  27.140  1.00  0.00           H
ATOM     37  HE2 LYS     2      38.760  49.030  26.030  1.00  0.00           H
ATOM     38  NZ  LYS     2      36.970  49.550  25.110  1.00  0.00           N
ATOM     39  HZ1 LYS     2      37.260  50.510  24.830  1.00  0.00           H
ATOM     40  HZ2 LYS     2      37.260  48.920  24.340  1.00  0.00           H
ATOM     41  HZ3 LYS     2      35.960  49.580  25.340  1.00  0.00           H
ATOM     42  C   LYS     2      38.760  46.320  30.920  1.00  0.00           C
ATOM     43  O   LYS     2      39.250  45.450  30.190  1.00  0.00           O
ATOM     44  N   CYS     3      38.100  46.120  32.040  1.00  0.00           N
ATOM     45  HN  CYS     3      37.820  46.850  32.660  1.00  0.00           H
ATOM     46  CA  CYS     3      37.690  44.750  32.410  1.00  0.00           C
ATOM     47  HA  CYS     3      37.610  44.130  31.530  1.00  0.00           H
ATOM     48  CB  CYS     3      38.700  44.130  33.450  1.00  0.00           C
ATOM     49  HB1 CYS     3      38.720  44.830  34.310  1.00  0.00           H
ATOM     50  HB2 CYS     3      38.400  43.110  33.780  1.00  0.00           H
ATOM     51  SG  CYS     3      40.330  44.060  32.690  1.00  0.00           S
ATOM     52  C   CYS     3      36.260  44.710  32.940  1.00  0.00           C
ATOM     53  O   CYS     3      35.740  45.660  33.450  1.00  0.00           O
ATOM     54  N   HISH    4      35.680  43.510  32.800  1.00  0.00           N
ATOM     55  HN  HISH    4      36.130  42.650  32.590  1.00  0.00           H
ATOM     56  CA  HISH    4      34.300  43.420  33.080  1.00  0.00           C
ATOM     57  HA  HISH    4      33.800  44.370  33.250  1.00  0.00           H
ATOM     58  CB  HISH    4      33.440  42.740  32.060  1.00  0.00           C
ATOM     59  HB1 HISH    4      33.540  41.640  31.960  1.00  0.00           H
ATOM     60  HB2 HISH    4      32.390  42.850  32.400  1.00  0.00           H
ATOM     61  CD2 HISH    4      34.050  42.620  29.570  1.00  0.00           C
ATOM     62  HD2 HISH    4      33.900  41.550  29.420  1.00  0.00           H
ATOM     63  CG  HISH    4      33.760  43.280  30.700  1.00  0.00           C
ATOM     64  NE2 HISH    4      34.250  43.530  28.590  1.00  0.00           N
ATOM     65  HE2 HISH    4      34.450  43.390  27.620  1.00  0.00           H
ATOM     66  ND1 HISH    4      33.820  44.620  30.400  1.00  0.00           N
ATOM     67  HD1 HISH    4      33.520  45.390  30.970  1.00  0.00           H
ATOM     68  CE1 HISH    4      34.100  44.750  29.160  1.00  0.00           C
ATOM     69  HE1 HISH    4      34.190  45.670  28.630  1.00  0.00           H
ATOM     70  C   HISH    4      34.150  42.590  34.380  1.00  0.00           C
ATOM     71  O   HISH    4      34.350  41.380  34.430  1.00  0.00           O
ATOM     72  N   ASN     5      33.710  43.260  35.500  1.00  0.00           N
ATOM     73  HN  ASN     5      33.340  44.180  35.460  1.00  0.00           H
ATOM     74  CA  ASN     5      33.710  42.840  36.870  1.00  0.00           C
ATOM     75  HA  ASN     5      34.520  42.140  37.030  1.00  0.00           H
ATOM     76  CB  ASN     5      33.920  43.930  37.960  1.00  0.00           C
ATOM     77  HB1 ASN     5      33.780  43.450  38.950  1.00  0.00           H
ATOM     78  HB2 ASN     5      34.920  44.410  37.900  1.00  0.00           H
ATOM     79  CG  ASN     5      33.030  45.180  37.840  1.00  0.00           C
ATOM     80  OD1 ASN     5      32.510  45.420  36.730  1.00  0.00           O
ATOM     81  ND2 ASN     5      33.170  46.020  38.890  1.00  0.00           N
ATOM     82 HD21 ASN     5      33.780  45.830  39.660  1.00  0.00           H
ATOM     83 HD22 ASN     5      32.840  46.940  38.700  1.00  0.00           H
ATOM     84  C   ASN     5      32.550  41.990  37.300  1.00  0.00           C
ATOM     85  O   ASN     5      32.770  41.090  38.110  1.00  0.00           O
ATOM     86  N   THR     6      31.290  42.180  36.730  1.00  0.00           N
ATOM     87  HN  THR     6      31.100  42.840  36.010  1.00  0.00           H
ATOM     88  CA  THR     6      30.190  41.270  37.100  1.00  0.00           C
ATOM     89  HA  THR     6      30.310  40.840  38.090  1.00  0.00           H
ATOM     90  CB  THR     6      28.880  42.140  37.330  1.00  0.00           C
ATOM     91  HB  THR     6      28.690  42.910  36.550  1.00  0.00           H
ATOM     92  OG1 THR     6      29.110  42.780  38.620  1.00  0.00           O
ATOM     93  HG1 THR     6      29.160  42.030  39.220  1.00  0.00           H
ATOM     94  CG2 THR     6      27.660  41.310  37.460  1.00  0.00           C
ATOM     95 HG21 THR     6      26.750  41.940  37.550  1.00  0.00           H
ATOM     96 HG22 THR     6      27.440  40.720  36.540  1.00  0.00           H
ATOM     97 HG23 THR     6      27.810  40.610  38.310  1.00  0.00           H
ATOM     98  C   THR     6      29.990  40.210  36.040  1.00  0.00           C
ATOM     99  O   THR     6      29.430  39.130  36.210  1.00  0.00           O
ATOM    100  N   GLN     7      30.530  40.490  34.850  1.00  0.00           N
ATOM    101  HN  GLN     7      31.070  41.330  34.850  1.00  0.00           H
ATOM    102  CA  GLN     7      30.350  39.830  33.600  1.00  0.00           C
ATOM    103  HA  GLN     7      30.170  40.630  32.900  1.00  0.00           H
ATOM    104  CB  GLN     7      31.680  39.200  33.060  1.00  0.00           C
ATOM    105  HB1 GLN     7      31.550  38.890  32.000  1.00  0.00           H
ATOM    106  HB2 GLN     7      32.380  40.060  32.980  1.00  0.00           H
ATOM    107  CG  GLN     7      32.340  38.160  34.060  1.00  0.00           C
ATOM    108  HG1 GLN     7      32.480  38.490  35.110  1.00  0.00           H
ATOM    109  HG2 GLN     7      31.690  37.260  33.980  1.00  0.00           H
ATOM    110  CD  GLN     7      33.620  37.540  33.600  1.00  0.00           C
ATOM    111  OE1 GLN     7      33.680  36.380  33.230  1.00  0.00           O
ATOM    112  NE2 GLN     7      34.740  38.300  33.640  1.00  0.00           N
ATOM    113 HE21 GLN     7      34.650  39.260  33.930  1.00  0.00           H
ATOM    114 HE22 GLN     7      35.660  37.910  33.610  1.00  0.00           H
ATOM    115  C   GLN     7      29.240  38.890  33.400  1.00  0.00           C
ATOM    116  O   GLN     7      29.410  37.650  33.330  1.00  0.00           O
ATOM    117  N   LEU     8      28.040  39.460  33.210  1.00  0.00           N
ATOM    118  HN  LEU     8      27.940  40.440  33.380  1.00  0.00           H
ATOM    119  CA  LEU     8      26.680  38.920  32.960  1.00  0.00           C
ATOM    120  HA  LEU     8      26.250  39.400  32.100  1.00  0.00           H
ATOM    121  CB  LEU     8      26.590  37.420  32.490  1.00  0.00           C
ATOM    122  HB1 LEU     8      27.420  37.230  31.770  1.00  0.00           H
ATOM    123  HB2 LEU     8      26.840  36.800  33.380  1.00  0.00           H
ATOM    124  CG  LEU     8      25.310  37.140  31.830  1.00  0.00           C
ATOM    125  HG  LEU     8      24.520  37.430  32.560  1.00  0.00           H
ATOM    126  CD1 LEU     8      25.010  37.830  30.460  1.00  0.00           C
ATOM    127 HD11 LEU     8      24.730  38.890  30.610  1.00  0.00           H
ATOM    128 HD12 LEU     8      25.770  37.680  29.670  1.00  0.00           H
ATOM    129 HD13 LEU     8      24.100  37.400  30.000  1.00  0.00           H
ATOM    130  CD2 LEU     8      25.300  35.630  31.610  1.00  0.00           C
ATOM    131 HD21 LEU     8      25.740  35.230  30.670  1.00  0.00           H
ATOM    132 HD22 LEU     8      25.760  35.080  32.460  1.00  0.00           H
ATOM    133 HD23 LEU     8      24.250  35.340  31.380  1.00  0.00           H
ATOM    134  C   LEU     8      25.920  39.320  34.190  1.00  0.00           C
ATOM    135  O   LEU     8      25.860  38.620  35.140  1.00  0.00           O
ATOM    136  N   PRO     9      25.220  40.520  34.250  1.00  0.00           N
ATOM    137  CD  PRO     9      24.670  40.980  35.540  1.00  0.00           C
ATOM    138  HD1 PRO     9      25.420  40.840  36.350  1.00  0.00           H
ATOM    139  HD2 PRO     9      23.700  40.500  35.790  1.00  0.00           H
ATOM    140  CA  PRO     9      25.010  41.550  33.220  1.00  0.00           C
ATOM    141  HA  PRO     9      24.510  41.090  32.380  1.00  0.00           H
ATOM    142  CB  PRO     9      24.180  42.600  33.980  1.00  0.00           C
ATOM    143  HB1 PRO     9      24.320  43.650  33.660  1.00  0.00           H
ATOM    144  HB2 PRO     9      23.110  42.310  33.880  1.00  0.00           H
ATOM    145  CG  PRO     9      24.540  42.500  35.460  1.00  0.00           C
ATOM    146  HG1 PRO     9      25.480  43.070  35.630  1.00  0.00           H
ATOM    147  HG2 PRO     9      23.690  42.720  36.150  1.00  0.00           H
ATOM    148  C   PRO     9      26.300  42.160  32.660  1.00  0.00           C
ATOM    149  O   PRO     9      27.310  42.160  33.310  1.00  0.00           O
ATOM    150  N   PHE    10      26.240  42.760  31.380  1.00  0.00           N
ATOM    151  HN  PHE    10      25.410  42.750  30.830  1.00  0.00           H
ATOM    152  CA  PHE    10      27.470  43.320  30.680  1.00  0.00           C
ATOM    153  HA  PHE    10      28.130  42.470  30.740  1.00  0.00           H
ATOM    154  CB  PHE    10      27.160  43.720  29.240  1.00  0.00           C
ATOM    155  HB1 PHE    10      26.850  42.740  28.830  1.00  0.00           H
ATOM    156  HB2 PHE    10      26.310  44.440  29.290  1.00  0.00           H
ATOM    157  CG  PHE    10      28.150  44.420  28.440  1.00  0.00           C
ATOM    158  CD1 PHE    10      27.840  45.420  27.510  1.00  0.00           C
ATOM    159  HD1 PHE    10      26.830  45.800  27.440  1.00  0.00           H
ATOM    160  CE1 PHE    10      28.830  45.950  26.690  1.00  0.00           C
ATOM    161  HE1 PHE    10      28.670  46.730  25.960  1.00  0.00           H
ATOM    162  CZ  PHE    10      30.220  45.590  26.910  1.00  0.00           C
ATOM    163  HZ  PHE    10      30.980  45.980  26.250  1.00  0.00           H
ATOM    164  CD2 PHE    10      29.510  43.970  28.500  1.00  0.00           C
ATOM    165  HD2 PHE    10      29.860  43.180  29.140  1.00  0.00           H
ATOM    166  CE2 PHE    10      30.580  44.620  27.840  1.00  0.00           C
ATOM    167  HE2 PHE    10      31.510  44.080  27.960  1.00  0.00           H
ATOM    168  C   PHE    10      28.070  44.460  31.410  1.00  0.00           C
ATOM    169  O   PHE    10      29.300  44.390  31.670  1.00  0.00           O
ATOM    170  N   ILE    11      27.240  45.460  31.800  1.00  0.00           N
ATOM    171  HN  ILE    11      26.310  45.320  31.460  1.00  0.00           H
ATOM    172  CA  ILE    11      27.440  46.670  32.600  1.00  0.00           C
ATOM    173  HA  ILE    11      26.810  47.420  32.140  1.00  0.00           H
ATOM    174  CB  ILE    11      26.880  46.580  34.030  1.00  0.00           C
ATOM    175  HB  ILE    11      25.790  46.420  33.890  1.00  0.00           H
ATOM    176  CG2 ILE    11      27.600  45.460  34.780  1.00  0.00           C
ATOM    177 HG21 ILE    11      27.650  44.580  34.110  1.00  0.00           H
ATOM    178 HG22 ILE    11      28.640  45.760  35.020  1.00  0.00           H
ATOM    179 HG23 ILE    11      27.050  45.320  35.730  1.00  0.00           H
ATOM    180  CG1 ILE    11      26.830  47.910  34.820  1.00  0.00           C
ATOM    181 HG11 ILE    11      26.300  47.640  35.760  1.00  0.00           H
ATOM    182 HG12 ILE    11      27.880  48.170  35.090  1.00  0.00           H
ATOM    183  CD  ILE    11      26.170  49.180  34.200  1.00  0.00           C
ATOM    184  HD1 ILE    11      26.290  50.030  34.910  1.00  0.00           H
ATOM    185  HD2 ILE    11      26.580  49.430  33.190  1.00  0.00           H
ATOM    186  HD3 ILE    11      25.090  48.960  34.140  1.00  0.00           H
ATOM    187  C   ILE    11      28.830  47.270  32.460  1.00  0.00           C
ATOM    188  O   ILE    11      29.580  47.290  33.440  1.00  0.00           O
ATOM    189  N   TYR    12      29.190  47.710  31.210  1.00  0.00           N
ATOM    190  HN  TYR    12      28.530  47.760  30.470  1.00  0.00           H
ATOM    191  CA  TYR    12      30.500  48.080  30.810  1.00  0.00           C
ATOM    192  HA  TYR    12      31.110  47.230  31.090  1.00  0.00           H
ATOM    193  CB  TYR    12      30.600  48.260  29.250  1.00  0.00           C
ATOM    194  HB1 TYR    12      31.630  48.310  28.830  1.00  0.00           H
ATOM    195  HB2 TYR    12      30.170  47.320  28.840  1.00  0.00           H
ATOM    196  CG  TYR    12      29.740  49.420  28.750  1.00  0.00           C
ATOM    197  CD1 TYR    12      30.480  50.610  28.670  1.00  0.00           C
ATOM    198  HD1 TYR    12      31.480  50.580  29.090  1.00  0.00           H
ATOM    199  CE1 TYR    12      29.930  51.700  27.990  1.00  0.00           C
ATOM    200  HE1 TYR    12      30.280  52.720  28.000  1.00  0.00           H
ATOM    201  CZ  TYR    12      28.610  51.670  27.490  1.00  0.00           C
ATOM    202  OH  TYR    12      27.940  52.840  27.010  1.00  0.00           O
ATOM    203  HH  TYR    12      28.530  53.360  26.460  1.00  0.00           H
ATOM    204  CD2 TYR    12      28.450  49.370  28.150  1.00  0.00           C
ATOM    205  HD2 TYR    12      27.890  48.450  28.200  1.00  0.00           H
ATOM    206  CE2 TYR    12      27.880  50.450  27.540  1.00  0.00           C
ATOM    207  HE2 TYR    12      26.870  50.440  27.160  1.00  0.00           H
ATOM    208  C   TYR    12      31.110  49.250  31.530  1.00  0.00           C
ATOM    209  O   TYR    12      30.450  50.250  31.770  1.00  0.00           O
ATOM    210  N   LYS    13      32.360  49.270  31.980  1.00  0.00           N
ATOM    211  HN  LYS    13      32.900  48.440  31.860  1.00  0.00           H
ATOM    212  CA  LYS    13      33.080  50.340  32.600  1.00  0.00           C
ATOM    213  HA  LYS    13      32.940  51.180  31.940  1.00  0.00           H
ATOM    214  CB  LYS    13      32.560  50.660  34.110  1.00  0.00           C
ATOM    215  HB1 LYS    13      33.310  51.240  34.690  1.00  0.00           H
ATOM    216  HB2 LYS    13      31.530  51.080  34.180  1.00  0.00           H
ATOM    217  CG  LYS    13      32.430  49.390  34.990  1.00  0.00           C
ATOM    218  HG1 LYS    13      31.420  48.960  34.780  1.00  0.00           H
ATOM    219  HG2 LYS    13      33.170  48.630  34.670  1.00  0.00           H
ATOM    220  CD  LYS    13      32.560  49.720  36.520  1.00  0.00           C
ATOM    221  HD1 LYS    13      32.420  48.730  36.990  1.00  0.00           H
ATOM    222  HD2 LYS    13      33.620  50.010  36.690  1.00  0.00           H
ATOM    223  CE  LYS    13      31.640  50.810  37.050  1.00  0.00           C
ATOM    224  HE1 LYS    13      31.700  50.940  38.150  1.00  0.00           H
ATOM    225  HE2 LYS    13      31.850  51.770  36.530  1.00  0.00           H
ATOM    226  NZ  LYS    13      30.270  50.680  36.750  1.00  0.00           N
ATOM    227  HZ1 LYS    13      29.690  51.350  37.290  1.00  0.00           H
ATOM    228  HZ2 LYS    13      30.100  50.960  35.760  1.00  0.00           H
ATOM    229  HZ3 LYS    13      29.930  49.710  36.950  1.00  0.00           H
ATOM    230  C   LYS    13      34.610  50.120  32.630  1.00  0.00           C
ATOM    231  O   LYS    13      35.150  49.070  32.860  1.00  0.00           O
ATOM    232  N   THR    14      35.500  51.110  32.380  1.00  0.00           N
ATOM    233  HN  THR    14      35.130  52.020  32.220  1.00  0.00           H
ATOM    234  CA  THR    14      36.940  50.920  32.560  1.00  0.00           C
ATOM    235  HA  THR    14      37.160  49.910  32.240  1.00  0.00           H
ATOM    236  CB  THR    14      37.740  51.700  31.540  1.00  0.00           C
ATOM    237  HB  THR    14      37.350  51.600  30.510  1.00  0.00           H
ATOM    238  OG1 THR    14      39.100  51.270  31.450  1.00  0.00           O
ATOM    239  HG1 THR    14      39.580  51.970  31.000  1.00  0.00           H
ATOM    240  CG2 THR    14      37.790  53.210  31.980  1.00  0.00           C
ATOM    241 HG21 THR    14      38.230  53.880  31.210  1.00  0.00           H
ATOM    242 HG22 THR    14      36.810  53.700  32.160  1.00  0.00           H
ATOM    243 HG23 THR    14      38.320  53.340  32.950  1.00  0.00           H
ATOM    244  C   THR    14      37.460  50.950  33.960  1.00  0.00           C
ATOM    245  O   THR    14      36.840  51.620  34.840  1.00  0.00           O
ATOM    246  N   CYS    15      38.510  50.230  34.210  1.00  0.00           N
ATOM    247  HN  CYS    15      38.920  49.640  33.530  1.00  0.00           H
ATOM    248  CA  CYS    15      39.230  50.220  35.450  1.00  0.00           C
ATOM    249  HA  CYS    15      38.430  50.130  36.160  1.00  0.00           H
ATOM    250  CB  CYS    15      40.260  49.020  35.480  1.00  0.00           C
ATOM    251  HB1 CYS    15      40.920  49.050  34.590  1.00  0.00           H
ATOM    252  HB2 CYS    15      40.900  49.010  36.390  1.00  0.00           H
ATOM    253  SG  CYS    15      39.330  47.530  35.690  1.00  0.00           S
ATOM    254  C   CYS    15      39.940  51.540  35.660  1.00  0.00           C
ATOM    255  O   CYS    15      40.280  52.180  34.710  1.00  0.00           O
ATOM    256  N   PRO    16      40.180  52.000  36.880  1.00  0.00           N
ATOM    257  CD  PRO    16      39.750  51.320  38.090  1.00  0.00           C
ATOM    258  HD1 PRO    16      40.250  50.330  38.130  1.00  0.00           H
ATOM    259  HD2 PRO    16      38.650  51.220  38.120  1.00  0.00           H
ATOM    260  CA  PRO    16      40.580  53.360  37.140  1.00  0.00           C
ATOM    261  HA  PRO    16      40.220  54.110  36.450  1.00  0.00           H
ATOM    262  CB  PRO    16      40.060  53.570  38.530  1.00  0.00           C
ATOM    263  HB1 PRO    16      40.570  54.430  39.010  1.00  0.00           H
ATOM    264  HB2 PRO    16      38.990  53.850  38.460  1.00  0.00           H
ATOM    265  CG  PRO    16      40.110  52.250  39.210  1.00  0.00           C
ATOM    266  HG1 PRO    16      41.140  52.080  39.590  1.00  0.00           H
ATOM    267  HG2 PRO    16      39.500  52.070  40.120  1.00  0.00           H
ATOM    268  C   PRO    16      42.070  53.510  37.130  1.00  0.00           C
ATOM    269  O   PRO    16      42.730  52.500  36.950  1.00  0.00           O
ATOM    270  N   GLUH   17      42.720  54.800  37.200  1.00  0.00           N
ATOM    271  HN  GLUH   17      42.260  55.640  37.450  1.00  0.00           H
ATOM    272  CA  GLUH   17      44.240  55.040  37.210  1.00  0.00           C
ATOM    273  HA  GLUH   17      44.380  54.890  36.150  1.00  0.00           H
ATOM    274  CB  GLUH   17      44.800  56.440  37.550  1.00  0.00           C
ATOM    275  HB1 GLUH   17      44.490  56.640  38.590  1.00  0.00           H
ATOM    276  HB2 GLUH   17      45.910  56.350  37.540  1.00  0.00           H
ATOM    277  CG  GLUH   17      44.260  57.600  36.700  1.00  0.00           C
ATOM    278  HG1 GLUH   17      43.180  57.500  36.500  1.00  0.00           H
ATOM    279  HG2 GLUH   17      44.340  58.620  37.160  1.00  0.00           H
ATOM    280  CD  GLUH   17      45.080  57.790  35.330  1.00  0.00           C
ATOM    281  OE1 GLUH   17      45.050  57.040  34.380  1.00  0.00           O
ATOM    282  OE2 GLUH   17      45.880  58.940  35.280  1.00  0.00           O
ATOM    283  HE2 GLUH   17      46.220  58.940  34.380  1.00  0.00           H
ATOM    284  C   GLUH   17      45.010  53.960  37.970  1.00  0.00           C
ATOM    285  O   GLUH   17      44.680  53.600  39.130  1.00  0.00           O
ATOM    286  N   GLY    18      46.090  53.350  37.370  1.00  0.00           N
ATOM    287  HN  GLY    18      46.240  53.650  36.430  1.00  0.00           H
ATOM    288  CA  GLY    18      47.020  52.410  38.080  1.00  0.00           C
ATOM    289  HA1 GLY    18      47.930  52.380  37.510  1.00  0.00           H
ATOM    290  HA2 GLY    18      47.070  52.660  39.130  1.00  0.00           H
ATOM    291  C   GLY    18      46.610  50.990  38.200  1.00  0.00           C
ATOM    292  O   GLY    18      47.430  50.080  38.320  1.00  0.00           O
ATOM    293  N   LYS    19      45.270  50.780  38.110  1.00  0.00           N
ATOM    294  HN  LYS    19      44.610  51.520  38.190  1.00  0.00           H
ATOM    295  CA  LYS    19      44.770  49.440  38.140  1.00  0.00           C
ATOM    296  HA  LYS    19      45.360  48.850  38.840  1.00  0.00           H
ATOM    297  CB  LYS    19      43.300  49.360  38.860  1.00  0.00           C
ATOM    298  HB1 LYS    19      42.610  49.930  38.200  1.00  0.00           H
ATOM    299  HB2 LYS    19      42.980  48.300  38.900  1.00  0.00           H
ATOM    300  CG  LYS    19      43.280  49.940  40.270  1.00  0.00           C
ATOM    301  HG1 LYS    19      44.240  49.710  40.780  1.00  0.00           H
ATOM    302  HG2 LYS    19      43.220  51.040  40.120  1.00  0.00           H
ATOM    303  CD  LYS    19      42.080  49.550  41.180  1.00  0.00           C
ATOM    304  HD1 LYS    19      41.130  49.760  40.640  1.00  0.00           H
ATOM    305  HD2 LYS    19      42.230  48.480  41.420  1.00  0.00           H
ATOM    306  CE  LYS    19      41.860  50.580  42.380  1.00  0.00           C
ATOM    307  HE1 LYS    19      42.770  50.500  43.010  1.00  0.00           H
ATOM    308  HE2 LYS    19      41.890  51.560  41.860  1.00  0.00           H
ATOM    309  NZ  LYS    19      40.630  50.400  43.120  1.00  0.00           N
ATOM    310  HZ1 LYS    19      40.800  49.550  43.700  1.00  0.00           H
ATOM    311  HZ2 LYS    19      40.430  51.200  43.750  1.00  0.00           H
ATOM    312  HZ3 LYS    19      39.750  50.290  42.590  1.00  0.00           H
ATOM    313  C   LYS    19      44.770  48.800  36.780  1.00  0.00           C
ATOM    314  O   LYS    19      43.780  48.860  36.070  1.00  0.00           O
ATOM    315  N   ASN    20      45.980  48.370  36.300  1.00  0.00           N
ATOM    316  HN  ASN    20      46.840  48.550  36.770  1.00  0.00           H
ATOM    317  CA  ASN    20      46.280  47.960  34.960  1.00  0.00           C
ATOM    318  HA  ASN    20      45.570  48.400  34.270  1.00  0.00           H
ATOM    319  CB  ASN    20      47.700  48.600  34.660  1.00  0.00           C
ATOM    320  HB1 ASN    20      47.460  49.690  34.680  1.00  0.00           H
ATOM    321  HB2 ASN    20      48.430  48.360  35.460  1.00  0.00           H
ATOM    322  CG  ASN    20      48.320  48.400  33.330  1.00  0.00           C
ATOM    323  OD1 ASN    20      47.700  48.720  32.330  1.00  0.00           O
ATOM    324  ND2 ASN    20      49.550  47.770  33.200  1.00  0.00           N
ATOM    325 HD21 ASN    20      50.090  47.440  33.970  1.00  0.00           H
ATOM    326 HD22 ASN    20      49.800  47.430  32.290  1.00  0.00           H
ATOM    327  C   ASN    20      46.350  46.430  34.890  1.00  0.00           C
ATOM    328  O   ASN    20      46.820  45.810  33.890  1.00  0.00           O
ATOM    329  N   LEU    21      45.890  45.740  35.910  1.00  0.00           N
ATOM    330  HN  LEU    21      45.570  46.220  36.720  1.00  0.00           H
ATOM    331  CA  LEU    21      46.100  44.280  36.070  1.00  0.00           C
ATOM    332  HA  LEU    21      46.410  43.850  35.130  1.00  0.00           H
ATOM    333  CB  LEU    21      47.150  44.230  37.190  1.00  0.00           C
ATOM    334  HB1 LEU    21      47.540  45.260  37.350  1.00  0.00           H
ATOM    335  HB2 LEU    21      46.750  43.720  38.090  1.00  0.00           H
ATOM    336  CG  LEU    21      48.510  43.480  36.660  1.00  0.00           C
ATOM    337  HG  LEU    21      48.720  43.840  35.630  1.00  0.00           H
ATOM    338  CD1 LEU    21      49.680  43.890  37.550  1.00  0.00           C
ATOM    339 HD11 LEU    21      50.650  43.570  37.100  1.00  0.00           H
ATOM    340 HD12 LEU    21      49.620  44.970  37.760  1.00  0.00           H
ATOM    341 HD13 LEU    21      49.660  43.330  38.510  1.00  0.00           H
ATOM    342  CD2 LEU    21      48.490  41.960  36.710  1.00  0.00           C
ATOM    343 HD21 LEU    21      49.240  41.440  36.070  1.00  0.00           H
ATOM    344 HD22 LEU    21      48.670  41.500  37.710  1.00  0.00           H
ATOM    345 HD23 LEU    21      47.510  41.580  36.380  1.00  0.00           H
ATOM    346  C   LEU    21      44.710  43.770  36.390  1.00  0.00           C
ATOM    347  O   LEU    21      44.130  44.300  37.290  1.00  0.00           O
ATOM    348  N   CYS    22      44.150  42.850  35.610  1.00  0.00           N
ATOM    349  HN  CYS    22      44.680  42.490  34.840  1.00  0.00           H
ATOM    350  CA  CYS    22      42.800  42.350  35.840  1.00  0.00           C
ATOM    351  HA  CYS    22      42.280  42.830  36.650  1.00  0.00           H
ATOM    352  CB  CYS    22      41.800  42.460  34.660  1.00  0.00           C
ATOM    353  HB1 CYS    22      42.170  41.860  33.800  1.00  0.00           H
ATOM    354  HB2 CYS    22      40.810  41.990  34.840  1.00  0.00           H
ATOM    355  SG  CYS    22      41.640  44.190  34.180  1.00  0.00           S
ATOM    356  C   CYS    22      42.830  40.960  36.360  1.00  0.00           C
ATOM    357  O   CYS    22      43.560  40.050  35.910  1.00  0.00           O
ATOM    358  N   PHE    23      41.920  40.590  37.340  1.00  0.00           N
ATOM    359  HN  PHE    23      41.080  41.080  37.540  1.00  0.00           H
ATOM    360  CA  PHE    23      42.150  39.470  38.200  1.00  0.00           C
ATOM    361  HA  PHE    23      42.800  38.790  37.680  1.00  0.00           H
ATOM    362  CB  PHE    23      42.840  39.630  39.490  1.00  0.00           C
ATOM    363  HB1 PHE    23      43.250  38.700  39.930  1.00  0.00           H
ATOM    364  HB2 PHE    23      43.720  40.230  39.190  1.00  0.00           H
ATOM    365  CG  PHE    23      42.040  40.430  40.410  1.00  0.00           C
ATOM    366  CD1 PHE    23      42.270  41.850  40.530  1.00  0.00           C
ATOM    367  HD1 PHE    23      43.070  42.330  39.980  1.00  0.00           H
ATOM    368  CE1 PHE    23      41.460  42.580  41.430  1.00  0.00           C
ATOM    369  HE1 PHE    23      41.610  43.640  41.550  1.00  0.00           H
ATOM    370  CZ  PHE    23      40.480  41.930  42.190  1.00  0.00           C
ATOM    371  HZ  PHE    23      39.870  42.540  42.830  1.00  0.00           H
ATOM    372  CD2 PHE    23      41.100  39.870  41.250  1.00  0.00           C
ATOM    373  HD2 PHE    23      41.070  38.790  41.230  1.00  0.00           H
ATOM    374  CE2 PHE    23      40.410  40.590  42.200  1.00  0.00           C
ATOM    375  HE2 PHE    23      39.610  40.070  42.690  1.00  0.00           H
ATOM    376  C   PHE    23      40.890  38.600  38.230  1.00  0.00           C
ATOM    377  O   PHE    23      39.790  39.090  38.050  1.00  0.00           O
ATOM    378  N   LYS    24      41.080  37.380  38.640  1.00  0.00           N
ATOM    379  HN  LYS    24      41.950  36.920  38.850  1.00  0.00           H
ATOM    380  CA  LYS    24      39.900  36.660  39.180  1.00  0.00           C
ATOM    381  HA  LYS    24      39.190  37.340  39.630  1.00  0.00           H
ATOM    382  CB  LYS    24      39.090  35.840  38.110  1.00  0.00           C
ATOM    383  HB1 LYS    24      38.310  35.260  38.650  1.00  0.00           H
ATOM    384  HB2 LYS    24      38.450  36.510  37.500  1.00  0.00           H
ATOM    385  CG  LYS    24      40.040  35.210  37.110  1.00  0.00           C
ATOM    386  HG1 LYS    24      40.290  35.980  36.350  1.00  0.00           H
ATOM    387  HG2 LYS    24      40.900  34.800  37.680  1.00  0.00           H
ATOM    388  CD  LYS    24      39.460  34.110  36.120  1.00  0.00           C
ATOM    389  HD1 LYS    24      38.920  33.420  36.800  1.00  0.00           H
ATOM    390  HD2 LYS    24      38.620  34.560  35.540  1.00  0.00           H
ATOM    391  CE  LYS    24      40.500  33.330  35.340  1.00  0.00           C
ATOM    392  HE1 LYS    24      41.320  32.890  35.960  1.00  0.00           H
ATOM    393  HE2 LYS    24      40.020  32.440  34.890  1.00  0.00           H
ATOM    394  NZ  LYS    24      41.040  34.250  34.400  1.00  0.00           N
ATOM    395  HZ1 LYS    24      41.570  33.640  33.740  1.00  0.00           H
ATOM    396  HZ2 LYS    24      40.360  34.900  33.950  1.00  0.00           H
ATOM    397  HZ3 LYS    24      41.820  34.780  34.830  1.00  0.00           H
ATOM    398  C   LYS    24      40.350  35.790  40.290  1.00  0.00           C
ATOM    399  O   LYS    24      41.550  35.640  40.560  1.00  0.00           O
ATOM    400  N   ALA    25      39.410  35.220  41.130  1.00  0.00           N
ATOM    401  HN  ALA    25      38.450  35.140  40.870  1.00  0.00           H
ATOM    402  CA  ALA    25      39.790  34.290  42.180  1.00  0.00           C
ATOM    403  HA  ALA    25      40.730  33.880  41.830  1.00  0.00           H
ATOM    404  CB  ALA    25      39.990  35.080  43.560  1.00  0.00           C
ATOM    405  HB1 ALA    25      39.110  35.690  43.880  1.00  0.00           H
ATOM    406  HB2 ALA    25      40.340  34.370  44.340  1.00  0.00           H
ATOM    407  HB3 ALA    25      40.770  35.840  43.360  1.00  0.00           H
ATOM    408  C   ALA    25      38.800  33.120  42.260  1.00  0.00           C
ATOM    409  O   ALA    25      37.710  33.150  41.720  1.00  0.00           O
ATOM    410  N   THR    26      39.180  32.050  42.970  1.00  0.00           N
ATOM    411  HN  THR    26      40.090  31.950  43.380  1.00  0.00           H
ATOM    412  CA  THR    26      38.400  30.910  43.220  1.00  0.00           C
ATOM    413  HA  THR    26      37.350  31.140  43.160  1.00  0.00           H
ATOM    414  CB  THR    26      38.650  29.720  42.340  1.00  0.00           C
ATOM    415  HB  THR    26      38.110  28.830  42.740  1.00  0.00           H
ATOM    416  OG1 THR    26      39.980  29.310  42.340  1.00  0.00           O
ATOM    417  HG1 THR    26      40.030  28.610  41.700  1.00  0.00           H
ATOM    418  CG2 THR    26      38.180  29.990  40.910  1.00  0.00           C
ATOM    419 HG21 THR    26      38.570  29.190  40.250  1.00  0.00           H
ATOM    420 HG22 THR    26      37.080  30.130  40.870  1.00  0.00           H
ATOM    421 HG23 THR    26      38.760  30.760  40.360  1.00  0.00           H
ATOM    422  C   THR    26      38.500  30.500  44.670  1.00  0.00           C
ATOM    423  O   THR    26      39.590  30.430  45.200  1.00  0.00           O
ATOM    424  N   LEU    27      37.380  30.280  45.350  1.00  0.00           N
ATOM    425  HN  LEU    27      36.500  30.400  44.890  1.00  0.00           H
ATOM    426  CA  LEU    27      37.130  30.020  46.750  1.00  0.00           C
ATOM    427  HA  LEU    27      37.990  30.170  47.380  1.00  0.00           H
ATOM    428  CB  LEU    27      36.160  31.060  47.440  1.00  0.00           C
ATOM    429  HB1 LEU    27      36.660  32.050  47.380  1.00  0.00           H
ATOM    430  HB2 LEU    27      35.180  31.020  46.920  1.00  0.00           H
ATOM    431  CG  LEU    27      35.740  30.820  48.920  1.00  0.00           C
ATOM    432  HG  LEU    27      35.500  29.740  49.000  1.00  0.00           H
ATOM    433  CD1 LEU    27      36.900  31.180  49.910  1.00  0.00           C
ATOM    434 HD11 LEU    27      37.850  30.680  49.640  1.00  0.00           H
ATOM    435 HD12 LEU    27      37.140  32.260  49.760  1.00  0.00           H
ATOM    436 HD13 LEU    27      36.640  31.080  50.980  1.00  0.00           H
ATOM    437  CD2 LEU    27      34.470  31.590  49.300  1.00  0.00           C
ATOM    438 HD21 LEU    27      34.190  31.400  50.360  1.00  0.00           H
ATOM    439 HD22 LEU    27      34.710  32.670  49.140  1.00  0.00           H
ATOM    440 HD23 LEU    27      33.600  31.440  48.630  1.00  0.00           H
ATOM    441  C   LEU    27      36.620  28.600  46.930  1.00  0.00           C
ATOM    442  O   LEU    27      35.600  28.280  46.440  1.00  0.00           O
ATOM    443  N   LYS    28      37.390  27.760  47.700  1.00  0.00           N
ATOM    444  HN  LYS    28      38.230  28.010  48.160  1.00  0.00           H
ATOM    445  CA  LYS    28      36.990  26.410  48.010  1.00  0.00           C
ATOM    446  HA  LYS    28      36.480  26.060  47.120  1.00  0.00           H
ATOM    447  CB  LYS    28      38.260  25.550  48.390  1.00  0.00           C
ATOM    448  HB1 LYS    28      38.640  25.830  49.390  1.00  0.00           H
ATOM    449  HB2 LYS    28      38.060  24.460  48.420  1.00  0.00           H
ATOM    450  CG  LYS    28      39.390  25.810  47.400  1.00  0.00           C
ATOM    451  HG1 LYS    28      39.130  25.580  46.340  1.00  0.00           H
ATOM    452  HG2 LYS    28      39.730  26.870  47.420  1.00  0.00           H
ATOM    453  CD  LYS    28      40.670  25.060  47.730  1.00  0.00           C
ATOM    454  HD1 LYS    28      40.860  24.880  48.810  1.00  0.00           H
ATOM    455  HD2 LYS    28      40.480  24.040  47.310  1.00  0.00           H
ATOM    456  CE  LYS    28      41.880  25.600  47.020  1.00  0.00           C
ATOM    457  HE1 LYS    28      41.650  25.550  45.930  1.00  0.00           H
ATOM    458  HE2 LYS    28      42.060  26.650  47.330  1.00  0.00           H
ATOM    459  NZ  LYS    28      43.100  24.780  47.190  1.00  0.00           N
ATOM    460  HZ1 LYS    28      43.990  25.300  47.070  1.00  0.00           H
ATOM    461  HZ2 LYS    28      43.120  24.330  48.130  1.00  0.00           H
ATOM    462  HZ3 LYS    28      43.080  23.990  46.510  1.00  0.00           H
ATOM    463  C   LYS    28      35.970  26.270  49.160  1.00  0.00           C
ATOM    464  O   LYS    28      36.230  25.570  50.100  1.00  0.00           O
ATOM    465  N   LYS    29      34.820  27.050  49.200  1.00  0.00           N
ATOM    466  HN  LYS    29      34.660  27.630  48.410  1.00  0.00           H
ATOM    467  CA  LYS    29      33.880  26.910  50.360  1.00  0.00           C
ATOM    468  HA  LYS    29      34.400  26.660  51.280  1.00  0.00           H
ATOM    469  CB  LYS    29      33.280  28.260  50.870  1.00  0.00           C
ATOM    470  HB1 LYS    29      34.170  28.890  50.690  1.00  0.00           H
ATOM    471  HB2 LYS    29      32.460  28.650  50.220  1.00  0.00           H
ATOM    472  CG  LYS    29      32.920  28.310  52.330  1.00  0.00           C
ATOM    473  HG1 LYS    29      33.710  28.030  53.050  1.00  0.00           H
ATOM    474  HG2 LYS    29      32.640  29.370  52.560  1.00  0.00           H
ATOM    475  CD  LYS    29      31.540  27.600  52.590  1.00  0.00           C
ATOM    476  HD1 LYS    29      31.510  26.490  52.580  1.00  0.00           H
ATOM    477  HD2 LYS    29      31.150  27.910  53.580  1.00  0.00           H
ATOM    478  CE  LYS    29      30.430  28.060  51.610  1.00  0.00           C
ATOM    479  HE1 LYS    29      30.310  29.150  51.470  1.00  0.00           H
ATOM    480  HE2 LYS    29      30.600  27.740  50.560  1.00  0.00           H
ATOM    481  NZ  LYS    29      29.160  27.370  51.960  1.00  0.00           N
ATOM    482  HZ1 LYS    29      29.200  26.420  51.550  1.00  0.00           H
ATOM    483  HZ2 LYS    29      29.090  27.350  52.990  1.00  0.00           H
ATOM    484  HZ3 LYS    29      28.310  27.880  51.640  1.00  0.00           H
ATOM    485  C   LYS    29      32.860  25.840  50.020  1.00  0.00           C
ATOM    486  O   LYS    29      32.740  24.900  50.790  1.00  0.00           O
ATOM    487  N   PHE    30      32.180  26.020  48.880  1.00  0.00           N
ATOM    488  HN  PHE    30      32.400  26.800  48.300  1.00  0.00           H
ATOM    489  CA  PHE    30      31.120  25.160  48.300  1.00  0.00           C
ATOM    490  HA  PHE    30      30.830  24.600  49.170  1.00  0.00           H
ATOM    491  CB  PHE    30      29.910  26.040  47.720  1.00  0.00           C
ATOM    492  HB1 PHE    30      29.480  26.800  48.400  1.00  0.00           H
ATOM    493  HB2 PHE    30      30.290  26.520  46.790  1.00  0.00           H
ATOM    494  CG  PHE    30      28.770  25.140  47.430  1.00  0.00           C
ATOM    495  CD1 PHE    30      28.100  24.550  48.530  1.00  0.00           C
ATOM    496  HD1 PHE    30      28.340  24.630  49.570  1.00  0.00           H
ATOM    497  CE1 PHE    30      26.990  23.690  48.230  1.00  0.00           C
ATOM    498  HE1 PHE    30      26.440  23.330  49.080  1.00  0.00           H
ATOM    499  CZ  PHE    30      26.500  23.610  46.940  1.00  0.00           C
ATOM    500  HZ  PHE    30      25.580  23.090  46.720  1.00  0.00           H
ATOM    501  CD2 PHE    30      28.370  24.920  46.140  1.00  0.00           C
ATOM    502  HD2 PHE    30      28.940  25.300  45.300  1.00  0.00           H
ATOM    503  CE2 PHE    30      27.230  24.170  45.860  1.00  0.00           C
ATOM    504  HE2 PHE    30      26.930  23.930  44.850  1.00  0.00           H
ATOM    505  C   PHE    30      31.790  24.250  47.220  1.00  0.00           C
ATOM    506  O   PHE    30      32.670  24.750  46.510  1.00  0.00           O
ATOM    507  N   PRO    31      31.460  22.970  47.000  1.00  0.00           N
ATOM    508  CD  PRO    31      30.670  22.210  47.930  1.00  0.00           C
ATOM    509  HD1 PRO    31      29.610  22.490  47.710  1.00  0.00           H
ATOM    510  HD2 PRO    31      30.880  22.320  49.020  1.00  0.00           H
ATOM    511  CA  PRO    31      32.160  22.210  45.960  1.00  0.00           C
ATOM    512  HA  PRO    31      33.190  21.970  46.180  1.00  0.00           H
ATOM    513  CB  PRO    31      31.390  20.850  46.070  1.00  0.00           C
ATOM    514  HB1 PRO    31      30.450  20.940  45.490  1.00  0.00           H
ATOM    515  HB2 PRO    31      31.980  20.000  45.640  1.00  0.00           H
ATOM    516  CG  PRO    31      30.990  20.720  47.580  1.00  0.00           C
ATOM    517  HG1 PRO    31      30.310  19.860  47.780  1.00  0.00           H
ATOM    518  HG2 PRO    31      31.940  20.460  48.080  1.00  0.00           H
ATOM    519  C   PRO    31      32.120  22.830  44.540  1.00  0.00           C
ATOM    520  O   PRO    31      31.310  23.700  44.350  1.00  0.00           O
ATOM    521  N   LEU    32      33.150  22.470  43.700  1.00  0.00           N
ATOM    522  HN  LEU    32      33.720  21.710  43.980  1.00  0.00           H
ATOM    523  CA  LEU    32      33.350  22.900  42.300  1.00  0.00           C
ATOM    524  HA  LEU    32      34.080  22.190  41.940  1.00  0.00           H
ATOM    525  CB  LEU    32      32.060  22.820  41.470  1.00  0.00           C
ATOM    526  HB1 LEU    32      31.710  21.830  41.830  1.00  0.00           H
ATOM    527  HB2 LEU    32      31.240  23.430  41.920  1.00  0.00           H
ATOM    528  CG  LEU    32      32.030  22.990  39.950  1.00  0.00           C
ATOM    529  HG  LEU    32      31.310  22.280  39.500  1.00  0.00           H
ATOM    530  CD1 LEU    32      31.710  24.410  39.570  1.00  0.00           C
ATOM    531 HD11 LEU    32      30.620  24.580  39.690  1.00  0.00           H
ATOM    532 HD12 LEU    32      32.230  25.190  40.170  1.00  0.00           H
ATOM    533 HD13 LEU    32      31.980  24.560  38.500  1.00  0.00           H
ATOM    534  CD2 LEU    32      33.370  22.390  39.400  1.00  0.00           C
ATOM    535 HD21 LEU    32      33.750  21.540  40.000  1.00  0.00           H
ATOM    536 HD22 LEU    32      33.330  22.060  38.330  1.00  0.00           H
ATOM    537 HD23 LEU    32      34.160  23.170  39.380  1.00  0.00           H
ATOM    538  C   LEU    32      33.960  24.360  42.260  1.00  0.00           C
ATOM    539  O   LEU    32      34.350  24.890  41.250  1.00  0.00           O
ATOM    540  N   LYS    33      34.080  25.010  43.470  1.00  0.00           N
ATOM    541  HN  LYS    33      33.850  24.570  44.330  1.00  0.00           H
ATOM    542  CA  LYS    33      34.620  26.370  43.760  1.00  0.00           C
ATOM    543  HA  LYS    33      34.080  26.830  44.580  1.00  0.00           H
ATOM    544  CB  LYS    33      36.120  26.170  43.960  1.00  0.00           C
ATOM    545  HB1 LYS    33      36.470  27.200  44.160  1.00  0.00           H
ATOM    546  HB2 LYS    33      36.120  25.650  44.940  1.00  0.00           H
ATOM    547  CG  LYS    33      36.910  25.250  43.020  1.00  0.00           C
ATOM    548  HG1 LYS    33      36.630  24.220  43.340  1.00  0.00           H
ATOM    549  HG2 LYS    33      36.840  25.580  41.960  1.00  0.00           H
ATOM    550  CD  LYS    33      38.460  25.210  43.200  1.00  0.00           C
ATOM    551  HD1 LYS    33      38.750  26.270  43.340  1.00  0.00           H
ATOM    552  HD2 LYS    33      38.680  24.690  44.160  1.00  0.00           H
ATOM    553  CE  LYS    33      39.270  24.650  42.040  1.00  0.00           C
ATOM    554  HE1 LYS    33      39.070  25.260  41.130  1.00  0.00           H
ATOM    555  HE2 LYS    33      40.370  24.750  42.190  1.00  0.00           H
ATOM    556  NZ  LYS    33      39.000  23.200  41.810  1.00  0.00           N
ATOM    557  HZ1 LYS    33      39.390  22.660  42.610  1.00  0.00           H
ATOM    558  HZ2 LYS    33      38.040  22.950  41.510  1.00  0.00           H
ATOM    559  HZ3 LYS    33      39.590  22.910  41.000  1.00  0.00           H
ATOM    560  C   LYS    33      34.490  27.460  42.640  1.00  0.00           C
ATOM    561  O   LYS    33      35.440  27.850  42.010  1.00  0.00           O
ATOM    562  N   PHE    34      33.230  27.870  42.420  1.00  0.00           N
ATOM    563  HN  PHE    34      32.500  27.530  43.010  1.00  0.00           H
ATOM    564  CA  PHE    34      32.810  28.730  41.340  1.00  0.00           C
ATOM    565  HA  PHE    34      33.360  28.440  40.450  1.00  0.00           H
ATOM    566  CB  PHE    34      31.320  28.570  41.250  1.00  0.00           C
ATOM    567  HB1 PHE    34      31.010  27.510  41.340  1.00  0.00           H
ATOM    568  HB2 PHE    34      30.740  29.140  42.010  1.00  0.00           H
ATOM    569  CG  PHE    34      30.820  29.000  39.960  1.00  0.00           C
ATOM    570  CD1 PHE    34      31.030  28.110  38.870  1.00  0.00           C
ATOM    571  HD1 PHE    34      31.770  27.330  39.020  1.00  0.00           H
ATOM    572  CE1 PHE    34      30.460  28.400  37.620  1.00  0.00           C
ATOM    573  HE1 PHE    34      30.710  27.790  36.760  1.00  0.00           H
ATOM    574  CZ  PHE    34      29.670  29.440  37.450  1.00  0.00           C
ATOM    575  HZ  PHE    34      29.390  29.710  36.440  1.00  0.00           H
ATOM    576  CD2 PHE    34      30.050  30.160  39.760  1.00  0.00           C
ATOM    577  HD2 PHE    34      29.950  30.940  40.510  1.00  0.00           H
ATOM    578  CE2 PHE    34      29.470  30.390  38.540  1.00  0.00           C
ATOM    579  HE2 PHE    34      29.000  31.330  38.310  1.00  0.00           H
ATOM    580  C   PHE    34      33.000  30.290  41.640  1.00  0.00           C
ATOM    581  O   PHE    34      32.140  30.940  42.300  1.00  0.00           O
ATOM    582  N   PRO    35      34.110  30.870  41.120  1.00  0.00           N
ATOM    583  CD  PRO    35      34.330  30.850  39.670  1.00  0.00           C
ATOM    584  HD1 PRO    35      33.920  29.950  39.190  1.00  0.00           H
ATOM    585  HD2 PRO    35      35.430  30.810  39.500  1.00  0.00           H
ATOM    586  CA  PRO    35      34.490  32.250  41.490  1.00  0.00           C
ATOM    587  HA  PRO    35      35.540  32.370  41.310  1.00  0.00           H
ATOM    588  CB  PRO    35      33.670  33.030  40.510  1.00  0.00           C
ATOM    589  HB1 PRO    35      32.610  33.060  40.810  1.00  0.00           H
ATOM    590  HB2 PRO    35      34.130  34.030  40.350  1.00  0.00           H
ATOM    591  CG  PRO    35      33.840  32.210  39.200  1.00  0.00           C
ATOM    592  HG1 PRO    35      32.820  32.140  38.760  1.00  0.00           H
ATOM    593  HG2 PRO    35      34.540  32.730  38.510  1.00  0.00           H
ATOM    594  C   PRO    35      34.410  32.740  42.940  1.00  0.00           C
ATOM    595  O   PRO    35      34.560  31.940  43.910  1.00  0.00           O
ATOM    596  N   VAL    36      34.200  34.070  43.110  1.00  0.00           N
ATOM    597  HN  VAL    36      34.240  34.690  42.340  1.00  0.00           H
ATOM    598  CA  VAL    36      34.050  34.730  44.430  1.00  0.00           C
ATOM    599  HA  VAL    36      33.020  34.580  44.740  1.00  0.00           H
ATOM    600  CB  VAL    36      34.910  34.190  45.580  1.00  0.00           C
ATOM    601  HB  VAL    36      34.600  33.150  45.850  1.00  0.00           H
ATOM    602  CG1 VAL    36      36.410  34.130  45.300  1.00  0.00           C
ATOM    603 HG11 VAL    36      36.730  33.500  44.450  1.00  0.00           H
ATOM    604 HG12 VAL    36      36.800  35.160  45.140  1.00  0.00           H
ATOM    605 HG13 VAL    36      36.880  33.730  46.230  1.00  0.00           H
ATOM    606  CG2 VAL    36      34.580  34.980  46.810  1.00  0.00           C
ATOM    607 HG21 VAL    36      34.990  36.010  46.760  1.00  0.00           H
ATOM    608 HG22 VAL    36      33.480  35.080  46.940  1.00  0.00           H
ATOM    609 HG23 VAL    36      35.150  34.620  47.700  1.00  0.00           H
ATOM    610  C   VAL    36      34.320  36.230  44.180  1.00  0.00           C
ATOM    611  O   VAL    36      33.730  37.160  44.720  1.00  0.00           O
ATOM    612  N   LYS    37      35.280  36.520  43.220  1.00  0.00           N
ATOM    613  HN  LYS    37      35.640  35.720  42.740  1.00  0.00           H
ATOM    614  CA  LYS    37      35.770  37.790  42.880  1.00  0.00           C
ATOM    615  HA  LYS    37      34.950  38.480  42.950  1.00  0.00           H
ATOM    616  CB  LYS    37      36.810  38.270  43.860  1.00  0.00           C
ATOM    617  HB1 LYS    37      37.660  37.560  43.830  1.00  0.00           H
ATOM    618  HB2 LYS    37      37.330  39.200  43.530  1.00  0.00           H
ATOM    619  CG  LYS    37      36.370  38.550  45.280  1.00  0.00           C
ATOM    620  HG1 LYS    37      35.400  39.090  45.200  1.00  0.00           H
ATOM    621  HG2 LYS    37      36.120  37.590  45.780  1.00  0.00           H
ATOM    622  CD  LYS    37      37.260  39.400  46.180  1.00  0.00           C
ATOM    623  HD1 LYS    37      38.310  39.110  45.970  1.00  0.00           H
ATOM    624  HD2 LYS    37      37.140  40.470  45.900  1.00  0.00           H
ATOM    625  CE  LYS    37      37.090  39.370  47.750  1.00  0.00           C
ATOM    626  HE1 LYS    37      37.080  38.310  48.100  1.00  0.00           H
ATOM    627  HE2 LYS    37      37.910  39.970  48.210  1.00  0.00           H
ATOM    628  NZ  LYS    37      35.840  40.020  48.280  1.00  0.00           N
ATOM    629  HZ1 LYS    37      35.830  41.010  47.960  1.00  0.00           H
ATOM    630  HZ2 LYS    37      34.970  39.530  48.010  1.00  0.00           H
ATOM    631  HZ3 LYS    37      35.960  40.090  49.310  1.00  0.00           H
ATOM    632  C   LYS    37      36.290  38.000  41.450  1.00  0.00           C
ATOM    633  O   LYS    37      36.950  37.130  40.890  1.00  0.00           O
ATOM    634  N   ARG    38      35.940  39.150  40.800  1.00  0.00           N
ATOM    635  HN  ARG    38      35.340  39.810  41.240  1.00  0.00           H
ATOM    636  CA  ARG    38      36.460  39.610  39.560  1.00  0.00           C
ATOM    637  HA  ARG    38      37.410  39.120  39.470  1.00  0.00           H
ATOM    638  CB  ARG    38      35.440  39.270  38.430  1.00  0.00           C
ATOM    639  HB1 ARG    38      34.430  39.440  38.860  1.00  0.00           H
ATOM    640  HB2 ARG    38      35.520  40.070  37.660  1.00  0.00           H
ATOM    641  CG  ARG    38      35.470  37.770  37.920  1.00  0.00           C
ATOM    642  HG1 ARG    38      36.020  37.700  36.960  1.00  0.00           H
ATOM    643  HG2 ARG    38      35.950  37.100  38.670  1.00  0.00           H
ATOM    644  CD  ARG    38      34.080  37.120  37.650  1.00  0.00           C
ATOM    645  HD1 ARG    38      33.440  36.960  38.540  1.00  0.00           H
ATOM    646  HD2 ARG    38      33.650  37.810  36.900  1.00  0.00           H
ATOM    647  NE  ARG    38      34.280  35.830  36.980  1.00  0.00           N
ATOM    648  HE  ARG    38      35.130  35.770  36.450  1.00  0.00           H
ATOM    649  CZ  ARG    38      33.360  34.960  36.640  1.00  0.00           C
ATOM    650  NH1 ARG    38      32.150  35.010  37.060  1.00  0.00           N
ATOM    651 HH11 ARG    38      31.830  35.780  37.610  1.00  0.00           H
ATOM    652 HH12 ARG    38      31.470  34.280  36.920  1.00  0.00           H
ATOM    653  NH2 ARG    38      33.710  34.030  35.770  1.00  0.00           N
ATOM    654 HH21 ARG    38      34.670  34.010  35.500  1.00  0.00           H
ATOM    655 HH22 ARG    38      33.020  33.500  35.280  1.00  0.00           H
ATOM    656  C   ARG    38      36.720  41.100  39.640  1.00  0.00           C
ATOM    657  O   ARG    38      35.840  41.920  39.990  1.00  0.00           O
ATOM    658  N   GLY    39      37.950  41.560  39.320  1.00  0.00           N
ATOM    659  HN  GLY    39      38.740  40.970  39.180  1.00  0.00           H
ATOM    660  CA  GLY    39      38.170  42.980  39.330  1.00  0.00           C
ATOM    661  HA1 GLY    39      37.350  43.520  38.880  1.00  0.00           H
ATOM    662  HA2 GLY    39      38.230  43.320  40.360  1.00  0.00           H
ATOM    663  C   GLY    39      39.510  43.310  38.740  1.00  0.00           C
ATOM    664  O   GLY    39      39.990  42.740  37.780  1.00  0.00           O
ATOM    665  N   CYS    40      40.140  44.440  39.270  1.00  0.00           N
ATOM    666  HN  CYS    40      39.930  44.900  40.120  1.00  0.00           H
ATOM    667  CA  CYS    40      41.400  44.950  38.730  1.00  0.00           C
ATOM    668  HA  CYS    40      42.050  44.150  38.410  1.00  0.00           H
ATOM    669  CB  CYS    40      41.220  45.960  37.560  1.00  0.00           C
ATOM    670  HB1 CYS    40      42.090  46.640  37.550  1.00  0.00           H
ATOM    671  HB2 CYS    40      41.150  45.520  36.540  1.00  0.00           H
ATOM    672  SG  CYS    40      39.670  46.930  37.600  1.00  0.00           S
ATOM    673  C   CYS    40      42.140  45.620  39.900  1.00  0.00           C
ATOM    674  O   CYS    40      41.480  46.050  40.830  1.00  0.00           O
ATOM    675  N   ALA    41      43.430  45.730  39.950  1.00  0.00           N
ATOM    676  HN  ALA    41      43.910  45.310  39.190  1.00  0.00           H
ATOM    677  CA  ALA    41      44.190  46.200  41.140  1.00  0.00           C
ATOM    678  HA  ALA    41      43.620  47.030  41.530  1.00  0.00           H
ATOM    679  CB  ALA    41      44.240  45.130  42.270  1.00  0.00           C
ATOM    680  HB1 ALA    41      44.830  45.420  43.170  1.00  0.00           H
ATOM    681  HB2 ALA    41      43.200  44.930  42.610  1.00  0.00           H
ATOM    682  HB3 ALA    41      44.600  44.120  42.010  1.00  0.00           H
ATOM    683  C   ALA    41      45.540  46.680  40.690  1.00  0.00           C
ATOM    684  O   ALA    41      46.090  46.270  39.710  1.00  0.00           O
ATOM    685  N   ASPH   42      46.080  47.650  41.470  1.00  0.00           N
ATOM    686  HN  ASPH   42      45.540  47.990  42.240  1.00  0.00           H
ATOM    687  CA  ASPH   42      47.380  48.260  41.140  1.00  0.00           C
ATOM    688  HA  ASPH   42      47.380  48.510  40.090  1.00  0.00           H
ATOM    689  CB  ASPH   42      47.570  49.540  42.000  1.00  0.00           C
ATOM    690  HB1 ASPH   42      46.590  50.060  42.060  1.00  0.00           H
ATOM    691  HB2 ASPH   42      47.710  49.240  43.060  1.00  0.00           H
ATOM    692  CG  ASPH   42      48.710  50.520  41.620  1.00  0.00           C
ATOM    693  OD1 ASPH   42      48.620  51.460  40.880  1.00  0.00           O
ATOM    694  OD2 ASPH   42      49.920  50.330  42.300  1.00  0.00           O
ATOM    695  HD2 ASPH   42      50.540  51.060  42.290  1.00  0.00           H
ATOM    696  C   ASPH   42      48.460  47.230  41.460  1.00  0.00           C
ATOM    697  O   ASPH   42      49.480  47.210  40.760  1.00  0.00           O
ATOM    698  N   ASN    43      48.190  46.490  42.510  1.00  0.00           N
ATOM    699  HN  ASN    43      47.360  46.710  43.020  1.00  0.00           H
ATOM    700  CA  ASN    43      48.890  45.300  42.850  1.00  0.00           C
ATOM    701  HA  ASN    43      49.390  44.940  41.960  1.00  0.00           H
ATOM    702  CB  ASN    43      49.850  45.420  44.110  1.00  0.00           C
ATOM    703  HB1 ASN    43      49.200  45.610  44.990  1.00  0.00           H
ATOM    704  HB2 ASN    43      50.400  44.460  44.210  1.00  0.00           H
ATOM    705  CG  ASN    43      50.870  46.550  43.960  1.00  0.00           C
ATOM    706  OD1 ASN    43      51.990  46.350  43.390  1.00  0.00           O
ATOM    707  ND2 ASN    43      50.560  47.710  44.560  1.00  0.00           N
ATOM    708 HD21 ASN    43      49.670  47.760  45.030  1.00  0.00           H
ATOM    709 HD22 ASN    43      51.200  48.470  44.480  1.00  0.00           H
ATOM    710  C   ASN    43      47.830  44.240  43.160  1.00  0.00           C
ATOM    711  O   ASN    43      47.030  44.470  44.040  1.00  0.00           O
ATOM    712  N   CYS    44      47.720  43.110  42.440  1.00  0.00           N
ATOM    713  HN  CYS    44      48.330  43.000  41.660  1.00  0.00           H
ATOM    714  CA  CYS    44      46.870  42.010  42.650  1.00  0.00           C
ATOM    715  HA  CYS    44      45.890  42.290  42.300  1.00  0.00           H
ATOM    716  CB  CYS    44      47.510  40.800  41.940  1.00  0.00           C
ATOM    717  HB1 CYS    44      48.480  40.430  42.330  1.00  0.00           H
ATOM    718  HB2 CYS    44      46.680  40.070  41.990  1.00  0.00           H
ATOM    719  SG  CYS    44      47.820  41.180  40.260  1.00  0.00           S
ATOM    720  C   CYS    44      46.780  41.580  44.090  1.00  0.00           C
ATOM    721  O   CYS    44      47.800  41.500  44.830  1.00  0.00           O
ATOM    722  N   PRO    45      45.590  41.270  44.590  1.00  0.00           N
ATOM    723  CD  PRO    45      44.310  41.740  44.030  1.00  0.00           C
ATOM    724  HD1 PRO    45      44.100  41.080  43.170  1.00  0.00           H
ATOM    725  HD2 PRO    45      44.450  42.790  43.680  1.00  0.00           H
ATOM    726  CA  PRO    45      45.420  40.560  45.880  1.00  0.00           C
ATOM    727  HA  PRO    45      45.740  41.270  46.630  1.00  0.00           H
ATOM    728  CB  PRO    45      43.920  40.590  46.100  1.00  0.00           C
ATOM    729  HB1 PRO    45      43.520  39.560  45.960  1.00  0.00           H
ATOM    730  HB2 PRO    45      43.650  40.940  47.120  1.00  0.00           H
ATOM    731  CG  PRO    45      43.210  41.500  45.100  1.00  0.00           C
ATOM    732  HG1 PRO    45      42.300  41.110  44.590  1.00  0.00           H
ATOM    733  HG2 PRO    45      42.870  42.430  45.590  1.00  0.00           H
ATOM    734  C   PRO    45      46.160  39.290  46.000  1.00  0.00           C
ATOM    735  O   PRO    45      46.030  38.520  45.060  1.00  0.00           O
ATOM    736  N   LYS    46      46.950  39.100  47.090  1.00  0.00           N
ATOM    737  HN  LYS    46      46.880  39.790  47.800  1.00  0.00           H
ATOM    738  CA  LYS    46      47.830  37.910  47.260  1.00  0.00           C
ATOM    739  HA  LYS    46      48.310  37.770  46.300  1.00  0.00           H
ATOM    740  CB  LYS    46      48.890  38.210  48.410  1.00  0.00           C
ATOM    741  HB1 LYS    46      49.280  39.250  48.320  1.00  0.00           H
ATOM    742  HB2 LYS    46      48.330  38.090  49.360  1.00  0.00           H
ATOM    743  CG  LYS    46      50.090  37.230  48.440  1.00  0.00           C
ATOM    744  HG1 LYS    46      49.820  36.160  48.520  1.00  0.00           H
ATOM    745  HG2 LYS    46      50.610  37.310  47.460  1.00  0.00           H
ATOM    746  CD  LYS    46      51.030  37.550  49.590  1.00  0.00           C
ATOM    747  HD1 LYS    46      51.320  38.620  49.690  1.00  0.00           H
ATOM    748  HD2 LYS    46      50.480  37.400  50.540  1.00  0.00           H
ATOM    749  CE  LYS    46      52.320  36.700  49.640  1.00  0.00           C
ATOM    750  HE1 LYS    46      52.760  36.840  48.630  1.00  0.00           H
ATOM    751  HE2 LYS    46      53.080  37.100  50.350  1.00  0.00           H
ATOM    752  NZ  LYS    46      52.150  35.220  49.780  1.00  0.00           N
ATOM    753  HZ1 LYS    46      52.000  34.880  50.760  1.00  0.00           H
ATOM    754  HZ2 LYS    46      51.430  34.970  49.070  1.00  0.00           H
ATOM    755  HZ3 LYS    46      52.990  34.680  49.490  1.00  0.00           H
ATOM    756  C   LYS    46      47.030  36.610  47.510  1.00  0.00           C
ATOM    757  O   LYS    46      45.910  36.640  48.020  1.00  0.00           O
ATOM    758  N   ASN    47      47.550  35.420  47.140  1.00  0.00           N
ATOM    759  HN  ASN    47      48.430  35.290  46.690  1.00  0.00           H
ATOM    760  CA  ASN    47      46.840  34.180  47.460  1.00  0.00           C
ATOM    761  HA  ASN    47      45.860  34.210  47.010  1.00  0.00           H
ATOM    762  CB  ASN    47      47.600  32.980  46.780  1.00  0.00           C
ATOM    763  HB1 ASN    47      48.680  32.930  47.030  1.00  0.00           H
ATOM    764  HB2 ASN    47      47.020  32.050  46.970  1.00  0.00           H
ATOM    765  CG  ASN    47      47.510  33.120  45.210  1.00  0.00           C
ATOM    766  OD1 ASN    47      46.620  33.780  44.680  1.00  0.00           O
ATOM    767  ND2 ASN    47      48.550  32.630  44.510  1.00  0.00           N
ATOM    768 HD21 ASN    47      49.160  31.940  44.890  1.00  0.00           H
ATOM    769 HD22 ASN    47      48.500  32.810  43.530  1.00  0.00           H
ATOM    770  C   ASN    47      46.760  33.950  48.970  1.00  0.00           C
ATOM    771  O   ASN    47      47.600  34.370  49.750  1.00  0.00           O
ATOM    772  N   SER    48      45.740  33.140  49.360  1.00  0.00           N
ATOM    773  HN  SER    48      45.150  32.640  48.750  1.00  0.00           H
ATOM    774  CA  SER    48      45.650  32.630  50.720  1.00  0.00           C
ATOM    775  HA  SER    48      46.680  32.430  50.980  1.00  0.00           H
ATOM    776  CB  SER    48      45.160  33.620  51.810  1.00  0.00           C
ATOM    777  HB1 SER    48      45.760  34.550  51.820  1.00  0.00           H
ATOM    778  HB2 SER    48      44.150  33.920  51.470  1.00  0.00           H
ATOM    779  OG  SER    48      45.210  33.010  53.080  1.00  0.00           O
ATOM    780  HG1 SER    48      46.140  32.860  53.290  1.00  0.00           H
ATOM    781  C   SER    48      45.070  31.220  50.660  1.00  0.00           C
ATOM    782  O   SER    48      44.860  30.610  49.590  1.00  0.00           O
ATOM    783  N   ALA    49      44.970  30.560  51.800  1.00  0.00           N
ATOM    784  HN  ALA    49      45.250  31.080  52.610  1.00  0.00           H
ATOM    785  CA  ALA    49      44.630  29.240  52.020  1.00  0.00           C
ATOM    786  HA  ALA    49      45.540  28.690  51.860  1.00  0.00           H
ATOM    787  CB  ALA    49      44.220  28.930  53.450  1.00  0.00           C
ATOM    788  HB1 ALA    49      44.030  27.840  53.520  1.00  0.00           H
ATOM    789  HB2 ALA    49      44.980  29.340  54.160  1.00  0.00           H
ATOM    790  HB3 ALA    49      43.290  29.470  53.710  1.00  0.00           H
ATOM    791  C   ALA    49      43.630  28.600  51.090  1.00  0.00           C
ATOM    792  O   ALA    49      43.960  27.640  50.450  1.00  0.00           O
ATOM    793  N   LEU    50      42.360  29.100  50.990  1.00  0.00           N
ATOM    794  HN  LEU    50      42.150  29.840  51.620  1.00  0.00           H
ATOM    795  CA  LEU    50      41.310  28.570  50.090  1.00  0.00           C
ATOM    796  HA  LEU    50      41.390  27.510  49.910  1.00  0.00           H
ATOM    797  CB  LEU    50      40.010  28.850  50.760  1.00  0.00           C
ATOM    798  HB1 LEU    50      39.850  29.890  51.120  1.00  0.00           H
ATOM    799  HB2 LEU    50      39.140  28.630  50.100  1.00  0.00           H
ATOM    800  CG  LEU    50      39.750  28.100  52.130  1.00  0.00           C
ATOM    801  HG  LEU    50      40.230  28.750  52.890  1.00  0.00           H
ATOM    802  CD1 LEU    50      38.240  28.130  52.350  1.00  0.00           C
ATOM    803 HD11 LEU    50      37.810  27.590  51.470  1.00  0.00           H
ATOM    804 HD12 LEU    50      37.900  27.470  53.170  1.00  0.00           H
ATOM    805 HD13 LEU    50      37.830  29.140  52.540  1.00  0.00           H
ATOM    806  CD2 LEU    50      40.330  26.700  52.180  1.00  0.00           C
ATOM    807 HD21 LEU    50      39.880  26.070  52.970  1.00  0.00           H
ATOM    808 HD22 LEU    50      40.060  26.140  51.260  1.00  0.00           H
ATOM    809 HD23 LEU    50      41.430  26.870  52.290  1.00  0.00           H
ATOM    810  C   LEU    50      41.400  29.400  48.790  1.00  0.00           C
ATOM    811  O   LEU    50      40.640  29.090  47.910  1.00  0.00           O
ATOM    812  N   LEU    51      42.250  30.430  48.670  1.00  0.00           N
ATOM    813  HN  LEU    51      42.800  30.640  49.480  1.00  0.00           H
ATOM    814  CA  LEU    51      42.020  31.400  47.600  1.00  0.00           C
ATOM    815  HA  LEU    51      41.190  31.220  46.940  1.00  0.00           H
ATOM    816  CB  LEU    51      41.800  32.840  48.200  1.00  0.00           C
ATOM    817  HB1 LEU    51      42.700  33.090  48.800  1.00  0.00           H
ATOM    818  HB2 LEU    51      41.830  33.630  47.410  1.00  0.00           H
ATOM    819  CG  LEU    51      40.430  33.140  48.900  1.00  0.00           C
ATOM    820  HG  LEU    51      40.190  32.400  49.700  1.00  0.00           H
ATOM    821  CD1 LEU    51      40.340  34.590  49.580  1.00  0.00           C
ATOM    822 HD11 LEU    51      41.050  34.590  50.430  1.00  0.00           H
ATOM    823 HD12 LEU    51      40.710  35.300  48.810  1.00  0.00           H
ATOM    824 HD13 LEU    51      39.350  34.910  49.980  1.00  0.00           H
ATOM    825  CD2 LEU    51      39.260  33.000  47.900  1.00  0.00           C
ATOM    826 HD21 LEU    51      39.270  32.030  47.360  1.00  0.00           H
ATOM    827 HD22 LEU    51      38.290  33.020  48.430  1.00  0.00           H
ATOM    828 HD23 LEU    51      39.210  33.970  47.350  1.00  0.00           H
ATOM    829  C   LEU    51      43.190  31.500  46.700  1.00  0.00           C
ATOM    830  O   LEU    51      44.250  31.920  47.050  1.00  0.00           O
ATOM    831  N   LYS    52      42.960  31.200  45.410  1.00  0.00           N
ATOM    832  HN  LYS    52      41.990  30.980  45.360  1.00  0.00           H
ATOM    833  CA  LYS    52      43.930  31.460  44.370  1.00  0.00           C
ATOM    834  HA  LYS    52      44.930  31.700  44.690  1.00  0.00           H
ATOM    835  CB  LYS    52      44.070  30.310  43.390  1.00  0.00           C
ATOM    836  HB1 LYS    52      44.520  29.460  43.940  1.00  0.00           H
ATOM    837  HB2 LYS    52      43.020  30.120  43.070  1.00  0.00           H
ATOM    838  CG  LYS    52      44.900  30.500  42.110  1.00  0.00           C
ATOM    839  HG1 LYS    52      44.460  31.320  41.510  1.00  0.00           H
ATOM    840  HG2 LYS    52      45.950  30.740  42.360  1.00  0.00           H
ATOM    841  CD  LYS    52      45.010  29.210  41.230  1.00  0.00           C
ATOM    842  HD1 LYS    52      44.070  28.630  41.310  1.00  0.00           H
ATOM    843  HD2 LYS    52      45.050  29.450  40.150  1.00  0.00           H
ATOM    844  CE  LYS    52      46.200  28.240  41.480  1.00  0.00           C
ATOM    845  HE1 LYS    52      46.190  27.620  40.550  1.00  0.00           H
ATOM    846  HE2 LYS    52      47.200  28.710  41.360  1.00  0.00           H
ATOM    847  NZ  LYS    52      46.100  27.410  42.670  1.00  0.00           N
ATOM    848  HZ1 LYS    52      45.110  27.200  42.920  1.00  0.00           H
ATOM    849  HZ2 LYS    52      46.560  26.510  42.440  1.00  0.00           H
ATOM    850  HZ3 LYS    52      46.500  27.880  43.510  1.00  0.00           H
ATOM    851  C   LYS    52      43.400  32.650  43.540  1.00  0.00           C
ATOM    852  O   LYS    52      42.380  32.500  42.900  1.00  0.00           O
ATOM    853  N   TYR    53      44.160  33.810  43.550  1.00  0.00           N
ATOM    854  HN  TYR    53      44.970  33.870  44.130  1.00  0.00           H
ATOM    855  CA  TYR    53      44.020  34.870  42.670  1.00  0.00           C
ATOM    856  HA  TYR    53      43.000  34.740  42.330  1.00  0.00           H
ATOM    857  CB  TYR    53      44.330  36.200  43.340  1.00  0.00           C
ATOM    858  HB1 TYR    53      45.290  36.060  43.880  1.00  0.00           H
ATOM    859  HB2 TYR    53      44.410  37.050  42.630  1.00  0.00           H
ATOM    860  CG  TYR    53      43.270  36.590  44.440  1.00  0.00           C
ATOM    861  CD1 TYR    53      43.390  36.220  45.770  1.00  0.00           C
ATOM    862  HD1 TYR    53      44.150  35.510  46.060  1.00  0.00           H
ATOM    863  CE1 TYR    53      42.470  36.610  46.810  1.00  0.00           C
ATOM    864  HE1 TYR    53      42.580  36.280  47.830  1.00  0.00           H
ATOM    865  CZ  TYR    53      41.430  37.520  46.430  1.00  0.00           C
ATOM    866  OH  TYR    53      40.590  37.960  47.370  1.00  0.00           O
ATOM    867  HH  TYR    53      40.850  37.520  48.190  1.00  0.00           H
ATOM    868  CD2 TYR    53      42.460  37.720  44.200  1.00  0.00           C
ATOM    869  HD2 TYR    53      42.440  38.220  43.250  1.00  0.00           H
ATOM    870  CE2 TYR    53      41.480  38.090  45.160  1.00  0.00           C
ATOM    871  HE2 TYR    53      40.890  38.960  44.880  1.00  0.00           H
ATOM    872  C   TYR    53      45.060  34.760  41.510  1.00  0.00           C
ATOM    873  O   TYR    53      46.260  34.570  41.800  1.00  0.00           O
ATOM    874  N   VAL    54      44.580  34.720  40.270  1.00  0.00           N
ATOM    875  HN  VAL    54      43.580  34.690  40.190  1.00  0.00           H
ATOM    876  CA  VAL    54      45.370  34.720  39.050  1.00  0.00           C
ATOM    877  HA  VAL    54      46.430  34.650  39.270  1.00  0.00           H
ATOM    878  CB  VAL    54      45.290  33.520  38.080  1.00  0.00           C
ATOM    879  HB  VAL    54      45.820  33.740  37.130  1.00  0.00           H
ATOM    880  CG1 VAL    54      46.010  32.210  38.710  1.00  0.00           C
ATOM    881 HG11 VAL    54      45.700  31.300  38.150  1.00  0.00           H
ATOM    882 HG12 VAL    54      47.120  32.250  38.620  1.00  0.00           H
ATOM    883 HG13 VAL    54      45.810  32.040  39.780  1.00  0.00           H
ATOM    884  CG2 VAL    54      43.810  33.120  37.880  1.00  0.00           C
ATOM    885 HG21 VAL    54      43.760  32.210  37.250  1.00  0.00           H
ATOM    886 HG22 VAL    54      43.290  32.850  38.830  1.00  0.00           H
ATOM    887 HG23 VAL    54      43.260  33.890  37.280  1.00  0.00           H
ATOM    888  C   VAL    54      45.210  36.040  38.370  1.00  0.00           C
ATOM    889  O   VAL    54      44.080  36.450  38.090  1.00  0.00           O
ATOM    890  N   CYS    55      46.260  36.880  38.130  1.00  0.00           N
ATOM    891  HN  CYS    55      47.160  36.560  38.410  1.00  0.00           H
ATOM    892  CA  CYS    55      46.090  38.210  37.500  1.00  0.00           C
ATOM    893  HA  CYS    55      45.040  38.370  37.290  1.00  0.00           H
ATOM    894  CB  CYS    55      46.430  39.290  38.570  1.00  0.00           C
ATOM    895  HB1 CYS    55      46.100  40.260  38.140  1.00  0.00           H
ATOM    896  HB2 CYS    55      45.710  39.150  39.400  1.00  0.00           H
ATOM    897  SG  CYS    55      48.060  39.450  39.230  1.00  0.00           S
ATOM    898  C   CYS    55      46.880  38.310  36.230  1.00  0.00           C
ATOM    899  O   CYS    55      47.860  37.600  36.000  1.00  0.00           O
ATOM    900  N   CYS    56      46.480  39.210  35.350  1.00  0.00           N
ATOM    901  HN  CYS    56      45.710  39.790  35.580  1.00  0.00           H
ATOM    902  CA  CYS    56      46.870  39.300  33.960  1.00  0.00           C
ATOM    903  HA  CYS    56      47.830  38.840  33.800  1.00  0.00           H
ATOM    904  CB  CYS    56      45.820  38.540  33.090  1.00  0.00           C
ATOM    905  HB1 CYS    56      45.720  37.500  33.470  1.00  0.00           H
ATOM    906  HB2 CYS    56      44.810  39.000  33.190  1.00  0.00           H
ATOM    907  SG  CYS    56      45.990  38.500  31.380  1.00  0.00           S
ATOM    908  C   CYS    56      46.850  40.820  33.640  1.00  0.00           C
ATOM    909  O   CYS    56      46.030  41.570  34.140  1.00  0.00           O
ATOM    910  N   SER    57      47.760  41.350  32.780  1.00  0.00           N
ATOM    911  HN  SER    57      48.470  40.740  32.450  1.00  0.00           H
ATOM    912  CA  SER    57      48.030  42.810  32.690  1.00  0.00           C
ATOM    913  HA  SER    57      47.550  43.340  33.490  1.00  0.00           H
ATOM    914  CB  SER    57      49.580  42.970  32.710  1.00  0.00           C
ATOM    915  HB1 SER    57      50.010  42.150  33.320  1.00  0.00           H
ATOM    916  HB2 SER    57      50.050  42.750  31.730  1.00  0.00           H
ATOM    917  OG  SER    57      50.010  44.230  33.300  1.00  0.00           O
ATOM    918  HG1 SER    57      49.720  44.940  32.740  1.00  0.00           H
ATOM    919  C   SER    57      47.520  43.310  31.350  1.00  0.00           C
ATOM    920  O   SER    57      47.850  44.360  30.870  1.00  0.00           O
ATOM    921  N   THR    58      46.720  42.520  30.690  1.00  0.00           N
ATOM    922  HN  THR    58      46.250  41.760  31.140  1.00  0.00           H
ATOM    923  CA  THR    58      46.200  42.860  29.390  1.00  0.00           C
ATOM    924  HA  THR    58      46.540  43.850  29.150  1.00  0.00           H
ATOM    925  CB  THR    58      46.380  41.880  28.230  1.00  0.00           C
ATOM    926  HB  THR    58      47.410  41.480  28.290  1.00  0.00           H
ATOM    927  OG1 THR    58      46.210  42.440  26.940  1.00  0.00           O
ATOM    928  HG1 THR    58      47.020  42.940  26.780  1.00  0.00           H
ATOM    929  CG2 THR    58      45.630  40.530  28.260  1.00  0.00           C
ATOM    930 HG21 THR    58      45.680  39.960  27.310  1.00  0.00           H
ATOM    931 HG22 THR    58      46.030  40.050  29.170  1.00  0.00           H
ATOM    932 HG23 THR    58      44.560  40.710  28.500  1.00  0.00           H
ATOM    933  C   THR    58      44.720  42.990  29.610  1.00  0.00           C
ATOM    934  O   THR    58      44.110  42.310  30.510  1.00  0.00           O
ATOM    935  N   ASPH   59      44.040  43.910  28.860  1.00  0.00           N
ATOM    936  HN  ASPH   59      44.560  44.390  28.150  1.00  0.00           H
ATOM    937  CA  ASPH   59      42.580  44.090  28.720  1.00  0.00           C
ATOM    938  HA  ASPH   59      42.300  44.710  29.560  1.00  0.00           H
ATOM    939  CB  ASPH   59      42.320  44.790  27.420  1.00  0.00           C
ATOM    940  HB1 ASPH   59      42.860  44.210  26.640  1.00  0.00           H
ATOM    941  HB2 ASPH   59      41.230  44.900  27.230  1.00  0.00           H
ATOM    942  CG  ASPH   59      43.060  46.180  27.420  1.00  0.00           C
ATOM    943  OD1 ASPH   59      44.250  46.410  27.150  1.00  0.00           O
ATOM    944  OD2 ASPH   59      42.240  47.190  27.720  1.00  0.00           O
ATOM    945  HD2 ASPH   59      42.650  48.010  27.420  1.00  0.00           H
ATOM    946  C   ASPH   59      41.750  42.820  28.760  1.00  0.00           C
ATOM    947  O   ASPH   59      42.050  41.800  28.130  1.00  0.00           O
ATOM    948  N   LYS    60      40.660  42.850  29.650  1.00  0.00           N
ATOM    949  HN  LYS    60      40.500  43.750  30.060  1.00  0.00           H
ATOM    950  CA  LYS    60      39.580  41.900  29.850  1.00  0.00           C
ATOM    951  HA  LYS    60      39.230  42.210  30.830  1.00  0.00           H
ATOM    952  CB  LYS    60      38.370  42.140  28.990  1.00  0.00           C
ATOM    953  HB1 LYS    60      37.590  41.370  29.230  1.00  0.00           H
ATOM    954  HB2 LYS    60      37.800  43.030  29.330  1.00  0.00           H
ATOM    955  CG  LYS    60      38.620  42.320  27.510  1.00  0.00           C
ATOM    956  HG1 LYS    60      39.130  43.270  27.250  1.00  0.00           H
ATOM    957  HG2 LYS    60      39.410  41.560  27.380  1.00  0.00           H
ATOM    958  CD  LYS    60      37.480  42.140  26.490  1.00  0.00           C
ATOM    959  HD1 LYS    60      36.660  42.870  26.640  1.00  0.00           H
ATOM    960  HD2 LYS    60      37.950  42.360  25.500  1.00  0.00           H
ATOM    961  CE  LYS    60      36.860  40.760  26.470  1.00  0.00           C
ATOM    962  HE1 LYS    60      37.630  39.960  26.470  1.00  0.00           H
ATOM    963  HE2 LYS    60      36.280  40.680  27.420  1.00  0.00           H
ATOM    964  NZ  LYS    60      36.010  40.770  25.290  1.00  0.00           N
ATOM    965  HZ1 LYS    60      36.550  41.260  24.550  1.00  0.00           H
ATOM    966  HZ2 LYS    60      35.870  39.800  24.930  1.00  0.00           H
ATOM    967  HZ3 LYS    60      35.160  41.340  25.490  1.00  0.00           H
ATOM    968  C   LYS    60      39.880  40.410  30.030  1.00  0.00           C
ATOM    969  O   LYS    60      39.140  39.550  29.650  1.00  0.00           O
ATOM    970  N   CYS    61      41.080  40.050  30.500  1.00  0.00           N
ATOM    971  HN  CYS    61      41.720  40.800  30.620  1.00  0.00           H
ATOM    972  CA  CYS    61      41.760  38.780  30.420  1.00  0.00           C
ATOM    973  HA  CYS    61      41.540  38.370  29.440  1.00  0.00           H
ATOM    974  CB  CYS    61      43.190  39.020  30.640  1.00  0.00           C
ATOM    975  HB1 CYS    61      43.490  39.780  29.890  1.00  0.00           H
ATOM    976  HB2 CYS    61      43.230  39.660  31.540  1.00  0.00           H
ATOM    977  SG  CYS    61      44.330  37.640  30.600  1.00  0.00           S
ATOM    978  C   CYS    61      41.180  37.820  31.400  1.00  0.00           C
ATOM    979  O   CYS    61      41.300  36.580  31.310  1.00  0.00           O
ATOM    980  N   ASN    62      40.440  38.420  32.420  1.00  0.00           N
ATOM    981  HN  ASN    62      40.390  39.410  32.530  1.00  0.00           H
ATOM    982  CA  ASN    62      40.040  37.650  33.560  1.00  0.00           C
ATOM    983  HA  ASN    62      40.730  36.860  33.820  1.00  0.00           H
ATOM    984  CB  ASN    62      39.780  38.520  34.720  1.00  0.00           C
ATOM    985  HB1 ASN    62      39.320  37.910  35.530  1.00  0.00           H
ATOM    986  HB2 ASN    62      40.780  38.810  35.110  1.00  0.00           H
ATOM    987  CG  ASN    62      38.940  39.740  34.510  1.00  0.00           C
ATOM    988  OD1 ASN    62      38.840  40.470  33.520  1.00  0.00           O
ATOM    989  ND2 ASN    62      38.140  40.000  35.580  1.00  0.00           N
ATOM    990 HD21 ASN    62      38.530  39.650  36.430  1.00  0.00           H
ATOM    991 HD22 ASN    62      37.580  40.830  35.530  1.00  0.00           H
ATOM    992  C   ASN    62      38.750  36.860  33.260  1.00  0.00           C
ATOM    993  OT1 ASN    62      37.590  37.470  33.160  1.00  0.00           O
ATOM    994  OT2 ASN    62      38.810  35.600  33.240  1.00  0.00           O
ATOM    995  OW  SOL    63      74.590   6.370  68.880  1.00  0.00           O
ATOM    996  HW1 SOL    63      74.220   5.970  68.100  1.00  0.00           H
ATOM    997  HW2 SOL    63      74.910   7.230  68.590  1.00  0.00           H
ATOM    998  OW  SOL    64       1.480  78.770  14.560  1.00  0.00           O
ATOM    999  HW1 SOL    64       1.800  77.990  15.000  1.00  0.00           H
ATOM   1000  HW2 SOL    64       1.110  78.440  13.740  1.00  0.00           H
ATOM   1001  OW  SOL    65       4.220   0.120   8.260  1.00  0.00           O
ATOM   1002  HW1 SOL    65       4.590  -0.670   7.870  1.00  0.00           H
ATOM   1003  HW2 SOL    65       4.750   0.830   7.900  1.00  0.00           H
ATOM   1004  OW  SOL    66       6.360  13.350  35.250  1.00  0.00           O
ATOM   1005  HW1 SOL    66       6.910  14.050  35.610  1.00  0.00           H
ATOM   1006  HW2 SOL    66       5.470  13.590  35.510  1.00  0.00           H
ATOM   1007  OW  SOL    67      29.840  18.980   6.880  1.00  0.00           O
ATOM   1008  HW1 SOL    67      29.220  19.690   7.060  1.00  0.00           H
ATOM   1009  HW2 SOL    67      30.660  19.430   6.670  1.00  0.00           H
ATOM   1010  OW  SOL    68      17.870  11.820  77.600  1.00  0.00           O
ATOM   1011  HW1 SOL    68      18.740  11.650  77.970  1.00  0.00           H
ATOM   1012  HW2 SOL    68      17.710  11.080  77.010  1.00  0.00           H
ATOM   1013  OW  SOL    69      16.120  20.370   9.030  1.00  0.00           O
ATOM   1014  HW1 SOL    69      16.950  19.980   8.780  1.00  0.00           H
ATOM   1015  HW2 SOL    69      15.890  19.950   9.860  1.00  0.00           H
ATOM   1016  OW  SOL    70      11.500  71.290  12.690  1.00  0.00           O
ATOM   1017  HW1 SOL    70      11.290  71.280  11.760  1.00  0.00           H
ATOM   1018  HW2 SOL    70      10.880  71.910  13.070  1.00  0.00           H
ATOM   1019  OW  SOL    71       7.930   2.340  34.040  1.00  0.00           O
ATOM   1020  HW1 SOL    71       8.300   1.500  34.310  1.00  0.00           H
ATOM   1021  HW2 SOL    71       7.600   2.180  33.150  1.00  0.00           H
ATOM   1022  OW  SOL    72      14.990   0.620  74.580  1.00  0.00           O
ATOM   1023  HW1 SOL    72      15.950   0.650  74.670  1.00  0.00           H
ATOM   1024  HW2 SOL    72      14.710   1.530  74.640  1.00  0.00           H
ATOM   1025  OW  SOL    73      24.790  25.090  26.370  1.00  0.00           O
ATOM   1026  HW1 SOL    73      23.870  24.870  26.220  1.00  0.00           H
ATOM   1027  HW2 SOL    73      25.280  24.400  25.910  1.00  0.00           H
ATOM   1028  OW  SOL    74      67.110  38.030  10.350  1.00  0.00           O
ATOM   1029  HW1 SOL    74      66.780  38.510  11.100  1.00  0.00           H
ATOM   1030  HW2 SOL    74      66.980  37.110  10.580  1.00  0.00           H
ATOM   1031  OW  SOL    75      33.740  19.430  16.540  1.00  0.00           O
ATOM   1032  HW1 SOL    75      33.420  20.290  16.290  1.00  0.00           H
ATOM   1033  HW2 SOL    75      33.570  19.370  17.480  1.00  0.00           H
ATOM   1034  OW  SOL    76      79.050  73.700   8.680  1.00  0.00           O
ATOM   1035  HW1 SOL    76      79.720  73.580   8.010  1.00  0.00           H
ATOM   1036  HW2 SOL    76      79.310  74.480   9.160  1.00  0.00           H
ATOM   1037  OW  SOL    77      11.010  16.670   1.180  1.00  0.00           O
ATOM   1038  HW1 SOL    77      11.560  15.930   0.930  1.00  0.00           H
ATOM   1039  HW2 SOL    77      10.400  16.770   0.440  1.00  0.00           H
ATOM   1040  OW  SOL    78      67.160  25.740  12.000  1.00  0.00           O
ATOM   1041  HW1 SOL    78      67.040  26.490  11.430  1.00  0.00           H
ATOM   1042  HW2 SOL    78      67.880  25.990  12.580  1.00  0.00           H
ATOM   1043  OW  SOL    79      20.400  33.870  15.310  1.00  0.00           O
ATOM   1044  HW1 SOL    79      19.530  33.730  14.930  1.00  0.00           H
ATOM   1045  HW2 SOL    79      20.460  33.210  16.000  1.00  0.00           H
ATOM   1046  OW  SOL    80      77.770  44.610   4.610  1.00  0.00           O
ATOM   1047  HW1 SOL    80      78.440  45.150   5.020  1.00  0.00           H
ATOM   1048  HW2 SOL    80      77.800  44.860   3.680  1.00  0.00           H
ATOM   1049  OW  SOL    81      78.360   9.330  17.370  1.00  0.00           O
ATOM   1050  HW1 SOL    81      77.490   9.600  17.090  1.00  0.00           H
ATOM   1051  HW2 SOL    81      78.940  10.010  17.020  1.00  0.00           H
ATOM   1052  OW  SOL    82      73.700  25.600  74.560  1.00  0.00           O
ATOM   1053  HW1 SOL    82      73.460  25.000  75.270  1.00  0.00           H
ATOM   1054  HW2 SOL    82      73.450  26.470  74.880  1.00  0.00           H
ATOM   1055  OW  SOL    83      77.290  12.580  68.990  1.00  0.00           O
ATOM   1056  HW1 SOL    83      78.040  12.110  69.360  1.00  0.00           H
ATOM   1057  HW2 SOL    83      77.080  12.090  68.190  1.00  0.00           H
ATOM   1058  OW  SOL    84      74.180  74.450  21.450  1.00  0.00           O
ATOM   1059  HW1 SOL    84      73.800  74.310  20.580  1.00  0.00           H
ATOM   1060  HW2 SOL    84      74.250  73.580  21.820  1.00  0.00           H
ATOM   1061  OW  SOL    85      75.430   2.420  14.510  1.00  0.00           O
ATOM   1062  HW1 SOL    85      75.460   1.590  14.040  1.00  0.00           H
ATOM   1063  HW2 SOL    85      76.330   2.560  14.800  1.00  0.00           H
ATOM   1064  OW  SOL    86      78.470  22.460  15.570  1.00  0.00           O
ATOM   1065  HW1 SOL    86      78.730  21.990  16.360  1.00  0.00           H
ATOM   1066  HW2 SOL    86      77.530  22.620  15.670  1.00  0.00           H
ATOM   1067  OW  SOL    87      77.500  28.020  68.740  1.00  0.00           O
ATOM   1068  HW1 SOL    87      76.610  28.010  69.110  1.00  0.00           H
ATOM   1069  HW2 SOL    87      77.430  28.600  67.980  1.00  0.00           H
ATOM   1070  OW  SOL    88      78.140  67.780  77.710  1.00  0.00           O
ATOM   1071  HW1 SOL    88      77.620  67.510  78.460  1.00  0.00           H
ATOM   1072  HW2 SOL    88      78.650  68.530  78.030  1.00  0.00           H
ATOM   1073  OW  SOL    89      14.550  15.980  79.650  1.00  0.00           O
ATOM   1074  HW1 SOL    89      15.500  15.880  79.650  1.00  0.00           H
ATOM   1075  HW2 SOL    89      14.260  15.460  80.400  1.00  0.00           H
ATOM   1076  OW  SOL    90       7.010  27.660  21.420  1.00  0.00           O
ATOM   1077  HW1 SOL    90       6.620  27.260  20.650  1.00  0.00           H
ATOM   1078  HW2 SOL    90       7.360  26.930  21.930  1.00  0.00           H
ATOM   1079  OW  SOL    91      70.900  19.560  64.350  1.00  0.00           O
ATOM   1080  HW1 SOL    91      71.360  18.890  63.840  1.00  0.00           H
ATOM   1081  HW2 SOL    91      70.860  19.210  65.240  1.00  0.00           H
ATOM   1082  OW  SOL    92       3.450  12.470   4.700  1.00  0.00           O
ATOM   1083  HW1 SOL    92       4.360  12.640   4.920  1.00  0.00           H
ATOM   1084  HW2 SOL    92       2.950  12.970   5.350  1.00  0.00           H
ATOM   1085  OW  SOL    93      27.030  24.540  22.410  1.00  0.00           O
ATOM   1086  HW1 SOL    93      26.560  24.430  23.230  1.00  0.00           H
ATOM   1087  HW2 SOL    93      26.960  25.470  22.210  1.00  0.00           H
ATOM   1088  OW  SOL    94       3.360   3.920  11.540  1.00  0.00           O
ATOM   1089  HW1 SOL    94       2.640   3.390  11.200  1.00  0.00           H
ATOM   1090  HW2 SOL    94       4.110   3.690  10.990  1.00  0.00           H
ATOM   1091  OW  SOL    95      12.370   6.770  71.920  1.00  0.00           O
ATOM   1092  HW1 SOL    95      12.180   6.770  70.990  1.00  0.00           H
ATOM   1093  HW2 SOL    95      11.820   7.460  72.280  1.00  0.00           H
ATOM   1094  OW  SOL    96      17.080  14.850   0.070  1.00  0.00           O
ATOM   1095  HW1 SOL    96      17.590  14.720  -0.730  1.00  0.00           H
ATOM   1096  HW2 SOL    96      17.710  14.730   0.780  1.00  0.00           H
ATOM   1097  OW  SOL    97      71.370  62.690  27.150  1.00  0.00           O
ATOM   1098  HW1 SOL    97      72.070  63.270  27.450  1.00  0.00           H
ATOM   1099  HW2 SOL    97      71.700  61.810  27.340  1.00  0.00           H
ATOM   1100  OW  SOL    98      14.970   9.730   7.900  1.00  0.00           O
ATOM   1101  HW1 SOL    98      15.600   9.170   8.340  1.00  0.00           H
ATOM   1102  HW2 SOL    98      14.470   9.150   7.330  1.00  0.00           H
ATOM   1103  OW  SOL    99      10.980   7.960  16.410  1.00  0.00           O
ATOM   1104  HW1 SOL    99      11.480   8.760  16.580  1.00  0.00           H
ATOM   1105  HW2 SOL    99      10.140   8.270  16.070  1.00  0.00           H
ATOM   1106  OW  SOL   100       5.620  77.240  73.520  1.00  0.00           O
ATOM   1107  HW1 SOL   100       5.690  77.860  72.800  1.00  0.00           H
ATOM   1108  HW2 SOL   100       5.310  77.760  74.260  1.00  0.00           H
ATOM   1109  OW  SOL   101      14.110   8.290   3.190  1.00  0.00           O
ATOM   1110  HW1 SOL   101      14.400   7.610   2.590  1.00  0.00           H
ATOM   1111  HW2 SOL   101      14.870   8.870   3.280  1.00  0.00           H
ATOM   1112  OW  SOL   102       5.860  16.360   4.140  1.00  0.00           O
ATOM   1113  HW1 SOL   102       5.500  16.980   3.500  1.00  0.00           H
ATOM   1114  HW2 SOL   102       5.970  16.880   4.940  1.00  0.00           H
ATOM   1115  OW  SOL   103      70.330  13.650  18.400  1.00  0.00           O
ATOM   1116  HW1 SOL   103      70.620  13.870  17.510  1.00  0.00           H
ATOM   1117  HW2 SOL   103      69.610  13.030  18.260  1.00  0.00           H
ATOM   1118  OW  SOL   104      11.000   9.520  21.020  1.00  0.00           O
ATOM   1119  HW1 SOL   104      11.510  10.200  21.460  1.00  0.00           H
ATOM   1120  HW2 SOL   104      11.630   9.070  20.460  1.00  0.00           H
ATOM   1121  OW  SOL   105      14.750  13.390  24.160  1.00  0.00           O
ATOM   1122  HW1 SOL   105      14.830  12.440  24.070  1.00  0.00           H
ATOM   1123  HW2 SOL   105      15.290  13.740  23.450  1.00  0.00           H
ATOM   1124  OW  SOL   106      79.030  10.470   8.560  1.00  0.00           O
ATOM   1125  HW1 SOL   106      79.470   9.970   7.870  1.00  0.00           H
ATOM   1126  HW2 SOL   106      78.170  10.680   8.210  1.00  0.00           H
ATOM   1127  OW  SOL   107      23.630  60.400   8.240  1.00  0.00           O
ATOM   1128  HW1 SOL   107      23.630  60.810   9.110  1.00  0.00           H
ATOM   1129  HW2 SOL   107      23.910  59.500   8.390  1.00  0.00           H
ATOM   1130  OW  SOL   108      75.190  14.020   1.340  1.00  0.00           O
ATOM   1131  HW1 SOL   108      74.580  13.610   0.720  1.00  0.00           H
ATOM   1132  HW2 SOL   108      75.150  13.470   2.120  1.00  0.00           H
ATOM   1133  OW  SOL   109      10.700  26.810  30.380  1.00  0.00           O
ATOM   1134  HW1 SOL   109       9.810  26.580  30.670  1.00  0.00           H
ATOM   1135  HW2 SOL   109      11.200  26.000  30.510  1.00  0.00           H
ATOM   1136  OW  SOL   110      76.350  64.520  78.070  1.00  0.00           O
ATOM   1137  HW1 SOL   110      75.580  63.960  77.970  1.00  0.00           H
ATOM   1138  HW2 SOL   110      76.160  65.300  77.560  1.00  0.00           H
ATOM   1139  OW  SOL   111      75.020  20.510  30.690  1.00  0.00           O
ATOM   1140  HW1 SOL   111      75.340  21.170  31.310  1.00  0.00           H
ATOM   1141  HW2 SOL   111      75.760  20.330  30.110  1.00  0.00           H
ATOM   1142  OW  SOL   112       3.940   8.050  29.310  1.00  0.00           O
ATOM   1143  HW1 SOL   112       3.960   8.040  30.260  1.00  0.00           H
ATOM   1144  HW2 SOL   112       4.110   7.140  29.060  1.00  0.00           H
ATOM   1145  OW  SOL   113       5.650   6.040  21.050  1.00  0.00           O
ATOM   1146  HW1 SOL   113       4.980   5.770  20.430  1.00  0.00           H
ATOM   1147  HW2 SOL   113       6.000   6.850  20.690  1.00  0.00           H
ATOM   1148  OW  SOL   114       9.570  35.250  66.210  1.00  0.00           O
ATOM   1149  HW1 SOL   114       9.620  34.310  66.410  1.00  0.00           H
ATOM   1150  HW2 SOL   114      10.230  35.650  66.780  1.00  0.00           H
ATOM   1151  OW  SOL   115       8.900   7.900   0.470  1.00  0.00           O
ATOM   1152  HW1 SOL   115       9.400   7.340  -0.130  1.00  0.00           H
ATOM   1153  HW2 SOL   115       8.850   8.750   0.030  1.00  0.00           H
ATOM   1154  OW  SOL   116       6.660  22.540  74.990  1.00  0.00           O
ATOM   1155  HW1 SOL   116       5.910  23.130  74.970  1.00  0.00           H
ATOM   1156  HW2 SOL   116       7.380  23.050  74.620  1.00  0.00           H
ATOM   1157  OW  SOL   117       7.720  16.810  61.550  1.00  0.00           O
ATOM   1158  HW1 SOL   117       7.120  16.090  61.730  1.00  0.00           H
ATOM   1159  HW2 SOL   117       8.010  17.100  62.420  1.00  0.00           H
ATOM   1160  OW  SOL   118      19.220  18.960   1.250  1.00  0.00           O
ATOM   1161  HW1 SOL   118      19.450  18.620   2.110  1.00  0.00           H
ATOM   1162  HW2 SOL   118      19.430  19.900   1.300  1.00  0.00           H
ATOM   1163  OW  SOL   119      76.660  16.160  17.350  1.00  0.00           O
ATOM   1164  HW1 SOL   119      75.890  16.210  17.920  1.00  0.00           H
ATOM   1165  HW2 SOL   119      77.140  16.970  17.530  1.00  0.00           H
ATOM   1166  OW  SOL   120       4.630  16.280  11.490  1.00  0.00           O
ATOM   1167  HW1 SOL   120       4.710  16.490  10.560  1.00  0.00           H
ATOM   1168  HW2 SOL   120       5.520  16.330  11.820  1.00  0.00           H
ATOM   1169  OW  SOL   121       1.160  16.240  29.800  1.00  0.00           O
ATOM   1170  HW1 SOL   121       0.250  16.330  30.090  1.00  0.00           H
ATOM   1171  HW2 SOL   121       1.660  16.760  30.430  1.00  0.00           H
ATOM   1172  OW  SOL   122      17.190  11.330   7.340  1.00  0.00           O
ATOM   1173  HW1 SOL   122      16.960  12.100   7.860  1.00  0.00           H
ATOM   1174  HW2 SOL   122      16.390  10.800   7.330  1.00  0.00           H
ATOM   1175  OW  SOL   123      13.150  26.620  16.730  1.00  0.00           O
ATOM   1176  HW1 SOL   123      12.770  27.340  16.230  1.00  0.00           H
ATOM   1177  HW2 SOL   123      13.180  26.950  17.630  1.00  0.00           H
ATOM   1178  OW  SOL   124       2.150   8.120  17.370  1.00  0.00           O
ATOM   1179  HW1 SOL   124       2.500   8.980  17.140  1.00  0.00           H
ATOM   1180  HW2 SOL   124       1.260   8.300  17.670  1.00  0.00           H
ATOM   1181  OW  SOL   125       1.470  24.370  19.790  1.00  0.00           O
ATOM   1182  HW1 SOL   125       1.960  25.180  19.900  1.00  0.00           H
ATOM   1183  HW2 SOL   125       2.000  23.710  20.220  1.00  0.00           H
ATOM   1184  OW  SOL   126       2.340   5.510  17.030  1.00  0.00           O
ATOM   1185  HW1 SOL   126       2.100   6.440  17.060  1.00  0.00           H
ATOM   1186  HW2 SOL   126       2.950   5.440  16.290  1.00  0.00           H
ATOM   1187  OW  SOL   127      79.330   7.170  14.440  1.00  0.00           O
ATOM   1188  HW1 SOL   127      79.800   6.560  13.870  1.00  0.00           H
ATOM   1189  HW2 SOL   127      79.360   6.760  15.300  1.00  0.00           H
ATOM   1190  OW  SOL   128      16.660  79.060   9.800  1.00  0.00           O
ATOM   1191  HW1 SOL   128      17.380  78.420   9.760  1.00  0.00           H
ATOM   1192  HW2 SOL   128      15.870  78.520   9.850  1.00  0.00           H
ATOM   1193  OW  SOL   129      15.170   3.700   1.190  1.00  0.00           O
ATOM   1194  HW1 SOL   129      15.160   3.480   2.120  1.00  0.00           H
ATOM   1195  HW2 SOL   129      15.850   3.150   0.820  1.00  0.00           H
ATOM   1196  OW  SOL   130       9.430  73.670  12.930  1.00  0.00           O
ATOM   1197  HW1 SOL   130       8.700  73.260  12.470  1.00  0.00           H
ATOM   1198  HW2 SOL   130       9.010  74.220  13.600  1.00  0.00           H
ATOM   1199  OW  SOL   131      10.060  30.650   9.080  1.00  0.00           O
ATOM   1200  HW1 SOL   131       9.150  30.880   9.250  1.00  0.00           H
ATOM   1201  HW2 SOL   131      10.080  30.390   8.160  1.00  0.00           H
ATOM   1202  OW  SOL   132       5.860  12.010  13.890  1.00  0.00           O
ATOM   1203  HW1 SOL   132       5.850  12.490  14.720  1.00  0.00           H
ATOM   1204  HW2 SOL   132       4.970  11.660  13.800  1.00  0.00           H
ATOM   1205  OW  SOL   133       3.290   6.060  67.510  1.00  0.00           O
ATOM   1206  HW1 SOL   133       2.340   5.960  67.460  1.00  0.00           H
ATOM   1207  HW2 SOL   133       3.450   6.300  68.420  1.00  0.00           H
ATOM   1208  OW  SOL   134      72.150   9.400  12.010  1.00  0.00           O
ATOM   1209  HW1 SOL   134      73.090   9.450  11.860  1.00  0.00           H
ATOM   1210  HW2 SOL   134      71.770   9.820  11.240  1.00  0.00           H
ATOM   1211  OW  SOL   135      71.530  16.040  72.030  1.00  0.00           O
ATOM   1212  HW1 SOL   135      71.110  16.890  71.930  1.00  0.00           H
ATOM   1213  HW2 SOL   135      72.280  16.200  72.600  1.00  0.00           H
ATOM   1214  OW  SOL   136       8.180  14.220  10.040  1.00  0.00           O
ATOM   1215  HW1 SOL   136       7.460  14.150   9.410  1.00  0.00           H
ATOM   1216  HW2 SOL   136       8.400  13.310  10.250  1.00  0.00           H
ATOM   1217  OW  SOL   137      67.080  11.860   3.740  1.00  0.00           O
ATOM   1218  HW1 SOL   137      66.860  11.470   2.890  1.00  0.00           H
ATOM   1219  HW2 SOL   137      67.670  11.240   4.150  1.00  0.00           H
ATOM   1220  OW  SOL   138       1.800   6.290   8.750  1.00  0.00           O
ATOM   1221  HW1 SOL   138       0.950   6.120   9.160  1.00  0.00           H
ATOM   1222  HW2 SOL   138       2.270   6.840   9.380  1.00  0.00           H
ATOM   1223  OW  SOL   139      27.360  12.870   4.330  1.00  0.00           O
ATOM   1224  HW1 SOL   139      28.210  13.280   4.510  1.00  0.00           H
ATOM   1225  HW2 SOL   139      27.290  12.170   4.980  1.00  0.00           H
ATOM   1226  OW  SOL   140      12.600  71.870  20.290  1.00  0.00           O
ATOM   1227  HW1 SOL   140      12.440  71.030  20.730  1.00  0.00           H
ATOM   1228  HW2 SOL   140      11.730  72.160  20.020  1.00  0.00           H
ATOM   1229  OW  SOL   141      77.110  78.140  15.180  1.00  0.00           O
ATOM   1230  HW1 SOL   141      77.860  77.560  15.300  1.00  0.00           H
ATOM   1231  HW2 SOL   141      77.350  78.950  15.630  1.00  0.00           H
ATOM   1232  OW  SOL   142      75.950  24.580  73.260  1.00  0.00           O
ATOM   1233  HW1 SOL   142      75.910  23.930  73.960  1.00  0.00           H
ATOM   1234  HW2 SOL   142      75.340  25.260  73.530  1.00  0.00           H
ATOM   1235  OW  SOL   143       0.300  68.780  31.300  1.00  0.00           O
ATOM   1236  HW1 SOL   143       0.960  68.750  30.600  1.00  0.00           H
ATOM   1237  HW2 SOL   143       0.610  68.140  31.940  1.00  0.00           H
ATOM   1238  OW  SOL   144      22.430   1.230  21.160  1.00  0.00           O
ATOM   1239  HW1 SOL   144      22.130   0.580  21.790  1.00  0.00           H
ATOM   1240  HW2 SOL   144      22.900   1.890  21.690  1.00  0.00           H
ATOM   1241  OW  SOL   145      26.250   2.970  30.090  1.00  0.00           O
ATOM   1242  HW1 SOL   145      27.110   3.060  30.500  1.00  0.00           H
ATOM   1243  HW2 SOL   145      26.040   2.040  30.170  1.00  0.00           H
ATOM   1244  OW  SOL   146       2.670  65.790   8.110  1.00  0.00           O
ATOM   1245  HW1 SOL   146       1.750  66.050   8.130  1.00  0.00           H
ATOM   1246  HW2 SOL   146       3.110  66.410   8.700  1.00  0.00           H
ATOM   1247  OW  SOL   147      17.410   7.980  77.030  1.00  0.00           O
ATOM   1248  HW1 SOL   147      17.600   7.570  76.180  1.00  0.00           H
ATOM   1249  HW2 SOL   147      18.270   8.200  77.390  1.00  0.00           H
ATOM   1250  OW  SOL   148      73.580  17.500   3.380  1.00  0.00           O
ATOM   1251  HW1 SOL   148      73.520  16.610   3.730  1.00  0.00           H
ATOM   1252  HW2 SOL   148      74.090  17.410   2.580  1.00  0.00           H
ATOM   1253  OW  SOL   149      19.790   8.260  74.420  1.00  0.00           O
ATOM   1254  HW1 SOL   149      19.710   7.550  73.790  1.00  0.00           H
ATOM   1255  HW2 SOL   149      20.620   8.680  74.210  1.00  0.00           H
ATOM   1256  OW  SOL   150       5.330   5.120  75.990  1.00  0.00           O
ATOM   1257  HW1 SOL   150       4.720   5.030  75.260  1.00  0.00           H
ATOM   1258  HW2 SOL   150       4.840   5.620  76.650  1.00  0.00           H
ATOM   1259  OW  SOL   151      76.020   8.790  23.650  1.00  0.00           O
ATOM   1260  HW1 SOL   151      75.870   7.980  23.170  1.00  0.00           H
ATOM   1261  HW2 SOL   151      76.860   9.110  23.320  1.00  0.00           H
ATOM   1262  OW  SOL   152      21.810  15.460   3.870  1.00  0.00           O
ATOM   1263  HW1 SOL   152      22.600  14.950   4.020  1.00  0.00           H
ATOM   1264  HW2 SOL   152      21.920  16.250   4.400  1.00  0.00           H
ATOM   1265  OW  SOL   153       9.940   9.690   4.130  1.00  0.00           O
ATOM   1266  HW1 SOL   153      10.030  10.110   3.270  1.00  0.00           H
ATOM   1267  HW2 SOL   153      10.210  10.360   4.750  1.00  0.00           H
ATOM   1268  OW  SOL   154      71.530  22.270  73.600  1.00  0.00           O
ATOM   1269  HW1 SOL   154      71.620  22.330  74.560  1.00  0.00           H
ATOM   1270  HW2 SOL   154      71.450  21.330  73.440  1.00  0.00           H
ATOM   1271  OW  SOL   155      78.100  11.220  11.260  1.00  0.00           O
ATOM   1272  HW1 SOL   155      78.540  10.650  11.890  1.00  0.00           H
ATOM   1273  HW2 SOL   155      78.620  11.130  10.460  1.00  0.00           H
ATOM   1274  OW  SOL   156      78.650  10.440  26.370  1.00  0.00           O
ATOM   1275  HW1 SOL   156      79.410  10.460  26.950  1.00  0.00           H
ATOM   1276  HW2 SOL   156      78.900  10.990  25.630  1.00  0.00           H
ATOM   1277  OW  SOL   157      29.080   9.750  33.880  1.00  0.00           O
ATOM   1278  HW1 SOL   157      29.650   9.510  34.610  1.00  0.00           H
ATOM   1279  HW2 SOL   157      28.230   9.930  34.300  1.00  0.00           H
ATOM   1280  OW  SOL   158      13.870  27.810   3.690  1.00  0.00           O
ATOM   1281  HW1 SOL   158      14.740  28.200   3.750  1.00  0.00           H
ATOM   1282  HW2 SOL   158      13.420  28.080   4.490  1.00  0.00           H
ATOM   1283  OW  SOL   159      10.960   3.310  19.390  1.00  0.00           O
ATOM   1284  HW1 SOL   159      11.460   3.590  20.160  1.00  0.00           H
ATOM   1285  HW2 SOL   159      10.780   4.120  18.910  1.00  0.00           H
ATOM   1286  OW  SOL   160      10.320  77.700  11.130  1.00  0.00           O
ATOM   1287  HW1 SOL   160       9.430  77.540  11.440  1.00  0.00           H
ATOM   1288  HW2 SOL   160      10.720  76.830  11.100  1.00  0.00           H
ATOM   1289  OW  SOL   161      11.550  77.080  14.430  1.00  0.00           O
ATOM   1290  HW1 SOL   161      12.010  76.270  14.640  1.00  0.00           H
ATOM   1291  HW2 SOL   161      10.630  76.880  14.590  1.00  0.00           H
ATOM   1292  OW  SOL   162      13.020   5.140   5.260  1.00  0.00           O
ATOM   1293  HW1 SOL   162      12.330   5.700   4.900  1.00  0.00           H
ATOM   1294  HW2 SOL   162      12.540   4.410   5.670  1.00  0.00           H
ATOM   1295  OW  SOL   163      72.850   8.590  15.220  1.00  0.00           O
ATOM   1296  HW1 SOL   163      72.390   8.150  14.510  1.00  0.00           H
ATOM   1297  HW2 SOL   163      73.120   9.430  14.850  1.00  0.00           H
ATOM   1298  OW  SOL   164       8.160   3.200  17.130  1.00  0.00           O
ATOM   1299  HW1 SOL   164       7.940   3.420  18.030  1.00  0.00           H
ATOM   1300  HW2 SOL   164       7.390   3.470  16.620  1.00  0.00           H
ATOM   1301  OW  SOL   165      68.730  17.180  26.010  1.00  0.00           O
ATOM   1302  HW1 SOL   165      68.970  16.700  26.800  1.00  0.00           H
ATOM   1303  HW2 SOL   165      68.390  18.010  26.330  1.00  0.00           H
ATOM   1304  OW  SOL   166      72.770  23.710  71.510  1.00  0.00           O
ATOM   1305  HW1 SOL   166      72.280  23.160  72.130  1.00  0.00           H
ATOM   1306  HW2 SOL   166      73.680  23.630  71.790  1.00  0.00           H
ATOM   1307  OW  SOL   167      65.840  75.250  31.790  1.00  0.00           O
ATOM   1308  HW1 SOL   167      66.050  74.350  31.530  1.00  0.00           H
ATOM   1309  HW2 SOL   167      65.160  75.150  32.460  1.00  0.00           H
ATOM   1310  OW  SOL   168       2.130  11.990  19.520  1.00  0.00           O
ATOM   1311  HW1 SOL   168       2.610  12.290  20.290  1.00  0.00           H
ATOM   1312  HW2 SOL   168       2.630  11.250  19.190  1.00  0.00           H
ATOM   1313  OW  SOL   169      21.530   9.340   6.920  1.00  0.00           O
ATOM   1314  HW1 SOL   169      22.140   8.670   7.240  1.00  0.00           H
ATOM   1315  HW2 SOL   169      20.810   9.330   7.550  1.00  0.00           H
ATOM   1316  OW  SOL   170      23.270   3.760  77.300  1.00  0.00           O
ATOM   1317  HW1 SOL   170      23.080   2.830  77.420  1.00  0.00           H
ATOM   1318  HW2 SOL   170      24.190   3.790  77.030  1.00  0.00           H
ATOM   1319  OW  SOL   171      24.180  16.720  16.830  1.00  0.00           O
ATOM   1320  HW1 SOL   171      24.360  17.610  17.130  1.00  0.00           H
ATOM   1321  HW2 SOL   171      24.840  16.180  17.260  1.00  0.00           H
ATOM   1322  OW  SOL   172       5.650  63.140  12.980  1.00  0.00           O
ATOM   1323  HW1 SOL   172       6.460  63.180  12.470  1.00  0.00           H
ATOM   1324  HW2 SOL   172       5.940  62.920  13.860  1.00  0.00           H
ATOM   1325  OW  SOL   173      30.110   4.240  26.380  1.00  0.00           O
ATOM   1326  HW1 SOL   173      29.710   3.480  25.960  1.00  0.00           H
ATOM   1327  HW2 SOL   173      29.460   4.540  27.010  1.00  0.00           H
ATOM   1328  OW  SOL   174      12.680  11.540  23.430  1.00  0.00           O
ATOM   1329  HW1 SOL   174      12.200  12.000  24.120  1.00  0.00           H
ATOM   1330  HW2 SOL   174      13.000  12.230  22.850  1.00  0.00           H
ATOM   1331  OW  SOL   175      25.360  15.150  11.500  1.00  0.00           O
ATOM   1332  HW1 SOL   175      26.230  14.880  11.810  1.00  0.00           H
ATOM   1333  HW2 SOL   175      25.530  15.910  10.940  1.00  0.00           H
ATOM   1334  OW  SOL   176      74.170  64.860  19.400  1.00  0.00           O
ATOM   1335  HW1 SOL   176      74.890  65.500  19.360  1.00  0.00           H
ATOM   1336  HW2 SOL   176      74.330  64.360  20.200  1.00  0.00           H
ATOM   1337  OW  SOL   177      15.650  76.240  77.010  1.00  0.00           O
ATOM   1338  HW1 SOL   177      15.260  76.140  76.150  1.00  0.00           H
ATOM   1339  HW2 SOL   177      14.950  76.020  77.620  1.00  0.00           H
ATOM   1340  OW  SOL   178      14.010   1.500  28.410  1.00  0.00           O
ATOM   1341  HW1 SOL   178      14.700   1.660  29.050  1.00  0.00           H
ATOM   1342  HW2 SOL   178      13.650   2.370  28.230  1.00  0.00           H
ATOM   1343  OW  SOL   179      71.650   2.020  25.550  1.00  0.00           O
ATOM   1344  HW1 SOL   179      71.230   1.950  26.410  1.00  0.00           H
ATOM   1345  HW2 SOL   179      72.580   2.070  25.740  1.00  0.00           H
ATOM   1346  OW  SOL   180      74.360  14.070  28.540  1.00  0.00           O
ATOM   1347  HW1 SOL   180      74.610  13.470  29.240  1.00  0.00           H
ATOM   1348  HW2 SOL   180      74.670  14.920  28.830  1.00  0.00           H
ATOM   1349  OW  SOL   181      11.260  74.690  19.560  1.00  0.00           O
ATOM   1350  HW1 SOL   181      11.080  75.630  19.640  1.00  0.00           H
ATOM   1351  HW2 SOL   181      10.520  74.270  20.010  1.00  0.00           H
ATOM   1352  OW  SOL   182       8.400  78.990  19.300  1.00  0.00           O
ATOM   1353  HW1 SOL   182       8.430  78.600  18.420  1.00  0.00           H
ATOM   1354  HW2 SOL   182       8.170  78.260  19.880  1.00  0.00           H
ATOM   1355  OW  SOL   183      77.570  76.320  12.680  1.00  0.00           O
ATOM   1356  HW1 SOL   183      77.040  75.550  12.900  1.00  0.00           H
ATOM   1357  HW2 SOL   183      77.990  76.570  13.510  1.00  0.00           H
ATOM   1358  OW  SOL   184      19.850   0.900  78.090  1.00  0.00           O
ATOM   1359  HW1 SOL   184      20.440   1.250  77.420  1.00  0.00           H
ATOM   1360  HW2 SOL   184      19.430   0.140  77.670  1.00  0.00           H
ATOM   1361  OW  SOL   185      16.970  12.210  11.470  1.00  0.00           O
ATOM   1362  HW1 SOL   185      17.310  11.330  11.330  1.00  0.00           H
ATOM   1363  HW2 SOL   185      16.640  12.190  12.370  1.00  0.00           H
ATOM   1364  OW  SOL   186      16.490  14.030  14.300  1.00  0.00           O
ATOM   1365  HW1 SOL   186      17.040  14.810  14.200  1.00  0.00           H
ATOM   1366  HW2 SOL   186      15.890  14.240  15.020  1.00  0.00           H
ATOM   1367  OW  SOL   187      30.870  27.030  17.780  1.00  0.00           O
ATOM   1368  HW1 SOL   187      30.240  26.480  18.250  1.00  0.00           H
ATOM   1369  HW2 SOL   187      31.110  26.520  17.010  1.00  0.00           H
ATOM   1370  OW  SOL   188       4.640  73.510  19.640  1.00  0.00           O
ATOM   1371  HW1 SOL   188       4.570  72.570  19.790  1.00  0.00           H
ATOM   1372  HW2 SOL   188       4.830  73.590  18.700  1.00  0.00           H
ATOM   1373  OW  SOL   189      10.730  77.530   5.980  1.00  0.00           O
ATOM   1374  HW1 SOL   189      11.670  77.680   5.910  1.00  0.00           H
ATOM   1375  HW2 SOL   189      10.560  77.480   6.920  1.00  0.00           H
ATOM   1376  OW  SOL   190       2.220  11.110  30.980  1.00  0.00           O
ATOM   1377  HW1 SOL   190       3.080  11.080  31.390  1.00  0.00           H
ATOM   1378  HW2 SOL   190       1.900  10.200  31.030  1.00  0.00           H
ATOM   1379  OW  SOL   191      14.210  75.850   5.780  1.00  0.00           O
ATOM   1380  HW1 SOL   191      13.590  75.520   5.140  1.00  0.00           H
ATOM   1381  HW2 SOL   191      14.670  76.560   5.330  1.00  0.00           H
ATOM   1382  OW  SOL   192       9.250   4.330   9.230  1.00  0.00           O
ATOM   1383  HW1 SOL   192       9.420   4.290   8.290  1.00  0.00           H
ATOM   1384  HW2 SOL   192       9.260   3.410   9.520  1.00  0.00           H
ATOM   1385  OW  SOL   193       5.500  10.790  19.060  1.00  0.00           O
ATOM   1386  HW1 SOL   193       6.040  10.310  19.680  1.00  0.00           H
ATOM   1387  HW2 SOL   193       4.600  10.610  19.330  1.00  0.00           H
ATOM   1388  OW  SOL   194       4.020   1.520  21.720  1.00  0.00           O
ATOM   1389  HW1 SOL   194       4.860   1.290  21.320  1.00  0.00           H
ATOM   1390  HW2 SOL   194       3.630   2.160  21.120  1.00  0.00           H
ATOM   1391  OW  SOL   195      18.500  15.250  37.000  1.00  0.00           O
ATOM   1392  HW1 SOL   195      18.320  14.930  36.120  1.00  0.00           H
ATOM   1393  HW2 SOL   195      18.000  14.670  37.570  1.00  0.00           H
ATOM   1394  OW  SOL   196      66.440   9.210  67.260  1.00  0.00           O
ATOM   1395  HW1 SOL   196      66.660   8.390  67.710  1.00  0.00           H
ATOM   1396  HW2 SOL   196      66.450   9.870  67.950  1.00  0.00           H
ATOM   1397  OW  SOL   197       7.830  23.120  77.470  1.00  0.00           O
ATOM   1398  HW1 SOL   197       7.210  22.950  78.180  1.00  0.00           H
ATOM   1399  HW2 SOL   197       7.510  22.600  76.740  1.00  0.00           H
ATOM   1400  OW  SOL   198      10.740  19.830  22.220  1.00  0.00           O
ATOM   1401  HW1 SOL   198      10.650  19.730  21.270  1.00  0.00           H
ATOM   1402  HW2 SOL   198      11.250  20.630  22.320  1.00  0.00           H
ATOM   1403  OW  SOL   199      24.030  13.490  28.180  1.00  0.00           O
ATOM   1404  HW1 SOL   199      23.400  13.940  28.750  1.00  0.00           H
ATOM   1405  HW2 SOL   199      24.000  12.580  28.460  1.00  0.00           H
ATOM   1406  OW  SOL   200      70.750  19.880   8.710  1.00  0.00           O
ATOM   1407  HW1 SOL   200      70.220  20.300   8.030  1.00  0.00           H
ATOM   1408  HW2 SOL   200      70.600  18.940   8.580  1.00  0.00           H
ATOM   1409  OW  SOL   201      77.660   3.350  21.860  1.00  0.00           O
ATOM   1410  HW1 SOL   201      77.150   3.780  21.180  1.00  0.00           H
ATOM   1411  HW2 SOL   201      77.080   2.680  22.220  1.00  0.00           H
ATOM   1412  OW  SOL   202       1.980  18.710  18.590  1.00  0.00           O
ATOM   1413  HW1 SOL   202       1.960  18.480  17.660  1.00  0.00           H
ATOM   1414  HW2 SOL   202       1.150  18.390  18.940  1.00  0.00           H
ATOM   1415  OW  SOL   203      75.740   0.380  68.480  1.00  0.00           O
ATOM   1416  HW1 SOL   203      75.910   0.820  67.650  1.00  0.00           H
ATOM   1417  HW2 SOL   203      76.150   0.940  69.140  1.00  0.00           H
ATOM   1418  OW  SOL   204       2.460  78.340  10.310  1.00  0.00           O
ATOM   1419  HW1 SOL   204       3.010  79.080  10.030  1.00  0.00           H
ATOM   1420  HW2 SOL   204       3.070  77.610  10.390  1.00  0.00           H
ATOM   1421  OW  SOL   205       8.350  19.790  29.570  1.00  0.00           O
ATOM   1422  HW1 SOL   205       8.150  20.020  30.480  1.00  0.00           H
ATOM   1423  HW2 SOL   205       9.310  19.820  29.540  1.00  0.00           H
ATOM   1424  OW  SOL   206       5.750   7.700   9.170  1.00  0.00           O
ATOM   1425  HW1 SOL   206       6.400   8.010   9.800  1.00  0.00           H
ATOM   1426  HW2 SOL   206       6.170   7.800   8.320  1.00  0.00           H
ATOM   1427  OW  SOL   207      75.310  13.740  18.600  1.00  0.00           O
ATOM   1428  HW1 SOL   207      75.470  13.160  17.860  1.00  0.00           H
ATOM   1429  HW2 SOL   207      75.450  13.190  19.370  1.00  0.00           H
ATOM   1430  OW  SOL   208       2.940  10.150   2.560  1.00  0.00           O
ATOM   1431  HW1 SOL   208       2.100   9.680   2.580  1.00  0.00           H
ATOM   1432  HW2 SOL   208       2.830  10.870   3.170  1.00  0.00           H
ATOM   1433  OW  SOL   209       1.300  68.280  26.710  1.00  0.00           O
ATOM   1434  HW1 SOL   209       0.390  68.550  26.590  1.00  0.00           H
ATOM   1435  HW2 SOL   209       1.730  68.550  25.900  1.00  0.00           H
ATOM   1436  OW  SOL   210       9.050  79.170  25.720  1.00  0.00           O
ATOM   1437  HW1 SOL   210       9.250  78.780  24.870  1.00  0.00           H
ATOM   1438  HW2 SOL   210       9.760  78.880  26.290  1.00  0.00           H
ATOM   1439  OW  SOL   211       3.590   7.040  10.790  1.00  0.00           O
ATOM   1440  HW1 SOL   211       4.380   7.250  10.310  1.00  0.00           H
ATOM   1441  HW2 SOL   211       3.700   6.130  11.050  1.00  0.00           H
ATOM   1442  OW  SOL   212      23.530   8.130  14.090  1.00  0.00           O
ATOM   1443  HW1 SOL   212      22.960   7.370  14.220  1.00  0.00           H
ATOM   1444  HW2 SOL   212      22.980   8.880  14.320  1.00  0.00           H
ATOM   1445  OW  SOL   213      15.370   6.760  32.660  1.00  0.00           O
ATOM   1446  HW1 SOL   213      14.530   7.200  32.770  1.00  0.00           H
ATOM   1447  HW2 SOL   213      16.000   7.320  33.100  1.00  0.00           H
ATOM   1448  OW  SOL   214      73.340  13.400  24.130  1.00  0.00           O
ATOM   1449  HW1 SOL   214      74.070  12.820  23.890  1.00  0.00           H
ATOM   1450  HW2 SOL   214      72.620  13.120  23.580  1.00  0.00           H
ATOM   1451  OW  SOL   215      75.660  21.640  19.720  1.00  0.00           O
ATOM   1452  HW1 SOL   215      75.830  20.890  20.290  1.00  0.00           H
ATOM   1453  HW2 SOL   215      74.920  21.360  19.180  1.00  0.00           H
ATOM   1454  OW  SOL   216      72.210   0.180   7.880  1.00  0.00           O
ATOM   1455  HW1 SOL   216      71.760   0.980   8.140  1.00  0.00           H
ATOM   1456  HW2 SOL   216      71.870  -0.010   7.000  1.00  0.00           H
ATOM   1457  OW  SOL   217      11.250   5.650  23.800  1.00  0.00           O
ATOM   1458  HW1 SOL   217      10.860   5.720  24.660  1.00  0.00           H
ATOM   1459  HW2 SOL   217      12.180   5.840  23.940  1.00  0.00           H
ATOM   1460  OW  SOL   218      17.610   7.590  11.920  1.00  0.00           O
ATOM   1461  HW1 SOL   218      17.050   8.240  12.360  1.00  0.00           H
ATOM   1462  HW2 SOL   218      18.010   7.100  12.640  1.00  0.00           H
ATOM   1463  OW  SOL   219       1.740  24.930  26.370  1.00  0.00           O
ATOM   1464  HW1 SOL   219       1.260  24.810  25.550  1.00  0.00           H
ATOM   1465  HW2 SOL   219       1.370  24.260  26.960  1.00  0.00           H
ATOM   1466  OW  SOL   220      19.610  78.440  12.540  1.00  0.00           O
ATOM   1467  HW1 SOL   220      19.090  77.990  11.870  1.00  0.00           H
ATOM   1468  HW2 SOL   220      18.990  79.020  12.980  1.00  0.00           H
ATOM   1469  OW  SOL   221       0.810  17.040  23.020  1.00  0.00           O
ATOM   1470  HW1 SOL   221       0.870  16.490  22.230  1.00  0.00           H
ATOM   1471  HW2 SOL   221       0.880  16.420  23.740  1.00  0.00           H
ATOM   1472  OW  SOL   222      68.120  14.230   4.360  1.00  0.00           O
ATOM   1473  HW1 SOL   222      68.020  14.760   3.560  1.00  0.00           H
ATOM   1474  HW2 SOL   222      67.760  13.380   4.120  1.00  0.00           H
ATOM   1475  OW  SOL   223      19.700  28.620   5.280  1.00  0.00           O
ATOM   1476  HW1 SOL   223      19.920  29.030   4.440  1.00  0.00           H
ATOM   1477  HW2 SOL   223      19.580  29.350   5.880  1.00  0.00           H
ATOM   1478  OW  SOL   224      43.300   3.830  67.200  1.00  0.00           O
ATOM   1479  HW1 SOL   224      43.300   4.790  67.150  1.00  0.00           H
ATOM   1480  HW2 SOL   224      42.540   3.560  66.700  1.00  0.00           H
ATOM   1481  OW  SOL   225      78.660   9.790  13.720  1.00  0.00           O
ATOM   1482  HW1 SOL   225      78.590   8.910  14.080  1.00  0.00           H
ATOM   1483  HW2 SOL   225      79.180  10.270  14.370  1.00  0.00           H
ATOM   1484  OW  SOL   226       6.390  74.810  61.230  1.00  0.00           O
ATOM   1485  HW1 SOL   226       6.940  74.300  60.640  1.00  0.00           H
ATOM   1486  HW2 SOL   226       5.710  75.180  60.670  1.00  0.00           H
ATOM   1487  OW  SOL   227      25.550  18.480  31.230  1.00  0.00           O
ATOM   1488  HW1 SOL   227      25.120  19.280  31.530  1.00  0.00           H
ATOM   1489  HW2 SOL   227      25.230  18.360  30.340  1.00  0.00           H
ATOM   1490  OW  SOL   228       3.670  12.040  72.680  1.00  0.00           O
ATOM   1491  HW1 SOL   228       4.550  11.770  72.410  1.00  0.00           H
ATOM   1492  HW2 SOL   228       3.390  12.660  72.000  1.00  0.00           H
ATOM   1493  OW  SOL   229       7.150  15.520  12.340  1.00  0.00           O
ATOM   1494  HW1 SOL   229       7.370  14.970  11.590  1.00  0.00           H
ATOM   1495  HW2 SOL   229       7.780  16.240  12.300  1.00  0.00           H
ATOM   1496  OW  SOL   230       7.930  19.380   7.630  1.00  0.00           O
ATOM   1497  HW1 SOL   230       7.780  19.750   8.500  1.00  0.00           H
ATOM   1498  HW2 SOL   230       7.850  18.440   7.760  1.00  0.00           H
ATOM   1499  OW  SOL   231      24.590   7.080   0.290  1.00  0.00           O
ATOM   1500  HW1 SOL   231      24.680   7.000  -0.660  1.00  0.00           H
ATOM   1501  HW2 SOL   231      23.920   6.440   0.520  1.00  0.00           H
ATOM   1502  OW  SOL   232      16.120  17.070   5.840  1.00  0.00           O
ATOM   1503  HW1 SOL   232      15.830  17.910   6.180  1.00  0.00           H
ATOM   1504  HW2 SOL   232      15.470  16.440   6.140  1.00  0.00           H
ATOM   1505  OW  SOL   233      11.930  13.910  18.280  1.00  0.00           O
ATOM   1506  HW1 SOL   233      11.360  14.570  17.900  1.00  0.00           H
ATOM   1507  HW2 SOL   233      12.740  14.380  18.480  1.00  0.00           H
ATOM   1508  OW  SOL   234      75.630  19.740   1.310  1.00  0.00           O
ATOM   1509  HW1 SOL   234      74.800  19.700   0.850  1.00  0.00           H
ATOM   1510  HW2 SOL   234      75.390  19.810   2.230  1.00  0.00           H
ATOM   1511  OW  SOL   235      28.170   5.600   5.850  1.00  0.00           O
ATOM   1512  HW1 SOL   235      28.830   5.470   5.160  1.00  0.00           H
ATOM   1513  HW2 SOL   235      28.250   4.830   6.410  1.00  0.00           H
ATOM   1514  OW  SOL   236       0.510  37.440   6.410  1.00  0.00           O
ATOM   1515  HW1 SOL   236       0.330  37.700   5.510  1.00  0.00           H
ATOM   1516  HW2 SOL   236       0.430  36.490   6.400  1.00  0.00           H
ATOM   1517  OW  SOL   237      70.370  23.100  39.340  1.00  0.00           O
ATOM   1518  HW1 SOL   237      71.190  23.140  39.840  1.00  0.00           H
ATOM   1519  HW2 SOL   237      70.640  22.860  38.460  1.00  0.00           H
ATOM   1520  OW  SOL   238      16.720  77.640  26.860  1.00  0.00           O
ATOM   1521  HW1 SOL   238      16.070  77.000  26.560  1.00  0.00           H
ATOM   1522  HW2 SOL   238      17.390  77.640  26.180  1.00  0.00           H
ATOM   1523  OW  SOL   239      53.690  14.060  15.320  1.00  0.00           O
ATOM   1524  HW1 SOL   239      52.740  14.150  15.310  1.00  0.00           H
ATOM   1525  HW2 SOL   239      53.890  13.450  14.610  1.00  0.00           H
ATOM   1526  OW  SOL   240      75.890   6.700  21.900  1.00  0.00           O
ATOM   1527  HW1 SOL   240      75.300   5.990  21.660  1.00  0.00           H
ATOM   1528  HW2 SOL   240      76.470   6.800  21.140  1.00  0.00           H
ATOM   1529  OW  SOL   241      67.250   4.450   6.930  1.00  0.00           O
ATOM   1530  HW1 SOL   241      67.330   3.520   6.730  1.00  0.00           H
ATOM   1531  HW2 SOL   241      67.980   4.860   6.460  1.00  0.00           H
ATOM   1532  OW  SOL   242       8.340   0.220   3.450  1.00  0.00           O
ATOM   1533  HW1 SOL   242       7.420   0.460   3.320  1.00  0.00           H
ATOM   1534  HW2 SOL   242       8.530   0.490   4.340  1.00  0.00           H
ATOM   1535  OW  SOL   243      74.130  71.790  22.500  1.00  0.00           O
ATOM   1536  HW1 SOL   243      73.770  71.380  23.290  1.00  0.00           H
ATOM   1537  HW2 SOL   243      74.360  71.060  21.930  1.00  0.00           H
ATOM   1538  OW  SOL   244       4.280  13.350  10.550  1.00  0.00           O
ATOM   1539  HW1 SOL   244       3.500  12.810  10.640  1.00  0.00           H
ATOM   1540  HW2 SOL   244       4.160  14.060  11.180  1.00  0.00           H
ATOM   1541  OW  SOL   245      79.380  65.900  14.880  1.00  0.00           O
ATOM   1542  HW1 SOL   245      78.890  66.370  14.200  1.00  0.00           H
ATOM   1543  HW2 SOL   245      78.720  65.400  15.350  1.00  0.00           H
ATOM   1544  OW  SOL   246      15.860   1.670  18.140  1.00  0.00           O
ATOM   1545  HW1 SOL   246      16.590   1.880  18.720  1.00  0.00           H
ATOM   1546  HW2 SOL   246      15.090   2.010  18.600  1.00  0.00           H
ATOM   1547  OW  SOL   247      33.620   3.770  69.170  1.00  0.00           O
ATOM   1548  HW1 SOL   247      33.420   4.590  69.620  1.00  0.00           H
ATOM   1549  HW2 SOL   247      33.250   3.890  68.290  1.00  0.00           H
ATOM   1550  OW  SOL   248      32.550  15.040  16.920  1.00  0.00           O
ATOM   1551  HW1 SOL   248      33.210  15.700  16.680  1.00  0.00           H
ATOM   1552  HW2 SOL   248      31.730  15.380  16.560  1.00  0.00           H
ATOM   1553  OW  SOL   249       0.630   2.640  30.200  1.00  0.00           O
ATOM   1554  HW1 SOL   249       0.950   2.980  29.370  1.00  0.00           H
ATOM   1555  HW2 SOL   249      -0.250   3.010  30.280  1.00  0.00           H
ATOM   1556  OW  SOL   250      79.040  14.900  78.450  1.00  0.00           O
ATOM   1557  HW1 SOL   250      79.350  14.030  78.180  1.00  0.00           H
ATOM   1558  HW2 SOL   250      78.780  14.780  79.360  1.00  0.00           H
ATOM   1559  OW  SOL   251      30.100  75.580   5.530  1.00  0.00           O
ATOM   1560  HW1 SOL   251      30.920  75.130   5.740  1.00  0.00           H
ATOM   1561  HW2 SOL   251      30.210  75.890   4.630  1.00  0.00           H
ATOM   1562  OW  SOL   252      74.600  18.420  28.360  1.00  0.00           O
ATOM   1563  HW1 SOL   252      74.730  18.840  29.200  1.00  0.00           H
ATOM   1564  HW2 SOL   252      75.050  17.580  28.440  1.00  0.00           H
ATOM   1565  OW  SOL   253       2.500  76.200   5.220  1.00  0.00           O
ATOM   1566  HW1 SOL   253       2.480  75.290   4.910  1.00  0.00           H
ATOM   1567  HW2 SOL   253       3.320  76.270   5.700  1.00  0.00           H
ATOM   1568  OW  SOL   254      75.190  22.210  77.970  1.00  0.00           O
ATOM   1569  HW1 SOL   254      76.140  22.210  77.940  1.00  0.00           H
ATOM   1570  HW2 SOL   254      74.970  21.490  78.560  1.00  0.00           H
ATOM   1571  OW  SOL   255      11.350  16.340  12.700  1.00  0.00           O
ATOM   1572  HW1 SOL   255      11.970  16.520  13.400  1.00  0.00           H
ATOM   1573  HW2 SOL   255      11.890  16.240  11.910  1.00  0.00           H
ATOM   1574  OW  SOL   256      10.520  73.390  72.820  1.00  0.00           O
ATOM   1575  HW1 SOL   256       9.710  73.670  73.240  1.00  0.00           H
ATOM   1576  HW2 SOL   256      11.180  73.440  73.510  1.00  0.00           H
ATOM   1577  OW  SOL   257       2.970  21.710  25.490  1.00  0.00           O
ATOM   1578  HW1 SOL   257       3.670  22.350  25.360  1.00  0.00           H
ATOM   1579  HW2 SOL   257       3.360  21.030  26.030  1.00  0.00           H
ATOM   1580  OW  SOL   258      17.630  75.860  14.410  1.00  0.00           O
ATOM   1581  HW1 SOL   258      16.730  75.540  14.450  1.00  0.00           H
ATOM   1582  HW2 SOL   258      18.170  75.080  14.520  1.00  0.00           H
ATOM   1583  OW  SOL   259      78.210   9.920   5.330  1.00  0.00           O
ATOM   1584  HW1 SOL   259      78.670  10.490   4.720  1.00  0.00           H
ATOM   1585  HW2 SOL   259      78.750   9.130   5.390  1.00  0.00           H
ATOM   1586  OW  SOL   260      78.890   5.570  10.110  1.00  0.00           O
ATOM   1587  HW1 SOL   260      78.080   5.110   9.920  1.00  0.00           H
ATOM   1588  HW2 SOL   260      78.630   6.330  10.630  1.00  0.00           H
ATOM   1589  OW  SOL   261      33.090   6.700   3.420  1.00  0.00           O
ATOM   1590  HW1 SOL   261      33.440   7.590   3.360  1.00  0.00           H
ATOM   1591  HW2 SOL   261      32.180   6.810   3.680  1.00  0.00           H
ATOM   1592  OW  SOL   262      75.440  22.350  74.950  1.00  0.00           O
ATOM   1593  HW1 SOL   262      76.250  22.010  74.570  1.00  0.00           H
ATOM   1594  HW2 SOL   262      75.690  22.670  75.810  1.00  0.00           H
ATOM   1595  OW  SOL   263       8.010  17.040  15.480  1.00  0.00           O
ATOM   1596  HW1 SOL   263       8.040  17.340  14.570  1.00  0.00           H
ATOM   1597  HW2 SOL   263       8.000  16.080  15.410  1.00  0.00           H
ATOM   1598  OW  SOL   264      76.640   3.800  10.010  1.00  0.00           O
ATOM   1599  HW1 SOL   264      75.980   4.180   9.440  1.00  0.00           H
ATOM   1600  HW2 SOL   264      76.250   2.990  10.340  1.00  0.00           H
ATOM   1601  OW  SOL   265       2.280  17.020   6.110  1.00  0.00           O
ATOM   1602  HW1 SOL   265       2.420  17.960   6.060  1.00  0.00           H
ATOM   1603  HW2 SOL   265       1.780  16.800   5.320  1.00  0.00           H
ATOM   1604  OW  SOL   266       6.690  72.730  12.500  1.00  0.00           O
ATOM   1605  HW1 SOL   266       5.920  72.190  12.620  1.00  0.00           H
ATOM   1606  HW2 SOL   266       7.080  72.430  11.680  1.00  0.00           H
ATOM   1607  OW  SOL   267       7.110  71.280   9.970  1.00  0.00           O
ATOM   1608  HW1 SOL   267       6.800  72.030   9.460  1.00  0.00           H
ATOM   1609  HW2 SOL   267       6.680  70.530   9.550  1.00  0.00           H
ATOM   1610  OW  SOL   268      12.040   4.020  72.860  1.00  0.00           O
ATOM   1611  HW1 SOL   268      11.470   4.110  73.630  1.00  0.00           H
ATOM   1612  HW2 SOL   268      12.350   4.910  72.690  1.00  0.00           H
ATOM   1613  OW  SOL   269      12.350  13.830   4.350  1.00  0.00           O
ATOM   1614  HW1 SOL   269      12.520  14.310   5.160  1.00  0.00           H
ATOM   1615  HW2 SOL   269      12.780  12.980   4.490  1.00  0.00           H
ATOM   1616  OW  SOL   270      25.630  69.020  10.040  1.00  0.00           O
ATOM   1617  HW1 SOL   270      25.540  69.820   9.530  1.00  0.00           H
ATOM   1618  HW2 SOL   270      26.260  68.490   9.540  1.00  0.00           H
ATOM   1619  OW  SOL   271       3.320  64.800  13.260  1.00  0.00           O
ATOM   1620  HW1 SOL   271       2.610  64.660  12.630  1.00  0.00           H
ATOM   1621  HW2 SOL   271       4.010  64.210  12.980  1.00  0.00           H
ATOM   1622  OW  SOL   272      14.720   2.530   9.690  1.00  0.00           O
ATOM   1623  HW1 SOL   272      15.580   2.230   9.980  1.00  0.00           H
ATOM   1624  HW2 SOL   272      14.130   1.810   9.900  1.00  0.00           H
ATOM   1625  OW  SOL   273       0.900  21.610   1.270  1.00  0.00           O
ATOM   1626  HW1 SOL   273       0.400  22.210   1.820  1.00  0.00           H
ATOM   1627  HW2 SOL   273       1.030  22.080   0.450  1.00  0.00           H
ATOM   1628  OW  SOL   274      75.110   5.470  24.410  1.00  0.00           O
ATOM   1629  HW1 SOL   274      74.850   6.140  25.040  1.00  0.00           H
ATOM   1630  HW2 SOL   274      75.520   5.950  23.700  1.00  0.00           H
ATOM   1631  OW  SOL   275       6.920  12.390  30.330  1.00  0.00           O
ATOM   1632  HW1 SOL   275       7.490  12.040  29.650  1.00  0.00           H
ATOM   1633  HW2 SOL   275       7.510  12.620  31.050  1.00  0.00           H
ATOM   1634  OW  SOL   276      60.470  73.860  18.270  1.00  0.00           O
ATOM   1635  HW1 SOL   276      60.760  73.140  18.840  1.00  0.00           H
ATOM   1636  HW2 SOL   276      59.650  73.540  17.890  1.00  0.00           H
ATOM   1637  OW  SOL   277      70.700  28.240  17.980  1.00  0.00           O
ATOM   1638  HW1 SOL   277      71.300  28.270  17.240  1.00  0.00           H
ATOM   1639  HW2 SOL   277      70.430  27.330  18.040  1.00  0.00           H
ATOM   1640  OW  SOL   278       4.270  18.690  55.530  1.00  0.00           O
ATOM   1641  HW1 SOL   278       5.180  18.430  55.640  1.00  0.00           H
ATOM   1642  HW2 SOL   278       4.180  18.850  54.590  1.00  0.00           H
ATOM   1643  OW  SOL   279       2.390  17.520  31.940  1.00  0.00           O
ATOM   1644  HW1 SOL   279       1.720  17.160  32.530  1.00  0.00           H
ATOM   1645  HW2 SOL   279       3.100  17.790  32.520  1.00  0.00           H
ATOM   1646  OW  SOL   280      16.750  73.050  25.120  1.00  0.00           O
ATOM   1647  HW1 SOL   280      16.840  72.920  26.070  1.00  0.00           H
ATOM   1648  HW2 SOL   280      17.530  72.640  24.760  1.00  0.00           H
ATOM   1649  OW  SOL   281      35.800  16.900  34.750  1.00  0.00           O
ATOM   1650  HW1 SOL   281      34.880  16.620  34.660  1.00  0.00           H
ATOM   1651  HW2 SOL   281      35.740  17.780  35.130  1.00  0.00           H
ATOM   1652  OW  SOL   282       8.270  16.530  49.790  1.00  0.00           O
ATOM   1653  HW1 SOL   282       8.130  15.960  49.040  1.00  0.00           H
ATOM   1654  HW2 SOL   282       8.330  17.410  49.420  1.00  0.00           H
ATOM   1655  OW  SOL   283      10.730  17.890  40.220  1.00  0.00           O
ATOM   1656  HW1 SOL   283      10.870  17.820  41.160  1.00  0.00           H
ATOM   1657  HW2 SOL   283       9.840  17.570  40.080  1.00  0.00           H
ATOM   1658  OW  SOL   284      71.390  15.760  30.320  1.00  0.00           O
ATOM   1659  HW1 SOL   284      71.580  15.160  31.040  1.00  0.00           H
ATOM   1660  HW2 SOL   284      72.040  16.460  30.420  1.00  0.00           H
ATOM   1661  OW  SOL   285       2.370   1.230  39.300  1.00  0.00           O
ATOM   1662  HW1 SOL   285       2.690   1.610  40.120  1.00  0.00           H
ATOM   1663  HW2 SOL   285       2.470   0.290  39.420  1.00  0.00           H
ATOM   1664  OW  SOL   286      15.410  12.860  20.430  1.00  0.00           O
ATOM   1665  HW1 SOL   286      15.990  12.770  19.680  1.00  0.00           H
ATOM   1666  HW2 SOL   286      15.980  12.810  21.190  1.00  0.00           H
ATOM   1667  OW  SOL   287      64.880  14.020  37.240  1.00  0.00           O
ATOM   1668  HW1 SOL   287      64.090  14.560  37.310  1.00  0.00           H
ATOM   1669  HW2 SOL   287      65.190  13.920  38.140  1.00  0.00           H
ATOM   1670  OW  SOL   288      56.980   5.600  32.800  1.00  0.00           O
ATOM   1671  HW1 SOL   288      57.550   5.900  33.510  1.00  0.00           H
ATOM   1672  HW2 SOL   288      56.760   4.710  33.040  1.00  0.00           H
ATOM   1673  OW  SOL   289      10.330   5.860  18.360  1.00  0.00           O
ATOM   1674  HW1 SOL   289       9.580   6.380  18.660  1.00  0.00           H
ATOM   1675  HW2 SOL   289      10.570   6.250  17.520  1.00  0.00           H
ATOM   1676  OW  SOL   290      64.470  15.900  34.450  1.00  0.00           O
ATOM   1677  HW1 SOL   290      64.940  16.520  35.000  1.00  0.00           H
ATOM   1678  HW2 SOL   290      63.810  16.430  33.990  1.00  0.00           H
ATOM   1679  OW  SOL   291      25.200  10.270  26.740  1.00  0.00           O
ATOM   1680  HW1 SOL   291      25.080   9.380  26.410  1.00  0.00           H
ATOM   1681  HW2 SOL   291      24.580  10.350  27.460  1.00  0.00           H
ATOM   1682  OW  SOL   292      77.110   9.070  33.600  1.00  0.00           O
ATOM   1683  HW1 SOL   292      77.480   8.190  33.580  1.00  0.00           H
ATOM   1684  HW2 SOL   292      76.190   8.950  33.380  1.00  0.00           H
ATOM   1685  OW  SOL   293       1.810  17.680  44.420  1.00  0.00           O
ATOM   1686  HW1 SOL   293       2.540  17.240  44.860  1.00  0.00           H
ATOM   1687  HW2 SOL   293       1.960  18.610  44.580  1.00  0.00           H
ATOM   1688  OW  SOL   294      75.180  23.600  35.830  1.00  0.00           O
ATOM   1689  HW1 SOL   294      74.520  24.110  36.290  1.00  0.00           H
ATOM   1690  HW2 SOL   294      75.060  22.700  36.160  1.00  0.00           H
ATOM   1691  OW  SOL   295      79.030   0.580  16.210  1.00  0.00           O
ATOM   1692  HW1 SOL   295      79.490   1.400  16.420  1.00  0.00           H
ATOM   1693  HW2 SOL   295      79.650   0.080  15.690  1.00  0.00           H
ATOM   1694  OW  SOL   296      76.280  74.170  33.140  1.00  0.00           O
ATOM   1695  HW1 SOL   296      75.810  73.340  33.060  1.00  0.00           H
ATOM   1696  HW2 SOL   296      76.880  74.030  33.870  1.00  0.00           H
ATOM   1697  OW  SOL   297      79.390  76.030  15.120  1.00  0.00           O
ATOM   1698  HW1 SOL   297      80.310  76.080  15.400  1.00  0.00           H
ATOM   1699  HW2 SOL   297      79.100  75.160  15.410  1.00  0.00           H
ATOM   1700  OW  SOL   298      25.620  34.890  27.160  1.00  0.00           O
ATOM   1701  HW1 SOL   298      26.120  34.110  26.920  1.00  0.00           H
ATOM   1702  HW2 SOL   298      26.270  35.470  27.560  1.00  0.00           H
ATOM   1703  OW  SOL   299       6.960  23.370  14.550  1.00  0.00           O
ATOM   1704  HW1 SOL   299       7.910  23.260  14.500  1.00  0.00           H
ATOM   1705  HW2 SOL   299       6.700  22.920  15.360  1.00  0.00           H
ATOM   1706  OW  SOL   300      70.270   3.260  27.610  1.00  0.00           O
ATOM   1707  HW1 SOL   300      71.040   3.330  28.180  1.00  0.00           H
ATOM   1708  HW2 SOL   300      69.530   3.240  28.210  1.00  0.00           H
ATOM   1709  OW  SOL   301       8.670   4.200  24.780  1.00  0.00           O
ATOM   1710  HW1 SOL   301       8.730   4.580  25.660  1.00  0.00           H
ATOM   1711  HW2 SOL   301       9.510   3.750  24.660  1.00  0.00           H
ATOM   1712  OW  SOL   302       2.530  78.680  27.630  1.00  0.00           O
ATOM   1713  HW1 SOL   302       1.980  78.890  28.380  1.00  0.00           H
ATOM   1714  HW2 SOL   302       3.130  79.430  27.550  1.00  0.00           H
ATOM   1715  OW  SOL   303      15.040   4.240  31.870  1.00  0.00           O
ATOM   1716  HW1 SOL   303      15.550   5.040  31.940  1.00  0.00           H
ATOM   1717  HW2 SOL   303      14.270   4.480  31.350  1.00  0.00           H
ATOM   1718  OW  SOL   304      10.210   5.210  40.560  1.00  0.00           O
ATOM   1719  HW1 SOL   304      10.030   5.840  39.870  1.00  0.00           H
ATOM   1720  HW2 SOL   304       9.450   4.620  40.550  1.00  0.00           H
ATOM   1721  OW  SOL   305      16.490  74.920  29.290  1.00  0.00           O
ATOM   1722  HW1 SOL   305      17.450  74.910  29.340  1.00  0.00           H
ATOM   1723  HW2 SOL   305      16.310  75.130  28.370  1.00  0.00           H
ATOM   1724  OW  SOL   306       9.410  78.630  38.730  1.00  0.00           O
ATOM   1725  HW1 SOL   306       9.730  79.160  37.990  1.00  0.00           H
ATOM   1726  HW2 SOL   306       9.850  77.790  38.630  1.00  0.00           H
ATOM   1727  OW  SOL   307      21.530  11.830  21.870  1.00  0.00           O
ATOM   1728  HW1 SOL   307      21.910  12.160  21.060  1.00  0.00           H
ATOM   1729  HW2 SOL   307      21.340  12.620  22.380  1.00  0.00           H
ATOM   1730  OW  SOL   308      23.420  23.430   8.490  1.00  0.00           O
ATOM   1731  HW1 SOL   308      24.160  22.960   8.860  1.00  0.00           H
ATOM   1732  HW2 SOL   308      22.750  23.400   9.180  1.00  0.00           H
ATOM   1733  OW  SOL   309       3.440  79.170  51.480  1.00  0.00           O
ATOM   1734  HW1 SOL   309       2.800  78.760  52.070  1.00  0.00           H
ATOM   1735  HW2 SOL   309       4.170  79.410  52.060  1.00  0.00           H
ATOM   1736  OW  SOL   310      24.780  16.770  25.560  1.00  0.00           O
ATOM   1737  HW1 SOL   310      25.520  16.610  26.150  1.00  0.00           H
ATOM   1738  HW2 SOL   310      25.160  17.250  24.820  1.00  0.00           H
ATOM   1739  OW  SOL   311      28.940  19.420  24.680  1.00  0.00           O
ATOM   1740  HW1 SOL   311      29.460  20.080  25.140  1.00  0.00           H
ATOM   1741  HW2 SOL   311      29.460  18.620  24.730  1.00  0.00           H
ATOM   1742  OW  SOL   312      70.530   4.680   0.120  1.00  0.00           O
ATOM   1743  HW1 SOL   312      70.860   5.450  -0.340  1.00  0.00           H
ATOM   1744  HW2 SOL   312      69.920   5.030   0.760  1.00  0.00           H
ATOM   1745  OW  SOL   313      78.900  11.660  18.920  1.00  0.00           O
ATOM   1746  HW1 SOL   313      78.770  10.710  18.950  1.00  0.00           H
ATOM   1747  HW2 SOL   313      79.850  11.770  18.880  1.00  0.00           H
ATOM   1748  OW  SOL   314      30.910   5.290   6.810  1.00  0.00           O
ATOM   1749  HW1 SOL   314      30.650   6.220   6.790  1.00  0.00           H
ATOM   1750  HW2 SOL   314      31.790   5.300   7.190  1.00  0.00           H
ATOM   1751  OW  SOL   315       5.130  66.810  36.280  1.00  0.00           O
ATOM   1752  HW1 SOL   315       4.450  67.390  35.930  1.00  0.00           H
ATOM   1753  HW2 SOL   315       5.560  66.450  35.500  1.00  0.00           H
ATOM   1754  OW  SOL   316      13.850  18.170  35.600  1.00  0.00           O
ATOM   1755  HW1 SOL   316      13.540  18.290  36.500  1.00  0.00           H
ATOM   1756  HW2 SOL   316      13.180  18.560  35.050  1.00  0.00           H
ATOM   1757  OW  SOL   317      13.280   8.650  39.640  1.00  0.00           O
ATOM   1758  HW1 SOL   317      12.670   8.200  40.220  1.00  0.00           H
ATOM   1759  HW2 SOL   317      13.350   9.530  40.010  1.00  0.00           H
ATOM   1760  OW  SOL   318      36.410  72.620  43.510  1.00  0.00           O
ATOM   1761  HW1 SOL   318      35.580  72.200  43.280  1.00  0.00           H
ATOM   1762  HW2 SOL   318      36.300  73.530  43.230  1.00  0.00           H
ATOM   1763  OW  SOL   319      13.470   9.570  17.070  1.00  0.00           O
ATOM   1764  HW1 SOL   319      13.230  10.160  17.790  1.00  0.00           H
ATOM   1765  HW2 SOL   319      13.460  10.120  16.290  1.00  0.00           H
ATOM   1766  OW  SOL   320      60.400  10.000  31.760  1.00  0.00           O
ATOM   1767  HW1 SOL   320      60.020   9.300  32.290  1.00  0.00           H
ATOM   1768  HW2 SOL   320      61.190  10.260  32.230  1.00  0.00           H
ATOM   1769  OW  SOL   321      71.020  17.610  47.270  1.00  0.00           O
ATOM   1770  HW1 SOL   321      71.050  17.560  48.220  1.00  0.00           H
ATOM   1771  HW2 SOL   321      71.920  17.440  46.990  1.00  0.00           H
ATOM   1772  OW  SOL   322       1.320  10.070  28.030  1.00  0.00           O
ATOM   1773  HW1 SOL   322       2.000  10.680  28.330  1.00  0.00           H
ATOM   1774  HW2 SOL   322       1.740   9.570  27.330  1.00  0.00           H
ATOM   1775  OW  SOL   323      18.890  26.570  28.380  1.00  0.00           O
ATOM   1776  HW1 SOL   323      18.900  27.480  28.700  1.00  0.00           H
ATOM   1777  HW2 SOL   323      18.070  26.210  28.730  1.00  0.00           H
ATOM   1778  OW  SOL   324      30.870   1.420  12.690  1.00  0.00           O
ATOM   1779  HW1 SOL   324      31.080   1.010  11.850  1.00  0.00           H
ATOM   1780  HW2 SOL   324      30.760   2.350  12.480  1.00  0.00           H
ATOM   1781  OW  SOL   325      77.500  11.220  38.780  1.00  0.00           O
ATOM   1782  HW1 SOL   325      77.050  10.430  38.490  1.00  0.00           H
ATOM   1783  HW2 SOL   325      77.810  11.630  37.980  1.00  0.00           H
ATOM   1784  OW  SOL   326      22.370  22.090  25.920  1.00  0.00           O
ATOM   1785  HW1 SOL   326      21.770  21.650  25.320  1.00  0.00           H
ATOM   1786  HW2 SOL   326      22.190  23.030  25.790  1.00  0.00           H
ATOM   1787  OW  SOL   327       5.810   3.480  35.260  1.00  0.00           O
ATOM   1788  HW1 SOL   327       5.990   3.110  36.120  1.00  0.00           H
ATOM   1789  HW2 SOL   327       6.570   3.240  34.730  1.00  0.00           H
ATOM   1790  OW  SOL   328      22.260  76.360  19.120  1.00  0.00           O
ATOM   1791  HW1 SOL   328      21.780  76.190  19.930  1.00  0.00           H
ATOM   1792  HW2 SOL   328      21.580  76.640  18.500  1.00  0.00           H
ATOM   1793  OW  SOL   329      20.670  31.690  27.270  1.00  0.00           O
ATOM   1794  HW1 SOL   329      21.060  32.540  27.050  1.00  0.00           H
ATOM   1795  HW2 SOL   329      21.370  31.220  27.710  1.00  0.00           H
ATOM   1796  OW  SOL   330      10.930  23.010  25.450  1.00  0.00           O
ATOM   1797  HW1 SOL   330      10.720  22.320  26.080  1.00  0.00           H
ATOM   1798  HW2 SOL   330      11.750  23.390  25.760  1.00  0.00           H
ATOM   1799  OW  SOL   331      23.470  11.060  29.250  1.00  0.00           O
ATOM   1800  HW1 SOL   331      23.690  11.640  29.980  1.00  0.00           H
ATOM   1801  HW2 SOL   331      22.920  10.390  29.640  1.00  0.00           H
ATOM   1802  OW  SOL   332      10.110  15.970  45.360  1.00  0.00           O
ATOM   1803  HW1 SOL   332      10.840  16.220  45.930  1.00  0.00           H
ATOM   1804  HW2 SOL   332      10.340  15.100  45.030  1.00  0.00           H
ATOM   1805  OW  SOL   333      59.840   2.990   8.540  1.00  0.00           O
ATOM   1806  HW1 SOL   333      59.790   2.940   7.590  1.00  0.00           H
ATOM   1807  HW2 SOL   333      60.280   2.190   8.810  1.00  0.00           H
ATOM   1808  OW  SOL   334      73.300  17.020  32.030  1.00  0.00           O
ATOM   1809  HW1 SOL   334      73.850  17.800  32.110  1.00  0.00           H
ATOM   1810  HW2 SOL   334      73.300  16.630  32.910  1.00  0.00           H
ATOM   1811  OW  SOL   335      29.820   8.950   6.560  1.00  0.00           O
ATOM   1812  HW1 SOL   335      30.220   9.790   6.350  1.00  0.00           H
ATOM   1813  HW2 SOL   335      28.990   9.170   6.980  1.00  0.00           H
ATOM   1814  OW  SOL   336      71.760  22.480  22.100  1.00  0.00           O
ATOM   1815  HW1 SOL   336      71.320  21.860  22.680  1.00  0.00           H
ATOM   1816  HW2 SOL   336      72.700  22.320  22.260  1.00  0.00           H
ATOM   1817  OW  SOL   337      22.540  14.940  10.600  1.00  0.00           O
ATOM   1818  HW1 SOL   337      22.700  14.240  11.240  1.00  0.00           H
ATOM   1819  HW2 SOL   337      23.140  14.760   9.880  1.00  0.00           H
ATOM   1820  OW  SOL   338       3.250   9.970  40.870  1.00  0.00           O
ATOM   1821  HW1 SOL   338       2.440  10.050  40.370  1.00  0.00           H
ATOM   1822  HW2 SOL   338       3.700   9.220  40.470  1.00  0.00           H
ATOM   1823  OW  SOL   339      18.130  19.760  23.430  1.00  0.00           O
ATOM   1824  HW1 SOL   339      17.610  19.050  23.820  1.00  0.00           H
ATOM   1825  HW2 SOL   339      17.480  20.340  23.030  1.00  0.00           H
ATOM   1826  OW  SOL   340      78.760  12.610  36.670  1.00  0.00           O
ATOM   1827  HW1 SOL   340      79.550  13.040  36.990  1.00  0.00           H
ATOM   1828  HW2 SOL   340      79.050  12.160  35.870  1.00  0.00           H
ATOM   1829  OW  SOL   341      27.960   4.400  39.890  1.00  0.00           O
ATOM   1830  HW1 SOL   341      27.610   3.520  40.030  1.00  0.00           H
ATOM   1831  HW2 SOL   341      27.990   4.500  38.940  1.00  0.00           H
ATOM   1832  OW  SOL   342      65.740  17.180  25.460  1.00  0.00           O
ATOM   1833  HW1 SOL   342      65.810  17.080  24.510  1.00  0.00           H
ATOM   1834  HW2 SOL   342      65.340  16.360  25.760  1.00  0.00           H
ATOM   1835  OW  SOL   343      75.620  74.430  37.830  1.00  0.00           O
ATOM   1836  HW1 SOL   343      75.130  73.960  37.160  1.00  0.00           H
ATOM   1837  HW2 SOL   343      76.430  73.930  37.940  1.00  0.00           H
ATOM   1838  OW  SOL   344      13.970  35.850  16.690  1.00  0.00           O
ATOM   1839  HW1 SOL   344      13.190  36.030  17.210  1.00  0.00           H
ATOM   1840  HW2 SOL   344      13.630  35.700  15.800  1.00  0.00           H
ATOM   1841  OW  SOL   345      13.210  23.940  35.490  1.00  0.00           O
ATOM   1842  HW1 SOL   345      12.810  23.930  34.630  1.00  0.00           H
ATOM   1843  HW2 SOL   345      13.570  24.820  35.580  1.00  0.00           H
ATOM   1844  OW  SOL   346      19.950  29.530  24.050  1.00  0.00           O
ATOM   1845  HW1 SOL   346      19.390  29.870  24.740  1.00  0.00           H
ATOM   1846  HW2 SOL   346      20.840  29.610  24.390  1.00  0.00           H
ATOM   1847  OW  SOL   347      22.810   2.290  33.980  1.00  0.00           O
ATOM   1848  HW1 SOL   347      22.850   3.240  34.100  1.00  0.00           H
ATOM   1849  HW2 SOL   347      23.540   1.950  34.500  1.00  0.00           H
ATOM   1850  OW  SOL   348      74.490  16.210  19.250  1.00  0.00           O
ATOM   1851  HW1 SOL   348      73.850  16.020  19.930  1.00  0.00           H
ATOM   1852  HW2 SOL   348      74.850  15.350  19.020  1.00  0.00           H
ATOM   1853  OW  SOL   349      22.880  19.640   8.050  1.00  0.00           O
ATOM   1854  HW1 SOL   349      23.810  19.870   8.080  1.00  0.00           H
ATOM   1855  HW2 SOL   349      22.810  18.860   8.610  1.00  0.00           H
ATOM   1856  OW  SOL   350      23.160  77.050  23.200  1.00  0.00           O
ATOM   1857  HW1 SOL   350      22.440  77.530  23.620  1.00  0.00           H
ATOM   1858  HW2 SOL   350      23.950  77.430  23.590  1.00  0.00           H
ATOM   1859  OW  SOL   351      16.900   7.910  34.460  1.00  0.00           O
ATOM   1860  HW1 SOL   351      17.640   7.320  34.640  1.00  0.00           H
ATOM   1861  HW2 SOL   351      16.630   8.230  35.320  1.00  0.00           H
ATOM   1862  OW  SOL   352      11.230  12.000  57.860  1.00  0.00           O
ATOM   1863  HW1 SOL   352      11.330  11.630  56.980  1.00  0.00           H
ATOM   1864  HW2 SOL   352      12.110  12.020  58.220  1.00  0.00           H
ATOM   1865  OW  SOL   353      10.300  14.930  30.980  1.00  0.00           O
ATOM   1866  HW1 SOL   353      10.280  15.460  30.180  1.00  0.00           H
ATOM   1867  HW2 SOL   353      10.970  14.270  30.810  1.00  0.00           H
ATOM   1868  OW  SOL   354       0.880  15.610  20.570  1.00  0.00           O
ATOM   1869  HW1 SOL   354       1.790  15.450  20.320  1.00  0.00           H
ATOM   1870  HW2 SOL   354       0.410  15.700  19.740  1.00  0.00           H
ATOM   1871  OW  SOL   355      22.500   4.300  25.660  1.00  0.00           O
ATOM   1872  HW1 SOL   355      22.900   5.020  26.150  1.00  0.00           H
ATOM   1873  HW2 SOL   355      21.910   3.880  26.290  1.00  0.00           H
ATOM   1874  OW  SOL   356      67.490   1.420  26.150  1.00  0.00           O
ATOM   1875  HW1 SOL   356      67.830   2.240  25.790  1.00  0.00           H
ATOM   1876  HW2 SOL   356      68.240   1.030  26.600  1.00  0.00           H
ATOM   1877  OW  SOL   357      76.300  72.240  42.920  1.00  0.00           O
ATOM   1878  HW1 SOL   357      76.270  72.280  41.970  1.00  0.00           H
ATOM   1879  HW2 SOL   357      77.040  72.800  43.160  1.00  0.00           H
ATOM   1880  OW  SOL   358      14.220  22.120  27.690  1.00  0.00           O
ATOM   1881  HW1 SOL   358      13.430  21.710  28.020  1.00  0.00           H
ATOM   1882  HW2 SOL   358      14.660  21.420  27.200  1.00  0.00           H
ATOM   1883  OW  SOL   359      10.030   6.200  26.440  1.00  0.00           O
ATOM   1884  HW1 SOL   359       9.720   5.630  27.140  1.00  0.00           H
ATOM   1885  HW2 SOL   359      10.330   6.990  26.890  1.00  0.00           H
ATOM   1886  OW  SOL   360       5.960  19.420  38.140  1.00  0.00           O
ATOM   1887  HW1 SOL   360       6.070  18.520  38.460  1.00  0.00           H
ATOM   1888  HW2 SOL   360       5.010  19.530  38.070  1.00  0.00           H
ATOM   1889  OW  SOL   361      15.460  78.840  14.440  1.00  0.00           O
ATOM   1890  HW1 SOL   361      14.890  79.560  14.190  1.00  0.00           H
ATOM   1891  HW2 SOL   361      15.200  78.640  15.350  1.00  0.00           H
ATOM   1892  OW  SOL   362      28.410   2.560   5.490  1.00  0.00           O
ATOM   1893  HW1 SOL   362      29.050   3.100   5.030  1.00  0.00           H
ATOM   1894  HW2 SOL   362      27.730   2.380   4.840  1.00  0.00           H
ATOM   1895  OW  SOL   363      11.260  26.430  27.150  1.00  0.00           O
ATOM   1896  HW1 SOL   363      10.650  25.930  27.700  1.00  0.00           H
ATOM   1897  HW2 SOL   363      11.720  25.760  26.640  1.00  0.00           H
ATOM   1898  OW  SOL   364      31.130  11.580  17.620  1.00  0.00           O
ATOM   1899  HW1 SOL   364      31.460  11.670  16.720  1.00  0.00           H
ATOM   1900  HW2 SOL   364      31.670  12.190  18.130  1.00  0.00           H
ATOM   1901  OW  SOL   365      17.810  13.820  18.100  1.00  0.00           O
ATOM   1902  HW1 SOL   365      17.130  13.300  17.670  1.00  0.00           H
ATOM   1903  HW2 SOL   365      18.600  13.300  18.010  1.00  0.00           H
ATOM   1904  OW  SOL   366       1.870  13.530  37.770  1.00  0.00           O
ATOM   1905  HW1 SOL   366       2.570  14.120  38.040  1.00  0.00           H
ATOM   1906  HW2 SOL   366       1.590  13.110  38.590  1.00  0.00           H
ATOM   1907  OW  SOL   367      26.650  12.220  33.820  1.00  0.00           O
ATOM   1908  HW1 SOL   367      27.090  12.950  34.270  1.00  0.00           H
ATOM   1909  HW2 SOL   367      26.610  12.500  32.910  1.00  0.00           H
ATOM   1910  OW  SOL   368      72.250  11.950  35.010  1.00  0.00           O
ATOM   1911  HW1 SOL   368      73.000  11.880  35.600  1.00  0.00           H
ATOM   1912  HW2 SOL   368      71.830  12.780  35.260  1.00  0.00           H
ATOM   1913  OW  SOL   369      18.860  25.210  34.120  1.00  0.00           O
ATOM   1914  HW1 SOL   369      19.500  25.870  34.380  1.00  0.00           H
ATOM   1915  HW2 SOL   369      18.470  24.910  34.930  1.00  0.00           H
ATOM   1916  OW  SOL   370      38.310  23.720  23.340  1.00  0.00           O
ATOM   1917  HW1 SOL   370      38.110  24.550  23.770  1.00  0.00           H
ATOM   1918  HW2 SOL   370      39.270  23.660  23.390  1.00  0.00           H
ATOM   1919  OW  SOL   371       6.150   9.160  34.890  1.00  0.00           O
ATOM   1920  HW1 SOL   371       5.860   8.430  35.430  1.00  0.00           H
ATOM   1921  HW2 SOL   371       6.460   9.820  35.510  1.00  0.00           H
ATOM   1922  OW  SOL   372      15.740   2.090  30.340  1.00  0.00           O
ATOM   1923  HW1 SOL   372      15.830   1.300  30.870  1.00  0.00           H
ATOM   1924  HW2 SOL   372      15.560   2.790  30.980  1.00  0.00           H
ATOM   1925  OW  SOL   373      10.730  10.720  44.620  1.00  0.00           O
ATOM   1926  HW1 SOL   373      11.340   9.990  44.640  1.00  0.00           H
ATOM   1927  HW2 SOL   373      10.460  10.790  43.700  1.00  0.00           H
ATOM   1928  OW  SOL   374      62.830   5.340  28.420  1.00  0.00           O
ATOM   1929  HW1 SOL   374      62.260   5.050  27.700  1.00  0.00           H
ATOM   1930  HW2 SOL   374      62.650   4.720  29.130  1.00  0.00           H
ATOM   1931  OW  SOL   375       1.900  15.070  62.880  1.00  0.00           O
ATOM   1932  HW1 SOL   375       1.000  14.730  62.830  1.00  0.00           H
ATOM   1933  HW2 SOL   375       2.450  14.290  62.840  1.00  0.00           H
ATOM   1934  OW  SOL   376       1.930   6.350  32.100  1.00  0.00           O
ATOM   1935  HW1 SOL   376       1.810   7.130  31.560  1.00  0.00           H
ATOM   1936  HW2 SOL   376       1.420   6.530  32.890  1.00  0.00           H
ATOM   1937  OW  SOL   377      15.040  15.440  37.020  1.00  0.00           O
ATOM   1938  HW1 SOL   377      15.270  15.380  36.090  1.00  0.00           H
ATOM   1939  HW2 SOL   377      14.480  16.210  37.080  1.00  0.00           H
ATOM   1940  OW  SOL   378       2.970  16.580  27.580  1.00  0.00           O
ATOM   1941  HW1 SOL   378       3.570  15.920  27.230  1.00  0.00           H
ATOM   1942  HW2 SOL   378       2.330  16.090  28.090  1.00  0.00           H
ATOM   1943  OW  SOL   379      73.690  77.600  31.590  1.00  0.00           O
ATOM   1944  HW1 SOL   379      74.390  77.930  31.020  1.00  0.00           H
ATOM   1945  HW2 SOL   379      72.880  77.840  31.140  1.00  0.00           H
ATOM   1946  OW  SOL   380      29.600  24.660  23.000  1.00  0.00           O
ATOM   1947  HW1 SOL   380      28.730  24.420  22.680  1.00  0.00           H
ATOM   1948  HW2 SOL   380      30.130  24.760  22.220  1.00  0.00           H
ATOM   1949  OW  SOL   381      11.950  21.760  45.810  1.00  0.00           O
ATOM   1950  HW1 SOL   381      11.590  21.590  44.940  1.00  0.00           H
ATOM   1951  HW2 SOL   381      12.850  21.440  45.770  1.00  0.00           H
ATOM   1952  OW  SOL   382      18.090  79.320  24.000  1.00  0.00           O
ATOM   1953  HW1 SOL   382      17.600  79.730  23.290  1.00  0.00           H
ATOM   1954  HW2 SOL   382      18.110  79.980  24.690  1.00  0.00           H
ATOM   1955  OW  SOL   383       9.030   9.280  41.430  1.00  0.00           O
ATOM   1956  HW1 SOL   383       8.950   8.520  42.000  1.00  0.00           H
ATOM   1957  HW2 SOL   383       8.530   9.050  40.650  1.00  0.00           H
ATOM   1958  OW  SOL   384      60.950  14.290  25.880  1.00  0.00           O
ATOM   1959  HW1 SOL   384      61.690  13.690  25.980  1.00  0.00           H
ATOM   1960  HW2 SOL   384      60.380  13.850  25.240  1.00  0.00           H
ATOM   1961  OW  SOL   385      12.300   1.810  16.380  1.00  0.00           O
ATOM   1962  HW1 SOL   385      12.620   2.140  17.210  1.00  0.00           H
ATOM   1963  HW2 SOL   385      11.650   2.440  16.100  1.00  0.00           H
ATOM   1964  OW  SOL   386      72.560   5.090  16.470  1.00  0.00           O
ATOM   1965  HW1 SOL   386      72.220   4.220  16.260  1.00  0.00           H
ATOM   1966  HW2 SOL   386      73.160   5.290  15.750  1.00  0.00           H
ATOM   1967  OW  SOL   387       4.010   0.910  34.250  1.00  0.00           O
ATOM   1968  HW1 SOL   387       4.520   1.680  34.510  1.00  0.00           H
ATOM   1969  HW2 SOL   387       3.190   1.270  33.900  1.00  0.00           H
ATOM   1970  OW  SOL   388      74.070   4.300  20.570  1.00  0.00           O
ATOM   1971  HW1 SOL   388      73.150   4.120  20.350  1.00  0.00           H
ATOM   1972  HW2 SOL   388      74.200   3.870  21.410  1.00  0.00           H
ATOM   1973  OW  SOL   389      69.330   4.000  51.520  1.00  0.00           O
ATOM   1974  HW1 SOL   389      69.410   4.660  52.210  1.00  0.00           H
ATOM   1975  HW2 SOL   389      68.460   4.150  51.150  1.00  0.00           H
ATOM   1976  OW  SOL   390       5.620   9.110  24.990  1.00  0.00           O
ATOM   1977  HW1 SOL   390       5.880  10.030  24.880  1.00  0.00           H
ATOM   1978  HW2 SOL   390       6.410   8.680  25.320  1.00  0.00           H
ATOM   1979  OW  SOL   391      64.130  12.570  48.090  1.00  0.00           O
ATOM   1980  HW1 SOL   391      63.810  12.710  48.970  1.00  0.00           H
ATOM   1981  HW2 SOL   391      64.980  13.020  48.070  1.00  0.00           H
ATOM   1982  OW  SOL   392      74.060   6.330  42.810  1.00  0.00           O
ATOM   1983  HW1 SOL   392      74.260   5.390  42.900  1.00  0.00           H
ATOM   1984  HW2 SOL   392      73.150   6.410  43.070  1.00  0.00           H
ATOM   1985  OW  SOL   393       2.160  13.000  33.020  1.00  0.00           O
ATOM   1986  HW1 SOL   393       1.640  12.490  32.390  1.00  0.00           H
ATOM   1987  HW2 SOL   393       2.970  13.200  32.550  1.00  0.00           H
ATOM   1988  OW  SOL   394       8.750   6.980  46.280  1.00  0.00           O
ATOM   1989  HW1 SOL   394       9.460   6.390  46.540  1.00  0.00           H
ATOM   1990  HW2 SOL   394       8.570   7.490  47.060  1.00  0.00           H
ATOM   1991  OW  SOL   395      68.540   6.280  38.470  1.00  0.00           O
ATOM   1992  HW1 SOL   395      69.120   7.030  38.550  1.00  0.00           H
ATOM   1993  HW2 SOL   395      67.690   6.650  38.230  1.00  0.00           H
ATOM   1994  OW  SOL   396       6.080  16.760  20.660  1.00  0.00           O
ATOM   1995  HW1 SOL   396       5.640  16.860  21.510  1.00  0.00           H
ATOM   1996  HW2 SOL   396       5.420  17.020  20.020  1.00  0.00           H
ATOM   1997  OW  SOL   397      78.430  69.040  22.520  1.00  0.00           O
ATOM   1998  HW1 SOL   397      78.430  68.250  21.970  1.00  0.00           H
ATOM   1999  HW2 SOL   397      77.840  69.640  22.070  1.00  0.00           H
ATOM   2000  OW  SOL   398      19.020  72.630  34.090  1.00  0.00           O
ATOM   2001  HW1 SOL   398      18.610  72.750  34.950  1.00  0.00           H
ATOM   2002  HW2 SOL   398      18.320  72.810  33.460  1.00  0.00           H
ATOM   2003  OW  SOL   399      26.670   8.220  32.520  1.00  0.00           O
ATOM   2004  HW1 SOL   399      26.730   8.710  31.710  1.00  0.00           H
ATOM   2005  HW2 SOL   399      27.550   8.240  32.890  1.00  0.00           H
ATOM   2006  OW  SOL   400      65.470  10.760  41.330  1.00  0.00           O
ATOM   2007  HW1 SOL   400      66.040  10.100  40.950  1.00  0.00           H
ATOM   2008  HW2 SOL   400      64.590  10.540  41.000  1.00  0.00           H
ATOM   2009  OW  SOL   401       5.780  74.950  27.880  1.00  0.00           O
ATOM   2010  HW1 SOL   401       5.010  75.380  27.510  1.00  0.00           H
ATOM   2011  HW2 SOL   401       5.530  74.740  28.780  1.00  0.00           H
ATOM   2012  OW  SOL   402      10.590  69.620   8.330  1.00  0.00           O
ATOM   2013  HW1 SOL   402       9.650  69.490   8.290  1.00  0.00           H
ATOM   2014  HW2 SOL   402      10.890  69.050   9.030  1.00  0.00           H
ATOM   2015  OW  SOL   403      17.850  30.920  22.430  1.00  0.00           O
ATOM   2016  HW1 SOL   403      18.770  30.720  22.290  1.00  0.00           H
ATOM   2017  HW2 SOL   403      17.400  30.090  22.310  1.00  0.00           H
ATOM   2018  OW  SOL   404       1.260  78.170  33.890  1.00  0.00           O
ATOM   2019  HW1 SOL   404       1.940  78.330  33.220  1.00  0.00           H
ATOM   2020  HW2 SOL   404       0.750  77.450  33.540  1.00  0.00           H
ATOM   2021  OW  SOL   405      76.890  14.650  23.050  1.00  0.00           O
ATOM   2022  HW1 SOL   405      76.830  13.830  22.560  1.00  0.00           H
ATOM   2023  HW2 SOL   405      75.990  14.980  23.080  1.00  0.00           H
ATOM   2024  OW  SOL   406      76.630   6.140  13.510  1.00  0.00           O
ATOM   2025  HW1 SOL   406      77.350   6.090  14.130  1.00  0.00           H
ATOM   2026  HW2 SOL   406      75.880   5.790  13.980  1.00  0.00           H
ATOM   2027  OW  SOL   407       0.670  22.000  53.280  1.00  0.00           O
ATOM   2028  HW1 SOL   407       0.230  21.570  54.010  1.00  0.00           H
ATOM   2029  HW2 SOL   407       0.440  21.460  52.520  1.00  0.00           H
ATOM   2030  OW  SOL   408      72.460   5.650  39.390  1.00  0.00           O
ATOM   2031  HW1 SOL   408      71.950   6.050  40.100  1.00  0.00           H
ATOM   2032  HW2 SOL   408      73.370   5.790  39.640  1.00  0.00           H
ATOM   2033  OW  SOL   409      75.230  16.830  13.950  1.00  0.00           O
ATOM   2034  HW1 SOL   409      75.850  17.440  14.340  1.00  0.00           H
ATOM   2035  HW2 SOL   409      74.550  16.720  14.620  1.00  0.00           H
ATOM   2036  OW  SOL   410      17.290  27.310  11.890  1.00  0.00           O
ATOM   2037  HW1 SOL   410      17.570  26.710  12.590  1.00  0.00           H
ATOM   2038  HW2 SOL   410      18.060  27.850  11.720  1.00  0.00           H
ATOM   2039  OW  SOL   411      22.740   3.100  16.260  1.00  0.00           O
ATOM   2040  HW1 SOL   411      21.810   3.120  16.030  1.00  0.00           H
ATOM   2041  HW2 SOL   411      22.750   2.920  17.200  1.00  0.00           H
ATOM   2042  OW  SOL   412      77.390   3.300  31.220  1.00  0.00           O
ATOM   2043  HW1 SOL   412      77.320   2.460  31.670  1.00  0.00           H
ATOM   2044  HW2 SOL   412      76.510   3.670  31.270  1.00  0.00           H
ATOM   2045  OW  SOL   413      69.240   4.970  45.380  1.00  0.00           O
ATOM   2046  HW1 SOL   413      69.850   4.290  45.690  1.00  0.00           H
ATOM   2047  HW2 SOL   413      68.450   4.490  45.140  1.00  0.00           H
ATOM   2048  OW  SOL   414       4.500  17.350  18.260  1.00  0.00           O
ATOM   2049  HW1 SOL   414       4.560  17.470  17.310  1.00  0.00           H
ATOM   2050  HW2 SOL   414       3.770  17.920  18.520  1.00  0.00           H
ATOM   2051  OW  SOL   415       5.580  10.370  38.860  1.00  0.00           O
ATOM   2052  HW1 SOL   415       6.220  10.670  38.210  1.00  0.00           H
ATOM   2053  HW2 SOL   415       4.730  10.620  38.490  1.00  0.00           H
ATOM   2054  OW  SOL   416       7.600  15.200  28.480  1.00  0.00           O
ATOM   2055  HW1 SOL   416       7.730  14.670  29.270  1.00  0.00           H
ATOM   2056  HW2 SOL   416       8.400  15.710  28.390  1.00  0.00           H
ATOM   2057  OW  SOL   417       3.670   5.270  28.500  1.00  0.00           O
ATOM   2058  HW1 SOL   417       3.740   5.380  29.450  1.00  0.00           H
ATOM   2059  HW2 SOL   417       2.740   5.120  28.340  1.00  0.00           H
ATOM   2060  OW  SOL   418       0.980  28.870  33.080  1.00  0.00           O
ATOM   2061  HW1 SOL   418       1.730  28.800  32.480  1.00  0.00           H
ATOM   2062  HW2 SOL   418       0.220  28.670  32.530  1.00  0.00           H
ATOM   2063  OW  SOL   419      15.220  15.820  25.470  1.00  0.00           O
ATOM   2064  HW1 SOL   419      14.450  16.160  25.930  1.00  0.00           H
ATOM   2065  HW2 SOL   419      15.050  14.880  25.390  1.00  0.00           H
ATOM   2066  OW  SOL   420      14.470   3.340  25.250  1.00  0.00           O
ATOM   2067  HW1 SOL   420      15.290   2.990  25.600  1.00  0.00           H
ATOM   2068  HW2 SOL   420      13.790   2.960  25.820  1.00  0.00           H
ATOM   2069  OW  SOL   421      17.580  11.740  36.200  1.00  0.00           O
ATOM   2070  HW1 SOL   421      16.630  11.880  36.150  1.00  0.00           H
ATOM   2071  HW2 SOL   421      17.950  12.560  35.880  1.00  0.00           H
ATOM   2072  OW  SOL   422       9.400  78.150  23.290  1.00  0.00           O
ATOM   2073  HW1 SOL   422       9.140  77.240  23.200  1.00  0.00           H
ATOM   2074  HW2 SOL   422       8.620  78.650  23.060  1.00  0.00           H
ATOM   2075  OW  SOL   423      24.760  75.510  31.540  1.00  0.00           O
ATOM   2076  HW1 SOL   423      24.080  74.960  31.150  1.00  0.00           H
ATOM   2077  HW2 SOL   423      24.820  76.270  30.960  1.00  0.00           H
ATOM   2078  OW  SOL   424      12.720  14.150  35.170  1.00  0.00           O
ATOM   2079  HW1 SOL   424      12.930  14.610  34.360  1.00  0.00           H
ATOM   2080  HW2 SOL   424      12.440  14.830  35.780  1.00  0.00           H
ATOM   2081  OW  SOL   425      17.110   2.070  22.280  1.00  0.00           O
ATOM   2082  HW1 SOL   425      16.430   2.460  22.830  1.00  0.00           H
ATOM   2083  HW2 SOL   425      17.750   2.770  22.160  1.00  0.00           H
ATOM   2084  OW  SOL   426       1.010  22.810  28.480  1.00  0.00           O
ATOM   2085  HW1 SOL   426       1.720  23.070  29.080  1.00  0.00           H
ATOM   2086  HW2 SOL   426       0.810  21.910  28.730  1.00  0.00           H
ATOM   2087  OW  SOL   427      28.290  67.670  20.130  1.00  0.00           O
ATOM   2088  HW1 SOL   427      28.000  68.580  20.240  1.00  0.00           H
ATOM   2089  HW2 SOL   427      27.520  67.150  20.350  1.00  0.00           H
ATOM   2090  OW  SOL   428      15.470  21.150  36.370  1.00  0.00           O
ATOM   2091  HW1 SOL   428      14.760  20.660  36.770  1.00  0.00           H
ATOM   2092  HW2 SOL   428      15.340  21.040  35.430  1.00  0.00           H
ATOM   2093  OW  SOL   429      72.970   4.810  49.000  1.00  0.00           O
ATOM   2094  HW1 SOL   429      72.020   4.690  49.070  1.00  0.00           H
ATOM   2095  HW2 SOL   429      73.070   5.480  48.320  1.00  0.00           H
ATOM   2096  OW  SOL   430      68.230   3.450  29.290  1.00  0.00           O
ATOM   2097  HW1 SOL   430      67.420   3.690  28.840  1.00  0.00           H
ATOM   2098  HW2 SOL   430      68.010   2.620  29.730  1.00  0.00           H
ATOM   2099  OW  SOL   431       8.620  79.200  34.070  1.00  0.00           O
ATOM   2100  HW1 SOL   431       8.660  78.630  34.840  1.00  0.00           H
ATOM   2101  HW2 SOL   431       7.720  79.110  33.760  1.00  0.00           H
ATOM   2102  OW  SOL   432      14.270   8.580  29.500  1.00  0.00           O
ATOM   2103  HW1 SOL   432      15.090   8.350  29.060  1.00  0.00           H
ATOM   2104  HW2 SOL   432      14.330   8.170  30.360  1.00  0.00           H
ATOM   2105  OW  SOL   433      16.420  28.510  22.230  1.00  0.00           O
ATOM   2106  HW1 SOL   433      15.750  28.210  21.630  1.00  0.00           H
ATOM   2107  HW2 SOL   433      15.940  28.760  23.020  1.00  0.00           H
ATOM   2108  OW  SOL   434      23.590   9.910  20.370  1.00  0.00           O
ATOM   2109  HW1 SOL   434      24.080  10.240  21.120  1.00  0.00           H
ATOM   2110  HW2 SOL   434      23.820  10.490  19.650  1.00  0.00           H
ATOM   2111  OW  SOL   435      75.700  12.560  30.460  1.00  0.00           O
ATOM   2112  HW1 SOL   435      75.860  11.610  30.460  1.00  0.00           H
ATOM   2113  HW2 SOL   435      75.420  12.750  31.350  1.00  0.00           H
ATOM   2114  OW  SOL   436      77.880  39.280  10.060  1.00  0.00           O
ATOM   2115  HW1 SOL   436      78.600  38.650  10.120  1.00  0.00           H
ATOM   2116  HW2 SOL   436      77.650  39.470  10.970  1.00  0.00           H
ATOM   2117  OW  SOL   437       8.680   7.390  43.380  1.00  0.00           O
ATOM   2118  HW1 SOL   437       8.550   7.240  44.320  1.00  0.00           H
ATOM   2119  HW2 SOL   437       9.030   6.560  43.050  1.00  0.00           H
ATOM   2120  OW  SOL   438      21.270   7.430  32.820  1.00  0.00           O
ATOM   2121  HW1 SOL   438      21.020   8.260  33.240  1.00  0.00           H
ATOM   2122  HW2 SOL   438      20.580   7.260  32.190  1.00  0.00           H
ATOM   2123  OW  SOL   439      20.600  16.280   1.440  1.00  0.00           O
ATOM   2124  HW1 SOL   439      21.040  15.740   2.100  1.00  0.00           H
ATOM   2125  HW2 SOL   439      21.170  17.040   1.340  1.00  0.00           H
ATOM   2126  OW  SOL   440      10.410  78.760  16.870  1.00  0.00           O
ATOM   2127  HW1 SOL   440      10.220  79.150  16.010  1.00  0.00           H
ATOM   2128  HW2 SOL   440      10.380  79.500  17.480  1.00  0.00           H
ATOM   2129  OW  SOL   441      16.600  17.650  24.120  1.00  0.00           O
ATOM   2130  HW1 SOL   441      15.870  17.900  23.550  1.00  0.00           H
ATOM   2131  HW2 SOL   441      16.190  17.200  24.860  1.00  0.00           H
ATOM   2132  OW  SOL   442      11.370  57.790  27.490  1.00  0.00           O
ATOM   2133  HW1 SOL   442      10.730  58.500  27.370  1.00  0.00           H
ATOM   2134  HW2 SOL   442      10.860  57.070  27.860  1.00  0.00           H
ATOM   2135  OW  SOL   443      19.290  17.120  25.550  1.00  0.00           O
ATOM   2136  HW1 SOL   443      18.930  17.390  26.390  1.00  0.00           H
ATOM   2137  HW2 SOL   443      18.530  17.040  24.980  1.00  0.00           H
ATOM   2138  OW  SOL   444      21.860  65.490  21.840  1.00  0.00           O
ATOM   2139  HW1 SOL   444      21.030  65.400  21.380  1.00  0.00           H
ATOM   2140  HW2 SOL   444      22.500  65.080  21.260  1.00  0.00           H
ATOM   2141  OW  SOL   445      71.480  25.740  29.790  1.00  0.00           O
ATOM   2142  HW1 SOL   445      72.230  25.340  30.220  1.00  0.00           H
ATOM   2143  HW2 SOL   445      71.660  25.640  28.850  1.00  0.00           H
ATOM   2144  OW  SOL   446      71.340  16.750  51.320  1.00  0.00           O
ATOM   2145  HW1 SOL   446      71.180  17.480  51.930  1.00  0.00           H
ATOM   2146  HW2 SOL   446      71.430  17.170  50.470  1.00  0.00           H
ATOM   2147  OW  SOL   447      66.970   1.200  41.370  1.00  0.00           O
ATOM   2148  HW1 SOL   447      67.410   1.690  40.670  1.00  0.00           H
ATOM   2149  HW2 SOL   447      67.610   1.190  42.080  1.00  0.00           H
ATOM   2150  OW  SOL   448       7.730  14.540  21.200  1.00  0.00           O
ATOM   2151  HW1 SOL   448       8.080  14.540  22.100  1.00  0.00           H
ATOM   2152  HW2 SOL   448       7.240  15.360  21.130  1.00  0.00           H
ATOM   2153  OW  SOL   449      16.390   7.670  56.810  1.00  0.00           O
ATOM   2154  HW1 SOL   449      17.040   7.030  56.520  1.00  0.00           H
ATOM   2155  HW2 SOL   449      16.600   7.820  57.730  1.00  0.00           H
ATOM   2156  OW  SOL   450      66.060  65.460  32.530  1.00  0.00           O
ATOM   2157  HW1 SOL   450      66.650  66.060  32.980  1.00  0.00           H
ATOM   2158  HW2 SOL   450      66.020  65.790  31.630  1.00  0.00           H
ATOM   2159  OW  SOL   451      21.900  21.790  18.820  1.00  0.00           O
ATOM   2160  HW1 SOL   451      22.780  21.430  18.700  1.00  0.00           H
ATOM   2161  HW2 SOL   451      21.370  21.030  19.070  1.00  0.00           H
ATOM   2162  OW  SOL   452       0.330  19.860  28.450  1.00  0.00           O
ATOM   2163  HW1 SOL   452       0.590  19.890  29.370  1.00  0.00           H
ATOM   2164  HW2 SOL   452       1.160  19.740  27.970  1.00  0.00           H
ATOM   2165  OW  SOL   453      12.720  34.770  46.510  1.00  0.00           O
ATOM   2166  HW1 SOL   453      13.220  33.950  46.470  1.00  0.00           H
ATOM   2167  HW2 SOL   453      13.240  35.350  47.060  1.00  0.00           H
ATOM   2168  OW  SOL   454      78.120   6.190  27.660  1.00  0.00           O
ATOM   2169  HW1 SOL   454      77.750   5.340  27.420  1.00  0.00           H
ATOM   2170  HW2 SOL   454      77.940   6.750  26.910  1.00  0.00           H
ATOM   2171  OW  SOL   455      23.090  75.740  44.500  1.00  0.00           O
ATOM   2172  HW1 SOL   455      22.880  76.670  44.390  1.00  0.00           H
ATOM   2173  HW2 SOL   455      23.460  75.470  43.660  1.00  0.00           H
ATOM   2174  OW  SOL   456      70.440  29.210  34.090  1.00  0.00           O
ATOM   2175  HW1 SOL   456      71.240  29.540  34.510  1.00  0.00           H
ATOM   2176  HW2 SOL   456      70.240  29.860  33.420  1.00  0.00           H
ATOM   2177  OW  SOL   457      23.790   2.670  23.950  1.00  0.00           O
ATOM   2178  HW1 SOL   457      23.080   2.130  24.280  1.00  0.00           H
ATOM   2179  HW2 SOL   457      23.580   3.550  24.250  1.00  0.00           H
ATOM   2180  OW  SOL   458      78.360  78.720  20.800  1.00  0.00           O
ATOM   2181  HW1 SOL   458      78.120  78.890  19.890  1.00  0.00           H
ATOM   2182  HW2 SOL   458      77.780  79.280  21.310  1.00  0.00           H
ATOM   2183  OW  SOL   459      65.490  68.610  31.940  1.00  0.00           O
ATOM   2184  HW1 SOL   459      66.280  68.880  31.470  1.00  0.00           H
ATOM   2185  HW2 SOL   459      64.770  68.850  31.350  1.00  0.00           H
ATOM   2186  OW  SOL   460      28.310  74.900  51.160  1.00  0.00           O
ATOM   2187  HW1 SOL   460      27.630  74.840  50.480  1.00  0.00           H
ATOM   2188  HW2 SOL   460      29.130  75.000  50.680  1.00  0.00           H
ATOM   2189  OW  SOL   461      79.680  20.850  20.750  1.00  0.00           O
ATOM   2190  HW1 SOL   461      80.520  20.980  21.200  1.00  0.00           H
ATOM   2191  HW2 SOL   461      79.150  20.350  21.370  1.00  0.00           H
ATOM   2192  OW  SOL   462       4.980   8.000  37.130  1.00  0.00           O
ATOM   2193  HW1 SOL   462       5.120   7.220  37.660  1.00  0.00           H
ATOM   2194  HW2 SOL   462       4.630   8.650  37.740  1.00  0.00           H
ATOM   2195  OW  SOL   463       7.650  25.570  23.190  1.00  0.00           O
ATOM   2196  HW1 SOL   463       8.430  25.960  23.600  1.00  0.00           H
ATOM   2197  HW2 SOL   463       6.920  26.060  23.550  1.00  0.00           H
ATOM   2198  OW  SOL   464      75.350   7.390  10.420  1.00  0.00           O
ATOM   2199  HW1 SOL   464      76.260   7.210  10.630  1.00  0.00           H
ATOM   2200  HW2 SOL   464      74.990   7.800  11.210  1.00  0.00           H
ATOM   2201  OW  SOL   465       8.750   5.470  29.060  1.00  0.00           O
ATOM   2202  HW1 SOL   465       9.050   4.760  29.640  1.00  0.00           H
ATOM   2203  HW2 SOL   465       8.440   6.150  29.660  1.00  0.00           H
ATOM   2204  OW  SOL   466      15.120  75.840  25.090  1.00  0.00           O
ATOM   2205  HW1 SOL   466      15.700  75.350  24.510  1.00  0.00           H
ATOM   2206  HW2 SOL   466      14.620  76.400  24.510  1.00  0.00           H
ATOM   2207  OW  SOL   467       2.240  19.290  50.970  1.00  0.00           O
ATOM   2208  HW1 SOL   467       1.970  18.580  50.380  1.00  0.00           H
ATOM   2209  HW2 SOL   467       1.470  19.850  51.040  1.00  0.00           H
ATOM   2210  OW  SOL   468       2.690  32.970  49.660  1.00  0.00           O
ATOM   2211  HW1 SOL   468       2.980  33.700  50.200  1.00  0.00           H
ATOM   2212  HW2 SOL   468       3.120  33.110  48.820  1.00  0.00           H
ATOM   2213  OW  SOL   469      23.620  31.000  50.690  1.00  0.00           O
ATOM   2214  HW1 SOL   469      23.270  31.630  51.320  1.00  0.00           H
ATOM   2215  HW2 SOL   469      22.840  30.550  50.350  1.00  0.00           H
ATOM   2216  OW  SOL   470      19.160  73.390  14.390  1.00  0.00           O
ATOM   2217  HW1 SOL   470      19.340  73.550  13.460  1.00  0.00           H
ATOM   2218  HW2 SOL   470      18.450  72.750  14.380  1.00  0.00           H
ATOM   2219  OW  SOL   471       7.520   6.500  23.310  1.00  0.00           O
ATOM   2220  HW1 SOL   471       7.710   5.650  23.690  1.00  0.00           H
ATOM   2221  HW2 SOL   471       6.750   6.350  22.760  1.00  0.00           H
ATOM   2222  OW  SOL   472      19.400   6.780  34.930  1.00  0.00           O
ATOM   2223  HW1 SOL   472      19.670   7.140  34.090  1.00  0.00           H
ATOM   2224  HW2 SOL   472      19.900   7.290  35.580  1.00  0.00           H
ATOM   2225  OW  SOL   473      56.320  18.860  18.580  1.00  0.00           O
ATOM   2226  HW1 SOL   473      56.640  19.640  18.120  1.00  0.00           H
ATOM   2227  HW2 SOL   473      57.090  18.530  19.040  1.00  0.00           H
ATOM   2228  OW  SOL   474       9.010  12.150  38.460  1.00  0.00           O
ATOM   2229  HW1 SOL   474       8.840  12.140  39.400  1.00  0.00           H
ATOM   2230  HW2 SOL   474       9.670  12.830  38.340  1.00  0.00           H
ATOM   2231  OW  SOL   475      25.120   2.000  10.730  1.00  0.00           O
ATOM   2232  HW1 SOL   475      25.790   2.660  10.910  1.00  0.00           H
ATOM   2233  HW2 SOL   475      24.580   1.980  11.530  1.00  0.00           H
ATOM   2234  OW  SOL   476      23.960   7.720  31.170  1.00  0.00           O
ATOM   2235  HW1 SOL   476      24.530   7.470  31.890  1.00  0.00           H
ATOM   2236  HW2 SOL   476      23.090   7.410  31.430  1.00  0.00           H
ATOM   2237  OW  SOL   477      17.500   8.030  17.950  1.00  0.00           O
ATOM   2238  HW1 SOL   477      16.650   8.440  17.790  1.00  0.00           H
ATOM   2239  HW2 SOL   477      17.810   8.410  18.770  1.00  0.00           H
ATOM   2240  OW  SOL   478       8.790  22.400  36.090  1.00  0.00           O
ATOM   2241  HW1 SOL   478       8.300  22.950  35.490  1.00  0.00           H
ATOM   2242  HW2 SOL   478       9.390  23.000  36.540  1.00  0.00           H
ATOM   2243  OW  SOL   479      32.100  78.350  14.190  1.00  0.00           O
ATOM   2244  HW1 SOL   479      31.660  77.540  13.950  1.00  0.00           H
ATOM   2245  HW2 SOL   479      31.620  79.040  13.730  1.00  0.00           H
ATOM   2246  OW  SOL   480      60.630  20.170  14.800  1.00  0.00           O
ATOM   2247  HW1 SOL   480      60.140  19.510  14.300  1.00  0.00           H
ATOM   2248  HW2 SOL   480      61.430  20.310  14.300  1.00  0.00           H
ATOM   2249  OW  SOL   481       5.280   5.730  33.890  1.00  0.00           O
ATOM   2250  HW1 SOL   481       5.890   5.570  33.170  1.00  0.00           H
ATOM   2251  HW2 SOL   481       5.400   4.980  34.480  1.00  0.00           H
ATOM   2252  OW  SOL   482       7.360  24.300  35.010  1.00  0.00           O
ATOM   2253  HW1 SOL   482       6.770  24.360  34.260  1.00  0.00           H
ATOM   2254  HW2 SOL   482       7.790  25.150  35.050  1.00  0.00           H
ATOM   2255  OW  SOL   483      15.260  21.470  18.810  1.00  0.00           O
ATOM   2256  HW1 SOL   483      14.540  22.080  18.660  1.00  0.00           H
ATOM   2257  HW2 SOL   483      15.080  20.740  18.220  1.00  0.00           H
ATOM   2258  OW  SOL   484       0.140  78.370  42.880  1.00  0.00           O
ATOM   2259  HW1 SOL   484      -0.060  79.220  43.280  1.00  0.00           H
ATOM   2260  HW2 SOL   484      -0.700  78.070  42.530  1.00  0.00           H
ATOM   2261  OW  SOL   485       8.860  12.020  41.270  1.00  0.00           O
ATOM   2262  HW1 SOL   485       8.870  11.150  41.670  1.00  0.00           H
ATOM   2263  HW2 SOL   485       9.770  12.310  41.300  1.00  0.00           H
ATOM   2264  OW  SOL   486      78.080  77.860  39.590  1.00  0.00           O
ATOM   2265  HW1 SOL   486      77.600  78.600  39.210  1.00  0.00           H
ATOM   2266  HW2 SOL   486      77.620  77.660  40.400  1.00  0.00           H
ATOM   2267  OW  SOL   487      10.300  25.350  62.810  1.00  0.00           O
ATOM   2268  HW1 SOL   487      10.780  24.980  63.550  1.00  0.00           H
ATOM   2269  HW2 SOL   487       9.980  26.200  63.130  1.00  0.00           H
ATOM   2270  OW  SOL   488      17.570  20.240  47.660  1.00  0.00           O
ATOM   2271  HW1 SOL   488      17.470  19.530  48.290  1.00  0.00           H
ATOM   2272  HW2 SOL   488      18.030  20.930  48.140  1.00  0.00           H
ATOM   2273  OW  SOL   489      12.990  17.190  38.110  1.00  0.00           O
ATOM   2274  HW1 SOL   489      12.360  17.390  38.800  1.00  0.00           H
ATOM   2275  HW2 SOL   489      12.510  16.650  37.490  1.00  0.00           H
ATOM   2276  OW  SOL   490       0.970   4.690  28.250  1.00  0.00           O
ATOM   2277  HW1 SOL   490       0.240   5.310  28.220  1.00  0.00           H
ATOM   2278  HW2 SOL   490       0.780   4.070  27.550  1.00  0.00           H
ATOM   2279  OW  SOL   491       7.810  26.970  63.970  1.00  0.00           O
ATOM   2280  HW1 SOL   491       7.710  26.200  64.520  1.00  0.00           H
ATOM   2281  HW2 SOL   491       8.360  27.560  64.490  1.00  0.00           H
ATOM   2282  OW  SOL   492       3.950  16.740  48.960  1.00  0.00           O
ATOM   2283  HW1 SOL   492       4.430  16.290  49.650  1.00  0.00           H
ATOM   2284  HW2 SOL   492       3.060  16.810  49.290  1.00  0.00           H
ATOM   2285  OW  SOL   493      17.740  23.570  36.250  1.00  0.00           O
ATOM   2286  HW1 SOL   493      17.780  22.870  35.600  1.00  0.00           H
ATOM   2287  HW2 SOL   493      16.800  23.670  36.430  1.00  0.00           H
ATOM   2288  OW  SOL   494       9.300  74.320  45.620  1.00  0.00           O
ATOM   2289  HW1 SOL   494       8.520  74.090  45.120  1.00  0.00           H
ATOM   2290  HW2 SOL   494      10.000  74.340  44.970  1.00  0.00           H
ATOM   2291  OW  SOL   495      72.370  25.530  54.230  1.00  0.00           O
ATOM   2292  HW1 SOL   495      71.950  24.670  54.290  1.00  0.00           H
ATOM   2293  HW2 SOL   495      73.210  25.360  53.800  1.00  0.00           H
ATOM   2294  OW  SOL   496       6.230   8.970  71.890  1.00  0.00           O
ATOM   2295  HW1 SOL   496       6.110   8.610  71.010  1.00  0.00           H
ATOM   2296  HW2 SOL   496       6.620   9.830  71.750  1.00  0.00           H
ATOM   2297  OW  SOL   497      10.480  76.280  33.610  1.00  0.00           O
ATOM   2298  HW1 SOL   497      10.150  76.510  34.480  1.00  0.00           H
ATOM   2299  HW2 SOL   497      10.420  75.330  33.580  1.00  0.00           H
ATOM   2300  OW  SOL   498      13.910  14.500  44.230  1.00  0.00           O
ATOM   2301  HW1 SOL   498      13.040  14.370  44.610  1.00  0.00           H
ATOM   2302  HW2 SOL   498      13.970  13.820  43.550  1.00  0.00           H
ATOM   2303  OW  SOL   499       3.300   5.910  46.470  1.00  0.00           O
ATOM   2304  HW1 SOL   499       3.740   5.520  45.710  1.00  0.00           H
ATOM   2305  HW2 SOL   499       2.690   5.240  46.770  1.00  0.00           H
ATOM   2306  OW  SOL   500      17.460  24.010  65.960  1.00  0.00           O
ATOM   2307  HW1 SOL   500      18.190  24.630  65.990  1.00  0.00           H
ATOM   2308  HW2 SOL   500      17.700  23.310  66.570  1.00  0.00           H
ATOM   2309  OW  SOL   501       4.160   5.000  59.790  1.00  0.00           O
ATOM   2310  HW1 SOL   501       4.400   5.430  58.970  1.00  0.00           H
ATOM   2311  HW2 SOL   501       3.520   5.590  60.190  1.00  0.00           H
ATOM   2312  OW  SOL   502      12.450  77.790  31.920  1.00  0.00           O
ATOM   2313  HW1 SOL   502      11.720  78.380  31.750  1.00  0.00           H
ATOM   2314  HW2 SOL   502      12.200  77.310  32.710  1.00  0.00           H
ATOM   2315  OW  SOL   503      73.550   3.310  60.400  1.00  0.00           O
ATOM   2316  HW1 SOL   503      73.720   3.240  61.340  1.00  0.00           H
ATOM   2317  HW2 SOL   503      72.600   3.340  60.320  1.00  0.00           H
ATOM   2318  OW  SOL   504      67.070  27.980  39.080  1.00  0.00           O
ATOM   2319  HW1 SOL   504      66.980  27.780  38.150  1.00  0.00           H
ATOM   2320  HW2 SOL   504      67.540  27.220  39.440  1.00  0.00           H
ATOM   2321  OW  SOL   505      12.900   2.090  46.800  1.00  0.00           O
ATOM   2322  HW1 SOL   505      12.890   2.320  47.730  1.00  0.00           H
ATOM   2323  HW2 SOL   505      12.000   2.230  46.500  1.00  0.00           H
ATOM   2324  OW  SOL   506       5.670  78.500  27.250  1.00  0.00           O
ATOM   2325  HW1 SOL   506       6.420  78.050  27.650  1.00  0.00           H
ATOM   2326  HW2 SOL   506       5.100  77.790  26.960  1.00  0.00           H
ATOM   2327  OW  SOL   507      23.920  19.540  46.410  1.00  0.00           O
ATOM   2328  HW1 SOL   507      23.640  19.820  47.290  1.00  0.00           H
ATOM   2329  HW2 SOL   507      24.730  19.050  46.560  1.00  0.00           H
ATOM   2330  OW  SOL   508       6.350  20.080  44.970  1.00  0.00           O
ATOM   2331  HW1 SOL   508       6.920  19.380  44.640  1.00  0.00           H
ATOM   2332  HW2 SOL   508       6.780  20.890  44.710  1.00  0.00           H
ATOM   2333  OW  SOL   509      26.420   0.420  44.380  1.00  0.00           O
ATOM   2334  HW1 SOL   509      26.370   0.920  43.560  1.00  0.00           H
ATOM   2335  HW2 SOL   509      25.800   0.860  44.970  1.00  0.00           H
ATOM   2336  OW  SOL   510      18.320  30.770  40.070  1.00  0.00           O
ATOM   2337  HW1 SOL   510      18.140  31.010  40.980  1.00  0.00           H
ATOM   2338  HW2 SOL   510      18.870  31.480  39.750  1.00  0.00           H
ATOM   2339  OW  SOL   511       4.330  13.720  55.570  1.00  0.00           O
ATOM   2340  HW1 SOL   511       4.870  14.450  55.240  1.00  0.00           H
ATOM   2341  HW2 SOL   511       3.440  14.070  55.590  1.00  0.00           H
ATOM   2342  OW  SOL   512      77.780  43.200  46.930  1.00  0.00           O
ATOM   2343  HW1 SOL   512      76.920  43.610  46.940  1.00  0.00           H
ATOM   2344  HW2 SOL   512      78.350  43.840  46.500  1.00  0.00           H
ATOM   2345  OW  SOL   513      13.750  22.720  63.400  1.00  0.00           O
ATOM   2346  HW1 SOL   513      13.850  23.000  62.490  1.00  0.00           H
ATOM   2347  HW2 SOL   513      13.990  23.490  63.910  1.00  0.00           H
ATOM   2348  OW  SOL   514      17.820  62.600  27.030  1.00  0.00           O
ATOM   2349  HW1 SOL   514      17.980  61.700  27.320  1.00  0.00           H
ATOM   2350  HW2 SOL   514      17.390  63.020  27.770  1.00  0.00           H
ATOM   2351  OW  SOL   515      64.880   0.030  61.970  1.00  0.00           O
ATOM   2352  HW1 SOL   515      65.030   0.800  62.520  1.00  0.00           H
ATOM   2353  HW2 SOL   515      64.970  -0.710  62.580  1.00  0.00           H
ATOM   2354  OW  SOL   516      15.280  30.080  37.140  1.00  0.00           O
ATOM   2355  HW1 SOL   516      15.810  30.870  37.130  1.00  0.00           H
ATOM   2356  HW2 SOL   516      15.680  29.530  37.820  1.00  0.00           H
ATOM   2357  OW  SOL   517      71.500  29.930  43.670  1.00  0.00           O
ATOM   2358  HW1 SOL   517      71.760  29.640  44.550  1.00  0.00           H
ATOM   2359  HW2 SOL   517      71.830  29.250  43.080  1.00  0.00           H
ATOM   2360  OW  SOL   518       1.910  -0.240  70.640  1.00  0.00           O
ATOM   2361  HW1 SOL   518       2.130  -1.110  70.970  1.00  0.00           H
ATOM   2362  HW2 SOL   518       2.690   0.040  70.160  1.00  0.00           H
ATOM   2363  OW  SOL   519      73.850  18.810  39.250  1.00  0.00           O
ATOM   2364  HW1 SOL   519      74.770  18.920  39.500  1.00  0.00           H
ATOM   2365  HW2 SOL   519      73.400  18.580  40.070  1.00  0.00           H
ATOM   2366  OW  SOL   520      17.440  34.340  46.440  1.00  0.00           O
ATOM   2367  HW1 SOL   520      16.910  33.620  46.770  1.00  0.00           H
ATOM   2368  HW2 SOL   520      17.340  35.040  47.080  1.00  0.00           H
ATOM   2369  OW  SOL   521      15.310  23.380  38.200  1.00  0.00           O
ATOM   2370  HW1 SOL   521      15.100  22.720  37.540  1.00  0.00           H
ATOM   2371  HW2 SOL   521      14.490  23.510  38.670  1.00  0.00           H
ATOM   2372  OW  SOL   522       2.340  71.440  50.930  1.00  0.00           O
ATOM   2373  HW1 SOL   522       1.520  70.950  50.820  1.00  0.00           H
ATOM   2374  HW2 SOL   522       2.080  72.360  50.890  1.00  0.00           H
ATOM   2375  OW  SOL   523      12.100   6.600  29.630  1.00  0.00           O
ATOM   2376  HW1 SOL   523      11.550   6.860  28.890  1.00  0.00           H
ATOM   2377  HW2 SOL   523      12.830   7.220  29.620  1.00  0.00           H
ATOM   2378  OW  SOL   524       8.890   1.010  48.650  1.00  0.00           O
ATOM   2379  HW1 SOL   524       8.960   1.870  48.230  1.00  0.00           H
ATOM   2380  HW2 SOL   524       8.780   1.220  49.580  1.00  0.00           H
ATOM   2381  OW  SOL   525      11.830   6.990  59.360  1.00  0.00           O
ATOM   2382  HW1 SOL   525      12.710   7.360  59.460  1.00  0.00           H
ATOM   2383  HW2 SOL   525      11.370   7.250  60.160  1.00  0.00           H
ATOM   2384  OW  SOL   526      69.950  78.950  50.320  1.00  0.00           O
ATOM   2385  HW1 SOL   526      69.090  79.250  50.010  1.00  0.00           H
ATOM   2386  HW2 SOL   526      70.210  79.600  50.970  1.00  0.00           H
ATOM   2387  OW  SOL   527      67.170  11.940  49.360  1.00  0.00           O
ATOM   2388  HW1 SOL   527      66.820  11.060  49.260  1.00  0.00           H
ATOM   2389  HW2 SOL   527      68.080  11.880  49.080  1.00  0.00           H
ATOM   2390  OW  SOL   528      13.750   5.460  48.380  1.00  0.00           O
ATOM   2391  HW1 SOL   528      14.020   6.240  48.850  1.00  0.00           H
ATOM   2392  HW2 SOL   528      14.450   5.290  47.760  1.00  0.00           H
ATOM   2393  OW  SOL   529       4.730   8.520  54.140  1.00  0.00           O
ATOM   2394  HW1 SOL   529       4.060   8.780  54.760  1.00  0.00           H
ATOM   2395  HW2 SOL   529       4.790   7.570  54.230  1.00  0.00           H
ATOM   2396  OW  SOL   530      68.630  30.260  65.580  1.00  0.00           O
ATOM   2397  HW1 SOL   530      69.140  29.590  66.030  1.00  0.00           H
ATOM   2398  HW2 SOL   530      67.960  29.770  65.090  1.00  0.00           H
ATOM   2399  OW  SOL   531      14.190   2.570  37.320  1.00  0.00           O
ATOM   2400  HW1 SOL   531      13.450   2.190  37.800  1.00  0.00           H
ATOM   2401  HW2 SOL   531      13.840   2.740  36.440  1.00  0.00           H
ATOM   2402  OW  SOL   532      16.620  17.590  62.970  1.00  0.00           O
ATOM   2403  HW1 SOL   532      16.100  17.000  63.520  1.00  0.00           H
ATOM   2404  HW2 SOL   532      16.010  17.890  62.300  1.00  0.00           H
ATOM   2405  OW  SOL   533       8.450  12.970  44.800  1.00  0.00           O
ATOM   2406  HW1 SOL   533       7.590  13.380  44.930  1.00  0.00           H
ATOM   2407  HW2 SOL   533       8.250  12.070  44.570  1.00  0.00           H
ATOM   2408  OW  SOL   534      78.700  15.580  50.740  1.00  0.00           O
ATOM   2409  HW1 SOL   534      77.960  15.780  51.330  1.00  0.00           H
ATOM   2410  HW2 SOL   534      78.730  14.620  50.730  1.00  0.00           H
ATOM   2411  OW  SOL   535      68.140  20.900  34.650  1.00  0.00           O
ATOM   2412  HW1 SOL   535      68.170  20.200  34.000  1.00  0.00           H
ATOM   2413  HW2 SOL   535      67.380  20.670  35.200  1.00  0.00           H
ATOM   2414  OW  SOL   536       2.710  36.400  49.140  1.00  0.00           O
ATOM   2415  HW1 SOL   536       1.870  35.960  49.000  1.00  0.00           H
ATOM   2416  HW2 SOL   536       2.900  36.260  50.070  1.00  0.00           H
ATOM   2417  OW  SOL   537       5.900  78.760  33.320  1.00  0.00           O
ATOM   2418  HW1 SOL   537       5.210  79.290  33.710  1.00  0.00           H
ATOM   2419  HW2 SOL   537       5.640  77.860  33.500  1.00  0.00           H
ATOM   2420  OW  SOL   538       0.280   7.270  64.580  1.00  0.00           O
ATOM   2421  HW1 SOL   538       0.730   8.080  64.330  1.00  0.00           H
ATOM   2422  HW2 SOL   538       0.650   6.600  64.010  1.00  0.00           H
ATOM   2423  OW  SOL   539      10.110   6.700  38.260  1.00  0.00           O
ATOM   2424  HW1 SOL   539       9.890   7.600  38.520  1.00  0.00           H
ATOM   2425  HW2 SOL   539      10.760   6.810  37.560  1.00  0.00           H
ATOM   2426  OW  SOL   540      78.340   1.290  43.980  1.00  0.00           O
ATOM   2427  HW1 SOL   540      79.120   1.840  43.920  1.00  0.00           H
ATOM   2428  HW2 SOL   540      77.610   1.900  43.830  1.00  0.00           H
ATOM   2429  OW  SOL   541      68.810  19.180  62.580  1.00  0.00           O
ATOM   2430  HW1 SOL   541      69.600  19.450  63.040  1.00  0.00           H
ATOM   2431  HW2 SOL   541      69.120  18.660  61.840  1.00  0.00           H
ATOM   2432  OW  SOL   542      23.540  10.070  32.850  1.00  0.00           O
ATOM   2433  HW1 SOL   542      23.580   9.440  33.570  1.00  0.00           H
ATOM   2434  HW2 SOL   542      23.540   9.540  32.060  1.00  0.00           H
ATOM   2435  OW  SOL   543      13.190  67.670  57.640  1.00  0.00           O
ATOM   2436  HW1 SOL   543      12.560  68.160  58.170  1.00  0.00           H
ATOM   2437  HW2 SOL   543      13.410  68.270  56.920  1.00  0.00           H
ATOM   2438  OW  SOL   544      13.990  29.250  47.640  1.00  0.00           O
ATOM   2439  HW1 SOL   544      13.930  28.310  47.770  1.00  0.00           H
ATOM   2440  HW2 SOL   544      13.270  29.470  47.050  1.00  0.00           H
ATOM   2441  OW  SOL   545       3.300  11.170  37.450  1.00  0.00           O
ATOM   2442  HW1 SOL   545       2.800  11.920  37.130  1.00  0.00           H
ATOM   2443  HW2 SOL   545       2.630  10.540  37.740  1.00  0.00           H
ATOM   2444  OW  SOL   546       9.210  15.950  33.780  1.00  0.00           O
ATOM   2445  HW1 SOL   546       9.790  15.820  33.030  1.00  0.00           H
ATOM   2446  HW2 SOL   546       9.360  15.190  34.340  1.00  0.00           H
ATOM   2447  OW  SOL   547       4.550  18.850  52.810  1.00  0.00           O
ATOM   2448  HW1 SOL   547       3.920  18.600  52.130  1.00  0.00           H
ATOM   2449  HW2 SOL   547       5.370  18.430  52.530  1.00  0.00           H
ATOM   2450  OW  SOL   548      24.330  15.980  59.530  1.00  0.00           O
ATOM   2451  HW1 SOL   548      24.260  15.220  60.100  1.00  0.00           H
ATOM   2452  HW2 SOL   548      25.210  15.910  59.150  1.00  0.00           H
ATOM   2453  OW  SOL   549       5.330   8.840  45.840  1.00  0.00           O
ATOM   2454  HW1 SOL   549       4.550   9.310  45.560  1.00  0.00           H
ATOM   2455  HW2 SOL   549       6.000   9.070  45.200  1.00  0.00           H
ATOM   2456  OW  SOL   550       9.780  76.610  36.170  1.00  0.00           O
ATOM   2457  HW1 SOL   550       9.040  77.170  36.420  1.00  0.00           H
ATOM   2458  HW2 SOL   550      10.350  76.610  36.930  1.00  0.00           H
ATOM   2459  OW  SOL   551       6.610   2.510  38.110  1.00  0.00           O
ATOM   2460  HW1 SOL   551       6.430   1.920  38.840  1.00  0.00           H
ATOM   2461  HW2 SOL   551       7.000   3.280  38.510  1.00  0.00           H
ATOM   2462  OW  SOL   552       6.320  17.310  43.100  1.00  0.00           O
ATOM   2463  HW1 SOL   552       6.140  16.560  42.520  1.00  0.00           H
ATOM   2464  HW2 SOL   552       6.010  17.020  43.960  1.00  0.00           H
ATOM   2465  OW  SOL   553       8.530  40.400  54.330  1.00  0.00           O
ATOM   2466  HW1 SOL   553       8.200  41.210  53.960  1.00  0.00           H
ATOM   2467  HW2 SOL   553       9.040  40.000  53.620  1.00  0.00           H
ATOM   2468  OW  SOL   554       9.050  69.620  54.910  1.00  0.00           O
ATOM   2469  HW1 SOL   554       8.370  68.960  55.040  1.00  0.00           H
ATOM   2470  HW2 SOL   554       8.680  70.410  55.300  1.00  0.00           H
ATOM   2471  OW  SOL   555      10.170  24.650  43.460  1.00  0.00           O
ATOM   2472  HW1 SOL   555       9.990  24.460  44.380  1.00  0.00           H
ATOM   2473  HW2 SOL   555       9.370  25.060  43.140  1.00  0.00           H
ATOM   2474  OW  SOL   556      18.570   0.290  49.860  1.00  0.00           O
ATOM   2475  HW1 SOL   556      18.500  -0.620  50.160  1.00  0.00           H
ATOM   2476  HW2 SOL   556      18.540   0.230  48.910  1.00  0.00           H
ATOM   2477  OW  SOL   557      12.270  12.730  38.200  1.00  0.00           O
ATOM   2478  HW1 SOL   557      12.610  11.850  38.090  1.00  0.00           H
ATOM   2479  HW2 SOL   557      12.940  13.200  38.700  1.00  0.00           H
ATOM   2480  OW  SOL   558      16.330   6.300  28.890  1.00  0.00           O
ATOM   2481  HW1 SOL   558      16.720   6.490  29.740  1.00  0.00           H
ATOM   2482  HW2 SOL   558      17.000   6.560  28.260  1.00  0.00           H
ATOM   2483  OW  SOL   559      10.680   0.610  32.100  1.00  0.00           O
ATOM   2484  HW1 SOL   559      10.700   1.500  32.460  1.00  0.00           H
ATOM   2485  HW2 SOL   559       9.980   0.170  32.590  1.00  0.00           H
ATOM   2486  OW  SOL   560       7.970   9.850  32.620  1.00  0.00           O
ATOM   2487  HW1 SOL   560       7.400   9.590  33.340  1.00  0.00           H
ATOM   2488  HW2 SOL   560       8.140  10.780  32.780  1.00  0.00           H
ATOM   2489  OW  SOL   561       8.780  24.070  40.180  1.00  0.00           O
ATOM   2490  HW1 SOL   561       8.330  24.520  40.900  1.00  0.00           H
ATOM   2491  HW2 SOL   561       9.090  24.770  39.610  1.00  0.00           H
ATOM   2492  OW  SOL   562       7.360  21.450  54.570  1.00  0.00           O
ATOM   2493  HW1 SOL   562       6.540  21.400  54.070  1.00  0.00           H
ATOM   2494  HW2 SOL   562       7.090  21.360  55.480  1.00  0.00           H
ATOM   2495  OW  SOL   563       9.410  13.350  23.190  1.00  0.00           O
ATOM   2496  HW1 SOL   563       9.920  12.920  22.510  1.00  0.00           H
ATOM   2497  HW2 SOL   563       9.380  12.720  23.910  1.00  0.00           H
ATOM   2498  OW  SOL   564      17.120  79.150  29.050  1.00  0.00           O
ATOM   2499  HW1 SOL   564      17.040  78.460  28.380  1.00  0.00           H
ATOM   2500  HW2 SOL   564      16.560  78.850  29.770  1.00  0.00           H
ATOM   2501  OW  SOL   565      76.970   3.990  26.810  1.00  0.00           O
ATOM   2502  HW1 SOL   565      77.080   4.240  25.900  1.00  0.00           H
ATOM   2503  HW2 SOL   565      77.300   3.090  26.850  1.00  0.00           H
ATOM   2504  OW  SOL   566      74.070  74.980  52.600  1.00  0.00           O
ATOM   2505  HW1 SOL   566      74.600  74.210  52.400  1.00  0.00           H
ATOM   2506  HW2 SOL   566      74.520  75.390  53.340  1.00  0.00           H
ATOM   2507  OW  SOL   567      32.090   4.390  48.270  1.00  0.00           O
ATOM   2508  HW1 SOL   567      32.350   3.540  47.900  1.00  0.00           H
ATOM   2509  HW2 SOL   567      31.270   4.600  47.840  1.00  0.00           H
ATOM   2510  OW  SOL   568       9.580  13.790  51.810  1.00  0.00           O
ATOM   2511  HW1 SOL   568       9.580  13.480  52.710  1.00  0.00           H
ATOM   2512  HW2 SOL   568      10.100  14.590  51.820  1.00  0.00           H
ATOM   2513  OW  SOL   569      74.670  13.890  35.730  1.00  0.00           O
ATOM   2514  HW1 SOL   569      74.790  13.040  36.150  1.00  0.00           H
ATOM   2515  HW2 SOL   569      74.970  14.530  36.380  1.00  0.00           H
ATOM   2516  OW  SOL   570       4.510   5.220  30.960  1.00  0.00           O
ATOM   2517  HW1 SOL   570       3.970   5.270  31.750  1.00  0.00           H
ATOM   2518  HW2 SOL   570       5.280   5.750  31.170  1.00  0.00           H
ATOM   2519  OW  SOL   571       8.610  19.700  66.960  1.00  0.00           O
ATOM   2520  HW1 SOL   571       8.380  18.830  66.620  1.00  0.00           H
ATOM   2521  HW2 SOL   571       7.780  20.050  67.290  1.00  0.00           H
ATOM   2522  OW  SOL   572       6.920  73.650  44.180  1.00  0.00           O
ATOM   2523  HW1 SOL   572       6.370  73.740  44.960  1.00  0.00           H
ATOM   2524  HW2 SOL   572       6.470  73.000  43.640  1.00  0.00           H
ATOM   2525  OW  SOL   573       3.870   7.110  51.060  1.00  0.00           O
ATOM   2526  HW1 SOL   573       3.620   8.030  51.200  1.00  0.00           H
ATOM   2527  HW2 SOL   573       4.150   7.070  50.150  1.00  0.00           H
ATOM   2528  OW  SOL   574      18.500  20.390  50.970  1.00  0.00           O
ATOM   2529  HW1 SOL   574      18.630  21.090  50.330  1.00  0.00           H
ATOM   2530  HW2 SOL   574      17.550  20.300  51.050  1.00  0.00           H
ATOM   2531  OW  SOL   575      28.000  10.630  24.460  1.00  0.00           O
ATOM   2532  HW1 SOL   575      27.950  10.780  25.400  1.00  0.00           H
ATOM   2533  HW2 SOL   575      27.770   9.700  24.360  1.00  0.00           H
ATOM   2534  OW  SOL   576      10.190  14.790  39.630  1.00  0.00           O
ATOM   2535  HW1 SOL   576      10.800  14.090  39.830  1.00  0.00           H
ATOM   2536  HW2 SOL   576       9.860  15.070  40.480  1.00  0.00           H
ATOM   2537  OW  SOL   577       1.230   9.360  53.060  1.00  0.00           O
ATOM   2538  HW1 SOL   577       2.020   9.510  52.550  1.00  0.00           H
ATOM   2539  HW2 SOL   577       1.530   9.330  53.970  1.00  0.00           H
ATOM   2540  OW  SOL   578       2.010  15.010  54.730  1.00  0.00           O
ATOM   2541  HW1 SOL   578       1.960  15.150  53.780  1.00  0.00           H
ATOM   2542  HW2 SOL   578       1.820  15.860  55.110  1.00  0.00           H
ATOM   2543  OW  SOL   579       3.100  22.660  39.620  1.00  0.00           O
ATOM   2544  HW1 SOL   579       3.220  23.270  38.890  1.00  0.00           H
ATOM   2545  HW2 SOL   579       3.960  22.260  39.740  1.00  0.00           H
ATOM   2546  OW  SOL   580      16.460  33.560  41.780  1.00  0.00           O
ATOM   2547  HW1 SOL   580      17.040  33.510  42.540  1.00  0.00           H
ATOM   2548  HW2 SOL   580      16.870  34.210  41.210  1.00  0.00           H
ATOM   2549  OW  SOL   581      12.390   5.710  45.390  1.00  0.00           O
ATOM   2550  HW1 SOL   581      12.020   5.670  46.280  1.00  0.00           H
ATOM   2551  HW2 SOL   581      12.950   4.950  45.330  1.00  0.00           H
ATOM   2552  OW  SOL   582       8.350  65.120  42.910  1.00  0.00           O
ATOM   2553  HW1 SOL   582       9.140  64.620  43.100  1.00  0.00           H
ATOM   2554  HW2 SOL   582       8.200  65.000  41.980  1.00  0.00           H
ATOM   2555  OW  SOL   583      77.170  61.070  65.090  1.00  0.00           O
ATOM   2556  HW1 SOL   583      77.920  61.340  65.630  1.00  0.00           H
ATOM   2557  HW2 SOL   583      77.180  60.120  65.110  1.00  0.00           H
ATOM   2558  OW  SOL   584       0.190  19.890  34.700  1.00  0.00           O
ATOM   2559  HW1 SOL   584      -0.120  20.540  34.060  1.00  0.00           H
ATOM   2560  HW2 SOL   584      -0.480  19.880  35.380  1.00  0.00           H
ATOM   2561  OW  SOL   585      64.670  14.660  53.250  1.00  0.00           O
ATOM   2562  HW1 SOL   585      64.440  15.110  54.060  1.00  0.00           H
ATOM   2563  HW2 SOL   585      65.110  13.860  53.530  1.00  0.00           H
ATOM   2564  OW  SOL   586       2.010  30.730  57.180  1.00  0.00           O
ATOM   2565  HW1 SOL   586       1.260  31.200  56.820  1.00  0.00           H
ATOM   2566  HW2 SOL   586       1.740  30.480  58.060  1.00  0.00           H
ATOM   2567  OW  SOL   587       1.780  15.190  46.610  1.00  0.00           O
ATOM   2568  HW1 SOL   587       1.380  14.790  45.830  1.00  0.00           H
ATOM   2569  HW2 SOL   587       2.720  15.080  46.480  1.00  0.00           H
ATOM   2570  OW  SOL   588      79.510  17.620  38.310  1.00  0.00           O
ATOM   2571  HW1 SOL   588      80.020  17.560  37.510  1.00  0.00           H
ATOM   2572  HW2 SOL   588      80.110  17.360  39.000  1.00  0.00           H
ATOM   2573  OW  SOL   589      26.230  74.550  49.420  1.00  0.00           O
ATOM   2574  HW1 SOL   589      25.610  74.000  49.900  1.00  0.00           H
ATOM   2575  HW2 SOL   589      25.890  74.560  48.530  1.00  0.00           H
ATOM   2576  OW  SOL   590       4.870   6.130  44.000  1.00  0.00           O
ATOM   2577  HW1 SOL   590       5.830   6.090  44.060  1.00  0.00           H
ATOM   2578  HW2 SOL   590       4.660   7.040  44.220  1.00  0.00           H
ATOM   2579  OW  SOL   591       9.810  18.750  57.740  1.00  0.00           O
ATOM   2580  HW1 SOL   591       9.260  18.020  58.040  1.00  0.00           H
ATOM   2581  HW2 SOL   591       9.750  18.720  56.790  1.00  0.00           H
ATOM   2582  OW  SOL   592      24.950  31.120  42.350  1.00  0.00           O
ATOM   2583  HW1 SOL   592      25.780  30.720  42.080  1.00  0.00           H
ATOM   2584  HW2 SOL   592      24.630  30.570  43.060  1.00  0.00           H
ATOM   2585  OW  SOL   593      67.100  25.400  37.570  1.00  0.00           O
ATOM   2586  HW1 SOL   593      67.070  25.340  36.610  1.00  0.00           H
ATOM   2587  HW2 SOL   593      67.980  25.080  37.790  1.00  0.00           H
ATOM   2588  OW  SOL   594      77.230   7.280  61.210  1.00  0.00           O
ATOM   2589  HW1 SOL   594      76.440   6.770  61.390  1.00  0.00           H
ATOM   2590  HW2 SOL   594      77.880   6.630  60.940  1.00  0.00           H
ATOM   2591  OW  SOL   595      13.290  69.570  63.620  1.00  0.00           O
ATOM   2592  HW1 SOL   595      13.350  70.520  63.600  1.00  0.00           H
ATOM   2593  HW2 SOL   595      13.320  69.340  64.550  1.00  0.00           H
ATOM   2594  OW  SOL   596      28.610  64.620  43.940  1.00  0.00           O
ATOM   2595  HW1 SOL   596      29.020  65.040  44.700  1.00  0.00           H
ATOM   2596  HW2 SOL   596      28.200  63.830  44.290  1.00  0.00           H
ATOM   2597  OW  SOL   597      19.030  62.460  65.590  1.00  0.00           O
ATOM   2598  HW1 SOL   597      18.500  61.880  65.040  1.00  0.00           H
ATOM   2599  HW2 SOL   597      19.770  62.700  65.030  1.00  0.00           H
ATOM   2600  OW  SOL   598       5.270  76.180  33.570  1.00  0.00           O
ATOM   2601  HW1 SOL   598       6.050  75.690  33.810  1.00  0.00           H
ATOM   2602  HW2 SOL   598       5.030  75.850  32.700  1.00  0.00           H
ATOM   2603  OW  SOL   599      11.060  15.930  49.230  1.00  0.00           O
ATOM   2604  HW1 SOL   599      10.150  16.190  49.370  1.00  0.00           H
ATOM   2605  HW2 SOL   599      11.550  16.400  49.910  1.00  0.00           H
ATOM   2606  OW  SOL   600      26.630  10.390  35.750  1.00  0.00           O
ATOM   2607  HW1 SOL   600      26.480  10.810  34.900  1.00  0.00           H
ATOM   2608  HW2 SOL   600      26.630  11.110  36.370  1.00  0.00           H
ATOM   2609  OW  SOL   601      73.080  65.770  45.940  1.00  0.00           O
ATOM   2610  HW1 SOL   601      72.230  66.080  46.240  1.00  0.00           H
ATOM   2611  HW2 SOL   601      73.070  64.830  46.120  1.00  0.00           H
ATOM   2612  OW  SOL   602      67.060   5.930  47.920  1.00  0.00           O
ATOM   2613  HW1 SOL   602      66.130   5.830  48.100  1.00  0.00           H
ATOM   2614  HW2 SOL   602      67.430   5.060  48.050  1.00  0.00           H
ATOM   2615  OW  SOL   603       1.190   2.670  44.440  1.00  0.00           O
ATOM   2616  HW1 SOL   603       0.970   3.520  44.050  1.00  0.00           H
ATOM   2617  HW2 SOL   603       2.050   2.460  44.090  1.00  0.00           H
ATOM   2618  OW  SOL   604      41.250  64.930  54.240  1.00  0.00           O
ATOM   2619  HW1 SOL   604      41.700  64.390  54.900  1.00  0.00           H
ATOM   2620  HW2 SOL   604      41.390  65.830  54.530  1.00  0.00           H
ATOM   2621  OW  SOL   605      24.640  72.570  21.620  1.00  0.00           O
ATOM   2622  HW1 SOL   605      23.750  72.720  21.300  1.00  0.00           H
ATOM   2623  HW2 SOL   605      24.580  71.760  22.120  1.00  0.00           H
ATOM   2624  OW  SOL   606      15.600  74.290  36.950  1.00  0.00           O
ATOM   2625  HW1 SOL   606      15.890  74.200  36.050  1.00  0.00           H
ATOM   2626  HW2 SOL   606      16.050  73.600  37.430  1.00  0.00           H
ATOM   2627  OW  SOL   607      11.210  17.740  42.940  1.00  0.00           O
ATOM   2628  HW1 SOL   607      10.880  17.010  43.470  1.00  0.00           H
ATOM   2629  HW2 SOL   607      10.840  18.520  43.350  1.00  0.00           H
ATOM   2630  OW  SOL   608      76.920   3.640  42.600  1.00  0.00           O
ATOM   2631  HW1 SOL   608      77.050   4.150  41.800  1.00  0.00           H
ATOM   2632  HW2 SOL   608      76.400   4.210  43.160  1.00  0.00           H
ATOM   2633  OW  SOL   609      70.980  30.180  36.860  1.00  0.00           O
ATOM   2634  HW1 SOL   609      71.850  30.340  36.500  1.00  0.00           H
ATOM   2635  HW2 SOL   609      70.620  31.050  37.010  1.00  0.00           H
ATOM   2636  OW  SOL   610      10.360  18.370  50.580  1.00  0.00           O
ATOM   2637  HW1 SOL   610       9.640  17.790  50.830  1.00  0.00           H
ATOM   2638  HW2 SOL   610       9.960  19.240  50.520  1.00  0.00           H
ATOM   2639  OW  SOL   611       4.450  72.060  52.570  1.00  0.00           O
ATOM   2640  HW1 SOL   611       3.690  71.750  52.080  1.00  0.00           H
ATOM   2641  HW2 SOL   611       4.990  71.290  52.680  1.00  0.00           H
ATOM   2642  OW  SOL   612      29.850  23.810  26.140  1.00  0.00           O
ATOM   2643  HW1 SOL   612      30.660  24.180  26.490  1.00  0.00           H
ATOM   2644  HW2 SOL   612      29.690  24.300  25.340  1.00  0.00           H
ATOM   2645  OW  SOL   613       9.360  12.120  63.060  1.00  0.00           O
ATOM   2646  HW1 SOL   613       9.820  12.940  63.230  1.00  0.00           H
ATOM   2647  HW2 SOL   613       8.460  12.290  63.310  1.00  0.00           H
ATOM   2648  OW  SOL   614      71.160  15.090  33.910  1.00  0.00           O
ATOM   2649  HW1 SOL   614      71.960  15.330  34.380  1.00  0.00           H
ATOM   2650  HW2 SOL   614      71.450  14.460  33.250  1.00  0.00           H
ATOM   2651  OW  SOL   615       2.920  20.080  38.250  1.00  0.00           O
ATOM   2652  HW1 SOL   615       3.150  19.640  39.070  1.00  0.00           H
ATOM   2653  HW2 SOL   615       2.440  20.860  38.520  1.00  0.00           H
ATOM   2654  OW  SOL   616      11.210   1.590  54.580  1.00  0.00           O
ATOM   2655  HW1 SOL   616      11.890   1.070  54.140  1.00  0.00           H
ATOM   2656  HW2 SOL   616      10.900   2.200  53.910  1.00  0.00           H
ATOM   2657  OW  SOL   617       2.850  78.290  31.300  1.00  0.00           O
ATOM   2658  HW1 SOL   617       3.600  78.760  30.930  1.00  0.00           H
ATOM   2659  HW2 SOL   617       2.100  78.600  30.800  1.00  0.00           H
ATOM   2660  OW  SOL   618       3.230  72.800  39.980  1.00  0.00           O
ATOM   2661  HW1 SOL   618       2.600  72.740  39.260  1.00  0.00           H
ATOM   2662  HW2 SOL   618       3.070  72.000  40.490  1.00  0.00           H
ATOM   2663  OW  SOL   619      72.920  35.280  46.390  1.00  0.00           O
ATOM   2664  HW1 SOL   619      73.500  34.710  45.890  1.00  0.00           H
ATOM   2665  HW2 SOL   619      73.460  36.030  46.620  1.00  0.00           H
ATOM   2666  OW  SOL   620       5.430  31.910  42.070  1.00  0.00           O
ATOM   2667  HW1 SOL   620       4.950  31.520  42.800  1.00  0.00           H
ATOM   2668  HW2 SOL   620       5.090  32.810  42.000  1.00  0.00           H
ATOM   2669  OW  SOL   621      19.620  77.030  56.250  1.00  0.00           O
ATOM   2670  HW1 SOL   621      20.180  76.940  55.480  1.00  0.00           H
ATOM   2671  HW2 SOL   621      19.000  77.720  56.010  1.00  0.00           H
ATOM   2672  OW  SOL   622      75.480   3.630  51.390  1.00  0.00           O
ATOM   2673  HW1 SOL   622      74.890   3.350  50.690  1.00  0.00           H
ATOM   2674  HW2 SOL   622      75.150   4.490  51.660  1.00  0.00           H
ATOM   2675  OW  SOL   623      65.950   0.570  53.070  1.00  0.00           O
ATOM   2676  HW1 SOL   623      66.140  -0.270  53.490  1.00  0.00           H
ATOM   2677  HW2 SOL   623      66.150   1.220  53.750  1.00  0.00           H
ATOM   2678  OW  SOL   624      13.490  19.800  57.610  1.00  0.00           O
ATOM   2679  HW1 SOL   624      12.720  20.170  58.040  1.00  0.00           H
ATOM   2680  HW2 SOL   624      14.090  20.540  57.530  1.00  0.00           H
ATOM   2681  OW  SOL   625      79.190   9.600  47.040  1.00  0.00           O
ATOM   2682  HW1 SOL   625      78.850   9.400  46.170  1.00  0.00           H
ATOM   2683  HW2 SOL   625      78.930   8.860  47.580  1.00  0.00           H
ATOM   2684  OW  SOL   626      14.070  12.350  42.770  1.00  0.00           O
ATOM   2685  HW1 SOL   626      14.440  11.930  41.990  1.00  0.00           H
ATOM   2686  HW2 SOL   626      13.930  11.630  43.390  1.00  0.00           H
ATOM   2687  OW  SOL   627      66.610  77.340  53.410  1.00  0.00           O
ATOM   2688  HW1 SOL   627      66.100  77.490  54.210  1.00  0.00           H
ATOM   2689  HW2 SOL   627      67.380  77.890  53.510  1.00  0.00           H
ATOM   2690  OW  SOL   628       7.080  71.410  55.540  1.00  0.00           O
ATOM   2691  HW1 SOL   628       7.030  72.340  55.310  1.00  0.00           H
ATOM   2692  HW2 SOL   628       6.390  71.000  55.020  1.00  0.00           H
ATOM   2693  OW  SOL   629       6.980  26.740  51.800  1.00  0.00           O
ATOM   2694  HW1 SOL   629       6.610  26.060  51.230  1.00  0.00           H
ATOM   2695  HW2 SOL   629       7.040  27.510  51.240  1.00  0.00           H
ATOM   2696  OW  SOL   630      22.090   6.880  54.190  1.00  0.00           O
ATOM   2697  HW1 SOL   630      22.040   7.230  53.300  1.00  0.00           H
ATOM   2698  HW2 SOL   630      22.570   6.050  54.090  1.00  0.00           H
ATOM   2699  OW  SOL   631       7.850   4.430  43.930  1.00  0.00           O
ATOM   2700  HW1 SOL   631       7.760   4.540  44.880  1.00  0.00           H
ATOM   2701  HW2 SOL   631       8.710   4.790  43.720  1.00  0.00           H
ATOM   2702  OW  SOL   632      18.010  17.380  27.960  1.00  0.00           O
ATOM   2703  HW1 SOL   632      18.210  17.070  28.840  1.00  0.00           H
ATOM   2704  HW2 SOL   632      17.480  16.670  27.570  1.00  0.00           H
ATOM   2705  OW  SOL   633      10.930  26.280  46.070  1.00  0.00           O
ATOM   2706  HW1 SOL   633      10.530  27.120  46.310  1.00  0.00           H
ATOM   2707  HW2 SOL   633      11.560  26.500  45.390  1.00  0.00           H
ATOM   2708  OW  SOL   634       9.010   0.100  64.110  1.00  0.00           O
ATOM   2709  HW1 SOL   634       8.160  -0.330  64.240  1.00  0.00           H
ATOM   2710  HW2 SOL   634       9.630  -0.490  64.530  1.00  0.00           H
ATOM   2711  OW  SOL   635      77.960  21.590  42.780  1.00  0.00           O
ATOM   2712  HW1 SOL   635      77.750  22.480  43.040  1.00  0.00           H
ATOM   2713  HW2 SOL   635      77.810  21.070  43.570  1.00  0.00           H
ATOM   2714  OW  SOL   636      12.460  26.980  53.760  1.00  0.00           O
ATOM   2715  HW1 SOL   636      12.100  26.580  54.550  1.00  0.00           H
ATOM   2716  HW2 SOL   636      13.170  27.540  54.070  1.00  0.00           H
ATOM   2717  OW  SOL   637      30.930  76.540  37.180  1.00  0.00           O
ATOM   2718  HW1 SOL   637      30.720  77.110  36.440  1.00  0.00           H
ATOM   2719  HW2 SOL   637      30.080  76.160  37.430  1.00  0.00           H
ATOM   2720  OW  SOL   638       3.450  18.180  36.160  1.00  0.00           O
ATOM   2721  HW1 SOL   638       2.570  17.800  36.080  1.00  0.00           H
ATOM   2722  HW2 SOL   638       3.430  18.660  36.990  1.00  0.00           H
ATOM   2723  OW  SOL   639      68.880  37.500  49.490  1.00  0.00           O
ATOM   2724  HW1 SOL   639      68.990  37.190  50.390  1.00  0.00           H
ATOM   2725  HW2 SOL   639      69.380  36.880  48.960  1.00  0.00           H
ATOM   2726  OW  SOL   640       4.560  14.290  32.740  1.00  0.00           O
ATOM   2727  HW1 SOL   640       5.170  15.020  32.670  1.00  0.00           H
ATOM   2728  HW2 SOL   640       4.460  14.150  33.690  1.00  0.00           H
ATOM   2729  OW  SOL   641      73.340   0.360  50.940  1.00  0.00           O
ATOM   2730  HW1 SOL   641      72.740   1.010  51.290  1.00  0.00           H
ATOM   2731  HW2 SOL   641      73.730   0.780  50.170  1.00  0.00           H
ATOM   2732  OW  SOL   642      12.290  22.470  21.880  1.00  0.00           O
ATOM   2733  HW1 SOL   642      12.950  22.690  21.220  1.00  0.00           H
ATOM   2734  HW2 SOL   642      11.780  23.270  21.990  1.00  0.00           H
ATOM   2735  OW  SOL   643       9.450  23.390  53.950  1.00  0.00           O
ATOM   2736  HW1 SOL   643      10.260  23.000  54.260  1.00  0.00           H
ATOM   2737  HW2 SOL   643       8.810  22.680  53.980  1.00  0.00           H
ATOM   2738  OW  SOL   644       6.190  14.660  42.370  1.00  0.00           O
ATOM   2739  HW1 SOL   644       6.010  14.140  41.590  1.00  0.00           H
ATOM   2740  HW2 SOL   644       5.950  14.080  43.100  1.00  0.00           H
ATOM   2741  OW  SOL   645       6.800  71.900  27.830  1.00  0.00           O
ATOM   2742  HW1 SOL   645       6.530  72.780  28.100  1.00  0.00           H
ATOM   2743  HW2 SOL   645       7.530  72.050  27.220  1.00  0.00           H
ATOM   2744  OW  SOL   646      23.320  11.570  41.930  1.00  0.00           O
ATOM   2745  HW1 SOL   646      22.510  11.440  41.430  1.00  0.00           H
ATOM   2746  HW2 SOL   646      23.160  11.120  42.760  1.00  0.00           H
ATOM   2747  OW  SOL   647      16.010  16.660  56.770  1.00  0.00           O
ATOM   2748  HW1 SOL   647      16.190  15.990  56.110  1.00  0.00           H
ATOM   2749  HW2 SOL   647      15.080  16.850  56.680  1.00  0.00           H
ATOM   2750  OW  SOL   648      78.680   3.620  33.980  1.00  0.00           O
ATOM   2751  HW1 SOL   648      78.160   4.100  33.340  1.00  0.00           H
ATOM   2752  HW2 SOL   648      78.640   2.710  33.680  1.00  0.00           H
ATOM   2753  OW  SOL   649      14.300  20.070  21.820  1.00  0.00           O
ATOM   2754  HW1 SOL   649      14.740  19.570  21.130  1.00  0.00           H
ATOM   2755  HW2 SOL   649      14.640  20.960  21.730  1.00  0.00           H
ATOM   2756  OW  SOL   650      73.570  23.060  52.760  1.00  0.00           O
ATOM   2757  HW1 SOL   650      74.040  22.440  52.190  1.00  0.00           H
ATOM   2758  HW2 SOL   650      74.140  23.820  52.800  1.00  0.00           H
ATOM   2759  OW  SOL   651      15.070  15.680  52.010  1.00  0.00           O
ATOM   2760  HW1 SOL   651      14.840  16.470  52.500  1.00  0.00           H
ATOM   2761  HW2 SOL   651      15.880  15.910  51.550  1.00  0.00           H
ATOM   2762  OW  SOL   652      10.970   4.850  50.870  1.00  0.00           O
ATOM   2763  HW1 SOL   652      11.110   5.780  50.700  1.00  0.00           H
ATOM   2764  HW2 SOL   652      11.640   4.410  50.340  1.00  0.00           H
ATOM   2765  OW  SOL   653      17.150   6.320  51.090  1.00  0.00           O
ATOM   2766  HW1 SOL   653      17.000   6.950  51.790  1.00  0.00           H
ATOM   2767  HW2 SOL   653      17.980   5.900  51.320  1.00  0.00           H
ATOM   2768  OW  SOL   654       1.210   9.430  38.590  1.00  0.00           O
ATOM   2769  HW1 SOL   654       1.050   8.560  38.960  1.00  0.00           H
ATOM   2770  HW2 SOL   654       0.620  10.010  39.080  1.00  0.00           H
ATOM   2771  OW  SOL   655      19.790   1.060  58.270  1.00  0.00           O
ATOM   2772  HW1 SOL   655      19.280   1.000  59.070  1.00  0.00           H
ATOM   2773  HW2 SOL   655      20.590   1.530  58.520  1.00  0.00           H
ATOM   2774  OW  SOL   656      70.180  16.800  56.410  1.00  0.00           O
ATOM   2775  HW1 SOL   656      71.130  16.710  56.320  1.00  0.00           H
ATOM   2776  HW2 SOL   656      69.980  17.640  56.000  1.00  0.00           H
ATOM   2777  OW  SOL   657      73.480  16.210  34.730  1.00  0.00           O
ATOM   2778  HW1 SOL   657      73.250  16.800  35.440  1.00  0.00           H
ATOM   2779  HW2 SOL   657      74.050  15.550  35.140  1.00  0.00           H
ATOM   2780  OW  SOL   658      16.360  11.660  60.370  1.00  0.00           O
ATOM   2781  HW1 SOL   658      15.630  12.190  60.060  1.00  0.00           H
ATOM   2782  HW2 SOL   658      16.220  11.560  61.310  1.00  0.00           H
ATOM   2783  OW  SOL   659      69.530  26.010  32.430  1.00  0.00           O
ATOM   2784  HW1 SOL   659      69.550  25.110  32.770  1.00  0.00           H
ATOM   2785  HW2 SOL   659      70.170  26.010  31.720  1.00  0.00           H
ATOM   2786  OW  SOL   660      21.910  10.960  39.610  1.00  0.00           O
ATOM   2787  HW1 SOL   660      22.640  11.010  39.000  1.00  0.00           H
ATOM   2788  HW2 SOL   660      21.290  11.620  39.290  1.00  0.00           H
ATOM   2789  OW  SOL   661      63.040   5.190  36.390  1.00  0.00           O
ATOM   2790  HW1 SOL   661      63.910   5.290  36.780  1.00  0.00           H
ATOM   2791  HW2 SOL   661      63.150   4.480  35.750  1.00  0.00           H
ATOM   2792  OW  SOL   662       5.870  22.080  47.960  1.00  0.00           O
ATOM   2793  HW1 SOL   662       5.640  21.250  47.540  1.00  0.00           H
ATOM   2794  HW2 SOL   662       6.060  22.670  47.230  1.00  0.00           H
ATOM   2795  OW  SOL   663       2.490  75.490  58.990  1.00  0.00           O
ATOM   2796  HW1 SOL   663       2.230  74.860  58.330  1.00  0.00           H
ATOM   2797  HW2 SOL   663       2.160  75.120  59.820  1.00  0.00           H
ATOM   2798  OW  SOL   664      17.980  38.860  26.600  1.00  0.00           O
ATOM   2799  HW1 SOL   664      18.750  38.350  26.850  1.00  0.00           H
ATOM   2800  HW2 SOL   664      18.320  39.720  26.370  1.00  0.00           H
ATOM   2801  OW  SOL   665      20.060  12.010  49.430  1.00  0.00           O
ATOM   2802  HW1 SOL   665      19.560  12.710  49.830  1.00  0.00           H
ATOM   2803  HW2 SOL   665      19.400  11.460  49.000  1.00  0.00           H
ATOM   2804  OW  SOL   666      13.470  76.760  69.580  1.00  0.00           O
ATOM   2805  HW1 SOL   666      13.090  75.880  69.640  1.00  0.00           H
ATOM   2806  HW2 SOL   666      13.700  76.980  70.480  1.00  0.00           H
ATOM   2807  OW  SOL   667       9.970  77.260  70.430  1.00  0.00           O
ATOM   2808  HW1 SOL   667      10.600  77.960  70.270  1.00  0.00           H
ATOM   2809  HW2 SOL   667       9.240  77.460  69.850  1.00  0.00           H
ATOM   2810  OW  SOL   668      25.430  12.590  58.530  1.00  0.00           O
ATOM   2811  HW1 SOL   668      25.760  13.490  58.600  1.00  0.00           H
ATOM   2812  HW2 SOL   668      24.680  12.570  59.120  1.00  0.00           H
ATOM   2813  OW  SOL   669      31.620  -0.090  24.680  1.00  0.00           O
ATOM   2814  HW1 SOL   669      31.230   0.420  23.970  1.00  0.00           H
ATOM   2815  HW2 SOL   669      31.900  -0.910  24.270  1.00  0.00           H
ATOM   2816  OW  SOL   670       9.610  13.410  34.810  1.00  0.00           O
ATOM   2817  HW1 SOL   670      10.480  13.510  35.210  1.00  0.00           H
ATOM   2818  HW2 SOL   670       9.360  12.510  35.000  1.00  0.00           H
ATOM   2819  OW  SOL   671      10.310   4.950  43.620  1.00  0.00           O
ATOM   2820  HW1 SOL   671      10.880   4.740  42.880  1.00  0.00           H
ATOM   2821  HW2 SOL   671      10.910   5.130  44.340  1.00  0.00           H
ATOM   2822  OW  SOL   672      18.270   7.650  53.670  1.00  0.00           O
ATOM   2823  HW1 SOL   672      18.620   6.950  54.200  1.00  0.00           H
ATOM   2824  HW2 SOL   672      19.020   7.980  53.180  1.00  0.00           H
ATOM   2825  OW  SOL   673      17.870  16.150  41.570  1.00  0.00           O
ATOM   2826  HW1 SOL   673      18.380  16.890  41.900  1.00  0.00           H
ATOM   2827  HW2 SOL   673      17.270  15.940  42.280  1.00  0.00           H
ATOM   2828  OW  SOL   674       5.390  21.870  50.650  1.00  0.00           O
ATOM   2829  HW1 SOL   674       4.910  21.060  50.490  1.00  0.00           H
ATOM   2830  HW2 SOL   674       5.720  22.130  49.780  1.00  0.00           H
ATOM   2831  OW  SOL   675      20.730  27.570  50.100  1.00  0.00           O
ATOM   2832  HW1 SOL   675      20.860  27.840  49.190  1.00  0.00           H
ATOM   2833  HW2 SOL   675      21.590  27.710  50.510  1.00  0.00           H
ATOM   2834  OW  SOL   676       0.660  11.200  34.670  1.00  0.00           O
ATOM   2835  HW1 SOL   676       1.320  11.840  34.420  1.00  0.00           H
ATOM   2836  HW2 SOL   676       0.170  11.030  33.860  1.00  0.00           H
ATOM   2837  OW  SOL   677      78.080  11.740  53.830  1.00  0.00           O
ATOM   2838  HW1 SOL   677      77.600  12.410  54.310  1.00  0.00           H
ATOM   2839  HW2 SOL   677      78.420  11.150  54.500  1.00  0.00           H
ATOM   2840  OW  SOL   678      11.650   1.120  51.250  1.00  0.00           O
ATOM   2841  HW1 SOL   678      12.230   0.460  50.860  1.00  0.00           H
ATOM   2842  HW2 SOL   678      12.000   1.960  50.950  1.00  0.00           H
ATOM   2843  OW  SOL   679      78.660  12.780  51.360  1.00  0.00           O
ATOM   2844  HW1 SOL   679      78.450  12.090  50.730  1.00  0.00           H
ATOM   2845  HW2 SOL   679      78.920  12.310  52.150  1.00  0.00           H
ATOM   2846  OW  SOL   680      25.230   3.500  56.650  1.00  0.00           O
ATOM   2847  HW1 SOL   680      24.750   3.430  57.480  1.00  0.00           H
ATOM   2848  HW2 SOL   680      26.120   3.240  56.880  1.00  0.00           H
ATOM   2849  OW  SOL   681       2.210  16.070  52.170  1.00  0.00           O
ATOM   2850  HW1 SOL   681       3.160  16.180  52.160  1.00  0.00           H
ATOM   2851  HW2 SOL   681       1.920  16.440  51.330  1.00  0.00           H
ATOM   2852  OW  SOL   682      12.920  72.230  38.240  1.00  0.00           O
ATOM   2853  HW1 SOL   682      12.470  72.760  37.580  1.00  0.00           H
ATOM   2854  HW2 SOL   682      13.350  72.880  38.810  1.00  0.00           H
ATOM   2855  OW  SOL   683       1.470  71.200  56.220  1.00  0.00           O
ATOM   2856  HW1 SOL   683       1.330  70.790  55.360  1.00  0.00           H
ATOM   2857  HW2 SOL   683       2.400  71.090  56.380  1.00  0.00           H
ATOM   2858  OW  SOL   684      66.480   1.810  34.330  1.00  0.00           O
ATOM   2859  HW1 SOL   684      67.290   1.640  33.850  1.00  0.00           H
ATOM   2860  HW2 SOL   684      66.700   1.670  35.250  1.00  0.00           H
ATOM   2861  OW  SOL   685       0.760  20.520  41.280  1.00  0.00           O
ATOM   2862  HW1 SOL   685       1.100  21.200  40.710  1.00  0.00           H
ATOM   2863  HW2 SOL   685       0.060  20.940  41.780  1.00  0.00           H
ATOM   2864  OW  SOL   686      76.270  26.970  49.110  1.00  0.00           O
ATOM   2865  HW1 SOL   686      75.450  26.650  49.500  1.00  0.00           H
ATOM   2866  HW2 SOL   686      76.640  27.560  49.770  1.00  0.00           H
ATOM   2867  OW  SOL   687      16.390  77.520  45.120  1.00  0.00           O
ATOM   2868  HW1 SOL   687      15.670  78.060  45.450  1.00  0.00           H
ATOM   2869  HW2 SOL   687      16.350  77.620  44.170  1.00  0.00           H
ATOM   2870  OW  SOL   688      77.240   0.760  52.070  1.00  0.00           O
ATOM   2871  HW1 SOL   688      77.400   0.660  51.130  1.00  0.00           H
ATOM   2872  HW2 SOL   688      76.540   0.140  52.260  1.00  0.00           H
ATOM   2873  OW  SOL   689      74.480  11.570  36.890  1.00  0.00           O
ATOM   2874  HW1 SOL   689      73.820  11.940  37.470  1.00  0.00           H
ATOM   2875  HW2 SOL   689      74.260  10.640  36.840  1.00  0.00           H
ATOM   2876  OW  SOL   690      23.010  16.470  30.950  1.00  0.00           O
ATOM   2877  HW1 SOL   690      23.900  16.810  30.930  1.00  0.00           H
ATOM   2878  HW2 SOL   690      22.480  17.180  31.320  1.00  0.00           H
ATOM   2879  OW  SOL   691      17.360   8.380  44.380  1.00  0.00           O
ATOM   2880  HW1 SOL   691      17.600   8.750  43.530  1.00  0.00           H
ATOM   2881  HW2 SOL   691      17.470   9.100  45.000  1.00  0.00           H
ATOM   2882  OW  SOL   692      15.500  66.440  52.360  1.00  0.00           O
ATOM   2883  HW1 SOL   692      16.420  66.520  52.120  1.00  0.00           H
ATOM   2884  HW2 SOL   692      15.500  65.860  53.120  1.00  0.00           H
ATOM   2885  OW  SOL   693      70.730   0.770  41.360  1.00  0.00           O
ATOM   2886  HW1 SOL   693      71.330   0.180  41.830  1.00  0.00           H
ATOM   2887  HW2 SOL   693      70.640   0.370  40.490  1.00  0.00           H
ATOM   2888  OW  SOL   694      64.140  27.900  71.880  1.00  0.00           O
ATOM   2889  HW1 SOL   694      63.980  27.550  71.000  1.00  0.00           H
ATOM   2890  HW2 SOL   694      63.300  28.290  72.130  1.00  0.00           H
ATOM   2891  OW  SOL   695      14.310  12.080  65.380  1.00  0.00           O
ATOM   2892  HW1 SOL   695      13.480  12.290  65.810  1.00  0.00           H
ATOM   2893  HW2 SOL   695      14.210  11.170  65.110  1.00  0.00           H
ATOM   2894  OW  SOL   696      15.530   5.960  64.670  1.00  0.00           O
ATOM   2895  HW1 SOL   696      15.670   5.940  65.610  1.00  0.00           H
ATOM   2896  HW2 SOL   696      15.030   5.160  64.490  1.00  0.00           H
ATOM   2897  OW  SOL   697      63.100  13.510  58.880  1.00  0.00           O
ATOM   2898  HW1 SOL   697      63.130  13.880  57.990  1.00  0.00           H
ATOM   2899  HW2 SOL   697      64.010  13.300  59.080  1.00  0.00           H
ATOM   2900  OW  SOL   698       7.950  12.960  69.810  1.00  0.00           O
ATOM   2901  HW1 SOL   698       8.630  13.580  70.090  1.00  0.00           H
ATOM   2902  HW2 SOL   698       7.320  13.490  69.320  1.00  0.00           H
ATOM   2903  OW  SOL   699      21.960   7.150  48.010  1.00  0.00           O
ATOM   2904  HW1 SOL   699      21.880   7.350  48.950  1.00  0.00           H
ATOM   2905  HW2 SOL   699      21.960   6.200  47.970  1.00  0.00           H
ATOM   2906  OW  SOL   700       9.890  75.860  55.860  1.00  0.00           O
ATOM   2907  HW1 SOL   700      10.460  75.100  55.730  1.00  0.00           H
ATOM   2908  HW2 SOL   700      10.190  76.500  55.210  1.00  0.00           H
ATOM   2909  OW  SOL   701      19.610  16.460  47.470  1.00  0.00           O
ATOM   2910  HW1 SOL   701      20.300  15.850  47.710  1.00  0.00           H
ATOM   2911  HW2 SOL   701      19.740  17.220  48.030  1.00  0.00           H
ATOM   2912  OW  SOL   702      62.820   3.850  78.330  1.00  0.00           O
ATOM   2913  HW1 SOL   702      63.460   3.140  78.330  1.00  0.00           H
ATOM   2914  HW2 SOL   702      62.570   3.940  79.250  1.00  0.00           H
ATOM   2915  OW  SOL   703      18.010   8.200  71.500  1.00  0.00           O
ATOM   2916  HW1 SOL   703      17.190   8.590  71.800  1.00  0.00           H
ATOM   2917  HW2 SOL   703      18.240   7.580  72.190  1.00  0.00           H
ATOM   2918  OW  SOL   704      13.410  10.640  62.570  1.00  0.00           O
ATOM   2919  HW1 SOL   704      13.020  10.350  63.390  1.00  0.00           H
ATOM   2920  HW2 SOL   704      12.660  10.870  62.020  1.00  0.00           H
ATOM   2921  OW  SOL   705      11.230  13.450   0.440  1.00  0.00           O
ATOM   2922  HW1 SOL   705      12.080  13.400   0.870  1.00  0.00           H
ATOM   2923  HW2 SOL   705      11.380  13.100  -0.440  1.00  0.00           H
ATOM   2924  OW  SOL   706       9.640  33.440  62.100  1.00  0.00           O
ATOM   2925  HW1 SOL   706       9.000  33.830  62.700  1.00  0.00           H
ATOM   2926  HW2 SOL   706       9.280  32.580  61.890  1.00  0.00           H
ATOM   2927  OW  SOL   707       5.750  16.730  25.690  1.00  0.00           O
ATOM   2928  HW1 SOL   707       5.080  16.310  26.230  1.00  0.00           H
ATOM   2929  HW2 SOL   707       6.110  17.420  26.230  1.00  0.00           H
ATOM   2930  OW  SOL   708      77.750   3.910   7.420  1.00  0.00           O
ATOM   2931  HW1 SOL   708      78.700   3.860   7.400  1.00  0.00           H
ATOM   2932  HW2 SOL   708      77.520   3.730   8.330  1.00  0.00           H
ATOM   2933  OW  SOL   709      32.270   6.750  45.890  1.00  0.00           O
ATOM   2934  HW1 SOL   709      31.370   6.450  45.960  1.00  0.00           H
ATOM   2935  HW2 SOL   709      32.730   6.040  45.450  1.00  0.00           H
ATOM   2936  OW  SOL   710      -0.240  41.220  57.130  1.00  0.00           O
ATOM   2937  HW1 SOL   710      -0.010  41.090  56.210  1.00  0.00           H
ATOM   2938  HW2 SOL   710       0.500  41.720  57.490  1.00  0.00           H
ATOM   2939  OW  SOL   711       0.890   6.350  79.920  1.00  0.00           O
ATOM   2940  HW1 SOL   711       0.890   6.630  80.840  1.00  0.00           H
ATOM   2941  HW2 SOL   711       1.610   5.710  79.860  1.00  0.00           H
ATOM   2942  OW  SOL   712       5.460   1.500  52.470  1.00  0.00           O
ATOM   2943  HW1 SOL   712       4.970   1.880  53.200  1.00  0.00           H
ATOM   2944  HW2 SOL   712       6.370   1.530  52.760  1.00  0.00           H
ATOM   2945  OW  SOL   713      72.790  19.810  52.070  1.00  0.00           O
ATOM   2946  HW1 SOL   713      72.070  19.560  52.640  1.00  0.00           H
ATOM   2947  HW2 SOL   713      72.400  20.420  51.440  1.00  0.00           H
ATOM   2948  OW  SOL   714      76.970  21.000  60.620  1.00  0.00           O
ATOM   2949  HW1 SOL   714      76.920  21.090  61.570  1.00  0.00           H
ATOM   2950  HW2 SOL   714      76.840  21.890  60.290  1.00  0.00           H
ATOM   2951  OW  SOL   715      66.620   4.340  50.590  1.00  0.00           O
ATOM   2952  HW1 SOL   715      67.020   4.200  49.730  1.00  0.00           H
ATOM   2953  HW2 SOL   715      65.690   4.190  50.440  1.00  0.00           H
ATOM   2954  OW  SOL   716      18.410   7.400  66.710  1.00  0.00           O
ATOM   2955  HW1 SOL   716      18.200   8.220  67.160  1.00  0.00           H
ATOM   2956  HW2 SOL   716      18.010   7.490  65.850  1.00  0.00           H
ATOM   2957  OW  SOL   717      63.240   5.300  56.030  1.00  0.00           O
ATOM   2958  HW1 SOL   717      62.380   5.320  56.470  1.00  0.00           H
ATOM   2959  HW2 SOL   717      63.720   4.610  56.500  1.00  0.00           H
ATOM   2960  OW  SOL   718       6.810  20.900  57.270  1.00  0.00           O
ATOM   2961  HW1 SOL   718       7.130  21.030  58.160  1.00  0.00           H
ATOM   2962  HW2 SOL   718       6.660  19.960  57.200  1.00  0.00           H
ATOM   2963  OW  SOL   719      74.710   6.100  60.890  1.00  0.00           O
ATOM   2964  HW1 SOL   719      75.140   5.430  60.360  1.00  0.00           H
ATOM   2965  HW2 SOL   719      73.780   5.860  60.870  1.00  0.00           H
ATOM   2966  OW  SOL   720      78.320  75.720  47.630  1.00  0.00           O
ATOM   2967  HW1 SOL   720      78.150  75.250  46.810  1.00  0.00           H
ATOM   2968  HW2 SOL   720      77.560  75.540  48.180  1.00  0.00           H
ATOM   2969  OW  SOL   721      77.640   6.410  54.600  1.00  0.00           O
ATOM   2970  HW1 SOL   721      77.670   6.240  55.540  1.00  0.00           H
ATOM   2971  HW2 SOL   721      76.930   7.040  54.490  1.00  0.00           H
ATOM   2972  OW  SOL   722       9.960  14.710   3.820  1.00  0.00           O
ATOM   2973  HW1 SOL   722       9.780  14.580   2.890  1.00  0.00           H
ATOM   2974  HW2 SOL   722      10.780  14.250   3.980  1.00  0.00           H
ATOM   2975  OW  SOL   723       3.370  41.320  70.860  1.00  0.00           O
ATOM   2976  HW1 SOL   723       2.860  41.470  71.660  1.00  0.00           H
ATOM   2977  HW2 SOL   723       2.800  40.770  70.310  1.00  0.00           H
ATOM   2978  OW  SOL   724       1.440  71.020   1.550  1.00  0.00           O
ATOM   2979  HW1 SOL   724       1.690  70.120   1.780  1.00  0.00           H
ATOM   2980  HW2 SOL   724       2.160  71.340   1.020  1.00  0.00           H
ATOM   2981  OW  SOL   725      74.180   5.970  55.810  1.00  0.00           O
ATOM   2982  HW1 SOL   725      74.040   5.330  56.510  1.00  0.00           H
ATOM   2983  HW2 SOL   725      73.330   6.070  55.400  1.00  0.00           H
ATOM   2984  OW  SOL   726      78.560   9.310  55.360  1.00  0.00           O
ATOM   2985  HW1 SOL   726      78.150   9.290  54.490  1.00  0.00           H
ATOM   2986  HW2 SOL   726      78.920   8.440  55.470  1.00  0.00           H
ATOM   2987  OW  SOL   727       2.330  19.360   1.970  1.00  0.00           O
ATOM   2988  HW1 SOL   727       1.680  19.930   1.560  1.00  0.00           H
ATOM   2989  HW2 SOL   727       2.050  18.480   1.740  1.00  0.00           H
ATOM   2990  OW  SOL   728       4.590  12.540  47.050  1.00  0.00           O
ATOM   2991  HW1 SOL   728       3.770  12.120  46.810  1.00  0.00           H
ATOM   2992  HW2 SOL   728       4.560  12.620  48.000  1.00  0.00           H
ATOM   2993  OW  SOL   729       0.380  68.290  60.810  1.00  0.00           O
ATOM   2994  HW1 SOL   729      -0.550  68.410  61.010  1.00  0.00           H
ATOM   2995  HW2 SOL   729       0.810  69.060  61.200  1.00  0.00           H
ATOM   2996  OW  SOL   730       7.580  10.110  50.390  1.00  0.00           O
ATOM   2997  HW1 SOL   730       7.740  10.550  51.230  1.00  0.00           H
ATOM   2998  HW2 SOL   730       7.030  10.720  49.900  1.00  0.00           H
ATOM   2999  OW  SOL   731       7.450  75.140  57.530  1.00  0.00           O
ATOM   3000  HW1 SOL   731       7.620  75.890  58.100  1.00  0.00           H
ATOM   3001  HW2 SOL   731       8.250  75.030  57.020  1.00  0.00           H
ATOM   3002  OW  SOL   732       3.130  12.400  62.610  1.00  0.00           O
ATOM   3003  HW1 SOL   732       3.260  12.530  61.670  1.00  0.00           H
ATOM   3004  HW2 SOL   732       3.530  11.550  62.790  1.00  0.00           H
ATOM   3005  OW  SOL   733      35.330   2.080  59.390  1.00  0.00           O
ATOM   3006  HW1 SOL   733      36.000   2.700  59.680  1.00  0.00           H
ATOM   3007  HW2 SOL   733      35.770   1.540  58.730  1.00  0.00           H
ATOM   3008  OW  SOL   734      14.770   8.970  65.170  1.00  0.00           O
ATOM   3009  HW1 SOL   734      14.580   8.750  64.260  1.00  0.00           H
ATOM   3010  HW2 SOL   734      15.700   8.790  65.270  1.00  0.00           H
ATOM   3011  OW  SOL   735       3.570   6.250  77.520  1.00  0.00           O
ATOM   3012  HW1 SOL   735       2.690   6.050  77.190  1.00  0.00           H
ATOM   3013  HW2 SOL   735       3.420   6.590  78.400  1.00  0.00           H
ATOM   3014  OW  SOL   736      10.190  73.290  58.120  1.00  0.00           O
ATOM   3015  HW1 SOL   736      10.740  73.440  58.890  1.00  0.00           H
ATOM   3016  HW2 SOL   736      10.670  72.640  57.610  1.00  0.00           H
ATOM   3017  OW  SOL   737      55.610  25.990   0.060  1.00  0.00           O
ATOM   3018  HW1 SOL   737      56.030  26.400   0.810  1.00  0.00           H
ATOM   3019  HW2 SOL   737      55.370  25.110   0.370  1.00  0.00           H
ATOM   3020  OW  SOL   738      75.810  59.280  58.560  1.00  0.00           O
ATOM   3021  HW1 SOL   738      76.070  59.640  57.710  1.00  0.00           H
ATOM   3022  HW2 SOL   738      76.290  58.450  58.620  1.00  0.00           H
ATOM   3023  OW  SOL   739       1.390  75.010  46.550  1.00  0.00           O
ATOM   3024  HW1 SOL   739       1.220  74.170  46.140  1.00  0.00           H
ATOM   3025  HW2 SOL   739       0.550  75.280  46.910  1.00  0.00           H
ATOM   3026  OW  SOL   740      62.910   8.600  67.760  1.00  0.00           O
ATOM   3027  HW1 SOL   740      63.500   9.220  67.340  1.00  0.00           H
ATOM   3028  HW2 SOL   740      63.420   7.790  67.840  1.00  0.00           H
ATOM   3029  OW  SOL   741      73.570  16.950  16.080  1.00  0.00           O
ATOM   3030  HW1 SOL   741      73.330  16.160  16.560  1.00  0.00           H
ATOM   3031  HW2 SOL   741      73.880  17.550  16.760  1.00  0.00           H
ATOM   3032  OW  SOL   742       1.780  70.570  61.680  1.00  0.00           O
ATOM   3033  HW1 SOL   742       1.210  71.300  61.410  1.00  0.00           H
ATOM   3034  HW2 SOL   742       2.640  70.810  61.340  1.00  0.00           H
ATOM   3035  OW  SOL   743       9.970  77.020   0.190  1.00  0.00           O
ATOM   3036  HW1 SOL   743       9.030  76.980   0.320  1.00  0.00           H
ATOM   3037  HW2 SOL   743      10.340  76.820   1.050  1.00  0.00           H
ATOM   3038  OW  SOL   744      16.640   6.400  60.000  1.00  0.00           O
ATOM   3039  HW1 SOL   744      17.270   5.870  59.510  1.00  0.00           H
ATOM   3040  HW2 SOL   744      16.630   6.010  60.870  1.00  0.00           H
ATOM   3041  OW  SOL   745       5.690  77.570  52.640  1.00  0.00           O
ATOM   3042  HW1 SOL   745       5.270  76.710  52.570  1.00  0.00           H
ATOM   3043  HW2 SOL   745       5.960  77.780  51.750  1.00  0.00           H
ATOM   3044  OW  SOL   746      75.100  15.150  71.880  1.00  0.00           O
ATOM   3045  HW1 SOL   746      75.070  14.320  72.350  1.00  0.00           H
ATOM   3046  HW2 SOL   746      76.010  15.230  71.600  1.00  0.00           H
ATOM   3047  OW  SOL   747      79.560   9.570  72.570  1.00  0.00           O
ATOM   3048  HW1 SOL   747      78.940   9.930  73.200  1.00  0.00           H
ATOM   3049  HW2 SOL   747      80.390   9.510  73.050  1.00  0.00           H
ATOM   3050  OW  SOL   748       0.470  11.400  70.180  1.00  0.00           O
ATOM   3051  HW1 SOL   748       0.430  12.300  70.490  1.00  0.00           H
ATOM   3052  HW2 SOL   748       0.110  10.890  70.910  1.00  0.00           H
ATOM   3053  OW  SOL   749      70.630   1.350  62.300  1.00  0.00           O
ATOM   3054  HW1 SOL   749      70.490   1.960  61.570  1.00  0.00           H
ATOM   3055  HW2 SOL   749      70.510   1.880  63.090  1.00  0.00           H
ATOM   3056  OW  SOL   750       0.650   6.700  44.900  1.00  0.00           O
ATOM   3057  HW1 SOL   750       1.130   6.340  45.640  1.00  0.00           H
ATOM   3058  HW2 SOL   750       1.050   7.560  44.750  1.00  0.00           H
ATOM   3059  OW  SOL   751       5.980  64.620  44.510  1.00  0.00           O
ATOM   3060  HW1 SOL   751       5.470  64.790  43.710  1.00  0.00           H
ATOM   3061  HW2 SOL   751       6.880  64.560  44.210  1.00  0.00           H
ATOM   3062  OW  SOL   752      62.340  14.640  67.860  1.00  0.00           O
ATOM   3063  HW1 SOL   752      62.850  15.230  67.310  1.00  0.00           H
ATOM   3064  HW2 SOL   752      61.850  14.100  67.240  1.00  0.00           H
ATOM   3065  OW  SOL   753      15.840  35.090  62.240  1.00  0.00           O
ATOM   3066  HW1 SOL   753      16.070  34.610  63.040  1.00  0.00           H
ATOM   3067  HW2 SOL   753      14.930  35.370  62.370  1.00  0.00           H
ATOM   3068  OW  SOL   754      77.540  69.170  73.380  1.00  0.00           O
ATOM   3069  HW1 SOL   754      76.980  69.720  73.930  1.00  0.00           H
ATOM   3070  HW2 SOL   754      76.940  68.530  72.990  1.00  0.00           H
ATOM   3071  OW  SOL   755      76.650   6.340  57.280  1.00  0.00           O
ATOM   3072  HW1 SOL   755      76.860   5.780  58.020  1.00  0.00           H
ATOM   3073  HW2 SOL   755      75.980   5.860  56.800  1.00  0.00           H
ATOM   3074  OW  SOL   756       3.090  32.720  61.800  1.00  0.00           O
ATOM   3075  HW1 SOL   756       2.570  33.480  62.040  1.00  0.00           H
ATOM   3076  HW2 SOL   756       2.660  31.980  62.230  1.00  0.00           H
ATOM   3077  OW  SOL   757      14.430   0.740  54.020  1.00  0.00           O
ATOM   3078  HW1 SOL   757      14.120   1.570  53.640  1.00  0.00           H
ATOM   3079  HW2 SOL   757      15.300   0.610  53.650  1.00  0.00           H
ATOM   3080  OW  SOL   758       7.310  13.230  60.010  1.00  0.00           O
ATOM   3081  HW1 SOL   758       6.980  13.560  60.840  1.00  0.00           H
ATOM   3082  HW2 SOL   758       6.790  13.670  59.340  1.00  0.00           H
ATOM   3083  OW  SOL   759       2.860  20.690  56.860  1.00  0.00           O
ATOM   3084  HW1 SOL   759       2.660  20.230  57.680  1.00  0.00           H
ATOM   3085  HW2 SOL   759       3.260  20.020  56.310  1.00  0.00           H
ATOM   3086  OW  SOL   760      76.290   3.560  72.900  1.00  0.00           O
ATOM   3087  HW1 SOL   760      76.830   4.330  73.070  1.00  0.00           H
ATOM   3088  HW2 SOL   760      75.930   3.320  73.750  1.00  0.00           H
ATOM   3089  OW  SOL   761       5.650   8.220  64.040  1.00  0.00           O
ATOM   3090  HW1 SOL   761       5.580   8.170  63.080  1.00  0.00           H
ATOM   3091  HW2 SOL   761       5.160   7.460  64.350  1.00  0.00           H
ATOM   3092  OW  SOL   762       4.910   0.210  55.190  1.00  0.00           O
ATOM   3093  HW1 SOL   762       4.860  -0.350  54.410  1.00  0.00           H
ATOM   3094  HW2 SOL   762       4.590   1.060  54.890  1.00  0.00           H
ATOM   3095  OW  SOL   763      68.670  67.690  76.580  1.00  0.00           O
ATOM   3096  HW1 SOL   763      68.940  66.820  76.280  1.00  0.00           H
ATOM   3097  HW2 SOL   763      68.010  67.970  75.940  1.00  0.00           H
ATOM   3098  OW  SOL   764      72.930  78.940  67.580  1.00  0.00           O
ATOM   3099  HW1 SOL   764      73.680  79.240  68.100  1.00  0.00           H
ATOM   3100  HW2 SOL   764      73.260  78.890  66.690  1.00  0.00           H
ATOM   3101  OW  SOL   765      19.740  78.530  66.430  1.00  0.00           O
ATOM   3102  HW1 SOL   765      19.610  79.100  65.680  1.00  0.00           H
ATOM   3103  HW2 SOL   765      20.670  78.610  66.640  1.00  0.00           H
ATOM   3104  OW  SOL   766      70.390   4.360  71.880  1.00  0.00           O
ATOM   3105  HW1 SOL   766      70.800   5.160  71.560  1.00  0.00           H
ATOM   3106  HW2 SOL   766      69.770   4.110  71.190  1.00  0.00           H
ATOM   3107  OW  SOL   767      18.200   9.910  49.300  1.00  0.00           O
ATOM   3108  HW1 SOL   767      18.010   9.160  48.740  1.00  0.00           H
ATOM   3109  HW2 SOL   767      17.350  10.280  49.530  1.00  0.00           H
ATOM   3110  OW  SOL   768       0.780   4.380  58.350  1.00  0.00           O
ATOM   3111  HW1 SOL   768       0.290   4.260  57.540  1.00  0.00           H
ATOM   3112  HW2 SOL   768       1.110   3.510  58.570  1.00  0.00           H
ATOM   3113  OW  SOL   769       8.140  10.720  57.250  1.00  0.00           O
ATOM   3114  HW1 SOL   769       7.490  10.660  56.550  1.00  0.00           H
ATOM   3115  HW2 SOL   769       8.400   9.810  57.420  1.00  0.00           H
ATOM   3116  OW  SOL   770      75.040  76.620  64.250  1.00  0.00           O
ATOM   3117  HW1 SOL   770      75.980  76.470  64.240  1.00  0.00           H
ATOM   3118  HW2 SOL   770      74.860  77.110  63.450  1.00  0.00           H
ATOM   3119  OW  SOL   771       5.040  63.620  53.430  1.00  0.00           O
ATOM   3120  HW1 SOL   771       4.600  64.450  53.630  1.00  0.00           H
ATOM   3121  HW2 SOL   771       4.730  63.380  52.560  1.00  0.00           H
ATOM   3122  OW  SOL   772      17.370  79.200  67.940  1.00  0.00           O
ATOM   3123  HW1 SOL   772      17.270  78.500  68.580  1.00  0.00           H
ATOM   3124  HW2 SOL   772      18.150  78.960  67.440  1.00  0.00           H
ATOM   3125  OW  SOL   773       2.570  26.870  57.040  1.00  0.00           O
ATOM   3126  HW1 SOL   773       3.520  26.710  56.980  1.00  0.00           H
ATOM   3127  HW2 SOL   773       2.310  27.100  56.150  1.00  0.00           H
ATOM   3128  OW  SOL   774      75.810   8.570  54.280  1.00  0.00           O
ATOM   3129  HW1 SOL   774      75.690   8.900  55.170  1.00  0.00           H
ATOM   3130  HW2 SOL   774      74.960   8.210  54.040  1.00  0.00           H
ATOM   3131  OW  SOL   775      36.640   4.220  60.530  1.00  0.00           O
ATOM   3132  HW1 SOL   775      37.530   4.100  60.870  1.00  0.00           H
ATOM   3133  HW2 SOL   775      36.740   4.900  59.860  1.00  0.00           H
ATOM   3134  OW  SOL   776       4.900   5.880  53.080  1.00  0.00           O
ATOM   3135  HW1 SOL   776       4.640   4.980  52.870  1.00  0.00           H
ATOM   3136  HW2 SOL   776       4.490   6.410  52.400  1.00  0.00           H
ATOM   3137  OW  SOL   777       2.110  68.730  58.710  1.00  0.00           O
ATOM   3138  HW1 SOL   777       1.380  68.470  59.270  1.00  0.00           H
ATOM   3139  HW2 SOL   777       1.710  69.250  58.020  1.00  0.00           H
ATOM   3140  OW  SOL   778       2.780   3.410  65.970  1.00  0.00           O
ATOM   3141  HW1 SOL   778       2.540   4.010  65.270  1.00  0.00           H
ATOM   3142  HW2 SOL   778       2.650   3.910  66.780  1.00  0.00           H
ATOM   3143  OW  SOL   779       7.640  76.540  48.620  1.00  0.00           O
ATOM   3144  HW1 SOL   779       8.440  77.070  48.620  1.00  0.00           H
ATOM   3145  HW2 SOL   779       6.950  77.150  48.860  1.00  0.00           H
ATOM   3146  OW  SOL   780      79.230  69.870  71.020  1.00  0.00           O
ATOM   3147  HW1 SOL   780      78.680  69.160  71.350  1.00  0.00           H
ATOM   3148  HW2 SOL   780      79.940  69.420  70.550  1.00  0.00           H
ATOM   3149  OW  SOL   781       7.880  66.300  58.670  1.00  0.00           O
ATOM   3150  HW1 SOL   781       7.170  66.540  58.090  1.00  0.00           H
ATOM   3151  HW2 SOL   781       8.660  66.710  58.290  1.00  0.00           H
ATOM   3152  OW  SOL   782      23.960   3.530  69.160  1.00  0.00           O
ATOM   3153  HW1 SOL   782      23.230   4.060  69.470  1.00  0.00           H
ATOM   3154  HW2 SOL   782      24.650   3.680  69.800  1.00  0.00           H
ATOM   3155  OW  SOL   783      29.570   7.350  57.100  1.00  0.00           O
ATOM   3156  HW1 SOL   783      30.230   7.530  56.430  1.00  0.00           H
ATOM   3157  HW2 SOL   783      28.960   8.090  57.050  1.00  0.00           H
ATOM   3158  OW  SOL   784      10.420   5.440  47.540  1.00  0.00           O
ATOM   3159  HW1 SOL   784      10.770   6.120  48.110  1.00  0.00           H
ATOM   3160  HW2 SOL   784       9.980   4.820  48.130  1.00  0.00           H
ATOM   3161  OW  SOL   785      15.340   0.730  57.200  1.00  0.00           O
ATOM   3162  HW1 SOL   785      14.410   0.620  56.990  1.00  0.00           H
ATOM   3163  HW2 SOL   785      15.440   1.660  57.370  1.00  0.00           H
ATOM   3164  OW  SOL   786      76.890  16.430  54.800  1.00  0.00           O
ATOM   3165  HW1 SOL   786      77.800  16.590  54.580  1.00  0.00           H
ATOM   3166  HW2 SOL   786      76.410  16.570  53.980  1.00  0.00           H
ATOM   3167  OW  SOL   787      10.070  60.730  62.590  1.00  0.00           O
ATOM   3168  HW1 SOL   787       9.440  60.980  61.910  1.00  0.00           H
ATOM   3169  HW2 SOL   787       9.560  60.750  63.400  1.00  0.00           H
ATOM   3170  OW  SOL   788      22.060   8.490  67.640  1.00  0.00           O
ATOM   3171  HW1 SOL   788      21.440   8.110  67.020  1.00  0.00           H
ATOM   3172  HW2 SOL   788      21.630   9.290  67.940  1.00  0.00           H
ATOM   3173  OW  SOL   789      75.330   2.650   1.610  1.00  0.00           O
ATOM   3174  HW1 SOL   789      75.000   3.500   1.350  1.00  0.00           H
ATOM   3175  HW2 SOL   789      75.830   2.820   2.410  1.00  0.00           H
ATOM   3176  OW  SOL   790      11.390  21.670  64.060  1.00  0.00           O
ATOM   3177  HW1 SOL   790      11.290  22.020  64.940  1.00  0.00           H
ATOM   3178  HW2 SOL   790      12.160  22.120  63.710  1.00  0.00           H
ATOM   3179  OW  SOL   791       7.560  12.060   7.280  1.00  0.00           O
ATOM   3180  HW1 SOL   791       7.020  12.690   7.760  1.00  0.00           H
ATOM   3181  HW2 SOL   791       8.100  12.600   6.700  1.00  0.00           H
ATOM   3182  OW  SOL   792       4.440  18.190  75.210  1.00  0.00           O
ATOM   3183  HW1 SOL   792       4.500  17.380  74.700  1.00  0.00           H
ATOM   3184  HW2 SOL   792       3.520  18.450  75.140  1.00  0.00           H
ATOM   3185  OW  SOL   793      71.070   1.700  77.730  1.00  0.00           O
ATOM   3186  HW1 SOL   793      70.670   0.960  77.270  1.00  0.00           H
ATOM   3187  HW2 SOL   793      71.330   1.350  78.580  1.00  0.00           H
ATOM   3188  OW  SOL   794       9.790   8.390  75.710  1.00  0.00           O
ATOM   3189  HW1 SOL   794      10.150   8.480  74.830  1.00  0.00           H
ATOM   3190  HW2 SOL   794       8.920   8.000  75.580  1.00  0.00           H
ATOM   3191  OW  SOL   795      76.690  71.740   4.480  1.00  0.00           O
ATOM   3192  HW1 SOL   795      76.510  70.870   4.140  1.00  0.00           H
ATOM   3193  HW2 SOL   795      76.400  71.710   5.400  1.00  0.00           H
ATOM   3194  OW  SOL   796      68.540  15.350  70.050  1.00  0.00           O
ATOM   3195  HW1 SOL   796      68.530  14.400  69.940  1.00  0.00           H
ATOM   3196  HW2 SOL   796      69.450  15.560  70.250  1.00  0.00           H
ATOM   3197  OW  SOL   797      16.460   3.030  71.220  1.00  0.00           O
ATOM   3198  HW1 SOL   797      16.670   3.850  71.660  1.00  0.00           H
ATOM   3199  HW2 SOL   797      15.710   3.240  70.660  1.00  0.00           H
ATOM   3200  OW  SOL   798      65.450  12.760  60.270  1.00  0.00           O
ATOM   3201  HW1 SOL   798      64.940  12.090  60.730  1.00  0.00           H
ATOM   3202  HW2 SOL   798      66.200  12.930  60.840  1.00  0.00           H
ATOM   3203  OW  SOL   799      71.990  14.150  56.830  1.00  0.00           O
ATOM   3204  HW1 SOL   799      71.520  13.440  56.410  1.00  0.00           H
ATOM   3205  HW2 SOL   799      72.510  14.560  56.130  1.00  0.00           H
ATOM   3206  OW  SOL   800       4.430  64.410  70.430  1.00  0.00           O
ATOM   3207  HW1 SOL   800       4.410  64.020  69.560  1.00  0.00           H
ATOM   3208  HW2 SOL   800       5.030  65.150  70.350  1.00  0.00           H
ATOM   3209  OW  SOL   801      27.090  22.610  56.440  1.00  0.00           O
ATOM   3210  HW1 SOL   801      27.060  22.930  57.340  1.00  0.00           H
ATOM   3211  HW2 SOL   801      26.670  21.750  56.470  1.00  0.00           H
ATOM   3212  OW  SOL   802      77.430  11.620  64.660  1.00  0.00           O
ATOM   3213  HW1 SOL   802      78.270  11.620  64.210  1.00  0.00           H
ATOM   3214  HW2 SOL   802      76.780  11.720  63.960  1.00  0.00           H
ATOM   3215  OW  SOL   803       0.430   9.670  62.390  1.00  0.00           O
ATOM   3216  HW1 SOL   803       0.680   9.940  61.510  1.00  0.00           H
ATOM   3217  HW2 SOL   803      -0.480   9.370  62.300  1.00  0.00           H
ATOM   3218  OW  SOL   804       3.600  19.590  67.710  1.00  0.00           O
ATOM   3219  HW1 SOL   804       4.490  19.820  67.460  1.00  0.00           H
ATOM   3220  HW2 SOL   804       3.560  18.640  67.630  1.00  0.00           H
ATOM   3221  OW  SOL   805      79.790   7.120  75.950  1.00  0.00           O
ATOM   3222  HW1 SOL   805      79.760   7.870  76.540  1.00  0.00           H
ATOM   3223  HW2 SOL   805      80.230   7.450  75.160  1.00  0.00           H
ATOM   3224  OW  SOL   806      25.380  14.100  54.710  1.00  0.00           O
ATOM   3225  HW1 SOL   806      24.910  13.830  53.920  1.00  0.00           H
ATOM   3226  HW2 SOL   806      26.300  13.950  54.510  1.00  0.00           H
ATOM   3227  OW  SOL   807      12.970  73.960  62.490  1.00  0.00           O
ATOM   3228  HW1 SOL   807      12.180  73.520  62.170  1.00  0.00           H
ATOM   3229  HW2 SOL   807      12.890  74.860  62.170  1.00  0.00           H
ATOM   3230  OW  SOL   808      75.720  60.530  69.100  1.00  0.00           O
ATOM   3231  HW1 SOL   808      75.530  61.100  68.360  1.00  0.00           H
ATOM   3232  HW2 SOL   808      76.020  59.710  68.700  1.00  0.00           H
ATOM   3233  OW  SOL   809      64.830  12.740  65.210  1.00  0.00           O
ATOM   3234  HW1 SOL   809      65.290  13.490  65.580  1.00  0.00           H
ATOM   3235  HW2 SOL   809      65.470  12.330  64.630  1.00  0.00           H
ATOM   3236  OW  SOL   810      13.930   4.450  59.680  1.00  0.00           O
ATOM   3237  HW1 SOL   810      14.540   3.740  59.490  1.00  0.00           H
ATOM   3238  HW2 SOL   810      13.940   5.000  58.900  1.00  0.00           H
ATOM   3239  OW  SOL   811      15.230   3.550  50.760  1.00  0.00           O
ATOM   3240  HW1 SOL   811      15.900   2.880  50.870  1.00  0.00           H
ATOM   3241  HW2 SOL   811      15.700   4.380  50.810  1.00  0.00           H
ATOM   3242  OW  SOL   812       2.230   7.340  59.550  1.00  0.00           O
ATOM   3243  HW1 SOL   812       1.580   7.120  58.870  1.00  0.00           H
ATOM   3244  HW2 SOL   812       2.010   8.230  59.810  1.00  0.00           H
ATOM   3245  OW  SOL   813       9.010  25.570  76.480  1.00  0.00           O
ATOM   3246  HW1 SOL   813       8.690  24.950  77.140  1.00  0.00           H
ATOM   3247  HW2 SOL   813       9.580  26.170  76.970  1.00  0.00           H
ATOM   3248  OW  SOL   814       3.260   2.140   5.460  1.00  0.00           O
ATOM   3249  HW1 SOL   814       2.930   1.390   4.960  1.00  0.00           H
ATOM   3250  HW2 SOL   814       2.570   2.790   5.400  1.00  0.00           H
ATOM   3251  OW  SOL   815       4.020  22.000   9.390  1.00  0.00           O
ATOM   3252  HW1 SOL   815       4.800  22.410   9.020  1.00  0.00           H
ATOM   3253  HW2 SOL   815       3.870  22.480  10.210  1.00  0.00           H
ATOM   3254  OW  SOL   816      21.490  68.920   3.130  1.00  0.00           O
ATOM   3255  HW1 SOL   816      20.630  68.890   2.710  1.00  0.00           H
ATOM   3256  HW2 SOL   816      21.540  69.790   3.520  1.00  0.00           H
ATOM   3257  OW  SOL   817      19.650   4.620  71.610  1.00  0.00           O
ATOM   3258  HW1 SOL   817      18.950   4.880  71.020  1.00  0.00           H
ATOM   3259  HW2 SOL   817      19.230   4.070  72.270  1.00  0.00           H
ATOM   3260  OW  SOL   818       6.700   5.240  66.210  1.00  0.00           O
ATOM   3261  HW1 SOL   818       6.720   4.330  66.500  1.00  0.00           H
ATOM   3262  HW2 SOL   818       5.940   5.280  65.630  1.00  0.00           H
ATOM   3263  OW  SOL   819      77.170   7.800  71.260  1.00  0.00           O
ATOM   3264  HW1 SOL   819      77.230   7.500  70.350  1.00  0.00           H
ATOM   3265  HW2 SOL   819      76.610   8.570  71.230  1.00  0.00           H
ATOM   3266  OW  SOL   820       7.890   2.860  63.610  1.00  0.00           O
ATOM   3267  HW1 SOL   820       8.040   1.950  63.360  1.00  0.00           H
ATOM   3268  HW2 SOL   820       7.010   2.860  63.980  1.00  0.00           H
ATOM   3269  OW  SOL   821      77.260  19.920  78.760  1.00  0.00           O
ATOM   3270  HW1 SOL   821      77.490  20.840  78.940  1.00  0.00           H
ATOM   3271  HW2 SOL   821      76.820  19.620  79.550  1.00  0.00           H
ATOM   3272  OW  SOL   822      19.060   3.530  60.410  1.00  0.00           O
ATOM   3273  HW1 SOL   822      19.590   4.090  59.850  1.00  0.00           H
ATOM   3274  HW2 SOL   822      18.750   4.110  61.100  1.00  0.00           H
ATOM   3275  OW  SOL   823      44.180  15.740  46.560  1.00  0.00           O
ATOM   3276  HW1 SOL   823      43.310  15.860  46.950  1.00  0.00           H
ATOM   3277  HW2 SOL   823      44.790  16.010  47.240  1.00  0.00           H
ATOM   3278  OW  SOL   824      11.510  11.300  65.250  1.00  0.00           O
ATOM   3279  HW1 SOL   824      11.430  12.060  65.820  1.00  0.00           H
ATOM   3280  HW2 SOL   824      10.640  10.890  65.270  1.00  0.00           H
ATOM   3281  OW  SOL   825      10.520  15.970  66.210  1.00  0.00           O
ATOM   3282  HW1 SOL   825      11.060  16.700  66.520  1.00  0.00           H
ATOM   3283  HW2 SOL   825      11.040  15.190  66.420  1.00  0.00           H
ATOM   3284  OW  SOL   826      65.220  73.130  60.270  1.00  0.00           O
ATOM   3285  HW1 SOL   826      64.670  72.450  60.660  1.00  0.00           H
ATOM   3286  HW2 SOL   826      66.100  72.950  60.600  1.00  0.00           H
ATOM   3287  OW  SOL   827       4.870   3.680  71.980  1.00  0.00           O
ATOM   3288  HW1 SOL   827       5.120   2.760  71.930  1.00  0.00           H
ATOM   3289  HW2 SOL   827       4.660   3.920  71.080  1.00  0.00           H
ATOM   3290  OW  SOL   828      14.570  69.130  71.340  1.00  0.00           O
ATOM   3291  HW1 SOL   828      14.030  69.680  71.910  1.00  0.00           H
ATOM   3292  HW2 SOL   828      15.270  68.810  71.900  1.00  0.00           H
ATOM   3293  OW  SOL   829       0.930   9.630  59.580  1.00  0.00           O
ATOM   3294  HW1 SOL   829       0.040   9.410  59.310  1.00  0.00           H
ATOM   3295  HW2 SOL   829       1.240  10.230  58.900  1.00  0.00           H
ATOM   3296  OW  SOL   830      16.410  12.350  67.080  1.00  0.00           O
ATOM   3297  HW1 SOL   830      16.610  13.220  66.730  1.00  0.00           H
ATOM   3298  HW2 SOL   830      15.780  11.970  66.470  1.00  0.00           H
ATOM   3299  OW  SOL   831       0.280  11.400  57.130  1.00  0.00           O
ATOM   3300  HW1 SOL   831      -0.240  10.930  56.470  1.00  0.00           H
ATOM   3301  HW2 SOL   831      -0.350  11.990  57.550  1.00  0.00           H
ATOM   3302  OW  SOL   832      14.520   3.310  65.490  1.00  0.00           O
ATOM   3303  HW1 SOL   832      14.930   2.820  64.780  1.00  0.00           H
ATOM   3304  HW2 SOL   832      15.070   3.130  66.260  1.00  0.00           H
ATOM   3305  OW  SOL   833      75.680  76.080  54.460  1.00  0.00           O
ATOM   3306  HW1 SOL   833      75.320  76.890  54.830  1.00  0.00           H
ATOM   3307  HW2 SOL   833      76.630  76.220  54.450  1.00  0.00           H
ATOM   3308  OW  SOL   834       2.730  21.770  76.610  1.00  0.00           O
ATOM   3309  HW1 SOL   834       3.260  21.440  77.340  1.00  0.00           H
ATOM   3310  HW2 SOL   834       3.360  22.200  76.030  1.00  0.00           H
ATOM   3311  OW  SOL   835      78.510  22.930   2.450  1.00  0.00           O
ATOM   3312  HW1 SOL   835      77.980  22.370   3.000  1.00  0.00           H
ATOM   3313  HW2 SOL   835      78.310  23.820   2.740  1.00  0.00           H
ATOM   3314  OW  SOL   836      15.690  73.430  60.100  1.00  0.00           O
ATOM   3315  HW1 SOL   836      15.500  72.540  59.830  1.00  0.00           H
ATOM   3316  HW2 SOL   836      16.420  73.350  60.720  1.00  0.00           H
ATOM   3317  OW  SOL   837      19.910  75.730  65.710  1.00  0.00           O
ATOM   3318  HW1 SOL   837      19.480  75.690  64.850  1.00  0.00           H
ATOM   3319  HW2 SOL   837      19.510  76.480  66.150  1.00  0.00           H
ATOM   3320  OW  SOL   838       5.860  18.320   6.160  1.00  0.00           O
ATOM   3321  HW1 SOL   838       6.620  18.540   6.700  1.00  0.00           H
ATOM   3322  HW2 SOL   838       5.110  18.470   6.730  1.00  0.00           H
ATOM   3323  OW  SOL   839       5.000   1.920  63.930  1.00  0.00           O
ATOM   3324  HW1 SOL   839       4.720   1.760  63.030  1.00  0.00           H
ATOM   3325  HW2 SOL   839       4.560   2.730  64.180  1.00  0.00           H
ATOM   3326  OW  SOL   840      14.670  11.600  72.150  1.00  0.00           O
ATOM   3327  HW1 SOL   840      14.300  11.990  72.940  1.00  0.00           H
ATOM   3328  HW2 SOL   840      14.830  12.340  71.570  1.00  0.00           H
ATOM   3329  OW  SOL   841      67.400  -0.330  49.570  1.00  0.00           O
ATOM   3330  HW1 SOL   841      66.850  -0.030  48.840  1.00  0.00           H
ATOM   3331  HW2 SOL   841      66.990  -1.140  49.870  1.00  0.00           H
ATOM   3332  OW  SOL   842       3.820   6.770  70.420  1.00  0.00           O
ATOM   3333  HW1 SOL   842       2.980   7.020  70.800  1.00  0.00           H
ATOM   3334  HW2 SOL   842       4.170   7.580  70.060  1.00  0.00           H
ATOM   3335  OW  SOL   843      78.750   4.980  61.390  1.00  0.00           O
ATOM   3336  HW1 SOL   843      78.370   4.270  61.910  1.00  0.00           H
ATOM   3337  HW2 SOL   843      79.690   4.920  61.560  1.00  0.00           H
ATOM   3338  OW  SOL   844      10.590  71.310   6.160  1.00  0.00           O
ATOM   3339  HW1 SOL   844      10.570  70.770   5.370  1.00  0.00           H
ATOM   3340  HW2 SOL   844      10.740  70.680   6.870  1.00  0.00           H
ATOM   3341  OW  SOL   845      25.820   7.330  56.580  1.00  0.00           O
ATOM   3342  HW1 SOL   845      25.480   7.020  55.740  1.00  0.00           H
ATOM   3343  HW2 SOL   845      26.550   7.890  56.350  1.00  0.00           H
ATOM   3344  OW  SOL   846      15.900  23.750  61.400  1.00  0.00           O
ATOM   3345  HW1 SOL   846      16.190  23.830  60.490  1.00  0.00           H
ATOM   3346  HW2 SOL   846      15.420  24.560  61.570  1.00  0.00           H
ATOM   3347  OW  SOL   847       0.930  21.590  59.390  1.00  0.00           O
ATOM   3348  HW1 SOL   847       0.470  21.990  60.130  1.00  0.00           H
ATOM   3349  HW2 SOL   847       0.270  21.050  58.960  1.00  0.00           H
ATOM   3350  OW  SOL   848      76.120  15.110  68.940  1.00  0.00           O
ATOM   3351  HW1 SOL   848      76.630  14.330  69.170  1.00  0.00           H
ATOM   3352  HW2 SOL   848      75.220  14.790  68.900  1.00  0.00           H
ATOM   3353  OW  SOL   849      28.830  73.940  47.390  1.00  0.00           O
ATOM   3354  HW1 SOL   849      29.510  74.480  47.000  1.00  0.00           H
ATOM   3355  HW2 SOL   849      29.020  73.940  48.330  1.00  0.00           H
ATOM   3356  OW  SOL   850       5.540  28.060  53.900  1.00  0.00           O
ATOM   3357  HW1 SOL   850       6.450  28.330  53.830  1.00  0.00           H
ATOM   3358  HW2 SOL   850       5.440  27.380  53.240  1.00  0.00           H
ATOM   3359  OW  SOL   851      62.540  32.540   6.780  1.00  0.00           O
ATOM   3360  HW1 SOL   851      62.310  31.930   7.490  1.00  0.00           H
ATOM   3361  HW2 SOL   851      62.710  33.370   7.230  1.00  0.00           H
ATOM   3362  OW  SOL   852      10.850  21.150  58.410  1.00  0.00           O
ATOM   3363  HW1 SOL   852      10.480  20.320  58.110  1.00  0.00           H
ATOM   3364  HW2 SOL   852      10.140  21.780  58.290  1.00  0.00           H
ATOM   3365  OW  SOL   853       1.510  13.740   6.860  1.00  0.00           O
ATOM   3366  HW1 SOL   853       1.030  14.520   7.160  1.00  0.00           H
ATOM   3367  HW2 SOL   853       2.150  13.570   7.560  1.00  0.00           H
ATOM   3368  OW  SOL   854      69.250   9.270  59.500  1.00  0.00           O
ATOM   3369  HW1 SOL   854      69.680   9.460  60.330  1.00  0.00           H
ATOM   3370  HW2 SOL   854      69.230   8.320  59.460  1.00  0.00           H
ATOM   3371  OW  SOL   855       0.810  77.410  56.080  1.00  0.00           O
ATOM   3372  HW1 SOL   855       1.600  77.080  55.640  1.00  0.00           H
ATOM   3373  HW2 SOL   855       1.130  78.110  56.640  1.00  0.00           H
ATOM   3374  OW  SOL   856      29.640  77.800  54.080  1.00  0.00           O
ATOM   3375  HW1 SOL   856      28.800  77.370  53.910  1.00  0.00           H
ATOM   3376  HW2 SOL   856      30.110  77.750  53.240  1.00  0.00           H
ATOM   3377  OW  SOL   857       4.190  79.140  69.000  1.00  0.00           O
ATOM   3378  HW1 SOL   857       4.570  78.260  69.080  1.00  0.00           H
ATOM   3379  HW2 SOL   857       3.840  79.160  68.100  1.00  0.00           H
ATOM   3380  OW  SOL   858      13.690  12.710  59.710  1.00  0.00           O
ATOM   3381  HW1 SOL   858      12.930  12.300  60.120  1.00  0.00           H
ATOM   3382  HW2 SOL   858      13.490  13.650  59.730  1.00  0.00           H
ATOM   3383  OW  SOL   859      70.340   6.390  65.950  1.00  0.00           O
ATOM   3384  HW1 SOL   859      70.670   7.160  65.490  1.00  0.00           H
ATOM   3385  HW2 SOL   859      70.690   5.650  65.450  1.00  0.00           H
ATOM   3386  OW  SOL   860      75.480   8.890  67.580  1.00  0.00           O
ATOM   3387  HW1 SOL   860      74.700   8.830  67.030  1.00  0.00           H
ATOM   3388  HW2 SOL   860      75.890   9.720  67.330  1.00  0.00           H
ATOM   3389  OW  SOL   861      12.630  16.510  46.700  1.00  0.00           O
ATOM   3390  HW1 SOL   861      12.550  15.680  47.170  1.00  0.00           H
ATOM   3391  HW2 SOL   861      12.340  17.170  47.330  1.00  0.00           H
ATOM   3392  OW  SOL   862      64.360  10.940  62.020  1.00  0.00           O
ATOM   3393  HW1 SOL   862      63.640  11.570  62.050  1.00  0.00           H
ATOM   3394  HW2 SOL   862      64.260  10.430  62.820  1.00  0.00           H
ATOM   3395  OW  SOL   863       3.770  79.300  66.230  1.00  0.00           O
ATOM   3396  HW1 SOL   863       4.040  80.040  65.700  1.00  0.00           H
ATOM   3397  HW2 SOL   863       2.840  79.190  66.020  1.00  0.00           H
ATOM   3398  OW  SOL   864      14.590   0.170  68.360  1.00  0.00           O
ATOM   3399  HW1 SOL   864      15.400  -0.270  68.110  1.00  0.00           H
ATOM   3400  HW2 SOL   864      14.850   0.800  69.030  1.00  0.00           H
ATOM   3401  OW  SOL   865       8.180   1.470  42.460  1.00  0.00           O
ATOM   3402  HW1 SOL   865       9.090   1.230  42.600  1.00  0.00           H
ATOM   3403  HW2 SOL   865       8.030   2.190  43.080  1.00  0.00           H
ATOM   3404  OW  SOL   866       8.920   4.080  49.210  1.00  0.00           O
ATOM   3405  HW1 SOL   866       9.470   4.260  49.970  1.00  0.00           H
ATOM   3406  HW2 SOL   866       8.080   4.500  49.420  1.00  0.00           H
ATOM   3407  OW  SOL   867      12.580   0.770  59.620  1.00  0.00           O
ATOM   3408  HW1 SOL   867      13.480   0.460  59.710  1.00  0.00           H
ATOM   3409  HW2 SOL   867      12.060   0.170  60.160  1.00  0.00           H
ATOM   3410  OW  SOL   868       6.470  14.200  62.560  1.00  0.00           O
ATOM   3411  HW1 SOL   868       7.320  14.360  62.980  1.00  0.00           H
ATOM   3412  HW2 SOL   868       5.830  14.540  63.180  1.00  0.00           H
ATOM   3413  OW  SOL   869      69.130  37.340   1.510  1.00  0.00           O
ATOM   3414  HW1 SOL   869      68.640  36.690   2.020  1.00  0.00           H
ATOM   3415  HW2 SOL   869      69.200  36.960   0.640  1.00  0.00           H
ATOM   3416  OW  SOL   870      21.540   8.240  19.360  1.00  0.00           O
ATOM   3417  HW1 SOL   870      22.290   8.650  19.810  1.00  0.00           H
ATOM   3418  HW2 SOL   870      20.810   8.380  19.960  1.00  0.00           H
ATOM   3419  OW  SOL   871      79.180  72.310  60.630  1.00  0.00           O
ATOM   3420  HW1 SOL   871      78.300  72.580  60.920  1.00  0.00           H
ATOM   3421  HW2 SOL   871      79.090  72.180  59.690  1.00  0.00           H
ATOM   3422  OW  SOL   872       4.730  71.240  63.710  1.00  0.00           O
ATOM   3423  HW1 SOL   872       5.260  70.770  63.070  1.00  0.00           H
ATOM   3424  HW2 SOL   872       4.930  72.160  63.560  1.00  0.00           H
ATOM   3425  OW  SOL   873       1.480  69.790  53.730  1.00  0.00           O
ATOM   3426  HW1 SOL   873       0.560  69.520  53.760  1.00  0.00           H
ATOM   3427  HW2 SOL   873       1.790  69.500  52.880  1.00  0.00           H
ATOM   3428  OW  SOL   874       8.640  13.780   1.510  1.00  0.00           O
ATOM   3429  HW1 SOL   874       8.020  13.620   0.800  1.00  0.00           H
ATOM   3430  HW2 SOL   874       9.500  13.760   1.100  1.00  0.00           H
ATOM   3431  OW  SOL   875       0.610  79.090   2.840  1.00  0.00           O
ATOM   3432  HW1 SOL   875       1.240  78.430   2.540  1.00  0.00           H
ATOM   3433  HW2 SOL   875      -0.030  79.140   2.130  1.00  0.00           H
ATOM   3434  OW  SOL   876      76.900   8.640   2.920  1.00  0.00           O
ATOM   3435  HW1 SOL   876      77.490   7.920   3.150  1.00  0.00           H
ATOM   3436  HW2 SOL   876      77.290   9.040   2.140  1.00  0.00           H
ATOM   3437  OW  SOL   877      15.990  14.850  73.570  1.00  0.00           O
ATOM   3438  HW1 SOL   877      16.550  14.940  74.340  1.00  0.00           H
ATOM   3439  HW2 SOL   877      16.310  15.520  72.960  1.00  0.00           H
ATOM   3440  OW  SOL   878      66.140  18.920  66.410  1.00  0.00           O
ATOM   3441  HW1 SOL   878      66.910  18.480  66.760  1.00  0.00           H
ATOM   3442  HW2 SOL   878      66.150  18.720  65.480  1.00  0.00           H
ATOM   3443  OW  SOL   879       5.060  66.930  49.070  1.00  0.00           O
ATOM   3444  HW1 SOL   879       5.590  67.140  49.840  1.00  0.00           H
ATOM   3445  HW2 SOL   879       4.460  66.250  49.370  1.00  0.00           H
ATOM   3446  OW  SOL   880      72.310  17.790  62.870  1.00  0.00           O
ATOM   3447  HW1 SOL   880      72.190  16.850  62.740  1.00  0.00           H
ATOM   3448  HW2 SOL   880      73.220  17.880  63.160  1.00  0.00           H
ATOM   3449  OW  SOL   881      64.260  57.620  74.690  1.00  0.00           O
ATOM   3450  HW1 SOL   881      64.050  58.410  75.190  1.00  0.00           H
ATOM   3451  HW2 SOL   881      65.180  57.450  74.880  1.00  0.00           H
ATOM   3452  OW  SOL   882      23.630  16.920   6.130  1.00  0.00           O
ATOM   3453  HW1 SOL   882      24.120  16.850   5.310  1.00  0.00           H
ATOM   3454  HW2 SOL   882      23.000  17.620   5.970  1.00  0.00           H
ATOM   3455  OW  SOL   883       8.640   4.150  61.390  1.00  0.00           O
ATOM   3456  HW1 SOL   883       8.330   3.620  62.130  1.00  0.00           H
ATOM   3457  HW2 SOL   883       9.560   3.900  61.280  1.00  0.00           H
ATOM   3458  OW  SOL   884       6.440  78.690  50.260  1.00  0.00           O
ATOM   3459  HW1 SOL   884       6.150  79.570  50.520  1.00  0.00           H
ATOM   3460  HW2 SOL   884       7.350  78.640  50.550  1.00  0.00           H
ATOM   3461  OW  SOL   885      73.950  18.310  48.030  1.00  0.00           O
ATOM   3462  HW1 SOL   885      73.870  19.250  47.870  1.00  0.00           H
ATOM   3463  HW2 SOL   885      74.660  18.240  48.670  1.00  0.00           H
ATOM   3464  OW  SOL   886      77.550  16.900  57.490  1.00  0.00           O
ATOM   3465  HW1 SOL   886      76.920  16.550  58.120  1.00  0.00           H
ATOM   3466  HW2 SOL   886      77.230  16.610  56.640  1.00  0.00           H
ATOM   3467  OW  SOL   887       0.730  78.370  52.660  1.00  0.00           O
ATOM   3468  HW1 SOL   887      -0.010  78.970  52.620  1.00  0.00           H
ATOM   3469  HW2 SOL   887       0.490  77.750  53.340  1.00  0.00           H
ATOM   3470  OW  SOL   888      12.680  12.380  52.480  1.00  0.00           O
ATOM   3471  HW1 SOL   888      12.480  12.310  51.540  1.00  0.00           H
ATOM   3472  HW2 SOL   888      13.280  11.650  52.650  1.00  0.00           H
ATOM   3473  OW  SOL   889      76.950  18.230  73.620  1.00  0.00           O
ATOM   3474  HW1 SOL   889      76.040  18.180  73.330  1.00  0.00           H
ATOM   3475  HW2 SOL   889      77.200  17.330  73.790  1.00  0.00           H
ATOM   3476  OW  SOL   890      20.730  16.200  54.620  1.00  0.00           O
ATOM   3477  HW1 SOL   890      20.980  15.310  54.380  1.00  0.00           H
ATOM   3478  HW2 SOL   890      21.130  16.750  53.950  1.00  0.00           H
ATOM   3479  OW  SOL   891      72.620  13.850  75.790  1.00  0.00           O
ATOM   3480  HW1 SOL   891      71.900  14.470  75.690  1.00  0.00           H
ATOM   3481  HW2 SOL   891      72.220  12.990  75.660  1.00  0.00           H
ATOM   3482  OW  SOL   892      29.820  68.610  59.650  1.00  0.00           O
ATOM   3483  HW1 SOL   892      28.960  68.940  59.380  1.00  0.00           H
ATOM   3484  HW2 SOL   892      30.410  68.910  58.960  1.00  0.00           H
ATOM   3485  OW  SOL   893       1.860   7.230  73.590  1.00  0.00           O
ATOM   3486  HW1 SOL   893       2.550   7.870  73.420  1.00  0.00           H
ATOM   3487  HW2 SOL   893       1.290   7.280  72.820  1.00  0.00           H
ATOM   3488  OW  SOL   894       4.550   6.640  57.570  1.00  0.00           O
ATOM   3489  HW1 SOL   894       4.840   7.480  57.940  1.00  0.00           H
ATOM   3490  HW2 SOL   894       5.240   6.400  56.960  1.00  0.00           H
ATOM   3491  OW  SOL   895       3.210   7.240  62.030  1.00  0.00           O
ATOM   3492  HW1 SOL   895       2.670   7.070  61.260  1.00  0.00           H
ATOM   3493  HW2 SOL   895       4.050   7.550  61.680  1.00  0.00           H
ATOM   3494  OW  SOL   896      12.800  10.300  11.760  1.00  0.00           O
ATOM   3495  HW1 SOL   896      12.390  11.130  12.030  1.00  0.00           H
ATOM   3496  HW2 SOL   896      12.700  10.280  10.810  1.00  0.00           H
ATOM   3497  OW  SOL   897      12.240   6.480  75.280  1.00  0.00           O
ATOM   3498  HW1 SOL   897      11.340   6.250  75.040  1.00  0.00           H
ATOM   3499  HW2 SOL   897      12.340   7.390  74.980  1.00  0.00           H
ATOM   3500  OW  SOL   898      21.640  10.840  52.770  1.00  0.00           O
ATOM   3501  HW1 SOL   898      20.780  10.700  52.370  1.00  0.00           H
ATOM   3502  HW2 SOL   898      22.220  10.240  52.300  1.00  0.00           H
ATOM   3503  OW  SOL   899       3.650  10.940  68.890  1.00  0.00           O
ATOM   3504  HW1 SOL   899       3.060  10.570  69.550  1.00  0.00           H
ATOM   3505  HW2 SOL   899       3.170  10.860  68.060  1.00  0.00           H
ATOM   3506  OW  SOL   900      -0.030   1.770  68.770  1.00  0.00           O
ATOM   3507  HW1 SOL   900      -0.610   2.250  69.350  1.00  0.00           H
ATOM   3508  HW2 SOL   900       0.840   2.140  68.930  1.00  0.00           H
ATOM   3509  OW  SOL   901      19.060  67.130  53.050  1.00  0.00           O
ATOM   3510  HW1 SOL   901      18.670  67.870  53.500  1.00  0.00           H
ATOM   3511  HW2 SOL   901      18.780  67.220  52.140  1.00  0.00           H
ATOM   3512  OW  SOL   902      76.650   1.740  70.860  1.00  0.00           O
ATOM   3513  HW1 SOL   902      76.430   2.470  71.440  1.00  0.00           H
ATOM   3514  HW2 SOL   902      77.590   1.590  71.010  1.00  0.00           H
ATOM   3515  OW  SOL   903      21.040   2.070  50.610  1.00  0.00           O
ATOM   3516  HW1 SOL   903      21.570   1.670  49.920  1.00  0.00           H
ATOM   3517  HW2 SOL   903      20.150   1.800  50.430  1.00  0.00           H
ATOM   3518  OW  SOL   904      76.090   8.960  49.370  1.00  0.00           O
ATOM   3519  HW1 SOL   904      76.400   9.170  50.250  1.00  0.00           H
ATOM   3520  HW2 SOL   904      76.120   9.790  48.900  1.00  0.00           H
ATOM   3521  OW  SOL   905      12.130  21.790  60.630  1.00  0.00           O
ATOM   3522  HW1 SOL   905      11.760  21.520  59.790  1.00  0.00           H
ATOM   3523  HW2 SOL   905      11.930  21.060  61.220  1.00  0.00           H
ATOM   3524  OW  SOL   906       6.930  23.040   8.330  1.00  0.00           O
ATOM   3525  HW1 SOL   906       6.850  22.710   7.430  1.00  0.00           H
ATOM   3526  HW2 SOL   906       7.600  23.720   8.270  1.00  0.00           H
ATOM   3527  OW  SOL   907      13.990   7.930   6.200  1.00  0.00           O
ATOM   3528  HW1 SOL   907      13.680   8.250   5.350  1.00  0.00           H
ATOM   3529  HW2 SOL   907      13.660   7.040   6.250  1.00  0.00           H
ATOM   3530  OW  SOL   908       5.180  23.490  11.710  1.00  0.00           O
ATOM   3531  HW1 SOL   908       4.950  22.650  12.120  1.00  0.00           H
ATOM   3532  HW2 SOL   908       6.140  23.510  11.740  1.00  0.00           H
ATOM   3533  OW  SOL   909       5.390  14.900  65.150  1.00  0.00           O
ATOM   3534  HW1 SOL   909       4.640  15.480  65.030  1.00  0.00           H
ATOM   3535  HW2 SOL   909       5.010  14.090  65.490  1.00  0.00           H
ATOM   3536  OW  SOL   910      72.090  29.690  49.600  1.00  0.00           O
ATOM   3537  HW1 SOL   910      71.330  29.770  49.030  1.00  0.00           H
ATOM   3538  HW2 SOL   910      72.810  30.100  49.120  1.00  0.00           H
ATOM   3539  OW  SOL   911      15.200  69.610  68.770  1.00  0.00           O
ATOM   3540  HW1 SOL   911      14.450  69.190  68.330  1.00  0.00           H
ATOM   3541  HW2 SOL   911      15.010  69.520  69.700  1.00  0.00           H
ATOM   3542  OW  SOL   912      35.080   4.880   3.540  1.00  0.00           O
ATOM   3543  HW1 SOL   912      34.340   5.480   3.610  1.00  0.00           H
ATOM   3544  HW2 SOL   912      34.940   4.250   4.250  1.00  0.00           H
ATOM   3545  OW  SOL   913       4.120   7.460   3.420  1.00  0.00           O
ATOM   3546  HW1 SOL   913       4.280   8.270   2.930  1.00  0.00           H
ATOM   3547  HW2 SOL   913       4.730   6.830   3.040  1.00  0.00           H
ATOM   3548  OW  SOL   914      19.190  11.160  25.110  1.00  0.00           O
ATOM   3549  HW1 SOL   914      18.690  10.890  24.340  1.00  0.00           H
ATOM   3550  HW2 SOL   914      19.210  10.390  25.670  1.00  0.00           H
ATOM   3551  OW  SOL   915       4.420  12.650  75.950  1.00  0.00           O
ATOM   3552  HW1 SOL   915       4.350  11.720  75.730  1.00  0.00           H
ATOM   3553  HW2 SOL   915       4.050  13.110  75.200  1.00  0.00           H
ATOM   3554  OW  SOL   916      17.290   5.360  62.330  1.00  0.00           O
ATOM   3555  HW1 SOL   916      16.740   5.330  63.110  1.00  0.00           H
ATOM   3556  HW2 SOL   916      18.160   5.610  62.640  1.00  0.00           H
ATOM   3557  OW  SOL   917      10.250  67.280   1.480  1.00  0.00           O
ATOM   3558  HW1 SOL   917       9.680  66.890   0.820  1.00  0.00           H
ATOM   3559  HW2 SOL   917      10.870  66.580   1.700  1.00  0.00           H
ATOM   3560  OW  SOL   918      13.620  20.370  71.800  1.00  0.00           O
ATOM   3561  HW1 SOL   918      13.570  19.490  72.170  1.00  0.00           H
ATOM   3562  HW2 SOL   918      14.530  20.490  71.560  1.00  0.00           H
ATOM   3563  OW  SOL   919      53.880   5.400  79.290  1.00  0.00           O
ATOM   3564  HW1 SOL   919      53.620   4.810  80.010  1.00  0.00           H
ATOM   3565  HW2 SOL   919      53.790   6.280  79.660  1.00  0.00           H
ATOM   3566  OW  SOL   920       6.880   2.620  66.670  1.00  0.00           O
ATOM   3567  HW1 SOL   920       7.330   2.660  67.520  1.00  0.00           H
ATOM   3568  HW2 SOL   920       6.600   1.710  66.590  1.00  0.00           H
ATOM   3569  OW  SOL   921      69.540   5.120  11.690  1.00  0.00           O
ATOM   3570  HW1 SOL   921      69.190   5.710  11.020  1.00  0.00           H
ATOM   3571  HW2 SOL   921      68.770   4.760  12.120  1.00  0.00           H
ATOM   3572  OW  SOL   922      13.480   3.520  77.430  1.00  0.00           O
ATOM   3573  HW1 SOL   922      13.850   4.410  77.470  1.00  0.00           H
ATOM   3574  HW2 SOL   922      13.990   3.080  76.750  1.00  0.00           H
ATOM   3575  OW  SOL   923      74.820   3.290  75.590  1.00  0.00           O
ATOM   3576  HW1 SOL   923      75.010   2.930  76.460  1.00  0.00           H
ATOM   3577  HW2 SOL   923      74.500   4.170  75.760  1.00  0.00           H
ATOM   3578  OW  SOL   924      10.710  26.290   1.880  1.00  0.00           O
ATOM   3579  HW1 SOL   924      10.510  26.680   2.730  1.00  0.00           H
ATOM   3580  HW2 SOL   924      11.610  25.980   1.960  1.00  0.00           H
ATOM   3581  OW  SOL   925      21.370  11.770   4.950  1.00  0.00           O
ATOM   3582  HW1 SOL   925      22.090  12.300   5.290  1.00  0.00           H
ATOM   3583  HW2 SOL   925      21.660  10.860   5.060  1.00  0.00           H
ATOM   3584  OW  SOL   926      30.170  70.060   9.880  1.00  0.00           O
ATOM   3585  HW1 SOL   926      30.730  70.190   9.120  1.00  0.00           H
ATOM   3586  HW2 SOL   926      30.300  69.140  10.130  1.00  0.00           H
ATOM   3587  OW  SOL   927      11.950  10.410   0.990  1.00  0.00           O
ATOM   3588  HW1 SOL   927      11.790   9.560   0.570  1.00  0.00           H
ATOM   3589  HW2 SOL   927      11.170  10.560   1.530  1.00  0.00           H
ATOM   3590  OW  SOL   928      73.300  13.230  78.980  1.00  0.00           O
ATOM   3591  HW1 SOL   928      72.650  12.530  78.980  1.00  0.00           H
ATOM   3592  HW2 SOL   928      73.500  13.380  78.060  1.00  0.00           H
ATOM   3593  OW  SOL   929       0.830   0.190  76.720  1.00  0.00           O
ATOM   3594  HW1 SOL   929      -0.100   0.210  76.500  1.00  0.00           H
ATOM   3595  HW2 SOL   929       1.180   1.000  76.360  1.00  0.00           H
ATOM   3596  OW  SOL   930       5.040  15.180  14.190  1.00  0.00           O
ATOM   3597  HW1 SOL   930       5.760  15.170  13.560  1.00  0.00           H
ATOM   3598  HW2 SOL   930       4.250  15.220  13.650  1.00  0.00           H
ATOM   3599  OW  SOL   931       7.440  75.840  74.950  1.00  0.00           O
ATOM   3600  HW1 SOL   931       8.330  76.190  74.890  1.00  0.00           H
ATOM   3601  HW2 SOL   931       6.950  76.330  74.290  1.00  0.00           H
ATOM   3602  OW  SOL   932       6.550  11.690  25.110  1.00  0.00           O
ATOM   3603  HW1 SOL   932       6.820  11.690  24.190  1.00  0.00           H
ATOM   3604  HW2 SOL   932       6.680  12.590  25.410  1.00  0.00           H
ATOM   3605  OW  SOL   933       9.030  75.730  67.520  1.00  0.00           O
ATOM   3606  HW1 SOL   933       8.640  75.720  68.400  1.00  0.00           H
ATOM   3607  HW2 SOL   933       9.380  74.840  67.410  1.00  0.00           H
ATOM   3608  OW  SOL   934      73.280   9.220   9.060  1.00  0.00           O
ATOM   3609  HW1 SOL   934      74.120   8.950   9.430  1.00  0.00           H
ATOM   3610  HW2 SOL   934      73.480   9.440   8.150  1.00  0.00           H
ATOM   3611  OW  SOL   935       2.400   3.380  69.530  1.00  0.00           O
ATOM   3612  HW1 SOL   935       2.370   3.550  70.470  1.00  0.00           H
ATOM   3613  HW2 SOL   935       3.260   3.690  69.260  1.00  0.00           H
ATOM   3614  OW  SOL   936      57.930  23.680  72.850  1.00  0.00           O
ATOM   3615  HW1 SOL   936      57.340  23.680  72.100  1.00  0.00           H
ATOM   3616  HW2 SOL   936      57.610  24.400  73.400  1.00  0.00           H
ATOM   3617  OW  SOL   937       8.740  74.580   9.020  1.00  0.00           O
ATOM   3618  HW1 SOL   937       8.470  73.930   8.370  1.00  0.00           H
ATOM   3619  HW2 SOL   937       9.690  74.620   8.940  1.00  0.00           H
ATOM   3620  OW  SOL   938      12.000  60.900   0.520  1.00  0.00           O
ATOM   3621  HW1 SOL   938      11.460  60.140   0.310  1.00  0.00           H
ATOM   3622  HW2 SOL   938      12.030  61.400  -0.290  1.00  0.00           H
ATOM   3623  OW  SOL   939       9.900  21.740  78.440  1.00  0.00           O
ATOM   3624  HW1 SOL   939      10.570  22.260  78.890  1.00  0.00           H
ATOM   3625  HW2 SOL   939       9.460  22.360  77.860  1.00  0.00           H
ATOM   3626  OW  SOL   940      17.040   7.600   0.960  1.00  0.00           O
ATOM   3627  HW1 SOL   940      16.290   7.280   0.460  1.00  0.00           H
ATOM   3628  HW2 SOL   940      17.410   6.820   1.370  1.00  0.00           H
ATOM   3629  OW  SOL   941      10.950  37.200   4.360  1.00  0.00           O
ATOM   3630  HW1 SOL   941      10.620  38.020   4.000  1.00  0.00           H
ATOM   3631  HW2 SOL   941      10.500  36.520   3.860  1.00  0.00           H
ATOM   3632  OW  SOL   942       6.770  15.580  77.410  1.00  0.00           O
ATOM   3633  HW1 SOL   942       6.580  16.520  77.440  1.00  0.00           H
ATOM   3634  HW2 SOL   942       7.230  15.460  76.580  1.00  0.00           H
ATOM   3635  OW  SOL   943      22.970  75.830  65.160  1.00  0.00           O
ATOM   3636  HW1 SOL   943      22.760  75.660  66.070  1.00  0.00           H
ATOM   3637  HW2 SOL   943      22.620  76.700  64.980  1.00  0.00           H
ATOM   3638  OW  SOL   944      16.930  78.340  72.690  1.00  0.00           O
ATOM   3639  HW1 SOL   944      16.760  77.540  73.190  1.00  0.00           H
ATOM   3640  HW2 SOL   944      17.820  78.590  72.930  1.00  0.00           H
ATOM   3641  OW  SOL   945       3.170   5.700   6.190  1.00  0.00           O
ATOM   3642  HW1 SOL   945       2.810   5.350   5.380  1.00  0.00           H
ATOM   3643  HW2 SOL   945       2.550   5.440   6.870  1.00  0.00           H
ATOM   3644  OW  SOL   946       3.870   3.640  56.530  1.00  0.00           O
ATOM   3645  HW1 SOL   946       3.220   4.260  56.860  1.00  0.00           H
ATOM   3646  HW2 SOL   946       4.640   3.780  57.080  1.00  0.00           H
ATOM   3647  OW  SOL   947       9.150  14.320   6.440  1.00  0.00           O
ATOM   3648  HW1 SOL   947       9.520  14.490   5.570  1.00  0.00           H
ATOM   3649  HW2 SOL   947       8.800  15.160   6.720  1.00  0.00           H
ATOM   3650  OW  SOL   948      14.130  75.830  74.710  1.00  0.00           O
ATOM   3651  HW1 SOL   948      13.340  76.360  74.780  1.00  0.00           H
ATOM   3652  HW2 SOL   948      13.960  75.230  73.980  1.00  0.00           H
ATOM   3653  OW  SOL   949       7.100  78.450  71.330  1.00  0.00           O
ATOM   3654  HW1 SOL   949       6.940  79.400  71.360  1.00  0.00           H
ATOM   3655  HW2 SOL   949       7.490  78.300  70.470  1.00  0.00           H
ATOM   3656  OW  SOL   950       0.320  55.340  74.600  1.00  0.00           O
ATOM   3657  HW1 SOL   950       0.910  56.010  74.270  1.00  0.00           H
ATOM   3658  HW2 SOL   950      -0.400  55.310  73.960  1.00  0.00           H
ATOM   3659  OW  SOL   951      20.320  69.170  78.120  1.00  0.00           O
ATOM   3660  HW1 SOL   951      19.400  68.990  77.930  1.00  0.00           H
ATOM   3661  HW2 SOL   951      20.530  68.630  78.870  1.00  0.00           H
ATOM   3662  OW  SOL   952      68.020  29.150  70.950  1.00  0.00           O
ATOM   3663  HW1 SOL   952      67.520  28.530  70.430  1.00  0.00           H
ATOM   3664  HW2 SOL   952      68.930  28.960  70.740  1.00  0.00           H
ATOM   3665  OW  SOL   953       3.890  25.040   8.690  1.00  0.00           O
ATOM   3666  HW1 SOL   953       4.490  25.500   9.280  1.00  0.00           H
ATOM   3667  HW2 SOL   953       3.030  25.110   9.120  1.00  0.00           H
ATOM   3668  OW  SOL   954       8.110  78.500  68.550  1.00  0.00           O
ATOM   3669  HW1 SOL   954       7.290  78.550  68.070  1.00  0.00           H
ATOM   3670  HW2 SOL   954       8.690  79.110  68.090  1.00  0.00           H
ATOM   3671  OW  SOL   955       8.860  10.800  60.130  1.00  0.00           O
ATOM   3672  HW1 SOL   955       8.460  10.870  61.000  1.00  0.00           H
ATOM   3673  HW2 SOL   955       8.740   9.890  59.880  1.00  0.00           H
ATOM   3674  OW  SOL   956      74.440   5.250   1.890  1.00  0.00           O
ATOM   3675  HW1 SOL   956      75.270   5.550   2.270  1.00  0.00           H
ATOM   3676  HW2 SOL   956      73.800   5.910   2.170  1.00  0.00           H
ATOM   3677  OW  SOL   957      20.360  21.530  24.190  1.00  0.00           O
ATOM   3678  HW1 SOL   957      19.590  21.020  24.440  1.00  0.00           H
ATOM   3679  HW2 SOL   957      20.070  22.070  23.470  1.00  0.00           H
ATOM   3680  OW  SOL   958      60.800  76.610  69.430  1.00  0.00           O
ATOM   3681  HW1 SOL   958      61.510  76.050  69.760  1.00  0.00           H
ATOM   3682  HW2 SOL   958      60.700  77.290  70.100  1.00  0.00           H
ATOM   3683  OW  SOL   959      71.610  62.350   6.430  1.00  0.00           O
ATOM   3684  HW1 SOL   959      71.080  62.400   5.640  1.00  0.00           H
ATOM   3685  HW2 SOL   959      71.440  63.180   6.880  1.00  0.00           H
ATOM   3686  OW  SOL   960       8.650  17.910  63.880  1.00  0.00           O
ATOM   3687  HW1 SOL   960       8.240  17.930  64.750  1.00  0.00           H
ATOM   3688  HW2 SOL   960       9.560  18.190  64.040  1.00  0.00           H
ATOM   3689  OW  SOL   961       6.160  63.160   9.490  1.00  0.00           O
ATOM   3690  HW1 SOL   961       6.120  62.960   8.550  1.00  0.00           H
ATOM   3691  HW2 SOL   961       6.500  62.360   9.890  1.00  0.00           H
ATOM   3692  OW  SOL   962      74.310   5.050  14.460  1.00  0.00           O
ATOM   3693  HW1 SOL   962      73.650   5.080  13.770  1.00  0.00           H
ATOM   3694  HW2 SOL   962      74.620   4.150  14.470  1.00  0.00           H
ATOM   3695  OW  SOL   963       6.270  25.210   0.460  1.00  0.00           O
ATOM   3696  HW1 SOL   963       7.220  25.290   0.540  1.00  0.00           H
ATOM   3697  HW2 SOL   963       5.980  24.980   1.340  1.00  0.00           H
ATOM   3698  OW  SOL   964      14.100   7.430  62.600  1.00  0.00           O
ATOM   3699  HW1 SOL   964      14.610   6.720  63.000  1.00  0.00           H
ATOM   3700  HW2 SOL   964      13.210   7.290  62.920  1.00  0.00           H
ATOM   3701  OW  SOL   965      77.620   9.060  58.750  1.00  0.00           O
ATOM   3702  HW1 SOL   965      77.410   8.520  59.510  1.00  0.00           H
ATOM   3703  HW2 SOL   965      77.500   8.480  58.000  1.00  0.00           H
ATOM   3704  OW  SOL   966      13.700  76.480  19.110  1.00  0.00           O
ATOM   3705  HW1 SOL   966      13.840  75.600  19.460  1.00  0.00           H
ATOM   3706  HW2 SOL   966      13.940  76.420  18.190  1.00  0.00           H
ATOM   3707  OW  SOL   967      70.200  11.440  76.860  1.00  0.00           O
ATOM   3708  HW1 SOL   967      69.640  12.170  76.590  1.00  0.00           H
ATOM   3709  HW2 SOL   967      69.640  10.670  76.800  1.00  0.00           H
ATOM   3710  OW  SOL   968       0.960  26.380  12.530  1.00  0.00           O
ATOM   3711  HW1 SOL   968       0.250  25.900  12.970  1.00  0.00           H
ATOM   3712  HW2 SOL   968       0.520  27.090  12.080  1.00  0.00           H
ATOM   3713  OW  SOL   969      72.120   6.500  22.100  1.00  0.00           O
ATOM   3714  HW1 SOL   969      72.470   6.590  21.220  1.00  0.00           H
ATOM   3715  HW2 SOL   969      71.840   7.380  22.350  1.00  0.00           H
ATOM   3716  OW  SOL   970      77.660  17.980  14.780  1.00  0.00           O
ATOM   3717  HW1 SOL   970      78.430  17.400  14.780  1.00  0.00           H
ATOM   3718  HW2 SOL   970      77.390  18.010  15.700  1.00  0.00           H
ATOM   3719  OW  SOL   971      66.560  39.330  18.990  1.00  0.00           O
ATOM   3720  HW1 SOL   971      65.810  38.970  19.470  1.00  0.00           H
ATOM   3721  HW2 SOL   971      67.320  39.070  19.510  1.00  0.00           H
ATOM   3722  OW  SOL   972      35.340  38.490  14.960  1.00  0.00           O
ATOM   3723  HW1 SOL   972      35.760  37.800  15.450  1.00  0.00           H
ATOM   3724  HW2 SOL   972      34.410  38.240  14.930  1.00  0.00           H
ATOM   3725  OW  SOL   973      14.150  15.550  18.940  1.00  0.00           O
ATOM   3726  HW1 SOL   973      15.060  15.820  18.800  1.00  0.00           H
ATOM   3727  HW2 SOL   973      13.750  16.300  19.400  1.00  0.00           H
ATOM   3728  OW  SOL   974       9.410   8.830  23.390  1.00  0.00           O
ATOM   3729  HW1 SOL   974       9.040   8.850  22.500  1.00  0.00           H
ATOM   3730  HW2 SOL   974       9.790   7.960  23.470  1.00  0.00           H
ATOM   3731  OW  SOL   975       5.050  29.920  68.690  1.00  0.00           O
ATOM   3732  HW1 SOL   975       4.670  29.790  69.560  1.00  0.00           H
ATOM   3733  HW2 SOL   975       4.290  29.910  68.100  1.00  0.00           H
ATOM   3734  OW  SOL   976      24.180  24.480  15.180  1.00  0.00           O
ATOM   3735  HW1 SOL   976      23.550  24.860  15.780  1.00  0.00           H
ATOM   3736  HW2 SOL   976      24.590  25.240  14.750  1.00  0.00           H
ATOM   3737  OW  SOL   977      14.160  14.870  12.610  1.00  0.00           O
ATOM   3738  HW1 SOL   977      14.320  15.800  12.750  1.00  0.00           H
ATOM   3739  HW2 SOL   977      14.940  14.440  12.970  1.00  0.00           H
ATOM   3740  OW  SOL   978       5.440  38.750   1.240  1.00  0.00           O
ATOM   3741  HW1 SOL   978       5.770  38.350   0.430  1.00  0.00           H
ATOM   3742  HW2 SOL   978       6.090  39.420   1.460  1.00  0.00           H
ATOM   3743  OW  SOL   979       0.860   3.380  25.980  1.00  0.00           O
ATOM   3744  HW1 SOL   979      -0.020   3.540  25.640  1.00  0.00           H
ATOM   3745  HW2 SOL   979       1.440   3.590  25.260  1.00  0.00           H
ATOM   3746  OW  SOL   980      16.740  45.880  12.550  1.00  0.00           O
ATOM   3747  HW1 SOL   980      16.840  46.400  13.350  1.00  0.00           H
ATOM   3748  HW2 SOL   980      17.510  45.320  12.530  1.00  0.00           H
ATOM   3749  OW  SOL   981      77.840  19.820  12.710  1.00  0.00           O
ATOM   3750  HW1 SOL   981      77.810  19.480  13.600  1.00  0.00           H
ATOM   3751  HW2 SOL   981      78.210  19.110  12.190  1.00  0.00           H
ATOM   3752  OW  SOL   982       7.480  14.290  15.860  1.00  0.00           O
ATOM   3753  HW1 SOL   982       6.540  14.440  15.840  1.00  0.00           H
ATOM   3754  HW2 SOL   982       7.650  13.910  16.720  1.00  0.00           H
ATOM   3755  OW  SOL   983      10.310  35.820   0.790  1.00  0.00           O
ATOM   3756  HW1 SOL   983      10.350  35.090   0.170  1.00  0.00           H
ATOM   3757  HW2 SOL   983       9.370  36.030   0.850  1.00  0.00           H
ATOM   3758  OW  SOL   984       1.620  18.840  15.680  1.00  0.00           O
ATOM   3759  HW1 SOL   984       1.870  19.560  15.100  1.00  0.00           H
ATOM   3760  HW2 SOL   984       1.130  18.240  15.120  1.00  0.00           H
ATOM   3761  OW  SOL   985       8.240  42.050  24.150  1.00  0.00           O
ATOM   3762  HW1 SOL   985       8.520  42.020  23.240  1.00  0.00           H
ATOM   3763  HW2 SOL   985       8.190  42.980  24.360  1.00  0.00           H
ATOM   3764  OW  SOL   986      78.360  23.580   8.760  1.00  0.00           O
ATOM   3765  HW1 SOL   986      77.890  23.200   9.500  1.00  0.00           H
ATOM   3766  HW2 SOL   986      78.360  22.890   8.090  1.00  0.00           H
ATOM   3767  OW  SOL   987       3.720  39.870  16.540  1.00  0.00           O
ATOM   3768  HW1 SOL   987       3.730  39.400  17.370  1.00  0.00           H
ATOM   3769  HW2 SOL   987       3.010  39.460  16.040  1.00  0.00           H
ATOM   3770  OW  SOL   988       0.830  30.020  22.210  1.00  0.00           O
ATOM   3771  HW1 SOL   988       0.080  30.510  22.530  1.00  0.00           H
ATOM   3772  HW2 SOL   988       1.280  29.730  23.010  1.00  0.00           H
ATOM   3773  OW  SOL   989       3.590  31.080  76.520  1.00  0.00           O
ATOM   3774  HW1 SOL   989       2.820  31.600  76.290  1.00  0.00           H
ATOM   3775  HW2 SOL   989       3.230  30.280  76.900  1.00  0.00           H
ATOM   3776  OW  SOL   990      14.560  10.450  14.860  1.00  0.00           O
ATOM   3777  HW1 SOL   990      14.940  10.110  14.050  1.00  0.00           H
ATOM   3778  HW2 SOL   990      13.690  10.750  14.610  1.00  0.00           H
ATOM   3779  OW  SOL   991       5.100  12.700  16.460  1.00  0.00           O
ATOM   3780  HW1 SOL   991       5.290  12.040  17.130  1.00  0.00           H
ATOM   3781  HW2 SOL   991       4.570  13.350  16.920  1.00  0.00           H
ATOM   3782  OW  SOL   992      76.740  42.910  74.630  1.00  0.00           O
ATOM   3783  HW1 SOL   992      76.410  43.330  75.420  1.00  0.00           H
ATOM   3784  HW2 SOL   992      77.240  43.590  74.180  1.00  0.00           H
ATOM   3785  OW  SOL   993      73.800  39.760  76.160  1.00  0.00           O
ATOM   3786  HW1 SOL   993      73.060  39.180  75.990  1.00  0.00           H
ATOM   3787  HW2 SOL   993      73.560  40.220  76.960  1.00  0.00           H
ATOM   3788  OW  SOL   994      24.230  22.360  13.430  1.00  0.00           O
ATOM   3789  HW1 SOL   994      24.380  23.030  14.100  1.00  0.00           H
ATOM   3790  HW2 SOL   994      24.230  22.850  12.610  1.00  0.00           H
ATOM   3791  OW  SOL   995      29.470  38.180  74.910  1.00  0.00           O
ATOM   3792  HW1 SOL   995      28.700  37.620  74.780  1.00  0.00           H
ATOM   3793  HW2 SOL   995      29.750  38.410  74.020  1.00  0.00           H
ATOM   3794  OW  SOL   996      71.360   9.000  22.810  1.00  0.00           O
ATOM   3795  HW1 SOL   996      71.830   9.230  22.010  1.00  0.00           H
ATOM   3796  HW2 SOL   996      71.670   9.630  23.460  1.00  0.00           H
ATOM   3797  OW  SOL   997      63.270  40.610   2.100  1.00  0.00           O
ATOM   3798  HW1 SOL   997      63.970  41.130   1.700  1.00  0.00           H
ATOM   3799  HW2 SOL   997      62.570  40.600   1.450  1.00  0.00           H
ATOM   3800  OW  SOL   998       2.570  33.310  12.540  1.00  0.00           O
ATOM   3801  HW1 SOL   998       3.100  33.030  13.290  1.00  0.00           H
ATOM   3802  HW2 SOL   998       2.800  34.230  12.420  1.00  0.00           H
ATOM   3803  OW  SOL   999       0.680   4.450  76.620  1.00  0.00           O
ATOM   3804  HW1 SOL   999       0.570   5.370  76.360  1.00  0.00           H
ATOM   3805  HW2 SOL   999       0.290   4.400  77.490  1.00  0.00           H
ATOM   3806  OW  SOL  1000      66.900  13.950  10.070  1.00  0.00           O
ATOM   3807  HW1 SOL  1000      66.980  13.100   9.640  1.00  0.00           H
ATOM   3808  HW2 SOL  1000      67.580  13.940  10.740  1.00  0.00           H
ATOM   3809  OW  SOL  1001      12.330  20.080  77.590  1.00  0.00           O
ATOM   3810  HW1 SOL  1001      12.080  20.900  78.030  1.00  0.00           H
ATOM   3811  HW2 SOL  1001      12.960  20.340  76.920  1.00  0.00           H
ATOM   3812  OW  SOL  1002       2.150  43.120  79.390  1.00  0.00           O
ATOM   3813  HW1 SOL  1002       2.920  43.260  79.940  1.00  0.00           H
ATOM   3814  HW2 SOL  1002       2.430  42.450  78.770  1.00  0.00           H
ATOM   3815  OW  SOL  1003      15.840  40.850  20.040  1.00  0.00           O
ATOM   3816  HW1 SOL  1003      16.730  40.870  20.380  1.00  0.00           H
ATOM   3817  HW2 SOL  1003      15.660  41.760  19.780  1.00  0.00           H
ATOM   3818  OW  SOL  1004      11.770  19.670  11.530  1.00  0.00           O
ATOM   3819  HW1 SOL  1004      11.470  20.500  11.160  1.00  0.00           H
ATOM   3820  HW2 SOL  1004      12.620  19.880  11.920  1.00  0.00           H
ATOM   3821  OW  SOL  1005       6.990  40.260  78.590  1.00  0.00           O
ATOM   3822  HW1 SOL  1005       7.030  40.940  77.910  1.00  0.00           H
ATOM   3823  HW2 SOL  1005       7.680  40.510  79.210  1.00  0.00           H
ATOM   3824  OW  SOL  1006      70.640  30.770   4.520  1.00  0.00           O
ATOM   3825  HW1 SOL  1006      70.140  31.340   3.950  1.00  0.00           H
ATOM   3826  HW2 SOL  1006      70.930  31.340   5.240  1.00  0.00           H
ATOM   3827  OW  SOL  1007      17.770  26.530  74.210  1.00  0.00           O
ATOM   3828  HW1 SOL  1007      18.110  27.260  73.680  1.00  0.00           H
ATOM   3829  HW2 SOL  1007      16.900  26.370  73.840  1.00  0.00           H
ATOM   3830  OW  SOL  1008      23.810  30.050  13.660  1.00  0.00           O
ATOM   3831  HW1 SOL  1008      23.350  30.100  14.500  1.00  0.00           H
ATOM   3832  HW2 SOL  1008      23.800  30.960  13.330  1.00  0.00           H
ATOM   3833  OW  SOL  1009       7.390  20.760  71.900  1.00  0.00           O
ATOM   3834  HW1 SOL  1009       6.520  21.030  71.610  1.00  0.00           H
ATOM   3835  HW2 SOL  1009       7.390  20.890  72.840  1.00  0.00           H
ATOM   3836  OW  SOL  1010      13.620  24.640  77.470  1.00  0.00           O
ATOM   3837  HW1 SOL  1010      14.210  23.880  77.460  1.00  0.00           H
ATOM   3838  HW2 SOL  1010      13.870  25.160  76.710  1.00  0.00           H
ATOM   3839  OW  SOL  1011      16.300  18.200  20.770  1.00  0.00           O
ATOM   3840  HW1 SOL  1011      16.240  17.490  21.420  1.00  0.00           H
ATOM   3841  HW2 SOL  1011      16.950  17.880  20.140  1.00  0.00           H
ATOM   3842  OW  SOL  1012      71.600  29.380  77.690  1.00  0.00           O
ATOM   3843  HW1 SOL  1012      72.200  29.190  78.410  1.00  0.00           H
ATOM   3844  HW2 SOL  1012      71.620  30.330  77.600  1.00  0.00           H
ATOM   3845  OW  SOL  1013      71.460   7.400   9.080  1.00  0.00           O
ATOM   3846  HW1 SOL  1013      72.320   7.800   8.940  1.00  0.00           H
ATOM   3847  HW2 SOL  1013      71.420   6.700   8.430  1.00  0.00           H
ATOM   3848  OW  SOL  1014      21.740  35.450  11.570  1.00  0.00           O
ATOM   3849  HW1 SOL  1014      22.460  36.020  11.300  1.00  0.00           H
ATOM   3850  HW2 SOL  1014      21.040  35.640  10.940  1.00  0.00           H
ATOM   3851  OW  SOL  1015       2.650  47.650  23.370  1.00  0.00           O
ATOM   3852  HW1 SOL  1015       2.330  48.530  23.190  1.00  0.00           H
ATOM   3853  HW2 SOL  1015       2.860  47.290  22.500  1.00  0.00           H
ATOM   3854  OW  SOL  1016      14.000  19.550  60.550  1.00  0.00           O
ATOM   3855  HW1 SOL  1016      14.700  19.620  59.910  1.00  0.00           H
ATOM   3856  HW2 SOL  1016      13.780  20.460  60.770  1.00  0.00           H
ATOM   3857  OW  SOL  1017       7.180   9.390  21.270  1.00  0.00           O
ATOM   3858  HW1 SOL  1017       6.680   9.260  22.070  1.00  0.00           H
ATOM   3859  HW2 SOL  1017       7.520   8.520  21.050  1.00  0.00           H
ATOM   3860  OW  SOL  1018      19.270   1.380  64.580  1.00  0.00           O
ATOM   3861  HW1 SOL  1018      18.930   2.260  64.470  1.00  0.00           H
ATOM   3862  HW2 SOL  1018      20.100   1.380  64.110  1.00  0.00           H
ATOM   3863  OW  SOL  1019      13.330  34.400  74.880  1.00  0.00           O
ATOM   3864  HW1 SOL  1019      12.700  33.850  75.330  1.00  0.00           H
ATOM   3865  HW2 SOL  1019      14.180  34.150  75.250  1.00  0.00           H
ATOM   3866  OW  SOL  1020       4.760  20.680  11.950  1.00  0.00           O
ATOM   3867  HW1 SOL  1020       5.210  20.360  12.740  1.00  0.00           H
ATOM   3868  HW2 SOL  1020       4.250  19.920  11.650  1.00  0.00           H
ATOM   3869  OW  SOL  1021       5.060  42.360  12.050  1.00  0.00           O
ATOM   3870  HW1 SOL  1021       4.730  43.170  12.450  1.00  0.00           H
ATOM   3871  HW2 SOL  1021       5.980  42.330  12.290  1.00  0.00           H
ATOM   3872  OW  SOL  1022       1.300  23.100  78.500  1.00  0.00           O
ATOM   3873  HW1 SOL  1022       1.470  24.000  78.220  1.00  0.00           H
ATOM   3874  HW2 SOL  1022       1.680  22.550  77.800  1.00  0.00           H
ATOM   3875  OW  SOL  1023      14.300  38.490  77.340  1.00  0.00           O
ATOM   3876  HW1 SOL  1023      15.000  38.870  77.870  1.00  0.00           H
ATOM   3877  HW2 SOL  1023      13.950  37.780  77.880  1.00  0.00           H
ATOM   3878  OW  SOL  1024      73.560  16.370  10.260  1.00  0.00           O
ATOM   3879  HW1 SOL  1024      74.340  16.920  10.280  1.00  0.00           H
ATOM   3880  HW2 SOL  1024      73.710  15.760   9.540  1.00  0.00           H
ATOM   3881  OW  SOL  1025       9.840  46.630  68.270  1.00  0.00           O
ATOM   3882  HW1 SOL  1025       9.820  47.010  67.390  1.00  0.00           H
ATOM   3883  HW2 SOL  1025       9.030  46.930  68.680  1.00  0.00           H
ATOM   3884  OW  SOL  1026       1.840  20.000  31.020  1.00  0.00           O
ATOM   3885  HW1 SOL  1026       2.120  19.110  31.200  1.00  0.00           H
ATOM   3886  HW2 SOL  1026       2.630  20.530  31.100  1.00  0.00           H
ATOM   3887  OW  SOL  1027      20.390  32.470  73.030  1.00  0.00           O
ATOM   3888  HW1 SOL  1027      21.280  32.760  72.840  1.00  0.00           H
ATOM   3889  HW2 SOL  1027      20.330  31.600  72.630  1.00  0.00           H
ATOM   3890  OW  SOL  1028      15.810   9.720  19.540  1.00  0.00           O
ATOM   3891  HW1 SOL  1028      15.880   9.210  20.340  1.00  0.00           H
ATOM   3892  HW2 SOL  1028      15.060  10.290  19.680  1.00  0.00           H
ATOM   3893  OW  SOL  1029       9.120  21.440  11.730  1.00  0.00           O
ATOM   3894  HW1 SOL  1029       8.830  21.180  12.600  1.00  0.00           H
ATOM   3895  HW2 SOL  1029       9.850  22.050  11.900  1.00  0.00           H
ATOM   3896  OW  SOL  1030       1.370  23.360  14.580  1.00  0.00           O
ATOM   3897  HW1 SOL  1030       1.850  22.870  15.250  1.00  0.00           H
ATOM   3898  HW2 SOL  1030       0.460  23.300  14.850  1.00  0.00           H
ATOM   3899  OW  SOL  1031      76.980  22.790  71.450  1.00  0.00           O
ATOM   3900  HW1 SOL  1031      76.730  23.560  70.920  1.00  0.00           H
ATOM   3901  HW2 SOL  1031      76.930  23.100  72.350  1.00  0.00           H
ATOM   3902  OW  SOL  1032      25.970  36.250  76.490  1.00  0.00           O
ATOM   3903  HW1 SOL  1032      26.660  35.590  76.510  1.00  0.00           H
ATOM   3904  HW2 SOL  1032      25.770  36.410  77.410  1.00  0.00           H
ATOM   3905  OW  SOL  1033      12.420  37.080   9.990  1.00  0.00           O
ATOM   3906  HW1 SOL  1033      11.920  36.270   9.900  1.00  0.00           H
ATOM   3907  HW2 SOL  1033      12.060  37.660   9.320  1.00  0.00           H
ATOM   3908  OW  SOL  1034      14.590  26.030  75.420  1.00  0.00           O
ATOM   3909  HW1 SOL  1034      15.320  25.470  75.680  1.00  0.00           H
ATOM   3910  HW2 SOL  1034      14.500  25.890  74.480  1.00  0.00           H
ATOM   3911  OW  SOL  1035       2.560  18.750  11.230  1.00  0.00           O
ATOM   3912  HW1 SOL  1035       1.850  18.630  10.600  1.00  0.00           H
ATOM   3913  HW2 SOL  1035       3.010  17.910  11.260  1.00  0.00           H
ATOM   3914  OW  SOL  1036      14.840   7.460  15.950  1.00  0.00           O
ATOM   3915  HW1 SOL  1036      14.220   6.820  16.290  1.00  0.00           H
ATOM   3916  HW2 SOL  1036      14.570   8.290  16.350  1.00  0.00           H
ATOM   3917  OW  SOL  1037      15.120  25.920  24.600  1.00  0.00           O
ATOM   3918  HW1 SOL  1037      15.610  26.730  24.770  1.00  0.00           H
ATOM   3919  HW2 SOL  1037      15.330  25.360  25.340  1.00  0.00           H
ATOM   3920  OW  SOL  1038      72.990  46.130  73.010  1.00  0.00           O
ATOM   3921  HW1 SOL  1038      72.470  46.180  72.210  1.00  0.00           H
ATOM   3922  HW2 SOL  1038      72.520  46.670  73.640  1.00  0.00           H
ATOM   3923  OW  SOL  1039      18.820  34.100  74.610  1.00  0.00           O
ATOM   3924  HW1 SOL  1039      19.560  34.690  74.500  1.00  0.00           H
ATOM   3925  HW2 SOL  1039      19.000  33.380  74.010  1.00  0.00           H
ATOM   3926  OW  SOL  1040      17.600  41.660   0.760  1.00  0.00           O
ATOM   3927  HW1 SOL  1040      18.200  41.820   0.030  1.00  0.00           H
ATOM   3928  HW2 SOL  1040      18.110  41.870   1.540  1.00  0.00           H
ATOM   3929  OW  SOL  1041      73.970  21.190  16.640  1.00  0.00           O
ATOM   3930  HW1 SOL  1041      74.640  21.100  15.980  1.00  0.00           H
ATOM   3931  HW2 SOL  1041      73.840  20.300  16.970  1.00  0.00           H
ATOM   3932  OW  SOL  1042      19.590  12.860  29.440  1.00  0.00           O
ATOM   3933  HW1 SOL  1042      19.480  12.120  28.850  1.00  0.00           H
ATOM   3934  HW2 SOL  1042      20.530  13.010  29.480  1.00  0.00           H
ATOM   3935  OW  SOL  1043      19.320  35.590  67.500  1.00  0.00           O
ATOM   3936  HW1 SOL  1043      18.860  35.920  66.720  1.00  0.00           H
ATOM   3937  HW2 SOL  1043      19.700  34.750  67.220  1.00  0.00           H
ATOM   3938  OW  SOL  1044       0.530  27.790  25.830  1.00  0.00           O
ATOM   3939  HW1 SOL  1044       1.370  27.930  25.400  1.00  0.00           H
ATOM   3940  HW2 SOL  1044       0.750  27.640  26.750  1.00  0.00           H
ATOM   3941  OW  SOL  1045       1.010  11.010   0.320  1.00  0.00           O
ATOM   3942  HW1 SOL  1045       1.830  10.570   0.550  1.00  0.00           H
ATOM   3943  HW2 SOL  1045       1.110  11.900   0.670  1.00  0.00           H
ATOM   3944  OW  SOL  1046      16.760  16.580  12.420  1.00  0.00           O
ATOM   3945  HW1 SOL  1046      16.610  15.870  11.800  1.00  0.00           H
ATOM   3946  HW2 SOL  1046      16.050  17.200  12.270  1.00  0.00           H
ATOM   3947  OW  SOL  1047      28.290  36.070  70.020  1.00  0.00           O
ATOM   3948  HW1 SOL  1047      28.880  36.430  69.350  1.00  0.00           H
ATOM   3949  HW2 SOL  1047      27.660  36.770  70.190  1.00  0.00           H
ATOM   3950  OW  SOL  1048      16.600  20.580   1.150  1.00  0.00           O
ATOM   3951  HW1 SOL  1048      17.380  20.030   1.090  1.00  0.00           H
ATOM   3952  HW2 SOL  1048      16.930  21.470   1.130  1.00  0.00           H
ATOM   3953  OW  SOL  1049      19.270  24.930   2.810  1.00  0.00           O
ATOM   3954  HW1 SOL  1049      18.520  25.280   2.340  1.00  0.00           H
ATOM   3955  HW2 SOL  1049      19.160  25.260   3.710  1.00  0.00           H
ATOM   3956  OW  SOL  1050      77.640  21.110  73.930  1.00  0.00           O
ATOM   3957  HW1 SOL  1050      78.520  21.360  74.210  1.00  0.00           H
ATOM   3958  HW2 SOL  1050      77.650  20.150  73.910  1.00  0.00           H
ATOM   3959  OW  SOL  1051       3.850  49.080  74.460  1.00  0.00           O
ATOM   3960  HW1 SOL  1051       4.150  48.180  74.310  1.00  0.00           H
ATOM   3961  HW2 SOL  1051       4.170  49.570  73.710  1.00  0.00           H
ATOM   3962  OW  SOL  1052      69.300  25.830  13.610  1.00  0.00           O
ATOM   3963  HW1 SOL  1052      69.590  24.990  13.270  1.00  0.00           H
ATOM   3964  HW2 SOL  1052      69.850  25.990  14.370  1.00  0.00           H
ATOM   3965  OW  SOL  1053       3.150  11.110  12.870  1.00  0.00           O
ATOM   3966  HW1 SOL  1053       3.000  10.160  12.950  1.00  0.00           H
ATOM   3967  HW2 SOL  1053       2.980  11.300  11.950  1.00  0.00           H
ATOM   3968  OW  SOL  1054      73.990  14.770   8.120  1.00  0.00           O
ATOM   3969  HW1 SOL  1054      73.700  14.100   8.740  1.00  0.00           H
ATOM   3970  HW2 SOL  1054      73.710  14.440   7.270  1.00  0.00           H
ATOM   3971  OW  SOL  1055       8.670  25.020  10.650  1.00  0.00           O
ATOM   3972  HW1 SOL  1055       9.350  25.150   9.990  1.00  0.00           H
ATOM   3973  HW2 SOL  1055       8.880  24.180  11.060  1.00  0.00           H
ATOM   3974  OW  SOL  1056      76.880  18.030   5.210  1.00  0.00           O
ATOM   3975  HW1 SOL  1056      77.070  17.680   4.340  1.00  0.00           H
ATOM   3976  HW2 SOL  1056      76.000  18.410   5.130  1.00  0.00           H
ATOM   3977  OW  SOL  1057      33.390  35.000  77.720  1.00  0.00           O
ATOM   3978  HW1 SOL  1057      32.810  35.530  78.270  1.00  0.00           H
ATOM   3979  HW2 SOL  1057      33.480  35.510  76.920  1.00  0.00           H
ATOM   3980  OW  SOL  1058      14.910  34.680  69.500  1.00  0.00           O
ATOM   3981  HW1 SOL  1058      15.230  34.570  70.390  1.00  0.00           H
ATOM   3982  HW2 SOL  1058      14.600  35.580  69.460  1.00  0.00           H
ATOM   3983  OW  SOL  1059      26.340  39.950  68.720  1.00  0.00           O
ATOM   3984  HW1 SOL  1059      25.840  39.230  69.100  1.00  0.00           H
ATOM   3985  HW2 SOL  1059      25.800  40.730  68.890  1.00  0.00           H
ATOM   3986  OW  SOL  1060       0.660  26.890  68.540  1.00  0.00           O
ATOM   3987  HW1 SOL  1060       0.620  27.570  67.870  1.00  0.00           H
ATOM   3988  HW2 SOL  1060       0.220  27.260  69.300  1.00  0.00           H
ATOM   3989  OW  SOL  1061       9.760  30.250  76.460  1.00  0.00           O
ATOM   3990  HW1 SOL  1061      10.120  29.960  75.620  1.00  0.00           H
ATOM   3991  HW2 SOL  1061       9.130  29.580  76.690  1.00  0.00           H
ATOM   3992  OW  SOL  1062      22.530  27.340  16.090  1.00  0.00           O
ATOM   3993  HW1 SOL  1062      22.880  27.250  16.970  1.00  0.00           H
ATOM   3994  HW2 SOL  1062      21.610  27.570  16.210  1.00  0.00           H
ATOM   3995  OW  SOL  1063      17.080  28.240   8.750  1.00  0.00           O
ATOM   3996  HW1 SOL  1063      17.840  27.840   8.320  1.00  0.00           H
ATOM   3997  HW2 SOL  1063      17.220  28.090   9.680  1.00  0.00           H
ATOM   3998  OW  SOL  1064      17.990  34.790  70.740  1.00  0.00           O
ATOM   3999  HW1 SOL  1064      17.190  34.400  71.110  1.00  0.00           H
ATOM   4000  HW2 SOL  1064      18.360  34.110  70.190  1.00  0.00           H
ATOM   4001  OW  SOL  1065      72.030  26.870  13.430  1.00  0.00           O
ATOM   4002  HW1 SOL  1065      72.040  26.110  14.020  1.00  0.00           H
ATOM   4003  HW2 SOL  1065      71.920  26.490  12.560  1.00  0.00           H
ATOM   4004  OW  SOL  1066       6.910  24.850   5.390  1.00  0.00           O
ATOM   4005  HW1 SOL  1066       7.570  24.350   5.870  1.00  0.00           H
ATOM   4006  HW2 SOL  1066       6.840  25.680   5.870  1.00  0.00           H
ATOM   4007  OW  SOL  1067      12.680  11.030   9.250  1.00  0.00           O
ATOM   4008  HW1 SOL  1067      12.460  11.960   9.240  1.00  0.00           H
ATOM   4009  HW2 SOL  1067      13.110  10.870   8.410  1.00  0.00           H
ATOM   4010  OW  SOL  1068      75.940  27.500  21.330  1.00  0.00           O
ATOM   4011  HW1 SOL  1068      76.580  26.920  20.920  1.00  0.00           H
ATOM   4012  HW2 SOL  1068      75.350  27.750  20.620  1.00  0.00           H
ATOM   4013  OW  SOL  1069      75.830  18.580   9.190  1.00  0.00           O
ATOM   4014  HW1 SOL  1069      76.210  19.010   8.430  1.00  0.00           H
ATOM   4015  HW2 SOL  1069      76.090  17.660   9.100  1.00  0.00           H
ATOM   4016  OW  SOL  1070       1.050  28.020  20.240  1.00  0.00           O
ATOM   4017  HW1 SOL  1070       1.270  28.560  19.480  1.00  0.00           H
ATOM   4018  HW2 SOL  1070       1.020  28.640  20.970  1.00  0.00           H
ATOM   4019  OW  SOL  1071       3.350  22.640  18.280  1.00  0.00           O
ATOM   4020  HW1 SOL  1071       2.390  22.710  18.340  1.00  0.00           H
ATOM   4021  HW2 SOL  1071       3.500  22.190  17.450  1.00  0.00           H
ATOM   4022  OW  SOL  1072      10.180  39.680  14.340  1.00  0.00           O
ATOM   4023  HW1 SOL  1072       9.430  40.180  14.640  1.00  0.00           H
ATOM   4024  HW2 SOL  1072      10.940  40.220  14.550  1.00  0.00           H
ATOM   4025  OW  SOL  1073      10.260  22.700  14.820  1.00  0.00           O
ATOM   4026  HW1 SOL  1073      10.270  23.150  15.660  1.00  0.00           H
ATOM   4027  HW2 SOL  1073      10.510  23.370  14.180  1.00  0.00           H
ATOM   4028  OW  SOL  1074      79.070  13.810  13.990  1.00  0.00           O
ATOM   4029  HW1 SOL  1074      79.910  13.390  14.170  1.00  0.00           H
ATOM   4030  HW2 SOL  1074      79.110  14.030  13.060  1.00  0.00           H
ATOM   4031  OW  SOL  1075      34.350  33.690   7.830  1.00  0.00           O
ATOM   4032  HW1 SOL  1075      35.210  34.050   8.030  1.00  0.00           H
ATOM   4033  HW2 SOL  1075      33.800  34.460   7.690  1.00  0.00           H
ATOM   4034  OW  SOL  1076       3.850  19.420  20.450  1.00  0.00           O
ATOM   4035  HW1 SOL  1076       3.080  19.510  19.890  1.00  0.00           H
ATOM   4036  HW2 SOL  1076       3.510  19.400  21.340  1.00  0.00           H
ATOM   4037  OW  SOL  1077      13.200  44.520  58.720  1.00  0.00           O
ATOM   4038  HW1 SOL  1077      13.860  45.070  59.140  1.00  0.00           H
ATOM   4039  HW2 SOL  1077      13.690  44.000  58.080  1.00  0.00           H
ATOM   4040  OW  SOL  1078       7.820  48.090  72.720  1.00  0.00           O
ATOM   4041  HW1 SOL  1078       7.940  48.940  72.280  1.00  0.00           H
ATOM   4042  HW2 SOL  1078       8.260  47.460  72.150  1.00  0.00           H
ATOM   4043  OW  SOL  1079       1.420  24.830   9.590  1.00  0.00           O
ATOM   4044  HW1 SOL  1079       0.620  24.470   9.190  1.00  0.00           H
ATOM   4045  HW2 SOL  1079       1.770  24.100  10.100  1.00  0.00           H
ATOM   4046  OW  SOL  1080       7.880  40.250  11.010  1.00  0.00           O
ATOM   4047  HW1 SOL  1080       7.490  39.850  11.790  1.00  0.00           H
ATOM   4048  HW2 SOL  1080       7.380  39.890  10.280  1.00  0.00           H
ATOM   4049  OW  SOL  1081      12.310  28.980  15.240  1.00  0.00           O
ATOM   4050  HW1 SOL  1081      11.370  29.100  15.180  1.00  0.00           H
ATOM   4051  HW2 SOL  1081      12.590  29.560  15.950  1.00  0.00           H
ATOM   4052  OW  SOL  1082      21.500  10.150  25.890  1.00  0.00           O
ATOM   4053  HW1 SOL  1082      20.820  10.820  25.780  1.00  0.00           H
ATOM   4054  HW2 SOL  1082      22.030  10.210  25.100  1.00  0.00           H
ATOM   4055  OW  SOL  1083      14.880  29.810   7.850  1.00  0.00           O
ATOM   4056  HW1 SOL  1083      15.760  29.470   8.020  1.00  0.00           H
ATOM   4057  HW2 SOL  1083      14.600  30.170   8.690  1.00  0.00           H
ATOM   4058  OW  SOL  1084      18.170  33.780  14.000  1.00  0.00           O
ATOM   4059  HW1 SOL  1084      18.080  34.730  13.940  1.00  0.00           H
ATOM   4060  HW2 SOL  1084      17.280  33.470  14.210  1.00  0.00           H
ATOM   4061  OW  SOL  1085      16.320  42.950  65.370  1.00  0.00           O
ATOM   4062  HW1 SOL  1085      15.470  43.120  64.940  1.00  0.00           H
ATOM   4063  HW2 SOL  1085      16.310  43.510  66.150  1.00  0.00           H
ATOM   4064  OW  SOL  1086       0.260  20.850  17.640  1.00  0.00           O
ATOM   4065  HW1 SOL  1086       0.410  21.000  18.570  1.00  0.00           H
ATOM   4066  HW2 SOL  1086       0.910  20.200  17.390  1.00  0.00           H
ATOM   4067  OW  SOL  1087      68.120  22.760  78.630  1.00  0.00           O
ATOM   4068  HW1 SOL  1087      68.000  23.680  78.390  1.00  0.00           H
ATOM   4069  HW2 SOL  1087      69.040  22.580  78.450  1.00  0.00           H
ATOM   4070  OW  SOL  1088       9.510   7.960  12.890  1.00  0.00           O
ATOM   4071  HW1 SOL  1088       9.850   8.220  12.030  1.00  0.00           H
ATOM   4072  HW2 SOL  1088       9.230   8.790  13.290  1.00  0.00           H
ATOM   4073  OW  SOL  1089      37.690  32.320  27.160  1.00  0.00           O
ATOM   4074  HW1 SOL  1089      37.050  33.020  27.030  1.00  0.00           H
ATOM   4075  HW2 SOL  1089      37.180  31.600  27.560  1.00  0.00           H
ATOM   4076  OW  SOL  1090      10.480  33.180  79.230  1.00  0.00           O
ATOM   4077  HW1 SOL  1090      10.830  33.340  80.110  1.00  0.00           H
ATOM   4078  HW2 SOL  1090      10.370  32.230  79.190  1.00  0.00           H
ATOM   4079  OW  SOL  1091      70.910  11.100   6.520  1.00  0.00           O
ATOM   4080  HW1 SOL  1091      70.350  10.540   5.970  1.00  0.00           H
ATOM   4081  HW2 SOL  1091      70.550  11.010   7.400  1.00  0.00           H
ATOM   4082  OW  SOL  1092       0.880  27.530   8.920  1.00  0.00           O
ATOM   4083  HW1 SOL  1092       0.840  27.990   9.760  1.00  0.00           H
ATOM   4084  HW2 SOL  1092       1.140  26.640   9.150  1.00  0.00           H
ATOM   4085  OW  SOL  1093       7.250  20.470  10.000  1.00  0.00           O
ATOM   4086  HW1 SOL  1093       6.860  21.320   9.760  1.00  0.00           H
ATOM   4087  HW2 SOL  1093       8.090  20.690  10.390  1.00  0.00           H
ATOM   4088  OW  SOL  1094      13.080  16.290   3.610  1.00  0.00           O
ATOM   4089  HW1 SOL  1094      13.990  16.470   3.360  1.00  0.00           H
ATOM   4090  HW2 SOL  1094      13.040  15.340   3.700  1.00  0.00           H
ATOM   4091  OW  SOL  1095       4.940  23.760  28.760  1.00  0.00           O
ATOM   4092  HW1 SOL  1095       5.300  22.900  28.530  1.00  0.00           H
ATOM   4093  HW2 SOL  1095       5.110  24.300  28.000  1.00  0.00           H
ATOM   4094  OW  SOL  1096       3.370   8.950  72.180  1.00  0.00           O
ATOM   4095  HW1 SOL  1096       3.590   9.810  72.530  1.00  0.00           H
ATOM   4096  HW2 SOL  1096       4.200   8.580  71.900  1.00  0.00           H
ATOM   4097  OW  SOL  1097      14.790  24.760  65.040  1.00  0.00           O
ATOM   4098  HW1 SOL  1097      15.740  24.890  65.030  1.00  0.00           H
ATOM   4099  HW2 SOL  1097      14.610  24.410  65.910  1.00  0.00           H
ATOM   4100  OW  SOL  1098      22.580  20.570  65.430  1.00  0.00           O
ATOM   4101  HW1 SOL  1098      21.660  20.780  65.600  1.00  0.00           H
ATOM   4102  HW2 SOL  1098      22.650  20.590  64.470  1.00  0.00           H
ATOM   4103  OW  SOL  1099       6.730  38.820   8.830  1.00  0.00           O
ATOM   4104  HW1 SOL  1099       5.920  38.600   8.380  1.00  0.00           H
ATOM   4105  HW2 SOL  1099       7.410  38.690   8.180  1.00  0.00           H
ATOM   4106  OW  SOL  1100      67.560  14.720  25.220  1.00  0.00           O
ATOM   4107  HW1 SOL  1100      67.950  15.590  25.350  1.00  0.00           H
ATOM   4108  HW2 SOL  1100      67.210  14.490  26.080  1.00  0.00           H
ATOM   4109  OW  SOL  1101      36.780  25.410  17.950  1.00  0.00           O
ATOM   4110  HW1 SOL  1101      36.160  26.080  18.220  1.00  0.00           H
ATOM   4111  HW2 SOL  1101      37.180  25.110  18.760  1.00  0.00           H
ATOM   4112  OW  SOL  1102       1.600   8.750  11.770  1.00  0.00           O
ATOM   4113  HW1 SOL  1102       0.940   8.320  12.320  1.00  0.00           H
ATOM   4114  HW2 SOL  1102       2.080   8.020  11.370  1.00  0.00           H
ATOM   4115  OW  SOL  1103       2.490  21.620  69.740  1.00  0.00           O
ATOM   4116  HW1 SOL  1103       2.550  21.070  68.950  1.00  0.00           H
ATOM   4117  HW2 SOL  1103       1.640  22.060  69.660  1.00  0.00           H
ATOM   4118  OW  SOL  1104       6.010  38.920  12.810  1.00  0.00           O
ATOM   4119  HW1 SOL  1104       5.470  38.330  13.330  1.00  0.00           H
ATOM   4120  HW2 SOL  1104       5.490  39.080  12.020  1.00  0.00           H
ATOM   4121  OW  SOL  1105      13.100  25.450   2.620  1.00  0.00           O
ATOM   4122  HW1 SOL  1105      13.260  24.790   3.290  1.00  0.00           H
ATOM   4123  HW2 SOL  1105      13.640  26.200   2.880  1.00  0.00           H
ATOM   4124  OW  SOL  1106      20.870  35.890  74.200  1.00  0.00           O
ATOM   4125  HW1 SOL  1106      21.490  35.480  74.810  1.00  0.00           H
ATOM   4126  HW2 SOL  1106      21.040  36.830  74.280  1.00  0.00           H
ATOM   4127  OW  SOL  1107      62.120  32.720  17.510  1.00  0.00           O
ATOM   4128  HW1 SOL  1107      62.600  33.260  16.890  1.00  0.00           H
ATOM   4129  HW2 SOL  1107      61.460  33.310  17.890  1.00  0.00           H
ATOM   4130  OW  SOL  1108       6.030  37.810  78.250  1.00  0.00           O
ATOM   4131  HW1 SOL  1108       6.750  37.250  77.970  1.00  0.00           H
ATOM   4132  HW2 SOL  1108       6.390  38.700  78.230  1.00  0.00           H
ATOM   4133  OW  SOL  1109       3.980  45.990   6.230  1.00  0.00           O
ATOM   4134  HW1 SOL  1109       3.810  46.240   5.320  1.00  0.00           H
ATOM   4135  HW2 SOL  1109       4.930  45.870   6.280  1.00  0.00           H
ATOM   4136  OW  SOL  1110      50.320  26.910  79.160  1.00  0.00           O
ATOM   4137  HW1 SOL  1110      50.810  26.160  78.820  1.00  0.00           H
ATOM   4138  HW2 SOL  1110      50.850  27.230  79.890  1.00  0.00           H
ATOM   4139  OW  SOL  1111       0.360  16.680  13.730  1.00  0.00           O
ATOM   4140  HW1 SOL  1111      -0.220  16.810  12.980  1.00  0.00           H
ATOM   4141  HW2 SOL  1111       1.090  16.170  13.380  1.00  0.00           H
ATOM   4142  OW  SOL  1112      64.600  32.090  19.220  1.00  0.00           O
ATOM   4143  HW1 SOL  1112      63.840  31.870  18.680  1.00  0.00           H
ATOM   4144  HW2 SOL  1112      64.220  32.410  20.050  1.00  0.00           H
ATOM   4145  OW  SOL  1113      69.380  40.080   1.630  1.00  0.00           O
ATOM   4146  HW1 SOL  1113      70.150  40.180   2.200  1.00  0.00           H
ATOM   4147  HW2 SOL  1113      69.250  39.130   1.570  1.00  0.00           H
ATOM   4148  OW  SOL  1114      22.860  49.430  24.860  1.00  0.00           O
ATOM   4149  HW1 SOL  1114      22.200  49.660  25.510  1.00  0.00           H
ATOM   4150  HW2 SOL  1114      22.550  48.620  24.460  1.00  0.00           H
ATOM   4151  OW  SOL  1115      11.880  32.790  70.220  1.00  0.00           O
ATOM   4152  HW1 SOL  1115      11.750  33.040  71.140  1.00  0.00           H
ATOM   4153  HW2 SOL  1115      12.710  32.300  70.230  1.00  0.00           H
ATOM   4154  OW  SOL  1116       6.900  36.150  17.980  1.00  0.00           O
ATOM   4155  HW1 SOL  1116       6.560  36.610  18.750  1.00  0.00           H
ATOM   4156  HW2 SOL  1116       7.260  35.330  18.320  1.00  0.00           H
ATOM   4157  OW  SOL  1117       4.340   9.530  75.730  1.00  0.00           O
ATOM   4158  HW1 SOL  1117       4.460   8.580  75.800  1.00  0.00           H
ATOM   4159  HW2 SOL  1117       5.090   9.830  75.220  1.00  0.00           H
ATOM   4160  OW  SOL  1118      10.460  30.830  61.680  1.00  0.00           O
ATOM   4161  HW1 SOL  1118      11.210  31.400  61.530  1.00  0.00           H
ATOM   4162  HW2 SOL  1118      10.790  30.170  62.300  1.00  0.00           H
ATOM   4163  OW  SOL  1119      18.220  29.000   0.160  1.00  0.00           O
ATOM   4164  HW1 SOL  1119      18.730  28.580  -0.530  1.00  0.00           H
ATOM   4165  HW2 SOL  1119      17.750  28.280   0.570  1.00  0.00           H
ATOM   4166  OW  SOL  1120      12.610  32.060  13.410  1.00  0.00           O
ATOM   4167  HW1 SOL  1120      12.240  31.650  12.630  1.00  0.00           H
ATOM   4168  HW2 SOL  1120      13.450  31.620  13.550  1.00  0.00           H
ATOM   4169  OW  SOL  1121       6.200  51.560   5.840  1.00  0.00           O
ATOM   4170  HW1 SOL  1121       7.100  51.270   6.020  1.00  0.00           H
ATOM   4171  HW2 SOL  1121       5.680  51.200   6.560  1.00  0.00           H
ATOM   4172  OW  SOL  1122      22.390  38.750  33.280  1.00  0.00           O
ATOM   4173  HW1 SOL  1122      22.860  38.410  34.050  1.00  0.00           H
ATOM   4174  HW2 SOL  1122      21.960  39.540  33.600  1.00  0.00           H
ATOM   4175  OW  SOL  1123       7.960  32.470  77.660  1.00  0.00           O
ATOM   4176  HW1 SOL  1123       7.340  32.580  76.930  1.00  0.00           H
ATOM   4177  HW2 SOL  1123       8.540  31.770  77.370  1.00  0.00           H
ATOM   4178  OW  SOL  1124       5.720  19.760  14.530  1.00  0.00           O
ATOM   4179  HW1 SOL  1124       6.670  19.780  14.400  1.00  0.00           H
ATOM   4180  HW2 SOL  1124       5.570  18.960  15.020  1.00  0.00           H
ATOM   4181  OW  SOL  1125      29.110  49.920   8.020  1.00  0.00           O
ATOM   4182  HW1 SOL  1125      28.320  50.230   8.460  1.00  0.00           H
ATOM   4183  HW2 SOL  1125      29.770  49.890   8.720  1.00  0.00           H
ATOM   4184  OW  SOL  1126      64.150  17.130  15.650  1.00  0.00           O
ATOM   4185  HW1 SOL  1126      63.360  16.680  15.350  1.00  0.00           H
ATOM   4186  HW2 SOL  1126      64.660  16.450  16.090  1.00  0.00           H
ATOM   4187  OW  SOL  1127       2.920  22.860   4.950  1.00  0.00           O
ATOM   4188  HW1 SOL  1127       3.240  22.830   4.050  1.00  0.00           H
ATOM   4189  HW2 SOL  1127       3.150  23.730   5.270  1.00  0.00           H
ATOM   4190  OW  SOL  1128      16.440  27.270   1.300  1.00  0.00           O
ATOM   4191  HW1 SOL  1128      15.560  26.920   1.160  1.00  0.00           H
ATOM   4192  HW2 SOL  1128      16.450  27.560   2.210  1.00  0.00           H
ATOM   4193  OW  SOL  1129      69.790  36.600  74.010  1.00  0.00           O
ATOM   4194  HW1 SOL  1129      70.360  35.830  74.090  1.00  0.00           H
ATOM   4195  HW2 SOL  1129      70.250  37.170  73.390  1.00  0.00           H
ATOM   4196  OW  SOL  1130      15.160  34.240  10.700  1.00  0.00           O
ATOM   4197  HW1 SOL  1130      14.820  34.990  10.220  1.00  0.00           H
ATOM   4198  HW2 SOL  1130      14.570  34.140  11.440  1.00  0.00           H
ATOM   4199  OW  SOL  1131       9.320  28.860  65.040  1.00  0.00           O
ATOM   4200  HW1 SOL  1131      10.140  28.780  64.550  1.00  0.00           H
ATOM   4201  HW2 SOL  1131       9.590  28.870  65.960  1.00  0.00           H
ATOM   4202  OW  SOL  1132      18.910  13.770  24.500  1.00  0.00           O
ATOM   4203  HW1 SOL  1132      19.030  12.850  24.750  1.00  0.00           H
ATOM   4204  HW2 SOL  1132      19.070  14.260  25.310  1.00  0.00           H
ATOM   4205  OW  SOL  1133       6.110  37.990  75.310  1.00  0.00           O
ATOM   4206  HW1 SOL  1133       5.980  37.680  76.210  1.00  0.00           H
ATOM   4207  HW2 SOL  1133       6.750  38.690  75.390  1.00  0.00           H
ATOM   4208  OW  SOL  1134       7.780  15.920  23.900  1.00  0.00           O
ATOM   4209  HW1 SOL  1134       8.100  16.800  23.720  1.00  0.00           H
ATOM   4210  HW2 SOL  1134       6.890  16.050  24.220  1.00  0.00           H
ATOM   4211  OW  SOL  1135      66.500   5.820  12.070  1.00  0.00           O
ATOM   4212  HW1 SOL  1135      66.800   6.730  12.000  1.00  0.00           H
ATOM   4213  HW2 SOL  1135      66.350   5.700  13.010  1.00  0.00           H
ATOM   4214  OW  SOL  1136      63.130  40.660  77.050  1.00  0.00           O
ATOM   4215  HW1 SOL  1136      62.660  41.380  77.460  1.00  0.00           H
ATOM   4216  HW2 SOL  1136      64.020  40.970  76.960  1.00  0.00           H
ATOM   4217  OW  SOL  1137       5.830  33.030  21.680  1.00  0.00           O
ATOM   4218  HW1 SOL  1137       6.580  32.730  22.200  1.00  0.00           H
ATOM   4219  HW2 SOL  1137       6.070  33.920  21.410  1.00  0.00           H
ATOM   4220  OW  SOL  1138       1.100  34.650  24.510  1.00  0.00           O
ATOM   4221  HW1 SOL  1138       1.520  34.100  23.850  1.00  0.00           H
ATOM   4222  HW2 SOL  1138       0.600  34.040  25.050  1.00  0.00           H
ATOM   4223  OW  SOL  1139      11.040  15.120  10.160  1.00  0.00           O
ATOM   4224  HW1 SOL  1139      10.230  14.990  10.640  1.00  0.00           H
ATOM   4225  HW2 SOL  1139      10.880  14.720   9.300  1.00  0.00           H
ATOM   4226  OW  SOL  1140      72.860  15.770  21.540  1.00  0.00           O
ATOM   4227  HW1 SOL  1140      72.430  16.620  21.590  1.00  0.00           H
ATOM   4228  HW2 SOL  1140      72.200  15.150  21.860  1.00  0.00           H
ATOM   4229  OW  SOL  1141      74.400  27.130   3.930  1.00  0.00           O
ATOM   4230  HW1 SOL  1141      73.790  27.810   4.230  1.00  0.00           H
ATOM   4231  HW2 SOL  1141      74.220  26.380   4.500  1.00  0.00           H
ATOM   4232  OW  SOL  1142      73.960  31.940   1.870  1.00  0.00           O
ATOM   4233  HW1 SOL  1142      73.980  32.890   1.890  1.00  0.00           H
ATOM   4234  HW2 SOL  1142      74.780  31.670   2.300  1.00  0.00           H
ATOM   4235  OW  SOL  1143       8.300  35.760  24.980  1.00  0.00           O
ATOM   4236  HW1 SOL  1143       8.510  36.560  25.470  1.00  0.00           H
ATOM   4237  HW2 SOL  1143       9.010  35.670  24.340  1.00  0.00           H
ATOM   4238  OW  SOL  1144       5.210  24.850  18.590  1.00  0.00           O
ATOM   4239  HW1 SOL  1144       5.420  24.730  19.510  1.00  0.00           H
ATOM   4240  HW2 SOL  1144       4.470  24.270  18.420  1.00  0.00           H
ATOM   4241  OW  SOL  1145      10.120  76.050  16.740  1.00  0.00           O
ATOM   4242  HW1 SOL  1145      10.300  76.990  16.710  1.00  0.00           H
ATOM   4243  HW2 SOL  1145      10.520  75.750  17.550  1.00  0.00           H
ATOM   4244  OW  SOL  1146      77.820  18.440  18.290  1.00  0.00           O
ATOM   4245  HW1 SOL  1146      77.570  19.310  18.590  1.00  0.00           H
ATOM   4246  HW2 SOL  1146      77.990  17.950  19.090  1.00  0.00           H
ATOM   4247  OW  SOL  1147      26.540  30.490  20.700  1.00  0.00           O
ATOM   4248  HW1 SOL  1147      26.780  31.310  20.270  1.00  0.00           H
ATOM   4249  HW2 SOL  1147      25.860  30.740  21.330  1.00  0.00           H
ATOM   4250  OW  SOL  1148      12.190  43.280   7.640  1.00  0.00           O
ATOM   4251  HW1 SOL  1148      12.710  42.750   8.260  1.00  0.00           H
ATOM   4252  HW2 SOL  1148      11.480  42.700   7.380  1.00  0.00           H
ATOM   4253  OW  SOL  1149      11.930  32.500  76.270  1.00  0.00           O
ATOM   4254  HW1 SOL  1149      11.310  31.800  76.490  1.00  0.00           H
ATOM   4255  HW2 SOL  1149      12.430  32.620  77.080  1.00  0.00           H
ATOM   4256  OW  SOL  1150       2.990  19.320  27.690  1.00  0.00           O
ATOM   4257  HW1 SOL  1150       3.150  18.370  27.770  1.00  0.00           H
ATOM   4258  HW2 SOL  1150       3.780  19.720  28.040  1.00  0.00           H
ATOM   4259  OW  SOL  1151      15.810  31.100  76.830  1.00  0.00           O
ATOM   4260  HW1 SOL  1151      16.720  30.970  77.070  1.00  0.00           H
ATOM   4261  HW2 SOL  1151      15.510  30.240  76.530  1.00  0.00           H
ATOM   4262  OW  SOL  1152      10.610  23.130   2.600  1.00  0.00           O
ATOM   4263  HW1 SOL  1152      10.660  24.080   2.680  1.00  0.00           H
ATOM   4264  HW2 SOL  1152      10.280  22.830   3.450  1.00  0.00           H
ATOM   4265  OW  SOL  1153      16.230  21.040  12.950  1.00  0.00           O
ATOM   4266  HW1 SOL  1153      17.050  21.390  12.570  1.00  0.00           H
ATOM   4267  HW2 SOL  1153      16.480  20.710  13.810  1.00  0.00           H
ATOM   4268  OW  SOL  1154       8.730  11.570  14.110  1.00  0.00           O
ATOM   4269  HW1 SOL  1154       9.250  12.320  13.850  1.00  0.00           H
ATOM   4270  HW2 SOL  1154       7.830  11.800  13.870  1.00  0.00           H
ATOM   4271  OW  SOL  1155      17.930  25.340   7.810  1.00  0.00           O
ATOM   4272  HW1 SOL  1155      18.020  24.420   8.060  1.00  0.00           H
ATOM   4273  HW2 SOL  1155      18.780  25.730   7.990  1.00  0.00           H
ATOM   4274  OW  SOL  1156      10.880  19.670  71.860  1.00  0.00           O
ATOM   4275  HW1 SOL  1156      10.530  20.300  72.490  1.00  0.00           H
ATOM   4276  HW2 SOL  1156      11.740  20.010  71.620  1.00  0.00           H
ATOM   4277  OW  SOL  1157      77.300  19.980   7.080  1.00  0.00           O
ATOM   4278  HW1 SOL  1157      77.170  19.370   6.340  1.00  0.00           H
ATOM   4279  HW2 SOL  1157      77.900  20.640   6.740  1.00  0.00           H
ATOM   4280  OW  SOL  1158       3.350  23.130  21.590  1.00  0.00           O
ATOM   4281  HW1 SOL  1158       3.790  23.620  22.290  1.00  0.00           H
ATOM   4282  HW2 SOL  1158       3.070  22.320  22.000  1.00  0.00           H
ATOM   4283  OW  SOL  1159      10.540  50.100  31.350  1.00  0.00           O
ATOM   4284  HW1 SOL  1159      10.220  49.210  31.200  1.00  0.00           H
ATOM   4285  HW2 SOL  1159      10.220  50.320  32.230  1.00  0.00           H
ATOM   4286  OW  SOL  1160       3.600  37.750   4.740  1.00  0.00           O
ATOM   4287  HW1 SOL  1160       3.770  37.150   5.460  1.00  0.00           H
ATOM   4288  HW2 SOL  1160       3.540  38.620   5.150  1.00  0.00           H
ATOM   4289  OW  SOL  1161      17.070  36.090  75.690  1.00  0.00           O
ATOM   4290  HW1 SOL  1161      16.330  35.860  75.140  1.00  0.00           H
ATOM   4291  HW2 SOL  1161      17.780  35.520  75.400  1.00  0.00           H
ATOM   4292  OW  SOL  1162      63.290  29.140  13.620  1.00  0.00           O
ATOM   4293  HW1 SOL  1162      62.560  28.560  13.830  1.00  0.00           H
ATOM   4294  HW2 SOL  1162      63.550  28.900  12.740  1.00  0.00           H
ATOM   4295  OW  SOL  1163      14.410  19.940  64.440  1.00  0.00           O
ATOM   4296  HW1 SOL  1163      14.290  20.860  64.190  1.00  0.00           H
ATOM   4297  HW2 SOL  1163      15.310  19.900  64.770  1.00  0.00           H
ATOM   4298  OW  SOL  1164       7.180  27.480   6.610  1.00  0.00           O
ATOM   4299  HW1 SOL  1164       6.590  28.230   6.490  1.00  0.00           H
ATOM   4300  HW2 SOL  1164       7.870  27.810   7.180  1.00  0.00           H
ATOM   4301  OW  SOL  1165      71.510  18.350   0.750  1.00  0.00           O
ATOM   4302  HW1 SOL  1165      71.660  17.420   0.610  1.00  0.00           H
ATOM   4303  HW2 SOL  1165      70.810  18.380   1.410  1.00  0.00           H
ATOM   4304  OW  SOL  1166      10.260  36.860  15.130  1.00  0.00           O
ATOM   4305  HW1 SOL  1166      10.230  37.780  14.850  1.00  0.00           H
ATOM   4306  HW2 SOL  1166       9.410  36.500  14.870  1.00  0.00           H
ATOM   4307  OW  SOL  1167      29.200   6.500  22.340  1.00  0.00           O
ATOM   4308  HW1 SOL  1167      29.290   5.910  21.600  1.00  0.00           H
ATOM   4309  HW2 SOL  1167      29.950   7.090  22.280  1.00  0.00           H
ATOM   4310  OW  SOL  1168      12.650  36.550  13.950  1.00  0.00           O
ATOM   4311  HW1 SOL  1168      11.710  36.400  14.070  1.00  0.00           H
ATOM   4312  HW2 SOL  1168      12.700  37.350  13.430  1.00  0.00           H
ATOM   4313  OW  SOL  1169      20.760  19.860  28.610  1.00  0.00           O
ATOM   4314  HW1 SOL  1169      19.850  19.870  28.330  1.00  0.00           H
ATOM   4315  HW2 SOL  1169      21.110  19.030  28.270  1.00  0.00           H
ATOM   4316  OW  SOL  1170      16.040  44.960   6.010  1.00  0.00           O
ATOM   4317  HW1 SOL  1170      15.580  44.340   5.440  1.00  0.00           H
ATOM   4318  HW2 SOL  1170      16.970  44.750   5.890  1.00  0.00           H
ATOM   4319  OW  SOL  1171      65.160   8.090  33.500  1.00  0.00           O
ATOM   4320  HW1 SOL  1171      65.740   7.390  33.790  1.00  0.00           H
ATOM   4321  HW2 SOL  1171      64.870   7.810  32.630  1.00  0.00           H
ATOM   4322  OW  SOL  1172      12.740  16.910  16.260  1.00  0.00           O
ATOM   4323  HW1 SOL  1172      11.870  16.820  16.660  1.00  0.00           H
ATOM   4324  HW2 SOL  1172      12.800  17.830  16.040  1.00  0.00           H
ATOM   4325  OW  SOL  1173       8.320  13.900  18.530  1.00  0.00           O
ATOM   4326  HW1 SOL  1173       7.870  14.170  19.330  1.00  0.00           H
ATOM   4327  HW2 SOL  1173       8.770  13.090  18.770  1.00  0.00           H
ATOM   4328  OW  SOL  1174      65.760  25.670   7.070  1.00  0.00           O
ATOM   4329  HW1 SOL  1174      65.920  26.330   7.750  1.00  0.00           H
ATOM   4330  HW2 SOL  1174      64.810  25.550   7.060  1.00  0.00           H
ATOM   4331  OW  SOL  1175      18.900  18.920  13.380  1.00  0.00           O
ATOM   4332  HW1 SOL  1175      18.080  18.510  13.630  1.00  0.00           H
ATOM   4333  HW2 SOL  1175      18.980  19.680  13.960  1.00  0.00           H
ATOM   4334  OW  SOL  1176       6.900  54.790  10.130  1.00  0.00           O
ATOM   4335  HW1 SOL  1176       7.580  55.450  10.110  1.00  0.00           H
ATOM   4336  HW2 SOL  1176       7.310  54.020  10.520  1.00  0.00           H
ATOM   4337  OW  SOL  1177      13.240  17.450  56.200  1.00  0.00           O
ATOM   4338  HW1 SOL  1177      13.200  18.300  56.640  1.00  0.00           H
ATOM   4339  HW2 SOL  1177      12.610  16.900  56.670  1.00  0.00           H
ATOM   4340  OW  SOL  1178      13.870  32.810  78.260  1.00  0.00           O
ATOM   4341  HW1 SOL  1178      14.500  32.180  77.890  1.00  0.00           H
ATOM   4342  HW2 SOL  1178      14.320  33.650  78.200  1.00  0.00           H
ATOM   4343  OW  SOL  1179       5.340  40.110   4.880  1.00  0.00           O
ATOM   4344  HW1 SOL  1179       4.670  40.520   4.340  1.00  0.00           H
ATOM   4345  HW2 SOL  1179       5.780  39.500   4.290  1.00  0.00           H
ATOM   4346  OW  SOL  1180      12.550  27.170  60.360  1.00  0.00           O
ATOM   4347  HW1 SOL  1180      13.220  27.420  59.720  1.00  0.00           H
ATOM   4348  HW2 SOL  1180      12.350  26.260  60.160  1.00  0.00           H
ATOM   4349  OW  SOL  1181      75.510  31.780   9.560  1.00  0.00           O
ATOM   4350  HW1 SOL  1181      75.870  32.610   9.870  1.00  0.00           H
ATOM   4351  HW2 SOL  1181      75.940  31.630   8.720  1.00  0.00           H
ATOM   4352  OW  SOL  1182       7.860  33.370  18.660  1.00  0.00           O
ATOM   4353  HW1 SOL  1182       8.640  33.370  19.220  1.00  0.00           H
ATOM   4354  HW2 SOL  1182       7.260  32.760  19.090  1.00  0.00           H
ATOM   4355  OW  SOL  1183      79.580  28.800  11.470  1.00  0.00           O
ATOM   4356  HW1 SOL  1183      80.330  29.140  11.960  1.00  0.00           H
ATOM   4357  HW2 SOL  1183      78.940  29.510  11.480  1.00  0.00           H
ATOM   4358  OW  SOL  1184       2.800  35.680  40.670  1.00  0.00           O
ATOM   4359  HW1 SOL  1184       3.350  36.220  41.240  1.00  0.00           H
ATOM   4360  HW2 SOL  1184       2.360  36.310  40.100  1.00  0.00           H
ATOM   4361  OW  SOL  1185      31.570  38.920  26.250  1.00  0.00           O
ATOM   4362  HW1 SOL  1185      31.410  38.040  26.590  1.00  0.00           H
ATOM   4363  HW2 SOL  1185      32.010  38.770  25.410  1.00  0.00           H
ATOM   4364  OW  SOL  1186      15.850  25.400  21.250  1.00  0.00           O
ATOM   4365  HW1 SOL  1186      15.190  25.910  20.780  1.00  0.00           H
ATOM   4366  HW2 SOL  1186      16.580  26.010  21.390  1.00  0.00           H
ATOM   4367  OW  SOL  1187      28.080  18.180  32.050  1.00  0.00           O
ATOM   4368  HW1 SOL  1187      28.470  18.320  31.180  1.00  0.00           H
ATOM   4369  HW2 SOL  1187      27.130  18.210  31.890  1.00  0.00           H
ATOM   4370  OW  SOL  1188       9.820  28.680  14.160  1.00  0.00           O
ATOM   4371  HW1 SOL  1188       9.180  29.330  13.870  1.00  0.00           H
ATOM   4372  HW2 SOL  1188       9.450  27.840  13.890  1.00  0.00           H
ATOM   4373  OW  SOL  1189       8.130  29.910  39.390  1.00  0.00           O
ATOM   4374  HW1 SOL  1189       8.930  30.210  38.950  1.00  0.00           H
ATOM   4375  HW2 SOL  1189       8.190  30.300  40.270  1.00  0.00           H
ATOM   4376  OW  SOL  1190      10.450  26.160  20.800  1.00  0.00           O
ATOM   4377  HW1 SOL  1190      10.330  25.210  20.760  1.00  0.00           H
ATOM   4378  HW2 SOL  1190      10.830  26.320  21.670  1.00  0.00           H
ATOM   4379  OW  SOL  1191      79.030  35.470  33.560  1.00  0.00           O
ATOM   4380  HW1 SOL  1191      79.240  34.610  33.200  1.00  0.00           H
ATOM   4381  HW2 SOL  1191      78.130  35.380  33.880  1.00  0.00           H
ATOM   4382  OW  SOL  1192      18.860  22.280  21.680  1.00  0.00           O
ATOM   4383  HW1 SOL  1192      18.690  21.560  21.080  1.00  0.00           H
ATOM   4384  HW2 SOL  1192      18.010  22.700  21.790  1.00  0.00           H
ATOM   4385  OW  SOL  1193      18.590  32.390  29.790  1.00  0.00           O
ATOM   4386  HW1 SOL  1193      18.870  32.280  28.880  1.00  0.00           H
ATOM   4387  HW2 SOL  1193      19.330  32.820  30.210  1.00  0.00           H
ATOM   4388  OW  SOL  1194      72.060  19.190  28.100  1.00  0.00           O
ATOM   4389  HW1 SOL  1194      71.970  20.080  28.450  1.00  0.00           H
ATOM   4390  HW2 SOL  1194      73.000  19.050  28.030  1.00  0.00           H
ATOM   4391  OW  SOL  1195      24.630  37.100  19.060  1.00  0.00           O
ATOM   4392  HW1 SOL  1195      24.270  36.550  19.750  1.00  0.00           H
ATOM   4393  HW2 SOL  1195      25.360  36.590  18.700  1.00  0.00           H
ATOM   4394  OW  SOL  1196      72.050  32.470  23.090  1.00  0.00           O
ATOM   4395  HW1 SOL  1196      72.440  32.980  22.370  1.00  0.00           H
ATOM   4396  HW2 SOL  1196      72.560  31.670  23.120  1.00  0.00           H
ATOM   4397  OW  SOL  1197      17.360  41.350  38.730  1.00  0.00           O
ATOM   4398  HW1 SOL  1197      16.910  41.930  38.120  1.00  0.00           H
ATOM   4399  HW2 SOL  1197      17.310  41.800  39.570  1.00  0.00           H
ATOM   4400  OW  SOL  1198       7.450  29.590  16.250  1.00  0.00           O
ATOM   4401  HW1 SOL  1198       6.940  28.790  16.380  1.00  0.00           H
ATOM   4402  HW2 SOL  1198       7.370  29.770  15.310  1.00  0.00           H
ATOM   4403  OW  SOL  1199       7.100  52.680  19.750  1.00  0.00           O
ATOM   4404  HW1 SOL  1199       7.390  53.580  19.600  1.00  0.00           H
ATOM   4405  HW2 SOL  1199       6.460  52.750  20.460  1.00  0.00           H
ATOM   4406  OW  SOL  1200      78.490  19.710  32.080  1.00  0.00           O
ATOM   4407  HW1 SOL  1200      79.330  19.900  31.660  1.00  0.00           H
ATOM   4408  HW2 SOL  1200      78.680  18.970  32.660  1.00  0.00           H
ATOM   4409  OW  SOL  1201      77.380  36.780  16.580  1.00  0.00           O
ATOM   4410  HW1 SOL  1201      77.470  36.560  15.650  1.00  0.00           H
ATOM   4411  HW2 SOL  1201      76.470  36.570  16.790  1.00  0.00           H
ATOM   4412  OW  SOL  1202       6.950  22.220  31.450  1.00  0.00           O
ATOM   4413  HW1 SOL  1202       6.840  23.100  31.800  1.00  0.00           H
ATOM   4414  HW2 SOL  1202       6.290  21.700  31.890  1.00  0.00           H
ATOM   4415  OW  SOL  1203       0.040  39.290  44.350  1.00  0.00           O
ATOM   4416  HW1 SOL  1203      -0.840  39.650  44.210  1.00  0.00           H
ATOM   4417  HW2 SOL  1203       0.610  40.060  44.400  1.00  0.00           H
ATOM   4418  OW  SOL  1204      25.050  45.320  14.380  1.00  0.00           O
ATOM   4419  HW1 SOL  1204      25.950  45.080  14.600  1.00  0.00           H
ATOM   4420  HW2 SOL  1204      24.600  44.480  14.260  1.00  0.00           H
ATOM   4421  OW  SOL  1205       1.010  34.780  27.630  1.00  0.00           O
ATOM   4422  HW1 SOL  1205       0.980  35.470  26.980  1.00  0.00           H
ATOM   4423  HW2 SOL  1205       0.180  34.310  27.530  1.00  0.00           H
ATOM   4424  OW  SOL  1206      25.900  35.750  22.230  1.00  0.00           O
ATOM   4425  HW1 SOL  1206      26.780  35.840  21.850  1.00  0.00           H
ATOM   4426  HW2 SOL  1206      25.330  35.600  21.490  1.00  0.00           H
ATOM   4427  OW  SOL  1207      13.640  38.720  30.380  1.00  0.00           O
ATOM   4428  HW1 SOL  1207      13.540  39.620  30.070  1.00  0.00           H
ATOM   4429  HW2 SOL  1207      12.890  38.250  30.010  1.00  0.00           H
ATOM   4430  OW  SOL  1208      74.030  21.110  23.540  1.00  0.00           O
ATOM   4431  HW1 SOL  1208      74.230  20.930  24.460  1.00  0.00           H
ATOM   4432  HW2 SOL  1208      73.290  20.550  23.340  1.00  0.00           H
ATOM   4433  OW  SOL  1209      12.260  35.590  31.480  1.00  0.00           O
ATOM   4434  HW1 SOL  1209      13.000  34.990  31.380  1.00  0.00           H
ATOM   4435  HW2 SOL  1209      12.310  35.880  32.390  1.00  0.00           H
ATOM   4436  OW  SOL  1210      22.270  33.420  20.710  1.00  0.00           O
ATOM   4437  HW1 SOL  1210      22.060  33.120  21.600  1.00  0.00           H
ATOM   4438  HW2 SOL  1210      22.430  32.610  20.220  1.00  0.00           H
ATOM   4439  OW  SOL  1211      10.700  19.590  16.970  1.00  0.00           O
ATOM   4440  HW1 SOL  1211      11.330  20.290  17.120  1.00  0.00           H
ATOM   4441  HW2 SOL  1211      10.580  19.200  17.840  1.00  0.00           H
ATOM   4442  OW  SOL  1212       1.570  24.540  31.950  1.00  0.00           O
ATOM   4443  HW1 SOL  1212       2.300  24.260  31.400  1.00  0.00           H
ATOM   4444  HW2 SOL  1212       1.960  24.740  32.800  1.00  0.00           H
ATOM   4445  OW  SOL  1213      30.640  33.320  15.440  1.00  0.00           O
ATOM   4446  HW1 SOL  1213      29.980  33.410  14.750  1.00  0.00           H
ATOM   4447  HW2 SOL  1213      30.750  34.210  15.780  1.00  0.00           H
ATOM   4448  OW  SOL  1214       6.330  57.330  38.380  1.00  0.00           O
ATOM   4449  HW1 SOL  1214       7.180  57.740  38.200  1.00  0.00           H
ATOM   4450  HW2 SOL  1214       6.230  56.670  37.690  1.00  0.00           H
ATOM   4451  OW  SOL  1215       0.810  31.580  28.620  1.00  0.00           O
ATOM   4452  HW1 SOL  1215       0.250  31.340  27.880  1.00  0.00           H
ATOM   4453  HW2 SOL  1215       1.220  32.400  28.350  1.00  0.00           H
ATOM   4454  OW  SOL  1216      12.230  38.040  19.730  1.00  0.00           O
ATOM   4455  HW1 SOL  1216      11.480  38.120  20.320  1.00  0.00           H
ATOM   4456  HW2 SOL  1216      11.950  37.370  19.100  1.00  0.00           H
ATOM   4457  OW  SOL  1217       5.070  50.470   8.080  1.00  0.00           O
ATOM   4458  HW1 SOL  1217       5.360  50.630   8.980  1.00  0.00           H
ATOM   4459  HW2 SOL  1217       4.180  50.830   8.060  1.00  0.00           H
ATOM   4460  OW  SOL  1218      73.680  43.410   9.060  1.00  0.00           O
ATOM   4461  HW1 SOL  1218      74.170  42.610   8.850  1.00  0.00           H
ATOM   4462  HW2 SOL  1218      73.320  43.240   9.930  1.00  0.00           H
ATOM   4463  OW  SOL  1219      17.230  18.070  37.910  1.00  0.00           O
ATOM   4464  HW1 SOL  1219      17.880  17.390  38.070  1.00  0.00           H
ATOM   4465  HW2 SOL  1219      17.050  18.020  36.970  1.00  0.00           H
ATOM   4466  OW  SOL  1220      25.240  58.070  23.690  1.00  0.00           O
ATOM   4467  HW1 SOL  1220      24.640  58.460  24.330  1.00  0.00           H
ATOM   4468  HW2 SOL  1220      25.200  58.660  22.940  1.00  0.00           H
ATOM   4469  OW  SOL  1221      13.440  10.930  28.710  1.00  0.00           O
ATOM   4470  HW1 SOL  1221      12.860  10.960  27.950  1.00  0.00           H
ATOM   4471  HW2 SOL  1221      13.700  10.010  28.770  1.00  0.00           H
ATOM   4472  OW  SOL  1222      10.000  23.720  46.110  1.00  0.00           O
ATOM   4473  HW1 SOL  1222      10.650  23.020  46.180  1.00  0.00           H
ATOM   4474  HW2 SOL  1222      10.470  24.510  46.360  1.00  0.00           H
ATOM   4475  OW  SOL  1223      76.060  42.020  39.490  1.00  0.00           O
ATOM   4476  HW1 SOL  1223      76.940  41.940  39.130  1.00  0.00           H
ATOM   4477  HW2 SOL  1223      76.160  42.590  40.250  1.00  0.00           H
ATOM   4478  OW  SOL  1224      19.910  12.760  38.680  1.00  0.00           O
ATOM   4479  HW1 SOL  1224      20.410  13.510  38.370  1.00  0.00           H
ATOM   4480  HW2 SOL  1224      19.260  13.140  39.280  1.00  0.00           H
ATOM   4481  OW  SOL  1225      17.950  10.510  22.790  1.00  0.00           O
ATOM   4482  HW1 SOL  1225      18.080   9.620  22.460  1.00  0.00           H
ATOM   4483  HW2 SOL  1225      18.270  11.070  22.090  1.00  0.00           H
ATOM   4484  OW  SOL  1226      76.740  24.510  33.670  1.00  0.00           O
ATOM   4485  HW1 SOL  1226      76.230  24.260  34.450  1.00  0.00           H
ATOM   4486  HW2 SOL  1226      76.660  25.460  33.630  1.00  0.00           H
ATOM   4487  OW  SOL  1227      72.090  50.700  16.940  1.00  0.00           O
ATOM   4488  HW1 SOL  1227      71.290  50.660  16.410  1.00  0.00           H
ATOM   4489  HW2 SOL  1227      72.460  51.560  16.730  1.00  0.00           H
ATOM   4490  OW  SOL  1228       2.830  76.590  15.300  1.00  0.00           O
ATOM   4491  HW1 SOL  1228       3.200  76.840  16.140  1.00  0.00           H
ATOM   4492  HW2 SOL  1228       3.570  76.250  14.800  1.00  0.00           H
ATOM   4493  OW  SOL  1229      14.400  33.660  31.720  1.00  0.00           O
ATOM   4494  HW1 SOL  1229      15.040  34.030  32.330  1.00  0.00           H
ATOM   4495  HW2 SOL  1229      14.920  33.140  31.110  1.00  0.00           H
ATOM   4496  OW  SOL  1230      27.610  13.960   9.370  1.00  0.00           O
ATOM   4497  HW1 SOL  1230      27.430  13.910  10.310  1.00  0.00           H
ATOM   4498  HW2 SOL  1230      27.560  14.900   9.160  1.00  0.00           H
ATOM   4499  OW  SOL  1231      23.310  31.380  19.250  1.00  0.00           O
ATOM   4500  HW1 SOL  1231      23.980  31.070  18.640  1.00  0.00           H
ATOM   4501  HW2 SOL  1231      23.160  30.640  19.840  1.00  0.00           H
ATOM   4502  OW  SOL  1232      15.300  40.960  16.200  1.00  0.00           O
ATOM   4503  HW1 SOL  1232      14.720  41.510  15.680  1.00  0.00           H
ATOM   4504  HW2 SOL  1232      14.710  40.410  16.720  1.00  0.00           H
ATOM   4505  OW  SOL  1233      78.660  32.350  35.910  1.00  0.00           O
ATOM   4506  HW1 SOL  1233      78.100  33.090  35.660  1.00  0.00           H
ATOM   4507  HW2 SOL  1233      78.650  31.780  35.130  1.00  0.00           H
ATOM   4508  OW  SOL  1234      30.560  24.770  20.320  1.00  0.00           O
ATOM   4509  HW1 SOL  1234      29.920  25.120  19.700  1.00  0.00           H
ATOM   4510  HW2 SOL  1234      30.420  23.820  20.300  1.00  0.00           H
ATOM   4511  OW  SOL  1235      17.130  32.140  16.690  1.00  0.00           O
ATOM   4512  HW1 SOL  1235      16.900  33.000  17.030  1.00  0.00           H
ATOM   4513  HW2 SOL  1235      18.080  32.170  16.570  1.00  0.00           H
ATOM   4514  OW  SOL  1236      68.640   5.470  22.210  1.00  0.00           O
ATOM   4515  HW1 SOL  1236      68.990   5.880  21.420  1.00  0.00           H
ATOM   4516  HW2 SOL  1236      69.050   5.940  22.930  1.00  0.00           H
ATOM   4517  OW  SOL  1237      19.270  13.040  41.590  1.00  0.00           O
ATOM   4518  HW1 SOL  1237      20.010  13.640  41.520  1.00  0.00           H
ATOM   4519  HW2 SOL  1237      18.910  13.200  42.460  1.00  0.00           H
ATOM   4520  OW  SOL  1238       6.220  21.530  28.520  1.00  0.00           O
ATOM   4521  HW1 SOL  1238       6.280  20.840  27.850  1.00  0.00           H
ATOM   4522  HW2 SOL  1238       7.060  21.490  28.980  1.00  0.00           H
ATOM   4523  OW  SOL  1239      66.840  26.730  18.870  1.00  0.00           O
ATOM   4524  HW1 SOL  1239      67.260  27.500  18.490  1.00  0.00           H
ATOM   4525  HW2 SOL  1239      66.250  26.410  18.180  1.00  0.00           H
ATOM   4526  OW  SOL  1240      77.820  31.430  43.870  1.00  0.00           O
ATOM   4527  HW1 SOL  1240      77.290  31.500  44.670  1.00  0.00           H
ATOM   4528  HW2 SOL  1240      78.670  31.790  44.110  1.00  0.00           H
ATOM   4529  OW  SOL  1241      18.970  27.470  76.690  1.00  0.00           O
ATOM   4530  HW1 SOL  1241      19.590  27.010  76.120  1.00  0.00           H
ATOM   4531  HW2 SOL  1241      19.000  28.380  76.390  1.00  0.00           H
ATOM   4532  OW  SOL  1242       8.830  25.010  17.160  1.00  0.00           O
ATOM   4533  HW1 SOL  1242       8.490  25.560  17.870  1.00  0.00           H
ATOM   4534  HW2 SOL  1242       8.180  24.300  17.080  1.00  0.00           H
ATOM   4535  OW  SOL  1243      13.300  14.570  29.380  1.00  0.00           O
ATOM   4536  HW1 SOL  1243      13.900  13.910  29.740  1.00  0.00           H
ATOM   4537  HW2 SOL  1243      12.690  14.070  28.850  1.00  0.00           H
ATOM   4538  OW  SOL  1244      78.050  33.120  22.940  1.00  0.00           O
ATOM   4539  HW1 SOL  1244      78.460  33.010  22.080  1.00  0.00           H
ATOM   4540  HW2 SOL  1244      78.130  34.050  23.130  1.00  0.00           H
ATOM   4541  OW  SOL  1245      12.370  30.850  30.210  1.00  0.00           O
ATOM   4542  HW1 SOL  1245      12.810  31.340  29.520  1.00  0.00           H
ATOM   4543  HW2 SOL  1245      11.620  30.430  29.780  1.00  0.00           H
ATOM   4544  OW  SOL  1246      17.090  36.750  11.600  1.00  0.00           O
ATOM   4545  HW1 SOL  1246      17.490  37.620  11.610  1.00  0.00           H
ATOM   4546  HW2 SOL  1246      16.180  36.910  11.360  1.00  0.00           H
ATOM   4547  OW  SOL  1247      15.180  38.550  27.370  1.00  0.00           O
ATOM   4548  HW1 SOL  1247      14.550  38.630  26.650  1.00  0.00           H
ATOM   4549  HW2 SOL  1247      15.980  38.950  27.040  1.00  0.00           H
ATOM   4550  OW  SOL  1248      24.640  12.870  35.770  1.00  0.00           O
ATOM   4551  HW1 SOL  1248      23.880  12.290  35.680  1.00  0.00           H
ATOM   4552  HW2 SOL  1248      25.150  12.720  34.970  1.00  0.00           H
ATOM   4553  OW  SOL  1249      74.950  13.000  33.020  1.00  0.00           O
ATOM   4554  HW1 SOL  1249      75.680  12.510  33.410  1.00  0.00           H
ATOM   4555  HW2 SOL  1249      74.610  13.530  33.740  1.00  0.00           H
ATOM   4556  OW  SOL  1250      28.780  63.000  38.530  1.00  0.00           O
ATOM   4557  HW1 SOL  1250      28.200  62.580  39.170  1.00  0.00           H
ATOM   4558  HW2 SOL  1250      29.540  62.420  38.490  1.00  0.00           H
ATOM   4559  OW  SOL  1251       5.760  24.400  32.890  1.00  0.00           O
ATOM   4560  HW1 SOL  1251       5.640  25.180  32.340  1.00  0.00           H
ATOM   4561  HW2 SOL  1251       4.870  24.130  33.120  1.00  0.00           H
ATOM   4562  OW  SOL  1252      14.050  27.680  32.420  1.00  0.00           O
ATOM   4563  HW1 SOL  1252      13.140  27.960  32.430  1.00  0.00           H
ATOM   4564  HW2 SOL  1252      14.100  27.000  33.090  1.00  0.00           H
ATOM   4565  OW  SOL  1253      17.360  23.820  16.530  1.00  0.00           O
ATOM   4566  HW1 SOL  1253      17.590  22.980  16.920  1.00  0.00           H
ATOM   4567  HW2 SOL  1253      17.820  24.470  17.070  1.00  0.00           H
ATOM   4568  OW  SOL  1254      24.020  28.350  35.150  1.00  0.00           O
ATOM   4569  HW1 SOL  1254      24.620  28.180  35.880  1.00  0.00           H
ATOM   4570  HW2 SOL  1254      23.270  28.790  35.550  1.00  0.00           H
ATOM   4571  OW  SOL  1255      19.850  32.580   8.970  1.00  0.00           O
ATOM   4572  HW1 SOL  1255      20.070  32.220   8.110  1.00  0.00           H
ATOM   4573  HW2 SOL  1255      18.890  32.520   9.010  1.00  0.00           H
ATOM   4574  OW  SOL  1256       3.400   5.390  19.470  1.00  0.00           O
ATOM   4575  HW1 SOL  1256       3.370   4.430  19.480  1.00  0.00           H
ATOM   4576  HW2 SOL  1256       3.090   5.640  18.600  1.00  0.00           H
ATOM   4577  OW  SOL  1257      29.070  48.420  23.770  1.00  0.00           O
ATOM   4578  HW1 SOL  1257      28.300  48.970  23.920  1.00  0.00           H
ATOM   4579  HW2 SOL  1257      29.270  48.530  22.840  1.00  0.00           H
ATOM   4580  OW  SOL  1258      10.380   9.660  38.200  1.00  0.00           O
ATOM   4581  HW1 SOL  1258      11.250  10.050  38.060  1.00  0.00           H
ATOM   4582  HW2 SOL  1258       9.810  10.410  38.400  1.00  0.00           H
ATOM   4583  OW  SOL  1259      14.130  34.480  13.350  1.00  0.00           O
ATOM   4584  HW1 SOL  1259      13.590  35.260  13.220  1.00  0.00           H
ATOM   4585  HW2 SOL  1259      13.490  33.770  13.460  1.00  0.00           H
ATOM   4586  OW  SOL  1260      76.990  31.190  24.670  1.00  0.00           O
ATOM   4587  HW1 SOL  1260      76.860  31.860  24.000  1.00  0.00           H
ATOM   4588  HW2 SOL  1260      76.640  30.390  24.290  1.00  0.00           H
ATOM   4589  OW  SOL  1261      76.850  23.860  30.510  1.00  0.00           O
ATOM   4590  HW1 SOL  1261      76.700  23.130  31.120  1.00  0.00           H
ATOM   4591  HW2 SOL  1261      77.090  23.440  29.690  1.00  0.00           H
ATOM   4592  OW  SOL  1262      16.180  18.810  15.110  1.00  0.00           O
ATOM   4593  HW1 SOL  1262      17.020  18.640  15.520  1.00  0.00           H
ATOM   4594  HW2 SOL  1262      15.600  19.050  15.830  1.00  0.00           H
ATOM   4595  OW  SOL  1263      75.040  17.100  22.550  1.00  0.00           O
ATOM   4596  HW1 SOL  1263      74.760  17.420  23.410  1.00  0.00           H
ATOM   4597  HW2 SOL  1263      74.420  16.390  22.360  1.00  0.00           H
ATOM   4598  OW  SOL  1264      24.010  28.180  31.110  1.00  0.00           O
ATOM   4599  HW1 SOL  1264      24.740  28.020  30.510  1.00  0.00           H
ATOM   4600  HW2 SOL  1264      23.410  27.450  30.960  1.00  0.00           H
ATOM   4601  OW  SOL  1265      20.530  25.740  14.580  1.00  0.00           O
ATOM   4602  HW1 SOL  1265      19.830  26.320  14.890  1.00  0.00           H
ATOM   4603  HW2 SOL  1265      21.220  25.830  15.240  1.00  0.00           H
ATOM   4604  OW  SOL  1266       4.240  29.360  15.790  1.00  0.00           O
ATOM   4605  HW1 SOL  1266       4.620  29.240  14.920  1.00  0.00           H
ATOM   4606  HW2 SOL  1266       4.530  28.600  16.290  1.00  0.00           H
ATOM   4607  OW  SOL  1267       7.930  36.440  10.380  1.00  0.00           O
ATOM   4608  HW1 SOL  1267       7.690  37.210   9.860  1.00  0.00           H
ATOM   4609  HW2 SOL  1267       8.310  36.800  11.180  1.00  0.00           H
ATOM   4610  OW  SOL  1268      25.720  32.190  26.070  1.00  0.00           O
ATOM   4611  HW1 SOL  1268      26.640  32.080  26.330  1.00  0.00           H
ATOM   4612  HW2 SOL  1268      25.750  32.280  25.120  1.00  0.00           H
ATOM   4613  OW  SOL  1269       9.090  37.960  12.510  1.00  0.00           O
ATOM   4614  HW1 SOL  1269       8.270  37.770  12.960  1.00  0.00           H
ATOM   4615  HW2 SOL  1269       9.580  38.510  13.120  1.00  0.00           H
ATOM   4616  OW  SOL  1270       8.520  20.380  14.370  1.00  0.00           O
ATOM   4617  HW1 SOL  1270       8.750  19.670  14.970  1.00  0.00           H
ATOM   4618  HW2 SOL  1270       9.170  21.060  14.540  1.00  0.00           H
ATOM   4619  OW  SOL  1271      11.660  35.380  25.630  1.00  0.00           O
ATOM   4620  HW1 SOL  1271      11.070  35.520  26.380  1.00  0.00           H
ATOM   4621  HW2 SOL  1271      11.220  35.830  24.910  1.00  0.00           H
ATOM   4622  OW  SOL  1272      23.430   1.910   2.580  1.00  0.00           O
ATOM   4623  HW1 SOL  1272      24.010   2.100   1.840  1.00  0.00           H
ATOM   4624  HW2 SOL  1272      23.810   2.380   3.320  1.00  0.00           H
ATOM   4625  OW  SOL  1273       1.220  15.530  16.110  1.00  0.00           O
ATOM   4626  HW1 SOL  1273       0.680  15.920  15.420  1.00  0.00           H
ATOM   4627  HW2 SOL  1273       0.600  15.020  16.630  1.00  0.00           H
ATOM   4628  OW  SOL  1274      20.620  35.490  37.680  1.00  0.00           O
ATOM   4629  HW1 SOL  1274      20.620  34.890  36.940  1.00  0.00           H
ATOM   4630  HW2 SOL  1274      20.100  36.230  37.380  1.00  0.00           H
ATOM   4631  OW  SOL  1275      18.460  45.620  44.720  1.00  0.00           O
ATOM   4632  HW1 SOL  1275      18.800  46.510  44.610  1.00  0.00           H
ATOM   4633  HW2 SOL  1275      19.020  45.090  44.160  1.00  0.00           H
ATOM   4634  OW  SOL  1276       1.770  34.340  37.100  1.00  0.00           O
ATOM   4635  HW1 SOL  1276       2.370  34.690  37.750  1.00  0.00           H
ATOM   4636  HW2 SOL  1276       1.570  35.080  36.530  1.00  0.00           H
ATOM   4637  OW  SOL  1277      10.240  35.340  22.850  1.00  0.00           O
ATOM   4638  HW1 SOL  1277      10.510  36.080  22.290  1.00  0.00           H
ATOM   4639  HW2 SOL  1277      11.010  34.770  22.870  1.00  0.00           H
ATOM   4640  OW  SOL  1278      16.440  41.250  29.450  1.00  0.00           O
ATOM   4641  HW1 SOL  1278      15.760  41.170  30.130  1.00  0.00           H
ATOM   4642  HW2 SOL  1278      16.240  40.550  28.830  1.00  0.00           H
ATOM   4643  OW  SOL  1279      16.580  18.200  35.260  1.00  0.00           O
ATOM   4644  HW1 SOL  1279      15.640  18.120  35.380  1.00  0.00           H
ATOM   4645  HW2 SOL  1279      16.780  17.650  34.510  1.00  0.00           H
ATOM   4646  OW  SOL  1280      21.680  15.330  28.800  1.00  0.00           O
ATOM   4647  HW1 SOL  1280      22.290  15.930  28.380  1.00  0.00           H
ATOM   4648  HW2 SOL  1280      21.760  15.520  29.740  1.00  0.00           H
ATOM   4649  OW  SOL  1281      28.840  26.810  24.510  1.00  0.00           O
ATOM   4650  HW1 SOL  1281      29.440  26.170  24.130  1.00  0.00           H
ATOM   4651  HW2 SOL  1281      29.390  27.560  24.720  1.00  0.00           H
ATOM   4652  OW  SOL  1282       9.930  34.140  31.170  1.00  0.00           O
ATOM   4653  HW1 SOL  1282      10.570  34.840  31.120  1.00  0.00           H
ATOM   4654  HW2 SOL  1282      10.290  33.520  31.800  1.00  0.00           H
ATOM   4655  OW  SOL  1283       5.710  25.930  14.210  1.00  0.00           O
ATOM   4656  HW1 SOL  1283       5.970  25.010  14.130  1.00  0.00           H
ATOM   4657  HW2 SOL  1283       4.940  26.010  13.650  1.00  0.00           H
ATOM   4658  OW  SOL  1284       3.080  28.010  31.470  1.00  0.00           O
ATOM   4659  HW1 SOL  1284       2.950  27.120  31.150  1.00  0.00           H
ATOM   4660  HW2 SOL  1284       3.540  27.900  32.310  1.00  0.00           H
ATOM   4661  OW  SOL  1285      18.710  28.490  34.140  1.00  0.00           O
ATOM   4662  HW1 SOL  1285      17.830  28.810  34.340  1.00  0.00           H
ATOM   4663  HW2 SOL  1285      18.970  28.990  33.370  1.00  0.00           H
ATOM   4664  OW  SOL  1286      11.840  24.500  29.800  1.00  0.00           O
ATOM   4665  HW1 SOL  1286      12.660  24.320  29.340  1.00  0.00           H
ATOM   4666  HW2 SOL  1286      11.330  23.690  29.730  1.00  0.00           H
ATOM   4667  OW  SOL  1287       1.160  39.530  78.900  1.00  0.00           O
ATOM   4668  HW1 SOL  1287       1.040  38.990  79.680  1.00  0.00           H
ATOM   4669  HW2 SOL  1287       0.650  39.080  78.220  1.00  0.00           H
ATOM   4670  OW  SOL  1288      31.070  28.610   3.270  1.00  0.00           O
ATOM   4671  HW1 SOL  1288      30.700  29.300   2.720  1.00  0.00           H
ATOM   4672  HW2 SOL  1288      30.890  28.890   4.170  1.00  0.00           H
ATOM   4673  OW  SOL  1289      11.450   1.180  43.810  1.00  0.00           O
ATOM   4674  HW1 SOL  1289      12.300   0.900  44.150  1.00  0.00           H
ATOM   4675  HW2 SOL  1289      11.080   1.740  44.500  1.00  0.00           H
ATOM   4676  OW  SOL  1290       3.300  40.010  42.530  1.00  0.00           O
ATOM   4677  HW1 SOL  1290       3.010  40.580  43.240  1.00  0.00           H
ATOM   4678  HW2 SOL  1290       3.480  40.600  41.800  1.00  0.00           H
ATOM   4679  OW  SOL  1291      20.950  24.220  32.580  1.00  0.00           O
ATOM   4680  HW1 SOL  1291      21.730  24.330  33.130  1.00  0.00           H
ATOM   4681  HW2 SOL  1291      20.240  24.620  33.090  1.00  0.00           H
ATOM   4682  OW  SOL  1292      14.160  15.950  41.430  1.00  0.00           O
ATOM   4683  HW1 SOL  1292      14.390  15.700  42.330  1.00  0.00           H
ATOM   4684  HW2 SOL  1292      14.760  16.660  41.220  1.00  0.00           H
ATOM   4685  OW  SOL  1293      74.490  20.530  26.550  1.00  0.00           O
ATOM   4686  HW1 SOL  1293      74.540  21.400  26.950  1.00  0.00           H
ATOM   4687  HW2 SOL  1293      74.660  19.920  27.270  1.00  0.00           H
ATOM   4688  OW  SOL  1294       4.510  32.990  36.150  1.00  0.00           O
ATOM   4689  HW1 SOL  1294       5.450  32.990  36.350  1.00  0.00           H
ATOM   4690  HW2 SOL  1294       4.220  33.880  36.330  1.00  0.00           H
ATOM   4691  OW  SOL  1295       4.630  25.160  26.300  1.00  0.00           O
ATOM   4692  HW1 SOL  1295       4.940  26.050  26.160  1.00  0.00           H
ATOM   4693  HW2 SOL  1295       3.690  25.250  26.450  1.00  0.00           H
ATOM   4694  OW  SOL  1296      15.100  37.930  20.470  1.00  0.00           O
ATOM   4695  HW1 SOL  1296      15.230  38.830  20.780  1.00  0.00           H
ATOM   4696  HW2 SOL  1296      14.200  37.920  20.140  1.00  0.00           H
ATOM   4697  OW  SOL  1297       2.110  26.330  54.090  1.00  0.00           O
ATOM   4698  HW1 SOL  1297       1.630  27.050  53.670  1.00  0.00           H
ATOM   4699  HW2 SOL  1297       3.010  26.420  53.760  1.00  0.00           H
ATOM   4700  OW  SOL  1298      13.890  41.350  34.900  1.00  0.00           O
ATOM   4701  HW1 SOL  1298      13.810  41.020  35.790  1.00  0.00           H
ATOM   4702  HW2 SOL  1298      13.330  40.780  34.380  1.00  0.00           H
ATOM   4703  OW  SOL  1299       3.760  25.900  39.490  1.00  0.00           O
ATOM   4704  HW1 SOL  1299       4.560  25.930  38.970  1.00  0.00           H
ATOM   4705  HW2 SOL  1299       3.090  26.300  38.940  1.00  0.00           H
ATOM   4706  OW  SOL  1300      20.680  21.790  37.160  1.00  0.00           O
ATOM   4707  HW1 SOL  1300      20.870  22.730  37.180  1.00  0.00           H
ATOM   4708  HW2 SOL  1300      19.730  21.740  37.290  1.00  0.00           H
ATOM   4709  OW  SOL  1301       2.890  18.550  22.840  1.00  0.00           O
ATOM   4710  HW1 SOL  1301       3.540  17.940  23.200  1.00  0.00           H
ATOM   4711  HW2 SOL  1301       2.050  18.110  22.960  1.00  0.00           H
ATOM   4712  OW  SOL  1302      22.510  35.550  15.740  1.00  0.00           O
ATOM   4713  HW1 SOL  1302      21.660  35.240  15.410  1.00  0.00           H
ATOM   4714  HW2 SOL  1302      22.380  35.670  16.680  1.00  0.00           H
ATOM   4715  OW  SOL  1303      26.680  21.050  36.620  1.00  0.00           O
ATOM   4716  HW1 SOL  1303      26.320  20.440  35.980  1.00  0.00           H
ATOM   4717  HW2 SOL  1303      26.340  20.750  37.460  1.00  0.00           H
ATOM   4718  OW  SOL  1304      13.990  35.280  28.490  1.00  0.00           O
ATOM   4719  HW1 SOL  1304      14.340  35.690  27.700  1.00  0.00           H
ATOM   4720  HW2 SOL  1304      13.610  36.000  28.990  1.00  0.00           H
ATOM   4721  OW  SOL  1305      17.600  14.290  39.470  1.00  0.00           O
ATOM   4722  HW1 SOL  1305      17.690  15.120  39.930  1.00  0.00           H
ATOM   4723  HW2 SOL  1305      17.230  13.690  40.120  1.00  0.00           H
ATOM   4724  OW  SOL  1306      75.930  31.730  36.910  1.00  0.00           O
ATOM   4725  HW1 SOL  1306      75.480  31.060  37.430  1.00  0.00           H
ATOM   4726  HW2 SOL  1306      76.830  31.700  37.230  1.00  0.00           H
ATOM   4727  OW  SOL  1307      20.560  19.050  17.610  1.00  0.00           O
ATOM   4728  HW1 SOL  1307      21.180  18.600  17.030  1.00  0.00           H
ATOM   4729  HW2 SOL  1307      20.130  19.690  17.040  1.00  0.00           H
ATOM   4730  OW  SOL  1308       4.920  70.060   8.370  1.00  0.00           O
ATOM   4731  HW1 SOL  1308       4.590  70.960   8.390  1.00  0.00           H
ATOM   4732  HW2 SOL  1308       4.710  69.720   9.240  1.00  0.00           H
ATOM   4733  OW  SOL  1309      16.150  29.830  34.600  1.00  0.00           O
ATOM   4734  HW1 SOL  1309      15.680  29.960  35.420  1.00  0.00           H
ATOM   4735  HW2 SOL  1309      15.480  29.970  33.920  1.00  0.00           H
ATOM   4736  OW  SOL  1310      70.970   8.590  38.570  1.00  0.00           O
ATOM   4737  HW1 SOL  1310      71.290   8.110  37.800  1.00  0.00           H
ATOM   4738  HW2 SOL  1310      70.920   9.500  38.290  1.00  0.00           H
ATOM   4739  OW  SOL  1311      62.980  16.230  29.560  1.00  0.00           O
ATOM   4740  HW1 SOL  1311      62.440  16.360  28.780  1.00  0.00           H
ATOM   4741  HW2 SOL  1311      62.360  16.230  30.290  1.00  0.00           H
ATOM   4742  OW  SOL  1312      27.750  13.330  14.920  1.00  0.00           O
ATOM   4743  HW1 SOL  1312      27.920  12.600  15.510  1.00  0.00           H
ATOM   4744  HW2 SOL  1312      26.810  13.310  14.760  1.00  0.00           H
ATOM   4745  OW  SOL  1313      78.080  39.230  34.230  1.00  0.00           O
ATOM   4746  HW1 SOL  1313      78.010  39.140  35.180  1.00  0.00           H
ATOM   4747  HW2 SOL  1313      77.660  38.440  33.890  1.00  0.00           H
ATOM   4748  OW  SOL  1314      19.710  25.360  20.990  1.00  0.00           O
ATOM   4749  HW1 SOL  1314      19.540  25.250  20.060  1.00  0.00           H
ATOM   4750  HW2 SOL  1314      19.450  24.530  21.390  1.00  0.00           H
ATOM   4751  OW  SOL  1315      71.060  38.240  16.800  1.00  0.00           O
ATOM   4752  HW1 SOL  1315      71.330  37.330  16.820  1.00  0.00           H
ATOM   4753  HW2 SOL  1315      71.700  38.660  16.220  1.00  0.00           H
ATOM   4754  OW  SOL  1316      10.150  38.130  34.120  1.00  0.00           O
ATOM   4755  HW1 SOL  1316      10.650  38.750  33.580  1.00  0.00           H
ATOM   4756  HW2 SOL  1316       9.240  38.250  33.840  1.00  0.00           H
ATOM   4757  OW  SOL  1317      20.050  20.890  33.460  1.00  0.00           O
ATOM   4758  HW1 SOL  1317      19.390  21.070  32.780  1.00  0.00           H
ATOM   4759  HW2 SOL  1317      19.580  20.980  34.280  1.00  0.00           H
ATOM   4760  OW  SOL  1318      77.740  23.360  27.920  1.00  0.00           O
ATOM   4761  HW1 SOL  1318      78.690  23.410  28.010  1.00  0.00           H
ATOM   4762  HW2 SOL  1318      77.570  23.570  27.000  1.00  0.00           H
ATOM   4763  OW  SOL  1319      77.150  40.340  43.020  1.00  0.00           O
ATOM   4764  HW1 SOL  1319      76.570  40.080  42.300  1.00  0.00           H
ATOM   4765  HW2 SOL  1319      78.020  40.380  42.620  1.00  0.00           H
ATOM   4766  OW  SOL  1320      28.430  31.280  26.600  1.00  0.00           O
ATOM   4767  HW1 SOL  1320      28.860  30.540  27.030  1.00  0.00           H
ATOM   4768  HW2 SOL  1320      29.080  31.610  25.980  1.00  0.00           H
ATOM   4769  OW  SOL  1321       8.650  23.470  29.310  1.00  0.00           O
ATOM   4770  HW1 SOL  1321       8.380  23.130  30.160  1.00  0.00           H
ATOM   4771  HW2 SOL  1321       9.320  22.860  29.010  1.00  0.00           H
ATOM   4772  OW  SOL  1322      15.860  32.400  20.530  1.00  0.00           O
ATOM   4773  HW1 SOL  1322      16.200  32.010  21.330  1.00  0.00           H
ATOM   4774  HW2 SOL  1322      15.860  33.350  20.700  1.00  0.00           H
ATOM   4775  OW  SOL  1323       8.280  26.540  12.980  1.00  0.00           O
ATOM   4776  HW1 SOL  1323       7.670  26.070  13.540  1.00  0.00           H
ATOM   4777  HW2 SOL  1323       8.200  26.110  12.130  1.00  0.00           H
ATOM   4778  OW  SOL  1324      16.530  43.270  52.500  1.00  0.00           O
ATOM   4779  HW1 SOL  1324      16.420  43.660  51.640  1.00  0.00           H
ATOM   4780  HW2 SOL  1324      15.640  43.020  52.760  1.00  0.00           H
ATOM   4781  OW  SOL  1325      25.370  17.210  14.290  1.00  0.00           O
ATOM   4782  HW1 SOL  1325      24.880  17.150  15.110  1.00  0.00           H
ATOM   4783  HW2 SOL  1325      26.270  17.400  14.570  1.00  0.00           H
ATOM   4784  OW  SOL  1326      15.520  16.900  31.300  1.00  0.00           O
ATOM   4785  HW1 SOL  1326      14.870  16.360  31.760  1.00  0.00           H
ATOM   4786  HW2 SOL  1326      15.130  17.070  30.450  1.00  0.00           H
ATOM   4787  OW  SOL  1327      40.070  21.730  17.980  1.00  0.00           O
ATOM   4788  HW1 SOL  1327      40.350  22.640  17.930  1.00  0.00           H
ATOM   4789  HW2 SOL  1327      40.800  21.230  17.610  1.00  0.00           H
ATOM   4790  OW  SOL  1328       4.430  42.110  24.110  1.00  0.00           O
ATOM   4791  HW1 SOL  1328       4.270  43.050  24.020  1.00  0.00           H
ATOM   4792  HW2 SOL  1328       4.780  42.020  25.000  1.00  0.00           H
ATOM   4793  OW  SOL  1329      25.940  58.170  27.720  1.00  0.00           O
ATOM   4794  HW1 SOL  1329      25.170  58.680  27.460  1.00  0.00           H
ATOM   4795  HW2 SOL  1329      25.860  58.070  28.670  1.00  0.00           H
ATOM   4796  OW  SOL  1330      12.950  44.760  19.530  1.00  0.00           O
ATOM   4797  HW1 SOL  1330      12.570  44.590  18.670  1.00  0.00           H
ATOM   4798  HW2 SOL  1330      13.580  45.470  19.380  1.00  0.00           H
ATOM   4799  OW  SOL  1331      23.180  32.710  26.880  1.00  0.00           O
ATOM   4800  HW1 SOL  1331      24.080  32.590  26.570  1.00  0.00           H
ATOM   4801  HW2 SOL  1331      23.260  32.990  27.790  1.00  0.00           H
ATOM   4802  OW  SOL  1332      28.790  41.440  20.030  1.00  0.00           O
ATOM   4803  HW1 SOL  1332      28.550  41.290  20.950  1.00  0.00           H
ATOM   4804  HW2 SOL  1332      28.330  42.250  19.790  1.00  0.00           H
ATOM   4805  OW  SOL  1333      13.840  26.020   8.870  1.00  0.00           O
ATOM   4806  HW1 SOL  1333      14.340  26.260   8.090  1.00  0.00           H
ATOM   4807  HW2 SOL  1333      13.680  26.850   9.320  1.00  0.00           H
ATOM   4808  OW  SOL  1334      13.220  44.330  27.080  1.00  0.00           O
ATOM   4809  HW1 SOL  1334      13.850  44.160  26.380  1.00  0.00           H
ATOM   4810  HW2 SOL  1334      12.410  44.550  26.640  1.00  0.00           H
ATOM   4811  OW  SOL  1335      15.930  41.220  32.690  1.00  0.00           O
ATOM   4812  HW1 SOL  1335      15.350  40.860  33.370  1.00  0.00           H
ATOM   4813  HW2 SOL  1335      16.810  41.130  33.050  1.00  0.00           H
ATOM   4814  OW  SOL  1336      12.510  33.990  22.220  1.00  0.00           O
ATOM   4815  HW1 SOL  1336      13.030  34.320  21.480  1.00  0.00           H
ATOM   4816  HW2 SOL  1336      13.010  33.230  22.530  1.00  0.00           H
ATOM   4817  OW  SOL  1337      22.540  17.290  42.430  1.00  0.00           O
ATOM   4818  HW1 SOL  1337      22.880  17.880  41.750  1.00  0.00           H
ATOM   4819  HW2 SOL  1337      22.500  17.840  43.210  1.00  0.00           H
ATOM   4820  OW  SOL  1338       5.460  21.050  19.060  1.00  0.00           O
ATOM   4821  HW1 SOL  1338       4.840  21.680  18.700  1.00  0.00           H
ATOM   4822  HW2 SOL  1338       4.930  20.500  19.640  1.00  0.00           H
ATOM   4823  OW  SOL  1339      14.100  24.070  15.090  1.00  0.00           O
ATOM   4824  HW1 SOL  1339      13.690  24.520  15.830  1.00  0.00           H
ATOM   4825  HW2 SOL  1339      14.800  24.660  14.810  1.00  0.00           H
ATOM   4826  OW  SOL  1340       4.690   8.310  22.470  1.00  0.00           O
ATOM   4827  HW1 SOL  1340       4.700   7.360  22.560  1.00  0.00           H
ATOM   4828  HW2 SOL  1340       4.720   8.630  23.380  1.00  0.00           H
ATOM   4829  OW  SOL  1341      73.690  22.490  28.820  1.00  0.00           O
ATOM   4830  HW1 SOL  1341      73.750  23.250  29.410  1.00  0.00           H
ATOM   4831  HW2 SOL  1341      73.720  21.730  29.390  1.00  0.00           H
ATOM   4832  OW  SOL  1342      21.180  31.920  17.210  1.00  0.00           O
ATOM   4833  HW1 SOL  1342      21.750  31.320  16.730  1.00  0.00           H
ATOM   4834  HW2 SOL  1342      21.590  32.010  18.070  1.00  0.00           H
ATOM   4835  OW  SOL  1343       9.540  28.850  25.830  1.00  0.00           O
ATOM   4836  HW1 SOL  1343       8.960  29.490  25.410  1.00  0.00           H
ATOM   4837  HW2 SOL  1343      10.390  29.290  25.850  1.00  0.00           H
ATOM   4838  OW  SOL  1344      11.930  27.920  12.140  1.00  0.00           O
ATOM   4839  HW1 SOL  1344      12.580  28.320  11.560  1.00  0.00           H
ATOM   4840  HW2 SOL  1344      12.060  28.360  12.980  1.00  0.00           H
ATOM   4841  OW  SOL  1345       7.500  21.960  23.530  1.00  0.00           O
ATOM   4842  HW1 SOL  1345       7.660  21.340  22.820  1.00  0.00           H
ATOM   4843  HW2 SOL  1345       7.960  22.760  23.250  1.00  0.00           H
ATOM   4844  OW  SOL  1346      79.060  29.620  49.150  1.00  0.00           O
ATOM   4845  HW1 SOL  1346      78.900  29.120  49.950  1.00  0.00           H
ATOM   4846  HW2 SOL  1346      78.480  30.380  49.210  1.00  0.00           H
ATOM   4847  OW  SOL  1347      28.470  36.120  20.820  1.00  0.00           O
ATOM   4848  HW1 SOL  1347      29.080  35.380  20.840  1.00  0.00           H
ATOM   4849  HW2 SOL  1347      28.990  36.860  20.500  1.00  0.00           H
ATOM   4850  OW  SOL  1348      74.010  17.910  25.620  1.00  0.00           O
ATOM   4851  HW1 SOL  1348      74.530  18.710  25.620  1.00  0.00           H
ATOM   4852  HW2 SOL  1348      73.150  18.180  25.960  1.00  0.00           H
ATOM   4853  OW  SOL  1349      10.550  44.650   9.520  1.00  0.00           O
ATOM   4854  HW1 SOL  1349      10.510  43.940  10.160  1.00  0.00           H
ATOM   4855  HW2 SOL  1349      11.150  44.340   8.840  1.00  0.00           H
ATOM   4856  OW  SOL  1350      13.710  29.580  23.350  1.00  0.00           O
ATOM   4857  HW1 SOL  1350      13.100  29.440  22.630  1.00  0.00           H
ATOM   4858  HW2 SOL  1350      13.410  28.980  24.040  1.00  0.00           H
ATOM   4859  OW  SOL  1351      14.960  20.940  33.570  1.00  0.00           O
ATOM   4860  HW1 SOL  1351      15.630  20.260  33.460  1.00  0.00           H
ATOM   4861  HW2 SOL  1351      15.460  21.760  33.630  1.00  0.00           H
ATOM   4862  OW  SOL  1352      10.220  33.520  13.840  1.00  0.00           O
ATOM   4863  HW1 SOL  1352      11.040  33.060  13.720  1.00  0.00           H
ATOM   4864  HW2 SOL  1352      10.220  33.790  14.760  1.00  0.00           H
ATOM   4865  OW  SOL  1353       7.230  11.060  36.480  1.00  0.00           O
ATOM   4866  HW1 SOL  1353       6.940  11.860  36.030  1.00  0.00           H
ATOM   4867  HW2 SOL  1353       8.020  11.330  36.940  1.00  0.00           H
ATOM   4868  OW  SOL  1354       4.960  29.990  29.830  1.00  0.00           O
ATOM   4869  HW1 SOL  1354       4.860  29.070  30.090  1.00  0.00           H
ATOM   4870  HW2 SOL  1354       4.270  30.450  30.300  1.00  0.00           H
ATOM   4871  OW  SOL  1355      20.120  77.260  17.410  1.00  0.00           O
ATOM   4872  HW1 SOL  1355      20.610  76.980  16.630  1.00  0.00           H
ATOM   4873  HW2 SOL  1355      19.280  77.560  17.060  1.00  0.00           H
ATOM   4874  OW  SOL  1356      15.300  35.730  40.020  1.00  0.00           O
ATOM   4875  HW1 SOL  1356      14.910  35.580  39.150  1.00  0.00           H
ATOM   4876  HW2 SOL  1356      16.240  35.770  39.860  1.00  0.00           H
ATOM   4877  OW  SOL  1357       5.410  35.670  34.550  1.00  0.00           O
ATOM   4878  HW1 SOL  1357       5.200  36.000  35.430  1.00  0.00           H
ATOM   4879  HW2 SOL  1357       5.450  36.450  34.000  1.00  0.00           H
ATOM   4880  OW  SOL  1358       7.300  40.720  14.690  1.00  0.00           O
ATOM   4881  HW1 SOL  1358       7.310  39.980  14.090  1.00  0.00           H
ATOM   4882  HW2 SOL  1358       7.550  40.340  15.540  1.00  0.00           H
ATOM   4883  OW  SOL  1359       6.790  22.910  17.270  1.00  0.00           O
ATOM   4884  HW1 SOL  1359       6.230  22.160  17.460  1.00  0.00           H
ATOM   4885  HW2 SOL  1359       6.560  23.550  17.940  1.00  0.00           H
ATOM   4886  OW  SOL  1360       4.390  32.040  14.490  1.00  0.00           O
ATOM   4887  HW1 SOL  1360       5.120  32.450  14.960  1.00  0.00           H
ATOM   4888  HW2 SOL  1360       4.230  31.220  14.960  1.00  0.00           H
ATOM   4889  OW  SOL  1361       5.320  24.040  46.120  1.00  0.00           O
ATOM   4890  HW1 SOL  1361       6.010  24.040  45.460  1.00  0.00           H
ATOM   4891  HW2 SOL  1361       4.600  24.500  45.710  1.00  0.00           H
ATOM   4892  OW  SOL  1362      13.010  27.650  25.140  1.00  0.00           O
ATOM   4893  HW1 SOL  1362      13.540  26.880  24.950  1.00  0.00           H
ATOM   4894  HW2 SOL  1362      13.520  28.140  25.780  1.00  0.00           H
ATOM   4895  OW  SOL  1363       9.210  32.440  26.260  1.00  0.00           O
ATOM   4896  HW1 SOL  1363       8.610  33.140  26.500  1.00  0.00           H
ATOM   4897  HW2 SOL  1363       8.640  31.680  26.110  1.00  0.00           H
ATOM   4898  OW  SOL  1364      15.580  20.430  26.210  1.00  0.00           O
ATOM   4899  HW1 SOL  1364      15.750  21.170  25.620  1.00  0.00           H
ATOM   4900  HW2 SOL  1364      14.930  19.900  25.750  1.00  0.00           H
ATOM   4901  OW  SOL  1365      29.970  33.670  28.890  1.00  0.00           O
ATOM   4902  HW1 SOL  1365      30.740  34.020  29.340  1.00  0.00           H
ATOM   4903  HW2 SOL  1365      29.600  33.030  29.500  1.00  0.00           H
ATOM   4904  OW  SOL  1366      77.930  35.990  23.130  1.00  0.00           O
ATOM   4905  HW1 SOL  1366      77.270  36.450  23.640  1.00  0.00           H
ATOM   4906  HW2 SOL  1366      78.550  36.680  22.860  1.00  0.00           H
ATOM   4907  OW  SOL  1367      21.080  31.130  40.860  1.00  0.00           O
ATOM   4908  HW1 SOL  1367      20.610  31.690  41.480  1.00  0.00           H
ATOM   4909  HW2 SOL  1367      21.030  30.260  41.240  1.00  0.00           H
ATOM   4910  OW  SOL  1368      36.210  40.620   7.250  1.00  0.00           O
ATOM   4911  HW1 SOL  1368      36.450  39.980   6.580  1.00  0.00           H
ATOM   4912  HW2 SOL  1368      36.140  40.120   8.060  1.00  0.00           H
ATOM   4913  OW  SOL  1369       1.480  20.190  13.390  1.00  0.00           O
ATOM   4914  HW1 SOL  1369       1.000  20.870  12.910  1.00  0.00           H
ATOM   4915  HW2 SOL  1369       1.950  19.710  12.710  1.00  0.00           H
ATOM   4916  OW  SOL  1370       3.380  32.040  21.020  1.00  0.00           O
ATOM   4917  HW1 SOL  1370       4.320  32.240  20.990  1.00  0.00           H
ATOM   4918  HW2 SOL  1370       2.970  32.680  20.440  1.00  0.00           H
ATOM   4919  OW  SOL  1371      13.550  39.890  18.170  1.00  0.00           O
ATOM   4920  HW1 SOL  1371      13.010  39.270  18.660  1.00  0.00           H
ATOM   4921  HW2 SOL  1371      14.340  39.990  18.700  1.00  0.00           H
ATOM   4922  OW  SOL  1372      22.460  30.600  78.910  1.00  0.00           O
ATOM   4923  HW1 SOL  1372      22.760  29.710  79.130  1.00  0.00           H
ATOM   4924  HW2 SOL  1372      22.790  30.750  78.020  1.00  0.00           H
ATOM   4925  OW  SOL  1373      61.460  25.560  26.390  1.00  0.00           O
ATOM   4926  HW1 SOL  1373      61.560  26.130  27.150  1.00  0.00           H
ATOM   4927  HW2 SOL  1373      60.810  26.000  25.840  1.00  0.00           H
ATOM   4928  OW  SOL  1374       6.630  32.470  37.950  1.00  0.00           O
ATOM   4929  HW1 SOL  1374       7.180  31.710  38.120  1.00  0.00           H
ATOM   4930  HW2 SOL  1374       5.760  32.210  38.240  1.00  0.00           H
ATOM   4931  OW  SOL  1375      18.800  34.150  32.930  1.00  0.00           O
ATOM   4932  HW1 SOL  1375      18.450  34.630  32.190  1.00  0.00           H
ATOM   4933  HW2 SOL  1375      18.210  33.400  33.030  1.00  0.00           H
ATOM   4934  OW  SOL  1376       0.990  43.430  37.570  1.00  0.00           O
ATOM   4935  HW1 SOL  1376       1.550  43.360  36.800  1.00  0.00           H
ATOM   4936  HW2 SOL  1376       1.550  43.840  38.230  1.00  0.00           H
ATOM   4937  OW  SOL  1377       4.600  20.280  30.340  1.00  0.00           O
ATOM   4938  HW1 SOL  1377       5.010  20.850  29.700  1.00  0.00           H
ATOM   4939  HW2 SOL  1377       5.310  19.710  30.640  1.00  0.00           H
ATOM   4940  OW  SOL  1378      12.780  32.770  25.300  1.00  0.00           O
ATOM   4941  HW1 SOL  1378      12.440  32.360  26.090  1.00  0.00           H
ATOM   4942  HW2 SOL  1378      12.460  33.670  25.340  1.00  0.00           H
ATOM   4943  OW  SOL  1379       7.700  41.040  31.560  1.00  0.00           O
ATOM   4944  HW1 SOL  1379       7.830  40.610  30.710  1.00  0.00           H
ATOM   4945  HW2 SOL  1379       6.810  40.790  31.830  1.00  0.00           H
ATOM   4946  OW  SOL  1380      19.850  37.260  24.460  1.00  0.00           O
ATOM   4947  HW1 SOL  1380      20.420  37.780  25.020  1.00  0.00           H
ATOM   4948  HW2 SOL  1380      20.450  36.820  23.850  1.00  0.00           H
ATOM   4949  OW  SOL  1381       4.600  29.210  22.270  1.00  0.00           O
ATOM   4950  HW1 SOL  1381       4.490  29.230  21.320  1.00  0.00           H
ATOM   4951  HW2 SOL  1381       5.510  28.950  22.400  1.00  0.00           H
ATOM   4952  OW  SOL  1382      76.780  22.010  46.600  1.00  0.00           O
ATOM   4953  HW1 SOL  1382      77.200  21.270  47.040  1.00  0.00           H
ATOM   4954  HW2 SOL  1382      76.050  22.250  47.170  1.00  0.00           H
ATOM   4955  OW  SOL  1383      13.940  18.960  24.240  1.00  0.00           O
ATOM   4956  HW1 SOL  1383      13.180  18.390  24.130  1.00  0.00           H
ATOM   4957  HW2 SOL  1383      14.030  19.410  23.400  1.00  0.00           H
ATOM   4958  OW  SOL  1384      76.120  27.280  33.740  1.00  0.00           O
ATOM   4959  HW1 SOL  1384      76.180  27.950  33.060  1.00  0.00           H
ATOM   4960  HW2 SOL  1384      76.290  27.750  34.560  1.00  0.00           H
ATOM   4961  OW  SOL  1385       5.270  35.490  12.190  1.00  0.00           O
ATOM   4962  HW1 SOL  1385       6.040  35.190  12.670  1.00  0.00           H
ATOM   4963  HW2 SOL  1385       4.870  36.140  12.770  1.00  0.00           H
ATOM   4964  OW  SOL  1386      33.930   3.290  15.300  1.00  0.00           O
ATOM   4965  HW1 SOL  1386      33.870   2.360  15.510  1.00  0.00           H
ATOM   4966  HW2 SOL  1386      33.210   3.450  14.690  1.00  0.00           H
ATOM   4967  OW  SOL  1387      19.260  31.900  19.980  1.00  0.00           O
ATOM   4968  HW1 SOL  1387      19.220  32.820  19.690  1.00  0.00           H
ATOM   4969  HW2 SOL  1387      18.440  31.770  20.460  1.00  0.00           H
ATOM   4970  OW  SOL  1388      18.700   9.620  31.460  1.00  0.00           O
ATOM   4971  HW1 SOL  1388      18.560   8.680  31.540  1.00  0.00           H
ATOM   4972  HW2 SOL  1388      17.850   9.960  31.160  1.00  0.00           H
ATOM   4973  OW  SOL  1389       8.560  18.290  23.130  1.00  0.00           O
ATOM   4974  HW1 SOL  1389       9.330  18.780  22.830  1.00  0.00           H
ATOM   4975  HW2 SOL  1389       7.860  18.560  22.540  1.00  0.00           H
ATOM   4976  OW  SOL  1390      68.740  32.870  20.260  1.00  0.00           O
ATOM   4977  HW1 SOL  1390      68.060  32.210  20.370  1.00  0.00           H
ATOM   4978  HW2 SOL  1390      69.370  32.470  19.660  1.00  0.00           H
ATOM   4979  OW  SOL  1391      12.810  18.270  32.220  1.00  0.00           O
ATOM   4980  HW1 SOL  1391      13.220  19.020  31.790  1.00  0.00           H
ATOM   4981  HW2 SOL  1391      12.450  18.630  33.040  1.00  0.00           H
ATOM   4982  OW  SOL  1392       7.720  25.730  57.610  1.00  0.00           O
ATOM   4983  HW1 SOL  1392       7.130  25.860  58.350  1.00  0.00           H
ATOM   4984  HW2 SOL  1392       8.550  26.120  57.900  1.00  0.00           H
ATOM   4985  OW  SOL  1393       3.950  27.380  46.460  1.00  0.00           O
ATOM   4986  HW1 SOL  1393       4.550  27.280  45.720  1.00  0.00           H
ATOM   4987  HW2 SOL  1393       3.440  26.570  46.470  1.00  0.00           H
ATOM   4988  OW  SOL  1394      16.790  42.820  41.150  1.00  0.00           O
ATOM   4989  HW1 SOL  1394      15.870  42.830  41.420  1.00  0.00           H
ATOM   4990  HW2 SOL  1394      17.270  43.050  41.940  1.00  0.00           H
ATOM   4991  OW  SOL  1395       9.740  46.670  71.180  1.00  0.00           O
ATOM   4992  HW1 SOL  1395       9.890  47.520  70.750  1.00  0.00           H
ATOM   4993  HW2 SOL  1395      10.440  46.110  70.840  1.00  0.00           H
ATOM   4994  OW  SOL  1396      27.580  28.580  43.370  1.00  0.00           O
ATOM   4995  HW1 SOL  1396      26.900  27.900  43.290  1.00  0.00           H
ATOM   4996  HW2 SOL  1396      27.540  29.060  42.540  1.00  0.00           H
ATOM   4997  OW  SOL  1397       9.270  20.050  43.720  1.00  0.00           O
ATOM   4998  HW1 SOL  1397       8.800  20.690  44.260  1.00  0.00           H
ATOM   4999  HW2 SOL  1397       9.750  20.580  43.090  1.00  0.00           H
ATOM   5000  OW  SOL  1398       3.390  31.700  31.320  1.00  0.00           O
ATOM   5001  HW1 SOL  1398       3.170  32.400  30.710  1.00  0.00           H
ATOM   5002  HW2 SOL  1398       3.010  31.980  32.160  1.00  0.00           H
ATOM   5003  OW  SOL  1399       1.960  37.330  38.350  1.00  0.00           O
ATOM   5004  HW1 SOL  1399       1.430  37.430  37.570  1.00  0.00           H
ATOM   5005  HW2 SOL  1399       2.310  38.210  38.520  1.00  0.00           H
ATOM   5006  OW  SOL  1400       7.540  22.070  41.530  1.00  0.00           O
ATOM   5007  HW1 SOL  1400       8.190  22.430  40.920  1.00  0.00           H
ATOM   5008  HW2 SOL  1400       7.340  22.800  42.110  1.00  0.00           H
ATOM   5009  OW  SOL  1401       9.610  32.390  46.700  1.00  0.00           O
ATOM   5010  HW1 SOL  1401       9.800  32.230  45.770  1.00  0.00           H
ATOM   5011  HW2 SOL  1401       8.650  32.420  46.740  1.00  0.00           H
ATOM   5012  OW  SOL  1402       1.200  28.600   2.710  1.00  0.00           O
ATOM   5013  HW1 SOL  1402       1.280  27.650   2.570  1.00  0.00           H
ATOM   5014  HW2 SOL  1402       1.100  28.960   1.830  1.00  0.00           H
ATOM   5015  OW  SOL  1403      65.250  32.390  74.370  1.00  0.00           O
ATOM   5016  HW1 SOL  1403      65.560  32.550  75.270  1.00  0.00           H
ATOM   5017  HW2 SOL  1403      66.010  32.030  73.920  1.00  0.00           H
ATOM   5018  OW  SOL  1404      61.490  27.270  55.160  1.00  0.00           O
ATOM   5019  HW1 SOL  1404      61.350  26.570  54.510  1.00  0.00           H
ATOM   5020  HW2 SOL  1404      60.630  27.680  55.260  1.00  0.00           H
ATOM   5021  OW  SOL  1405      27.760  50.230  44.840  1.00  0.00           O
ATOM   5022  HW1 SOL  1405      26.930  49.910  44.510  1.00  0.00           H
ATOM   5023  HW2 SOL  1405      27.680  50.190  45.790  1.00  0.00           H
ATOM   5024  OW  SOL  1406      71.400  33.920  41.300  1.00  0.00           O
ATOM   5025  HW1 SOL  1406      70.850  33.270  41.740  1.00  0.00           H
ATOM   5026  HW2 SOL  1406      71.080  34.760  41.630  1.00  0.00           H
ATOM   5027  OW  SOL  1407       1.530  41.520  44.250  1.00  0.00           O
ATOM   5028  HW1 SOL  1407       1.470  42.260  43.640  1.00  0.00           H
ATOM   5029  HW2 SOL  1407       1.980  41.870  45.020  1.00  0.00           H
ATOM   5030  OW  SOL  1408       3.200  24.980  44.830  1.00  0.00           O
ATOM   5031  HW1 SOL  1408       2.920  24.480  44.060  1.00  0.00           H
ATOM   5032  HW2 SOL  1408       2.390  25.300  45.230  1.00  0.00           H
ATOM   5033  OW  SOL  1409       2.490  31.200  36.860  1.00  0.00           O
ATOM   5034  HW1 SOL  1409       3.000  30.420  36.640  1.00  0.00           H
ATOM   5035  HW2 SOL  1409       3.110  31.930  36.730  1.00  0.00           H
ATOM   5036  OW  SOL  1410       0.610  56.450  32.420  1.00  0.00           O
ATOM   5037  HW1 SOL  1410      -0.180  56.820  32.030  1.00  0.00           H
ATOM   5038  HW2 SOL  1410       0.580  56.750  33.330  1.00  0.00           H
ATOM   5039  OW  SOL  1411       7.880  26.490  45.980  1.00  0.00           O
ATOM   5040  HW1 SOL  1411       8.830  26.570  45.890  1.00  0.00           H
ATOM   5041  HW2 SOL  1411       7.640  25.790  45.360  1.00  0.00           H
ATOM   5042  OW  SOL  1412       5.400  40.120  35.540  1.00  0.00           O
ATOM   5043  HW1 SOL  1412       6.110  40.160  36.190  1.00  0.00           H
ATOM   5044  HW2 SOL  1412       5.150  41.030  35.400  1.00  0.00           H
ATOM   5045  OW  SOL  1413       7.620  41.710  48.510  1.00  0.00           O
ATOM   5046  HW1 SOL  1413       8.380  41.160  48.290  1.00  0.00           H
ATOM   5047  HW2 SOL  1413       7.120  41.770  47.700  1.00  0.00           H
ATOM   5048  OW  SOL  1414      10.240  38.410  21.830  1.00  0.00           O
ATOM   5049  HW1 SOL  1414      10.890  38.400  22.530  1.00  0.00           H
ATOM   5050  HW2 SOL  1414       9.390  38.440  22.280  1.00  0.00           H
ATOM   5051  OW  SOL  1415      64.220  23.310  35.540  1.00  0.00           O
ATOM   5052  HW1 SOL  1415      65.040  23.710  35.250  1.00  0.00           H
ATOM   5053  HW2 SOL  1415      63.970  23.810  36.320  1.00  0.00           H
ATOM   5054  OW  SOL  1416      22.860  30.570  29.240  1.00  0.00           O
ATOM   5055  HW1 SOL  1416      22.570  31.280  29.820  1.00  0.00           H
ATOM   5056  HW2 SOL  1416      23.020  29.830  29.830  1.00  0.00           H
ATOM   5057  OW  SOL  1417      15.820  19.410  28.820  1.00  0.00           O
ATOM   5058  HW1 SOL  1417      16.170  18.520  28.760  1.00  0.00           H
ATOM   5059  HW2 SOL  1417      15.630  19.660  27.910  1.00  0.00           H
ATOM   5060  OW  SOL  1418       2.180  26.160  42.350  1.00  0.00           O
ATOM   5061  HW1 SOL  1418       2.860  25.520  42.170  1.00  0.00           H
[truncated: 3,600,358 more chars]
