# Supplementary material for: Scalable Constant pH Molecular Dynamics in GROMACS
Source: J Chem Theory Comput. 2022 Sep 21;18(10):6148–60. doi: 10.1021/acs.jctc.2c00516 (PMC9558312; doi:10.1021/acs.jctc.2c00516)
Supplement: Supplementary file 1 — ct2c00516_si_001.zip [file ct2c00516_si_001.zip › SI_constant_ph_gromacs/input_CHARMM36/triAsp_singlesite/eq.gro]

Protein in water
12096
    1ACE    CH3    1   1.899   2.527   2.189
    1ACE   HH31    2   1.814   2.551   2.256
    1ACE   HH32    3   1.922   2.614   2.124
    1ACE   HH33    4   1.873   2.446   2.117
    1ACE      C    5   2.015   2.490   2.271
    1ACE      O    6   2.051   2.557   2.366
    2ALA      N    7   2.087   2.379   2.232
    2ALA     HN    8   2.054   2.318   2.160
    2ALA     CA    9   2.217   2.332   2.291
    2ALA     HA   10   2.187   2.282   2.382
    2ALA     CB   11   2.273   2.201   2.228
    2ALA    HB1   12   2.343   2.161   2.304
    2ALA    HB2   13   2.186   2.133   2.213
    2ALA    HB3   14   2.334   2.222   2.137
    2ALA      C   15   2.321   2.445   2.319
    2ALA      O   16   2.355   2.534   2.236
    3ASPH     N   17   2.369   2.441   2.441
    3ASPH    HN   18   2.341   2.368   2.503
    3ASPH    CA   19   2.460   2.539   2.488
    3ASPH    HA   20   2.463   2.622   2.418
    3ASPH    CB   21   2.410   2.589   2.631
    3ASPH   HB1   22   2.367   2.506   2.691
    3ASPH   HB2   23   2.497   2.630   2.688
    3ASPH    CG   24   2.308   2.702   2.613
    3ASPH   OD1   25   2.328   2.818   2.592
    3ASPH   OD2   26   2.178   2.652   2.624
    3ASPH   HD2   27   2.123   2.730   2.622
    3ASPH     C   28   2.602   2.476   2.498
    3ASPH     O   29   2.620   2.363   2.543
    4ALA      N   30   2.703   2.551   2.455
    4ALA     HN   31   2.684   2.648   2.437
    4ALA     CA   32   2.837   2.513   2.438
    4ALA     HA   33   2.845   2.411   2.401
    4ALA     CB   34   2.910   2.607   2.340
    4ALA    HB1   35   2.896   2.712   2.371
    4ALA    HB2   36   3.016   2.574   2.331
    4ALA    HB3   37   2.872   2.600   2.236
    4ALA      C   38   2.908   2.505   2.571
    4ALA      O   39   2.901   2.606   2.642
    5NME      N   40   2.982   2.390   2.593
    5NME     HN   41   2.985   2.316   2.526
    5NME    CH3   42   3.066   2.379   2.713
    5NME   HH31   43   3.146   2.455   2.702
    5NME   HH32   44   3.011   2.390   2.808
    5NME   HH33   45   3.110   2.277   2.709
    6SOL     OW   46   0.323   4.801   2.145
    6SOL    HW1   47   0.350   4.889   2.170
    6SOL    HW2   48   0.397   4.767   2.094
    7SOL     OW   49   1.880   2.579   3.547
    7SOL    HW1   50   1.950   2.535   3.594
    7SOL    HW2   51   1.808   2.515   3.545
    8SOL     OW   52   3.695   1.777   0.500
    8SOL    HW1   53   3.728   1.692   0.472
    8SOL    HW2   54   3.651   1.812   0.423
    9SOL     OW   55   0.664   3.970   3.875
    9SOL    HW1   56   0.580   3.975   3.829
    9SOL    HW2   57   0.711   4.048   3.848
   10SOL     OW   58   0.166   3.483   3.609
   10SOL    HW1   59   0.260   3.497   3.619
   10SOL    HW2   60   0.129   3.497   3.696
   11SOL     OW   61   0.727   0.892   2.090
   11SOL    HW1   62   0.820   0.879   2.109
   11SOL    HW2   63   0.726   0.953   2.016
   12SOL     OW   64   0.892   4.194   1.688
   12SOL    HW1   65   0.949   4.161   1.619
   12SOL    HW2   66   0.803   4.178   1.656
   13SOL     OW   67   4.744   3.874   3.991
   13SOL    HW1   68   4.727   3.962   3.958
   13SOL    HW2   69   4.838   3.861   3.979
   14SOL     OW   70   4.335   3.603   1.202
   14SOL    HW1   71   4.289   3.633   1.281
   14SOL    HW2   72   4.268   3.604   1.134
   15SOL     OW   73   0.042   0.373   1.698
   15SOL    HW1   74   0.004   0.408   1.778
   15SOL    HW2   75   0.094   0.299   1.726
   16SOL     OW   76   1.464   4.593   0.553
   16SOL    HW1   77   1.483   4.617   0.643
   16SOL    HW2   78   1.442   4.500   0.557
   17SOL     OW   79   0.739   1.847   1.076
   17SOL    HW1   80   0.828   1.871   1.104
   17SOL    HW2   81   0.743   1.753   1.062
   18SOL     OW   82   4.270   2.869   1.254
   18SOL    HW1   83   4.242   2.909   1.171
   18SOL    HW2   84   4.228   2.782   1.254
   19SOL     OW   85   0.529   2.864   4.155
   19SOL    HW1   86   0.486   2.893   4.075
   19SOL    HW2   87   0.619   2.895   4.147
   20SOL     OW   88   3.540   3.508   3.681
   20SOL    HW1   89   3.455   3.464   3.682
   20SOL    HW2   90   3.565   3.510   3.589
   21SOL     OW   91   0.863   3.631   2.319
   21SOL    HW1   92   0.908   3.572   2.259
   21SOL    HW2   93   0.909   3.621   2.402
   22SOL     OW   94   4.190   2.382   0.337
   22SOL    HW1   95   4.128   2.365   0.409
   22SOL    HW2   96   4.244   2.303   0.334
   23SOL     OW   97   4.517   0.942   3.498
   23SOL    HW1   98   4.458   1.014   3.475
   23SOL    HW2   99   4.598   0.961   3.450
   24SOL     OW  100   3.155   4.140   4.378
   24SOL    HW1  101   3.117   4.199   4.443
   24SOL    HW2  102   3.214   4.083   4.428
   25SOL     OW  103   2.706   0.329   0.999
   25SOL    HW1  104   2.669   0.408   0.962
   25SOL    HW2  105   2.633   0.285   1.042
   26SOL     OW  106   3.240   1.217   1.912
   26SOL    HW1  107   3.176   1.166   1.962
   26SOL    HW2  108   3.225   1.308   1.940
   27SOL     OW  109   1.008   4.053   0.182
   27SOL    HW1  110   1.041   4.001   0.255
   27SOL    HW2  111   1.010   3.993   0.108
   28SOL     OW  112   3.723   0.306   1.643
   28SOL    HW1  113   3.731   0.221   1.600
   28SOL    HW2  114   3.727   0.285   1.737
   29SOL     OW  115   2.177   4.742   3.505
   29SOL    HW1  116   2.255   4.708   3.549
   29SOL    HW2  117   2.169   4.689   3.426
   30SOL     OW  118   3.817   0.748   3.749
   30SOL    HW1  119   3.893   0.727   3.803
   30SOL    HW2  120   3.765   0.667   3.748
   31SOL     OW  121   0.158   3.705   0.907
   31SOL    HW1  122   0.177   3.728   0.816
   31SOL    HW2  123   0.220   3.757   0.958
   32SOL     OW  124   4.191   2.511   3.457
   32SOL    HW1  125   4.158   2.480   3.372
   32SOL    HW2  126   4.214   2.602   3.442
   33SOL     OW  127   0.731   2.401   0.910
   33SOL    HW1  128   0.728   2.306   0.921
   33SOL    HW2  129   0.801   2.415   0.846
   34SOL     OW  130   2.507   2.859   3.788
   34SOL    HW1  131   2.459   2.941   3.776
   34SOL    HW2  132   2.479   2.803   3.716
   35SOL     OW  133   1.182   2.814   1.380
   35SOL    HW1  134   1.192   2.803   1.285
   35SOL    HW2  135   1.269   2.796   1.415
   36SOL     OW  136   2.033   2.759   0.293
   36SOL    HW1  137   2.101   2.739   0.358
   36SOL    HW2  138   1.956   2.782   0.346
   37SOL     OW  139   2.701   4.863   3.870
   37SOL    HW1  140   2.708   4.914   3.951
   37SOL    HW2  141   2.792   4.855   3.840
   38SOL     OW  142   3.753   1.342   3.117
   38SOL    HW1  143   3.849   1.350   3.117
   38SOL    HW2  144   3.721   1.432   3.112
   39SOL     OW  145   0.442   1.338   1.492
   39SOL    HW1  146   0.441   1.434   1.494
   39SOL    HW2  147   0.535   1.316   1.504
   40SOL     OW  148   3.315   4.685   0.619
   40SOL    HW1  149   3.336   4.595   0.645
   40SOL    HW2  150   3.328   4.736   0.699
   41SOL     OW  151   2.834   0.826   2.640
   41SOL    HW1  152   2.811   0.900   2.583
   41SOL    HW2  153   2.816   0.749   2.586
   42SOL     OW  154   3.400   3.721   2.249
   42SOL    HW1  155   3.424   3.655   2.183
   42SOL    HW2  156   3.412   3.677   2.333
   43SOL     OW  157   4.679   4.303   0.093
   43SOL    HW1  158   4.769   4.313   0.125
   43SOL    HW2  159   4.629   4.369   0.141
   44SOL     OW  160   0.749   0.129   3.847
   44SOL    HW1  161   0.656   0.145   3.860
   44SOL    HW2  162   0.756   0.097   3.757
   45SOL     OW  163   0.567   3.033   3.328
   45SOL    HW1  164   0.575   2.998   3.417
   45SOL    HW2  165   0.489   3.088   3.331
   46SOL     OW  166   2.758   0.525   2.590
   46SOL    HW1  167   2.828   0.503   2.651
   46SOL    HW2  168   2.695   0.453   2.598
   47SOL     OW  169   2.861   1.322   0.776
   47SOL    HW1  170   2.768   1.343   0.767
   47SOL    HW2  171   2.861   1.233   0.813
   48SOL     OW  172   4.876   0.328   4.900
   48SOL    HW1  173   4.819   0.356   4.972
   48SOL    HW2  174   4.823   0.266   4.851
   49SOL     OW  175   4.660   3.116   3.945
   49SOL    HW1  176   4.622   3.160   3.869
   49SOL    HW2  177   4.702   3.186   3.995
   50SOL     OW  178   0.595   4.291   2.890
   50SOL    HW1  179   0.543   4.285   2.970
   50SOL    HW2  180   0.602   4.200   2.859
   51SOL     OW  181   4.725   1.342   0.805
   51SOL    HW1  182   4.658   1.385   0.751
   51SOL    HW2  183   4.807   1.357   0.759
   52SOL     OW  184   4.307   1.669   3.551
   52SOL    HW1  185   4.286   1.576   3.549
   52SOL    HW2  186   4.233   1.710   3.595
   53SOL     OW  187   0.277   1.908   1.621
   53SOL    HW1  188   0.212   1.899   1.691
   53SOL    HW2  189   0.361   1.903   1.667
   54SOL     OW  190   1.594   0.280   1.528
   54SOL    HW1  191   1.608   0.256   1.619
   54SOL    HW2  192   1.502   0.306   1.524
   55SOL     OW  193   4.528   4.248   1.872
   55SOL    HW1  194   4.566   4.307   1.806
   55SOL    HW2  195   4.533   4.297   1.954
   56SOL     OW  196   4.527   1.943   1.062
   56SOL    HW1  197   4.548   1.851   1.071
   56SOL    HW2  198   4.509   1.955   0.969
   57SOL     OW  199   1.643   4.706   4.833
   57SOL    HW1  200   1.652   4.786   4.783
   57SOL    HW2  201   1.585   4.650   4.781
   58SOL     OW  202   2.852   0.688   3.502
   58SOL    HW1  203   2.852   0.658   3.593
   58SOL    HW2  204   2.925   0.642   3.461
   59SOL     OW  205   2.439   4.833   2.948
   59SOL    HW1  206   2.483   4.882   3.018
   59SOL    HW2  207   2.509   4.784   2.905
   60SOL     OW  208   4.082   1.024   4.452
   60SOL    HW1  209   4.146   1.049   4.519
   60SOL    HW2  210   4.118   1.057   4.370
   61SOL     OW  211   2.229   0.173   3.105
   61SOL    HW1  212   2.324   0.165   3.108
   61SOL    HW2  213   2.201   0.108   3.041
   62SOL     OW  214   4.021   1.860   1.219
   62SOL    HW1  215   4.102   1.911   1.210
   62SOL    HW2  216   4.047   1.770   1.201
   63SOL     OW  217   3.093   2.970   0.530
   63SOL    HW1  218   3.088   3.037   0.462
   63SOL    HW2  219   3.092   2.887   0.481
   64SOL     OW  220   1.506   4.601   0.848
   64SOL    HW1  221   1.556   4.660   0.905
   64SOL    HW2  222   1.438   4.565   0.904
   65SOL     OW  223   4.550   0.914   0.627
   65SOL    HW1  224   4.570   0.933   0.718
   65SOL    HW2  225   4.465   0.870   0.630
   66SOL     OW  226   1.970   4.925   3.112
   66SOL    HW1  227   1.903   4.934   3.044
   66SOL    HW2  228   2.053   4.936   3.066
   67SOL     OW  229   0.679   3.170   1.655
   67SOL    HW1  230   0.716   3.125   1.579
   67SOL    HW2  231   0.703   3.262   1.643
   68SOL     OW  232   3.390   1.179   4.712
   68SOL    HW1  233   3.356   1.090   4.706
   68SOL    HW2  234   3.336   1.221   4.779
   69SOL     OW  235   4.554   3.732   2.794
   69SOL    HW1  236   4.476   3.776   2.762
   69SOL    HW2  237   4.626   3.791   2.770
   70SOL     OW  238   3.213   2.327   0.769
   70SOL    HW1  239   3.222   2.275   0.849
   70SOL    HW2  240   3.149   2.395   0.791
   71SOL     OW  241   1.016   0.146   4.095
   71SOL    HW1  242   1.001   0.051   4.102
   71SOL    HW2  243   1.009   0.178   4.185
   72SOL     OW  244   0.259   3.500   3.072
   72SOL    HW1  245   0.292   3.549   2.996
   72SOL    HW2  246   0.279   3.409   3.053
   73SOL     OW  247   2.135   0.581   1.698
   73SOL    HW1  248   2.171   0.666   1.673
   73SOL    HW2  249   2.049   0.602   1.736
   74SOL     OW  250   4.437   0.738   4.592
   74SOL    HW1  251   4.505   0.722   4.657
   74SOL    HW2  252   4.378   0.801   4.633
   75SOL     OW  253   0.726   3.007   3.060
   75SOL    HW1  254   0.699   3.025   3.150
   75SOL    HW2  255   0.724   3.092   3.017
   76SOL     OW  256   4.023   0.192   1.518
   76SOL    HW1  257   3.976   0.174   1.599
   76SOL    HW2  258   3.965   0.160   1.449
   77SOL     OW  259   2.077   3.490   2.071
   77SOL    HW1  260   2.077   3.414   2.129
   77SOL    HW2  261   2.013   3.549   2.110
   78SOL     OW  262   4.134   4.089   0.971
   78SOL    HW1  263   4.062   4.143   0.938
   78SOL    HW2  264   4.107   3.999   0.951
   79SOL     OW  265   0.331   2.613   1.599
   79SOL    HW1  266   0.300   2.525   1.574
   79SOL    HW2  267   0.378   2.644   1.522
   80SOL     OW  268   0.742   3.781   1.031
   80SOL    HW1  269   0.676   3.762   0.964
   80SOL    HW2  270   0.809   3.714   1.018
   81SOL     OW  271   0.738   4.844   2.677
   81SOL    HW1  272   0.803   4.886   2.735
   81SOL    HW2  273   0.674   4.912   2.661
   82SOL     OW  274   1.967   2.906   1.660
   82SOL    HW1  275   2.051   2.861   1.661
   82SOL    HW2  276   1.919   2.869   1.735
   83SOL     OW  277   1.218   4.528   2.333
   83SOL    HW1  278   1.238   4.437   2.353
   83SOL    HW2  279   1.169   4.525   2.251
   84SOL     OW  280   1.085   4.324   3.452
   84SOL    HW1  281   1.007   4.303   3.400
   84SOL    HW2  282   1.060   4.300   3.542
   85SOL     OW  283   4.894   1.432   2.210
   85SOL    HW1  284   4.810   1.457   2.171
   85SOL    HW2  285   4.956   1.434   2.137
   86SOL     OW  286   3.547   2.418   3.789
   86SOL    HW1  287   3.611   2.478   3.750
   86SOL    HW2  288   3.471   2.424   3.730
   87SOL     OW  289   4.415   1.169   0.613
   87SOL    HW1  290   4.506   1.168   0.583
   87SOL    HW2  291   4.407   1.091   0.667
   88SOL     OW  292   2.150   3.356   4.435
   88SOL    HW1  293   2.180   3.346   4.525
   88SOL    HW2  294   2.219   3.406   4.392
   89SOL     OW  295   4.627   3.838   3.407
   89SOL    HW1  296   4.679   3.913   3.433
   89SOL    HW2  297   4.629   3.779   3.483
   90SOL     OW  298   1.876   0.765   4.892
   90SOL    HW1  299   1.957   0.790   4.936
   90SOL    HW2  300   1.894   0.679   4.854
   91SOL     OW  301   2.525   0.332   0.392
   91SOL    HW1  302   2.489   0.259   0.443
   91SOL    HW2  303   2.508   0.409   0.446
   92SOL     OW  304   3.290   1.492   3.824
   92SOL    HW1  305   3.202   1.472   3.793
   92SOL    HW2  306   3.344   1.420   3.791
   93SOL     OW  307   1.069   2.547   0.623
   93SOL    HW1  308   1.066   2.484   0.552
   93SOL    HW2  309   1.160   2.576   0.627
   94SOL     OW  310   3.530   3.322   1.666
   94SOL    HW1  311   3.492   3.273   1.594
   94SOL    HW2  312   3.486   3.289   1.744
   95SOL     OW  313   3.660   1.516   1.147
   95SOL    HW1  314   3.710   1.463   1.085
   95SOL    HW2  315   3.722   1.581   1.179
   96SOL     OW  316   0.460   1.703   1.861
   96SOL    HW1  317   0.456   1.792   1.898
   96SOL    HW2  318   0.535   1.706   1.802
   97SOL     OW  319   0.517   1.875   1.505
   97SOL    HW1  320   0.481   1.918   1.427
   97SOL    HW2  321   0.593   1.928   1.529
   98SOL     OW  322   3.692   4.709   0.217
   98SOL    HW1  323   3.749   4.735   0.289
   98SOL    HW2  324   3.625   4.654   0.257
   99SOL     OW  325   4.170   2.431   2.077
   99SOL    HW1  326   4.151   2.339   2.058
   99SOL    HW2  327   4.091   2.478   2.052
  100SOL     OW  328   0.736   0.255   2.890
  100SOL    HW1  329   0.660   0.203   2.919
  100SOL    HW2  330   0.731   0.254   2.795
  101SOL     OW  331   3.337   2.321   2.972
  101SOL    HW1  332   3.359   2.319   2.879
  101SOL    HW2  333   3.421   2.326   3.016
  102SOL     OW  334   1.015   2.710   1.665
  102SOL    HW1  335   1.076   2.740   1.598
  102SOL    HW2  336   1.064   2.646   1.716
  103SOL     OW  337   3.029   4.223   4.620
  103SOL    HW1  338   2.986   4.138   4.632
  103SOL    HW2  339   2.972   4.286   4.665
  104SOL     OW  340   4.736   4.568   4.743
  104SOL    HW1  341   4.693   4.485   4.764
  104SOL    HW2  342   4.800   4.545   4.675
  105SOL     OW  343   1.526   4.313   0.636
  105SOL    HW1  344   1.610   4.354   0.613
  105SOL    HW2  345   1.550   4.244   0.698
  106SOL     OW  346   1.423   0.436   4.929
  106SOL    HW1  347   1.368   0.389   4.992
  106SOL    HW2  348   1.365   0.500   4.889
  107SOL     OW  349   1.737   1.872   2.269
  107SOL    HW1  350   1.789   1.942   2.307
  107SOL    HW2  351   1.678   1.917   2.208
  108SOL     OW  352   0.822   4.488   0.091
  108SOL    HW1  353   0.864   4.451   0.014
  108SOL    HW2  354   0.835   4.582   0.083
  109SOL     OW  355   4.735   4.293   4.508
  109SOL    HW1  356   4.680   4.347   4.451
  109SOL    HW2  357   4.673   4.242   4.559
  110SOL     OW  358   3.656   2.191   2.132
  110SOL    HW1  359   3.738   2.148   2.110
  110SOL    HW2  360   3.650   2.184   2.228
  111SOL     OW  361   0.766   2.974   1.490
  111SOL    HW1  362   0.840   3.007   1.440
  111SOL    HW2  363   0.755   2.884   1.461
  112SOL     OW  364   0.695   0.886   3.111
  112SOL    HW1  365   0.645   0.943   3.170
  112SOL    HW2  366   0.691   0.930   3.027
  113SOL     OW  367   1.569   4.844   2.466
  113SOL    HW1  368   1.485   4.867   2.505
  113SOL    HW2  369   1.546   4.788   2.391
  114SOL     OW  370   2.876   2.890   2.157
  114SOL    HW1  371   2.849   2.973   2.197
  114SOL    HW2  372   2.963   2.873   2.194
  115SOL     OW  373   3.115   0.491   2.999
  115SOL    HW1  374   3.108   0.586   2.989
  115SOL    HW2  375   3.184   0.478   3.064
  116SOL     OW  376   1.431   4.668   4.218
  116SOL    HW1  377   1.378   4.599   4.178
  116SOL    HW2  378   1.479   4.624   4.288
  117SOL     OW  379   1.166   2.928   0.188
  117SOL    HW1  380   1.131   2.838   0.184
  117SOL    HW2  381   1.233   2.925   0.256
  118SOL     OW  382   2.061   1.963   4.521
  118SOL    HW1  383   2.087   1.977   4.430
  118SOL    HW2  384   2.138   1.988   4.573
  119SOL     OW  385   4.194   0.773   3.696
  119SOL    HW1  386   4.126   0.709   3.714
  119SOL    HW2  387   4.189   0.835   3.769
  120SOL     OW  388   4.709   3.018   2.142
  120SOL    HW1  389   4.626   3.018   2.094
  120SOL    HW2  390   4.776   3.029   2.075
  121SOL     OW  391   0.880   1.999   2.936
  121SOL    HW1  392   0.813   2.056   2.899
  121SOL    HW2  393   0.855   1.991   3.028
  122SOL     OW  394   0.483   1.758   3.786
  122SOL    HW1  395   0.505   1.797   3.701
  122SOL    HW2  396   0.447   1.831   3.837
  123SOL     OW  397   0.664   1.193   2.342
  123SOL    HW1  398   0.743   1.202   2.395
  123SOL    HW2  399   0.695   1.193   2.252
  124SOL     OW  400   4.236   4.017   4.361
  124SOL    HW1  401   4.142   4.030   4.349
  124SOL    HW2  402   4.242   3.944   4.423
  125SOL     OW  403   3.302   3.089   0.674
  125SOL    HW1  404   3.207   3.100   0.666
  125SOL    HW2  405   3.336   3.178   0.681
  126SOL     OW  406   0.345   2.920   2.744
  126SOL    HW1  407   0.252   2.942   2.755
  126SOL    HW2  408   0.392   2.998   2.773
  127SOL     OW  409   4.247   4.440   0.961
  127SOL    HW1  410   4.308   4.460   1.032
  127SOL    HW2  411   4.283   4.360   0.921
  128SOL     OW  412   0.314   2.037   3.226
  128SOL    HW1  413   0.367   2.091   3.284
  128SOL    HW2  414   0.236   2.015   3.277
  129SOL     OW  415   2.084   2.190   3.101
  129SOL    HW1  416   2.013   2.130   3.077
  129SOL    HW2  417   2.079   2.260   3.037
  130SOL     OW  418   1.930   4.831   2.153
  130SOL    HW1  419   1.973   4.862   2.233
  130SOL    HW2  420   1.853   4.784   2.183
  131SOL     OW  421   1.591   1.321   2.988
  131SOL    HW1  422   1.517   1.289   3.040
  131SOL    HW2  423   1.630   1.241   2.952
  132SOL     OW  424   4.131   0.333   3.296
  132SOL    HW1  425   4.170   0.246   3.296
  132SOL    HW2  426   4.181   0.381   3.362
  133SOL     OW  427   4.260   0.327   2.436
  133SOL    HW1  428   4.215   0.388   2.378
  133SOL    HW2  429   4.284   0.253   2.379
  134SOL     OW  430   3.562   3.577   0.575
  134SOL    HW1  431   3.554   3.505   0.513
  134SOL    HW2  432   3.591   3.651   0.521
  135SOL     OW  433   1.380   0.074   3.553
  135SOL    HW1  434   1.397   0.023   3.474
  135SOL    HW2  435   1.323   0.017   3.605
  136SOL     OW  436   0.423   4.563   4.743
  136SOL    HW1  437   0.461   4.477   4.762
  136SOL    HW2  438   0.368   4.582   4.820
  137SOL     OW  439   2.052   0.747   3.586
  137SOL    HW1  440   2.056   0.705   3.500
  137SOL    HW2  441   2.007   0.830   3.571
  138SOL     OW  442   3.867   4.007   4.157
  138SOL    HW1  443   3.785   3.976   4.118
  138SOL    HW2  444   3.932   3.941   4.132
  139SOL     OW  445   0.999   3.598   2.558
  139SOL    HW1  446   0.926   3.623   2.614
  139SOL    HW2  447   1.057   3.548   2.616
  140SOL     OW  448   0.615   1.036   1.825
  140SOL    HW1  449   0.549   1.035   1.756
  140SOL    HW2  450   0.660   0.952   1.817
  141SOL     OW  451   0.984   0.959   3.772
  141SOL    HW1  452   0.963   0.869   3.746
  141SOL    HW2  453   1.061   0.951   3.828
  142SOL     OW  454   1.547   0.212   2.154
  142SOL    HW1  455   1.583   0.216   2.242
  142SOL    HW2  456   1.612   0.257   2.100
  143SOL     OW  457   4.222   4.372   2.683
  143SOL    HW1  458   4.299   4.328   2.718
  143SOL    HW2  459   4.253   4.416   2.604
  144SOL     OW  460   0.001   1.953   1.303
  144SOL    HW1  461   0.005   2.031   1.248
  144SOL    HW2  462  -0.043   1.982   1.383
  145SOL     OW  463   3.862   0.475   1.483
  145SOL    HW1  464   3.900   0.522   1.557
  145SOL    HW2  465   3.795   0.418   1.522
  146SOL     OW  466   2.564   0.552   0.844
  146SOL    HW1  467   2.531   0.630   0.889
  146SOL    HW2  468   2.485   0.500   0.826
  147SOL     OW  469   1.617   4.558   3.673
  147SOL    HW1  470   1.528   4.588   3.694
  147SOL    HW2  471   1.604   4.471   3.636
  148SOL     OW  472   2.952   4.320   0.711
  148SOL    HW1  473   2.907   4.341   0.792
  148SOL    HW2  474   2.932   4.227   0.695
  149SOL     OW  475   3.207   0.024   4.792
  149SOL    HW1  476   3.251   0.004   4.875
  149SOL    HW2  477   3.138   0.086   4.816
  150SOL     OW  478   1.511   0.303   0.580
  150SOL    HW1  479   1.443   0.239   0.559
  150SOL    HW2  480   1.545   0.275   0.665
  151SOL     OW  481   1.417   0.096   1.930
  151SOL    HW1  482   1.333   0.104   1.977
  151SOL    HW2  483   1.482   0.086   1.999
  152SOL     OW  484   2.071   1.569   1.750
  152SOL    HW1  485   2.007   1.625   1.793
  152SOL    HW2  486   2.104   1.623   1.678
  153SOL     OW  487   2.259   0.503   4.826
  153SOL    HW1  488   2.282   0.412   4.846
  153SOL    HW2  489   2.176   0.517   4.871
  154SOL     OW  490   2.073   3.445   3.306
  154SOL    HW1  491   1.990   3.424   3.263
  154SOL    HW2  492   2.140   3.417   3.243
  155SOL     OW  493   1.981   1.083   4.169
  155SOL    HW1  494   1.984   1.168   4.213
  155SOL    HW2  495   1.987   1.019   4.240
  156SOL     OW  496   4.212   2.534   4.612
  156SOL    HW1  497   4.234   2.549   4.704
  156SOL    HW2  498   4.180   2.618   4.581
  157SOL     OW  499   1.824   3.822   4.686
  157SOL    HW1  500   1.732   3.815   4.662
  157SOL    HW2  501   1.832   3.774   4.768
  158SOL     OW  502   2.286   4.097   1.614
  158SOL    HW1  503   2.210   4.150   1.593
  158SOL    HW2  504   2.267   4.011   1.575
  159SOL     OW  505   4.517   0.471   1.350
  159SOL    HW1  506   4.529   0.454   1.256
  159SOL    HW2  507   4.490   0.386   1.386
  160SOL     OW  508   4.815   3.321   4.062
  160SOL    HW1  509   4.908   3.310   4.081
  160SOL    HW2  510   4.776   3.344   4.147
  161SOL     OW  511   2.037   2.932   4.160
  161SOL    HW1  512   2.004   2.844   4.176
  161SOL    HW2  513   2.132   2.924   4.165
  162SOL     OW  514   2.005   3.550   4.275
  162SOL    HW1  515   1.948   3.611   4.322
  162SOL    HW2  516   2.015   3.476   4.334
  163SOL     OW  517   3.599   0.430   0.334
  163SOL    HW1  518   3.623   0.353   0.385
  163SOL    HW2  519   3.569   0.494   0.398
  164SOL     OW  520   2.135   2.517   0.957
  164SOL    HW1  521   2.147   2.424   0.972
  164SOL    HW2  522   2.056   2.539   1.008
  165SOL     OW  523   1.498   1.018   0.697
  165SOL    HW1  524   1.492   0.931   0.737
  165SOL    HW2  525   1.415   1.029   0.651
  166SOL     OW  526   1.522   2.863   2.351
  166SOL    HW1  527   1.441   2.914   2.354
  166SOL    HW2  528   1.532   2.829   2.440
  167SOL     OW  529   1.966   2.742   0.871
  167SOL    HW1  530   2.022   2.706   0.939
  167SOL    HW2  531   1.947   2.831   0.900
  168SOL     OW  532   3.814   3.455   0.432
  168SOL    HW1  533   3.802   3.387   0.365
  168SOL    HW2  534   3.903   3.488   0.417
  169SOL     OW  535   2.478   1.620   0.098
  169SOL    HW1  536   2.556   1.639   0.047
  169SOL    HW2  537   2.461   1.700   0.147
  170SOL     OW  538   2.473   2.671   1.616
  170SOL    HW1  539   2.490   2.584   1.650
  170SOL    HW2  540   2.560   2.709   1.603
  171SOL     OW  541   1.095   0.698   1.057
  171SOL    HW1  542   1.012   0.655   1.037
  171SOL    HW2  543   1.152   0.628   1.089
  172SOL     OW  544   4.728   4.924   1.076
  172SOL    HW1  545   4.740   4.829   1.078
  172SOL    HW2  546   4.692   4.945   1.162
  173SOL     OW  547   3.318   3.454   4.863
  173SOL    HW1  548   3.375   3.529   4.879
  173SOL    HW2  549   3.356   3.383   4.915
  174SOL     OW  550   3.597   1.316   4.098
  174SOL    HW1  551   3.681   1.363   4.105
  174SOL    HW2  552   3.622   1.226   4.078
  175SOL     OW  553   3.919   4.177   2.878
  175SOL    HW1  554   3.838   4.219   2.851
  175SOL    HW2  555   3.973   4.174   2.799
  176SOL     OW  556   1.313   0.758   2.617
  176SOL    HW1  557   1.366   0.815   2.562
  176SOL    HW2  558   1.295   0.810   2.696
  177SOL     OW  559   0.011   3.640   1.418
  177SOL    HW1  560  -0.083   3.626   1.410
  177SOL    HW2  561   0.040   3.658   1.329
  178SOL     OW  562   2.203   4.100   0.961
  178SOL    HW1  563   2.228   4.030   1.021
  178SOL    HW2  564   2.247   4.080   0.879
  179SOL     OW  565   3.537   3.773   3.776
  179SOL    HW1  566   3.522   3.688   3.735
  179SOL    HW2  567   3.618   3.805   3.737
  180SOL     OW  568   1.545   3.254   0.337
  180SOL    HW1  569   1.458   3.266   0.299
  180SOL    HW2  570   1.527   3.228   0.428
  181SOL     OW  571   4.375   0.186   0.368
  181SOL    HW1  572   4.307   0.118   0.367
  181SOL    HW2  573   4.437   0.157   0.434
  182SOL     OW  574   3.798   3.372   2.252
  182SOL    HW1  575   3.829   3.392   2.341
  182SOL    HW2  576   3.716   3.420   2.244
  183SOL     OW  577   3.887   2.129   1.403
  183SOL    HW1  578   3.951   2.184   1.448
  183SOL    HW2  579   3.935   2.050   1.379
  184SOL     OW  580   3.098   4.048   1.695
  184SOL    HW1  581   3.104   3.959   1.661
  184SOL    HW2  582   3.068   4.038   1.785
  185SOL     OW  583   3.007   4.832   0.077
  185SOL    HW1  584   3.067   4.763   0.106
  185SOL    HW2  585   2.980   4.875   0.158
  186SOL     OW  586   0.102   4.137   1.747
  186SOL    HW1  587   0.063   4.110   1.830
  186SOL    HW2  588   0.101   4.233   1.750
  187SOL     OW  589   0.525   0.526   2.748
  187SOL    HW1  590   0.540   0.498   2.658
  187SOL    HW2  591   0.430   0.519   2.760
  188SOL     OW  592   1.504   1.599   3.316
  188SOL    HW1  593   1.513   1.616   3.410
  188SOL    HW2  594   1.594   1.589   3.285
  189SOL     OW  595   3.541   3.668   3.294
  189SOL    HW1  596   3.478   3.674   3.222
  189SOL    HW2  597   3.517   3.739   3.353
  190SOL     OW  598   4.350   3.630   1.772
  190SOL    HW1  599   4.403   3.565   1.727
  190SOL    HW2  600   4.302   3.675   1.702
  191SOL     OW  601   3.010   0.953   1.520
  191SOL    HW1  602   3.079   0.942   1.586
  191SOL    HW2  603   3.031   0.887   1.453
  192SOL     OW  604   3.250   1.764   0.213
  192SOL    HW1  605   3.221   1.683   0.254
  192SOL    HW2  606   3.209   1.763   0.126
  193SOL     OW  607   2.974   3.761   4.262
  193SOL    HW1  608   2.975   3.753   4.167
  193SOL    HW2  609   3.019   3.683   4.294
  194SOL     OW  610   1.335   2.665   0.676
  194SOL    HW1  611   1.306   2.728   0.743
  194SOL    HW2  612   1.419   2.633   0.709
  195SOL     OW  613   2.655   3.334   2.145
  195SOL    HW1  614   2.667   3.425   2.118
  195SOL    HW2  615   2.581   3.303   2.092
  196SOL     OW  616   2.080   4.853   2.420
  196SOL    HW1  617   2.126   4.933   2.394
  196SOL    HW2  618   2.000   4.884   2.463
  197SOL     OW  619   0.440   3.147   3.851
  197SOL    HW1  620   0.408   3.068   3.894
  197SOL    HW2  621   0.378   3.215   3.878
  198SOL     OW  622   0.545   4.670   2.044
  198SOL    HW1  623   0.544   4.678   1.949
  198SOL    HW2  624   0.609   4.600   2.061
  199SOL     OW  625   1.132   3.272   1.048
  199SOL    HW1  626   1.114   3.284   0.955
  199SOL    HW2  627   1.190   3.195   1.052
  200SOL     OW  628   3.016   1.209   4.598
  200SOL    HW1  629   3.033   1.232   4.689
  200SOL    HW2  630   2.928   1.243   4.580
  201SOL     OW  631   4.009   0.057   2.942
  201SOL    HW1  632   4.077   0.118   2.971
  201SOL    HW2  633   4.050   0.009   2.870
  202SOL     OW  634   3.515   2.827   0.460
  202SOL    HW1  635   3.524   2.871   0.544
  202SOL    HW2  636   3.476   2.894   0.403
  203SOL     OW  637   4.022   3.357   3.915
  203SOL    HW1  638   4.015   3.321   3.827
  203SOL    HW2  639   3.992   3.448   3.906
  204SOL     OW  640   0.693   4.783   0.353
  204SOL    HW1  641   0.618   4.835   0.327
  204SOL    HW2  642   0.658   4.722   0.418
  205SOL     OW  643   2.848   0.407   1.785
  205SOL    HW1  644   2.866   0.320   1.751
  205SOL    HW2  645   2.874   0.467   1.715
  206SOL     OW  646   2.097   3.132   1.554
  206SOL    HW1  647   2.043   3.200   1.595
  206SOL    HW2  648   2.056   3.050   1.580
  207SOL     OW  649   1.615   3.514   4.360
  207SOL    HW1  650   1.576   3.579   4.303
  207SOL    HW2  651   1.643   3.444   4.301
  208SOL     OW  652   3.262   3.617   1.720
  208SOL    HW1  653   3.294   3.638   1.808
  208SOL    HW2  654   3.186   3.675   1.708
  209SOL     OW  655   4.591   0.645   1.840
  209SOL    HW1  656   4.585   0.741   1.835
  209SOL    HW2  657   4.627   0.619   1.755
  210SOL     OW  658   1.893   3.772   2.684
  210SOL    HW1  659   1.921   3.816   2.604
  210SOL    HW2  660   1.807   3.737   2.663
  211SOL     OW  661   0.665   1.312   0.666
  211SOL    HW1  662   0.693   1.370   0.595
  211SOL    HW2  663   0.645   1.229   0.622
  212SOL     OW  664   2.615   3.020   2.447
  212SOL    HW1  665   2.668   2.955   2.494
  212SOL    HW2  666   2.598   2.979   2.362
  213SOL     OW  667   3.983   4.423   4.470
  213SOL    HW1  668   3.939   4.407   4.554
  213SOL    HW2  669   3.946   4.356   4.411
  214SOL     OW  670   4.032   4.853   4.712
  214SOL    HW1  671   4.088   4.787   4.672
  214SOL    HW2  672   4.014   4.916   4.642
  215SOL     OW  673   0.198   4.781   1.214
  215SOL    HW1  674   0.194   4.871   1.245
  215SOL    HW2  675   0.255   4.736   1.276
  216SOL     OW  676   1.037   3.941   4.864
  216SOL    HW1  677   0.971   3.875   4.886
  216SOL    HW2  678   1.055   3.926   4.771
  217SOL     OW  679   2.848   0.976   1.895
  217SOL    HW1  680   2.852   0.882   1.880
  217SOL    HW2  681   2.848   1.015   1.808
  218SOL     OW  682   3.849   4.632   3.987
  218SOL    HW1  683   3.786   4.562   4.004
  218SOL    HW2  684   3.882   4.655   4.074
  219SOL     OW  685   1.842   2.729   4.068
  219SOL    HW1  686   1.809   2.662   4.007
  219SOL    HW2  687   1.763   2.769   4.104
  220SOL     OW  688   3.603   2.104   1.385
  220SOL    HW1  689   3.699   2.107   1.388
  220SOL    HW2  690   3.578   2.172   1.323
  221SOL     OW  691   1.309   2.055   1.343
  221SOL    HW1  692   1.336   2.121   1.407
  221SOL    HW2  693   1.216   2.072   1.329
  222SOL     OW  694   0.080   4.418   0.423
  222SOL    HW1  695   0.050   4.346   0.368
  222SOL    HW2  696   0.010   4.430   0.488
  223SOL     OW  697   3.625   1.847   2.375
  223SOL    HW1  698   3.666   1.928   2.405
  223SOL    HW2  699   3.561   1.875   2.310
  224SOL     OW  700   0.168   1.585   4.936
  224SOL    HW1  701   0.237   1.610   4.998
  224SOL    HW2  702   0.180   1.643   4.861
  225SOL     OW  703   0.869   2.197   0.612
  225SOL    HW1  704   0.838   2.107   0.614
  225SOL    HW2  705   0.818   2.239   0.543
  226SOL     OW  706   1.749   0.108   3.781
  226SOL    HW1  707   1.671   0.156   3.754
  226SOL    HW2  708   1.769   0.050   3.708
  227SOL     OW  709   2.942   3.430   3.559
  227SOL    HW1  710   2.985   3.474   3.633
  227SOL    HW2  711   2.976   3.475   3.482
  228SOL     OW  712   1.740   4.807   3.345
  228SOL    HW1  713   1.781   4.890   3.318
  228SOL    HW2  714   1.797   4.740   3.310
  229SOL     OW  715   1.725   3.947   3.938
  229SOL    HW1  716   1.666   4.019   3.914
  229SOL    HW2  717   1.800   3.990   3.979
  230SOL     OW  718   4.080   1.378   0.448
  230SOL    HW1  719   4.009   1.314   0.456
  230SOL    HW2  720   4.159   1.326   0.433
  231SOL     OW  721   3.957   0.129   1.799
  231SOL    HW1  722   3.979   0.042   1.765
  231SOL    HW2  723   4.041   0.166   1.826
  232SOL     OW  724   0.190   4.104   4.486
  232SOL    HW1  725   0.197   4.143   4.399
  232SOL    HW2  726   0.144   4.170   4.538
  233SOL     OW  727   0.723   3.320   2.648
  233SOL    HW1  728   0.750   3.389   2.708
  233SOL    HW2  729   0.698   3.366   2.568
  234SOL     OW  730   0.962   0.328   2.274
  234SOL    HW1  731   0.919   0.245   2.295
  234SOL    HW2  732   0.895   0.395   2.290
  235SOL     OW  733   0.840   4.208   0.549
  235SOL    HW1  734   0.843   4.237   0.458
  235SOL    HW2  735   0.900   4.133   0.553
  236SOL     OW  736   4.680   0.657   4.718
  236SOL    HW1  737   4.740   0.652   4.643
  236SOL    HW2  738   4.738   0.660   4.795
  237SOL     OW  739   4.150   3.709   4.307
  237SOL    HW1  740   4.180   3.762   4.234
  237SOL    HW2  741   4.228   3.691   4.359
  238SOL     OW  742   4.266   1.083   3.085
  238SOL    HW1  743   4.210   1.060   3.012
  238SOL    HW2  744   4.341   1.127   3.045
  239SOL     OW  745   3.697   3.134   2.404
  239SOL    HW1  746   3.697   3.218   2.359
  239SOL    HW2  747   3.636   3.145   2.477
  240SOL     OW  748   2.937   4.826   3.736
  240SOL    HW1  749   2.914   4.855   3.647
  240SOL    HW2  750   2.989   4.747   3.722
  241SOL     OW  751   2.963   2.841   1.501
  241SOL    HW1  752   3.027   2.912   1.500
  241SOL    HW2  753   2.900   2.864   1.433
  242SOL     OW  754   4.815   1.776   1.812
  242SOL    HW1  755   4.781   1.828   1.740
  242SOL    HW2  756   4.837   1.691   1.773
  243SOL     OW  757   1.711   3.123   1.238
  243SOL    HW1  758   1.667   3.052   1.189
  243SOL    HW2  759   1.653   3.139   1.312
  244SOL     OW  760   3.065   1.912   2.514
  244SOL    HW1  761   2.979   1.874   2.499
  244SOL    HW2  762   3.117   1.840   2.550
  245SOL     OW  763   1.063   4.548   2.733
  245SOL    HW1  764   1.095   4.468   2.776
  245SOL    HW2  765   0.995   4.581   2.792
  246SOL     OW  766   1.609   4.731   4.449
  246SOL    HW1  767   1.581   4.802   4.506
  246SOL    HW2  768   1.666   4.773   4.384
  247SOL     OW  769   3.880   3.484   2.499
  247SOL    HW1  770   3.850   3.485   2.590
  247SOL    HW2  771   3.968   3.520   2.503
  248SOL     OW  772   1.779   3.240   1.902
  248SOL    HW1  773   1.739   3.237   1.989
  248SOL    HW2  774   1.864   3.197   1.913
  249SOL     OW  775   1.569   3.128   1.470
  249SOL    HW1  776   1.484   3.087   1.485
  249SOL    HW2  777   1.577   3.191   1.542
  250SOL     OW  778   4.167   3.348   4.911
  250SOL    HW1  779   4.072   3.341   4.919
  250SOL    HW2  780   4.184   3.332   4.818
  251SOL     OW  781   3.057   2.955   0.788
  251SOL    HW1  782   3.076   2.968   0.695
  251SOL    HW2  783   3.108   3.023   0.833
  252SOL     OW  784   4.147   4.637   4.570
  252SOL    HW1  785   4.098   4.556   4.552
  252SOL    HW2  786   4.200   4.650   4.491
  253SOL     OW  787   4.312   0.303   4.120
  253SOL    HW1  788   4.262   0.384   4.130
  253SOL    HW2  789   4.364   0.298   4.200
  254SOL     OW  790   3.713   2.911   4.643
  254SOL    HW1  791   3.635   2.919   4.587
  254SOL    HW2  792   3.719   2.995   4.688
  255SOL     OW  793   2.669   4.083   2.840
  255SOL    HW1  794   2.582   4.087   2.800
  255SOL    HW2  795   2.720   4.148   2.792
  256SOL     OW  796   4.230   0.996   0.962
  256SOL    HW1  797   4.221   0.905   0.991
  256SOL    HW2  798   4.185   0.999   0.878
  257SOL     OW  799   2.818   3.201   1.361
  257SOL    HW1  800   2.770   3.283   1.346
  257SOL    HW2  801   2.804   3.183   1.454
  258SOL     OW  802   0.289   4.542   2.340
  258SOL    HW1  803   0.283   4.540   2.436
  258SOL    HW2  804   0.366   4.596   2.321
  259SOL     OW  805   2.158   4.843   0.441
  259SOL    HW1  806   2.165   4.901   0.366
  259SOL    HW2  807   2.210   4.766   0.418
  260SOL     OW  808   1.957   4.006   3.254
  260SOL    HW1  809   1.934   4.054   3.174
  260SOL    HW2  810   1.889   3.940   3.263
  261SOL     OW  811   1.062   0.820   3.237
  261SOL    HW1  812   1.083   0.903   3.279
  261SOL    HW2  813   0.966   0.816   3.238
  262SOL     OW  814   4.915   0.781   0.465
  262SOL    HW1  815   4.880   0.712   0.521
  262SOL    HW2  816   4.932   0.854   0.526
  263SOL     OW  817   1.616   2.804   4.585
  263SOL    HW1  818   1.561   2.882   4.582
  263SOL    HW2  819   1.703   2.837   4.606
  264SOL     OW  820   0.405   4.763   3.541
  264SOL    HW1  821   0.465   4.767   3.466
  264SOL    HW2  822   0.329   4.715   3.508
  265SOL     OW  823   0.751   3.520   3.883
  265SOL    HW1  824   0.822   3.514   3.947
  265SOL    HW2  825   0.750   3.434   3.841
  266SOL     OW  826   3.551   3.322   4.618
  266SOL    HW1  827   3.458   3.315   4.639
  266SOL    HW2  828   3.553   3.358   4.529
  267SOL     OW  829   4.595   0.334   2.714
  267SOL    HW1  830   4.636   0.399   2.771
  267SOL    HW2  831   4.636   0.251   2.739
  268SOL     OW  832   2.762   0.884   2.229
  268SOL    HW1  833   2.699   0.948   2.197
  268SOL    HW2  834   2.822   0.934   2.284
  269SOL     OW  835   1.538   2.275   2.642
  269SOL    HW1  836   1.563   2.296   2.732
  269SOL    HW2  837   1.594   2.330   2.587
  270SOL     OW  838   3.045   4.643   0.667
  270SOL    HW1  839   3.053   4.733   0.635
  270SOL    HW2  840   2.952   4.633   0.688
  271SOL     OW  841   4.232   0.112   3.825
  271SOL    HW1  842   4.285   0.032   3.820
  271SOL    HW2  843   4.293   0.179   3.854
  272SOL     OW  844   3.237   4.502   0.396
  272SOL    HW1  845   3.174   4.430   0.403
  272SOL    HW2  846   3.208   4.566   0.461
  273SOL     OW  847   2.291   3.562   0.675
  273SOL    HW1  848   2.239   3.642   0.665
  273SOL    HW2  849   2.312   3.534   0.586
  274SOL     OW  850   4.665   4.635   3.284
  274SOL    HW1  851   4.572   4.642   3.261
  274SOL    HW2  852   4.711   4.660   3.203
  275SOL     OW  853   3.259   1.783   2.327
  275SOL    HW1  854   3.191   1.841   2.359
  275SOL    HW2  855   3.322   1.841   2.283
  276SOL     OW  856   3.509   3.124   2.187
  276SOL    HW1  857   3.597   3.119   2.224
  276SOL    HW2  858   3.516   3.077   2.104
  277SOL     OW  859   3.912   2.932   2.123
  277SOL    HW1  860   3.972   3.001   2.096
  277SOL    HW2  861   3.895   2.882   2.043
  278SOL     OW  862   3.607   0.476   0.808
  278SOL    HW1  863   3.625   0.387   0.777
  278SOL    HW2  864   3.643   0.478   0.897
  279SOL     OW  865   2.685   3.330   1.593
  279SOL    HW1  866   2.611   3.350   1.536
  279SOL    HW2  867   2.737   3.410   1.594
  280SOL     OW  868   1.464   0.130   2.629
  280SOL    HW1  869   1.495   0.139   2.720
  280SOL    HW2  870   1.369   0.138   2.635
  281SOL     OW  871   1.461   3.163   0.581
  281SOL    HW1  872   1.536   3.106   0.599
  281SOL    HW2  873   1.411   3.164   0.663
  282SOL     OW  874   2.042   1.877   3.321
  282SOL    HW1  875   2.103   1.873   3.395
  282SOL    HW2  876   1.989   1.955   3.338
  283SOL     OW  877   3.799   1.202   2.553
  283SOL    HW1  878   3.710   1.221   2.523
  283SOL    HW2  879   3.809   1.108   2.538
  284SOL     OW  880   2.584   4.437   0.569
  284SOL    HW1  881   2.524   4.385   0.623
  284SOL    HW2  882   2.648   4.374   0.537
  285SOL     OW  883   2.775   1.873   1.301
  285SOL    HW1  884   2.839   1.833   1.359
  285SOL    HW2  885   2.735   1.799   1.255
  286SOL     OW  886   4.487   4.294   2.771
  286SOL    HW1  887   4.566   4.307   2.719
  286SOL    HW2  888   4.501   4.347   2.849
  287SOL     OW  889   2.162   0.182   0.876
  287SOL    HW1  890   2.112   0.151   0.952
  287SOL    HW2  891   2.240   0.127   0.873
  288SOL     OW  892   4.596   2.960   2.377
  288SOL    HW1  893   4.516   2.996   2.416
  288SOL    HW2  894   4.602   3.002   2.291
  289SOL     OW  895   3.582   1.847   4.542
  289SOL    HW1  896   3.489   1.857   4.561
  289SOL    HW2  897   3.620   1.933   4.558
  290SOL     OW  898   3.109   3.984   4.860
  290SOL    HW1  899   3.116   3.996   4.955
  290SOL    HW2  900   3.198   4.001   4.828
  291SOL     OW  901   0.845   1.139   2.766
  291SOL    HW1  902   0.915   1.104   2.711
  291SOL    HW2  903   0.792   1.191   2.706
  292SOL     OW  904   0.935   0.158   1.622
  292SOL    HW1  905   0.924   0.206   1.540
  292SOL    HW2  906   1.030   0.152   1.634
  293SOL     OW  907   0.347   1.742   0.145
  293SOL    HW1  908   0.284   1.809   0.171
  293SOL    HW2  909   0.350   1.681   0.219
  294SOL     OW  910   2.423   1.023   0.903
  294SOL    HW1  911   2.437   1.113   0.932
  294SOL    HW2  912   2.374   1.032   0.821
  295SOL     OW  913   0.120   0.663   2.886
  295SOL    HW1  914   0.189   0.654   2.951
  295SOL    HW2  915   0.049   0.707   2.933
  296SOL     OW  916   2.378   4.762   2.421
  296SOL    HW1  917   2.289   4.775   2.455
  296SOL    HW2  918   2.382   4.817   2.343
  297SOL     OW  919   2.905   3.092   4.646
  297SOL    HW1  920   2.883   3.168   4.699
  297SOL    HW2  921   2.881   3.017   4.701
  298SOL     OW  922   3.714   4.936   1.143
  298SOL    HW1  923   3.754   4.876   1.080
  298SOL    HW2  924   3.709   4.885   1.224
  299SOL     OW  925   0.969   3.708   0.119
  299SOL    HW1  926   0.991   3.686   0.210
  299SOL    HW2  927   1.025   3.652   0.066
  300SOL     OW  928   4.295   4.669   4.322
  300SOL    HW1  929   4.348   4.628   4.254
  300SOL    HW2  930   4.229   4.719   4.273
  301SOL     OW  931   4.841   1.878   4.022
  301SOL    HW1  932   4.789   1.821   4.078
  301SOL    HW2  933   4.785   1.895   3.946
  302SOL     OW  934   3.805   3.100   1.656
  302SOL    HW1  935   3.727   3.153   1.670
  302SOL    HW2  936   3.876   3.164   1.647
  303SOL     OW  937   2.543   2.009   4.856
  303SOL    HW1  938   2.471   1.957   4.892
  303SOL    HW2  939   2.546   2.087   4.912
  304SOL     OW  940   3.372   4.693   3.017
  304SOL    HW1  941   3.464   4.673   3.032
  304SOL    HW2  942   3.328   4.669   3.099
  305SOL     OW  943   3.769   4.431   0.621
  305SOL    HW1  944   3.727   4.401   0.702
  305SOL    HW2  945   3.810   4.514   0.645
  306SOL     OW  946   1.333   2.123   3.416
  306SOL    HW1  947   1.307   2.090   3.330
  306SOL    HW2  948   1.315   2.051   3.476
  307SOL     OW  949   2.382   1.972   3.326
  307SOL    HW1  950   2.361   2.025   3.403
  307SOL    HW2  951   2.477   1.962   3.329
  308SOL     OW  952   2.486   2.298   3.343
  308SOL    HW1  953   2.571   2.323   3.307
  308SOL    HW2  954   2.483   2.203   3.332
  309SOL     OW  955   2.524   4.330   0.155
  309SOL    HW1  956   2.462   4.271   0.111
  309SOL    HW2  957   2.554   4.389   0.086
  310SOL     OW  958   0.849   1.153   3.645
  310SOL    HW1  959   0.909   1.096   3.693
  310SOL    HW2  960   0.766   1.105   3.644
  311SOL     OW  961   1.329   2.301   1.858
  311SOL    HW1  962   1.383   2.234   1.901
  311SOL    HW2  963   1.246   2.299   1.905
  312SOL     OW  964   2.435   2.949   1.841
  312SOL    HW1  965   2.487   2.870   1.853
  312SOL    HW2  966   2.357   2.919   1.794
  313SOL     OW  967   0.141   1.253   2.315
  313SOL    HW1  968   0.080   1.324   2.298
  313SOL    HW2  969   0.227   1.295   2.318
  314SOL     OW  970   4.923   3.858   3.730
  314SOL    HW1  971   4.965   3.832   3.648
  314SOL    HW2  972   4.861   3.787   3.749
  315SOL     OW  973   0.195   0.994   1.571
  315SOL    HW1  974   0.141   1.058   1.618
  315SOL    HW2  975   0.283   1.030   1.572
  316SOL     OW  976   3.907   2.098   2.069
  316SOL    HW1  977   3.927   2.004   2.068
  316SOL    HW2  978   3.991   2.139   2.089
  317SOL     OW  979   0.537   0.549   0.440
  317SOL    HW1  980   0.617   0.593   0.411
  317SOL    HW2  981   0.564   0.500   0.517
  318SOL     OW  982   3.402   2.467   1.029
  318SOL    HW1  983   3.449   2.508   0.957
  318SOL    HW2  984   3.336   2.531   1.054
  319SOL     OW  985   0.291   0.371   4.509
  319SOL    HW1  986   0.304   0.288   4.555
  319SOL    HW2  987   0.289   0.437   4.579
  320SOL     OW  988   4.935   2.752   2.377
  320SOL    HW1  989   4.847   2.720   2.398
  320SOL    HW2  990   4.921   2.838   2.337
  321SOL     OW  991   1.725   3.206   3.363
  321SOL    HW1  992   1.658   3.194   3.430
  321SOL    HW2  993   1.702   3.143   3.295
  322SOL     OW  994   2.388   0.055   3.723
  322SOL    HW1  995   2.457   0.042   3.658
  322SOL    HW2  996   2.337   0.129   3.690
  323SOL     OW  997   0.368   1.738   2.637
  323SOL    HW1  998   0.412   1.660   2.671
  323SOL    HW2  999   0.401   1.809   2.691
  324SOL     OW 1000   0.155   2.831   1.316
  324SOL    HW1 1001   0.078   2.836   1.261
  324SOL    HW2 1002   0.146   2.748   1.363
  325SOL     OW 1003   2.861   4.215   3.548
  325SOL    HW1 1004   2.866   4.262   3.632
  325SOL    HW2 1005   2.898   4.129   3.567
  326SOL     OW 1006   3.651   3.427   2.769
  326SOL    HW1 1007   3.711   3.378   2.826
  326SOL    HW2 1008   3.604   3.359   2.721
  327SOL     OW 1009   0.013   0.513   4.701
  327SOL    HW1 1010  -0.020   0.449   4.764
  327SOL    HW2 1011   0.106   0.522   4.721
  328SOL     OW 1012   0.569   4.371   2.621
  328SOL    HW1 1013   0.571   4.340   2.711
  328SOL    HW2 1014   0.655   4.411   2.608
  329SOL     OW 1015   4.934   2.451   0.873
  329SOL    HW1 1016   5.001   2.509   0.836
  329SOL    HW2 1017   4.909   2.492   0.956
  330SOL     OW 1018   3.773   0.671   2.193
  330SOL    HW1 1019   3.781   0.765   2.211
  330SOL    HW2 1020   3.828   0.629   2.259
  331SOL     OW 1021   4.709   4.217   2.175
  331SOL    HW1 1022   4.797   4.211   2.139
  331SOL    HW2 1023   4.657   4.157   2.121
  332SOL     OW 1024   4.434   4.863   2.958
  332SOL    HW1 1025   4.384   4.857   3.039
  332SOL    HW2 1026   4.431   4.956   2.936
  333SOL     OW 1027   3.619   0.636   1.497
  333SOL    HW1 1028   3.536   0.591   1.485
  333SOL    HW2 1029   3.675   0.604   1.426
  334SOL     OW 1030   3.034   4.081   2.982
  334SOL    HW1 1031   3.002   4.069   3.072
  334SOL    HW2 1032   3.057   4.174   2.977
  335SOL     OW 1033   0.697   0.711   2.309
  335SOL    HW1 1034   0.603   0.707   2.322
  335SOL    HW2 1035   0.710   0.778   2.242
  336SOL     OW 1036   3.296   1.425   2.551
  336SOL    HW1 1037   3.201   1.417   2.546
  336SOL    HW2 1038   3.317   1.418   2.644
  337SOL     OW 1039   1.848   3.331   4.577
  337SOL    HW1 1040   1.830   3.301   4.666
  337SOL    HW2 1041   1.907   3.406   4.589
  338SOL     OW 1042   4.664   3.701   1.292
  338SOL    HW1 1043   4.632   3.724   1.205
  338SOL    HW2 1044   4.731   3.767   1.311
  339SOL     OW 1045   0.382   1.796   3.106
  339SOL    HW1 1046   0.388   1.885   3.141
  339SOL    HW2 1047   0.377   1.740   3.184
  340SOL     OW 1048   1.848   0.299   2.757
  340SOL    HW1 1049   1.805   0.343   2.684
  340SOL    HW2 1050   1.790   0.314   2.832
  341SOL     OW 1051   3.982   2.379   4.665
  341SOL    HW1 1052   4.049   2.446   4.649
  341SOL    HW2 1053   3.904   2.412   4.622
  342SOL     OW 1054   3.478   2.617   4.591
  342SOL    HW1 1055   3.427   2.609   4.511
  342SOL    HW2 1056   3.441   2.553   4.651
  343SOL     OW 1057   4.336   2.498   2.286
  343SOL    HW1 1058   4.304   2.471   2.200
  343SOL    HW2 1059   4.280   2.573   2.309
  344SOL     OW 1060   1.179   1.001   4.907
  344SOL    HW1 1061   1.149   1.031   4.822
  344SOL    HW2 1062   1.119   0.930   4.930
  345SOL     OW 1063   0.599   0.180   2.304
  345SOL    HW1 1064   0.585   0.262   2.256
  345SOL    HW2 1065   0.511   0.144   2.315
  346SOL     OW 1066   3.295   0.577   0.697
  346SOL    HW1 1067   3.314   0.632   0.621
  346SOL    HW2 1068   3.368   0.592   0.757
  347SOL     OW 1069   2.197   0.979   2.662
  347SOL    HW1 1070   2.212   0.902   2.607
  347SOL    HW2 1071   2.110   0.965   2.700
  348SOL     OW 1072   4.868   4.003   4.641
  348SOL    HW1 1073   4.881   4.002   4.546
  348SOL    HW2 1074   4.951   4.034   4.676
  349SOL     OW 1075   2.754   4.518   1.752
  349SOL    HW1 1076   2.747   4.613   1.743
  349SOL    HW2 1077   2.711   4.483   1.674
  350SOL     OW 1078   3.117   0.504   0.171
  350SOL    HW1 1079   3.152   0.517   0.259
  350SOL    HW2 1080   3.056   0.431   0.180
  351SOL     OW 1081   3.364   2.014   1.446
  351SOL    HW1 1082   3.355   1.933   1.396
  351SOL    HW2 1083   3.447   2.052   1.416
  352SOL     OW 1084   4.267   3.170   0.918
  352SOL    HW1 1085   4.202   3.117   0.964
  352SOL    HW2 1086   4.327   3.200   0.986
  353SOL     OW 1087   4.061   1.603   1.796
  353SOL    HW1 1088   4.148   1.562   1.804
  353SOL    HW2 1089   4.034   1.618   1.887
  354SOL     OW 1090   4.253   2.453   2.814
  354SOL    HW1 1091   4.275   2.526   2.756
  354SOL    HW2 1092   4.262   2.376   2.758
  355SOL     OW 1093   4.426   2.331   3.120
  355SOL    HW1 1094   4.443   2.417   3.081
  355SOL    HW2 1095   4.464   2.337   3.207
  356SOL     OW 1096   3.444   0.294   4.135
  356SOL    HW1 1097   3.465   0.230   4.203
  356SOL    HW2 1098   3.390   0.360   4.180
  357SOL     OW 1099   2.019   0.839   1.392
  357SOL    HW1 1100   2.058   0.822   1.307
  357SOL    HW2 1101   2.032   0.758   1.441
  358SOL     OW 1102   0.834   4.803   0.025
  358SOL    HW1 1103   0.799   4.791  -0.063
  358SOL    HW2 1104   0.796   4.886   0.055
  359SOL     OW 1105   1.867   3.742   3.765
  359SOL    HW1 1106   1.870   3.766   3.858
  359SOL    HW2 1107   1.951   3.772   3.730
  360SOL     OW 1108   0.208   2.449   4.433
  360SOL    HW1 1109   0.192   2.472   4.524
  360SOL    HW2 1110   0.141   2.384   4.412
  361SOL     OW 1111   4.692   0.515   2.498
  361SOL    HW1 1112   4.729   0.547   2.580
  361SOL    HW2 1113   4.623   0.454   2.524
  362SOL     OW 1114   4.150   2.652   1.111
  362SOL    HW1 1115   4.205   2.671   1.035
  362SOL    HW2 1116   4.061   2.648   1.075
  363SOL     OW 1117   0.582   1.446   0.872
  363SOL    HW1 1118   0.654   1.488   0.918
  363SOL    HW2 1119   0.623   1.405   0.796
  364SOL     OW 1120   2.041   2.141   2.720
  364SOL    HW1 1121   1.973   2.208   2.728
  364SOL    HW2 1122   1.999   2.070   2.673
  365SOL     OW 1123   2.561   1.392   4.260
  365SOL    HW1 1124   2.638   1.432   4.301
  365SOL    HW2 1125   2.486   1.436   4.300
  366SOL     OW 1126   3.276   2.047   4.305
  366SOL    HW1 1127   3.277   2.022   4.213
  366SOL    HW2 1128   3.186   2.030   4.333
  367SOL     OW 1129   0.131   0.109   3.106
  367SOL    HW1 1130   0.191   0.119   3.180
  367SOL    HW2 1131   0.051   0.072   3.145
  368SOL     OW 1132   0.369   0.746   3.369
  368SOL    HW1 1133   0.450   0.755   3.420
  368SOL    HW2 1134   0.348   0.653   3.373
  369SOL     OW 1135   3.576   4.822   2.350
  369SOL    HW1 1136   3.634   4.858   2.417
  369SOL    HW2 1137   3.496   4.799   2.398
  370SOL     OW 1138   3.425   2.738   0.052
  370SOL    HW1 1139   3.487   2.728  -0.020
  370SOL    HW2 1140   3.415   2.650   0.088
  371SOL     OW 1141   3.483   0.450   2.324
  371SOL    HW1 1142   3.558   0.469   2.381
  371SOL    HW2 1143   3.448   0.368   2.358
  372SOL     OW 1144   4.595   1.682   1.162
  372SOL    HW1 1145   4.562   1.609   1.110
  372SOL    HW2 1146   4.595   1.650   1.252
  373SOL     OW 1147   2.739   2.656   0.211
  373SOL    HW1 1148   2.656   2.653   0.163
  373SOL    HW2 1149   2.728   2.592   0.282
  374SOL     OW 1150   3.674   2.001   4.849
  374SOL    HW1 1151   3.659   2.043   4.934
  374SOL    HW2 1152   3.592   1.955   4.830
  375SOL     OW 1153   3.409   3.698   3.063
  375SOL    HW1 1154   3.358   3.775   3.039
  375SOL    HW2 1155   3.345   3.636   3.097
  376SOL     OW 1156   1.571   3.392   1.140
  376SOL    HW1 1157   1.666   3.389   1.150
  376SOL    HW2 1158   1.546   3.303   1.114
  377SOL     OW 1159   0.344   1.647   3.331
  377SOL    HW1 1160   0.254   1.673   3.347
  377SOL    HW2 1161   0.340   1.551   3.321
  378SOL     OW 1162   0.000   3.509   0.352
  378SOL    HW1 1163  -0.087   3.547   0.341
  378SOL    HW2 1164   0.059   3.568   0.307
  379SOL     OW 1165   3.925   0.152   1.199
  379SOL    HW1 1166   3.857   0.099   1.158
  379SOL    HW2 1167   3.895   0.242   1.187
  380SOL     OW 1168   4.067   2.733   1.937
  380SOL    HW1 1169   4.115   2.673   1.880
  380SOL    HW2 1170   4.023   2.793   1.877
  381SOL     OW 1171   0.316   3.410   4.844
  381SOL    HW1 1172   0.239   3.354   4.849
  381SOL    HW2 1173   0.282   3.499   4.850
  382SOL     OW 1174   1.839   3.280   4.860
  382SOL    HW1 1175   1.920   3.232   4.876
  382SOL    HW2 1176   1.781   3.254   4.931
  383SOL     OW 1177   2.239   0.435   1.096
  383SOL    HW1 1178   2.323   0.398   1.123
  383SOL    HW2 1179   2.244   0.440   1.000
  384SOL     OW 1180   3.598   1.008   2.641
  384SOL    HW1 1181   3.563   0.976   2.558
  384SOL    HW2 1182   3.689   0.979   2.642
  385SOL     OW 1183   1.474   4.840   3.321
  385SOL    HW1 1184   1.565   4.846   3.352
  385SOL    HW2 1185   1.469   4.754   3.280
  386SOL     OW 1186   3.264   2.675   1.361
  386SOL    HW1 1187   3.320   2.609   1.401
  386SOL    HW2 1188   3.204   2.625   1.305
  387SOL     OW 1189   3.700   3.947   3.636
  387SOL    HW1 1190   3.702   4.009   3.563
  387SOL    HW2 1191   3.772   3.887   3.618
  388SOL     OW 1192   0.701   0.015   0.850
  388SOL    HW1 1193   0.749  -0.057   0.809
  388SOL    HW2 1194   0.748   0.094   0.824
  389SOL     OW 1195   4.612   2.860   4.881
  389SOL    HW1 1196   4.523   2.888   4.860
  389SOL    HW2 1197   4.620   2.773   4.841
  390SOL     OW 1198   4.199   0.133   3.502
  390SOL    HW1 1199   4.201   0.089   3.587
  390SOL    HW2 1200   4.210   0.226   3.523
  391SOL     OW 1201   4.770   0.688   2.049
  391SOL    HW1 1202   4.849   0.642   2.021
  391SOL    HW2 1203   4.704   0.665   1.982
  392SOL     OW 1204   0.839   2.144   4.898
  392SOL    HW1 1205   0.916   2.117   4.947
  392SOL    HW2 1206   0.778   2.177   4.964
  393SOL     OW 1207   0.676   2.463   2.393
  393SOL    HW1 1208   0.680   2.419   2.478
  393SOL    HW2 1209   0.767   2.484   2.373
  394SOL     OW 1210   3.078   2.968   0.047
  394SOL    HW1 1211   3.165   2.939   0.019
  394SOL    HW2 1212   3.079   3.063   0.033
  395SOL     OW 1213   4.770   4.904   2.070
  395SOL    HW1 1214   4.857   4.876   2.041
  395SOL    HW2 1215   4.787   4.963   2.143
  396SOL     OW 1216   2.150   3.838   0.711
  396SOL    HW1 1217   2.096   3.851   0.633
  396SOL    HW2 1218   2.238   3.867   0.685
  397SOL     OW 1219   0.952   0.933   2.935
  397SOL    HW1 1220   0.908   0.849   2.917
  397SOL    HW2 1221   1.036   0.926   2.890
  398SOL     OW 1222   1.689   0.547   1.407
  398SOL    HW1 1223   1.609   0.554   1.354
  398SOL    HW2 1224   1.689   0.456   1.438
  399SOL     OW 1225   3.893   0.288   0.301
  399SOL    HW1 1226   3.908   0.359   0.364
  399SOL    HW2 1227   3.872   0.333   0.219
  400SOL     OW 1228   1.406   4.580   4.670
  400SOL    HW1 1229   1.365   4.496   4.685
  400SOL    HW2 1230   1.336   4.637   4.640
  401SOL     OW 1231   2.269   1.498   0.350
  401SOL    HW1 1232   2.238   1.494   0.440
  401SOL    HW2 1233   2.189   1.490   0.297
  402SOL     OW 1234   3.875   4.350   1.847
  402SOL    HW1 1235   3.841   4.392   1.768
  402SOL    HW2 1236   3.838   4.400   1.919
  403SOL     OW 1237   0.615   3.692   1.808
  403SOL    HW1 1238   0.626   3.641   1.888
  403SOL    HW2 1239   0.532   3.738   1.819
  404SOL     OW 1240   0.508   2.666   3.632
  404SOL    HW1 1241   0.478   2.578   3.657
  404SOL    HW2 1242   0.432   2.706   3.589
  405SOL     OW 1243   0.072   1.501   3.210
  405SOL    HW1 1244   0.116   1.505   3.125
  405SOL    HW2 1245   0.078   1.590   3.245
  406SOL     OW 1246   2.684   1.735   3.291
  406SOL    HW1 1247   2.640   1.698   3.368
  406SOL    HW2 1248   2.711   1.659   3.240
  407SOL     OW 1249   2.409   2.674   3.599
  407SOL    HW1 1250   2.466   2.602   3.571
  407SOL    HW2 1251   2.347   2.685   3.527
  408SOL     OW 1252   3.789   2.534   0.760
  408SOL    HW1 1253   3.706   2.496   0.791
  408SOL    HW2 1254   3.846   2.458   0.746
  409SOL     OW 1255   0.631   0.777   4.246
  409SOL    HW1 1256   0.655   0.705   4.188
  409SOL    HW2 1257   0.712   0.799   4.293
  410SOL     OW 1258   2.236   4.258   4.021
  410SOL    HW1 1259   2.156   4.309   4.009
  410SOL    HW2 1260   2.214   4.196   4.091
  411SOL     OW 1261   4.432   3.991   3.735
  411SOL    HW1 1262   4.427   3.997   3.640
  411SOL    HW2 1263   4.474   3.906   3.751
  412SOL     OW 1264   2.872   1.690   3.781
  412SOL    HW1 1265   2.946   1.634   3.756
  412SOL    HW2 1266   2.912   1.769   3.816
  413SOL     OW 1267   1.204   0.458   1.138
  413SOL    HW1 1268   1.164   0.471   1.224
  413SOL    HW2 1269   1.208   0.363   1.128
  414SOL     OW 1270   2.422   4.219   3.009
  414SOL    HW1 1271   2.504   4.263   3.030
  414SOL    HW2 1272   2.424   4.207   2.914
  415SOL     OW 1273   2.538   3.507   3.609
  415SOL    HW1 1274   2.450   3.476   3.591
  415SOL    HW2 1275   2.582   3.433   3.651
  416SOL     OW 1276   4.225   2.103   2.132
  416SOL    HW1 1277   4.197   2.017   2.164
  416SOL    HW2 1278   4.321   2.098   2.129
  417SOL     OW 1279   0.647   2.727   0.838
  417SOL    HW1 1280   0.598   2.665   0.891
  417SOL    HW2 1281   0.602   2.811   0.850
  418SOL     OW 1282   4.544   1.048   4.514
  418SOL    HW1 1283   4.579   1.095   4.590
  418SOL    HW2 1284   4.622   1.026   4.462
  419SOL     OW 1285   0.048   0.121   2.668
  419SOL    HW1 1286   0.064   0.148   2.578
  419SOL    HW2 1287   0.058   0.026   2.667
  420SOL     OW 1288   0.702   3.237   3.795
  420SOL    HW1 1289   0.609   3.222   3.811
  420SOL    HW2 1290   0.747   3.186   3.863
  421SOL     OW 1291   0.246   1.574   3.002
  421SOL    HW1 1292   0.317   1.628   3.039
  421SOL    HW2 1293   0.291   1.508   2.950
  422SOL     OW 1294   4.166   1.300   3.858
  422SOL    HW1 1295   4.121   1.324   3.777
  422SOL    HW2 1296   4.184   1.384   3.901
  423SOL     OW 1297   0.096   0.402   3.671
  423SOL    HW1 1298   0.046   0.402   3.589
  423SOL    HW2 1299   0.040   0.355   3.733
  424SOL     OW 1300   1.430   2.181   1.603
  424SOL    HW1 1301   1.387   2.106   1.644
  424SOL    HW2 1302   1.439   2.246   1.673
  425SOL     OW 1303   0.028   4.359   1.957
  425SOL    HW1 1304   0.029   4.288   2.021
  425SOL    HW2 1305   0.120   4.375   1.937
  426SOL     OW 1306   4.935   4.574   2.412
  426SOL    HW1 1307   4.883   4.544   2.338
  426SOL    HW2 1308   4.948   4.668   2.396
  427SOL     OW 1309   4.836   3.224   1.100
  427SOL    HW1 1310   4.797   3.301   1.058
  427SOL    HW2 1311   4.930   3.242   1.101
  428SOL     OW 1312   1.109   1.696   1.737
  428SOL    HW1 1313   1.116   1.791   1.735
  428SOL    HW2 1314   1.132   1.668   1.648
  429SOL     OW 1315   0.314   0.546   3.067
  429SOL    HW1 1316   0.318   0.526   3.161
  429SOL    HW2 1317   0.363   0.628   3.059
  430SOL     OW 1318   2.203   1.958   3.917
  430SOL    HW1 1319   2.123   1.951   3.970
  430SOL    HW2 1320   2.274   1.941   3.979
  431SOL     OW 1321   1.330   3.965   2.004
  431SOL    HW1 1322   1.287   3.961   1.919
  431SOL    HW2 1323   1.414   3.921   1.990
  432SOL     OW 1324   4.911   0.394   3.422
  432SOL    HW1 1325   4.911   0.430   3.333
  432SOL    HW2 1326   4.855   0.317   3.416
  433SOL     OW 1327   1.342   0.112   3.930
  433SOL    HW1 1328   1.402   0.042   3.904
  433SOL    HW2 1329   1.311   0.086   4.017
  434SOL     OW 1330   3.100   2.286   4.772
  434SOL    HW1 1331   3.010   2.282   4.740
  434SOL    HW2 1332   3.151   2.239   4.705
  435SOL     OW 1333   1.143   1.951   4.425
  435SOL    HW1 1334   1.227   1.995   4.413
  435SOL    HW2 1335   1.116   1.975   4.514
  436SOL     OW 1336   4.226   4.483   2.188
  436SOL    HW1 1337   4.214   4.388   2.189
  436SOL    HW2 1338   4.157   4.516   2.245
  437SOL     OW 1339   2.583   0.003   1.046
  437SOL    HW1 1340   2.649  -0.061   1.018
  437SOL    HW2 1341   2.572   0.061   0.971
  438SOL     OW 1342   2.979   0.174   3.488
  438SOL    HW1 1343   2.980   0.082   3.463
  438SOL    HW2 1344   3.068   0.190   3.521
  439SOL     OW 1345   1.708   0.943   3.780
  439SOL    HW1 1346   1.725   0.852   3.804
  439SOL    HW2 1347   1.705   0.990   3.864
  440SOL     OW 1348   4.860   3.153   3.077
  440SOL    HW1 1349   4.778   3.134   3.123
  440SOL    HW2 1350   4.839   3.143   2.984
  441SOL     OW 1351   2.690   3.494   2.761
  441SOL    HW1 1352   2.672   3.406   2.795
  441SOL    HW2 1353   2.688   3.550   2.839
  442SOL     OW 1354   3.896   2.574   3.793
  442SOL    HW1 1355   3.922   2.483   3.779
  442SOL    HW2 1356   3.828   2.590   3.728
  443SOL     OW 1357   1.801   1.958   3.548
  443SOL    HW1 1358   1.744   2.033   3.567
  443SOL    HW2 1359   1.850   1.985   3.471
  444SOL     OW 1360   0.147   0.798   2.652
  444SOL    HW1 1361   0.054   0.818   2.651
  444SOL    HW2 1362   0.162   0.758   2.738
  445SOL     OW 1363   4.864   4.507   3.440
  445SOL    HW1 1364   4.844   4.510   3.533
  445SOL    HW2 1365   4.794   4.559   3.399
  446SOL     OW 1366   4.494   4.009   2.838
  446SOL    HW1 1367   4.426   3.954   2.799
  446SOL    HW2 1368   4.479   4.096   2.801
  447SOL     OW 1369   1.721   1.637   0.804
  447SOL    HW1 1370   1.778   1.678   0.869
  447SOL    HW2 1371   1.633   1.669   0.824
  448SOL     OW 1372   1.896   4.511   2.015
  448SOL    HW1 1373   1.852   4.591   2.044
  448SOL    HW2 1374   1.851   4.441   2.062
  449SOL     OW 1375   2.865   0.884   0.099
  449SOL    HW1 1376   2.872   0.967   0.052
  449SOL    HW2 1377   2.785   0.893   0.152
  450SOL     OW 1378   2.763   2.095   0.106
  450SOL    HW1 1379   2.734   2.159   0.041
  450SOL    HW2 1380   2.741   2.136   0.190
  451SOL     OW 1381   3.392   2.996   4.838
  451SOL    HW1 1382   3.403   2.903   4.856
  451SOL    HW2 1383   3.364   3.000   4.747
  452SOL     OW 1384   1.022   4.744   0.570
  452SOL    HW1 1385   1.106   4.790   0.572
  452SOL    HW2 1386   1.013   4.716   0.479
  453SOL     OW 1387   4.498   1.418   0.693
  453SOL    HW1 1388   4.443   1.344   0.668
  453SOL    HW2 1389   4.503   1.471   0.613
  454SOL     OW 1390   4.843   2.300   0.512
  454SOL    HW1 1391   4.787   2.276   0.439
  454SOL    HW2 1392   4.891   2.377   0.482
  455SOL     OW 1393   0.720   4.415   0.715
  455SOL    HW1 1394   0.741   4.351   0.647
  455SOL    HW2 1395   0.778   4.392   0.788
  456SOL     OW 1396   0.691   2.806   4.904
  456SOL    HW1 1397   0.654   2.811   4.992
  456SOL    HW2 1398   0.675   2.892   4.866
  457SOL     OW 1399   1.406   3.852   4.035
  457SOL    HW1 1400   1.442   3.872   3.948
  457SOL    HW2 1401   1.314   3.879   4.029
  458SOL     OW 1402   0.015   2.155   1.816
  458SOL    HW1 1403   0.038   2.247   1.829
  458SOL    HW2 1404   0.083   2.107   1.864
  459SOL     OW 1405   2.141   3.434   0.918
  459SOL    HW1 1406   2.219   3.412   0.867
  459SOL    HW2 1407   2.082   3.476   0.856
  460SOL     OW 1408   4.425   4.785   2.352
  460SOL    HW1 1409   4.457   4.747   2.270
  460SOL    HW2 1410   4.466   4.733   2.421
  461SOL     OW 1411   3.150   3.428   4.609
  461SOL    HW1 1412   3.208   3.478   4.666
  461SOL    HW2 1413   3.181   3.338   4.615
  462SOL     OW 1414   1.552   3.999   2.858
  462SOL    HW1 1415   1.520   4.006   2.768
  462SOL    HW2 1416   1.643   3.972   2.849
  463SOL     OW 1417   1.013   1.238   1.750
  463SOL    HW1 1418   1.008   1.172   1.819
  463SOL    HW2 1419   0.964   1.200   1.677
  464SOL     OW 1420   2.870   4.336   2.830
  464SOL    HW1 1421   2.946   4.385   2.860
  464SOL    HW2 1422   2.898   4.293   2.749
  465SOL     OW 1423   0.858   0.063   2.313
  465SOL    HW1 1424   0.866  -0.028   2.286
  465SOL    HW2 1425   0.764   0.077   2.324
  466SOL     OW 1426   3.856   0.680   0.744
  466SOL    HW1 1427   3.848   0.609   0.807
  466SOL    HW2 1428   3.779   0.672   0.688
  467SOL     OW 1429   2.525   4.827   0.288
  467SOL    HW1 1430   2.467   4.856   0.217
  467SOL    HW2 1431   2.513   4.732   0.291
  468SOL     OW 1432   2.907   1.907   3.488
  468SOL    HW1 1433   2.813   1.918   3.505
  468SOL    HW2 1434   2.912   1.895   3.393
  469SOL     OW 1435   3.517   4.457   1.589
  469SOL    HW1 1436   3.592   4.461   1.530
  469SOL    HW2 1437   3.540   4.514   1.662
  470SOL     OW 1438   0.027   0.944   0.934
  470SOL    HW1 1439   0.064   0.857   0.926
  470SOL    HW2 1440   0.102   1.000   0.954
  471SOL     OW 1441   3.619   1.862   3.692
  471SOL    HW1 1442   3.681   1.802   3.651
  471SOL    HW2 1443   3.544   1.864   3.632
  472SOL     OW 1444   2.183   0.131   2.299
  472SOL    HW1 1445   2.117   0.168   2.240
  472SOL    HW2 1446   2.262   0.127   2.246
  473SOL     OW 1447   2.189   4.173   4.815
  473SOL    HW1 1448   2.270   4.124   4.830
  473SOL    HW2 1449   2.218   4.263   4.799
  474SOL     OW 1450   2.620   0.569   1.923
  474SOL    HW1 1451   2.566   0.531   1.854
  474SOL    HW2 1452   2.703   0.523   1.916
  475SOL     OW 1453   3.646   2.112   0.646
  475SOL    HW1 1454   3.572   2.073   0.693
  475SOL    HW2 1455   3.606   2.164   0.576
  476SOL     OW 1456   2.547   2.191   4.125
  476SOL    HW1 1457   2.473   2.184   4.186
  476SOL    HW2 1458   2.565   2.101   4.098
  477SOL     OW 1459   3.111   0.938   3.753
  477SOL    HW1 1460   3.051   0.934   3.678
  477SOL    HW2 1461   3.174   0.868   3.736
  478SOL     OW 1462   1.703   0.318   4.640
  478SOL    HW1 1463   1.796   0.317   4.617
  478SOL    HW2 1464   1.703   0.321   4.736
  479SOL     OW 1465   3.443   3.853   1.868
  479SOL    HW1 1466   3.532   3.840   1.901
  479SOL    HW2 1467   3.423   3.943   1.890
  480SOL     OW 1468   0.660   1.512   4.288
  480SOL    HW1 1469   0.631   1.502   4.198
  480SOL    HW2 1470   0.582   1.493   4.340
  481SOL     OW 1471   2.954   2.433   4.143
  481SOL    HW1 1472   2.872   2.458   4.100
  481SOL    HW2 1473   3.015   2.503   4.118
  482SOL     OW 1474   3.294   0.226   1.675
  482SOL    HW1 1475   3.310   0.137   1.707
  482SOL    HW2 1476   3.199   0.236   1.680
  483SOL     OW 1477   0.430   4.867   4.813
  483SOL    HW1 1478   0.454   4.786   4.857
  483SOL    HW2 1479   0.440   4.848   4.720
  484SOL     OW 1480   2.822   3.912   3.486
  484SOL    HW1 1481   2.744   3.934   3.435
  484SOL    HW2 1482   2.809   3.821   3.513
  485SOL     OW 1483   2.037   3.623   2.856
  485SOL    HW1 1484   1.996   3.684   2.794
  485SOL    HW2 1485   2.131   3.633   2.840
  486SOL     OW 1486   3.269   0.873   1.590
  486SOL    HW1 1487   3.364   0.874   1.579
  486SOL    HW2 1488   3.235   0.849   1.503
  487SOL     OW 1489   0.069   0.046   0.736
  487SOL    HW1 1490   0.104   0.069   0.650
  487SOL    HW2 1491   0.111  -0.037   0.757
  488SOL     OW 1492   2.591   0.735   4.758
  488SOL    HW1 1493   2.657   0.700   4.698
  488SOL    HW2 1494   2.597   0.830   4.747
  489SOL     OW 1495   3.338   1.869   3.081
  489SOL    HW1 1496   3.414   1.880   3.137
  489SOL    HW2 1497   3.367   1.810   3.012
  490SOL     OW 1498   4.827   1.660   4.899
  490SOL    HW1 1499   4.919   1.684   4.895
  490SOL    HW2 1500   4.791   1.714   4.970
  491SOL     OW 1501   3.294   1.573   3.332
  491SOL    HW1 1502   3.240   1.535   3.402
  491SOL    HW2 1503   3.360   1.624   3.377
  492SOL     OW 1504   1.797   3.566   4.865
  492SOL    HW1 1505   1.702   3.558   4.864
  492SOL    HW2 1506   1.826   3.491   4.917
  493SOL     OW 1507   2.528   3.711   1.214
  493SOL    HW1 1508   2.487   3.687   1.297
  493SOL    HW2 1509   2.615   3.672   1.217
  494SOL     OW 1510   2.134   2.435   3.629
  494SOL    HW1 1511   2.127   2.362   3.691
  494SOL    HW2 1512   2.229   2.449   3.620
  495SOL     OW 1513   0.596   0.491   0.191
  495SOL    HW1 1514   0.569   0.569   0.142
  495SOL    HW2 1515   0.560   0.505   0.278
  496SOL     OW 1516   3.475   2.719   2.991
  496SOL    HW1 1517   3.568   2.699   3.004
  496SOL    HW2 1518   3.463   2.806   3.028
  497SOL     OW 1519   1.262   1.713   4.328
  497SOL    HW1 1520   1.352   1.746   4.320
  497SOL    HW2 1521   1.219   1.777   4.385
  498SOL     OW 1522   4.171   4.051   2.434
  498SOL    HW1 1523   4.262   4.021   2.442
  498SOL    HW2 1524   4.129   3.986   2.379
  499SOL     OW 1525   4.502   1.195   2.388
  499SOL    HW1 1526   4.413   1.184   2.421
  499SOL    HW2 1527   4.549   1.119   2.421
  500SOL     OW 1528   0.605   0.599   3.462
  500SOL    HW1 1529   0.663   0.636   3.396
  500SOL    HW2 1530   0.644   0.626   3.546
  501SOL     OW 1531   4.463   0.553   3.153
  501SOL    HW1 1532   4.450   0.537   3.247
  501SOL    HW2 1533   4.400   0.622   3.132
  502SOL     OW 1534   0.237   3.034   4.099
  502SOL    HW1 1535   0.248   2.990   4.182
  502SOL    HW2 1536   0.172   2.982   4.052
  503SOL     OW 1537   3.274   2.612   2.256
  503SOL    HW1 1538   3.355   2.660   2.238
  503SOL    HW2 1539   3.225   2.668   2.315
  504SOL     OW 1540   3.075   1.966   2.039
  504SOL    HW1 1541   2.997   1.961   2.093
  504SOL    HW2 1542   3.108   1.876   2.035
  505SOL     OW 1543   4.276   4.619   4.820
  505SOL    HW1 1544   4.225   4.612   4.739
  505SOL    HW2 1545   4.306   4.530   4.837
  506SOL     OW 1546   4.398   0.112   1.121
  506SOL    HW1 1547   4.316   0.079   1.157
  506SOL    HW2 1548   4.446   0.033   1.095
  507SOL     OW 1549   2.223   3.701   4.244
  507SOL    HW1 1550   2.152   3.637   4.247
  507SOL    HW2 1551   2.303   3.649   4.244
  508SOL     OW 1552   4.211   1.566   3.913
  508SOL    HW1 1553   4.277   1.632   3.934
  508SOL    HW2 1554   4.127   1.611   3.928
  509SOL     OW 1555   1.092   1.520   4.328
  509SOL    HW1 1556   1.158   1.586   4.308
  509SOL    HW2 1557   1.140   1.451   4.374
  510SOL     OW 1558   3.631   4.534   0.880
  510SOL    HW1 1559   3.679   4.475   0.939
  510SOL    HW2 1560   3.674   4.619   0.891
  511SOL     OW 1561   2.511   3.039   0.269
  511SOL    HW1 1562   2.516   3.131   0.295
  511SOL    HW2 1563   2.579   3.030   0.202
  512SOL     OW 1564   2.142   1.532   2.841
  512SOL    HW1 1565   2.056   1.504   2.873
  512SOL    HW2 1566   2.205   1.481   2.893
  513SOL     OW 1567   1.852   4.044   1.570
  513SOL    HW1 1568   1.928   4.102   1.561
  513SOL    HW2 1569   1.800   4.085   1.640
  514SOL     OW 1570   2.579   1.608   4.533
  514SOL    HW1 1571   2.556   1.701   4.525
  514SOL    HW2 1572   2.514   1.563   4.480
  515SOL     OW 1573   0.613   2.213   1.166
  515SOL    HW1 1574   0.655   2.149   1.109
  515SOL    HW2 1575   0.519   2.198   1.155
  516SOL     OW 1576   1.595   2.857   3.288
  516SOL    HW1 1577   1.502   2.845   3.273
  516SOL    HW2 1578   1.613   2.946   3.257
  517SOL     OW 1579   4.029   1.214   3.201
  517SOL    HW1 1580   4.098   1.254   3.148
  517SOL    HW2 1581   4.076   1.160   3.265
  518SOL     OW 1582   0.053   2.699   0.039
  518SOL    HW1 1583   0.148   2.686   0.042
  518SOL    HW2 1584   0.043   2.785  -0.002
  519SOL     OW 1585   4.193   1.949   4.554
  519SOL    HW1 1586   4.262   1.891   4.585
  519SOL    HW2 1587   4.117   1.892   4.541
  520SOL     OW 1588   0.744   3.296   0.561
  520SOL    HW1 1589   0.802   3.225   0.532
  520SOL    HW2 1590   0.656   3.260   0.553
  521SOL     OW 1591   2.647   4.322   2.591
  521SOL    HW1 1592   2.600   4.387   2.539
  521SOL    HW2 1593   2.681   4.372   2.666
  522SOL     OW 1594   2.204   1.458   3.340
  522SOL    HW1 1595   2.223   1.378   3.388
  522SOL    HW2 1596   2.288   1.481   3.299
  523SOL     OW 1597   1.823   1.859   1.207
  523SOL    HW1 1598   1.818   1.945   1.164
  523SOL    HW2 1599   1.795   1.876   1.297
  524SOL     OW 1600   4.792   0.350   0.761
  524SOL    HW1 1601   4.707   0.372   0.799
  524SOL    HW2 1602   4.829   0.285   0.821
  525SOL     OW 1603   2.625   0.808   1.786
  525SOL    HW1 1604   2.636   0.864   1.862
  525SOL    HW2 1605   2.632   0.719   1.820
  526SOL     OW 1606   2.354   4.596   3.652
  526SOL    HW1 1607   2.400   4.531   3.600
  526SOL    HW2 1608   2.420   4.632   3.711
  527SOL     OW 1609   1.417   3.105   2.470
  527SOL    HW1 1610   1.494   3.162   2.478
  527SOL    HW2 1611   1.348   3.150   2.517
  528SOL     OW 1612   1.572   4.155   3.879
  528SOL    HW1 1613   1.499   4.148   3.817
  528SOL    HW2 1614   1.553   4.235   3.928
  529SOL     OW 1615   0.830   3.753   4.826
  529SOL    HW1 1616   0.901   3.715   4.775
  529SOL    HW2 1617   0.846   3.723   4.915
  530SOL     OW 1618   1.412   2.063   2.493
  530SOL    HW1 1619   1.347   2.021   2.549
  530SOL    HW2 1620   1.473   2.104   2.553
  531SOL     OW 1621   0.296   3.143   3.200
  531SOL    HW1 1622   0.254   3.059   3.220
  531SOL    HW2 1623   0.277   3.158   3.107
  532SOL     OW 1624   0.876   4.468   1.214
  532SOL    HW1 1625   0.873   4.548   1.266
  532SOL    HW2 1626   0.829   4.403   1.266
  533SOL     OW 1627   1.141   4.911   4.436
  533SOL    HW1 1628   1.161   4.893   4.528
  533SOL    HW2 1629   1.062   4.964   4.438
  534SOL     OW 1630   4.537   0.884   2.981
  534SOL    HW1 1631   4.532   0.934   3.062
  534SOL    HW2 1632   4.587   0.805   3.004
  535SOL     OW 1633   2.066   3.233   2.155
  535SOL    HW1 1634   2.088   3.227   2.062
  535SOL    HW2 1635   2.004   3.162   2.170
  536SOL     OW 1636   4.610   2.555   0.912
  536SOL    HW1 1637   4.534   2.500   0.930
  536SOL    HW2 1638   4.631   2.536   0.820
  537SOL     OW 1639   3.511   4.434   2.194
  537SOL    HW1 1640   3.475   4.413   2.280
  537SOL    HW2 1641   3.514   4.350   2.149
  538SOL     OW 1642   0.498   3.845   4.132
  538SOL    HW1 1643   0.570   3.862   4.072
  538SOL    HW2 1644   0.425   3.896   4.097
  539SOL     OW 1645   1.179   2.439   1.658
  539SOL    HW1 1646   1.272   2.459   1.650
  539SOL    HW2 1647   1.172   2.385   1.737
  540SOL     OW 1648   0.235   3.709   2.388
  540SOL    HW1 1649   0.166   3.773   2.405
  540SOL    HW2 1650   0.305   3.761   2.347
  541SOL     OW 1651   4.044   4.190   2.638
  541SOL    HW1 1652   4.108   4.144   2.584
  541SOL    HW2 1653   4.088   4.270   2.665
  542SOL     OW 1654   1.472   1.459   2.796
  542SOL    HW1 1655   1.515   1.449   2.881
  542SOL    HW2 1656   1.387   1.497   2.816
  543SOL     OW 1657   1.499   2.035   4.893
  543SOL    HW1 1658   1.508   1.941   4.880
  543SOL    HW2 1659   1.415   2.057   4.853
  544SOL     OW 1660   4.425   2.503   1.720
  544SOL    HW1 1661   4.406   2.411   1.702
  544SOL    HW2 1662   4.485   2.529   1.650
  545SOL     OW 1663   3.211   0.626   3.981
  545SOL    HW1 1664   3.117   0.631   3.961
  545SOL    HW2 1665   3.215   0.619   4.076
  546SOL     OW 1666   4.300   1.919   2.995
  546SOL    HW1 1667   4.293   1.988   3.061
  546SOL    HW2 1668   4.362   1.857   3.032
  547SOL     OW 1669   4.820   0.970   0.295
  547SOL    HW1 1670   4.897   1.011   0.254
  547SOL    HW2 1671   4.857   0.909   0.359
  548SOL     OW 1672   3.257   3.825   3.343
  548SOL    HW1 1673   3.252   3.870   3.259
  548SOL    HW2 1674   3.312   3.881   3.397
  549SOL     OW 1675   3.641   4.381   4.932
  549SOL    HW1 1676   3.556   4.359   4.967
  549SOL    HW2 1677   3.662   4.308   4.873
  550SOL     OW 1678   2.176   3.308   0.027
  550SOL    HW1 1679   2.238   3.325   0.098
  550SOL    HW2 1680   2.199   3.374  -0.040
  551SOL     OW 1681   1.903   2.409   1.222
  551SOL    HW1 1682   1.932   2.495   1.190
  551SOL    HW2 1683   1.954   2.395   1.302
  552SOL     OW 1684   4.796   3.182   4.616
  552SOL    HW1 1685   4.722   3.181   4.677
  552SOL    HW2 1686   4.825   3.091   4.612
  553SOL     OW 1687   4.831   1.084   2.300
  553SOL    HW1 1688   4.897   1.150   2.278
  553SOL    HW2 1689   4.812   1.041   2.217
  554SOL     OW 1690   2.014   4.425   4.013
  554SOL    HW1 1691   1.936   4.474   4.036
  554SOL    HW2 1692   2.035   4.454   3.924
  555SOL     OW 1693   3.948   1.518   4.754
  555SOL    HW1 1694   3.864   1.557   4.730
  555SOL    HW2 1695   4.007   1.593   4.764
  556SOL     OW 1696   2.764   0.054   4.140
  556SOL    HW1 1697   2.756   0.146   4.162
  556SOL    HW2 1698   2.852   0.046   4.102
  557SOL     OW 1699   1.799   4.780   2.623
  557SOL    HW1 1700   1.784   4.686   2.623
  557SOL    HW2 1701   1.727   4.816   2.571
  558SOL     OW 1702   4.872   0.206   4.021
  558SOL    HW1 1703   4.903   0.122   4.053
  558SOL    HW2 1704   4.847   0.190   3.930
  559SOL     OW 1705   0.353   1.077   2.156
  559SOL    HW1 1706   0.299   1.093   2.078
  559SOL    HW2 1707   0.303   1.115   2.228
  560SOL     OW 1708   0.261   0.807   3.798
  560SOL    HW1 1709   0.304   0.728   3.829
  560SOL    HW2 1710   0.201   0.831   3.868
  561SOL     OW 1711   4.270   3.948   4.729
  561SOL    HW1 1712   4.240   3.921   4.816
  561SOL    HW2 1713   4.352   3.901   4.716
  562SOL     OW 1714   0.905   4.218   3.285
  562SOL    HW1 1715   0.887   4.222   3.191
  562SOL    HW2 1716   0.883   4.129   3.309
  563SOL     OW 1717   3.468   4.577   1.307
  563SOL    HW1 1718   3.412   4.587   1.231
  563SOL    HW2 1719   3.483   4.482   1.314
  564SOL     OW 1720   1.451   0.000   1.345
  564SOL    HW1 1721   1.515  -0.049   1.395
  564SOL    HW2 1722   1.501   0.071   1.304
  565SOL     OW 1723   3.041   3.456   2.596
  565SOL    HW1 1724   3.086   3.373   2.615
  565SOL    HW2 1725   2.965   3.430   2.544
  566SOL     OW 1726   2.476   2.660   1.912
  566SOL    HW1 1727   2.418   2.584   1.905
  566SOL    HW2 1728   2.539   2.636   1.980
  567SOL     OW 1729   1.846   4.517   0.848
  567SOL    HW1 1730   1.877   4.606   0.865
  567SOL    HW2 1731   1.782   4.527   0.777
  568SOL     OW 1732   0.684   4.473   4.516
  568SOL    HW1 1733   0.650   4.560   4.498
  568SOL    HW2 1734   0.608   4.415   4.508
  569SOL     OW 1735   4.419   3.262   2.722
  569SOL    HW1 1736   4.410   3.192   2.658
  569SOL    HW2 1737   4.423   3.216   2.806
  570SOL     OW 1738   2.749   1.541   4.006
  570SOL    HW1 1739   2.807   1.605   3.963
  570SOL    HW2 1740   2.683   1.521   3.940
  571SOL     OW 1741   4.219   1.022   2.192
  571SOL    HW1 1742   4.181   0.991   2.109
  571SOL    HW2 1743   4.314   1.021   2.177
  572SOL     OW 1744   2.290   1.669   4.065
  572SOL    HW1 1745   2.368   1.684   4.012
  572SOL    HW2 1746   2.222   1.649   4.000
  573SOL     OW 1747   3.526   2.705   2.466
  573SOL    HW1 1748   3.493   2.715   2.555
  573SOL    HW2 1749   3.477   2.769   2.414
  574SOL     OW 1750   0.206   2.609   3.590
  574SOL    HW1 1751   0.112   2.602   3.576
  574SOL    HW2 1752   0.224   2.703   3.588
  575SOL     OW 1753   4.425   3.022   0.483
  575SOL    HW1 1754   4.415   2.938   0.439
  575SOL    HW2 1755   4.510   3.017   0.525
  576SOL     OW 1756   3.518   2.633   0.846
  576SOL    HW1 1757   3.588   2.695   0.867
  576SOL    HW2 1758   3.439   2.687   0.842
  577SOL     OW 1759   1.196   1.635   2.905
  577SOL    HW1 1760   1.245   1.681   2.973
  577SOL    HW2 1761   1.155   1.704   2.853
  578SOL     OW 1762   2.723   2.521   0.949
  578SOL    HW1 1763   2.745   2.474   1.030
  578SOL    HW2 1764   2.645   2.477   0.916
  579SOL     OW 1765   3.140   3.208   1.425
  579SOL    HW1 1766   3.047   3.206   1.446
  579SOL    HW2 1767   3.149   3.279   1.362
  580SOL     OW 1768   1.059   1.439   4.629
  580SOL    HW1 1769   0.992   1.489   4.582
  580SOL    HW2 1770   1.124   1.504   4.653
  581SOL     OW 1771   1.700   4.394   1.231
  581SOL    HW1 1772   1.641   4.322   1.208
  581SOL    HW2 1773   1.686   4.408   1.325
  582SOL     OW 1774   4.935   2.141   2.248
  582SOL    HW1 1775   4.896   2.103   2.328
  582SOL    HW2 1776   4.859   2.166   2.195
  583SOL     OW 1777   3.649   0.744   2.591
  583SOL    HW1 1778   3.671   0.657   2.558
  583SOL    HW2 1779   3.594   0.782   2.524
  584SOL     OW 1780   1.389   4.378   0.109
  584SOL    HW1 1781   1.381   4.467   0.074
  584SOL    HW2 1782   1.322   4.328   0.062
  585SOL     OW 1783   4.163   0.742   2.333
  585SOL    HW1 1784   4.244   0.793   2.341
  585SOL    HW2 1785   4.185   0.671   2.272
  586SOL     OW 1786   2.839   1.679   4.537
  586SOL    HW1 1787   2.779   1.749   4.563
  586SOL    HW2 1788   2.781   1.611   4.502
  587SOL     OW 1789   1.185   4.647   1.046
  587SOL    HW1 1790   1.225   4.559   1.047
  587SOL    HW2 1791   1.129   4.647   0.968
  588SOL     OW 1792   4.204   1.205   4.681
  588SOL    HW1 1793   4.291   1.236   4.706
  588SOL    HW2 1794   4.145   1.244   4.746
  589SOL     OW 1795   2.687   2.288   1.151
  589SOL    HW1 1796   2.643   2.352   1.206
  589SOL    HW2 1797   2.622   2.219   1.137
  590SOL     OW 1798   4.180   3.266   2.967
  590SOL    HW1 1799   4.245   3.286   2.899
  590SOL    HW2 1800   4.227   3.276   3.049
  591SOL     OW 1801   2.842   1.143   1.635
  591SOL    HW1 1802   2.890   1.210   1.585
  591SOL    HW2 1803   2.860   1.061   1.589
  592SOL     OW 1804   3.439   3.685   0.097
  592SOL    HW1 1805   3.525   3.644   0.103
  592SOL    HW2 1806   3.385   3.638   0.161
  593SOL     OW 1807   1.091   0.386   1.805
  593SOL    HW1 1808   1.120   0.320   1.742
  593SOL    HW2 1809   1.170   0.438   1.823
  594SOL     OW 1810   0.998   3.088   4.302
  594SOL    HW1 1811   0.982   3.059   4.392
  594SOL    HW2 1812   1.085   3.128   4.305
  595SOL     OW 1813   3.993   1.340   2.439
  595SOL    HW1 1814   3.946   1.290   2.505
  595SOL    HW2 1815   4.010   1.277   2.368
  596SOL     OW 1816   4.455   1.312   2.133
  596SOL    HW1 1817   4.371   1.345   2.165
  596SOL    HW2 1818   4.498   1.277   2.210
  597SOL     OW 1819   2.168   0.584   2.049
  597SOL    HW1 1820   2.214   0.645   2.107
  597SOL    HW2 1821   2.226   0.575   1.973
  598SOL     OW 1822   2.104   2.424   0.132
  598SOL    HW1 1823   2.134   2.512   0.151
  598SOL    HW2 1824   2.175   2.384   0.083
  599SOL     OW 1825   4.342   3.705   2.337
  599SOL    HW1 1826   4.347   3.707   2.241
  599SOL    HW2 1827   4.433   3.689   2.365
  600SOL     OW 1828   2.090   0.843   0.329
  600SOL    HW1 1829   2.085   0.847   0.425
  600SOL    HW2 1830   2.135   0.760   0.312
  601SOL     OW 1831   4.185   4.333   3.360
  601SOL    HW1 1832   4.221   4.292   3.438
  601SOL    HW2 1833   4.097   4.295   3.352
  602SOL     OW 1834   0.898   2.722   2.503
  602SOL    HW1 1835   0.969   2.786   2.513
  602SOL    HW2 1836   0.840   2.739   2.577
  603SOL     OW 1837   2.780   4.397   3.350
  603SOL    HW1 1838   2.794   4.334   3.420
  603SOL    HW2 1839   2.686   4.414   3.351
  604SOL     OW 1840   3.302   1.818   4.538
  604SOL    HW1 1841   3.227   1.760   4.524
  604SOL    HW2 1842   3.283   1.895   4.484
  605SOL     OW 1843   0.288   4.473   2.828
  605SOL    HW1 1844   0.354   4.530   2.789
  605SOL    HW2 1845   0.232   4.447   2.754
  606SOL     OW 1846   0.795   0.672   3.236
  606SOL    HW1 1847   0.746   0.610   3.182
  606SOL    HW2 1848   0.766   0.758   3.206
  607SOL     OW 1849   1.665   4.359   4.099
  607SOL    HW1 1850   1.702   4.417   4.033
  607SOL    HW2 1851   1.713   4.381   4.180
  608SOL     OW 1852   4.680   0.993   2.529
  608SOL    HW1 1853   4.729   1.013   2.448
  608SOL    HW2 1854   4.707   1.062   2.590
  609SOL     OW 1855   0.308   3.529   0.350
  609SOL    HW1 1856   0.398   3.506   0.325
  609SOL    HW2 1857   0.263   3.543   0.267
  610SOL     OW 1858   0.058   4.461   4.904
  610SOL    HW1 1859   0.134   4.510   4.936
  610SOL    HW2 1860   0.035   4.504   4.822
  611SOL     OW 1861   4.483   4.628   2.581
  611SOL    HW1 1862   4.457   4.618   2.673
  611SOL    HW2 1863   4.440   4.555   2.536
  612SOL     OW 1864   3.800   3.795   0.071
  612SOL    HW1 1865   3.745   3.816  -0.004
  612SOL    HW2 1866   3.859   3.727   0.040
  613SOL     OW 1867   4.127   1.012   3.438
  613SOL    HW1 1868   4.137   0.934   3.492
  613SOL    HW2 1869   4.064   0.986   3.371
  614SOL     OW 1870   4.115   1.532   2.613
  614SOL    HW1 1871   4.083   1.475   2.542
  614SOL    HW2 1872   4.197   1.492   2.640
  615SOL     OW 1873   0.671   2.177   3.201
  615SOL    HW1 1874   0.754   2.221   3.183
  615SOL    HW2 1875   0.685   2.086   3.176
  616SOL     OW 1876   1.588   3.761   4.226
  616SOL    HW1 1877   1.662   3.809   4.188
  616SOL    HW2 1878   1.521   3.764   4.158
  617SOL     OW 1879   2.132   4.848   4.766
  617SOL    HW1 1880   2.117   4.891   4.850
  617SOL    HW2 1881   2.203   4.898   4.726
  618SOL     OW 1882   4.705   3.936   2.597
  618SOL    HW1 1883   4.751   3.902   2.674
  618SOL    HW2 1884   4.741   3.885   2.524
  619SOL     OW 1885   4.634   4.682   2.195
  619SOL    HW1 1886   4.680   4.759   2.162
  619SOL    HW2 1887   4.702   4.614   2.201
  620SOL     OW 1888   2.695   1.979   3.983
  620SOL    HW1 1889   2.656   2.036   3.916
  620SOL    HW2 1890   2.774   2.025   4.010
  621SOL     OW 1891   3.303   3.685   0.607
  621SOL    HW1 1892   3.375   3.623   0.598
  621SOL    HW2 1893   3.318   3.749   0.537
  622SOL     OW 1894   1.092   1.608   4.047
  622SOL    HW1 1895   1.016   1.550   4.039
  622SOL    HW2 1896   1.118   1.600   4.139
  623SOL     OW 1897   4.388   4.591   3.607
  623SOL    HW1 1898   4.297   4.617   3.593
  623SOL    HW2 1899   4.421   4.653   3.672
  624SOL     OW 1900   0.231   4.183   0.678
  624SOL    HW1 1901   0.263   4.100   0.713
  624SOL    HW2 1902   0.236   4.172   0.583
  625SOL     OW 1903   4.692   2.486   1.299
  625SOL    HW1 1904   4.773   2.524   1.266
  625SOL    HW2 1905   4.625   2.515   1.237
  626SOL     OW 1906   4.290   3.842   2.739
  626SOL    HW1 1907   4.226   3.837   2.669
  626SOL    HW2 1908   4.239   3.863   2.817
  627SOL     OW 1909   4.886   0.600   1.419
  627SOL    HW1 1910   4.954   0.634   1.362
  627SOL    HW2 1911   4.803   0.629   1.380
  628SOL     OW 1912   0.604   2.552   2.952
  628SOL    HW1 1913   0.647   2.546   3.038
  628SOL    HW2 1914   0.518   2.513   2.966
  629SOL     OW 1915   2.915   0.232   0.213
  629SOL    HW1 1916   2.911   0.288   0.291
  629SOL    HW2 1917   2.866   0.153   0.238
  630SOL     OW 1918   3.705   2.904   1.327
  630SOL    HW1 1919   3.787   2.885   1.374
  630SOL    HW2 1920   3.701   3.000   1.325
  631SOL     OW 1921   4.280   0.033   3.225
  631SOL    HW1 1922   4.372   0.057   3.241
  631SOL    HW2 1923   4.246   0.011   3.312
  632SOL     OW 1924   4.871   2.246   3.463
  632SOL    HW1 1925   4.781   2.215   3.476
  632SOL    HW2 1926   4.891   2.295   3.543
  633SOL     OW 1927   0.662   3.883   0.417
  633SOL    HW1 1928   0.636   3.935   0.493
  633SOL    HW2 1929   0.645   3.939   0.342
  634SOL     OW 1930   3.229   0.219   4.592
  634SOL    HW1 1931   3.221   0.179   4.679
  634SOL    HW2 1932   3.311   0.185   4.557
  635SOL     OW 1933   0.118   2.030   3.404
  635SOL    HW1 1934   0.121   2.013   3.498
  635SOL    HW2 1935   0.038   2.081   3.391
  636SOL     OW 1936   0.806   2.076   2.351
  636SOL    HW1 1937   0.724   2.064   2.398
  636SOL    HW2 1938   0.833   1.988   2.326
  637SOL     OW 1939   3.424   2.360   4.062
  637SOL    HW1 1940   3.465   2.392   3.982
  637SOL    HW2 1941   3.344   2.316   4.033
  638SOL     OW 1942   4.519   2.687   4.527
  638SOL    HW1 1943   4.500   2.598   4.498
  638SOL    HW2 1944   4.589   2.717   4.468
  639SOL     OW 1945   1.123   2.914   3.515
  639SOL    HW1 1946   1.035   2.924   3.550
  639SOL    HW2 1947   1.151   2.828   3.544
  640SOL     OW 1948   2.459   3.846   4.645
  640SOL    HW1 1949   2.490   3.810   4.728
  640SOL    HW2 1950   2.506   3.795   4.578
  641SOL     OW 1951   0.797   0.509   2.455
  641SOL    HW1 1952   0.766   0.577   2.395
  641SOL    HW2 1953   0.841   0.557   2.525
  642SOL     OW 1954   4.801   1.207   0.115
  642SOL    HW1 1955   4.813   1.288   0.067
  642SOL    HW2 1956   4.842   1.140   0.059
  643SOL     OW 1957   2.798   4.663   4.767
  643SOL    HW1 1958   2.879   4.645   4.719
  643SOL    HW2 1959   2.813   4.747   4.810
  644SOL     OW 1960   2.816   3.144   2.263
  644SOL    HW1 1961   2.778   3.218   2.215
  644SOL    HW2 1962   2.749   3.121   2.328
  645SOL     OW 1963   0.479   4.654   2.711
  645SOL    HW1 1964   0.531   4.733   2.726
  645SOL    HW2 1965   0.527   4.605   2.644
  646SOL     OW 1966   2.279   0.063   1.804
  646SOL    HW1 1967   2.332  -0.002   1.758
  646SOL    HW2 1968   2.221   0.098   1.737
  647SOL     OW 1969   4.020   4.722   2.208
  647SOL    HW1 1970   4.071   4.801   2.192
  647SOL    HW2 1971   4.009   4.719   2.303
  648SOL     OW 1972   0.139   2.688   2.126
  648SOL    HW1 1973   0.073   2.709   2.192
  648SOL    HW2 1974   0.136   2.592   2.118
  649SOL     OW 1975   0.017   4.184   2.706
  649SOL    HW1 1976  -0.063   4.155   2.750
  649SOL    HW2 1977   0.079   4.200   2.777
  650SOL     OW 1978   2.125   0.932   0.613
  650SOL    HW1 1979   2.058   1.000   0.601
  650SOL    HW2 1980   2.202   0.980   0.644
  651SOL     OW 1981   0.440   4.882   4.013
  651SOL    HW1 1982   0.378   4.856   4.081
  651SOL    HW2 1983   0.410   4.968   3.985
  652SOL     OW 1984   4.568   1.215   0.303
  652SOL    HW1 1985   4.641   1.211   0.243
  652SOL    HW2 1986   4.598   1.169   0.382
  653SOL     OW 1987   1.156   3.662   3.832
  653SOL    HW1 1988   1.097   3.618   3.894
  653SOL    HW2 1989   1.237   3.610   3.835
  654SOL     OW 1990   4.434   1.642   2.150
  654SOL    HW1 1991   4.476   1.684   2.075
  654SOL    HW2 1992   4.473   1.554   2.153
  655SOL     OW 1993   0.362   4.328   3.055
  655SOL    HW1 1994   0.330   4.389   2.989
  655SOL    HW2 1995   0.350   4.373   3.138
  656SOL     OW 1996   1.612   2.579   3.237
  656SOL    HW1 1997   1.577   2.667   3.248
  656SOL    HW2 1998   1.693   2.590   3.187
  657SOL     OW 1999   3.356   4.899   3.927
  657SOL    HW1 2000   3.311   4.837   3.869
  657SOL    HW2 2001   3.309   4.893   4.010
  658SOL     OW 2002   1.904   2.107   3.316
  658SOL    HW1 2003   1.980   2.151   3.279
  658SOL    HW2 2004   1.832   2.170   3.305
  659SOL     OW 2005   3.624   0.619   0.585
  659SOL    HW1 2006   3.560   0.688   0.606
  659SOL    HW2 2007   3.618   0.558   0.659
  660SOL     OW 2008   4.670   2.222   0.311
  660SOL    HW1 2009   4.709   2.142   0.275
  660SOL    HW2 2010   4.642   2.272   0.234
  661SOL     OW 2011   1.412   3.641   2.305
  661SOL    HW1 2012   1.341   3.580   2.328
  661SOL    HW2 2013   1.367   3.718   2.270
  662SOL     OW 2014   4.720   1.405   4.467
  662SOL    HW1 2015   4.637   1.437   4.433
  662SOL    HW2 2016   4.733   1.452   4.549
  663SOL     OW 2017   4.142   4.628   3.478
  663SOL    HW1 2018   4.132   4.544   3.524
  663SOL    HW2 2019   4.055   4.646   3.442
  664SOL     OW 2020   0.438   1.185   3.056
  664SOL    HW1 2021   0.461   1.119   2.990
  664SOL    HW2 2022   0.418   1.263   3.006
  665SOL     OW 2023   4.325   0.101   2.309
  665SOL    HW1 2024   4.364   0.016   2.329
  665SOL    HW2 2025   4.258   0.082   2.243
  666SOL     OW 2026   3.090   2.969   3.957
  666SOL    HW1 2027   3.185   2.978   3.964
  666SOL    HW2 2028   3.062   2.941   4.044
  667SOL     OW 2029   0.748   3.524   2.822
  667SOL    HW1 2030   0.691   3.492   2.892
  667SOL    HW2 2031   0.702   3.601   2.788
  668SOL     OW 2032   0.421   4.589   4.020
  668SOL    HW1 2033   0.476   4.574   4.096
  668SOL    HW2 2034   0.435   4.681   3.997
  669SOL     OW 2035   2.828   0.250   2.768
  669SOL    HW1 2036   2.864   0.336   2.746
  669SOL    HW2 2037   2.894   0.210   2.826
  670SOL     OW 2038   4.197   1.245   1.920
  670SOL    HW1 2039   4.242   1.324   1.891
  670SOL    HW2 2040   4.145   1.272   1.996
  671SOL     OW 2041   4.049   1.553   0.122
  671SOL    HW1 2042   4.007   1.594   0.198
  671SOL    HW2 2043   4.069   1.626   0.063
  672SOL     OW 2044   0.842   3.720   4.534
  672SOL    HW1 2045   0.783   3.748   4.604
  672SOL    HW2 2046   0.815   3.630   4.515
  673SOL     OW 2047   2.723   0.977   4.755
  673SOL    HW1 2048   2.753   0.938   4.673
  673SOL    HW2 2049   2.797   1.029   4.785
  674SOL     OW 2050   3.777   0.094   3.820
  674SOL    HW1 2051   3.714   0.044   3.872
  674SOL    HW2 2052   3.723   0.151   3.765
  675SOL     OW 2053   4.067   1.429   2.114
  675SOL    HW1 2054   4.053   1.520   2.090
  675SOL    HW2 2055   3.979   1.395   2.129
  676SOL     OW 2056   2.049   4.873   1.378
  676SOL    HW1 2057   2.127   4.818   1.380
  676SOL    HW2 2058   2.006   4.855   1.462
  677SOL     OW 2059   3.472   0.693   3.216
  677SOL    HW1 2060   3.556   0.733   3.191
  677SOL    HW2 2061   3.435   0.754   3.280
  678SOL     OW 2062   0.705   0.951   3.429
  678SOL    HW1 2063   0.619   0.948   3.385
  678SOL    HW2 2064   0.684   0.954   3.522
  679SOL     OW 2065   0.972   0.246   1.352
  679SOL    HW1 2066   1.019   0.167   1.327
  679SOL    HW2 2067   0.946   0.286   1.269
  680SOL     OW 2068   3.293   1.147   0.681
  680SOL    HW1 2069   3.218   1.151   0.623
  680SOL    HW2 2070   3.283   1.065   0.729
  681SOL     OW 2071   2.889   0.950   1.127
  681SOL    HW1 2072   2.844   1.004   1.062
  681SOL    HW2 2073   2.834   0.954   1.204
  682SOL     OW 2074   2.055   0.043   1.117
  682SOL    HW1 2075   2.141   0.006   1.096
  682SOL    HW2 2076   2.042   0.023   1.210
  683SOL     OW 2077   1.882   0.510   4.109
  683SOL    HW1 2078   1.850   0.469   4.190
  683SOL    HW2 2079   1.874   0.440   4.043
  684SOL     OW 2080   0.083   4.850   1.985
  684SOL    HW1 2081   0.160   4.841   2.041
  684SOL    HW2 2082   0.075   4.765   1.941
  685SOL     OW 2083   0.825   1.710   3.273
  685SOL    HW1 2084   0.914   1.714   3.237
  685SOL    HW2 2085   0.802   1.617   3.270
  686SOL     OW 2086   1.238   3.557   3.300
  686SOL    HW1 2087   1.204   3.639   3.265
  686SOL    HW2 2088   1.316   3.583   3.349
  687SOL     OW 2089   2.325   4.319   0.730
  687SOL    HW1 2090   2.309   4.341   0.822
  687SOL    HW2 2091   2.238   4.304   0.693
  688SOL     OW 2092   1.230   2.626   2.603
  688SOL    HW1 2093   1.136   2.646   2.599
  688SOL    HW2 2094   1.236   2.536   2.570
  689SOL     OW 2095   0.602   4.594   1.193
  689SOL    HW1 2096   0.658   4.644   1.135
  689SOL    HW2 2097   0.544   4.545   1.134
  690SOL     OW 2098   0.444   2.330   1.507
  690SOL    HW1 2099   0.419   2.257   1.563
  690SOL    HW2 2100   0.529   2.358   1.540
  691SOL     OW 2101   1.778   3.724   0.306
  691SOL    HW1 2102   1.767   3.630   0.292
  691SOL    HW2 2103   1.689   3.758   0.307
  692SOL     OW 2104   2.982   0.466   2.713
  692SOL    HW1 2105   2.967   0.505   2.799
  692SOL    HW2 2106   3.073   0.487   2.692
  693SOL     OW 2107   4.090   1.759   3.673
  693SOL    HW1 2108   4.069   1.745   3.765
  693SOL    HW2 2109   4.006   1.749   3.628
  694SOL     OW 2110   1.697   1.809   0.042
  694SOL    HW1 2111   1.657   1.727   0.014
  694SOL    HW2 2112   1.726   1.851  -0.039
  695SOL     OW 2113   1.362   2.370   4.752
  695SOL    HW1 2114   1.347   2.278   4.771
  695SOL    HW2 2115   1.436   2.371   4.691
  696SOL     OW 2116   4.525   1.319   3.994
  696SOL    HW1 2117   4.562   1.235   3.965
  696SOL    HW2 2118   4.431   1.309   3.982
  697SOL     OW 2119   2.451   4.369   3.485
  697SOL    HW1 2120   2.361   4.361   3.515
  697SOL    HW2 2121   2.444   4.417   3.402
  698SOL     OW 2122   1.137   2.953   2.954
  698SOL    HW1 2123   1.142   3.028   3.012
  698SOL    HW2 2124   1.181   2.883   3.001
  699SOL     OW 2125   1.691   4.859   1.517
  699SOL    HW1 2126   1.687   4.766   1.538
  699SOL    HW2 2127   1.764   4.892   1.569
  700SOL     OW 2128   4.440   0.300   3.720
  700SOL    HW1 2129   4.516   0.353   3.694
  700SOL    HW2 2130   4.374   0.319   3.654
  701SOL     OW 2131   3.371   1.710   0.943
  701SOL    HW1 2132   3.461   1.733   0.967
  701SOL    HW2 2133   3.352   1.766   0.868
  702SOL     OW 2134   2.406   1.979   2.531
  702SOL    HW1 2135   2.462   1.910   2.566
  702SOL    HW2 2136   2.318   1.941   2.532
  703SOL     OW 2137   3.455   2.784   2.713
  703SOL    HW1 2138   3.360   2.798   2.715
  703SOL    HW2 2139   3.482   2.794   2.805
  704SOL     OW 2140   3.756   3.134   3.203
  704SOL    HW1 2141   3.771   3.048   3.164
  704SOL    HW2 2142   3.736   3.191   3.129
  705SOL     OW 2143   3.467   1.558   4.598
  705SOL    HW1 2144   3.397   1.622   4.591
  705SOL    HW2 2145   3.424   1.473   4.586
  706SOL     OW 2146   4.384   0.726   1.993
  706SOL    HW1 2147   4.328   0.659   2.032
  706SOL    HW2 2148   4.444   0.678   1.936
  707SOL     OW 2149   4.806   2.493   0.016
  707SOL    HW1 2150   4.749   2.536  -0.049
  707SOL    HW2 2151   4.884   2.549   0.020
  708SOL     OW 2152   4.471   3.506   1.407
  708SOL    HW1 2153   4.393   3.513   1.353
  708SOL    HW2 2154   4.526   3.580   1.381
  709SOL     OW 2155   1.557   0.923   0.284
  709SOL    HW1 2156   1.616   0.866   0.236
  709SOL    HW2 2157   1.555   1.004   0.233
  710SOL     OW 2158   0.020   3.947   2.372
  710SOL    HW1 2159   0.017   4.042   2.383
  710SOL    HW2 2160  -0.041   3.929   2.300
  711SOL     OW 2161   2.428   4.060   0.820
  711SOL    HW1 2162   2.424   4.134   0.760
  711SOL    HW2 2163   2.467   4.095   0.900
  712SOL     OW 2164   2.801   4.388   3.809
  712SOL    HW1 2165   2.839   4.458   3.864
  712SOL    HW2 2166   2.774   4.433   3.729
  713SOL     OW 2167   4.215   3.017   4.131
  713SOL    HW1 2168   4.129   3.039   4.165
  713SOL    HW2 2169   4.200   2.938   4.079
  714SOL     OW 2170   4.464   3.947   1.643
  714SOL    HW1 2171   4.392   4.001   1.675
  714SOL    HW2 2172   4.489   3.987   1.560
  715SOL     OW 2173   1.413   2.076   2.003
  715SOL    HW1 2174   1.475   2.010   2.033
  715SOL    HW2 2175   1.387   2.123   2.082
  716SOL     OW 2176   2.895   2.859   4.781
  716SOL    HW1 2177   2.885   2.791   4.714
  716SOL    HW2 2178   2.918   2.812   4.861
  717SOL     OW 2179   3.237   3.802   4.032
  717SOL    HW1 2180   3.250   3.883   3.984
  717SOL    HW2 2181   3.142   3.791   4.036
  718SOL     OW 2182   3.459   0.132   0.933
  718SOL    HW1 2183   3.460   0.155   1.026
  718SOL    HW2 2184   3.533   0.180   0.896
  719SOL     OW 2185   3.341   1.518   4.929
  719SOL    HW1 2186   3.306   1.604   4.956
  719SOL    HW2 2187   3.436   1.529   4.934
  720SOL     OW 2188   4.470   2.336   0.149
  720SOL    HW1 2189   4.378   2.310   0.143
  720SOL    HW2 2190   4.488   2.379   0.066
  721SOL     OW 2191   3.672   2.963   0.049
  721SOL    HW1 2192   3.765   2.968   0.071
  721SOL    HW2 2193   3.645   2.877   0.080
  722SOL     OW 2194   3.103   2.690   4.527
  722SOL    HW1 2195   3.094   2.609   4.478
  722SOL    HW2 2196   3.094   2.664   4.619
  723SOL     OW 2197   0.756   4.899   3.622
  723SOL    HW1 2198   0.663   4.898   3.645
  723SOL    HW2 2199   0.757   4.889   3.527
  724SOL     OW 2200   4.445   1.176   3.332
  724SOL    HW1 2201   4.488   1.130   3.260
  724SOL    HW2 2202   4.351   1.162   3.316
  725SOL     OW 2203   4.406   2.344   3.442
  725SOL    HW1 2204   4.330   2.400   3.459
  725SOL    HW2 2205   4.480   2.393   3.477
  726SOL     OW 2206   4.734   4.483   2.868
  726SOL    HW1 2207   4.823   4.493   2.901
  726SOL    HW2 2208   4.737   4.406   2.812
  727SOL     OW 2209   0.506   1.669   1.144
  727SOL    HW1 2210   0.500   1.760   1.116
  727SOL    HW2 2211   0.571   1.669   1.214
  728SOL     OW 2212   1.919   4.826   4.581
  728SOL    HW1 2213   1.864   4.896   4.616
  728SOL    HW2 2214   2.000   4.833   4.631
  729SOL     OW 2215   2.783   4.583   2.666
  729SOL    HW1 2216   2.781   4.677   2.685
  729SOL    HW2 2217   2.865   4.552   2.704
  730SOL     OW 2218   0.473   3.716   0.523
  730SOL    HW1 2219   0.558   3.718   0.478
  730SOL    HW2 2220   0.423   3.787   0.482
  731SOL     OW 2221   2.509   0.669   4.064
  731SOL    HW1 2222   2.555   0.737   4.114
  731SOL    HW2 2223   2.432   0.713   4.028
  732SOL     OW 2224   3.900   4.174   3.658
  732SOL    HW1 2225   3.935   4.104   3.713
  732SOL    HW2 2226   3.811   4.187   3.690
  733SOL     OW 2227   1.759   3.099   0.643
  733SOL    HW1 2228   1.843   3.058   0.666
  733SOL    HW2 2229   1.783   3.171   0.585
  734SOL     OW 2230   4.445   4.104   3.978
  734SOL    HW1 2231   4.395   4.042   4.032
  734SOL    HW2 2232   4.441   4.068   3.890
  735SOL     OW 2233   2.086   0.913   2.012
  735SOL    HW1 2234   2.086   1.004   1.984
  735SOL    HW2 2235   2.177   0.896   2.036
  736SOL     OW 2236   0.649   4.802   3.381
  736SOL    HW1 2237   0.627   4.721   3.335
  736SOL    HW2 2238   0.675   4.863   3.312
  737SOL     OW 2239   4.095   2.157   4.364
  737SOL    HW1 2240   4.010   2.118   4.385
  737SOL    HW2 2241   4.158   2.103   4.411
  738SOL     OW 2242   2.452   1.837   1.549
  738SOL    HW1 2243   2.425   1.769   1.612
  738SOL    HW2 2244   2.408   1.916   1.580
  739SOL     OW 2245   3.105   3.587   0.461
  739SOL    HW1 2246   3.044   3.568   0.532
  739SOL    HW2 2247   3.191   3.593   0.504
  740SOL     OW 2248   0.382   3.953   4.684
  740SOL    HW1 2249   0.356   3.987   4.769
  740SOL    HW2 2250   0.325   3.997   4.622
  741SOL     OW 2251   2.228   1.736   4.315
  741SOL    HW1 2252   2.136   1.753   4.337
  741SOL    HW2 2253   2.229   1.733   4.219
  742SOL     OW 2254   2.814   2.174   2.951
  742SOL    HW1 2255   2.795   2.098   3.007
  742SOL    HW2 2256   2.877   2.141   2.887
  743SOL     OW 2257   2.426   4.560   3.000
  743SOL    HW1 2258   2.358   4.511   2.954
  743SOL    HW2 2259   2.407   4.652   2.980
  744SOL     OW 2260   1.718   4.418   3.229
  744SOL    HW1 2261   1.639   4.421   3.283
  744SOL    HW2 2262   1.778   4.362   3.278
  745SOL     OW 2263   1.458   3.596   3.501
  745SOL    HW1 2264   1.435   3.557   3.586
  745SOL    HW2 2265   1.538   3.645   3.519
  746SOL     OW 2266   3.911   1.880   3.135
  746SOL    HW1 2267   3.960   1.903   3.056
  746SOL    HW2 2268   3.951   1.935   3.204
  747SOL     OW 2269   0.813   4.152   0.809
  747SOL    HW1 2270   0.887   4.162   0.750
  747SOL    HW2 2271   0.739   4.130   0.752
  748SOL     OW 2272   0.717   0.875   3.929
  748SOL    HW1 2273   0.796   0.821   3.933
  748SOL    HW2 2274   0.661   0.840   3.998
  749SOL     OW 2275   0.783   4.488   2.163
  749SOL    HW1 2276   0.738   4.405   2.172
  749SOL    HW2 2277   0.867   4.466   2.121
  750SOL     OW 2278   0.983   2.250   3.647
  750SOL    HW1 2279   0.906   2.197   3.665
  750SOL    HW2 2280   0.988   2.311   3.720
  751SOL     OW 2281   1.686   3.516   1.968
  751SOL    HW1 2282   1.643   3.437   1.937
  751SOL    HW2 2283   1.770   3.486   2.001
  752SOL     OW 2284   0.965   2.037   4.227
  752SOL    HW1 2285   0.972   1.961   4.169
  752SOL    HW2 2286   1.025   2.018   4.299
  753SOL     OW 2287   4.255   0.699   4.377
  753SOL    HW1 2288   4.318   0.749   4.325
  753SOL    HW2 2289   4.270   0.727   4.467
  754SOL     OW 2290   4.279   0.680   0.282
  754SOL    HW1 2291   4.335   0.758   0.284
  754SOL    HW2 2292   4.339   0.607   0.293
  755SOL     OW 2293   0.880   0.587   1.548
  755SOL    HW1 2294   0.789   0.595   1.576
  755SOL    HW2 2295   0.931   0.596   1.628
  756SOL     OW 2296   0.223   2.911   4.716
  756SOL    HW1 2297   0.305   2.952   4.746
  756SOL    HW2 2298   0.167   2.911   4.794
  757SOL     OW 2299   0.051   1.662   0.350
  757SOL    HW1 2300   0.061   1.574   0.386
  757SOL    HW2 2301  -0.041   1.685   0.369
  758SOL     OW 2302   1.776   0.932   1.246
  758SOL    HW1 2303   1.866   0.911   1.270
  758SOL    HW2 2304   1.778   0.944   1.151
  759SOL     OW 2305   1.237   0.930   3.892
  759SOL    HW1 2306   1.317   0.964   3.934
  759SOL    HW2 2307   1.248   0.835   3.896
  760SOL     OW 2308   4.517   0.360   3.392
  760SOL    HW1 2309   4.576   0.409   3.449
  760SOL    HW2 2310   4.433   0.361   3.437
  761SOL     OW 2311   2.842   1.487   2.415
  761SOL    HW1 2312   2.911   1.448   2.468
  761SOL    HW2 2313   2.766   1.430   2.426
  762SOL     OW 2314   1.250   2.970   4.867
  762SOL    HW1 2315   1.201   2.969   4.949
  762SOL    HW2 2316   1.291   2.884   4.862
  763SOL     OW 2317   2.958   1.678   1.049
  763SOL    HW1 2318   2.927   1.595   1.083
  763SOL    HW2 2319   2.892   1.705   0.985
  764SOL     OW 2320   1.724   0.980   1.734
  764SOL    HW1 2321   1.708   1.065   1.775
  764SOL    HW2 2322   1.760   0.926   1.805
  765SOL     OW 2323   1.173   3.542   0.920
  765SOL    HW1 2324   1.203   3.523   1.009
  765SOL    HW2 2325   1.201   3.632   0.904
  766SOL     OW 2326   4.900   1.506   2.898
  766SOL    HW1 2327   4.938   1.456   2.826
  766SOL    HW2 2328   4.963   1.577   2.913
  767SOL     OW 2329   3.893   1.303   4.581
  767SOL    HW1 2330   3.893   1.358   4.660
  767SOL    HW2 2331   3.806   1.264   4.579
  768SOL     OW 2332   1.532   0.834   1.282
  768SOL    HW1 2333   1.621   0.862   1.262
  768SOL    HW2 2334   1.517   0.759   1.225
  769SOL     OW 2335   4.733   2.248   2.118
  769SOL    HW1 2336   4.664   2.268   2.180
  769SOL    HW2 2337   4.706   2.291   2.037
  770SOL     OW 2338   2.367   2.290   1.099
  770SOL    HW1 2339   2.273   2.287   1.082
  770SOL    HW2 2340   2.376   2.345   1.176
  771SOL     OW 2341   3.566   2.400   3.405
  771SOL    HW1 2342   3.496   2.466   3.411
  771SOL    HW2 2343   3.607   2.417   3.320
  772SOL     OW 2344   1.029   2.902   1.134
  772SOL    HW1 2345   1.006   2.944   1.217
  772SOL    HW2 2346   0.963   2.834   1.122
  773SOL     OW 2347   4.386   4.873   0.186
  773SOL    HW1 2348   4.397   4.825   0.267
  773SOL    HW2 2349   4.422   4.816   0.118
  774SOL     OW 2350   2.371   1.587   2.039
  774SOL    HW1 2351   2.426   1.579   1.961
  774SOL    HW2 2352   2.432   1.604   2.110
  775SOL     OW 2353   0.607   0.778   0.100
  775SOL    HW1 2354   0.678   0.792   0.037
  775SOL    HW2 2355   0.530   0.817   0.058
  776SOL     OW 2356   1.310   2.219   4.157
  776SOL    HW1 2357   1.316   2.196   4.249
  776SOL    HW2 2358   1.219   2.245   4.144
  777SOL     OW 2359   3.237   4.324   3.506
  777SOL    HW1 2360   3.231   4.420   3.510
  777SOL    HW2 2361   3.227   4.303   3.413
  778SOL     OW 2362   1.870   3.469   2.677
  778SOL    HW1 2363   1.919   3.514   2.747
  778SOL    HW2 2364   1.937   3.449   2.611
  779SOL     OW 2365   3.035   3.955   2.693
  779SOL    HW1 2366   3.019   4.033   2.640
  779SOL    HW2 2367   3.040   3.987   2.783
  780SOL     OW 2368   0.408   2.896   1.586
  780SOL    HW1 2369   0.431   2.844   1.663
  780SOL    HW2 2370   0.465   2.972   1.590
  781SOL     OW 2371   4.902   2.650   4.619
  781SOL    HW1 2372   4.974   2.619   4.674
  781SOL    HW2 2373   4.944   2.705   4.553
  782SOL     OW 2374   4.016   1.938   0.402
  782SOL    HW1 2375   3.990   1.849   0.425
  782SOL    HW2 2376   3.937   1.977   0.365
  783SOL     OW 2377   4.055   2.168   0.993
  783SOL    HW1 2378   4.067   2.244   1.049
  783SOL    HW2 2379   4.005   2.200   0.918
  784SOL     OW 2380   1.633   1.489   1.554
  784SOL    HW1 2381   1.678   1.432   1.492
  784SOL    HW2 2382   1.699   1.551   1.583
  785SOL     OW 2383   3.048   1.488   3.669
  785SOL    HW1 2384   3.050   1.428   3.595
  785SOL    HW2 2385   2.989   1.446   3.732
  786SOL     OW 2386   1.786   0.810   2.307
  786SOL    HW1 2387   1.765   0.859   2.387
  786SOL    HW2 2388   1.820   0.726   2.339
  787SOL     OW 2389   2.845   4.536   3.584
  787SOL    HW1 2390   2.938   4.559   3.575
  787SOL    HW2 2391   2.813   4.530   3.494
  788SOL     OW 2392   4.131   2.761   1.600
  788SOL    HW1 2393   4.156   2.681   1.646
  788SOL    HW2 2394   4.210   2.814   1.597
  789SOL     OW 2395   1.407   3.871   2.553
  789SOL    HW1 2396   1.326   3.877   2.603
  789SOL    HW2 2397   1.380   3.871   2.462
  790SOL     OW 2398   3.711   4.073   1.574
  790SOL    HW1 2399   3.630   4.105   1.615
  790SOL    HW2 2400   3.774   4.069   1.646
  791SOL     OW 2401   3.058   1.300   2.994
  791SOL    HW1 2402   2.987   1.308   3.058
  791SOL    HW2 2403   3.028   1.234   2.932
  792SOL     OW 2404   2.585   1.265   2.375
  792SOL    HW1 2405   2.512   1.259   2.436
  792SOL    HW2 2406   2.658   1.223   2.421
  793SOL     OW 2407   2.716   3.108   0.569
  793SOL    HW1 2408   2.792   3.149   0.611
  793SOL    HW2 2409   2.745   3.092   0.479
  794SOL     OW 2410   4.233   2.797   3.961
  794SOL    HW1 2411   4.168   2.854   3.920
  794SOL    HW2 2412   4.183   2.721   3.990
  795SOL     OW 2413   4.296   4.581   0.514
  795SOL    HW1 2414   4.228   4.598   0.449
  795SOL    HW2 2415   4.247   4.566   0.596
  796SOL     OW 2416   0.102   1.386   2.696
  796SOL    HW1 2417   0.040   1.349   2.634
  796SOL    HW2 2418   0.171   1.321   2.703
  797SOL     OW 2419   2.050   2.434   0.521
  797SOL    HW1 2420   1.956   2.442   0.505
  797SOL    HW2 2421   2.084   2.522   0.506
  798SOL     OW 2422   4.294   4.230   0.761
  798SOL    HW1 2423   4.240   4.258   0.688
  798SOL    HW2 2424   4.233   4.188   0.822
  799SOL     OW 2425   1.341   4.651   3.143
  799SOL    HW1 2426   1.304   4.563   3.154
  799SOL    HW2 2427   1.280   4.709   3.189
  800SOL     OW 2428   4.103   3.597   1.073
  800SOL    HW1 2429   4.084   3.680   1.029
  800SOL    HW2 2430   4.053   3.601   1.154
  801SOL     OW 2431   4.349   4.635   3.262
  801SOL    HW1 2432   4.324   4.647   3.354
  801SOL    HW2 2433   4.269   4.650   3.213
  802SOL     OW 2434   1.950   1.642   4.126
  802SOL    HW1 2435   1.956   1.644   4.221
  802SOL    HW2 2436   1.856   1.635   4.107
  803SOL     OW 2437   4.047   2.580   0.569
  803SOL    HW1 2438   4.106   2.530   0.625
  803SOL    HW2 2439   4.013   2.650   0.625
  804SOL     OW 2440   2.980   3.534   3.805
  804SOL    HW1 2441   2.924   3.603   3.769
  804SOL    HW2 2442   2.942   3.514   3.890
  805SOL     OW 2443   1.769   2.795   1.525
  805SOL    HW1 2444   1.792   2.882   1.555
  805SOL    HW2 2445   1.782   2.798   1.430
  806SOL     OW 2446   1.812   2.406   0.052
  806SOL    HW1 2447   1.901   2.408   0.088
  806SOL    HW2 2448   1.771   2.486   0.083
  807SOL     OW 2449   3.138   3.225   2.687
  807SOL    HW1 2450   3.231   3.214   2.665
  807SOL    HW2 2451   3.124   3.165   2.761
  808SOL     OW 2452   2.424   3.925   3.585
  808SOL    HW1 2453   2.467   3.998   3.540
  808SOL    HW2 2454   2.410   3.957   3.674
  809SOL     OW 2455   0.857   0.602   4.671
  809SOL    HW1 2456   0.939   0.644   4.697
  809SOL    HW2 2457   0.879   0.509   4.664
  810SOL     OW 2458   3.911   1.283   1.217
  810SOL    HW1 2459   3.872   1.218   1.158
  810SOL    HW2 2460   3.839   1.309   1.274
  811SOL     OW 2461   0.404   3.254   1.961
  811SOL    HW1 2462   0.482   3.280   1.912
  811SOL    HW2 2463   0.410   3.158   1.966
  812SOL     OW 2464   2.691   0.932   4.441
  812SOL    HW1 2465   2.766   0.948   4.384
  812SOL    HW2 2466   2.659   0.845   4.414
  813SOL     OW 2467   3.985   1.724   3.992
  813SOL    HW1 2468   4.040   1.727   4.071
  813SOL    HW2 2469   3.922   1.795   4.004
  814SOL     OW 2470   2.959   4.186   0.211
  814SOL    HW1 2471   2.998   4.113   0.163
  814SOL    HW2 2472   2.923   4.243   0.143
  815SOL     OW 2473   1.767   4.253   2.133
  815SOL    HW1 2474   1.736   4.255   2.223
  815SOL    HW2 2475   1.741   4.167   2.100
  816SOL     OW 2476   0.182   4.851   1.627
  816SOL    HW1 2477   0.185   4.779   1.689
  816SOL    HW2 2478   0.271   4.858   1.594
  817SOL     OW 2479   0.813   1.542   1.032
  817SOL    HW1 2480   0.873   1.470   1.010
  817SOL    HW2 2481   0.837   1.567   1.121
  818SOL     OW 2482   3.886   0.933   0.827
  818SOL    HW1 2483   3.877   0.839   0.811
  818SOL    HW2 2484   3.893   0.940   0.922
  819SOL     OW 2485   2.825   1.245   1.248
  819SOL    HW1 2486   2.909   1.285   1.269
  819SOL    HW2 2487   2.790   1.218   1.333
  820SOL     OW 2488   1.808   2.867   0.379
  820SOL    HW1 2489   1.717   2.865   0.350
  820SOL    HW2 2490   1.803   2.854   0.474
  821SOL     OW 2491   3.024   1.165   2.253
  821SOL    HW1 2492   2.982   1.246   2.226
  821SOL    HW2 2493   2.969   1.131   2.323
  822SOL     OW 2494   1.813   0.704   4.449
  822SOL    HW1 2495   1.730   0.740   4.416
  822SOL    HW2 2496   1.822   0.620   4.404
  823SOL     OW 2497   3.693   3.854   0.553
  823SOL    HW1 2498   3.720   3.946   0.552
  823SOL    HW2 2499   3.626   3.848   0.485
  824SOL     OW 2500   4.895   3.815   4.400
  824SOL    HW1 2501   4.874   3.887   4.340
  824SOL    HW2 2502   4.984   3.789   4.375
  825SOL     OW 2503   0.901   2.316   3.283
  825SOL    HW1 2504   0.961   2.241   3.281
  825SOL    HW2 2505   0.889   2.334   3.376
  826SOL     OW 2506   1.269   1.628   3.850
  826SOL    HW1 2507   1.359   1.628   3.883
  826SOL    HW2 2508   1.215   1.626   3.928
  827SOL     OW 2509   4.636   0.082   2.402
  827SOL    HW1 2510   4.547   0.074   2.367
  827SOL    HW2 2511   4.631   0.041   2.489
  828SOL     OW 2512   1.087   4.387   0.650
  828SOL    HW1 2513   1.029   4.316   0.623
  828SOL    HW2 2514   1.164   4.377   0.593
  829SOL     OW 2515   0.708   2.003   0.512
  829SOL    HW1 2516   0.660   2.083   0.489
  829SOL    HW2 2517   0.647   1.932   0.494
  830SOL     OW 2518   1.735   2.492   4.573
  830SOL    HW1 2519   1.783   2.485   4.490
  830SOL    HW2 2520   1.698   2.580   4.572
  831SOL     OW 2521   4.500   3.555   4.649
  831SOL    HW1 2522   4.532   3.574   4.737
  831SOL    HW2 2523   4.573   3.512   4.606
  832SOL     OW 2524   0.984   0.082   2.553
  832SOL    HW1 2525   0.956   0.121   2.471
  832SOL    HW2 2526   0.951  -0.008   2.550
  833SOL     OW 2527   2.760   4.877   2.367
  833SOL    HW1 2528   2.765   4.908   2.458
  833SOL    HW2 2529   2.668   4.854   2.354
  834SOL     OW 2530   3.331   0.478   3.179
  834SOL    HW1 2531   3.381   0.558   3.192
  834SOL    HW2 2532   3.390   0.419   3.133
  835SOL     OW 2533   0.729   3.124   4.901
  835SOL    HW1 2534   0.740   3.217   4.883
  835SOL    HW2 2535   0.766   3.112   4.988
  836SOL     OW 2536   1.287   3.057   1.136
  836SOL    HW1 2537   1.350   2.989   1.111
  836SOL    HW2 2538   1.202   3.015   1.129
  837SOL     OW 2539   3.336   1.728   2.625
  837SOL    HW1 2540   3.261   1.670   2.635
  837SOL    HW2 2541   3.365   1.715   2.535
  838SOL     OW 2542   2.821   0.904   3.066
  838SOL    HW1 2543   2.769   0.881   3.143
  838SOL    HW2 2544   2.768   0.969   3.020
  839SOL     OW 2545   0.515   4.353   1.749
  839SOL    HW1 2546   0.541   4.295   1.677
  839SOL    HW2 2547   0.593   4.407   1.765
  840SOL     OW 2548   4.227   1.598   0.610
  840SOL    HW1 2549   4.147   1.546   0.607
  840SOL    HW2 2550   4.289   1.546   0.661
  841SOL     OW 2551   4.667   2.453   3.874
  841SOL    HW1 2552   4.594   2.497   3.830
  841SOL    HW2 2553   4.649   2.464   3.967
  842SOL     OW 2554   2.822   4.911   2.654
  842SOL    HW1 2555   2.737   4.943   2.685
  842SOL    HW2 2556   2.886   4.967   2.697
  843SOL     OW 2557   2.137   3.147   3.632
  843SOL    HW1 2558   2.084   3.182   3.703
  843SOL    HW2 2559   2.198   3.087   3.674
  844SOL     OW 2560   1.093   3.677   1.257
  844SOL    HW1 2561   1.108   3.771   1.249
  844SOL    HW2 2562   1.181   3.639   1.256
  845SOL     OW 2563   0.675   4.923   4.181
  845SOL    HW1 2564   0.607   4.978   4.221
  845SOL    HW2 2565   0.631   4.880   4.108
  846SOL     OW 2566   0.893   0.452   1.170
  846SOL    HW1 2567   0.920   0.443   1.079
  846SOL    HW2 2568   0.807   0.410   1.175
  847SOL     OW 2569   1.346   3.876   2.961
  847SOL    HW1 2570   1.383   3.803   3.010
  847SOL    HW2 2571   1.421   3.923   2.926
  848SOL     OW 2572   4.155   1.052   0.451
  848SOL    HW1 2573   4.232   1.018   0.497
  848SOL    HW2 2574   4.108   1.103   0.518
  849SOL     OW 2575   2.107   3.856   4.427
  849SOL    HW1 2576   2.111   3.934   4.372
  849SOL    HW2 2577   2.147   3.787   4.373
  850SOL     OW 2578   3.552   1.838   0.716
  850SOL    HW1 2579   3.608   1.815   0.643
  850SOL    HW2 2580   3.470   1.867   0.675
  851SOL     OW 2581   4.638   3.835   1.828
  851SOL    HW1 2582   4.655   3.744   1.803
  851SOL    HW2 2583   4.559   3.859   1.779
  852SOL     OW 2584   2.404   4.072   4.499
  852SOL    HW1 2585   2.416   3.990   4.546
  852SOL    HW2 2586   2.480   4.078   4.441
  853SOL     OW 2587   4.609   2.461   3.583
  853SOL    HW1 2588   4.692   2.472   3.628
  853SOL    HW2 2589   4.543   2.494   3.645
  854SOL     OW 2590   1.123   4.855   1.979
  854SOL    HW1 2591   1.048   4.912   1.961
  854SOL    HW2 2592   1.165   4.893   2.056
  855SOL     OW 2593   0.205   3.655   4.800
  855SOL    HW1 2594   0.201   3.624   4.709
  855SOL    HW2 2595   0.158   3.739   4.798
  856SOL     OW 2596   0.847   0.406   3.887
  856SOL    HW1 2597   0.877   0.391   3.797
  856SOL    HW2 2598   0.825   0.318   3.920
  857SOL     OW 2599   2.489   0.396   2.600
  857SOL    HW1 2600   2.520   0.355   2.680
  857SOL    HW2 2601   2.394   0.387   2.604
  858SOL     OW 2602   4.115   3.434   4.248
  858SOL    HW1 2603   4.182   3.393   4.302
  858SOL    HW2 2604   4.125   3.528   4.262
  859SOL     OW 2605   4.117   3.352   2.314
  859SOL    HW1 2606   4.093   3.430   2.364
  859SOL    HW2 2607   4.097   3.375   2.223
  860SOL     OW 2608   1.078   0.116   0.504
  860SOL    HW1 2609   1.165   0.116   0.465
  860SOL    HW2 2610   1.022   0.076   0.438
  861SOL     OW 2611   4.785   0.613   0.646
  861SOL    HW1 2612   4.782   0.524   0.682
  861SOL    HW2 2613   4.695   0.631   0.621
  862SOL     OW 2614   0.148   3.249   2.715
  862SOL    HW1 2615   0.059   3.216   2.705
  862SOL    HW2 2616   0.173   3.279   2.628
  863SOL     OW 2617   4.514   4.927   1.590
  863SOL    HW1 2618   4.580   4.926   1.660
  863SOL    HW2 2619   4.560   4.963   1.515
  864SOL     OW 2620   2.252   3.205   0.493
  864SOL    HW1 2621   2.298   3.158   0.562
  864SOL    HW2 2622   2.233   3.138   0.427
  865SOL     OW 2623   0.038   0.942   3.957
  865SOL    HW1 2624  -0.026   0.996   3.913
  865SOL    HW2 2625   0.002   0.927   4.045
  866SOL     OW 2626   0.565   3.193   0.873
  866SOL    HW1 2627   0.604   3.254   0.811
  866SOL    HW2 2628   0.586   3.229   0.959
  867SOL     OW 2629   2.472   1.532   1.365
  867SOL    HW1 2630   2.452   1.530   1.271
  867SOL    HW2 2631   2.557   1.574   1.371
  868SOL     OW 2632   0.060   4.833   4.814
  868SOL    HW1 2633   0.012   4.890   4.754
  868SOL    HW2 2634   0.109   4.893   4.870
  869SOL     OW 2635   4.096   1.891   2.284
  869SOL    HW1 2636   4.151   1.819   2.314
  869SOL    HW2 2637   4.006   1.859   2.292
  870SOL     OW 2638   2.509   1.406   0.274
  870SOL    HW1 2639   2.427   1.407   0.323
  870SOL    HW2 2640   2.496   1.470   0.204
  871SOL     OW 2641   4.888   0.792   3.068
  871SOL    HW1 2642   4.955   0.782   3.136
  871SOL    HW2 2643   4.805   0.792   3.117
  872SOL     OW 2644   3.273   4.476   1.946
  872SOL    HW1 2645   3.298   4.426   1.869
  872SOL    HW2 2646   3.272   4.412   2.017
  873SOL     OW 2647   4.811   0.493   2.247
  873SOL    HW1 2648   4.759   0.567   2.214
  873SOL    HW2 2649   4.773   0.472   2.332
  874SOL     OW 2650   1.224   2.841   1.919
  874SOL    HW1 2651   1.314   2.830   1.948
  874SOL    HW2 2652   1.226   2.914   1.857
  875SOL     OW 2653   1.026   2.229   2.464
  875SOL    HW1 2654   0.948   2.181   2.435
  875SOL    HW2 2655   0.998   2.269   2.547
  876SOL     OW 2656   3.523   0.897   4.211
  876SOL    HW1 2657   3.575   0.822   4.241
  876SOL    HW2 2658   3.588   0.958   4.177
  877SOL     OW 2659   2.550   3.173   1.230
  877SOL    HW1 2660   2.459   3.184   1.258
  877SOL    HW2 2661   2.598   3.157   1.312
  878SOL     OW 2662   2.449   1.508   3.176
  878SOL    HW1 2663   2.393   1.470   3.108
  878SOL    HW2 2664   2.425   1.601   3.178
  879SOL     OW 2665   0.260   1.900   2.417
  879SOL    HW1 2666   0.294   1.987   2.436
  879SOL    HW2 2667   0.279   1.849   2.496
  880SOL     OW 2668   1.322   0.430   3.444
  880SOL    HW1 2669   1.276   0.513   3.458
  880SOL    HW2 2670   1.258   0.363   3.465
  881SOL     OW 2671   2.258   0.078   4.603
  881SOL    HW1 2672   2.318   0.024   4.552
  881SOL    HW2 2673   2.222   0.140   4.540
  882SOL     OW 2674   3.743   3.988   3.254
  882SOL    HW1 2675   3.821   4.041   3.237
  882SOL    HW2 2676   3.697   3.986   3.170
  883SOL     OW 2677   2.022   3.112   2.451
  883SOL    HW1 2678   2.107   3.079   2.422
  883SOL    HW2 2679   1.994   3.052   2.520
  884SOL     OW 2680   4.697   4.832   4.713
  884SOL    HW1 2681   4.710   4.742   4.742
  884SOL    HW2 2682   4.621   4.828   4.655
  885SOL     OW 2683   3.172   2.774   2.770
  885SOL    HW1 2684   3.127   2.836   2.828
  885SOL    HW2 2685   3.193   2.700   2.827
  886SOL     OW 2686   0.531   3.646   1.549
  886SOL    HW1 2687   0.435   3.651   1.554
  886SOL    HW2 2688   0.560   3.668   1.638
  887SOL     OW 2689   0.336   4.801   3.188
  887SOL    HW1 2690   0.414   4.750   3.207
  887SOL    HW2 2691   0.349   4.834   3.099
  888SOL     OW 2692   4.684   4.184   4.087
  888SOL    HW1 2693   4.599   4.148   4.061
  888SOL    HW2 2694   4.734   4.191   4.006
  889SOL     OW 2695   0.410   4.216   2.116
  889SOL    HW1 2696   0.341   4.282   2.124
  889SOL    HW2 2697   0.371   4.136   2.153
  890SOL     OW 2698   4.880   3.356   2.410
  890SOL    HW1 2699   4.805   3.337   2.465
  890SOL    HW2 2700   4.942   3.400   2.468
  891SOL     OW 2701   2.229   0.714   4.592
  891SOL    HW1 2702   2.265   0.787   4.642
  891SOL    HW2 2703   2.274   0.719   4.507
  892SOL     OW 2704   1.696   4.817   1.860
  892SOL    HW1 2705   1.657   4.745   1.909
  892SOL    HW2 2706   1.790   4.802   1.866
  893SOL     OW 2707   3.855   2.492   4.071
  893SOL    HW1 2708   3.850   2.402   4.039
  893SOL    HW2 2709   3.887   2.543   3.997
  894SOL     OW 2710   0.165   4.786   2.681
  894SOL    HW1 2711   0.189   4.694   2.693
  894SOL    HW2 2712   0.233   4.822   2.624
  895SOL     OW 2713   1.453   4.650   2.292
  895SOL    HW1 2714   1.413   4.691   2.215
  895SOL    HW2 2715   1.379   4.615   2.341
  896SOL     OW 2716   1.015   2.827   2.751
  896SOL    HW1 2717   1.079   2.848   2.819
  896SOL    HW2 2718   0.933   2.863   2.784
  897SOL     OW 2719   4.662   2.474   0.648
  897SOL    HW1 2720   4.609   2.458   0.570
  897SOL    HW2 2721   4.732   2.409   0.643
  898SOL     OW 2722   1.186   1.142   1.268
  898SOL    HW1 2723   1.149   1.054   1.261
  898SOL    HW2 2724   1.131   1.186   1.333
  899SOL     OW 2725   3.459   2.610   1.927
  899SOL    HW1 2726   3.497   2.662   1.998
  899SOL    HW2 2727   3.511   2.530   1.925
  900SOL     OW 2728   3.140   0.509   3.431
  900SOL    HW1 2729   3.176   0.521   3.343
  900SOL    HW2 2730   3.171   0.422   3.457
  901SOL     OW 2731   3.778   4.121   0.563
  901SOL    HW1 2732   3.717   4.175   0.514
  901SOL    HW2 2733   3.770   4.152   0.653
  902SOL     OW 2734   1.558   2.809   0.293
  902SOL    HW1 2735   1.538   2.728   0.339
  902SOL    HW2 2736   1.478   2.861   0.300
  903SOL     OW 2737   2.931   1.449   1.590
  903SOL    HW1 2738   2.987   1.507   1.539
  903SOL    HW2 2739   2.963   1.457   1.680
  904SOL     OW 2740   3.820   2.246   3.862
  904SOL    HW1 2741   3.725   2.243   3.871
  904SOL    HW2 2742   3.842   2.171   3.808
  905SOL     OW 2743   3.157   1.167   0.442
  905SOL    HW1 2744   3.101   1.103   0.399
  905SOL    HW2 2745   3.106   1.248   0.442
  906SOL     OW 2746   2.715   4.672   1.414
  906SOL    HW1 2747   2.794   4.648   1.462
  906SOL    HW2 2748   2.716   4.768   1.413
  907SOL     OW 2749   4.533   3.645   3.592
  907SOL    HW1 2750   4.482   3.679   3.666
  907SOL    HW2 2751   4.622   3.639   3.626
  908SOL     OW 2752   4.170   4.829   2.783
  908SOL    HW1 2753   4.236   4.883   2.827
  908SOL    HW2 2754   4.168   4.863   2.693
  909SOL     OW 2755   4.672   1.463   2.039
  909SOL    HW1 2756   4.598   1.412   2.072
  909SOL    HW2 2757   4.705   1.412   1.965
  910SOL     OW 2758   3.869   4.828   3.591
  910SOL    HW1 2759   3.807   4.879   3.643
  910SOL    HW2 2760   3.950   4.829   3.642
  911SOL     OW 2761   0.449   0.578   1.030
  911SOL    HW1 2762   0.453   0.555   1.123
  911SOL    HW2 2763   0.406   0.502   0.989
  912SOL     OW 2764   4.160   0.359   1.856
  912SOL    HW1 2765   4.218   0.283   1.867
  912SOL    HW2 2766   4.197   0.407   1.782
  913SOL     OW 2767   4.747   4.132   2.883
  913SOL    HW1 2768   4.726   4.164   2.970
  913SOL    HW2 2769   4.680   4.066   2.865
  914SOL     OW 2770   0.898   4.285   0.272
  914SOL    HW1 2771   0.883   4.343   0.198
  914SOL    HW2 2772   0.962   4.222   0.241
  915SOL     OW 2773   2.524   2.431   1.723
  915SOL    HW1 2774   2.558   2.360   1.668
  915SOL    HW2 2775   2.601   2.472   1.760
  916SOL     OW 2776   0.743   2.906   2.815
  916SOL    HW1 2777   0.747   2.919   2.910
  916SOL    HW2 2778   0.739   2.811   2.804
  917SOL     OW 2779   0.781   1.591   4.876
  917SOL    HW1 2780   0.718   1.654   4.912
  917SOL    HW2 2781   0.729   1.533   4.821
  918SOL     OW 2782   2.616   3.578   0.410
  918SOL    HW1 2783   2.520   3.580   0.417
  918SOL    HW2 2784   2.639   3.661   0.369
  919SOL     OW 2785   3.264   3.191   0.250
  919SOL    HW1 2786   3.200   3.222   0.314
  919SOL    HW2 2787   3.261   3.095   0.256
  920SOL     OW 2788   3.951   2.325   1.780
  920SOL    HW1 2789   3.975   2.296   1.692
  920SOL    HW2 2790   3.897   2.254   1.816
  921SOL     OW 2791   1.199   1.646   4.731
  921SOL    HW1 2792   1.175   1.708   4.800
  921SOL    HW2 2793   1.234   1.701   4.661
  922SOL     OW 2794   0.775   4.710   1.026
  922SOL    HW1 2795   0.849   4.716   1.087
  922SOL    HW2 2796   0.811   4.741   0.942
  923SOL     OW 2797   2.952   2.886   4.192
  923SOL    HW1 2798   2.949   2.920   4.282
  923SOL    HW2 2799   2.931   2.794   4.201
  924SOL     OW 2800   2.632   2.345   4.371
  924SOL    HW1 2801   2.548   2.300   4.374
  924SOL    HW2 2802   2.610   2.434   4.344
  925SOL     OW 2803   4.072   3.497   0.431
  925SOL    HW1 2804   4.100   3.454   0.350
  925SOL    HW2 2805   4.150   3.545   0.460
  926SOL     OW 2806   3.253   0.777   2.972
  926SOL    HW1 2807   3.331   0.744   3.017
  926SOL    HW2 2808   3.286   0.843   2.911
  927SOL     OW 2809   1.563   3.924   1.818
  927SOL    HW1 2810   1.564   4.008   1.771
  927SOL    HW2 2811   1.495   3.873   1.774
  928SOL     OW 2812   1.707   1.409   0.641
  928SOL    HW1 2813   1.793   1.418   0.600
  928SOL    HW2 2814   1.711   1.467   0.717
  929SOL     OW 2815   1.603   2.916   1.090
  929SOL    HW1 2816   1.672   2.946   1.030
  929SOL    HW2 2817   1.543   2.867   1.034
  930SOL     OW 2818   3.372   4.824   0.848
  930SOL    HW1 2819   3.398   4.908   0.885
  930SOL    HW2 2820   3.306   4.790   0.909
  931SOL     OW 2821   3.002   4.812   0.365
  931SOL    HW1 2822   2.960   4.727   0.381
  931SOL    HW2 2823   2.953   4.873   0.419
  932SOL     OW 2824   3.721   3.543   3.466
  932SOL    HW1 2825   3.674   3.550   3.383
  932SOL    HW2 2826   3.740   3.449   3.475
  933SOL     OW 2827   1.725   0.386   1.996
  933SOL    HW1 2828   1.709   0.470   2.038
  933SOL    HW2 2829   1.792   0.404   1.930
  934SOL     OW 2830   4.681   0.166   4.777
  934SOL    HW1 2831   4.614   0.211   4.726
  934SOL    HW2 2832   4.677   0.075   4.747
  935SOL     OW 2833   1.048   2.887   0.552
  935SOL    HW1 2834   1.053   2.831   0.629
  935SOL    HW2 2835   0.958   2.878   0.521
  936SOL     OW 2836   0.213   0.062   1.345
  936SOL    HW1 2837   0.277   0.057   1.416
  936SOL    HW2 2838   0.151   0.129   1.373
  937SOL     OW 2839   1.897   0.619   3.209
  937SOL    HW1 2840   1.844   0.679   3.262
  937SOL    HW2 2841   1.969   0.593   3.266
  938SOL     OW 2842   1.563   0.476   4.020
  938SOL    HW1 2843   1.505   0.495   3.946
  938SOL    HW2 2844   1.591   0.385   4.006
  939SOL     OW 2845   0.342   2.167   4.353
  939SOL    HW1 2846   0.402   2.224   4.304
  939SOL    HW2 2847   0.263   2.220   4.364
  940SOL     OW 2848   1.960   4.043   4.854
  940SOL    HW1 2849   1.983   3.961   4.809
  940SOL    HW2 2850   2.042   4.092   4.856
  941SOL     OW 2851   3.064   3.936   1.070
  941SOL    HW1 2852   2.982   3.964   1.029
  941SOL    HW2 2853   3.130   3.993   1.032
  942SOL     OW 2854   1.837   3.478   1.059
  942SOL    HW1 2855   1.866   3.391   1.032
  942SOL    HW2 2856   1.883   3.538   1.000
  943SOL     OW 2857   1.171   3.940   3.948
  943SOL    HW1 2858   1.147   3.901   3.864
  943SOL    HW2 2859   1.112   4.015   3.958
  944SOL     OW 2860   0.413   0.917   0.002
  944SOL    HW1 2861   0.333   0.872  -0.027
  944SOL    HW2 2862   0.414   0.999  -0.048
  945SOL     OW 2863   0.792   0.609   4.092
  945SOL    HW1 2864   0.823   0.572   4.010
  945SOL    HW2 2865   0.816   0.544   4.158
  946SOL     OW 2866   3.372   1.439   3.117
  946SOL    HW1 2867   3.458   1.480   3.108
  946SOL    HW2 2868   3.340   1.470   3.202
  947SOL     OW 2869   1.578   0.214   4.009
  947SOL    HW1 2870   1.490   0.179   3.998
  947SOL    HW2 2871   1.633   0.160   3.952
  948SOL     OW 2872   1.265   2.373   2.499
  948SOL    HW1 2873   1.330   2.319   2.543
  948SOL    HW2 2874   1.195   2.312   2.475
  949SOL     OW 2875   1.332   0.353   3.175
  949SOL    HW1 2876   1.338   0.373   3.269
  949SOL    HW2 2877   1.336   0.257   3.171
  950SOL     OW 2878   0.533   2.593   1.403
  950SOL    HW1 2879   0.587   2.578   1.325
  950SOL    HW2 2880   0.585   2.652   1.457
  951SOL     OW 2881   4.792   3.641   3.645
  951SOL    HW1 2882   4.806   3.621   3.552
  951SOL    HW2 2883   4.828   3.566   3.692
  952SOL     OW 2884   3.169   4.850   1.049
  952SOL    HW1 2885   3.216   4.861   1.132
  952SOL    HW2 2886   3.142   4.938   1.025
  953SOL     OW 2887   3.298   1.429   0.672
  953SOL    HW1 2888   3.213   1.426   0.716
  953SOL    HW2 2889   3.329   1.338   0.675
  954SOL     OW 2890   1.166   2.296   4.534
  954SOL    HW1 2891   1.183   2.384   4.500
  954SOL    HW2 2892   1.072   2.294   4.553
  955SOL     OW 2893   4.042   2.491   3.188
  955SOL    HW1 2894   4.106   2.544   3.142
  955SOL    HW2 2895   4.049   2.404   3.149
  956SOL     OW 2896   4.074   1.254   3.589
  956SOL    HW1 2897   3.983   1.232   3.610
  956SOL    HW2 2898   4.108   1.176   3.545
  957SOL     OW 2899   0.810   2.387   0.109
  957SOL    HW1 2900   0.835   2.402   0.018
  957SOL    HW2 2901   0.722   2.349   0.104
  958SOL     OW 2902   1.601   2.305   3.109
  958SOL    HW1 2903   1.694   2.329   3.104
  958SOL    HW2 2904   1.560   2.377   3.157
  959SOL     OW 2905   2.341   2.971   2.960
  959SOL    HW1 2906   2.253   2.998   2.930
  959SOL    HW2 2907   2.335   2.974   3.055
  960SOL     OW 2908   2.219   0.513   0.816
  960SOL    HW1 2909   2.252   0.603   0.822
  960SOL    HW2 2910   2.129   0.522   0.785
  961SOL     OW 2911   3.391   3.754   4.273
  961SOL    HW1 2912   3.322   3.748   4.207
  961SOL    HW2 2913   3.473   3.748   4.223
  962SOL     OW 2914   1.343   0.741   4.842
  962SOL    HW1 2915   1.395   0.822   4.841
  962SOL    HW2 2916   1.404   0.673   4.814
  963SOL     OW 2917   2.767   3.792   1.963
  963SOL    HW1 2918   2.806   3.874   1.993
  963SOL    HW2 2919   2.698   3.774   2.028
  964SOL     OW 2920   0.577   0.592   4.628
  964SOL    HW1 2921   0.664   0.625   4.651
  964SOL    HW2 2922   0.589   0.548   4.544
  965SOL     OW 2923   0.122   3.456   2.224
  965SOL    HW1 2924   0.050   3.417   2.272
  965SOL    HW2 2925   0.162   3.517   2.286
  966SOL     OW 2926   2.633   1.082   2.963
  966SOL    HW1 2927   2.629   1.113   2.873
  966SOL    HW2 2928   2.542   1.060   2.985
  967SOL     OW 2929   2.566   0.235   2.804
  967SOL    HW1 2930   2.556   0.263   2.895
  967SOL    HW2 2931   2.657   0.256   2.782
  968SOL     OW 2932   0.592   3.777   4.665
  968SOL    HW1 2933   0.509   3.820   4.687
  968SOL    HW2 2934   0.654   3.809   4.731
  969SOL     OW 2935   4.824   1.022   3.396
  969SOL    HW1 2936   4.851   1.055   3.482
  969SOL    HW2 2937   4.861   1.084   3.334
  970SOL     OW 2938   1.874   4.058   2.628
  970SOL    HW1 2939   1.908   4.136   2.584
  970SOL    HW2 2940   1.783   4.052   2.599
  971SOL     OW 2941   3.254   0.058   0.363
  971SOL    HW1 2942   3.201  -0.021   0.355
  971SOL    HW2 2943   3.261   0.073   0.457
  972SOL     OW 2944   3.117   1.000   4.037
  972SOL    HW1 2945   3.120   0.959   3.951
  972SOL    HW2 2946   3.152   0.934   4.097
  973SOL     OW 2947   4.212   3.107   3.664
  973SOL    HW1 2948   4.162   3.063   3.594
  973SOL    HW2 2949   4.147   3.162   3.707
  974SOL     OW 2950   0.840   1.533   0.564
  974SOL    HW1 2951   0.770   1.598   0.554
  974SOL    HW2 2952   0.908   1.561   0.503
  975SOL     OW 2953   3.968   2.758   0.779
  975SOL    HW1 2954   3.888   2.749   0.727
  975SOL    HW2 2955   3.974   2.675   0.827
  976SOL     OW 2956   3.875   3.837   1.711
  976SOL    HW1 2957   3.862   3.928   1.738
  976SOL    HW2 2958   3.912   3.794   1.788
  977SOL     OW 2959   1.671   0.480   2.635
  977SOL    HW1 2960   1.596   0.496   2.694
  977SOL    HW2 2961   1.687   0.565   2.594
  978SOL     OW 2962   2.270   0.225   4.838
  978SOL    HW1 2963   2.324   0.170   4.895
  978SOL    HW2 2964   2.264   0.177   4.756
  979SOL     OW 2965   4.422   3.715   0.099
  979SOL    HW1 2966   4.488   3.679   0.040
  979SOL    HW2 2967   4.446   3.806   0.111
  980SOL     OW 2968   3.694   3.825   1.983
  980SOL    HW1 2969   3.688   3.785   2.070
  980SOL    HW2 2970   3.722   3.915   1.999
  981SOL     OW 2971   2.884   3.545   4.078
  981SOL    HW1 2972   2.888   3.450   4.085
  981SOL    HW2 2973   2.834   3.573   4.154
  982SOL     OW 2974   0.261   4.378   1.506
  982SOL    HW1 2975   0.198   4.327   1.455
  982SOL    HW2 2976   0.346   4.356   1.466
  983SOL     OW 2977   2.113   3.061   2.805
  983SOL    HW1 2978   2.072   2.992   2.754
  983SOL    HW2 2979   2.181   3.097   2.747
  984SOL     OW 2980   2.633   0.216   1.720
  984SOL    HW1 2981   2.617   0.210   1.626
  984SOL    HW2 2982   2.623   0.310   1.739
  985SOL     OW 2983   1.367   3.410   1.428
  985SOL    HW1 2984   1.423   3.440   1.356
  985SOL    HW2 2985   1.403   3.453   1.506
  986SOL     OW 2986   1.357   4.114   4.693
  986SOL    HW1 2987   1.341   4.141   4.602
  986SOL    HW2 2988   1.419   4.179   4.727
  987SOL     OW 2989   0.888   3.804   0.725
  987SOL    HW1 2990   0.815   3.836   0.673
  987SOL    HW2 2991   0.900   3.713   0.695
  988SOL     OW 2992   4.085   3.946   0.693
  988SOL    HW1 2993   4.077   3.986   0.607
  988SOL    HW2 2994   3.998   3.909   0.711
  989SOL     OW 2995   4.685   2.907   0.506
  989SOL    HW1 2996   4.712   2.888   0.416
  989SOL    HW2 2997   4.748   2.860   0.560
  990SOL     OW 2998   0.087   3.243   4.868
  990SOL    HW1 2999   0.033   3.232   4.790
  990SOL    HW2 3000   0.101   3.155   4.901
  991SOL     OW 3001   0.253   0.323   2.036
  991SOL    HW1 3002   0.246   0.417   2.054
  991SOL    HW2 3003   0.294   0.318   1.949
  992SOL     OW 3004   4.375   3.202   4.025
  992SOL    HW1 3005   4.311   3.135   4.049
  992SOL    HW2 3006   4.395   3.184   3.933
  993SOL     OW 3007   0.711   4.291   3.774
  993SOL    HW1 3008   0.729   4.338   3.855
  993SOL    HW2 3009   0.631   4.331   3.740
  994SOL     OW 3010   0.428   2.833   3.858
  994SOL    HW1 3011   0.348   2.805   3.904
  994SOL    HW2 3012   0.446   2.762   3.797
  995SOL     OW 3013   2.709   2.402   2.832
  995SOL    HW1 3014   2.705   2.399   2.737
  995SOL    HW2 3015   2.732   2.313   2.859
  996SOL     OW 3016   3.170   2.072   3.630
  996SOL    HW1 3017   3.244   2.115   3.587
  996SOL    HW2 3018   3.161   1.989   3.584
  997SOL     OW 3019   4.390   1.782   1.824
  997SOL    HW1 3020   4.466   1.776   1.883
  997SOL    HW2 3021   4.315   1.766   1.881
  998SOL     OW 3022   3.287   2.340   3.608
  998SOL    HW1 3023   3.284   2.411   3.545
  998SOL    HW2 3024   3.198   2.306   3.611
  999SOL     OW 3025   1.923   1.793   0.920
  999SOL    HW1 3026   2.005   1.744   0.919
  999SOL    HW2 3027   1.905   1.807   1.013
 1000SOL     OW 3028   1.441   0.442   2.804
 1000SOL    HW1 3029   1.479   0.356   2.822
 1000SOL    HW2 3030   1.435   0.484   2.889
 1001SOL     OW 3031   4.617   1.662   4.709
 1001SOL    HW1 3032   4.666   1.596   4.759
 1001SOL    HW2 3033   4.626   1.742   4.760
 1002SOL     OW 3034   2.227   0.894   3.750
 1002SOL    HW1 3035   2.222   0.988   3.732
 1002SOL    HW2 3036   2.196   0.852   3.670
 1003SOL     OW 3037   4.913   4.460   0.846
 1003SOL    HW1 3038   4.975   4.509   0.899
 1003SOL    HW2 3039   4.938   4.368   0.858
 1004SOL     OW 3040   1.109   1.878   2.836
 1004SOL    HW1 3041   1.032   1.927   2.864
 1004SOL    HW2 3042   1.174   1.945   2.815
 1005SOL     OW 3043   2.885   0.190   0.821
 1005SOL    HW1 3044   2.970   0.231   0.805
 1005SOL    HW2 3045   2.835   0.256   0.869
 1006SOL     OW 3046   4.766   3.635   0.731
 1006SOL    HW1 3047   4.800   3.722   0.751
 1006SOL    HW2 3048   4.833   3.595   0.676
 1007SOL     OW 3049   1.297   1.183   2.807
 1007SOL    HW1 3050   1.258   1.255   2.855
 1007SOL    HW2 3051   1.377   1.219   2.770
 1008SOL     OW 3052   4.557   1.053   4.124
 1008SOL    HW1 3053   4.561   0.986   4.055
 1008SOL    HW2 3054   4.626   1.028   4.185
 1009SOL     OW 3055   1.188   0.973   0.750
 1009SOL    HW1 3056   1.230   1.055   0.724
 1009SOL    HW2 3057   1.096   0.996   0.764
 1010SOL     OW 3058   3.660   2.265   2.629
 1010SOL    HW1 3059   3.681   2.182   2.674
 1010SOL    HW2 3060   3.715   2.330   2.672
 1011SOL     OW 3061   0.395   4.901   2.553
 1011SOL    HW1 3062   0.455   4.878   2.483
 1011SOL    HW2 3063   0.414   4.993   2.572
 1012SOL     OW 3064   0.516   0.342   1.765
 1012SOL    HW1 3065   0.549   0.262   1.804
 1012SOL    HW2 3066   0.422   0.327   1.754
 1013SOL     OW 3067   3.012   4.335   0.426
 1013SOL    HW1 3068   2.988   4.254   0.380
 1013SOL    HW2 3069   2.985   4.321   0.516
 1014SOL     OW 3070   2.878   0.391   2.077
 1014SOL    HW1 3071   2.960   0.423   2.115
 1014SOL    HW2 3072   2.889   0.400   1.983
 1015SOL     OW 3073   1.885   1.462   2.953
 1015SOL    HW1 3074   1.824   1.413   2.898
 1015SOL    HW2 3075   1.862   1.438   3.043
 1016SOL     OW 3076   2.879   2.860   3.851
 1016SOL    HW1 3077   2.956   2.910   3.877
 1016SOL    HW2 3078   2.867   2.881   3.759
 1017SOL     OW 3079   4.608   3.663   2.402
 1017SOL    HW1 3080   4.593   3.577   2.363
 1017SOL    HW2 3081   4.658   3.645   2.482
 1018SOL     OW 3082   2.731   4.286   4.133
 1018SOL    HW1 3083   2.658   4.294   4.073
 1018SOL    HW2 3084   2.780   4.367   4.123
 1019SOL     OW 3085   2.542   2.637   0.016
 1019SOL    HW1 3086   2.557   2.667  -0.074
 1019SOL    HW2 3087   2.560   2.543   0.013
 1020SOL     OW 3088   0.248   1.029   3.327
 1020SOL    HW1 3089   0.196   1.030   3.406
 1020SOL    HW2 3090   0.197   1.079   3.263
 1021SOL     OW 3091   4.312   2.755   2.828
 1021SOL    HW1 3092   4.274   2.829   2.780
 1021SOL    HW2 3093   4.368   2.712   2.764
 1022SOL     OW 3094   1.692   4.011   2.055
 1022SOL    HW1 3095   1.758   3.947   2.083
 1022SOL    HW2 3096   1.621   3.959   2.019
 1023SOL     OW 3097   1.224   3.560   2.959
 1023SOL    HW1 3098   1.311   3.580   2.993
 1023SOL    HW2 3099   1.166   3.569   3.036
 1024SOL     OW 3100   1.288   2.508   0.933
 1024SOL    HW1 3101   1.370   2.464   0.954
 1024SOL    HW2 3102   1.265   2.476   0.846
 1025SOL     OW 3103   4.731   3.302   0.604
 1025SOL    HW1 3104   4.779   3.280   0.524
 1025SOL    HW2 3105   4.790   3.361   0.651
 1026SOL     OW 3106   3.577   4.698   4.207
 1026SOL    HW1 3107   3.589   4.606   4.182
 1026SOL    HW2 3108   3.599   4.701   4.300
 1027SOL     OW 3109   4.500   0.440   4.726
 1027SOL    HW1 3110   4.568   0.505   4.739
 1027SOL    HW2 3111   4.468   0.456   4.637
 1028SOL     OW 3112   3.555   3.945   1.342
 1028SOL    HW1 3113   3.560   3.917   1.434
 1028SOL    HW2 3114   3.462   3.959   1.327
 1029SOL     OW 3115   1.920   3.342   1.685
 1029SOL    HW1 3116   1.987   3.408   1.703
 1029SOL    HW2 3117   1.887   3.317   1.772
 1030SOL     OW 3118   2.684   3.009   4.484
 1030SOL    HW1 3119   2.755   2.944   4.481
 1030SOL    HW2 3120   2.706   3.066   4.557
 1031SOL     OW 3121   4.580   4.161   0.369
 1031SOL    HW1 3122   4.548   4.247   0.397
 1031SOL    HW2 3123   4.530   4.099   0.421
 1032SOL     OW 3124   2.100   4.704   4.189
 1032SOL    HW1 3125   2.126   4.692   4.097
 1032SOL    HW2 3126   2.165   4.655   4.239
 1033SOL     OW 3127   0.916   1.089   0.687
 1033SOL    HW1 3128   0.824   1.069   0.704
 1033SOL    HW2 3129   0.916   1.130   0.600
 1034SOL     OW 3130   2.391   3.937   4.159
 1034SOL    HW1 3131   2.338   4.015   4.176
 1034SOL    HW2 3132   2.328   3.872   4.126
 1035SOL     OW 3133   4.519   1.844   2.361
 1035SOL    HW1 3134   4.514   1.908   2.291
 1035SOL    HW2 3135   4.478   1.765   2.325
 1036SOL     OW 3136   2.069   2.280   4.193
 1036SOL    HW1 3137   1.974   2.291   4.191
 1036SOL    HW2 3138   2.096   2.318   4.276
 1037SOL     OW 3139   3.854   1.924   0.691
 1037SOL    HW1 3140   3.780   1.973   0.727
 1037SOL    HW2 3141   3.817   1.879   0.615
 1038SOL     OW 3142   3.300   3.452   1.246
 1038SOL    HW1 3143   3.312   3.465   1.340
 1038SOL    HW2 3144   3.274   3.538   1.213
 1039SOL     OW 3145   3.961   0.686   1.948
 1039SOL    HW1 3146   3.876   0.677   1.991
 1039SOL    HW2 3147   3.948   0.645   1.863
 1040SOL     OW 3148   0.749   2.176   1.437
 1040SOL    HW1 3149   0.717   2.236   1.504
 1040SOL    HW2 3150   0.708   2.205   1.356
 1041SOL     OW 3151   2.706   3.533   4.856
 1041SOL    HW1 3152   2.619   3.557   4.888
 1041SOL    HW2 3153   2.766   3.575   4.917
 1042SOL     OW 3154   4.346   2.870   3.648
 1042SOL    HW1 3155   4.338   2.963   3.665
 1042SOL    HW2 3156   4.255   2.838   3.649
 1043SOL     OW 3157   1.855   2.828   3.376
 1043SOL    HW1 3158   1.760   2.832   3.363
 1043SOL    HW2 3159   1.870   2.746   3.422
 1044SOL     OW 3160   3.000   1.333   2.636
 1044SOL    HW1 3161   2.922   1.330   2.691
 1044SOL    HW2 3162   3.013   1.243   2.607
 1045SOL     OW 3163   3.035   0.595   1.690
 1045SOL    HW1 3164   3.094   0.550   1.751
 1045SOL    HW2 3165   3.057   0.559   1.604
 1046SOL     OW 3166   4.560   4.241   2.404
 1046SOL    HW1 3167   4.613   4.239   2.323
 1046SOL    HW2 3168   4.529   4.151   2.414
 1047SOL     OW 3169   4.225   2.276   0.045
 1047SOL    HW1 3170   4.190   2.261  -0.042
 1047SOL    HW2 3171   4.150   2.307   0.096
 1048SOL     OW 3172   2.598   4.068   2.504
 1048SOL    HW1 3173   2.544   4.126   2.449
 1048SOL    HW2 3174   2.631   4.125   2.573
 1049SOL     OW 3175   4.245   2.601   3.053
 1049SOL    HW1 3176   4.283   2.679   3.012
 1049SOL    HW2 3177   4.240   2.537   2.982
 1050SOL     OW 3178   2.276   2.969   2.367
 1050SOL    HW1 3179   2.328   2.989   2.289
 1050SOL    HW2 3180   2.327   2.903   2.414
 1051SOL     OW 3181   1.541   4.730   2.955
 1051SOL    HW1 3182   1.502   4.675   3.023
 1051SOL    HW2 3183   1.473   4.794   2.933
 1052SOL     OW 3184   3.151   2.614   4.060
 1052SOL    HW1 3185   3.217   2.614   3.991
 1052SOL    HW2 3186   3.173   2.690   4.114
 1053SOL     OW 3187   0.285   1.238   3.537
 1053SOL    HW1 3188   0.197   1.249   3.503
 1053SOL    HW2 3189   0.303   1.144   3.528
 1054SOL     OW 3190   1.034   4.659   2.483
 1054SOL    HW1 3191   1.046   4.637   2.575
 1054SOL    HW2 3192   1.119   4.641   2.443
 1055SOL     OW 3193   1.134   3.776   3.119
 1055SOL    HW1 3194   1.094   3.861   3.139
 1055SOL    HW2 3195   1.181   3.791   3.036
 1056SOL     OW 3196   0.765   0.688   0.329
 1056SOL    HW1 3197   0.727   0.708   0.243
 1056SOL    HW2 3198   0.853   0.657   0.309
 1057SOL     OW 3199   2.251   3.904   3.006
 1057SOL    HW1 3200   2.219   3.960   2.936
 1057SOL    HW2 3201   2.345   3.925   3.013
 1058SOL     OW 3202   3.882   1.449   0.989
 1058SOL    HW1 3203   3.877   1.542   0.967
 1058SOL    HW2 3204   3.918   1.446   1.077
 1059SOL     OW 3205   2.250   0.355   0.178
 1059SOL    HW1 3206   2.281   0.443   0.197
 1059SOL    HW2 3207   2.157   0.356   0.202
 1060SOL     OW 3208   0.678   0.439   4.361
 1060SOL    HW1 3209   0.666   0.354   4.402
 1060SOL    HW2 3210   0.772   0.445   4.344
 1061SOL     OW 3211   0.013   4.180   0.864
 1061SOL    HW1 3212  -0.002   4.188   0.959
 1061SOL    HW2 3213   0.107   4.194   0.854
 1062SOL     OW 3214   2.614   0.409   3.056
 1062SOL    HW1 3215   2.563   0.490   3.061
 1062SOL    HW2 3216   2.697   0.431   3.097
 1063SOL     OW 3217   3.899   0.983   2.976
 1063SOL    HW1 3218   3.934   1.041   2.907
 1063SOL    HW2 3219   3.972   0.974   3.037
 1064SOL     OW 3220   3.882   4.639   4.258
 1064SOL    HW1 3221   3.826   4.657   4.334
 1064SOL    HW2 3222   3.921   4.554   4.276
 1065SOL     OW 3223   0.094   3.921   1.480
 1065SOL    HW1 3224   0.061   3.995   1.531
 1065SOL    HW2 3225   0.023   3.858   1.479
 1066SOL     OW 3226   4.233   0.577   4.068
 1066SOL    HW1 3227   4.296   0.644   4.042
 1066SOL    HW2 3228   4.175   0.621   4.130
 1067SOL     OW 3229   0.040   2.668   3.243
 1067SOL    HW1 3230   0.093   2.665   3.164
 1067SOL    HW2 3231   0.028   2.762   3.261
 1068SOL     OW 3232   0.537   2.021   2.473
 1068SOL    HW1 3233   0.588   1.956   2.521
 1068SOL    HW2 3234   0.506   2.081   2.541
 1069SOL     OW 3235   2.537   4.919   2.597
 1069SOL    HW1 3236   2.475   4.965   2.653
 1069SOL    HW2 3237   2.484   4.859   2.545
 1070SOL     OW 3238   0.546   4.524   0.254
 1070SOL    HW1 3239   0.635   4.493   0.236
 1070SOL    HW2 3240   0.530   4.497   0.345
 1071SOL     OW 3241   4.578   4.219   0.745
 1071SOL    HW1 3242   4.493   4.262   0.756
 1071SOL    HW2 3243   4.561   4.127   0.766
 1072SOL     OW 3244   1.220   0.291   0.805
 1072SOL    HW1 3245   1.209   0.252   0.891
 1072SOL    HW2 3246   1.285   0.235   0.762
 1073SOL     OW 3247   4.671   4.827   3.542
 1073SOL    HW1 3248   4.698   4.756   3.600
 1073SOL    HW2 3249   4.684   4.792   3.454
 1074SOL     OW 3250   0.140   3.312   3.374
 1074SOL    HW1 3251   0.218   3.289   3.325
 1074SOL    HW2 3252   0.171   3.371   3.442
 1075SOL     OW 3253   0.023   0.741   3.585
 1075SOL    HW1 3254   0.043   0.705   3.671
 1075SOL    HW2 3255  -0.068   0.715   3.569
 1076SOL     OW 3256   1.566   3.298   1.705
 1076SOL    HW1 3257   1.597   3.381   1.669
 1076SOL    HW2 3258   1.631   3.276   1.772
 1077SOL     OW 3259   3.680   3.643   1.558
 1077SOL    HW1 3260   3.759   3.695   1.548
 1077SOL    HW2 3261   3.610   3.708   1.571
 1078SOL     OW 3262   2.500   0.625   3.681
 1078SOL    HW1 3263   2.532   0.647   3.768
 1078SOL    HW2 3264   2.406   0.610   3.693
 1079SOL     OW 3265   4.222   2.264   2.617
 1079SOL    HW1 3266   4.137   2.241   2.579
 1079SOL    HW2 3267   4.262   2.179   2.638
 1080SOL     OW 3268   3.619   3.098   2.851
 1080SOL    HW1 3269   3.598   3.127   2.763
 1080SOL    HW2 3270   3.663   3.172   2.892
 1081SOL     OW 3271   1.843   1.027   0.543
 1081SOL    HW1 3272   1.861   1.086   0.616
 1081SOL    HW2 3273   1.779   1.074   0.489
 1082SOL     OW 3274   1.927   3.022   0.211
 1082SOL    HW1 3275   1.871   2.944   0.218
 1082SOL    HW2 3276   2.014   2.992   0.238
 1083SOL     OW 3277   1.596   4.565   1.958
 1083SOL    HW1 3278   1.547   4.518   1.890
 1083SOL    HW2 3279   1.615   4.499   2.024
 1084SOL     OW 3280   2.857   4.784   2.083
 1084SOL    HW1 3281   2.825   4.828   2.004
 1084SOL    HW2 3282   2.809   4.826   2.155
 1085SOL     OW 3283   4.740   0.779   3.291
 1085SOL    HW1 3284   4.766   0.717   3.359
 1085SOL    HW2 3285   4.774   0.863   3.321
 1086SOL     OW 3286   4.592   0.676   0.989
 1086SOL    HW1 3287   4.597   0.758   0.941
 1086SOL    HW2 3288   4.567   0.611   0.923
 1087SOL     OW 3289   4.839   1.391   3.830
 1087SOL    HW1 3290   4.886   1.471   3.810
 1087SOL    HW2 3291   4.766   1.419   3.886
 1088SOL     OW 3292   0.454   4.155   3.482
 1088SOL    HW1 3293   0.438   4.170   3.575
 1088SOL    HW2 3294   0.547   4.171   3.470
 1089SOL     OW 3295   4.181   3.596   4.640
 1089SOL    HW1 3296   4.195   3.501   4.645
 1089SOL    HW2 3297   4.255   3.629   4.589
 1090SOL     OW 3298   0.102   4.919   3.559
 1090SOL    HW1 3299   0.175   4.970   3.522
 1090SOL    HW2 3300   0.105   4.836   3.511
 1091SOL     OW 3301   3.134   1.729   4.899
 1091SOL    HW1 3302   3.144   1.651   4.846
 1091SOL    HW2 3303   3.098   1.795   4.839
 1092SOL     OW 3304   1.259   2.083   2.735
 1092SOL    HW1 3305   1.330   2.104   2.796
 1092SOL    HW2 3306   1.201   2.159   2.738
 1093SOL     OW 3307   0.908   0.058   1.890
 1093SOL    HW1 3308   0.878   0.128   1.947
 1093SOL    HW2 3309   0.890   0.089   1.801
 1094SOL     OW 3310   0.891   4.089   4.625
 1094SOL    HW1 3311   0.892   4.113   4.533
 1094SOL    HW2 3312   0.968   4.033   4.636
 1095SOL     OW 3313   0.662   0.204   1.520
 1095SOL    HW1 3314   0.711   0.130   1.556
 1095SOL    HW2 3315   0.703   0.281   1.561
 1096SOL     OW 3316   1.534   0.226   4.386
 1096SOL    HW1 3317   1.562   0.135   4.384
 1096SOL    HW2 3318   1.579   0.263   4.462
 1097SOL     OW 3319   0.279   0.491   3.340
 1097SOL    HW1 3320   0.328   0.446   3.409
 1097SOL    HW2 3321   0.188   0.485   3.368
 1098SOL     OW 3322   0.972   1.976   1.128
 1098SOL    HW1 3323   1.010   2.037   1.065
 1098SOL    HW2 3324   0.966   2.025   1.209
 1099SOL     OW 3325   4.182   1.184   4.222
 1099SOL    HW1 3326   4.165   1.258   4.279
 1099SOL    HW2 3327   4.275   1.191   4.201
 1100SOL     OW 3328   0.633   4.055   2.530
 1100SOL    HW1 3329   0.698   4.121   2.553
 1100SOL    HW2 3330   0.551   4.104   2.519
 1101SOL     OW 3331   3.873   3.338   4.286
 1101SOL    HW1 3332   3.964   3.367   4.281
 1101SOL    HW2 3333   3.823   3.409   4.248
 1102SOL     OW 3334   1.584   4.103   2.606
 1102SOL    HW1 3335   1.566   4.196   2.588
 1102SOL    HW2 3336   1.569   4.059   2.522
 1103SOL     OW 3337   0.787   1.661   2.138
 1103SOL    HW1 3338   0.837   1.663   2.057
 1103SOL    HW2 3339   0.707   1.710   2.118
 1104SOL     OW 3340   4.221   4.854   2.521
 1104SOL    HW1 3341   4.277   4.931   2.529
 1104SOL    HW2 3342   4.268   4.796   2.461
 1105SOL     OW 3343   2.867   1.980   2.206
 1105SOL    HW1 3344   2.830   1.935   2.282
 1105SOL    HW2 3345   2.821   1.942   2.131
 1106SOL     OW 3346   3.383   4.503   1.062
 1106SOL    HW1 3347   3.308   4.471   1.012
 1106SOL    HW2 3348   3.448   4.528   0.995
 1107SOL     OW 3349   1.916   4.437   2.812
 1107SOL    HW1 3350   1.989   4.379   2.832
 1107SOL    HW2 3351   1.925   4.509   2.874
 1108SOL     OW 3352   4.586   3.946   2.085
 1108SOL    HW1 3353   4.498   3.909   2.088
 1108SOL    HW2 3354   4.622   3.915   2.003
 1109SOL     OW 3355   0.923   0.150   0.733
 1109SOL    HW1 3356   0.984   0.143   0.659
 1109SOL    HW2 3357   0.883   0.236   0.723
 1110SOL     OW 3358   0.829   2.473   4.789
 1110SOL    HW1 3359   0.899   2.531   4.818
 1110SOL    HW2 3360   0.754   2.530   4.775
 1111SOL     OW 3361   4.509   3.413   2.311
 1111SOL    HW1 3362   4.552   3.430   2.228
 1111SOL    HW2 3363   4.446   3.343   2.292
 1112SOL     OW 3364   2.343   2.476   3.894
 1112SOL    HW1 3365   2.414   2.535   3.919
 1112SOL    HW2 3366   2.266   2.533   3.888
 1113SOL     OW 3367   2.941   0.904   4.329
 1113SOL    HW1 3368   2.965   0.979   4.274
 1113SOL    HW2 3369   2.984   0.921   4.413
 1114SOL     OW 3370   4.312   2.469   1.369
 1114SOL    HW1 3371   4.361   2.387   1.367
 1114SOL    HW2 3372   4.370   2.532   1.326
 1115SOL     OW 3373   4.024   0.132   2.539
 1115SOL    HW1 3374   3.980   0.126   2.454
 1115SOL    HW2 3375   4.101   0.185   2.523
 1116SOL     OW 3376   3.750   0.358   3.966
 1116SOL    HW1 3377   3.825   0.311   4.003
 1116SOL    HW2 3378   3.677   0.334   4.023
 1117SOL     OW 3379   2.545   1.709   3.967
 1117SOL    HW1 3380   2.612   1.663   4.018
 1117SOL    HW2 3381   2.591   1.786   3.932
 1118SOL     OW 3382   2.479   2.140   1.877
 1118SOL    HW1 3383   2.501   2.061   1.927
 1118SOL    HW2 3384   2.559   2.162   1.830
 1119SOL     OW 3385   2.642   2.538   2.103
 1119SOL    HW1 3386   2.584   2.471   2.139
 1119SOL    HW2 3387   2.722   2.491   2.080
 1120SOL     OW 3388   1.357   4.641   0.018
 1120SOL    HW1 3389   1.261   4.643   0.019
 1120SOL    HW2 3390   1.379   4.638  -0.075
 1121SOL     OW 3391   3.500   1.272   4.358
 1121SOL    HW1 3392   3.552   1.192   4.367
 1121SOL    HW2 3393   3.526   1.307   4.273
 1122SOL     OW 3394   4.038   4.773   1.888
 1122SOL    HW1 3395   4.113   4.718   1.866
 1122SOL    HW2 3396   3.978   4.715   1.934
 1123SOL     OW 3397   3.028   3.229   0.691
 1123SOL    HW1 3398   3.069   3.307   0.727
 1123SOL    HW2 3399   2.940   3.228   0.729
 1124SOL     OW 3400   4.796   4.485   0.578
 1124SOL    HW1 3401   4.724   4.548   0.567
 1124SOL    HW2 3402   4.827   4.500   0.667
 1125SOL     OW 3403   3.304   3.697   4.651
 1125SOL    HW1 3404   3.386   3.683   4.604
 1125SOL    HW2 3405   3.255   3.760   4.598
 1126SOL     OW 3406   0.579   3.952   1.165
 1126SOL    HW1 3407   0.623   3.974   1.248
 1126SOL    HW2 3408   0.644   3.901   1.116
 1127SOL     OW 3409   1.305   2.325   0.657
 1127SOL    HW1 3410   1.386   2.285   0.688
 1127SOL    HW2 3411   1.238   2.257   0.672
 1128SOL     OW 3412   3.269   0.080   2.676
 1128SOL    HW1 3413   3.276   0.113   2.586
 1128SOL    HW2 3414   3.261   0.159   2.729
 1129SOL     OW 3415   1.017   0.596   2.657
 1129SOL    HW1 3416   1.111   0.580   2.650
 1129SOL    HW2 3417   0.993   0.560   2.742
 1130SOL     OW 3418   0.324   2.391   1.281
 1130SOL    HW1 3419   0.343   2.484   1.265
 1130SOL    HW2 3420   0.376   2.369   1.358
 1131SOL     OW 3421   1.768   2.191   2.835
 1131SOL    HW1 3422   1.758   2.285   2.854
 1131SOL    HW2 3423   1.791   2.152   2.919
 1132SOL     OW 3424   3.518   3.267   0.762
 1132SOL    HW1 3425   3.568   3.303   0.836
 1132SOL    HW2 3426   3.572   3.194   0.730
 1133SOL     OW 3427   3.930   4.024   0.176
 1133SOL    HW1 3428   3.857   4.085   0.187
 1133SOL    HW2 3429   3.889   3.940   0.159
 1134SOL     OW 3430   4.704   2.420   2.734
 1134SOL    HW1 3431   4.650   2.343   2.752
 1134SOL    HW2 3432   4.696   2.434   2.639
 1135SOL     OW 3433   2.002   2.437   3.948
 1135SOL    HW1 3434   2.029   2.383   4.022
 1135SOL    HW2 3435   1.942   2.382   3.898
 1136SOL     OW 3436   3.560   4.682   2.092
 1136SOL    HW1 3437   3.546   4.723   2.178
 1136SOL    HW2 3438   3.543   4.589   2.107
 1137SOL     OW 3439   2.474   4.418   2.140
 1137SOL    HW1 3440   2.403   4.417   2.075
 1137SOL    HW2 3441   2.551   4.390   2.091
 1138SOL     OW 3442   1.429   2.804   3.878
 1138SOL    HW1 3443   1.460   2.764   3.797
 1138SOL    HW2 3444   1.341   2.768   3.890
 1139SOL     OW 3445   1.226   4.212   3.063
 1139SOL    HW1 3446   1.307   4.164   3.045
 1139SOL    HW2 3447   1.179   4.156   3.124
 1140SOL     OW 3448   0.748   3.456   4.889
 1140SOL    HW1 3449   0.782   3.534   4.844
 1140SOL    HW2 3450   0.670   3.486   4.935
 1141SOL     OW 3451   3.512   0.252   3.067
 1141SOL    HW1 3452   3.499   0.176   3.124
 1141SOL    HW2 3453   3.587   0.228   3.013
 1142SOL     OW 3454   0.286   2.462   2.873
 1142SOL    HW1 3455   0.326   2.397   2.930
 1142SOL    HW2 3456   0.230   2.412   2.814
 1143SOL     OW 3457   4.487   1.169   1.893
 1143SOL    HW1 3458   4.398   1.175   1.858
 1143SOL    HW2 3459   4.483   1.217   1.976
 1144SOL     OW 3460   3.135   4.569   0.912
 1144SOL    HW1 3461   3.108   4.596   0.824
 1144SOL    HW2 3462   3.120   4.646   0.966
 1145SOL     OW 3463   0.462   2.510   4.352
 1145SOL    HW1 3464   0.374   2.477   4.369
 1145SOL    HW2 3465   0.507   2.504   4.437
 1146SOL     OW 3466   1.354   2.341   3.719
 1146SOL    HW1 3467   1.389   2.429   3.733
 1146SOL    HW2 3468   1.310   2.345   3.634
 1147SOL     OW 3469   0.943   4.494   4.538
 1147SOL    HW1 3470   0.847   4.483   4.536
 1147SOL    HW2 3471   0.972   4.468   4.451
 1148SOL     OW 3472   1.451   2.465   2.153
 1148SOL    HW1 3473   1.490   2.506   2.230
 1148SOL    HW2 3474   1.404   2.389   2.189
 1149SOL     OW 3475   4.448   3.207   3.710
 1149SOL    HW1 3476   4.502   3.188   3.633
 1149SOL    HW2 3477   4.362   3.172   3.688
 1150SOL     OW 3478   2.540   2.078   0.647
 1150SOL    HW1 3479   2.498   2.137   0.585
 1150SOL    HW2 3480   2.622   2.122   0.670
 1151SOL     OW 3481   0.177   3.234   1.126
 1151SOL    HW1 3482   0.193   3.315   1.078
 1151SOL    HW2 3483   0.195   3.257   1.217
 1152SOL     OW 3484   4.288   1.240   0.284
 1152SOL    HW1 3485   4.379   1.223   0.308
 1152SOL    HW2 3486   4.241   1.162   0.313
 1153SOL     OW 3487   4.640   4.148   3.163
 1153SOL    HW1 3488   4.566   4.203   3.189
 1153SOL    HW2 3489   4.607   4.058   3.170
 1154SOL     OW 3490   1.075   4.648   0.023
 1154SOL    HW1 3491   0.992   4.684  -0.007
 1154SOL    HW2 3492   1.077   4.668   0.117
 1155SOL     OW 3493   4.347   2.256   1.663
 1155SOL    HW1 3494   4.404   2.228   1.591
 1155SOL    HW2 3495   4.329   2.176   1.712
 1156SOL     OW 3496   0.500   3.444   1.023
 1156SOL    HW1 3497   0.549   3.477   0.949
 1156SOL    HW2 3498   0.541   3.485   1.100
 1157SOL     OW 3499   3.299   3.375   0.667
 1157SOL    HW1 3500   3.239   3.366   0.741
 1157SOL    HW2 3501   3.386   3.371   0.706
 1158SOL     OW 3502   2.064   2.837   2.223
 1158SOL    HW1 3503   2.145   2.853   2.271
 1158SOL    HW2 3504   2.021   2.766   2.271
 1159SOL     OW 3505   2.403   4.790   4.429
 1159SOL    HW1 3506   2.465   4.794   4.502
 1159SOL    HW2 3507   2.384   4.697   4.419
 1160SOL     OW 3508   0.336   3.313   2.508
 1160SOL    HW1 3509   0.343   3.306   2.413
 1160SOL    HW2 3510   0.371   3.399   2.529
 1161SOL     OW 3511   0.563   4.602   3.203
 1161SOL    HW1 3512   0.596   4.611   3.114
 1161SOL    HW2 3513   0.587   4.513   3.229
 1162SOL     OW 3514   0.247   4.414   1.792
 1162SOL    HW1 3515   0.337   4.381   1.800
 1162SOL    HW2 3516   0.223   4.395   1.702
 1163SOL     OW 3517   4.858   4.662   3.673
 1163SOL    HW1 3518   4.823   4.644   3.760
 1163SOL    HW2 3519   4.911   4.741   3.684
 1164SOL     OW 3520   1.332   0.552   1.780
 1164SOL    HW1 3521   1.386   0.490   1.829
 1164SOL    HW2 3522   1.392   0.620   1.751
 1165SOL     OW 3523   1.372   2.208   2.236
 1165SOL    HW1 3524   1.429   2.159   2.295
 1165SOL    HW2 3525   1.294   2.226   2.288
 1166SOL     OW 3526   3.044   1.500   0.780
 1166SOL    HW1 3527   2.989   1.427   0.809
 1166SOL    HW2 3528   3.022   1.572   0.839
 1167SOL     OW 3529   2.765   2.514   1.800
 1167SOL    HW1 3530   2.774   2.442   1.864
 1167SOL    HW2 3531   2.824   2.582   1.832
 1168SOL     OW 3532   4.177   2.367   4.107
 1168SOL    HW1 3533   4.117   2.297   4.081
 1168SOL    HW2 3534   4.225   2.331   4.182
 1169SOL     OW 3535   1.783   0.363   4.303
 1169SOL    HW1 3536   1.702   0.314   4.288
 1169SOL    HW2 3537   1.830   0.313   4.369
 1170SOL     OW 3538   2.437   3.152   4.087
 1170SOL    HW1 3539   2.384   3.117   4.159
 1170SOL    HW2 3540   2.519   3.103   4.092
 1171SOL     OW 3541   1.449   3.125   1.934
 1171SOL    HW1 3542   1.476   3.145   2.023
 1171SOL    HW2 3543   1.431   3.211   1.895
 1172SOL     OW 3544   1.601   2.961   1.767
 1172SOL    HW1 3545   1.540   3.005   1.826
 1172SOL    HW2 3546   1.660   3.030   1.737
 1173SOL     OW 3547   0.476   4.389   1.352
 1173SOL    HW1 3548   0.531   4.313   1.335
 1173SOL    HW2 3549   0.530   4.464   1.326
 1174SOL     OW 3550   0.350   3.869   1.053
 1174SOL    HW1 3551   0.428   3.878   1.107
 1174SOL    HW2 3552   0.285   3.924   1.095
 1175SOL     OW 3553   3.523   1.039   0.398
 1175SOL    HW1 3554   3.589   1.042   0.467
 1175SOL    HW2 3555   3.512   1.131   0.372
 1176SOL     OW 3556   2.995   0.167   3.790
 1176SOL    HW1 3557   3.062   0.183   3.723
 1176SOL    HW2 3558   2.968   0.077   3.774
 1177SOL     OW 3559   1.866   3.659   3.088
 1177SOL    HW1 3560   1.824   3.580   3.121
 1177SOL    HW2 3561   1.920   3.628   3.015
 1178SOL     OW 3562   3.008   4.538   2.080
 1178SOL    HW1 3563   3.099   4.558   2.100
 1178SOL    HW2 3564   2.963   4.622   2.091
 1179SOL     OW 3565   3.034   1.967   0.370
 1179SOL    HW1 3566   2.987   2.043   0.404
 1179SOL    HW2 3567   3.126   1.984   0.393
 1180SOL     OW 3568   4.686   0.120   1.840
 1180SOL    HW1 3569   4.699   0.065   1.917
 1180SOL    HW2 3570   4.769   0.167   1.830
 1181SOL     OW 3571   1.001   1.738   0.022
 1181SOL    HW1 3572   0.928   1.676   0.017
 1181SOL    HW2 3573   0.961   1.820   0.050
 1182SOL     OW 3574   0.843   1.333   2.076
 1182SOL    HW1 3575   0.816   1.423   2.056
 1182SOL    HW2 3576   0.761   1.283   2.071
 1183SOL     OW 3577   1.915   1.809   3.766
 1183SOL    HW1 3578   1.911   1.865   3.689
 1183SOL    HW2 3579   1.845   1.841   3.824
 1184SOL     OW 3580   0.059   2.359   1.356
 1184SOL    HW1 3581   0.151   2.369   1.329
 1184SOL    HW2 3582   0.027   2.284   1.306
 1185SOL     OW 3583   3.557   3.844   1.049
 1185SOL    HW1 3584   3.601   3.841   1.134
 1185SOL    HW2 3585   3.476   3.892   1.066
 1186SOL     OW 3586   2.174   3.368   3.049
 1186SOL    HW1 3587   2.106   3.383   2.983
 1186SOL    HW2 3588   2.256   3.386   3.003
 1187SOL     OW 3589   0.153   1.803   4.749
 1187SOL    HW1 3590   0.106   1.875   4.793
 1187SOL    HW2 3591   0.172   1.837   4.662
 1188SOL     OW 3592   2.521   4.497   2.407
 1188SOL    HW1 3593   2.515   4.591   2.425
 1188SOL    HW2 3594   2.493   4.488   2.316
 1189SOL     OW 3595   3.175   4.190   1.083
 1189SOL    HW1 3596   3.167   4.240   1.002
 1189SOL    HW2 3597   3.113   4.230   1.143
 1190SOL     OW 3598   0.979   1.688   1.971
 1190SOL    HW1 3599   1.026   1.720   2.048
 1190SOL    HW2 3600   1.047   1.674   1.905
 1191SOL     OW 3601   4.552   2.804   3.276
 1191SOL    HW1 3602   4.606   2.830   3.351
 1191SOL    HW2 3603   4.584   2.717   3.252
 1192SOL     OW 3604   2.938   4.090   4.182
 1192SOL    HW1 3605   2.890   4.173   4.180
 1192SOL    HW2 3606   3.009   4.105   4.245
 1193SOL     OW 3607   0.149   1.355   0.926
 1193SOL    HW1 3608   0.147   1.429   0.988
 1193SOL    HW2 3609   0.216   1.380   0.862
 1194SOL     OW 3610   3.111   1.636   1.497
 1194SOL    HW1 3611   3.135   1.715   1.449
 1194SOL    HW2 3612   3.172   1.632   1.570
 1195SOL     OW 3613   1.433   4.455   1.436
 1195SOL    HW1 3614   1.399   4.544   1.428
 1195SOL    HW2 3615   1.394   4.408   1.363
 1196SOL     OW 3616   4.006   4.453   4.747
 1196SOL    HW1 3617   4.006   4.433   4.841
 1196SOL    HW2 3618   4.068   4.391   4.710
 1197SOL     OW 3619   3.431   4.427   0.723
 1197SOL    HW1 3620   3.476   4.405   0.641
 1197SOL    HW2 3621   3.502   4.448   0.784
 1198SOL     OW 3622   0.254   2.490   3.312
 1198SOL    HW1 3623   0.202   2.552   3.260
 1198SOL    HW2 3624   0.230   2.508   3.403
 1199SOL     OW 3625   2.178   1.188   3.148
 1199SOL    HW1 3626   2.099   1.138   3.128
 1199SOL    HW2 3627   2.237   1.169   3.075
 1200SOL     OW 3628   3.503   2.325   1.232
 1200SOL    HW1 3629   3.443   2.374   1.176
 1200SOL    HW2 3630   3.584   2.320   1.182
 1201SOL     OW 3631   3.571   0.888   2.378
 1201SOL    HW1 3632   3.658   0.898   2.340
 1201SOL    HW2 3633   3.512   0.930   2.316
 1202SOL     OW 3634   0.443   2.151   0.615
 1202SOL    HW1 3635   0.405   2.120   0.697
 1202SOL    HW2 3636   0.488   2.232   0.638
 1203SOL     OW 3637   0.609   0.297   4.913
 1203SOL    HW1 3638   0.691   0.317   4.867
 1203SOL    HW2 3639   0.609   0.356   4.988
 1204SOL     OW 3640   1.400   0.703   4.055
 1204SOL    HW1 3641   1.467   0.635   4.047
 1204SOL    HW2 3642   1.448   0.779   4.089
 1205SOL     OW 3643   4.002   0.564   4.253
 1205SOL    HW1 3644   3.942   0.637   4.268
 1205SOL    HW2 3645   4.072   0.577   4.317
 1206SOL     OW 3646   3.528   2.659   3.971
 1206SOL    HW1 3647   3.617   2.634   3.946
 1206SOL    HW2 3648   3.537   2.700   4.057
 1207SOL     OW 3649   3.559   1.006   1.174
 1207SOL    HW1 3650   3.571   1.090   1.218
 1207SOL    HW2 3651   3.468   0.982   1.192
 1208SOL     OW 3652   2.667   3.374   1.030
 1208SOL    HW1 3653   2.590   3.402   0.980
 1208SOL    HW2 3654   2.635   3.303   1.085
 1209SOL     OW 3655   1.996   2.713   0.032
 1209SOL    HW1 3656   1.915   2.665   0.051
 1209SOL    HW2 3657   2.029   2.739   0.118
 1210SOL     OW 3658   1.999   2.420   2.638
 1210SOL    HW1 3659   2.020   2.492   2.578
 1210SOL    HW2 3660   2.062   2.429   2.709
 1211SOL     OW 3661   2.908   4.407   0.989
 1211SOL    HW1 3662   2.973   4.465   0.949
 1211SOL    HW2 3663   2.909   4.431   1.082
 1212SOL     OW 3664   1.608   2.146   3.630
 1212SOL    HW1 3665   1.567   2.190   3.556
 1212SOL    HW2 3666   1.535   2.115   3.683
 1213SOL     OW 3667   0.613   3.623   3.487
 1213SOL    HW1 3668   0.556   3.557   3.526
 1213SOL    HW2 3669   0.556   3.699   3.472
 1214SOL     OW 3670   0.191   0.368   1.441
 1214SOL    HW1 3671   0.148   0.372   1.356
 1214SOL    HW2 3672   0.122   0.386   1.504
 1215SOL     OW 3673   3.776   3.430   3.771
 1215SOL    HW1 3674   3.708   3.485   3.731
 1215SOL    HW2 3675   3.814   3.485   3.840
 1216SOL     OW 3676   1.773   0.779   4.064
 1216SOL    HW1 3677   1.762   0.693   4.106
 1216SOL    HW2 3678   1.862   0.776   4.027
 1217SOL     OW 3679   2.388   0.807   0.513
 1217SOL    HW1 3680   2.428   0.818   0.427
 1217SOL    HW2 3681   2.311   0.864   0.512
 1218SOL     OW 3682   4.762   2.902   2.634
 1218SOL    HW1 3683   4.716   2.930   2.555
 1218SOL    HW2 3684   4.692   2.875   2.694
 1219SOL     OW 3685   3.505   4.229   3.539
 1219SOL    HW1 3686   3.422   4.272   3.559
 1219SOL    HW2 3687   3.538   4.275   3.462
 1220SOL     OW 3688   0.022   2.024   0.475
 1220SOL    HW1 3689  -0.061   2.001   0.517
 1220SOL    HW2 3690   0.027   2.119   0.482
 1221SOL     OW 3691   3.429   1.873   4.792
 1221SOL    HW1 3692   3.380   1.832   4.721
 1221SOL    HW2 3693   3.363   1.922   4.841
 1222SOL     OW 3694   1.557   2.589   2.397
 1222SOL    HW1 3695   1.512   2.648   2.458
 1222SOL    HW2 3696   1.626   2.549   2.450
 1223SOL     OW 3697   4.546   0.314   1.626
 1223SOL    HW1 3698   4.597   0.266   1.692
 1223SOL    HW2 3699   4.485   0.367   1.676
 1224SOL     OW 3700   3.285   2.192   2.065
 1224SOL    HW1 3701   3.284   2.116   2.007
 1224SOL    HW2 3702   3.372   2.231   2.052
 1225SOL     OW 3703   2.693   1.813   4.282
 1225SOL    HW1 3704   2.749   1.864   4.223
 1225SOL    HW2 3705   2.733   1.726   4.283
 1226SOL     OW 3706   1.018   3.077   1.371
 1226SOL    HW1 3707   1.097   3.039   1.409
 1226SOL    HW2 3708   1.046   3.161   1.336
 1227SOL     OW 3709   4.458   2.674   0.673
 1227SOL    HW1 3710   4.523   2.614   0.635
 1227SOL    HW2 3711   4.491   2.762   0.652
 1228SOL     OW 3712   3.704   1.009   3.712
 1228SOL    HW1 3713   3.759   0.931   3.719
 1228SOL    HW2 3714   3.620   0.976   3.678
 1229SOL     OW 3715   0.255   3.240   4.558
 1229SOL    HW1 3716   0.221   3.152   4.544
 1229SOL    HW2 3717   0.340   3.228   4.601
 1230SOL     OW 3718   4.156   3.560   2.485
 1230SOL    HW1 3719   4.234   3.559   2.431
 1230SOL    HW2 3720   4.151   3.650   2.518
 1231SOL     OW 3721   3.963   1.698   2.069
 1231SOL    HW1 3722   3.922   1.696   2.155
 1231SOL    HW2 3723   3.912   1.762   2.019
 1232SOL     OW 3724   2.824   0.615   4.880
 1232SOL    HW1 3725   2.886   0.631   4.951
 1232SOL    HW2 3726   2.758   0.684   4.890
 1233SOL     OW 3727   1.975   3.214   0.966
 1233SOL    HW1 3728   2.035   3.287   0.976
 1233SOL    HW2 3729   2.021   3.153   0.907
 1234SOL     OW 3730   1.109   3.836   4.282
 1234SOL    HW1 3731   1.138   3.846   4.191
 1234SOL    HW2 3732   1.059   3.916   4.300
 1235SOL     OW 3733   3.164   3.200   2.299
 1235SOL    HW1 3734   3.081   3.232   2.264
 1235SOL    HW2 3735   3.139   3.133   2.363
 1236SOL     OW 3736   3.224   3.667   0.876
 1236SOL    HW1 3737   3.286   3.715   0.931
 1236SOL    HW2 3738   3.264   3.666   0.789
 1237SOL     OW 3739   1.966   4.479   3.685
 1237SOL    HW1 3740   1.882   4.433   3.690
 1237SOL    HW2 3741   1.943   4.571   3.698
 1238SOL     OW 3742   4.240   2.789   4.551
 1238SOL    HW1 3743   4.243   2.878   4.516
 1238SOL    HW2 3744   4.320   2.748   4.519
 1239SOL     OW 3745   4.642   3.326   2.538
 1239SOL    HW1 3746   4.566   3.308   2.593
 1239SOL    HW2 3747   4.605   3.353   2.454
 1240SOL     OW 3748   3.689   2.786   3.439
 1240SOL    HW1 3749   3.640   2.853   3.391
 1240SOL    HW2 3750   3.775   2.783   3.396
 1241SOL     OW 3751   3.772   4.332   3.327
 1241SOL    HW1 3752   3.831   4.393   3.282
 1241SOL    HW2 3753   3.830   4.274   3.376
 1242SOL     OW 3754   3.373   3.373   2.887
 1242SOL    HW1 3755   3.313   3.444   2.866
 1242SOL    HW2 3756   3.390   3.329   2.804
 1243SOL     OW 3757   2.416   2.168   4.394
 1243SOL    HW1 3758   2.430   2.083   4.437
 1243SOL    HW2 3759   2.350   2.211   4.449
 1244SOL     OW 3760   3.146   2.651   0.666
 1244SOL    HW1 3761   3.085   2.625   0.735
 1244SOL    HW2 3762   3.230   2.659   0.711
 1245SOL     OW 3763   1.814   0.814   2.002
 1245SOL    HW1 3764   1.894   0.865   2.012
 1245SOL    HW2 3765   1.786   0.794   2.091
 1246SOL     OW 3766   2.564   3.493   3.031
 1246SOL    HW1 3767   2.589   3.405   3.003
 1246SOL    HW2 3768   2.616   3.508   3.110
 1247SOL     OW 3769   4.517   3.575   0.826
 1247SOL    HW1 3770   4.460   3.630   0.771
 1247SOL    HW2 3771   4.605   3.595   0.796
 1248SOL     OW 3772   2.667   1.682   3.565
 1248SOL    HW1 3773   2.735   1.630   3.610
 1248SOL    HW2 3774   2.682   1.772   3.595
 1249SOL     OW 3775   0.570   0.735   0.834
 1249SOL    HW1 3776   0.539   0.818   0.870
 1249SOL    HW2 3777   0.534   0.669   0.893
 1250SOL     OW 3778   0.960   4.791   1.499
 1250SOL    HW1 3779   0.950   4.886   1.496
 1250SOL    HW2 3780   0.996   4.768   1.414
 1251SOL     OW 3781   1.116   3.542   4.340
 1251SOL    HW1 3782   1.114   3.636   4.321
 1251SOL    HW2 3783   1.187   3.508   4.287
 1252SOL     OW 3784   2.594   0.213   2.419
 1252SOL    HW1 3785   2.547   0.280   2.469
 1252SOL    HW2 3786   2.600   0.139   2.479
 1253SOL     OW 3787   2.259   2.810   4.123
 1253SOL    HW1 3788   2.271   2.776   4.035
 1253SOL    HW2 3789   2.277   2.736   4.181
 1254SOL     OW 3790   3.743   1.427   0.159
 1254SOL    HW1 3791   3.686   1.494   0.120
 1254SOL    HW2 3792   3.759   1.365   0.088
 1255SOL     OW 3793   2.363   3.248   1.521
 1255SOL    HW1 3794   2.273   3.216   1.523
 1255SOL    HW2 3795   2.355   3.344   1.525
 1256SOL     OW 3796   0.922   3.930   3.242
 1256SOL    HW1 3797   0.868   3.899   3.169
 1256SOL    HW2 3798   0.928   3.856   3.301
 1257SOL     OW 3799   2.550   2.991   2.766
 1257SOL    HW1 3800   2.479   2.947   2.813
 1257SOL    HW2 3801   2.608   2.919   2.739
 1258SOL     OW 3802   2.798   0.347   3.736
 1258SOL    HW1 3803   2.875   0.292   3.752
 1258SOL    HW2 3804   2.728   0.305   3.785
 1259SOL     OW 3805   3.184   0.448   1.875
 1259SOL    HW1 3806   3.264   0.441   1.824
 1259SOL    HW2 3807   3.177   0.365   1.922
 1260SOL     OW 3808   2.479   2.592   4.370
 1260SOL    HW1 3809   2.433   2.561   4.292
 1260SOL    HW2 3810   2.412   2.640   4.419
 1261SOL     OW 3811   3.938   0.174   0.862
 1261SOL    HW1 3812   3.925   0.193   0.955
 1261SOL    HW2 3813   4.026   0.205   0.843
 1262SOL     OW 3814   2.973   3.177   1.112
 1262SOL    HW1 3815   2.939   3.129   1.187
 1262SOL    HW2 3816   2.954   3.269   1.133
 1263SOL     OW 3817   1.173   4.292   0.908
 1263SOL    HW1 3818   1.177   4.311   0.814
 1263SOL    HW2 3819   1.083   4.315   0.933
 1264SOL     OW 3820   4.495   2.384   4.785
 1264SOL    HW1 3821   4.567   2.448   4.786
 1264SOL    HW2 3822   4.416   2.437   4.787
 1265SOL     OW 3823   4.735   0.370   0.215
 1265SOL    HW1 3824   4.762   0.353   0.305
 1265SOL    HW2 3825   4.679   0.296   0.192
 1266SOL     OW 3826   1.739   4.106   4.587
 1266SOL    HW1 3827   1.705   4.046   4.521
 1266SOL    HW2 3828   1.751   4.052   4.665
 1267SOL     OW 3829   1.290   4.818   0.505
 1267SOL    HW1 3830   1.338   4.890   0.546
 1267SOL    HW2 3831   1.351   4.745   0.504
 1268SOL     OW 3832   3.610   2.694   4.820
 1268SOL    HW1 3833   3.570   2.666   4.737
 1268SOL    HW2 3834   3.655   2.775   4.798
 1269SOL     OW 3835   3.845   1.265   2.065
 1269SOL    HW1 3836   3.823   1.205   1.994
 1269SOL    HW2 3837   3.760   1.289   2.103
 1270SOL     OW 3838   0.019   1.316   3.528
 1270SOL    HW1 3839   0.004   1.409   3.512
 1270SOL    HW2 3840   0.016   1.307   3.623
 1271SOL     OW 3841   4.794   2.911   4.679
 1271SOL    HW1 3842   4.717   2.891   4.732
 1271SOL    HW2 3843   4.822   2.826   4.644
 1272SOL     OW 3844   0.573   0.070   1.855
 1272SOL    HW1 3845   0.604   0.042   1.941
 1272SOL    HW2 3846   0.572  -0.010   1.802
 1273SOL     OW 3847   1.527   0.008   0.018
 1273SOL    HW1 3848   1.527  -0.086  -0.000
 1273SOL    HW2 3849   1.538   0.014   0.113
 1274SOL     OW 3850   1.975   3.856   0.446
 1274SOL    HW1 3851   1.896   3.815   0.410
 1274SOL    HW2 3852   2.038   3.852   0.374
 1275SOL     OW 3853   4.903   3.831   1.953
 1275SOL    HW1 3854   4.877   3.798   2.039
 1275SOL    HW2 3855   4.821   3.844   1.906
 1276SOL     OW 3856   1.018   2.638   0.005
 1276SOL    HW1 3857   1.068   2.624   0.086
 1276SOL    HW2 3858   1.073   2.599  -0.064
 1277SOL     OW 3859   1.381   1.736   1.356
 1277SOL    HW1 3860   1.445   1.707   1.291
 1277SOL    HW2 3861   1.335   1.809   1.314
 1278SOL     OW 3862   1.799   0.645   1.635
 1278SOL    HW1 3863   1.751   0.611   1.560
 1278SOL    HW2 3864   1.731   0.681   1.693
 1279SOL     OW 3865   3.990   3.637   4.889
 1279SOL    HW1 3866   4.047   3.651   4.813
 1279SOL    HW2 3867   3.976   3.543   4.892
 1280SOL     OW 3868   0.060   4.322   3.908
 1280SOL    HW1 3869  -0.006   4.382   3.873
 1280SOL    HW2 3870   0.091   4.274   3.832
 1281SOL     OW 3871   2.729   1.274   0.226
 1281SOL    HW1 3872   2.648   1.324   0.225
 1281SOL    HW2 3873   2.781   1.309   0.154
 1282SOL     OW 3874   3.174   1.170   4.381
 1282SOL    HW1 3875   3.259   1.210   4.396
 1282SOL    HW2 3876   3.125   1.186   4.461
 1283SOL     OW 3877   3.817   4.629   1.115
 1283SOL    HW1 3878   3.771   4.656   1.194
 1283SOL    HW2 3879   3.805   4.534   1.112
 1284SOL     OW 3880   3.606   2.821   4.225
 1284SOL    HW1 3881   3.627   2.890   4.162
 1284SOL    HW2 3882   3.532   2.856   4.274
 1285SOL     OW 3883   2.852   2.813   4.475
 1285SOL    HW1 3884   2.823   2.722   4.471
 1285SOL    HW2 3885   2.947   2.807   4.483
 1286SOL     OW 3886   2.118   4.697   3.162
 1286SOL    HW1 3887   2.155   4.682   3.075
 1286SOL    HW2 3888   2.072   4.781   3.154
 1287SOL     OW 3889   0.185   4.760   0.261
 1287SOL    HW1 3890   0.116   4.819   0.290
 1287SOL    HW2 3891   0.207   4.708   0.338
 1288SOL     OW 3892   3.500   4.524   3.741
 1288SOL    HW1 3893   3.405   4.516   3.733
 1288SOL    HW2 3894   3.523   4.593   3.678
 1289SOL     OW 3895   4.909   0.341   1.234
 1289SOL    HW1 3896   4.905   0.324   1.140
 1289SOL    HW2 3897   4.891   0.434   1.242
 1290SOL     OW 3898   4.725   3.355   0.007
 1290SOL    HW1 3899   4.811   3.342   0.045
 1290SOL    HW2 3900   4.692   3.267  -0.010
 1291SOL     OW 3901   2.348   3.753   3.245
 1291SOL    HW1 3902   2.400   3.786   3.172
 1291SOL    HW2 3903   2.412   3.739   3.315
 1292SOL     OW 3904   2.345   2.070   3.573
 1292SOL    HW1 3905   2.317   1.980   3.593
 1292SOL    HW2 3906   2.286   2.125   3.624
 1293SOL     OW 3907   1.070   4.398   4.270
 1293SOL    HW1 3908   1.124   4.385   4.192
 1293SOL    HW2 3909   1.108   4.475   4.313
 1294SOL     OW 3910   4.782   4.693   3.055
 1294SOL    HW1 3911   4.730   4.770   3.030
 1294SOL    HW2 3912   4.747   4.622   3.000
 1295SOL     OW 3913   3.328   1.354   4.537
 1295SOL    HW1 3914   3.397   1.344   4.470
 1295SOL    HW2 3915   3.353   1.293   4.606
 1296SOL     OW 3916   1.493   3.527   4.811
 1296SOL    HW1 3917   1.447   3.466   4.868
 1296SOL    HW2 3918   1.449   3.611   4.824
 1297SOL     OW 3919   1.142   3.399   2.755
 1297SOL    HW1 3920   1.179   3.450   2.827
 1297SOL    HW2 3921   1.091   3.330   2.798
 1298SOL     OW 3922   2.228   4.451   1.992
 1298SOL    HW1 3923   2.258   4.530   1.948
 1298SOL    HW2 3924   2.163   4.483   2.056
 1299SOL     OW 3925   4.158   3.296   4.650
 1299SOL    HW1 3926   4.219   3.293   4.576
 1299SOL    HW2 3927   4.072   3.286   4.609
 1300SOL     OW 3928   0.470   1.607   1.513
 1300SOL    HW1 3929   0.492   1.698   1.534
 1300SOL    HW2 3930   0.530   1.584   1.442
 1301SOL     OW 3931   4.304   2.900   3.110
 1301SOL    HW1 3932   4.266   2.859   3.033
 1301SOL    HW2 3933   4.386   2.854   3.125
 1302SOL     OW 3934   4.685   1.324   1.354
 1302SOL    HW1 3935   4.670   1.418   1.346
 1302SOL    HW2 3936   4.718   1.298   1.268
 1303SOL     OW 3937   4.497   1.067   1.202
 1303SOL    HW1 3938   4.578   1.032   1.240
 1303SOL    HW2 3939   4.448   1.100   1.278
 1304SOL     OW 3940   1.786   4.080   0.543
 1304SOL    HW1 3941   1.803   4.124   0.626
 1304SOL    HW2 3942   1.844   4.004   0.544
 1305SOL     OW 3943   0.977   0.409   0.856
 1305SOL    HW1 3944   1.017   0.496   0.852
 1305SOL    HW2 3945   1.043   0.350   0.820
 1306SOL     OW 3946   3.072   3.307   0.033
 1306SOL    HW1 3947   2.983   3.309  -0.001
 1306SOL    HW2 3948   3.127   3.316  -0.045
 1307SOL     OW 3949   4.250   0.609   0.727
 1307SOL    HW1 3950   4.318   0.564   0.777
 1307SOL    HW2 3951   4.223   0.546   0.661
 1308SOL     OW 3952   4.149   0.109   4.473
 1308SOL    HW1 3953   4.104   0.175   4.420
 1308SOL    HW2 3954   4.104   0.027   4.452
 1309SOL     OW 3955   4.611   1.728   1.973
 1309SOL    HW1 3956   4.676   1.755   1.908
 1309SOL    HW2 3957   4.643   1.643   2.005
 1310SOL     OW 3958   0.278   0.229   1.724
 1310SOL    HW1 3959   0.333   0.171   1.672
 1310SOL    HW2 3960   0.203   0.176   1.751
 1311SOL     OW 3961   4.031   3.038   3.457
 1311SOL    HW1 3962   4.068   3.065   3.373
 1311SOL    HW2 3963   3.940   3.067   3.454
 1312SOL     OW 3964   0.703   2.725   3.448
 1312SOL    HW1 3965   0.646   2.745   3.374
 1312SOL    HW2 3966   0.644   2.705   3.520
 1313SOL     OW 3967   3.258   1.804   1.304
 1313SOL    HW1 3968   3.213   1.811   1.219
 1313SOL    HW2 3969   3.319   1.731   1.292
 1314SOL     OW 3970   3.258   3.928   3.066
 1314SOL    HW1 3971   3.305   4.010   3.050
 1314SOL    HW2 3972   3.167   3.949   3.047
 1315SOL     OW 3973   2.504   4.133   0.364
 1315SOL    HW1 3974   2.548   4.195   0.305
 1315SOL    HW2 3975   2.411   4.154   0.356
 1316SOL     OW 3976   4.710   2.868   0.189
 1316SOL    HW1 3977   4.668   2.874   0.103
 1316SOL    HW2 3978   4.745   2.955   0.205
 1317SOL     OW 3979   1.082   1.021   4.653
 1317SOL    HW1 3980   1.073   1.071   4.572
 1317SOL    HW2 3981   1.016   0.952   4.647
 1318SOL     OW 3982   1.567   3.095   3.122
 1318SOL    HW1 3983   1.492   3.149   3.098
 1318SOL    HW2 3984   1.601   3.063   3.039
 1319SOL     OW 3985   2.948   1.939   1.639
 1319SOL    HW1 3986   3.028   1.956   1.687
 1319SOL    HW2 3987   2.969   1.962   1.548
 1320SOL     OW 3988   2.702   3.848   4.258
 1320SOL    HW1 3989   2.666   3.835   4.170
 1320SOL    HW2 3990   2.797   3.849   4.246
 1321SOL     OW 3991   2.907   2.183   0.973
 1321SOL    HW1 3992   2.852   2.105   0.967
 1321SOL    HW2 3993   2.860   2.241   1.032
 1322SOL     OW 3994   3.687   4.165   0.227
 1322SOL    HW1 3995   3.702   4.248   0.272
 1322SOL    HW2 3996   3.610   4.180   0.172
 1323SOL     OW 3997   3.985   0.872   3.230
 1323SOL    HW1 3998   4.018   0.813   3.162
 1323SOL    HW2 3999   3.890   0.856   3.232
 1324SOL     OW 4000   3.454   2.794   1.209
 1324SOL    HW1 4001   3.389   2.755   1.267
 1324SOL    HW2 4002   3.509   2.847   1.267
 1325SOL     OW 4003   3.103   1.511   4.206
 1325SOL    HW1 4004   3.089   1.431   4.155
 1325SOL    HW2 4005   3.198   1.526   4.201
 1326SOL     OW 4006   0.381   3.112   3.579
 1326SOL    HW1 4007   0.386   3.087   3.672
 1326SOL    HW2 4008   0.288   3.102   3.557
 1327SOL     OW 4009   1.158   0.227   3.504
 1327SOL    HW1 4010   1.236   0.176   3.525
 1327SOL    HW2 4011   1.119   0.181   3.429
 1328SOL     OW 4012   2.472   4.124   4.895
 1328SOL    HW1 4013   2.494   4.085   4.810
 1328SOL    HW2 4014   2.535   4.086   4.956
 1329SOL     OW 4015   1.824   2.000   2.657
 1329SOL    HW1 4016   1.778   2.076   2.693
 1329SOL    HW2 4017   1.799   1.927   2.713
 1330SOL     OW 4018   1.675   3.554   2.349
 1330SOL    HW1 4019   1.666   3.475   2.402
 1330SOL    HW2 4020   1.585   3.584   2.336
 1331SOL     OW 4021   4.492   0.932   0.949
 1331SOL    HW1 4022   4.397   0.930   0.938
 1331SOL    HW2 4023   4.506   0.979   1.031
 1332SOL     OW 4024   3.351   0.598   0.323
 1332SOL    HW1 4025   3.398   0.677   0.297
 1332SOL    HW2 4026   3.385   0.529   0.266
 1333SOL     OW 4027   4.912   4.506   4.189
 1333SOL    HW1 4028   4.970   4.499   4.265
 1333SOL    HW2 4029   4.950   4.575   4.136
 1334SOL     OW 4030   0.717   3.579   0.274
 1334SOL    HW1 4031   0.649   3.641   0.249
 1334SOL    HW2 4032   0.790   3.634   0.303
 1335SOL     OW 4033   3.193   3.580   2.792
 1335SOL    HW1 4034   3.147   3.530   2.725
 1335SOL    HW2 4035   3.124   3.627   2.839
 1336SOL     OW 4036   4.624   0.120   1.330
 1336SOL    HW1 4037   4.696   0.161   1.377
 1336SOL    HW2 4038   4.588   0.190   1.275
 1337SOL     OW 4039   4.180   0.570   2.089
 1337SOL    HW1 4040   4.111   0.619   2.045
 1337SOL    HW2 4041   4.189   0.489   2.038
 1338SOL     OW 4042   4.441   1.954   0.145
 1338SOL    HW1 4043   4.382   2.012   0.193
 1338SOL    HW2 4044   4.527   1.972   0.182
 1339SOL     OW 4045   3.241   3.058   3.713
 1339SOL    HW1 4046   3.305   3.002   3.758
 1339SOL    HW2 4047   3.257   3.042   3.620
 1340SOL     OW 4048   0.989   2.048   0.376
 1340SOL    HW1 4049   1.020   2.014   0.460
 1340SOL    HW2 4050   0.937   2.125   0.399
 1341SOL     OW 4051   4.637   0.633   3.799
 1341SOL    HW1 4052   4.617   0.564   3.863
 1341SOL    HW2 4053   4.730   0.652   3.813
 1342SOL     OW 4054   1.870   1.231   3.703
 1342SOL    HW1 4055   1.918   1.248   3.785
 1342SOL    HW2 4056   1.778   1.235   3.729
 1343SOL     OW 4057   0.738   3.433   1.614
 1343SOL    HW1 4058   0.703   3.505   1.666
 1343SOL    HW2 4059   0.790   3.476   1.546
 1344SOL     OW 4060   4.182   2.778   3.382
 1344SOL    HW1 4061   4.144   2.857   3.421
 1344SOL    HW2 4062   4.173   2.792   3.287
 1345SOL     OW 4063   0.656   2.508   1.153
 1345SOL    HW1 4064   0.619   2.431   1.196
 1345SOL    HW2 4065   0.711   2.473   1.083
 1346SOL     OW 4066   0.770   4.511   3.990
 1346SOL    HW1 4067   0.727   4.591   3.959
 1346SOL    HW2 4068   0.751   4.509   4.084
 1347SOL     OW 4069   1.538   4.165   0.258
 1347SOL    HW1 4070   1.485   4.229   0.210
 1347SOL    HW2 4071   1.627   4.180   0.229
 1348SOL     OW 4072   3.006   0.204   1.641
 1348SOL    HW1 4073   3.008   0.124   1.693
 1348SOL    HW2 4074   3.028   0.175   1.552
 1349SOL     OW 4075   3.182   2.093   3.005
 1349SOL    HW1 4076   3.255   2.155   3.001
 1349SOL    HW2 4077   3.219   2.016   3.048
 1350SOL     OW 4078   3.896   1.743   1.594
 1350SOL    HW1 4079   3.941   1.695   1.664
 1350SOL    HW2 4080   3.924   1.833   1.605
 1351SOL     OW 4081   0.937   0.490   4.302
 1351SOL    HW1 4082   0.958   0.463   4.392
 1351SOL    HW2 4083   1.018   0.475   4.253
 1352SOL     OW 4084   2.383   1.594   2.517
 1352SOL    HW1 4085   2.307   1.647   2.544
 1352SOL    HW2 4086   2.346   1.530   2.457
 1353SOL     OW 4087   2.302   1.961   4.648
 1353SOL    HW1 4088   2.333   1.894   4.588
 1353SOL    HW2 4089   2.328   1.929   4.735
 1354SOL     OW 4090   3.372   1.166   3.034
 1354SOL    HW1 4091   3.384   1.246   3.086
 1354SOL    HW2 4092   3.285   1.175   2.996
 1355SOL     OW 4093   0.966   2.029   2.080
 1355SOL    HW1 4094   0.977   1.987   2.165
 1355SOL    HW2 4095   0.878   2.065   2.082
 1356SOL     OW 4096   0.469   0.966   0.991
 1356SOL    HW1 4097   0.383   1.000   0.967
 1356SOL    HW2 4098   0.454   0.917   1.072
 1357SOL     OW 4099   2.628   2.480   0.466
 1357SOL    HW1 4100   2.669   2.527   0.539
 1357SOL    HW2 4101   2.566   2.542   0.429
 1358SOL     OW 4102   1.803   4.514   2.573
 1358SOL    HW1 4103   1.738   4.445   2.569
 1358SOL    HW2 4104   1.859   4.490   2.647
 1359SOL     OW 4105   0.613   1.291   0.360
 1359SOL    HW1 4106   0.544   1.225   0.368
 1359SOL    HW2 4107   0.631   1.295   0.266
 1360SOL     OW 4108   1.743   1.652   3.564
 1360SOL    HW1 4109   1.649   1.656   3.579
 1360SOL    HW2 4110   1.775   1.738   3.591
 1361SOL     OW 4111   1.453   1.954   4.043
 1361SOL    HW1 4112   1.418   2.041   4.063
 1361SOL    HW2 4113   1.460   1.910   4.128
 1362SOL     OW 4114   3.234   2.832   4.241
 1362SOL    HW1 4115   3.171   2.893   4.280
 1362SOL    HW2 4116   3.310   2.885   4.220
 1363SOL     OW 4117   1.271   2.113   4.740
 1363SOL    HW1 4118   1.247   2.164   4.662
 1363SOL    HW2 4119   1.201   2.049   4.748
 1364SOL     OW 4120   0.484   1.422   3.515
 1364SOL    HW1 4121   0.453   1.331   3.508
 1364SOL    HW2 4122   0.428   1.461   3.582
 1365SOL     OW 4123   1.654   1.936   1.419
 1365SOL    HW1 4124   1.589   1.924   1.487
 1365SOL    HW2 4125   1.733   1.964   1.466
 1366SOL     OW 4126   3.631   3.821   4.713
 1366SOL    HW1 4127   3.672   3.844   4.629
 1366SOL    HW2 4128   3.649   3.727   4.722
 1367SOL     OW 4129   2.448   3.829   0.642
 1367SOL    HW1 4130   2.451   3.767   0.714
 1367SOL    HW2 4131   2.446   3.915   0.685
 1368SOL     OW 4132   1.401   4.911   1.684
 1368SOL    HW1 4133   1.412   4.941   1.774
 1368SOL    HW2 4134   1.480   4.940   1.639
 1369SOL     OW 4135   0.998   2.141   1.329
 1369SOL    HW1 4136   0.918   2.174   1.369
 1369SOL    HW2 4137   1.060   2.214   1.335
 1370SOL     OW 4138   0.412   2.718   2.576
 1370SOL    HW1 4139   0.408   2.799   2.626
 1370SOL    HW2 4140   0.327   2.676   2.590
 1371SOL     OW 4141   3.837   4.116   2.410
 1371SOL    HW1 4142   3.842   4.189   2.348
 1371SOL    HW2 4143   3.923   4.117   2.454
 1372SOL     OW 4144   3.552   2.298   0.448
 1372SOL    HW1 4145   3.522   2.380   0.488
 1372SOL    HW2 4146   3.611   2.325   0.378
 1373SOL     OW 4147   2.164   3.799   2.090
 1373SOL    HW1 4148   2.202   3.806   2.178
 1373SOL    HW2 4149   2.085   3.746   2.103
 1374SOL     OW 4150   0.186   3.832   3.524
 1374SOL    HW1 4151   0.186   3.749   3.476
 1374SOL    HW2 4152   0.187   3.899   3.455
 1375SOL     OW 4153   2.718   2.303   0.691
 1375SOL    HW1 4154   2.653   2.311   0.760
 1375SOL    HW2 4155   2.681   2.350   0.616
 1376SOL     OW 4156   2.567   2.740   4.661
 1376SOL    HW1 4157   2.645   2.712   4.613
 1376SOL    HW2 4158   2.504   2.762   4.593
 1377SOL     OW 4159   2.075   4.289   2.996
 1377SOL    HW1 4160   2.110   4.336   3.072
 1377SOL    HW2 4161   2.003   4.237   3.031
 1378SOL     OW 4162   4.269   0.394   3.525
 1378SOL    HW1 4163   4.182   0.405   3.563
 1378SOL    HW2 4164   4.296   0.483   3.500
 1379SOL     OW 4165   1.144   2.851   0.869
 1379SOL    HW1 4166   1.080   2.788   0.837
 1379SOL    HW2 4167   1.105   2.887   0.949
 1380SOL     OW 4168   4.657   4.043   4.846
 1380SOL    HW1 4169   4.727   3.980   4.827
 1380SOL    HW2 4170   4.619   4.062   4.760
 1381SOL     OW 4171   2.078   2.113   0.447
 1381SOL    HW1 4172   2.058   2.028   0.485
 1381SOL    HW2 4173   1.993   2.157   0.441
 1382SOL     OW 4174   1.820   2.792   2.379
 1382SOL    HW1 4175   1.839   2.814   2.288
 1382SOL    HW2 4176   1.738   2.741   2.375
 1383SOL     OW 4177   3.389   3.350   2.374
 1383SOL    HW1 4178   3.311   3.299   2.349
 1383SOL    HW2 4179   3.429   3.299   2.445
 1384SOL     OW 4180   1.813   2.186   1.503
 1384SOL    HW1 4181   1.778   2.231   1.580
 1384SOL    HW2 4182   1.764   2.222   1.430
 1385SOL     OW 4183   4.343   3.211   2.272
 1385SOL    HW1 4184   4.314   3.137   2.219
 1385SOL    HW2 4185   4.266   3.267   2.280
 1386SOL     OW 4186   2.407   1.627   3.494
 1386SOL    HW1 4187   2.500   1.649   3.509
 1386SOL    HW2 4188   2.359   1.700   3.532
 1387SOL     OW 4189   1.886   1.908   1.570
 1387SOL    HW1 4190   1.980   1.906   1.552
 1387SOL    HW2 4191   1.872   1.989   1.618
 1388SOL     OW 4192   3.656   4.031   2.982
 1388SOL    HW1 4193   3.564   4.043   2.958
 1388SOL    HW2 4194   3.692   3.978   2.912
 1389SOL     OW 4195   1.796   0.907   4.678
 1389SOL    HW1 4196   1.780   0.837   4.615
 1389SOL    HW2 4197   1.829   0.861   4.756
 1390SOL     OW 4198   1.998   0.050   2.727
 1390SOL    HW1 4199   1.948  -0.002   2.664
 1390SOL    HW2 4200   1.944   0.127   2.742
 1391SOL     OW 4201   3.347   4.557   4.675
 1391SOL    HW1 4202   3.307   4.632   4.631
 1391SOL    HW2 4203   3.438   4.557   4.644
 1392SOL     OW 4204   1.104   4.002   2.870
 1392SOL    HW1 4205   1.090   3.953   2.790
 1392SOL    HW2 4206   1.194   3.981   2.895
 1393SOL     OW 4207   1.798   4.207   0.090
 1393SOL    HW1 4208   1.773   4.288   0.045
 1393SOL    HW2 4209   1.846   4.156   0.024
 1394SOL     OW 4210   1.488   1.401   0.332
 1394SOL    HW1 4211   1.575   1.435   0.353
 1394SOL    HW2 4212   1.493   1.308   0.352
 1395SOL     OW 4213   1.339   4.257   2.325
 1395SOL    HW1 4214   1.258   4.208   2.314
 1395SOL    HW2 4215   1.384   4.215   2.398
 1396SOL     OW 4216   1.182   2.557   4.745
 1396SOL    HW1 4217   1.242   2.485   4.767
 1396SOL    HW2 4218   1.200   2.575   4.653
 1397SOL     OW 4219   2.641   2.897   0.956
 1397SOL    HW1 4220   2.591   2.977   0.941
 1397SOL    HW2 4221   2.705   2.895   0.885
 1398SOL     OW 4222   2.741   1.591   1.251
 1398SOL    HW1 4223   2.710   1.571   1.162
 1398SOL    HW2 4224   2.804   1.521   1.270
 1399SOL     OW 4225   1.675   4.000   4.860
 1399SOL    HW1 4226   1.756   4.012   4.909
 1399SOL    HW2 4227   1.641   4.088   4.845
 1400SOL     OW 4228   0.710   0.881   2.549
 1400SOL    HW1 4229   0.631   0.934   2.561
 1400SOL    HW2 4230   0.692   0.829   2.471
 1401SOL     OW 4231   1.690   3.200   0.909
 1401SOL    HW1 4232   1.731   3.141   0.846
 1401SOL    HW2 4233   1.760   3.220   0.972
 1402SOL     OW 4234   1.764   1.348   4.089
 1402SOL    HW1 4235   1.841   1.321   4.139
 1402SOL    HW2 4236   1.799   1.403   4.019
 1403SOL     OW 4237   0.765   0.002   3.143
 1403SOL    HW1 4238   0.849  -0.026   3.105
 1403SOL    HW2 4239   0.699  -0.029   3.081
 1404SOL     OW 4240   0.374   0.231   4.731
 1404SOL    HW1 4241   0.408   0.145   4.754
 1404SOL    HW2 4242   0.422   0.291   4.788
 1405SOL     OW 4243   0.453   2.594   0.976
 1405SOL    HW1 4244   0.516   2.559   1.039
 1405SOL    HW2 4245   0.378   2.621   1.030
 1406SOL     OW 4246   2.507   2.370   0.862
 1406SOL    HW1 4247   2.448   2.345   0.933
 1406SOL    HW2 4248   2.449   2.407   0.795
 1407SOL     OW 4249   3.864   0.930   2.546
 1407SOL    HW1 4250   3.958   0.913   2.543
 1407SOL    HW2 4251   3.824   0.845   2.529
 1408SOL     OW 4252   2.768   1.705   0.267
 1408SOL    HW1 4253   2.814   1.731   0.187
 1408SOL    HW2 4254   2.760   1.785   0.318
 1409SOL     OW 4255   2.698   4.080   1.758
 1409SOL    HW1 4256   2.764   4.012   1.746
 1409SOL    HW2 4257   2.616   4.032   1.773
 1410SOL     OW 4258   0.262   3.208   0.696
 1410SOL    HW1 4259   0.271   3.303   0.698
 1410SOL    HW2 4260   0.265   3.186   0.603
 1411SOL     OW 4261   0.069   4.815   2.369
 1411SOL    HW1 4262   0.159   4.810   2.338
 1411SOL    HW2 4263   0.044   4.907   2.356
 1412SOL     OW 4264   0.937   4.189   3.653
 1412SOL    HW1 4265   0.968   4.102   3.677
 1412SOL    HW2 4266   0.857   4.202   3.704
 1413SOL     OW 4267   2.902   4.912   0.640
 1413SOL    HW1 4268   2.815   4.892   0.605
 1413SOL    HW2 4269   2.888   4.991   0.694
 1414SOL     OW 4270   1.358   0.987   1.458
 1414SOL    HW1 4271   1.341   1.066   1.407
 1414SOL    HW2 4272   1.397   0.926   1.395
 1415SOL     OW 4273   3.961   0.305   2.739
 1415SOL    HW1 4274   3.953   0.220   2.697
 1415SOL    HW2 4275   4.056   0.317   2.750
 1416SOL     OW 4276   4.455   3.338   1.852
 1416SOL    HW1 4277   4.365   3.313   1.873
 1416SOL    HW2 4278   4.498   3.255   1.830
 1417SOL     OW 4279   4.104   4.481   1.225
 1417SOL    HW1 4280   4.113   4.463   1.131
 1417SOL    HW2 4281   4.190   4.462   1.261
 1418SOL     OW 4282   2.596   3.253   2.853
 1418SOL    HW1 4283   2.502   3.265   2.843
 1418SOL    HW2 4284   2.612   3.161   2.827
 1419SOL     OW 4285   4.772   0.131   3.432
 1419SOL    HW1 4286   4.744   0.059   3.489
 1419SOL    HW2 4287   4.847   0.096   3.385
 1420SOL     OW 4288   3.857   3.767   0.754
 1420SOL    HW1 4289   3.885   3.678   0.734
 1420SOL    HW2 4290   3.800   3.791   0.681
 1421SOL     OW 4291   3.913   0.993   0.060
 1421SOL    HW1 4292   3.880   1.019   0.146
 1421SOL    HW2 4293   3.857   0.920   0.035
 1422SOL     OW 4294   2.044   3.315   3.835
 1422SOL    HW1 4295   2.093   3.281   3.910
 1422SOL    HW2 4296   2.093   3.392   3.807
 1423SOL     OW 4297   1.750   3.449   0.297
 1423SOL    HW1 4298   1.675   3.390   0.305
 1423SOL    HW2 4299   1.823   3.393   0.270
 1424SOL     OW 4300   3.190   2.344   0.415
 1424SOL    HW1 4301   3.132   2.342   0.492
 1424SOL    HW2 4302   3.167   2.426   0.371
 1425SOL     OW 4303   4.547   0.102   3.267
 1425SOL    HW1 4304   4.554   0.197   3.282
 1425SOL    HW2 4305   4.632   0.068   3.292
 1426SOL     OW 4306   0.323   3.167   0.430
 1426SOL    HW1 4307   0.394   3.219   0.393
 1426SOL    HW2 4308   0.362   3.082   0.450
 1427SOL     OW 4309   0.242   3.636   1.595
 1427SOL    HW1 4310   0.199   3.610   1.676
 1427SOL    HW2 4311   0.175   3.684   1.546
 1428SOL     OW 4312   1.171   4.050   3.309
 1428SOL    HW1 4313   1.085   4.015   3.288
 1428SOL    HW2 4314   1.154   4.137   3.344
 1429SOL     OW 4315   2.474   0.635   3.015
 1429SOL    HW1 4316   2.453   0.719   3.056
 1429SOL    HW2 4317   2.439   0.643   2.926
 1430SOL     OW 4318   0.563   3.590   3.062
 1430SOL    HW1 4319   0.494   3.551   3.116
 1430SOL    HW2 4320   0.518   3.617   2.982
 1431SOL     OW 4321   0.734   0.234   3.300
 1431SOL    HW1 4322   0.804   0.295   3.276
 1431SOL    HW2 4323   0.730   0.172   3.226
 1432SOL     OW 4324   2.353   1.858   1.841
 1432SOL    HW1 4325   2.314   1.773   1.863
 1432SOL    HW2 4326   2.411   1.877   1.915
 1433SOL     OW 4327   4.685   2.117   4.159
 1433SOL    HW1 4328   4.627   2.133   4.085
 1433SOL    HW2 4329   4.712   2.026   4.149
 1434SOL     OW 4330   0.211   0.077   4.430
 1434SOL    HW1 4331   0.118   0.097   4.416
 1434SOL    HW2 4332   0.225   0.094   4.523
 1435SOL     OW 4333   3.183   3.208   4.247
 1435SOL    HW1 4334   3.097   3.236   4.278
 1435SOL    HW2 4335   3.183   3.227   4.154
 1436SOL     OW 4336   3.297   1.059   0.181
 1436SOL    HW1 4337   3.380   1.085   0.143
 1436SOL    HW2 4338   3.306   1.079   0.275
 1437SOL     OW 4339   0.103   4.650   1.782
 1437SOL    HW1 4340   0.145   4.569   1.812
 1437SOL    HW2 4341   0.024   4.621   1.737
 1438SOL     OW 4342   3.208   2.866   2.133
 1438SOL    HW1 4343   3.263   2.899   2.204
 1438SOL    HW2 4344   3.216   2.932   2.064
 1439SOL     OW 4345   1.471   2.282   0.932
 1439SOL    HW1 4346   1.458   2.191   0.906
 1439SOL    HW2 4347   1.544   2.280   0.994
 1440SOL     OW 4348   4.374   4.407   1.475
 1440SOL    HW1 4349   4.284   4.413   1.507
 1440SOL    HW2 4350   4.417   4.485   1.510
 1441SOL     OW 4351   2.994   0.033   2.277
 1441SOL    HW1 4352   3.018   0.107   2.333
 1441SOL    HW2 4353   2.912   0.000   2.314
 1442SOL     OW 4354   2.517   3.452   4.045
 1442SOL    HW1 4355   2.499   3.358   4.039
 1442SOL    HW2 4356   2.579   3.459   4.118
 1443SOL     OW 4357   2.229   1.842   3.630
 1443SOL    HW1 4358   2.225   1.850   3.725
 1443SOL    HW2 4359   2.178   1.764   3.610
 1444SOL     OW 4360   2.108   1.602   3.865
 1444SOL    HW1 4361   2.066   1.656   3.798
 1444SOL    HW2 4362   2.043   1.594   3.935
 1445SOL     OW 4363   2.266   2.243   2.636
 1445SOL    HW1 4364   2.310   2.175   2.585
 1445SOL    HW2 4365   2.190   2.198   2.674
 1446SOL     OW 4366   1.772   1.680   0.520
 1446SOL    HW1 4367   1.728   1.649   0.599
 1446SOL    HW2 4368   1.863   1.695   0.547
 1447SOL     OW 4369   2.809   4.360   4.717
 1447SOL    HW1 4370   2.716   4.341   4.709
 1447SOL    HW2 4371   2.815   4.421   4.790
 1448SOL     OW 4372   2.195   0.229   4.380
 1448SOL    HW1 4373   2.218   0.320   4.359
 1448SOL    HW2 4374   2.257   0.177   4.329
 1449SOL     OW 4375   3.877   3.375   1.590
 1449SOL    HW1 4376   3.815   3.385   1.518
 1449SOL    HW2 4377   3.857   3.447   1.649
 1450SOL     OW 4378   1.221   3.808   0.857
 1450SOL    HW1 4379   1.140   3.849   0.886
 1450SOL    HW2 4380   1.283   3.880   0.850
 1451SOL     OW 4381   3.738   2.590   1.272
 1451SOL    HW1 4382   3.826   2.617   1.246
 1451SOL    HW2 4383   3.714   2.523   1.208
 1452SOL     OW 4384   3.627   2.338   0.891
 1452SOL    HW1 4385   3.616   2.248   0.860
 1452SOL    HW2 4386   3.538   2.368   0.912
 1453SOL     OW 4387   4.459   1.039   0.105
 1453SOL    HW1 4388   4.365   1.052   0.088
 1453SOL    HW2 4389   4.494   1.128   0.113
 1454SOL     OW 4390   0.465   0.160   2.865
 1454SOL    HW1 4391   0.410   0.083   2.880
 1454SOL    HW2 4392   0.482   0.195   2.952
 1455SOL     OW 4393   1.854   2.863   4.681
 1455SOL    HW1 4394   1.900   2.948   4.677
 1455SOL    HW2 4395   1.881   2.826   4.765
 1456SOL     OW 4396   3.730   1.827   4.019
 1456SOL    HW1 4397   3.656   1.879   4.051
 1456SOL    HW2 4398   3.690   1.762   3.961
 1457SOL     OW 4399   0.489   4.431   3.654
 1457SOL    HW1 4400   0.431   4.446   3.729
 1457SOL    HW2 4401   0.435   4.451   3.578
 1458SOL     OW 4402   2.480   3.057   0.694
 1458SOL    HW1 4403   2.496   3.084   0.785
 1458SOL    HW2 4404   2.555   3.090   0.645
 1459SOL     OW 4405   3.800   4.528   3.733
 1459SOL    HW1 4406   3.823   4.568   3.817
 1459SOL    HW2 4407   3.705   4.526   3.732
 1460SOL     OW 4408   0.925   2.702   0.815
 1460SOL    HW1 4409   0.836   2.737   0.803
 1460SOL    HW2 4410   0.926   2.666   0.903
 1461SOL     OW 4411   4.767   3.603   3.342
 1461SOL    HW1 4412   4.810   3.682   3.309
 1461SOL    HW2 4413   4.802   3.532   3.290
 1462SOL     OW 4414   0.875   2.743   3.042
 1462SOL    HW1 4415   0.854   2.820   3.095
 1462SOL    HW2 4416   0.832   2.670   3.087
 1463SOL     OW 4417   2.909   2.599   2.944
 1463SOL    HW1 4418   2.923   2.509   2.973
 1463SOL    HW2 4419   2.859   2.591   2.863
 1464SOL     OW 4420   4.215   0.243   0.882
 1464SOL    HW1 4421   4.253   0.157   0.898
 1464SOL    HW2 4422   4.289   0.298   0.854
 1465SOL     OW 4423   0.740   3.744   1.316
 1465SOL    HW1 4424   0.664   3.686   1.307
 1465SOL    HW2 4425   0.775   3.751   1.227
 1466SOL     OW 4426   3.821   3.259   0.220
 1466SOL    HW1 4427   3.763   3.198   0.265
 1466SOL    HW2 4428   3.884   3.204   0.175
 1467SOL     OW 4429   4.061   4.367   0.607
 1467SOL    HW1 4430   3.997   4.423   0.562
 1467SOL    HW2 4431   4.068   4.290   0.551
 1468SOL     OW 4432   0.802   1.304   3.003
 1468SOL    HW1 4433   0.789   1.256   2.921
 1468SOL    HW2 4434   0.766   1.246   3.070
 1469SOL     OW 4435   2.299   3.100   2.606
 1469SOL    HW1 4436   2.391   3.091   2.633
 1469SOL    HW2 4437   2.279   3.018   2.561
 1470SOL     OW 4438   4.610   1.227   4.742
 1470SOL    HW1 4439   4.696   1.266   4.757
 1470SOL    HW2 4440   4.552   1.272   4.803
 1471SOL     OW 4441   4.224   1.949   4.902
 1471SOL    HW1 4442   4.208   2.043   4.894
 1471SOL    HW2 4443   4.305   1.943   4.952
 1472SOL     OW 4444   3.242   0.104   0.641
 1472SOL    HW1 4445   3.278   0.050   0.711
 1472SOL    HW2 4446   3.176   0.158   0.683
 1473SOL     OW 4447   3.158   1.292   4.066
 1473SOL    HW1 4448   3.112   1.294   3.982
 1473SOL    HW2 4449   3.193   1.204   4.072
 1474SOL     OW 4450   1.943   3.856   2.418
 1474SOL    HW1 4451   2.038   3.858   2.426
 1474SOL    HW2 4452   1.921   3.934   2.367
 1475SOL     OW 4453   0.992   1.651   3.582
 1475SOL    HW1 4454   0.897   1.665   3.577
 1475SOL    HW2 4455   1.001   1.566   3.624
 1476SOL     OW 4456   0.490   3.520   3.784
 1476SOL    HW1 4457   0.576   3.525   3.826
 1476SOL    HW2 4458   0.506   3.472   3.703
 1477SOL     OW 4459   2.166   4.375   0.965
 1477SOL    HW1 4460   2.100   4.414   1.022
 1477SOL    HW2 4461   2.165   4.282   0.987
 1478SOL     OW 4462   3.764   0.615   3.194
 1478SOL    HW1 4463   3.746   0.693   3.247
 1478SOL    HW2 4464   3.754   0.645   3.104
 1479SOL     OW 4465   3.597   1.282   2.825
 1479SOL    HW1 4466   3.618   1.313   2.913
 1479SOL    HW2 4467   3.606   1.360   2.769
 1480SOL     OW 4468   1.297   1.405   1.219
 1480SOL    HW1 4469   1.236   1.332   1.228
 1480SOL    HW2 4470   1.358   1.394   1.292
 1481SOL     OW 4471   0.333   4.021   0.098
 1481SOL    HW1 4472   0.317   4.115   0.101
 1481SOL    HW2 4473   0.251   3.984   0.067
 1482SOL     OW 4474   3.197   4.638   0.116
 1482SOL    HW1 4475   3.171   4.595   0.198
 1482SOL    HW2 4476   3.263   4.702   0.144
 1483SOL     OW 4477   1.625   1.493   1.878
 1483SOL    HW1 4478   1.534   1.492   1.906
 1483SOL    HW2 4479   1.626   1.550   1.801
 1484SOL     OW 4480   1.338   0.534   0.913
 1484SOL    HW1 4481   1.336   0.462   0.850
 1484SOL    HW2 4482   1.300   0.496   0.993
 1485SOL     OW 4483   0.272   4.440   0.806
 1485SOL    HW1 4484   0.241   4.514   0.753
 1485SOL    HW2 4485   0.265   4.364   0.748
 1486SOL     OW 4486   2.138   1.657   0.905
 1486SOL    HW1 4487   2.163   1.594   0.838
 1486SOL    HW2 4488   2.219   1.673   0.954
 1487SOL     OW 4489   0.210   3.798   0.655
 1487SOL    HW1 4490   0.244   3.746   0.582
 1487SOL    HW2 4491   0.149   3.859   0.615
 1488SOL     OW 4492   1.428   3.294   2.813
 1488SOL    HW1 4493   1.417   3.313   2.906
 1488SOL    HW2 4494   1.417   3.379   2.770
 1489SOL     OW 4495   3.253   0.691   3.622
 1489SOL    HW1 4496   3.193   0.642   3.565
 1489SOL    HW2 4497   3.280   0.626   3.688
 1490SOL     OW 4498   4.683   0.919   1.545
 1490SOL    HW1 4499   4.674   0.824   1.535
 1490SOL    HW2 4500   4.771   0.938   1.515
 1491SOL     OW 4501   3.148   0.533   2.332
 1491SOL    HW1 4502   3.054   0.536   2.351
 1491SOL    HW2 4503   3.190   0.530   2.418
 1492SOL     OW 4504   1.051   2.565   2.937
 1492SOL    HW1 4505   0.984   2.616   2.982
 1492SOL    HW2 4506   1.053   2.601   2.848
 1493SOL     OW 4507   3.971   4.421   0.315
 1493SOL    HW1 4508   3.950   4.436   0.223
 1493SOL    HW2 4509   3.887   4.395   0.354
 1494SOL     OW 4510   1.961   2.846   1.958
 1494SOL    HW1 4511   1.982   2.759   1.925
 1494SOL    HW2 4512   1.980   2.841   2.052
 1495SOL     OW 4513   2.908   3.310   2.966
 1495SOL    HW1 4514   2.957   3.307   2.884
 1495SOL    HW2 4515   2.864   3.225   2.970
 1496SOL     OW 4516   0.115   0.828   1.967
 1496SOL    HW1 4517   0.170   0.835   2.044
 1496SOL    HW2 4518   0.155   0.887   1.903
 1497SOL     OW 4519   4.923   0.475   4.051
 1497SOL    HW1 4520   4.921   0.390   4.008
 1497SOL    HW2 4521   4.944   0.456   4.142
 1498SOL     OW 4522   1.324   4.847   2.837
 1498SOL    HW1 4523   1.292   4.922   2.786
 1498SOL    HW2 4524   1.299   4.771   2.785
 1499SOL     OW 4525   2.415   0.848   1.197
 1499SOL    HW1 4526   2.384   0.917   1.139
 1499SOL    HW2 4527   2.383   0.873   1.283
 1500SOL     OW 4528   0.252   2.762   1.808
 1500SOL    HW1 4529   0.196   2.814   1.750
 1500SOL    HW2 4530   0.271   2.683   1.758
 1501SOL     OW 4531   4.864   4.878   1.463
 1501SOL    HW1 4532   4.853   4.973   1.472
 1501SOL    HW2 4533   4.954   4.862   1.492
 1502SOL     OW 4534   2.714   4.801   1.695
 1502SOL    HW1 4535   2.690   4.884   1.654
 1502SOL    HW2 4536   2.801   4.815   1.730
 1503SOL     OW 4537   3.630   3.475   1.321
 1503SOL    HW1 4538   3.602   3.525   1.398
 1503SOL    HW2 4539   3.583   3.514   1.248
 1504SOL     OW 4540   3.499   4.445   3.334
 1504SOL    HW1 4541   3.525   4.537   3.341
 1504SOL    HW2 4542   3.582   4.398   3.321
 1505SOL     OW 4543   0.946   4.605   3.015
 1505SOL    HW1 4544   0.992   4.689   3.011
 1505SOL    HW2 4545   1.007   4.546   3.059
 1506SOL     OW 4546   1.023   1.983   4.714
 1506SOL    HW1 4547   0.986   2.025   4.791
 1506SOL    HW2 4548   0.958   1.918   4.689
 1507SOL     OW 4549   4.757   2.825   1.432
 1507SOL    HW1 4550   4.777   2.824   1.339
 1507SOL    HW2 4551   4.748   2.918   1.453
 1508SOL     OW 4552   2.578   2.820   3.064
 1508SOL    HW1 4553   2.587   2.815   3.159
 1508SOL    HW2 4554   2.494   2.865   3.050
 1509SOL     OW 4555   4.184   3.605   0.179
 1509SOL    HW1 4556   4.273   3.634   0.157
 1509SOL    HW2 4557   4.159   3.547   0.107
 1510SOL     OW 4558   4.422   3.715   4.448
 1510SOL    HW1 4559   4.439   3.687   4.538
 1510SOL    HW2 4560   4.498   3.770   4.426
 1511SOL     OW 4561   1.437   3.315   0.870
 1511SOL    HW1 4562   1.516   3.262   0.860
 1511SOL    HW2 4563   1.366   3.251   0.884
 1512SOL     OW 4564   0.077   4.306   3.361
 1512SOL    HW1 4565   0.028   4.273   3.285
 1512SOL    HW2 4566   0.012   4.355   3.411
 1513SOL     OW 4567   2.776   2.864   1.295
 1513SOL    HW1 4568   2.714   2.936   1.306
 1513SOL    HW2 4569   2.826   2.887   1.217
 1514SOL     OW 4570   3.897   3.573   1.283
 1514SOL    HW1 4571   3.859   3.660   1.292
 1514SOL    HW2 4572   3.823   3.513   1.293
 1515SOL     OW 4573   0.997   0.860   2.255
 1515SOL    HW1 4574   0.990   0.834   2.347
 1515SOL    HW2 4575   0.997   0.955   2.256
 1516SOL     OW 4576   3.286   1.776   3.859
 1516SOL    HW1 4577   3.371   1.818   3.842
 1516SOL    HW2 4578   3.304   1.682   3.849
 1517SOL     OW 4579   3.641   4.105   4.387
 1517SOL    HW1 4580   3.579   4.095   4.460
 1517SOL    HW2 4581   3.702   4.031   4.397
 1518SOL     OW 4582   0.084   2.851   3.675
 1518SOL    HW1 4583  -0.008   2.827   3.661
 1518SOL    HW2 4584   0.087   2.944   3.654
 1519SOL     OW 4585   1.238   0.132   2.137
 1519SOL    HW1 4586   1.330   0.148   2.160
 1519SOL    HW2 4587   1.189   0.170   2.209
 1520SOL     OW 4588   0.262   2.154   0.162
 1520SOL    HW1 4589   0.345   2.118   0.195
 1520SOL    HW2 4590   0.247   2.232   0.216
 1521SOL     OW 4591   1.310   0.371   1.552
 1521SOL    HW1 4592   1.305   0.452   1.603
 1521SOL    HW2 4593   1.265   0.390   1.470
 1522SOL     OW 4594   3.299   4.205   4.104
 1522SOL    HW1 4595   3.250   4.286   4.091
 1522SOL    HW2 4596   3.258   4.163   4.179
 1523SOL     OW 4597   4.124   4.813   3.680
 1523SOL    HW1 4598   4.148   4.749   3.746
 1523SOL    HW2 4599   4.144   4.770   3.597
 1524SOL     OW 4600   2.732   1.162   0.994
 1524SOL    HW1 4601   2.642   1.194   0.994
 1524SOL    HW2 4602   2.769   1.193   1.077
 1525SOL     OW 4603   4.897   3.472   3.830
 1525SOL    HW1 4604   4.869   3.409   3.896
 1525SOL    HW2 4605   4.936   3.543   3.880
 1526SOL     OW 4606   0.220   1.106   1.031
 1526SOL    HW1 4607   0.205   1.193   0.996
 1526SOL    HW2 4608   0.219   1.117   1.126
 1527SOL     OW 4609   1.042   3.263   4.055
 1527SOL    HW1 4610   0.971   3.200   4.054
 1527SOL    HW2 4611   1.116   3.218   4.015
 1528SOL     OW 4612   2.736   2.438   4.009
 1528SOL    HW1 4613   2.689   2.357   4.024
 1528SOL    HW2 4614   2.670   2.507   4.014
 1529SOL     OW 4615   0.635   4.790   1.429
 1529SOL    HW1 4616   0.677   4.704   1.431
 1529SOL    HW2 4617   0.640   4.818   1.338
 1530SOL     OW 4618   0.730   2.275   0.400
 1530SOL    HW1 4619   0.764   2.292   0.312
 1530SOL    HW2 4620   0.679   2.353   0.422
 1531SOL     OW 4621   0.945   3.612   1.025
 1531SOL    HW1 4622   0.965   3.614   1.119
 1531SOL    HW2 4623   1.031   3.600   0.983
 1532SOL     OW 4624   3.103   0.553   0.943
 1532SOL    HW1 4625   3.097   0.486   0.874
 1532SOL    HW2 4626   3.044   0.622   0.914
 1533SOL     OW 4627   3.872   2.642   1.014
 1533SOL    HW1 4628   3.827   2.569   0.971
 1533SOL    HW2 4629   3.808   2.713   1.013
 1534SOL     OW 4630   1.813   1.178   3.247
 1534SOL    HW1 4631   1.876   1.147   3.182
 1534SOL    HW2 4632   1.838   1.269   3.263
 1535SOL     OW 4633   4.787   3.127   0.222
 1535SOL    HW1 4634   4.852   3.163   0.282
 1535SOL    HW2 4635   4.708   3.178   0.237
 1536SOL     OW 4636   0.584   3.335   0.325
 1536SOL    HW1 4637   0.640   3.413   0.322
 1536SOL    HW2 4638   0.589   3.298   0.237
 1537SOL     OW 4639   4.543   3.727   3.859
 1537SOL    HW1 4640   4.610   3.777   3.906
 1537SOL    HW2 4641   4.560   3.636   3.882
 1538SOL     OW 4642   4.044   2.426   4.360
 1538SOL    HW1 4643   4.057   2.342   4.403
 1538SOL    HW2 4644   4.093   2.420   4.278
 1539SOL     OW 4645   0.255   1.127   1.924
 1539SOL    HW1 4646   0.331   1.158   1.877
 1539SOL    HW2 4647   0.180   1.168   1.880
 1540SOL     OW 4648   2.144   1.927   2.868
 1540SOL    HW1 4649   2.195   1.966   2.939
 1540SOL    HW2 4650   2.105   2.001   2.822
 1541SOL     OW 4651   2.764   3.590   1.176
 1541SOL    HW1 4652   2.813   3.634   1.105
 1541SOL    HW2 4653   2.737   3.507   1.138
 1542SOL     OW 4654   0.663   0.053   0.081
 1542SOL    HW1 4655   0.577   0.013   0.092
 1542SOL    HW2 4656   0.645   0.141   0.048
 1543SOL     OW 4657   3.427   1.597   1.266
 1543SOL    HW1 4658   3.440   1.569   1.357
 1543SOL    HW2 4659   3.508   1.572   1.222
 1544SOL     OW 4660   0.428   2.320   3.981
 1544SOL    HW1 4661   0.392   2.405   4.006
 1544SOL    HW2 4662   0.512   2.316   4.027
 1545SOL     OW 4663   1.474   3.115   3.504
 1545SOL    HW1 4664   1.381   3.117   3.528
 1545SOL    HW2 4665   1.520   3.109   3.588
 1546SOL     OW 4666   0.573   0.118   0.540
 1546SOL    HW1 4667   0.615   0.161   0.465
 1546SOL    HW2 4668   0.529   0.189   0.587
 1547SOL     OW 4669   3.692   4.745   1.340
 1547SOL    HW1 4670   3.609   4.713   1.307
 1547SOL    HW2 4671   3.715   4.685   1.411
 1548SOL     OW 4672   1.780   2.450   0.434
 1548SOL    HW1 4673   1.794   2.360   0.403
 1548SOL    HW2 4674   1.685   2.462   0.430
 1549SOL     OW 4675   4.882   0.183   3.718
 1549SOL    HW1 4676   4.932   0.106   3.692
 1549SOL    HW2 4677   4.791   0.154   3.719
 1550SOL     OW 4678   1.890   1.760   1.912
 1550SOL    HW1 4679   1.845   1.743   1.829
 1550SOL    HW2 4680   1.866   1.686   1.967
 1551SOL     OW 4681   4.152   3.491   1.409
 1551SOL    HW1 4682   4.164   3.566   1.467
 1551SOL    HW2 4683   4.068   3.507   1.367
 1552SOL     OW 4684   3.491   2.934   3.744
 1552SOL    HW1 4685   3.531   2.995   3.682
 1552SOL    HW2 4686   3.479   2.853   3.695
 1553SOL     OW 4687   1.463   1.456   2.222
 1553SOL    HW1 4688   1.494   1.523   2.283
 1553SOL    HW2 4689   1.386   1.418   2.264
 1554SOL     OW 4690   0.555   1.540   0.459
 1554SOL    HW1 4691   0.575   1.453   0.422
 1554SOL    HW2 4692   0.488   1.523   0.525
 1555SOL     OW 4693   4.371   0.672   3.474
 1555SOL    HW1 4694   4.340   0.734   3.540
 1555SOL    HW2 4695   4.345   0.710   3.390
 1556SOL     OW 4696   1.716   3.848   3.219
 1556SOL    HW1 4697   1.718   3.805   3.133
 1556SOL    HW2 4698   1.745   3.782   3.281
 1557SOL     OW 4699   1.724   4.848   1.243
 1557SOL    HW1 4700   1.731   4.877   1.334
 1557SOL    HW2 4701   1.803   4.882   1.201
 1558SOL     OW 4702   1.243   2.405   3.035
 1558SOL    HW1 4703   1.175   2.461   2.997
 1558SOL    HW2 4704   1.232   2.415   3.130
 1559SOL     OW 4705   0.267   2.234   4.836
 1559SOL    HW1 4706   0.283   2.229   4.930
 1559SOL    HW2 4707   0.322   2.165   4.799
 1560SOL     OW 4708   4.582   1.929   4.847
 1560SOL    HW1 4709   4.526   1.977   4.908
 1560SOL    HW2 4710   4.567   1.972   4.762
 1561SOL     OW 4711   3.828   1.583   3.720
 1561SOL    HW1 4712   3.753   1.589   3.780
 1561SOL    HW2 4713   3.880   1.511   3.753
 1562SOL     OW 4714   4.188   1.060   0.023
 1562SOL    HW1 4715   4.175   1.151  -0.003
 1562SOL    HW2 4716   4.101   1.030   0.051
 1563SOL     OW 4717   1.938   3.244   2.949
 1563SOL    HW1 4718   1.993   3.189   2.893
 1563SOL    HW2 4719   1.850   3.207   2.939
 1564SOL     OW 4720   4.318   2.040   2.420
 1564SOL    HW1 4721   4.234   2.035   2.374
 1564SOL    HW2 4722   4.351   1.950   2.418
 1565SOL     OW 4723   1.924   4.468   1.094
 1565SOL    HW1 4724   1.840   4.438   1.129
 1565SOL    HW2 4725   1.903   4.502   1.007
 1566SOL     OW 4726   0.337   0.580   2.141
 1566SOL    HW1 4727   0.244   0.597   2.158
 1566SOL    HW2 4728   0.382   0.657   2.175
 1567SOL     OW 4729   3.419   0.454   1.769
 1567SOL    HW1 4730   3.386   0.410   1.690
 1567SOL    HW2 4731   3.489   0.398   1.801
 1568SOL     OW 4732   0.643   3.350   4.297
 1568SOL    HW1 4733   0.641   3.428   4.242
 1568SOL    HW2 4734   0.734   3.343   4.326
 1569SOL     OW 4735   3.237   0.503   4.631
 1569SOL    HW1 4736   3.169   0.570   4.635
 1569SOL    HW2 4737   3.196   0.429   4.587
 1570SOL     OW 4738   1.569   2.591   0.806
 1570SOL    HW1 4739   1.635   2.533   0.769
 1570SOL    HW2 4740   1.581   2.583   0.901
 1571SOL     OW 4741   0.327   0.853   0.622
 1571SOL    HW1 4742   0.267   0.780   0.603
 1571SOL    HW2 4743   0.405   0.834   0.570
 1572SOL     OW 4744   1.987   1.828   0.120
 1572SOL    HW1 4745   1.897   1.810   0.146
 1572SOL    HW2 4746   1.985   1.919   0.089
 1573SOL     OW 4747   3.818   0.014   3.130
 1573SOL    HW1 4748   3.881   0.035   3.061
 1573SOL    HW2 4749   3.864   0.034   3.212
 1574SOL     OW 4750   0.482   2.649   2.323
 1574SOL    HW1 4751   0.554   2.588   2.337
 1574SOL    HW2 4752   0.449   2.668   2.411
 1575SOL     OW 4753   2.718   2.096   2.503
 1575SOL    HW1 4754   2.805   2.126   2.475
 1575SOL    HW2 4755   2.678   2.174   2.542
 1576SOL     OW 4756   2.004   2.660   1.155
 1576SOL    HW1 4757   2.069   2.708   1.207
 1576SOL    HW2 4758   1.926   2.715   1.158
 1577SOL     OW 4759   4.877   2.626   3.522
 1577SOL    HW1 4760   4.885   2.585   3.436
 1577SOL    HW2 4761   4.795   2.675   3.518
 1578SOL     OW 4762   3.412   3.908   4.863
 1578SOL    HW1 4763   3.424   3.853   4.940
 1578SOL    HW2 4764   3.439   3.853   4.790
 1579SOL     OW 4765   4.781   4.069   3.806
 1579SOL    HW1 4766   4.830   3.995   3.769
 1579SOL    HW2 4767   4.800   4.142   3.747
 1580SOL     OW 4768   2.140   2.659   3.888
 1580SOL    HW1 4769   2.077   2.605   3.936
 1580SOL    HW2 4770   2.133   2.628   3.798
 1581SOL     OW 4771   1.085   1.094   2.596
 1581SOL    HW1 4772   1.051   1.009   2.567
 1581SOL    HW2 4773   1.154   1.072   2.659
 1582SOL     OW 4774   0.002   0.638   0.988
 1582SOL    HW1 4775  -0.092   0.648   0.997
 1582SOL    HW2 4776   0.016   0.614   0.897
 1583SOL     OW 4777   3.027   1.876   3.895
 1583SOL    HW1 4778   3.112   1.836   3.877
 1583SOL    HW2 4779   3.023   1.952   3.837
 1584SOL     OW 4780   0.532   4.259   4.127
 1584SOL    HW1 4781   0.514   4.307   4.046
 1584SOL    HW2 4782   0.536   4.326   4.195
 1585SOL     OW 4783   3.265   2.895   4.613
 1585SOL    HW1 4784   3.242   2.802   4.618
 1585SOL    HW2 4785   3.195   2.934   4.560
 1586SOL     OW 4786   4.114   4.085   1.975
 1586SOL    HW1 4787   4.192   4.114   1.928
 1586SOL    HW2 4788   4.117   3.989   1.970
 1587SOL     OW 4789   1.032   0.575   0.269
 1587SOL    HW1 4790   1.049   0.488   0.232
 1587SOL    HW2 4791   1.066   0.635   0.203
 1588SOL     OW 4792   3.275   4.402   3.175
 1588SOL    HW1 4793   3.242   4.314   3.191
 1588SOL    HW2 4794   3.347   4.413   3.237
 1589SOL     OW 4795   0.295   1.533   3.732
 1589SOL    HW1 4796   0.208   1.562   3.704
 1589SOL    HW2 4797   0.339   1.614   3.761
 1590SOL     OW 4798   0.829   1.930   0.758
 1590SOL    HW1 4799   0.784   1.923   0.674
 1590SOL    HW2 4800   0.832   1.840   0.791
 1591SOL     OW 4801   2.376   4.636   0.919
 1591SOL    HW1 4802   2.330   4.566   0.872
 1591SOL    HW2 4803   2.459   4.597   0.944
 1592SOL     OW 4804   0.829   3.400   1.300
 1592SOL    HW1 4805   0.921   3.426   1.304
 1592SOL    HW2 4806   0.817   3.367   1.211
 1593SOL     OW 4807   0.986   1.256   3.957
 1593SOL    HW1 4808   1.071   1.288   3.987
 1593SOL    HW2 4809   0.986   1.163   3.980
 1594SOL     OW 4810   2.765   3.023   0.055
 1594SOL    HW1 4811   2.690   3.006  -0.003
 1594SOL    HW2 4812   2.836   2.970   0.018
 1595SOL     OW 4813   2.941   4.040   3.263
 1595SOL    HW1 4814   2.914   3.999   3.345
 1595SOL    HW2 4815   2.863   4.037   3.208
 1596SOL     OW 4816   3.494   1.958   3.314
 1596SOL    HW1 4817   3.512   1.890   3.379
 1596SOL    HW2 4818   3.423   2.010   3.353
 1597SOL     OW 4819   3.606   3.673   2.878
 1597SOL    HW1 4820   3.529   3.666   2.934
 1597SOL    HW2 4821   3.603   3.594   2.824
 1598SOL     OW 4822   2.519   1.553   2.264
 1598SOL    HW1 4823   2.489   1.625   2.320
 1598SOL    HW2 4824   2.553   1.487   2.325
 1599SOL     OW 4825   2.435   1.839   4.427
 1599SOL    HW1 4826   2.510   1.826   4.368
 1599SOL    HW2 4827   2.360   1.802   4.379
 1600SOL     OW 4828   4.346   2.914   4.822
 1600SOL    HW1 4829   4.337   2.988   4.882
 1600SOL    HW2 4830   4.279   2.930   4.754
 1601SOL     OW 4831   1.581   1.640   2.359
 1601SOL    HW1 4832   1.628   1.632   2.442
 1601SOL    HW2 4833   1.627   1.709   2.312
 1602SOL     OW 4834   4.381   1.511   2.812
 1602SOL    HW1 4835   4.423   1.534   2.729
 1602SOL    HW2 4836   4.446   1.531   2.879
 1603SOL     OW 4837   1.191   0.370   4.278
 1603SOL    HW1 4838   1.262   0.400   4.222
 1603SOL    HW2 4839   1.236   0.335   4.356
 1604SOL     OW 4840   2.372   3.720   2.678
 1604SOL    HW1 4841   2.396   3.702   2.769
 1604SOL    HW2 4842   2.360   3.815   2.675
 1605SOL     OW 4843   3.149   4.353   2.924
 1605SOL    HW1 4844   3.213   4.370   2.854
 1605SOL    HW2 4845   3.192   4.385   3.003
 1606SOL     OW 4846   4.456   3.290   0.708
 1606SOL    HW1 4847   4.547   3.309   0.685
 1606SOL    HW2 4848   4.413   3.376   0.708
 1607SOL     OW 4849   0.948   3.372   0.386
 1607SOL    HW1 4850   0.866   3.380   0.435
 1607SOL    HW2 4851   0.982   3.286   0.411
 1608SOL     OW 4852   4.701   4.543   3.883
 1608SOL    HW1 4853   4.698   4.635   3.911
 1608SOL    HW2 4854   4.660   4.495   3.955
 1609SOL     OW 4855   0.834   2.685   3.799
 1609SOL    HW1 4856   0.777   2.617   3.766
 1609SOL    HW2 4857   0.859   2.655   3.887
 1610SOL     OW 4858   3.966   3.262   3.670
 1610SOL    HW1 4859   3.890   3.315   3.694
 1610SOL    HW2 4860   3.960   3.253   3.575
 1611SOL     OW 4861   1.955   2.865   2.949
 1611SOL    HW1 4862   2.045   2.831   2.942
 1611SOL    HW2 4863   1.963   2.944   3.002
 1612SOL     OW 4864   1.749   1.554   2.116
 1612SOL    HW1 4865   1.685   1.576   2.183
 1612SOL    HW2 4866   1.696   1.537   2.038
 1613SOL     OW 4867   2.440   0.791   0.251
 1613SOL    HW1 4868   2.467   0.742   0.173
 1613SOL    HW2 4869   2.398   0.870   0.216
 1614SOL     OW 4870   1.982   2.406   4.691
 1614SOL    HW1 4871   1.897   2.430   4.654
 1614SOL    HW2 4872   1.962   2.335   4.753
 1615SOL     OW 4873   4.612   1.715   0.734
 1615SOL    HW1 4874   4.551   1.789   0.735
 1615SOL    HW2 4875   4.612   1.682   0.824
 1616SOL     OW 4876   2.195   0.277   3.921
 1616SOL    HW1 4877   2.203   0.188   3.955
 1616SOL    HW2 4878   2.106   0.304   3.943
 1617SOL     OW 4879   1.205   2.376   3.495
 1617SOL    HW1 4880   1.267   2.309   3.465
 1617SOL    HW2 4881   1.130   2.326   3.527
 1618SOL     OW 4882   1.954   4.798   1.627
 1618SOL    HW1 4883   1.978   4.799   1.719
 1618SOL    HW2 4884   1.943   4.705   1.606
 1619SOL     OW 4885   0.149   1.296   0.031
 1619SOL    HW1 4886   0.069   1.317  -0.017
 1619SOL    HW2 4887   0.199   1.378   0.032
 1620SOL     OW 4888   4.409   3.483   0.337
 1620SOL    HW1 4889   4.393   3.522   0.423
 1620SOL    HW2 4890   4.322   3.460   0.305
 1621SOL     OW 4891   4.180   0.371   1.384
 1621SOL    HW1 4892   4.159   0.376   1.290
 1621SOL    HW2 4893   4.112   0.314   1.420
 1622SOL     OW 4894   2.766   2.824   2.624
 1622SOL    HW1 4895   2.821   2.748   2.640
 1622SOL    HW2 4896   2.819   2.899   2.649
 1623SOL     OW 4897   4.375   4.787   3.861
 1623SOL    HW1 4898   4.303   4.725   3.875
 1623SOL    HW2 4899   4.427   4.781   3.941
 1624SOL     OW 4900   0.058   3.596   1.806
 1624SOL    HW1 4901  -0.009   3.579   1.740
 1624SOL    HW2 4902   0.029   3.676   1.850
 1625SOL     OW 4903   3.601   2.324   3.046
 1625SOL    HW1 4904   3.636   2.394   3.100
 1625SOL    HW2 4905   3.677   2.271   3.022
 1626SOL     OW 4906   2.819   0.396   3.445
 1626SOL    HW1 4907   2.779   0.426   3.527
 1626SOL    HW2 4908   2.871   0.320   3.470
 1627SOL     OW 4909   4.029   4.587   2.776
 1627SOL    HW1 4910   4.077   4.510   2.745
 1627SOL    HW2 4911   4.093   4.658   2.775
 1628SOL     OW 4912   4.415   4.806   0.444
 1628SOL    HW1 4913   4.496   4.823   0.492
 1628SOL    HW2 4914   4.383   4.723   0.478
 1629SOL     OW 4915   1.516   0.921   4.719
 1629SOL    HW1 4916   1.511   1.013   4.745
 1629SOL    HW2 4917   1.608   0.898   4.730
 1630SOL     OW 4918   3.888   3.703   2.766
 1630SOL    HW1 4919   3.798   3.677   2.785
 1630SOL    HW2 4920   3.939   3.622   2.770
 1631SOL     OW 4921   2.936   3.405   1.933
 1631SOL    HW1 4922   2.850   3.362   1.928
 1631SOL    HW2 4923   2.978   3.386   1.850
 1632SOL     OW 4924   2.274   1.021   4.179
 1632SOL    HW1 4925   2.216   1.085   4.138
 1632SOL    HW2 4926   2.263   0.942   4.125
 1633SOL     OW 4927   2.281   4.644   0.306
 1633SOL    HW1 4928   2.356   4.586   0.314
 1633SOL    HW2 4929   2.267   4.654   0.212
 1634SOL     OW 4930   0.032   3.745   1.172
 1634SOL    HW1 4931   0.065   3.706   1.091
 1634SOL    HW2 4932   0.040   3.839   1.158
 1635SOL     OW 4933   4.426   4.348   3.192
 1635SOL    HW1 4934   4.370   4.374   3.265
 1635SOL    HW2 4935   4.396   4.401   3.118
 1636SOL     OW 4936   0.605   0.997   2.867
 1636SOL    HW1 4937   0.685   1.040   2.837
 1636SOL    HW2 4938   0.621   0.904   2.854
 1637SOL     OW 4939   3.781   2.841   0.599
 1637SOL    HW1 4940   3.728   2.911   0.638
 1637SOL    HW2 4941   3.764   2.849   0.505
 1638SOL     OW 4942   0.328   4.216   0.427
 1638SOL    HW1 4943   0.275   4.269   0.367
 1638SOL    HW2 4944   0.418   4.229   0.397
 1639SOL     OW 4945   3.754   0.098   4.385
 1639SOL    HW1 4946   3.780   0.180   4.343
 1639SOL    HW2 4947   3.824   0.036   4.363
 1640SOL     OW 4948   0.703   4.004   1.392
 1640SOL    HW1 4949   0.693   3.909   1.401
 1640SOL    HW2 4950   0.793   4.015   1.362
 1641SOL     OW 4951   2.920   1.120   4.885
 1641SOL    HW1 4952   3.012   1.124   4.861
 1641SOL    HW2 4953   2.905   1.200   4.936
 1642SOL     OW 4954   3.822   2.089   0.159
 1642SOL    HW1 4955   3.914   2.078   0.184
 1642SOL    HW2 4956   3.825   2.152   0.087
 1643SOL     OW 4957   3.021   4.207   3.879
 1643SOL    HW1 4958   2.933   4.236   3.904
 1643SOL    HW2 4959   3.006   4.125   3.832
 1644SOL     OW 4960   0.335   4.649   1.411
 1644SOL    HW1 4961   0.429   4.634   1.427
 1644SOL    HW2 4962   0.292   4.573   1.450
 1645SOL     OW 4963   2.460   0.511   4.610
 1645SOL    HW1 4964   2.389   0.528   4.671
 1645SOL    HW2 4965   2.484   0.597   4.575
 1646SOL     OW 4966   3.686   0.221   0.820
 1646SOL    HW1 4967   3.666   0.186   0.733
 1646SOL    HW2 4968   3.775   0.191   0.838
 1647SOL     OW 4969   3.302   2.459   2.498
 1647SOL    HW1 4970   3.297   2.442   2.404
 1647SOL    HW2 4971   3.287   2.553   2.507
 1648SOL     OW 4972   1.365   0.700   3.636
 1648SOL    HW1 4973   1.400   0.788   3.651
 1648SOL    HW2 4974   1.286   0.714   3.584
 1649SOL     OW 4975   4.504   2.013   2.143
 1649SOL    HW1 4976   4.539   1.988   2.058
 1649SOL    HW2 4977   4.560   2.086   2.172
 1650SOL     OW 4978   1.305   4.689   1.851
 1650SOL    HW1 4979   1.237   4.750   1.878
 1650SOL    HW2 4980   1.354   4.736   1.783
 1651SOL     OW 4981   0.655   0.318   1.178
 1651SOL    HW1 4982   0.642   0.348   1.268
 1651SOL    HW2 4983   0.587   0.252   1.165
 1652SOL     OW 4984   0.666   4.197   1.048
 1652SOL    HW1 4985   0.614   4.120   1.070
 1652SOL    HW2 4986   0.720   4.169   0.974
 1653SOL     OW 4987   4.364   3.039   2.519
 1653SOL    HW1 4988   4.294   2.974   2.517
 1653SOL    HW2 4989   4.340   3.103   2.453
 1654SOL     OW 4990   1.914   0.302   1.029
 1654SOL    HW1 4991   1.935   0.227   1.084
 1654SOL    HW2 4992   1.978   0.299   0.958
 1655SOL     OW 4993   3.688   0.400   0.088
 1655SOL    HW1 4994   3.676   0.475   0.029
 1655SOL    HW2 4995   3.678   0.437   0.176
 1656SOL     OW 4996   1.029   0.068   3.818
 1656SOL    HW1 4997   1.054   0.086   3.909
 1656SOL    HW2 4998   0.940   0.102   3.811
 1657SOL     OW 4999   4.140   2.024   3.777
 1657SOL    HW1 5000   4.184   2.062   3.701
 1657SOL    HW2 5001   4.058   1.989   3.742
 1658SOL     OW 5002   1.419   3.921   0.299
 1658SOL    HW1 5003   1.430   3.849   0.237
 1658SOL    HW2 5004   1.475   3.991   0.265
 1659SOL     OW 5005   1.682   3.814   0.764
 1659SOL    HW1 5006   1.655   3.748   0.828
 1659SOL    HW2 5007   1.620   3.803   0.691
 1660SOL     OW 5008   1.400   0.038   0.697
 1660SOL    HW1 5009   1.479   0.004   0.739
 1660SOL    HW2 5010   1.328  -0.006   0.743
 1661SOL     OW 5011   1.982   0.008   0.148
 1661SOL    HW1 5012   1.962  -0.065   0.206
 1661SOL    HW2 5013   2.064   0.045   0.183
 1662SOL     OW 5014   1.597   1.262   3.723
 1662SOL    HW1 5015   1.525   1.289   3.779
 1662SOL    HW2 5016   1.565   1.183   3.679
 1663SOL     OW 5017   0.822   1.474   3.985
 1663SOL    HW1 5018   0.781   1.489   3.900
 1663SOL    HW2 5019   0.870   1.392   3.975
 1664SOL     OW 5020   2.819   2.986   2.966
 1664SOL    HW1 5021   2.801   2.893   2.982
 1664SOL    HW2 5022   2.772   3.032   3.035
 1665SOL     OW 5023   1.269   3.282   4.824
 1665SOL    HW1 5024   1.199   3.270   4.887
 1665SOL    HW2 5025   1.297   3.194   4.802
 1666SOL     OW 5026   0.697   0.307   0.908
 1666SOL    HW1 5027   0.675   0.311   1.001
 1666SOL    HW2 5028   0.762   0.377   0.896
 1667SOL     OW 5029   4.598   3.455   2.069
 1667SOL    HW1 5030   4.534   3.411   2.015
 1667SOL    HW2 5031   4.679   3.455   2.017
 1668SOL     OW 5032   3.723   0.980   0.585
 1668SOL    HW1 5033   3.782   0.998   0.511
 1668SOL    HW2 5034   3.766   1.021   0.660
 1669SOL     OW 5035   1.203   0.267   2.373
 1669SOL    HW1 5036   1.239   0.320   2.444
 1669SOL    HW2 5037   1.123   0.312   2.347
 1670SOL     OW 5038   3.080   4.661   2.483
 1670SOL    HW1 5039   3.035   4.581   2.455
 1670SOL    HW2 5040   3.023   4.732   2.452
 1671SOL     OW 5041   4.491   2.451   0.438
 1671SOL    HW1 5042   4.400   2.469   0.414
 1671SOL    HW2 5043   4.537   2.446   0.354
 1672SOL     OW 5044   1.704   2.534   1.524
 1672SOL    HW1 5045   1.696   2.629   1.522
 1672SOL    HW2 5046   1.796   2.516   1.507
 1673SOL     OW 5047   2.810   1.040   0.742
 1673SOL    HW1 5048   2.835   0.953   0.712
 1673SOL    HW2 5049   2.735   1.025   0.800
 1674SOL     OW 5050   4.380   3.045   3.358
 1674SOL    HW1 5051   4.372   2.965   3.410
 1674SOL    HW2 5052   4.293   3.059   3.321
 1675SOL     OW 5053   1.844   2.078   1.029
 1675SOL    HW1 5054   1.810   2.165   1.050
 1675SOL    HW2 5055   1.780   2.040   0.970
 1676SOL     OW 5056   4.892   0.140   4.423
 1676SOL    HW1 5057   4.811   0.100   4.390
 1676SOL    HW2 5058   4.868   0.232   4.439
 1677SOL     OW 5059   1.049   2.790   4.218
 1677SOL    HW1 5060   1.138   2.768   4.193
 1677SOL    HW2 5061   1.053   2.802   4.313
 1678SOL     OW 5062   4.429   3.670   2.061
 1678SOL    HW1 5063   4.492   3.597   2.063
 1678SOL    HW2 5064   4.380   3.657   1.980
 1679SOL     OW 5065   4.901   0.965   2.845
 1679SOL    HW1 5066   4.818   1.002   2.814
 1679SOL    HW2 5067   4.876   0.907   2.917
 1680SOL     OW 5068   1.455   3.769   1.141
 1680SOL    HW1 5069   1.539   3.759   1.186
 1680SOL    HW2 5070   1.478   3.782   1.049
 1681SOL     OW 5071   4.927   0.659   3.860
 1681SOL    HW1 5072   4.939   0.735   3.919
 1681SOL    HW2 5073   4.927   0.584   3.919
 1682SOL     OW 5074   3.369   4.861   3.630
 1682SOL    HW1 5075   3.457   4.827   3.615
 1682SOL    HW2 5076   3.312   4.785   3.616
 1683SOL     OW 5077   3.973   3.276   2.067
 1683SOL    HW1 5078   3.908   3.272   1.997
 1683SOL    HW2 5079   3.923   3.298   2.145
 1684SOL     OW 5080   0.551   4.674   0.027
 1684SOL    HW1 5081   0.526   4.619   0.101
 1684SOL    HW2 5082   0.626   4.629  -0.012
 1685SOL     OW 5083   0.825   1.765   3.945
 1685SOL    HW1 5084   0.747   1.781   3.998
 1685SOL    HW2 5085   0.838   1.671   3.949
 1686SOL     OW 5086   2.358   1.388   2.937
 1686SOL    HW1 5087   2.325   1.299   2.925
 1686SOL    HW2 5088   2.426   1.398   2.871
 1687SOL     OW 5089   4.890   3.393   3.196
 1687SOL    HW1 5090   4.879   3.319   3.137
 1687SOL    HW2 5091   4.938   3.357   3.271
 1688SOL     OW 5092   0.152   1.854   4.488
 1688SOL    HW1 5093   0.093   1.799   4.436
 1688SOL    HW2 5094   0.200   1.906   4.423
 1689SOL     OW 5095   2.123   0.754   0.046
 1689SOL    HW1 5096   2.139   0.690   0.114
 1689SOL    HW2 5097   2.188   0.823   0.061
 1690SOL     OW 5098   0.494   3.371   3.561
 1690SOL    HW1 5099   0.482   3.279   3.585
 1690SOL    HW2 5100   0.498   3.370   3.465
 1691SOL     OW 5101   1.384   3.441   4.564
 1691SOL    HW1 5102   1.450   3.470   4.501
 1691SOL    HW2 5103   1.424   3.457   4.649
 1692SOL     OW 5104   0.264   0.193   1.113
 1692SOL    HW1 5105   0.251   0.135   1.188
 1692SOL    HW2 5106   0.354   0.175   1.085
 1693SOL     OW 5107   3.441   4.209   0.510
 1693SOL    HW1 5108   3.358   4.203   0.462
 1693SOL    HW2 5109   3.425   4.161   0.591
 1694SOL     OW 5110   0.080   2.914   2.741
 1694SOL    HW1 5111   0.121   2.827   2.733
 1694SOL    HW2 5112   0.001   2.908   2.687
 1695SOL     OW 5113   2.178   4.340   3.589
 1695SOL    HW1 5114   2.126   4.415   3.617
 1695SOL    HW2 5115   2.134   4.264   3.628
 1696SOL     OW 5116   2.990   4.897   3.999
 1696SOL    HW1 5117   3.069   4.938   4.036
 1696SOL    HW2 5118   3.016   4.872   3.910
 1697SOL     OW 5119   3.614   4.557   3.070
 1697SOL    HW1 5120   3.696   4.554   3.021
 1697SOL    HW2 5121   3.584   4.466   3.072
 1698SOL     OW 5122   2.603   2.503   1.315
 1698SOL    HW1 5123   2.509   2.519   1.318
 1698SOL    HW2 5124   2.635   2.532   1.401
 1699SOL     OW 5125   0.086   3.143   3.606
 1699SOL    HW1 5126   0.061   3.184   3.524
 1699SOL    HW2 5127   0.050   3.201   3.674
 1700SOL     OW 5128   2.791   1.360   2.814
 1700SOL    HW1 5129   2.724   1.307   2.771
 1700SOL    HW2 5130   2.746   1.406   2.884
 1701SOL     OW 5131   1.929   2.044   2.376
 1701SOL    HW1 5132   1.877   2.032   2.454
 1701SOL    HW2 5133   2.013   2.003   2.396
 1702SOL     OW 5134   0.710   2.386   1.601
 1702SOL    HW1 5135   0.749   2.467   1.569
 1702SOL    HW2 5136   0.716   2.393   1.696
 1703SOL     OW 5137   4.760   1.250   1.089
 1703SOL    HW1 5138   4.774   1.279   0.999
 1703SOL    HW2 5139   4.768   1.155   1.085
 1704SOL     OW 5140   3.554   4.173   1.992
 1704SOL    HW1 5141   3.471   4.157   2.038
 1704SOL    HW2 5142   3.607   4.222   2.055
 1705SOL     OW 5143   4.748   4.867   0.058
 1705SOL    HW1 5144   4.676   4.826   0.010
 1705SOL    HW2 5145   4.827   4.839   0.011
 1706SOL     OW 5146   0.631   2.636   4.706
 1706SOL    HW1 5147   0.564   2.676   4.651
 1706SOL    HW2 5148   0.653   2.704   4.769
 1707SOL     OW 5149   3.637   3.536   4.762
 1707SOL    HW1 5150   3.593   3.461   4.724
 1707SOL    HW2 5151   3.616   3.532   4.855
 1708SOL     OW 5152   1.327   1.661   0.297
 1708SOL    HW1 5153   1.421   1.678   0.306
 1708SOL    HW2 5154   1.322   1.576   0.254
 1709SOL     OW 5155   0.759   4.088   2.086
 1709SOL    HW1 5156   0.722   4.001   2.099
 1709SOL    HW2 5157   0.705   4.127   2.016
 1710SOL     OW 5158   2.600   1.578   1.843
 1710SOL    HW1 5159   2.628   1.664   1.812
 1710SOL    HW2 5160   2.668   1.518   1.811
 1711SOL     OW 5161   2.985   4.091   1.956
 1711SOL    HW1 5162   2.966   4.079   2.049
 1711SOL    HW2 5163   2.962   4.183   1.938
 1712SOL     OW 5164   4.048   0.776   0.349
 1712SOL    HW1 5165   4.128   0.725   0.344
 1712SOL    HW2 5166   4.078   0.865   0.367
 1713SOL     OW 5167   0.550   1.889   4.202
 1713SOL    HW1 5168   0.583   1.976   4.226
 1713SOL    HW2 5169   0.538   1.893   4.107
 1714SOL     OW 5170   0.508   2.690   3.265
 1714SOL    HW1 5171   0.425   2.643   3.274
 1714SOL    HW2 5172   0.510   2.718   3.174
 1715SOL     OW 5173   3.991   4.912   0.657
 1715SOL    HW1 5174   3.979   4.982   0.721
 1715SOL    HW2 5175   4.065   4.941   0.603
 1716SOL     OW 5176   2.338   0.161   0.564
 1716SOL    HW1 5177   2.356   0.087   0.622
 1716SOL    HW2 5178   2.285   0.124   0.494
 1717SOL     OW 5179   1.810   1.899   4.458
 1717SOL    HW1 5180   1.744   1.914   4.526
 1717SOL    HW2 5181   1.891   1.932   4.497
 1718SOL     OW 5182   3.799   3.209   0.582
 1718SOL    HW1 5183   3.771   3.294   0.549
 1718SOL    HW2 5184   3.839   3.228   0.667
 1719SOL     OW 5185   1.258   2.575   4.462
 1719SOL    HW1 5186   1.333   2.631   4.443
 1719SOL    HW2 5187   1.184   2.619   4.420
 1720SOL     OW 5188   4.625   0.576   4.435
 1720SOL    HW1 5189   4.603   0.587   4.343
 1720SOL    HW2 5190   4.575   0.644   4.481
 1721SOL     OW 5191   4.805   1.582   3.478
 1721SOL    HW1 5192   4.771   1.551   3.394
 1721SOL    HW2 5193   4.727   1.606   3.528
 1722SOL     OW 5194   3.825   1.775   3.483
 1722SOL    HW1 5195   3.818   1.701   3.544
 1722SOL    HW2 5196   3.844   1.735   3.398
 1723SOL     OW 5197   2.800   2.873   0.727
 1723SOL    HW1 5198   2.777   2.931   0.655
 1723SOL    HW2 5199   2.891   2.894   0.748
 1724SOL     OW 5200   1.439   0.680   3.324
 1724SOL    HW1 5201   1.407   0.723   3.404
 1724SOL    HW2 5202   1.520   0.726   3.302
 1725SOL     OW 5203   2.765   3.338   4.518
 1725SOL    HW1 5204   2.720   3.302   4.595
 1725SOL    HW2 5205   2.816   3.411   4.553
 1726SOL     OW 5206   4.420   0.825   1.535
 1726SOL    HW1 5207   4.375   0.873   1.466
 1726SOL    HW2 5208   4.509   0.858   1.534
 1727SOL     OW 5209   1.910   4.022   1.053
 1727SOL    HW1 5210   1.976   4.035   0.985
 1727SOL    HW2 5211   1.945   3.952   1.108
 1728SOL     OW 5212   0.725   2.038   1.656
 1728SOL    HW1 5213   0.771   1.954   1.663
 1728SOL    HW2 5214   0.753   2.073   1.571
 1729SOL     OW 5215   4.348   1.717   0.855
 1729SOL    HW1 5216   4.314   1.800   0.888
 1729SOL    HW2 5217   4.298   1.700   0.776
 1730SOL     OW 5218   4.015   2.889   3.838
 1730SOL    HW1 5219   4.027   2.816   3.777
 1730SOL    HW2 5220   3.933   2.929   3.812
 1731SOL     OW 5221   2.742   2.324   3.197
 1731SOL    HW1 5222   2.760   2.276   3.116
 1731SOL    HW2 5223   2.743   2.416   3.172
 1732SOL     OW 5224   3.275   0.031   3.286
 1732SOL    HW1 5225   3.259   0.054   3.194
 1732SOL    HW2 5226   3.339  -0.040   3.282
 1733SOL     OW 5227   2.733   0.353   4.118
 1733SOL    HW1 5228   2.739   0.329   4.210
 1733SOL    HW2 5229   2.642   0.382   4.106
 1734SOL     OW 5230   1.756   0.175   0.226
 1734SOL    HW1 5231   1.812   0.103   0.196
 1734SOL    HW2 5232   1.695   0.134   0.287
 1735SOL     OW 5233   2.606   0.948   3.527
 1735SOL    HW1 5234   2.547   0.932   3.600
 1735SOL    HW2 5235   2.611   1.044   3.521
 1736SOL     OW 5236   1.085   0.712   2.039
 1736SOL    HW1 5237   1.120   0.625   2.059
 1736SOL    HW2 5238   1.056   0.746   2.124
 1737SOL     OW 5239   4.062   0.948   1.964
 1737SOL    HW1 5240   4.031   0.858   1.969
 1737SOL    HW2 5241   4.102   0.955   1.877
 1738SOL     OW 5242   4.184   3.425   3.215
 1738SOL    HW1 5243   4.274   3.455   3.202
 1738SOL    HW2 5244   4.131   3.486   3.165
 1739SOL     OW 5245   1.923   2.713   4.438
 1739SOL    HW1 5246   1.939   2.754   4.523
 1739SOL    HW2 5247   1.883   2.783   4.386
 1740SOL     OW 5248   2.309   1.112   0.640
 1740SOL    HW1 5249   2.283   1.204   0.645
 1740SOL    HW2 5250   2.398   1.115   0.604
 1741SOL     OW 5251   0.977   0.840   2.552
 1741SOL    HW1 5252   0.883   0.855   2.549
 1741SOL    HW2 5253   0.987   0.757   2.599
 1742SOL     OW 5254   3.081   4.568   4.777
 1742SOL    HW1 5255   3.143   4.550   4.706
 1742SOL    HW2 5256   3.129   4.623   4.838
 1743SOL     OW 5257   1.997   2.070   1.799
 1743SOL    HW1 5258   1.956   2.153   1.823
 1743SOL    HW2 5259   2.028   2.034   1.882
 1744SOL     OW 5260   0.449   4.319   4.488
 1744SOL    HW1 5261   0.471   4.233   4.452
 1744SOL    HW2 5262   0.359   4.334   4.458
 1745SOL     OW 5263   1.585   2.316   1.390
 1745SOL    HW1 5264   1.550   2.267   1.464
 1745SOL    HW2 5265   1.613   2.400   1.427
 1746SOL     OW 5266   1.976   0.444   3.651
 1746SOL    HW1 5267   1.953   0.370   3.595
 1746SOL    HW2 5268   1.962   0.521   3.595
 1747SOL     OW 5269   0.637   4.276   2.250
 1747SOL    HW1 5270   0.561   4.270   2.191
 1747SOL    HW2 5271   0.687   4.197   2.232
 1748SOL     OW 5272   3.622   3.023   4.051
 1748SOL    HW1 5273   3.711   3.059   4.044
 1748SOL    HW2 5274   3.595   3.009   3.960
 1749SOL     OW 5275   1.769   4.274   3.683
 1749SOL    HW1 5276   1.702   4.298   3.619
 1749SOL    HW2 5277   1.721   4.232   3.754
 1750SOL     OW 5278   0.456   2.087   0.346
 1750SOL    HW1 5279   0.431   2.117   0.434
 1750SOL    HW2 5280   0.479   1.995   0.358
 1751SOL     OW 5281   4.166   4.838   4.144
 1751SOL    HW1 5282   4.249   4.887   4.140
 1751SOL    HW2 5283   4.112   4.879   4.076
 1752SOL     OW 5284   2.825   0.364   4.761
 1752SOL    HW1 5285   2.807   0.443   4.812
 1752SOL    HW2 5286   2.738   0.328   4.742
 1753SOL     OW 5287   3.048   0.684   4.663
 1753SOL    HW1 5288   3.043   0.694   4.759
 1753SOL    HW2 5289   3.073   0.771   4.631
 1754SOL     OW 5290   4.237   1.960   0.936
 1754SOL    HW1 5291   4.174   2.027   0.962
 1754SOL    HW2 5292   4.219   1.945   0.843
 1755SOL     OW 5293   4.299   0.810   3.185
 1755SOL    HW1 5294   4.241   0.777   3.115
 1755SOL    HW2 5295   4.303   0.904   3.170
 1756SOL     OW 5296   2.586   3.327   0.288
 1756SOL    HW1 5297   2.601   3.416   0.318
 1756SOL    HW2 5298   2.672   3.285   0.293
 1757SOL     OW 5299   2.239   0.518   3.767
 1757SOL    HW1 5300   2.162   0.513   3.711
 1757SOL    HW2 5301   2.236   0.438   3.820
 1758SOL     OW 5302   3.366   4.040   2.491
 1758SOL    HW1 5303   3.361   4.127   2.532
 1758SOL    HW2 5304   3.350   3.979   2.563
 1759SOL     OW 5305   0.462   0.820   2.148
 1759SOL    HW1 5306   0.426   0.909   2.146
 1759SOL    HW2 5307   0.545   0.826   2.101
 1760SOL     OW 5308   0.020   4.084   2.054
 1760SOL    HW1 5309   0.103   4.070   2.098
 1760SOL    HW2 5310  -0.014   3.996   2.038
 1761SOL     OW 5311   0.179   4.259   4.180
 1761SOL    HW1 5312   0.172   4.338   4.233
 1761SOL    HW2 5313   0.109   4.268   4.115
 1762SOL     OW 5314   1.754   4.155   1.838
 1762SOL    HW1 5315   1.806   4.220   1.886
 1762SOL    HW2 5316   1.739   4.085   1.902
 1763SOL     OW 5317   1.205   0.751   0.158
 1763SOL    HW1 5318   1.265   0.793   0.096
 1763SOL    HW2 5319   1.261   0.699   0.215
 1764SOL     OW 5320   0.928   0.622   1.835
 1764SOL    HW1 5321   0.980   0.542   1.839
 1764SOL    HW2 5322   0.959   0.675   1.908
 1765SOL     OW 5323   3.324   3.859   2.771
 1765SOL    HW1 5324   3.241   3.896   2.802
 1765SOL    HW2 5325   3.308   3.765   2.766
 1766SOL     OW 5326   4.308   0.001   0.714
 1766SOL    HW1 5327   4.280  -0.025   0.802
 1766SOL    HW2 5328   4.341  -0.080   0.674
 1767SOL     OW 5329   4.231   1.610   4.348
 1767SOL    HW1 5330   4.174   1.533   4.349
 1767SOL    HW2 5331   4.179   1.678   4.307
 1768SOL     OW 5332   4.853   3.397   1.990
 1768SOL    HW1 5333   4.908   3.418   2.065
 1768SOL    HW2 5334   4.914   3.367   1.922
 1769SOL     OW 5335   4.906   2.175   1.144
 1769SOL    HW1 5336   4.819   2.198   1.113
 1769SOL    HW2 5337   4.966   2.218   1.083
 1770SOL     OW 5338   0.473   4.675   4.486
 1770SOL    HW1 5339   0.392   4.667   4.436
 1770SOL    HW2 5340   0.457   4.627   4.567
 1771SOL     OW 5341   4.918   0.120   2.357
 1771SOL    HW1 5342   4.929   0.154   2.268
 1771SOL    HW2 5343   4.827   0.139   2.379
 1772SOL     OW 5344   3.091   2.282   1.720
 1772SOL    HW1 5345   3.147   2.330   1.781
 1772SOL    HW2 5346   3.063   2.348   1.656
 1773SOL     OW 5347   3.949   0.517   0.440
 1773SOL    HW1 5348   3.973   0.494   0.530
 1773SOL    HW2 5349   3.989   0.603   0.426
 1774SOL     OW 5350   1.471   2.230   3.948
 1774SOL    HW1 5351   1.407   2.241   3.878
 1774SOL    HW2 5352   1.418   2.213   4.026
 1775SOL     OW 5353   0.241   2.389   0.296
 1775SOL    HW1 5354   0.240   2.440   0.378
 1775SOL    HW2 5355   0.320   2.419   0.251
 1776SOL     OW 5356   4.517   3.983   0.150
 1776SOL    HW1 5357   4.560   4.022   0.074
 1776SOL    HW2 5358   4.539   4.041   0.223
 1777SOL     OW 5359   0.060   1.625   3.695
 1777SOL    HW1 5360   0.049   1.698   3.755
 1777SOL    HW2 5361  -0.012   1.634   3.632
 1778SOL     OW 5362   4.889   3.157   1.401
 1778SOL    HW1 5363   4.969   3.209   1.407
 1778SOL    HW2 5364   4.850   3.181   1.317
 1779SOL     OW 5365   0.519   1.991   1.814
 1779SOL    HW1 5366   0.601   2.012   1.769
 1779SOL    HW2 5367   0.495   2.073   1.858
 1780SOL     OW 5368   1.758   1.964   0.566
 1780SOL    HW1 5369   1.755   1.877   0.527
 1780SOL    HW2 5370   1.811   1.954   0.645
 1781SOL     OW 5371   1.862   2.672   3.101
 1781SOL    HW1 5372   1.866   2.737   3.030
 1781SOL    HW2 5373   1.868   2.724   3.181
 1782SOL     OW 5374   3.040   0.097   1.398
 1782SOL    HW1 5375   2.962   0.040   1.395
 1782SOL    HW2 5376   3.106   0.048   1.350
 1783SOL     OW 5377   4.578   0.655   4.174
 1783SOL    HW1 5378   4.514   0.720   4.145
 1783SOL    HW2 5379   4.566   0.582   4.114
 1784SOL     OW 5380   4.887   0.044   0.300
 1784SOL    HW1 5381   4.828   0.070   0.371
 1784SOL    HW2 5382   4.832  -0.004   0.239
 1785SOL     OW 5383   1.768   0.950   2.533
 1785SOL    HW1 5384   1.674   0.947   2.550
 1785SOL    HW2 5385   1.786   1.041   2.512
 1786SOL     OW 5386   0.199   0.979   2.447
 1786SOL    HW1 5387   0.136   1.036   2.403
 1786SOL    HW2 5388   0.146   0.905   2.478
 1787SOL     OW 5389   0.884   3.657   1.524
 1787SOL    HW1 5390   0.962   3.634   1.473
 1787SOL    HW2 5391   0.821   3.690   1.459
 1788SOL     OW 5392   0.480   1.815   0.445
 1788SOL    HW1 5393   0.495   1.721   0.449
 1788SOL    HW2 5394   0.395   1.828   0.486
 1789SOL     OW 5395   1.342   2.130   4.435
 1789SOL    HW1 5396   1.269   2.180   4.471
 1789SOL    HW2 5397   1.419   2.166   4.479
 1790SOL     OW 5398   4.861   0.772   2.443
 1790SOL    HW1 5399   4.830   0.682   2.456
 1790SOL    HW2 5400   4.782   0.820   2.416
 1791SOL     OW 5401   2.259   1.202   3.757
 1791SOL    HW1 5402   2.271   1.223   3.850
 1791SOL    HW2 5403   2.252   1.288   3.715
 1792SOL     OW 5404   1.316   2.042   3.156
 1792SOL    HW1 5405   1.329   1.953   3.123
 1792SOL    HW2 5406   1.327   2.098   3.079
 1793SOL     OW 5407   4.076   2.391   1.146
 1793SOL    HW1 5408   4.087   2.486   1.147
 1793SOL    HW2 5409   4.098   2.363   1.235
 1794SOL     OW 5410   4.065   3.096   0.097
 1794SOL    HW1 5411   4.038   3.020   0.148
 1794SOL    HW2 5412   4.064   3.066   0.006
 1795SOL     OW 5413   2.538   1.945   1.029
 1795SOL    HW1 5414   2.443   1.932   1.026
 1795SOL    HW2 5415   2.555   1.979   1.117
 1796SOL     OW 5416   1.702   2.301   3.834
 1796SOL    HW1 5417   1.622   2.294   3.886
 1796SOL    HW2 5418   1.684   2.248   3.756
 1797SOL     OW 5419   1.839   0.770   2.968
 1797SOL    HW1 5420   1.868   0.723   3.046
 1797SOL    HW2 5421   1.746   0.749   2.961
 1798SOL     OW 5422   2.006   1.211   2.377
 1798SOL    HW1 5423   1.951   1.228   2.300
 1798SOL    HW2 5424   2.029   1.118   2.368
 1799SOL     OW 5425   1.457   1.906   0.596
 1799SOL    HW1 5426   1.420   1.843   0.657
 1799SOL    HW2 5427   1.540   1.866   0.568
 1800SOL     OW 5428   1.379   3.853   1.504
 1800SOL    HW1 5429   1.435   3.783   1.471
 1800SOL    HW2 5430   1.407   3.931   1.457
 1801SOL     OW 5431   2.492   3.349   4.922
 1801SOL    HW1 5432   2.531   3.378   5.005
 1801SOL    HW2 5433   2.435   3.421   4.896
 1802SOL     OW 5434   0.846   3.070   3.934
 1802SOL    HW1 5435   0.801   3.018   4.001
 1802SOL    HW2 5436   0.923   3.018   3.910
 1803SOL     OW 5437   4.266   1.406   2.331
 1803SOL    HW1 5438   4.191   1.430   2.277
 1803SOL    HW2 5439   4.246   1.319   2.364
 1804SOL     OW 5440   4.113   3.030   1.103
 1804SOL    HW1 5441   4.072   3.066   1.182
 1804SOL    HW2 5442   4.040   3.015   1.044
 1805SOL     OW 5443   4.046   2.369   3.647
 1805SOL    HW1 5444   4.076   2.433   3.582
 1805SOL    HW2 5445   4.093   2.289   3.624
 1806SOL     OW 5446   0.715   2.801   1.288
 1806SOL    HW1 5447   0.706   2.758   1.203
 1806SOL    HW2 5448   0.631   2.844   1.302
 1807SOL     OW 5449   3.091   3.036   4.463
 1807SOL    HW1 5450   3.110   3.109   4.404
 1807SOL    HW2 5451   3.018   3.067   4.517
 1808SOL     OW 5452   4.013   0.388   3.596
 1808SOL    HW1 5453   3.933   0.407   3.548
 1808SOL    HW2 5454   3.984   0.352   3.679
 1809SOL     OW 5455   1.150   2.380   0.420
 1809SOL    HW1 5456   1.196   2.361   0.501
 1809SOL    HW2 5457   1.202   2.337   0.352
 1810SOL     OW 5458   2.552   2.539   3.013
 1810SOL    HW1 5459   2.560   2.634   3.003
 1810SOL    HW2 5460   2.626   2.503   2.966
 1811SOL     OW 5461   3.828   0.660   1.685
 1811SOL    HW1 5462   3.747   0.671   1.634
 1811SOL    HW2 5463   3.880   0.737   1.663
 1812SOL     OW 5464   3.022   1.945   1.376
 1812SOL    HW1 5465   3.099   1.904   1.337
 1812SOL    HW2 5466   2.979   1.989   1.303
 1813SOL     OW 5467   4.916   1.558   1.674
 1813SOL    HW1 5468   4.875   1.473   1.661
 1813SOL    HW2 5469   4.977   1.567   1.601
 1814SOL     OW 5470   0.870   1.061   0.310
 1814SOL    HW1 5471   0.827   1.108   0.238
 1814SOL    HW2 5472   0.881   1.127   0.378
 1815SOL     OW 5473   4.264   1.719   2.365
 1815SOL    HW1 5474   4.294   1.630   2.345
 1815SOL    HW2 5475   4.249   1.718   2.460
 1816SOL     OW 5476   3.109   0.425   4.274
 1816SOL    HW1 5477   3.043   0.406   4.341
 1816SOL    HW2 5478   3.081   0.373   4.198
 1817SOL     OW 5479   3.868   0.115   2.272
 1817SOL    HW1 5480   3.808   0.057   2.320
 1817SOL    HW2 5481   3.856   0.090   2.181
 1818SOL     OW 5482   3.087   4.861   4.421
 1818SOL    HW1 5483   3.006   4.810   4.418
 1818SOL    HW2 5484   3.064   4.941   4.469
 1819SOL     OW 5485   2.642   2.853   3.355
 1819SOL    HW1 5486   2.661   2.810   3.438
 1819SOL    HW2 5487   2.617   2.942   3.380
 1820SOL     OW 5488   0.444   1.455   2.633
 1820SOL    HW1 5489   0.416   1.370   2.667
 1820SOL    HW2 5490   0.382   1.474   2.562
 1821SOL     OW 5491   2.329   4.086   3.229
 1821SOL    HW1 5492   2.421   4.103   3.247
 1821SOL    HW2 5493   2.305   4.150   3.162
 1822SOL     OW 5494   3.511   0.432   4.667
 1822SOL    HW1 5495   3.503   0.353   4.721
 1822SOL    HW2 5496   3.427   0.475   4.675
 1823SOL     OW 5497   4.726   2.699   1.892
 1823SOL    HW1 5498   4.780   2.777   1.907
 1823SOL    HW2 5499   4.653   2.731   1.839
 1824SOL     OW 5500   0.656   3.414   2.400
 1824SOL    HW1 5501   0.645   3.332   2.353
 1824SOL    HW2 5502   0.615   3.480   2.344
 1825SOL     OW 5503   1.274   3.014   1.673
 1825SOL    HW1 5504   1.282   3.082   1.741
 1825SOL    HW2 5505   1.256   3.062   1.593
 1826SOL     OW 5506   0.496   3.376   4.641
 1826SOL    HW1 5507   0.482   3.448   4.579
 1826SOL    HW2 5508   0.428   3.389   4.708
 1827SOL     OW 5509   4.486   0.853   2.711
 1827SOL    HW1 5510   4.579   0.846   2.689
 1827SOL    HW2 5511   4.485   0.876   2.804
 1828SOL     OW 5512   4.017   0.277   3.840
 1828SOL    HW1 5513   3.947   0.216   3.816
 1828SOL    HW2 5514   4.097   0.225   3.834
 1829SOL     OW 5515   4.236   4.242   4.658
 1829SOL    HW1 5516   4.227   4.147   4.668
 1829SOL    HW2 5517   4.295   4.253   4.584
 1830SOL     OW 5518   4.153   3.876   0.039
 1830SOL    HW1 5519   4.159   3.787   0.073
 1830SOL    HW2 5520   4.086   3.918   0.093
 1831SOL     OW 5521   3.172   2.122   0.987
 1831SOL    HW1 5522   3.150   2.029   0.991
 1831SOL    HW2 5523   3.088   2.166   0.978
 1832SOL     OW 5524   2.690   0.221   2.148
 1832SOL    HW1 5525   2.760   0.285   2.139
 1832SOL    HW2 5526   2.646   0.243   2.230
 1833SOL     OW 5527   2.250   1.801   0.359
 1833SOL    HW1 5528   2.209   1.723   0.398
 1833SOL    HW2 5529   2.343   1.790   0.375
 1834SOL     OW 5530   1.636   3.079   3.707
 1834SOL    HW1 5531   1.691   3.156   3.691
 1834SOL    HW2 5532   1.698   3.010   3.731
 1835SOL     OW 5533   4.316   2.595   4.292
 1835SOL    HW1 5534   4.305   2.541   4.371
 1835SOL    HW2 5535   4.229   2.631   4.276
 1836SOL     OW 5536   2.065   2.492   4.361
 1836SOL    HW1 5537   2.125   2.479   4.433
 1836SOL    HW2 5538   2.018   2.572   4.382
 1837SOL     OW 5539   3.069   0.399   0.722
 1837SOL    HW1 5540   3.124   0.473   0.698
 1837SOL    HW2 5541   3.003   0.395   0.652
 1838SOL     OW 5542   3.719   2.008   2.728
 1838SOL    HW1 5543   3.624   1.997   2.732
 1838SOL    HW2 5544   3.754   1.923   2.753
 1839SOL     OW 5545   3.199   3.076   1.772
 1839SOL    HW1 5546   3.118   3.032   1.796
 1839SOL    HW2 5547   3.221   3.042   1.686
 1840SOL     OW 5548   3.768   0.446   3.439
 1840SOL    HW1 5549   3.675   0.451   3.460
 1840SOL    HW2 5550   3.780   0.506   3.365
 1841SOL     OW 5551   1.731   2.484   2.596
 1841SOL    HW1 5552   1.700   2.517   2.680
 1841SOL    HW2 5553   1.825   2.471   2.607
 1842SOL     OW 5554   3.865   2.267   4.895
 1842SOL    HW1 5555   3.891   2.294   4.806
 1842SOL    HW2 5556   3.796   2.329   4.919
 1843SOL     OW 5557   2.490   3.135   0.964
 1843SOL    HW1 5558   2.395   3.132   0.956
 1843SOL    HW2 5559   2.507   3.127   1.058
 1844SOL     OW 5560   0.110   2.937   1.600
 1844SOL    HW1 5561   0.050   2.926   1.526
 1844SOL    HW2 5562   0.194   2.904   1.568
 1845SOL     OW 5563   0.183   1.817   2.116
 1845SOL    HW1 5564   0.222   1.877   2.179
 1845SOL    HW2 5565   0.226   1.733   2.132
 1846SOL     OW 5566   4.356   0.447   4.396
 1846SOL    HW1 5567   4.444   0.477   4.419
 1846SOL    HW2 5568   4.307   0.527   4.380
 1847SOL     OW 5569   1.327   4.236   3.969
 1847SOL    HW1 5570   1.234   4.214   3.983
 1847SOL    HW2 5571   1.341   4.220   3.876
 1848SOL     OW 5572   3.302   4.247   2.106
 1848SOL    HW1 5573   3.299   4.166   2.055
 1848SOL    HW2 5574   3.232   4.237   2.171
 1849SOL     OW 5575   2.157   0.705   1.208
 1849SOL    HW1 5576   2.135   0.637   1.144
 1849SOL    HW2 5577   2.253   0.709   1.206
 1850SOL     OW 5578   1.183   0.020   1.330
 1850SOL    HW1 5579   1.278   0.014   1.318
 1850SOL    HW2 5580   1.173   0.048   1.421
 1851SOL     OW 5581   3.947   0.587   4.717
 1851SOL    HW1 5582   3.981   0.520   4.776
 1851SOL    HW2 5583   3.932   0.541   4.635
 1852SOL     OW 5584   3.673   4.235   0.811
 1852SOL    HW1 5585   3.673   4.237   0.907
 1852SOL    HW2 5586   3.614   4.163   0.788
 1853SOL     OW 5587   4.214   1.792   2.621
 1853SOL    HW1 5588   4.141   1.853   2.614
 1853SOL    HW2 5589   4.176   1.714   2.660
 1854SOL     OW 5590   3.928   4.215   4.315
 1854SOL    HW1 5591   3.861   4.157   4.350
 1854SOL    HW2 5592   3.946   4.181   4.227
 1855SOL     OW 5593   1.571   4.926   0.956
 1855SOL    HW1 5594   1.647   4.881   0.992
 1855SOL    HW2 5595   1.496   4.886   1.000
 1856SOL     OW 5596   1.050   3.998   0.646
 1856SOL    HW1 5597   1.097   3.971   0.567
 1856SOL    HW2 5598   1.026   3.915   0.689
 1857SOL     OW 5599   3.609   3.124   3.536
 1857SOL    HW1 5600   3.563   3.091   3.459
 1857SOL    HW2 5601   3.623   3.217   3.518
 1858SOL     OW 5602   1.126   0.737   1.579
 1858SOL    HW1 5603   1.172   0.697   1.505
 1858SOL    HW2 5604   1.195   0.756   1.642
 1859SOL     OW 5605   2.277   0.986   4.694
 1859SOL    HW1 5606   2.266   0.971   4.788
 1859SOL    HW2 5607   2.361   1.031   4.686
 1860SOL     OW 5608   0.934   1.826   2.306
 1860SOL    HW1 5609   0.878   1.755   2.274
 1860SOL    HW2 5610   1.022   1.802   2.279
 1861SOL     OW 5611   1.855   2.032   3.047
 1861SOL    HW1 5612   1.842   2.017   3.140
 1861SOL    HW2 5613   1.892   1.950   3.014
 1862SOL     OW 5614   4.850   4.065   4.310
 1862SOL    HW1 5615   4.824   4.128   4.378
 1862SOL    HW2 5616   4.801   4.093   4.233
 1863SOL     OW 5617   2.791   4.800   0.934
 1863SOL    HW1 5618   2.762   4.734   0.872
 1863SOL    HW2 5619   2.820   4.873   0.880
 1864SOL     OW 5620   1.645   2.428   1.937
 1864SOL    HW1 5621   1.639   2.522   1.921
 1864SOL    HW2 5622   1.587   2.412   2.011
 1865SOL     OW 5623   4.515   2.275   2.307
 1865SOL    HW1 5624   4.450   2.209   2.332
 1865SOL    HW2 5625   4.465   2.355   2.294
 1866SOL     OW 5626   4.147   0.637   1.422
 1866SOL    HW1 5627   4.124   0.546   1.404
 1866SOL    HW2 5628   4.207   0.661   1.351
 1867SOL     OW 5629   1.024   1.768   2.562
 1867SOL    HW1 5630   1.013   1.812   2.478
 1867SOL    HW2 5631   1.072   1.831   2.616
 1868SOL     OW 5632   1.099   2.296   2.011
 1868SOL    HW1 5633   1.111   2.365   2.076
 1868SOL    HW2 5634   1.039   2.234   2.053
 1869SOL     OW 5635   3.413   0.098   2.240
 1869SOL    HW1 5636   3.480   0.059   2.296
 1869SOL    HW2 5637   3.419   0.049   2.158
 1870SOL     OW 5638   3.410   1.535   1.542
 1870SOL    HW1 5639   3.372   1.496   1.620
 1870SOL    HW2 5640   3.450   1.617   1.572
 1871SOL     OW 5641   1.178   3.938   1.194
 1871SOL    HW1 5642   1.272   3.945   1.178
 1871SOL    HW2 5643   1.138   3.994   1.128
 1872SOL     OW 5644   4.142   2.749   0.372
 1872SOL    HW1 5645   4.139   2.667   0.421
 1872SOL    HW2 5646   4.229   2.751   0.333
 1873SOL     OW 5647   2.366   0.049   4.205
 1873SOL    HW1 5648   2.340  -0.002   4.128
 1873SOL    HW2 5649   2.404  -0.016   4.265
 1874SOL     OW 5650   3.143   3.399   0.890
 1874SOL    HW1 5651   3.079   3.379   0.958
 1874SOL    HW2 5652   3.150   3.494   0.890
 1875SOL     OW 5653   1.133   2.648   3.600
 1875SOL    HW1 5654   1.053   2.598   3.620
 1875SOL    HW2 5655   1.198   2.582   3.576
 1876SOL     OW 5656   1.794   2.739   2.786
 1876SOL    HW1 5657   1.865   2.786   2.829
 1876SOL    HW2 5658   1.714   2.776   2.824
 1877SOL     OW 5659   3.571   1.240   3.310
 1877SOL    HW1 5660   3.665   1.229   3.296
 1877SOL    HW2 5661   3.532   1.156   3.285
 1878SOL     OW 5662   2.963   0.341   4.500
 1878SOL    HW1 5663   3.034   0.280   4.479
 1878SOL    HW2 5664   2.952   0.333   4.595
 1879SOL     OW 5665   1.672   1.707   4.120
 1879SOL    HW1 5666   1.651   1.700   4.213
 1879SOL    HW2 5667   1.598   1.667   4.075
 1880SOL     OW 5668   4.670   1.885   1.382
 1880SOL    HW1 5669   4.599   1.867   1.320
 1880SOL    HW2 5670   4.749   1.893   1.327
 1881SOL     OW 5671   1.919   4.702   0.289
 1881SOL    HW1 5672   1.917   4.658   0.204
 1881SOL    HW2 5673   1.935   4.631   0.352
 1882SOL     OW 5674   3.641   0.064   3.433
 1882SOL    HW1 5675   3.622   0.118   3.510
 1882SOL    HW2 5676   3.723   0.099   3.399
 1883SOL     OW 5677   3.735   4.349   1.055
 1883SOL    HW1 5678   3.811   4.343   1.113
 1883SOL    HW2 5679   3.660   4.325   1.111
 1884SOL     OW 5680   3.533   2.041   0.198
 1884SOL    HW1 5681   3.566   2.131   0.189
 1884SOL    HW2 5682   3.453   2.051   0.251
 1885SOL     OW 5683   1.747   4.895   2.904
 1885SOL    HW1 5684   1.671   4.842   2.925
 1885SOL    HW2 5685   1.794   4.846   2.838
 1886SOL     OW 5686   2.823   4.555   4.069
 1886SOL    HW1 5687   2.916   4.574   4.068
 1886SOL    HW2 5688   2.781   4.640   4.080
 1887SOL     OW 5689   4.603   1.841   2.758
 1887SOL    HW1 5690   4.674   1.819   2.699
 1887SOL    HW2 5691   4.533   1.874   2.701
 1888SOL     OW 5692   0.991   2.368   0.786
 1888SOL    HW1 5693   0.939   2.305   0.736
 1888SOL    HW2 5694   1.022   2.431   0.721
 1889SOL     OW 5695   4.634   0.255   4.179
 1889SOL    HW1 5696   4.640   0.187   4.247
 1889SOL    HW2 5697   4.718   0.250   4.134
 1890SOL     OW 5698   4.154   3.828   0.357
 1890SOL    HW1 5699   4.123   3.738   0.355
 1890SOL    HW2 5700   4.236   3.827   0.307
 1891SOL     OW 5701   4.003   2.786   2.976
 1891SOL    HW1 5702   4.047   2.861   2.936
 1891SOL    HW2 5703   4.028   2.712   2.921
 1892SOL     OW 5704   1.459   1.049   2.272
 1892SOL    HW1 5705   1.487   1.076   2.185
 1892SOL    HW2 5706   1.412   0.967   2.258
 1893SOL     OW 5707   2.069   3.390   2.501
 1893SOL    HW1 5708   2.161   3.413   2.519
 1893SOL    HW2 5709   2.073   3.300   2.471
 1894SOL     OW 5710   4.551   0.810   0.372
 1894SOL    HW1 5711   4.567   0.879   0.438
 1894SOL    HW2 5712   4.569   0.728   0.418
 1895SOL     OW 5713   4.375   2.579   1.978
 1895SOL    HW1 5714   4.395   2.571   1.885
 1895SOL    HW2 5715   4.305   2.515   1.993
 1896SOL     OW 5716   4.827   4.013   3.460
 1896SOL    HW1 5717   4.873   3.992   3.378
 1896SOL    HW2 5718   4.808   4.107   3.453
 1897SOL     OW 5719   3.254   4.177   0.313
 1897SOL    HW1 5720   3.300   4.155   0.232
 1897SOL    HW2 5721   3.164   4.193   0.286
 1898SOL     OW 5722   4.531   1.309   3.598
 1898SOL    HW1 5723   4.575   1.318   3.513
 1898SOL    HW2 5724   4.567   1.380   3.650
 1899SOL     OW 5725   0.267   4.604   0.495
 1899SOL    HW1 5726   0.359   4.577   0.488
 1899SOL    HW2 5727   0.217   4.524   0.477
 1900SOL     OW 5728   3.921   2.665   2.721
 1900SOL    HW1 5729   3.860   2.728   2.682
 1900SOL    HW2 5730   4.004   2.683   2.678
 1901SOL     OW 5731   2.554   0.170   3.175
 1901SOL    HW1 5732   2.635   0.121   3.185
 1901SOL    HW2 5733   2.581   0.257   3.145
 1902SOL     OW 5734   2.288   0.966   0.082
 1902SOL    HW1 5735   2.366   1.021   0.094
 1902SOL    HW2 5736   2.215   1.026   0.094
 1903SOL     OW 5737   2.800   2.128   4.501
 1903SOL    HW1 5738   2.748   2.192   4.453
 1903SOL    HW2 5739   2.746   2.049   4.503
 1904SOL     OW 5740   2.516   4.538   3.275
 1904SOL    HW1 5741   2.475   4.542   3.188
 1904SOL    HW2 5742   2.562   4.621   3.284
 1905SOL     OW 5743   0.258   1.058   4.583
 1905SOL    HW1 5744   0.251   1.076   4.489
 1905SOL    HW2 5745   0.266   0.963   4.588
 1906SOL     OW 5746   3.051   0.459   1.444
 1906SOL    HW1 5747   3.032   0.438   1.353
 1906SOL    HW2 5748   3.041   0.376   1.490
 1907SOL     OW 5749   1.108   2.474   1.134
 1907SOL    HW1 5750   1.149   2.479   1.048
 1907SOL    HW2 5751   1.140   2.392   1.172
 1908SOL     OW 5752   3.593   1.892   1.008
 1908SOL    HW1 5753   3.685   1.920   1.008
 1908SOL    HW2 5754   3.578   1.858   0.919
 1909SOL     OW 5755   3.055   0.817   2.373
 1909SOL    HW1 5756   2.986   0.753   2.354
 1909SOL    HW2 5757   3.029   0.895   2.326
 1910SOL     OW 5758   0.029   4.880   4.068
 1910SOL    HW1 5759   0.021   4.796   4.024
 1910SOL    HW2 5760   0.110   4.874   4.119
 1911SOL     OW 5761   4.115   4.670   0.332
 1911SOL    HW1 5762   4.084   4.705   0.248
 1911SOL    HW2 5763   4.079   4.581   0.335
 1912SOL     OW 5764   4.618   1.822   4.465
 1912SOL    HW1 5765   4.622   1.774   4.547
 1912SOL    HW2 5766   4.563   1.899   4.485
 1913SOL     OW 5767   2.401   3.990   2.069
 1913SOL    HW1 5768   2.359   4.015   1.987
 1913SOL    HW2 5769   2.415   3.896   2.061
 1914SOL     OW 5770   1.303   1.085   3.685
 1914SOL    HW1 5771   1.288   1.025   3.757
 1914SOL    HW2 5772   1.282   1.172   3.721
 1915SOL     OW 5773   2.161   2.986   4.510
 1915SOL    HW1 5774   2.178   3.064   4.564
 1915SOL    HW2 5775   2.067   2.989   4.493
 1916SOL     OW 5776   4.733   0.042   0.528
 1916SOL    HW1 5777   4.664   0.102   0.555
 1916SOL    HW2 5778   4.731  -0.028   0.593
 1917SOL     OW 5779   0.698   3.293   3.014
 1917SOL    HW1 5780   0.665   3.352   3.082
 1917SOL    HW2 5781   0.782   3.332   2.988
 1918SOL     OW 5782   2.676   3.288   3.707
 1918SOL    HW1 5783   2.693   3.233   3.784
 1918SOL    HW2 5784   2.760   3.292   3.661
 1919SOL     OW 5785   3.793   4.140   1.315
 1919SOL    HW1 5786   3.809   4.233   1.304
 1919SOL    HW2 5787   3.769   4.130   1.407
 1920SOL     OW 5788   3.481   0.290   2.772
 1920SOL    HW1 5789   3.567   0.280   2.811
 1920SOL    HW2 5790   3.420   0.279   2.845
 1921SOL     OW 5791   2.329   3.502   2.493
 1921SOL    HW1 5792   2.377   3.558   2.554
 1921SOL    HW2 5793   2.390   3.432   2.470
 1922SOL     OW 5794   0.774   0.653   0.651
 1922SOL    HW1 5795   0.759   0.718   0.583
 1922SOL    HW2 5796   0.710   0.673   0.719
 1923SOL     OW 5797   2.944   2.114   3.778
 1923SOL    HW1 5798   3.014   2.128   3.713
 1923SOL    HW2 5799   2.875   2.069   3.730
 1924SOL     OW 5800   2.324   2.076   3.050
 1924SOL    HW1 5801   2.260   2.136   3.088
 1924SOL    HW2 5802   2.351   2.021   3.123
 1925SOL     OW 5803   4.281   4.488   3.004
 1925SOL    HW1 5804   4.221   4.561   2.990
 1925SOL    HW2 5805   4.364   4.517   2.967
 1926SOL     OW 5806   4.583   2.104   3.188
 1926SOL    HW1 5807   4.594   2.187   3.140
 1926SOL    HW2 5808   4.493   2.108   3.221
 1927SOL     OW 5809   3.529   2.938   0.716
 1927SOL    HW1 5810   3.546   2.942   0.810
 1927SOL    HW2 5811   3.449   2.989   0.704
 1928SOL     OW 5812   0.172   2.619   2.559
 1928SOL    HW1 5813   0.141   2.531   2.536
 1928SOL    HW2 5814   0.116   2.677   2.508
 1929SOL     OW 5815   0.474   3.782   0.146
 1929SOL    HW1 5816   0.444   3.873   0.145
 1929SOL    HW2 5817   0.396   3.731   0.169
 1930SOL     OW 5818   1.061   1.724   0.454
 1930SOL    HW1 5819   1.095   1.760   0.536
 1930SOL    HW2 5820   1.119   1.760   0.387
 1931SOL     OW 5821   3.309   4.363   2.436
 1931SOL    HW1 5822   3.220   4.352   2.401
 1931SOL    HW2 5823   3.317   4.295   2.502
 1932SOL     OW 5824   1.181   1.793   0.695
 1932SOL    HW1 5825   1.173   1.810   0.789
 1932SOL    HW2 5826   1.207   1.701   0.690
 1933SOL     OW 5827   2.338   2.153   1.642
 1933SOL    HW1 5828   2.391   2.131   1.718
 1933SOL    HW2 5829   2.284   2.227   1.670
 1934SOL     OW 5830   2.649   2.771   2.245
 1934SOL    HW1 5831   2.638   2.700   2.182
 1934SOL    HW2 5832   2.738   2.803   2.229
 1935SOL     OW 5833   4.280   0.493   1.641
 1935SOL    HW1 5834   4.276   0.430   1.569
 1935SOL    HW2 5835   4.280   0.578   1.598
 1936SOL     OW 5836   1.934   1.420   3.252
 1936SOL    HW1 5837   1.908   1.441   3.342
 1936SOL    HW2 5838   2.029   1.429   3.252
 1937SOL     OW 5839   4.727   1.680   0.458
 1937SOL    HW1 5840   4.678   1.603   0.427
 1937SOL    HW2 5841   4.708   1.684   0.552
 1938SOL     OW 5842   1.592   3.132   4.591
 1938SOL    HW1 5843   1.498   3.146   4.582
 1938SOL    HW2 5844   1.631   3.218   4.578
 1939SOL     OW 5845   4.480   4.135   1.402
 1939SOL    HW1 5846   4.448   4.214   1.445
 1939SOL    HW2 5847   4.407   4.104   1.349
 1940SOL     OW 5848   1.404   2.357   0.292
 1940SOL    HW1 5849   1.464   2.285   0.271
 1940SOL    HW2 5850   1.379   2.392   0.206
 1941SOL     OW 5851   0.026   4.300   1.115
 1941SOL    HW1 5852   0.115   4.285   1.148
 1941SOL    HW2 5853  -0.006   4.374   1.167
 1942SOL     OW 5854   3.663   3.314   1.013
 1942SOL    HW1 5855   3.752   3.285   1.033
 1942SOL    HW2 5856   3.664   3.408   1.032
 1943SOL     OW 5857   2.851   1.728   2.742
 1943SOL    HW1 5858   2.813   1.815   2.746
 1943SOL    HW2 5859   2.884   1.712   2.831
 1944SOL     OW 5860   1.448   1.800   4.786
 1944SOL    HW1 5861   1.367   1.804   4.836
 1944SOL    HW2 5862   1.487   1.716   4.810
 1945SOL     OW 5863   3.856   2.764   3.227
 1945SOL    HW1 5864   3.847   2.808   3.143
 1945SOL    HW2 5865   3.925   2.699   3.213
 1946SOL     OW 5866   3.383   0.229   3.879
 1946SOL    HW1 5867   3.419   0.255   3.964
 1946SOL    HW2 5868   3.383   0.133   3.881
 1947SOL     OW 5869   2.033   2.935   1.115
 1947SOL    HW1 5870   2.066   2.926   1.204
 1947SOL    HW2 5871   2.012   3.027   1.106
 1948SOL     OW 5872   2.275   3.693   1.863
 1948SOL    HW1 5873   2.244   3.728   1.947
 1948SOL    HW2 5874   2.201   3.706   1.803
 1949SOL     OW 5875   4.113   0.715   2.980
 1949SOL    HW1 5876   4.053   0.643   3.001
 1949SOL    HW2 5877   4.127   0.707   2.885
 1950SOL     OW 5878   4.557   4.554   0.894
 1950SOL    HW1 5879   4.596   4.504   0.822
 1950SOL    HW2 5880   4.567   4.498   0.971
 1951SOL     OW 5881   0.366   3.932   0.403
 1951SOL    HW1 5882   0.384   3.950   0.311
 1951SOL    HW2 5883   0.336   4.016   0.438
 1952SOL     OW 5884   1.306   2.927   3.291
 1952SOL    HW1 5885   1.291   3.006   3.238
 1952SOL    HW2 5886   1.253   2.940   3.369
 1953SOL     OW 5887   2.446   4.708   1.690
 1953SOL    HW1 5888   2.528   4.747   1.720
 1953SOL    HW2 5889   2.472   4.629   1.644
 1954SOL     OW 5890   2.729   3.804   2.795
 1954SOL    HW1 5891   2.728   3.774   2.704
 1954SOL    HW2 5892   2.716   3.899   2.789
 1955SOL     OW 5893   4.154   3.729   1.583
 1955SOL    HW1 5894   4.169   3.758   1.493
 1955SOL    HW2 5895   4.085   3.787   1.616
 1956SOL     OW 5896   2.939   3.184   3.722
 1956SOL    HW1 5897   2.916   3.109   3.667
 1956SOL    HW2 5898   3.034   3.177   3.734
 1957SOL     OW 5899   3.578   3.745   4.070
 1957SOL    HW1 5900   3.579   3.840   4.068
 1957SOL    HW2 5901   3.572   3.718   3.979
 1958SOL     OW 5902   4.600   2.623   2.133
 1958SOL    HW1 5903   4.657   2.653   2.063
 1958SOL    HW2 5904   4.520   2.595   2.089
 1959SOL     OW 5905   2.238   2.687   2.983
 1959SOL    HW1 5906   2.239   2.636   3.064
 1959SOL    HW2 5907   2.309   2.751   2.994
 1960SOL     OW 5908   0.753   3.460   4.582
 1960SOL    HW1 5909   0.779   3.387   4.526
 1960SOL    HW2 5910   0.671   3.430   4.623
 1961SOL     OW 5911   1.472   2.593   3.674
 1961SOL    HW1 5912   1.543   2.553   3.624
 1961SOL    HW2 5913   1.446   2.669   3.622
 1962SOL     OW 5914   3.990   4.458   3.209
 1962SOL    HW1 5915   4.079   4.422   3.215
 1962SOL    HW2 5916   3.998   4.546   3.245
 1963SOL     OW 5917   3.959   3.628   2.009
 1963SOL    HW1 5918   3.900   3.624   2.084
 1963SOL    HW2 5919   3.906   3.596   1.936
 1964SOL     OW 5920   2.389   0.320   0.775
 1964SOL    HW1 5921   2.305   0.356   0.804
 1964SOL    HW2 5922   2.370   0.279   0.691
 1965SOL     OW 5923   3.266   2.932   1.524
 1965SOL    HW1 5924   3.358   2.950   1.545
 1965SOL    HW2 5925   3.268   2.851   1.473
 1966SOL     OW 5926   0.263   1.238   0.432
 1966SOL    HW1 5927   0.260   1.165   0.371
 1966SOL    HW2 5928   0.270   1.197   0.518
 1967SOL     OW 5929   0.226   2.504   4.733
 1967SOL    HW1 5930   0.267   2.533   4.814
 1967SOL    HW2 5931   0.232   2.408   4.736
 1968SOL     OW 5932   3.018   2.196   2.335
 1968SOL    HW1 5933   3.068   2.228   2.260
 1968SOL    HW2 5934   2.970   2.121   2.302
 1969SOL     OW 5935   4.145   4.629   3.865
 1969SOL    HW1 5936   4.109   4.541   3.852
 1969SOL    HW2 5937   4.083   4.671   3.924
 1970SOL     OW 5938   2.241   2.441   1.697
 1970SOL    HW1 5939   2.202   2.437   1.784
 1970SOL    HW2 5940   2.335   2.445   1.713
 1971SOL     OW 5941   3.203   4.908   4.176
 1971SOL    HW1 5942   3.162   4.866   4.251
 1971SOL    HW2 5943   3.286   4.943   4.210
 1972SOL     OW 5944   3.400   1.873   0.427
 1972SOL    HW1 5945   3.381   1.967   0.432
 1972SOL    HW2 5946   3.362   1.846   0.344
 1973SOL     OW 5947   0.521   3.159   4.478
 1973SOL    HW1 5948   0.503   3.224   4.546
 1973SOL    HW2 5949   0.548   3.210   4.403
 1974SOL     OW 5950   0.967   0.987   1.891
 1974SOL    HW1 5951   1.050   0.956   1.854
 1974SOL    HW2 5952   0.900   0.933   1.849
 1975SOL     OW 5953   2.573   4.130   3.471
 1975SOL    HW1 5954   2.668   4.136   3.460
 1975SOL    HW2 5955   2.544   4.220   3.481
 1976SOL     OW 5956   0.206   2.235   3.592
 1976SOL    HW1 5957   0.234   2.165   3.532
 1976SOL    HW2 5958   0.122   2.205   3.626
 1977SOL     OW 5959   3.859   3.066   2.628
 1977SOL    HW1 5960   3.816   2.981   2.623
 1977SOL    HW2 5961   3.832   3.112   2.549
 1978SOL     OW 5962   2.746   2.847   1.669
 1978SOL    HW1 5963   2.788   2.812   1.748
 1978SOL    HW2 5964   2.818   2.853   1.606
 1979SOL     OW 5965   1.176   4.842   3.253
 1979SOL    HW1 5966   1.230   4.917   3.277
 1979SOL    HW2 5967   1.109   4.838   3.321
 1980SOL     OW 5968   2.303   4.531   4.379
 1980SOL    HW1 5969   2.229   4.483   4.418
 1980SOL    HW2 5970   2.366   4.463   4.357
 1981SOL     OW 5971   3.272   2.117   3.368
 1981SOL    HW1 5972   3.180   2.120   3.342
 1981SOL    HW2 5973   3.307   2.202   3.341
 1982SOL     OW 5974   1.041   0.907   1.242
 1982SOL    HW1 5975   0.974   0.853   1.284
 1982SOL    HW2 5976   1.068   0.858   1.165
 1983SOL     OW 5977   4.744   2.664   0.357
 1983SOL    HW1 5978   4.728   2.729   0.288
 1983SOL    HW2 5979   4.816   2.610   0.323
 1984SOL     OW 5980   3.532   4.176   1.146
 1984SOL    HW1 5981   3.562   4.130   1.224
 1984SOL    HW2 5982   3.467   4.239   1.180
 1985SOL     OW 5983   4.751   4.054   1.622
 1985SOL    HW1 5984   4.692   4.004   1.678
 1985SOL    HW2 5985   4.753   4.142   1.661
 1986SOL     OW 5986   0.614   1.729   0.748
 1986SOL    HW1 5987   0.600   1.654   0.807
 1986SOL    HW2 5988   0.540   1.788   0.766
 1987SOL     OW 5989   0.377   2.592   4.067
 1987SOL    HW1 5990   0.298   2.605   4.120
 1987SOL    HW2 5991   0.448   2.586   4.132
 1988SOL     OW 5992   0.300   2.165   2.547
 1988SOL    HW1 5993   0.206   2.183   2.541
 1988SOL    HW2 5994   0.339   2.250   2.568
 1989SOL     OW 5995   0.779   4.550   1.484
 1989SOL    HW1 5996   0.761   4.463   1.519
 1989SOL    HW2 5997   0.856   4.581   1.532
 1990SOL     OW 5998   1.305   1.653   1.111
 1990SOL    HW1 5999   1.390   1.648   1.067
 1990SOL    HW2 6000   1.301   1.573   1.163
 1991SOL     OW 6001   3.336   4.892   1.712
 1991SOL    HW1 6002   3.354   4.833   1.638
 1991SOL    HW2 6003   3.306   4.834   1.782
 1992SOL     OW 6004   2.744   4.045   4.627
 1992SOL    HW1 6005   2.822   4.006   4.589
 1992SOL    HW2 6006   2.678   4.038   4.558
 1993SOL     OW 6007   0.859   2.501   3.483
 1993SOL    HW1 6008   0.839   2.594   3.494
 1993SOL    HW2 6009   0.820   2.460   3.560
 1994SOL     OW 6010   1.977   0.484   1.473
 1994SOL    HW1 6011   1.909   0.552   1.471
 1994SOL    HW2 6012   2.030   0.505   1.550
 1995SOL     OW 6013   4.827   0.393   4.472
 1995SOL    HW1 6014   4.762   0.458   4.448
 1995SOL    HW2 6015   4.878   0.433   4.543
 1996SOL     OW 6016   3.210   0.147   3.649
 1996SOL    HW1 6017   3.267   0.223   3.658
 1996SOL    HW2 6018   3.268   0.077   3.619
 1997SOL     OW 6019   3.183   3.883   2.296
 1997SOL    HW1 6020   3.139   3.851   2.375
 1997SOL    HW2 6021   3.269   3.841   2.298
 1998SOL     OW 6022   3.646   2.395   1.951
 1998SOL    HW1 6023   3.658   2.347   1.869
 1998SOL    HW2 6024   3.651   2.327   2.019
 1999SOL     OW 6025   4.153   4.349   1.845
 1999SOL    HW1 6026   4.163   4.440   1.876
 1999SOL    HW2 6027   4.059   4.337   1.835
 2000SOL     OW 6028   1.427   1.792   0.855
 2000SOL    HW1 6029   1.412   1.699   0.837
 2000SOL    HW2 6030   1.357   1.815   0.917
 2001SOL     OW 6031   4.049   1.961   2.883
 2001SOL    HW1 6032   4.051   1.971   2.788
 2001SOL    HW2 6033   4.140   1.942   2.907
 2002SOL     OW 6034   4.725   4.028   1.300
 2002SOL    HW1 6035   4.658   4.094   1.319
 2002SOL    HW2 6036   4.729   3.974   1.379
 2003SOL     OW 6037   2.381   0.770   1.999
 2003SOL    HW1 6038   2.364   0.847   1.943
 2003SOL    HW2 6039   2.467   0.740   1.970
 2004SOL     OW 6040   3.332   2.629   0.405
 2004SOL    HW1 6041   3.356   2.556   0.463
 2004SOL    HW2 6042   3.405   2.690   0.412
 2005SOL     OW 6043   4.061   4.700   0.055
 2005SOL    HW1 6044   4.013   4.618   0.071
 2005SOL    HW2 6045   4.116   4.681  -0.021
 2006SOL     OW 6046   4.062   3.495   2.796
 2006SOL    HW1 6047   4.066   3.412   2.748
 2006SOL    HW2 6048   4.153   3.522   2.806
 2007SOL     OW 6049   2.994   4.390   1.846
 2007SOL    HW1 6050   3.001   4.451   1.919
 2007SOL    HW2 6051   2.922   4.423   1.793
 2008SOL     OW 6052   4.714   1.347   3.384
 2008SOL    HW1 6053   4.704   1.270   3.328
 2008SOL    HW2 6054   4.802   1.338   3.422
 2009SOL     OW 6055   2.237   3.514   1.555
 2009SOL    HW1 6056   2.199   3.502   1.643
 2009SOL    HW2 6057   2.161   3.511   1.496
 2010SOL     OW 6058   0.120   0.399   0.356
 2010SOL    HW1 6059   0.134   0.357   0.270
 2010SOL    HW2 6060   0.041   0.358   0.390
 2011SOL     OW 6061   3.392   4.182   3.862
 2011SOL    HW1 6062   3.342   4.260   3.839
 2011SOL    HW2 6063   3.377   4.171   3.956
 2012SOL     OW 6064   1.843   3.879   4.200
 2012SOL    HW1 6065   1.886   3.854   4.282
 2012SOL    HW2 6066   1.866   3.809   4.139
 2013SOL     OW 6067   3.448   1.988   2.691
 2013SOL    HW1 6068   3.408   1.901   2.691
 2013SOL    HW2 6069   3.376   2.048   2.710
 2014SOL     OW 6070   0.109   4.705   0.959
 2014SOL    HW1 6071   0.157   4.742   1.033
 2014SOL    HW2 6072   0.167   4.718   0.883
 2015SOL     OW 6073   1.271   4.300   2.616
 2015SOL    HW1 6074   1.202   4.299   2.682
 2015SOL    HW2 6075   1.251   4.226   2.559
 2016SOL     OW 6076   4.459   2.094   4.670
 2016SOL    HW1 6077   4.496   2.177   4.701
 2016SOL    HW2 6078   4.369   2.094   4.702
 2017SOL     OW 6079   3.602   1.577   3.887
 2017SOL    HW1 6080   3.614   1.483   3.873
 2017SOL    HW2 6081   3.518   1.596   3.845
 2018SOL     OW 6082   3.618   0.146   0.574
 2018SOL    HW1 6083   3.533   0.189   0.568
 2018SOL    HW2 6084   3.638   0.121   0.484
 2019SOL     OW 6085   3.266   0.903   4.239
 2019SOL    HW1 6086   3.234   0.968   4.302
 2019SOL    HW2 6087   3.361   0.903   4.252
 2020SOL     OW 6088   1.296   0.223   4.581
 2020SOL    HW1 6089   1.318   0.177   4.662
 2020SOL    HW2 6090   1.369   0.204   4.522
 2021SOL     OW 6091   0.795   3.338   1.004
 2021SOL    HW1 6092   0.835   3.420   0.976
 2021SOL    HW2 6093   0.841   3.271   0.953
 2022SOL     OW 6094   1.449   3.581   0.357
 2022SOL    HW1 6095   1.496   3.609   0.278
 2022SOL    HW2 6096   1.376   3.529   0.325
 2023SOL     OW 6097   3.344   1.222   3.499
 2023SOL    HW1 6098   3.416   1.248   3.442
 2023SOL    HW2 6099   3.271   1.204   3.439
 2024SOL     OW 6100   4.041   1.410   4.368
 2024SOL    HW1 6101   3.975   1.460   4.320
 2024SOL    HW2 6102   4.002   1.395   4.454
 2025SOL     OW 6103   3.515   1.198   0.103
 2025SOL    HW1 6104   3.590   1.225   0.050
 2025SOL    HW2 6105   3.480   1.279   0.139
 2026SOL     OW 6106   1.700   3.147   0.124
 2026SOL    HW1 6107   1.770   3.093   0.161
 2026SOL    HW2 6108   1.648   3.174   0.201
 2027SOL     OW 6109   4.913   1.000   1.408
 2027SOL    HW1 6110   4.989   0.942   1.404
 2027SOL    HW2 6111   4.944   1.076   1.458
 2028SOL     OW 6112   4.342   2.920   1.528
 2028SOL    HW1 6113   4.403   2.992   1.512
 2028SOL    HW2 6114   4.305   2.901   1.441
 2029SOL     OW 6115   2.507   2.961   4.831
 2029SOL    HW1 6116   2.523   2.882   4.780
 2029SOL    HW2 6117   2.418   2.950   4.865
 2030SOL     OW 6118   2.668   0.866   3.793
 2030SOL    HW1 6119   2.707   0.779   3.804
 2030SOL    HW2 6120   2.669   0.880   3.698
 2031SOL     OW 6121   4.804   1.857   3.601
 2031SOL    HW1 6122   4.765   1.860   3.688
 2031SOL    HW2 6123   4.732   1.875   3.541
 2032SOL     OW 6124   0.828   3.482   3.238
 2032SOL    HW1 6125   0.882   3.459   3.314
 2032SOL    HW2 6126   0.782   3.561   3.264
 2033SOL     OW 6127   0.084   0.300   2.886
 2033SOL    HW1 6128   0.068   0.230   2.824
 2033SOL    HW2 6129   0.134   0.259   2.957
 2034SOL     OW 6130   0.289   2.167   0.854
 2034SOL    HW1 6131   0.304   2.161   0.949
 2034SOL    HW2 6132   0.207   2.118   0.840
 2035SOL     OW 6133   0.355   2.022   4.600
 2035SOL    HW1 6134   0.407   2.063   4.530
 2035SOL    HW2 6135   0.355   1.929   4.577
 2036SOL     OW 6136   1.661   1.846   3.881
 2036SOL    HW1 6137   1.689   1.798   3.958
 2036SOL    HW2 6138   1.583   1.894   3.909
 2037SOL     OW 6139   1.465   0.909   1.931
 2037SOL    HW1 6140   1.553   0.945   1.929
 2037SOL    HW2 6141   1.458   0.869   2.018
 2038SOL     OW 6142   4.779   2.482   4.333
 2038SOL    HW1 6143   4.778   2.425   4.411
 2038SOL    HW2 6144   4.817   2.564   4.364
 2039SOL     OW 6145   1.399   2.551   0.043
 2039SOL    HW1 6146   1.416   2.631  -0.007
 2039SOL    HW2 6147   1.413   2.480  -0.021
 2040SOL     OW 6148   2.567   3.111   3.465
 2040SOL    HW1 6149   2.480   3.118   3.426
 2040SOL    HW2 6150   2.563   3.166   3.544
 2041SOL     OW 6151   1.369   0.054   3.076
 2041SOL    HW1 6152   1.330  -0.008   3.014
 2041SOL    HW2 6153   1.385   0.002   3.155
 2042SOL     OW 6154   2.042   3.708   3.291
 2042SOL    HW1 6155   1.981   3.690   3.219
 2042SOL    HW2 6156   2.066   3.621   3.324
 2043SOL     OW 6157   1.571   0.782   2.963
 2043SOL    HW1 6158   1.518   0.827   3.029
 2043SOL    HW2 6159   1.544   0.690   2.971
 2044SOL     OW 6160   0.859   0.030   4.388
 2044SOL    HW1 6161   0.798   0.004   4.318
 2044SOL    HW2 6162   0.802   0.049   4.463
 2045SOL     OW 6163   0.938   4.682   1.769
 2045SOL    HW1 6164   0.947   4.762   1.821
 2045SOL    HW2 6165   0.965   4.707   1.681
 2046SOL     OW 6166   1.030   0.020   4.695
 2046SOL    HW1 6167   1.051   0.012   4.788
 2046SOL    HW2 6168   1.016   0.113   4.682
 2047SOL     OW 6169   0.688   1.910   4.531
 2047SOL    HW1 6170   0.603   1.870   4.549
 2047SOL    HW2 6171   0.749   1.864   4.588
 2048SOL     OW 6172   3.704   1.609   2.519
 2048SOL    HW1 6173   3.731   1.647   2.602
 2048SOL    HW2 6174   3.643   1.673   2.482
 2049SOL     OW 6175   4.622   4.311   4.763
 2049SOL    HW1 6176   4.651   4.279   4.849
 2049SOL    HW2 6177   4.534   4.344   4.779
 2050SOL     OW 6178   0.729   1.008   4.834
 2050SOL    HW1 6179   0.634   1.013   4.824
 2050SOL    HW2 6180   0.762   1.082   4.783
 2051SOL     OW 6181   3.242   2.593   3.006
 2051SOL    HW1 6182   3.325   2.640   3.013
 2051SOL    HW2 6183   3.268   2.503   2.984
 2052SOL     OW 6184   3.157   2.292   3.972
 2052SOL    HW1 6185   3.128   2.299   3.881
 2052SOL    HW2 6186   3.120   2.369   4.015
 2053SOL     OW 6187   2.152   4.905   2.926
 2053SOL    HW1 6188   2.088   4.932   2.860
 2053SOL    HW2 6189   2.227   4.873   2.876
 2054SOL     OW 6190   3.177   2.756   2.491
 2054SOL    HW1 6191   3.160   2.752   2.585
 2054SOL    HW2 6192   3.135   2.838   2.463
 2055SOL     OW 6193   3.211   3.535   3.145
 2055SOL    HW1 6194   3.143   3.555   3.209
 2055SOL    HW2 6195   3.164   3.514   3.064
 2056SOL     OW 6196   1.081   4.139   2.431
 2056SOL    HW1 6197   1.023   4.204   2.470
 2056SOL    HW2 6198   1.024   4.085   2.376
 2057SOL     OW 6199   3.835   4.400   1.296
 2057SOL    HW1 6200   3.931   4.396   1.290
 2057SOL    HW2 6201   3.819   4.430   1.385
 2058SOL     OW 6202   1.849   1.292   2.163
 2058SOL    HW1 6203   1.849   1.261   2.073
 2058SOL    HW2 6204   1.835   1.386   2.157
 2059SOL     OW 6205   0.263   3.507   1.971
 2059SOL    HW1 6206   0.198   3.538   1.908
 2059SOL    HW2 6207   0.215   3.447   2.028
 2060SOL     OW 6208   3.328   3.940   3.769
 2060SOL    HW1 6209   3.409   3.889   3.773
 2060SOL    HW2 6210   3.351   4.025   3.807
 2061SOL     OW 6211   3.295   4.503   4.274
 2061SOL    HW1 6212   3.371   4.445   4.278
 2061SOL    HW2 6213   3.315   4.562   4.201
 2062SOL     OW 6214   4.324   3.506   2.822
 2062SOL    HW1 6215   4.408   3.551   2.822
 2062SOL    HW2 6216   4.341   3.422   2.778
 2063SOL     OW 6217   1.314   2.941   0.458
 2063SOL    HW1 6218   1.245   2.902   0.513
 2063SOL    HW2 6219   1.319   3.032   0.487
 2064SOL     OW 6220   4.169   1.326   1.312
 2064SOL    HW1 6221   4.076   1.307   1.300
 2064SOL    HW2 6222   4.209   1.306   1.227
 2065SOL     OW 6223   1.508   4.825   3.911
 2065SOL    HW1 6224   1.447   4.752   3.920
 2065SOL    HW2 6225   1.585   4.800   3.961
 2066SOL     OW 6226   2.214   4.639   0.044
 2066SOL    HW1 6227   2.123   4.665   0.028
 2066SOL    HW2 6228   2.235   4.579  -0.027
 2067SOL     OW 6229   0.899   0.314   1.995
 2067SOL    HW1 6230   0.954   0.332   1.919
 2067SOL    HW2 6231   0.949   0.351   2.069
 2068SOL     OW 6232   0.273   1.971   1.328
 2068SOL    HW1 6233   0.188   1.940   1.296
 2068SOL    HW2 6234   0.275   1.946   1.420
 2069SOL     OW 6235   3.726   1.227   1.624
 2069SOL    HW1 6236   3.822   1.230   1.614
 2069SOL    HW2 6237   3.693   1.234   1.534
 2070SOL     OW 6238   0.730   4.048   3.522
 2070SOL    HW1 6239   0.822   4.032   3.543
 2070SOL    HW2 6240   0.687   3.963   3.536
 2071SOL     OW 6241   0.173   2.991   2.085
 2071SOL    HW1 6242   0.107   2.994   2.154
 2071SOL    HW2 6243   0.166   3.076   2.041
 2072SOL     OW 6244   1.064   0.053   0.052
 2072SOL    HW1 6245   1.022  -0.029   0.023
 2072SOL    HW2 6246   1.014   0.079   0.129
 2073SOL     OW 6247   2.739   3.598   0.784
 2073SOL    HW1 6248   2.740   3.690   0.809
 2073SOL    HW2 6249   2.668   3.560   0.836
 2074SOL     OW 6250   0.608   4.045   0.652
 2074SOL    HW1 6251   0.535   4.028   0.712
 2074SOL    HW2 6252   0.574   4.112   0.592
 2075SOL     OW 6253   3.725   3.172   4.764
 2075SOL    HW1 6254   3.662   3.223   4.712
 2075SOL    HW2 6255   3.671   3.116   4.819
 2076SOL     OW 6256   0.718   0.785   1.765
 2076SOL    HW1 6257   0.794   0.727   1.763
 2076SOL    HW2 6258   0.652   0.737   1.816
 2077SOL     OW 6259   3.370   4.791   2.531
 2077SOL    HW1 6260   3.310   4.729   2.488
 2077SOL    HW2 6261   3.317   4.868   2.549
 2078SOL     OW 6262   1.560   0.815   4.446
 2078SOL    HW1 6263   1.474   0.777   4.426
 2078SOL    HW2 6264   1.543   0.873   4.521
 2079SOL     OW 6265   3.227   2.985   3.401
 2079SOL    HW1 6266   3.178   2.959   3.322
 2079SOL    HW2 6267   3.221   3.080   3.402
 2080SOL     OW 6268   3.782   2.200   3.351
 2080SOL    HW1 6269   3.749   2.274   3.402
 2080SOL    HW2 6270   3.709   2.138   3.349
 2081SOL     OW 6271   2.132   1.276   0.911
 2081SOL    HW1 6272   2.141   1.348   0.973
 2081SOL    HW2 6273   2.138   1.318   0.825
 2082SOL     OW 6274   3.817   1.138   3.356
 2082SOL    HW1 6275   3.888   1.173   3.302
 2082SOL    HW2 6276   3.836   1.170   3.444
 2083SOL     OW 6277   4.214   4.648   0.789
 2083SOL    HW1 6278   4.178   4.713   0.849
 2083SOL    HW2 6279   4.226   4.570   0.842
 2084SOL     OW 6280   3.257   1.471   1.736
 2084SOL    HW1 6281   3.212   1.553   1.757
 2084SOL    HW2 6282   3.232   1.412   1.808
 2085SOL     OW 6283   0.850   4.729   2.274
 2085SOL    HW1 6284   0.851   4.646   2.227
 2085SOL    HW2 6285   0.914   4.717   2.344
 2086SOL     OW 6286   3.373   3.831   0.381
 2086SOL    HW1 6287   3.438   3.846   0.312
 2086SOL    HW2 6288   3.335   3.917   0.398
 2087SOL     OW 6289   4.153   3.254   0.612
 2087SOL    HW1 6290   4.071   3.262   0.660
 2087SOL    HW2 6291   4.129   3.270   0.521
 2088SOL     OW 6292   3.169   2.241   1.248
 2088SOL    HW1 6293   3.150   2.198   1.165
 2088SOL    HW2 6294   3.229   2.181   1.293
 2089SOL     OW 6295   0.454   1.387   1.137
 2089SOL    HW1 6296   0.493   1.468   1.169
 2089SOL    HW2 6297   0.484   1.380   1.046
 2090SOL     OW 6298   1.796   2.184   0.399
 2090SOL    HW1 6299   1.760   2.196   0.312
 2090SOL    HW2 6300   1.746   2.110   0.435
 2091SOL     OW 6301   4.077   0.618   0.083
 2091SOL    HW1 6302   4.142   0.663   0.137
 2091SOL    HW2 6303   4.009   0.684   0.067
 2092SOL     OW 6304   2.193   1.737   2.677
 2092SOL    HW1 6305   2.163   1.656   2.719
 2092SOL    HW2 6306   2.184   1.804   2.744
 2093SOL     OW 6307   3.132   0.871   0.643
 2093SOL    HW1 6308   3.052   0.822   0.623
 2093SOL    HW2 6309   3.124   0.893   0.736
 2094SOL     OW 6310   2.510   4.870   2.154
 2094SOL    HW1 6311   2.575   4.821   2.105
 2094SOL    HW2 6312   2.526   4.961   2.132
 2095SOL     OW 6313   4.543   2.693   1.142
 2095SOL    HW1 6314   4.558   2.671   1.050
 2095SOL    HW2 6315   4.536   2.789   1.143
 2096SOL     OW 6316   0.830   4.532   4.262
 2096SOL    HW1 6317   0.901   4.595   4.270
 2096SOL    HW2 6318   0.872   4.447   4.275
 2097SOL     OW 6319   0.931   2.522   0.331
 2097SOL    HW1 6320   0.896   2.506   0.243
 2097SOL    HW2 6321   0.991   2.449   0.346
 2098SOL     OW 6322   3.349   2.132   0.392
 2098SOL    HW1 6323   3.278   2.196   0.401
 2098SOL    HW2 6324   3.428   2.183   0.409
 2099SOL     OW 6325   1.808   4.861   0.494
 2099SOL    HW1 6326   1.864   4.863   0.572
 2099SOL    HW2 6327   1.856   4.808   0.431
 2100SOL     OW 6328   3.674   1.418   2.273
 2100SOL    HW1 6329   3.600   1.366   2.304
 2100SOL    HW2 6330   3.732   1.424   2.348
 2101SOL     OW 6331   2.301   3.567   0.399
 2101SOL    HW1 6332   2.261   3.646   0.361
 2101SOL    HW2 6333   2.276   3.496   0.340
 2102SOL     OW 6334   3.620   4.689   3.300
 2102SOL    HW1 6335   3.618   4.635   3.221
 2102SOL    HW2 6336   3.566   4.765   3.279
 2103SOL     OW 6337   1.373   1.140   1.689
 2103SOL    HW1 6338   1.432   1.100   1.753
 2103SOL    HW2 6339   1.353   1.070   1.627
 2104SOL     OW 6340   3.066   3.644   3.419
 2104SOL    HW1 6341   3.078   3.681   3.507
 2104SOL    HW2 6342   3.101   3.711   3.360
 2105SOL     OW 6343   2.235   1.931   0.668
 2105SOL    HW1 6344   2.273   2.012   0.634
 2105SOL    HW2 6345   2.285   1.861   0.625
 2106SOL     OW 6346   0.256   1.268   1.289
 2106SOL    HW1 6347   0.280   1.260   1.381
 2106SOL    HW2 6348   0.331   1.312   1.248
 2107SOL     OW 6349   0.913   4.807   4.077
 2107SOL    HW1 6350   0.831   4.848   4.103
 2107SOL    HW2 6351   0.891   4.751   4.003
 2108SOL     OW 6352   1.361   3.031   0.812
 2108SOL    HW1 6353   1.438   2.974   0.804
 2108SOL    HW2 6354   1.301   2.981   0.867
 2109SOL     OW 6355   4.716   2.576   3.202
 2109SOL    HW1 6356   4.720   2.504   3.140
 2109SOL    HW2 6357   4.801   2.620   3.194
 2110SOL     OW 6358   2.231   2.243   1.904
 2110SOL    HW1 6359   2.183   2.170   1.864
 2110SOL    HW2 6360   2.321   2.211   1.911
 2111SOL     OW 6361   4.181   0.276   2.935
 2111SOL    HW1 6362   4.230   0.330   2.873
 2111SOL    HW2 6363   4.128   0.339   2.984
 2112SOL     OW 6364   0.938   0.363   3.644
 2112SOL    HW1 6365   1.020   0.314   3.640
 2112SOL    HW2 6366   0.921   0.388   3.553
 2113SOL     OW 6367   2.290   1.205   3.425
 2113SOL    HW1 6368   2.255   1.134   3.479
 2113SOL    HW2 6369   2.261   1.185   3.336
 2114SOL     OW 6370   1.964   0.246   1.769
 2114SOL    HW1 6371   1.955   0.341   1.761
 2114SOL    HW2 6372   1.998   0.218   1.684
 2115SOL     OW 6373   0.836   0.688   0.970
 2115SOL    HW1 6374   0.824   0.718   1.060
 2115SOL    HW2 6375   0.757   0.714   0.924
 2116SOL     OW 6376   2.216   4.469   2.828
 2116SOL    HW1 6377   2.238   4.423   2.747
 2116SOL    HW2 6378   2.168   4.404   2.880
 2117SOL     OW 6379   3.908   0.440   1.192
 2117SOL    HW1 6380   3.994   0.463   1.158
 2117SOL    HW2 6381   3.909   0.468   1.283
 2118SOL     OW 6382   3.740   4.826   4.882
 2118SOL    HW1 6383   3.676   4.857   4.817
 2118SOL    HW2 6384   3.686   4.786   4.950
 2119SOL     OW 6385   3.771   0.903   4.669
 2119SOL    HW1 6386   3.864   0.888   4.680
 2119SOL    HW2 6387   3.730   0.857   4.742
 2120SOL     OW 6388   1.985   4.812   1.888
 2120SOL    HW1 6389   1.969   4.844   1.977
 2120SOL    HW2 6390   2.063   4.758   1.896
 2121SOL     OW 6391   1.334   1.058   4.506
 2121SOL    HW1 6392   1.424   1.090   4.515
 2121SOL    HW2 6393   1.316   1.014   4.589
 2122SOL     OW 6394   0.456   2.619   2.049
 2122SOL    HW1 6395   0.533   2.644   1.998
 2122SOL    HW2 6396   0.477   2.643   2.139
 2123SOL     OW 6397   0.471   1.923   0.950
 2123SOL    HW1 6398   0.557   1.909   0.991
 2123SOL    HW2 6399   0.433   1.996   0.999
 2124SOL     OW 6400   4.280   3.680   3.827
 2124SOL    HW1 6401   4.272   3.597   3.873
 2124SOL    HW2 6402   4.360   3.720   3.862
 2125SOL     OW 6403   2.337   2.888   3.220
 2125SOL    HW1 6404   2.403   2.941   3.263
 2125SOL    HW2 6405   2.275   2.866   3.289
 2126SOL     OW 6406   0.146   3.378   1.393
 2126SOL    HW1 6407   0.211   3.415   1.452
 2126SOL    HW2 6408   0.083   3.449   1.379
 2127SOL     OW 6409   3.600   3.911   0.264
 2127SOL    HW1 6410   3.654   3.860   0.204
 2127SOL    HW2 6411   3.644   3.996   0.270
 2128SOL     OW 6412   2.523   1.793   0.310
 2128SOL    HW1 6413   2.578   1.860   0.349
 2128SOL    HW2 6414   2.583   1.738   0.260
 2129SOL     OW 6415   4.288   2.570   0.150
 2129SOL    HW1 6416   4.213   2.600   0.099
 2129SOL    HW2 6417   4.253   2.501   0.206
 2130SOL     OW 6418   3.940   0.113   3.365
 2130SOL    HW1 6419   3.992   0.190   3.343
 2130SOL    HW2 6420   3.970   0.088   3.452
 2131SOL     OW 6421   1.210   2.630   0.208
 2131SOL    HW1 6422   1.291   2.610   0.161
 2131SOL    HW2 6423   1.212   2.574   0.285
 2132SOL     OW 6424   0.691   1.902   3.156
 2132SOL    HW1 6425   0.718   1.834   3.217
 2132SOL    HW2 6426   0.702   1.863   3.069
 2133SOL     OW 6427   2.677   0.890   1.323
 2133SOL    HW1 6428   2.718   0.808   1.351
 2133SOL    HW2 6429   2.587   0.865   1.301
 2134SOL     OW 6430   4.918   0.202   0.951
 2134SOL    HW1 6431   4.975   0.142   0.904
 2134SOL    HW2 6432   4.880   0.150   1.022
 2135SOL     OW 6433   2.831   1.332   2.064
 2135SOL    HW1 6434   2.764   1.278   2.106
 2135SOL    HW2 6435   2.833   1.303   1.973
 2136SOL     OW 6436   1.089   4.584   2.091
 2136SOL    HW1 6437   1.076   4.658   2.032
 2136SOL    HW2 6438   1.091   4.508   2.033
 2137SOL     OW 6439   3.744   3.605   1.825
 2137SOL    HW1 6440   3.732   3.595   1.731
 2137SOL    HW2 6441   3.704   3.690   1.845
 2138SOL     OW 6442   3.294   1.521   2.288
 2138SOL    HW1 6443   3.280   1.613   2.311
 2138SOL    HW2 6444   3.312   1.478   2.372
 2139SOL     OW 6445   3.935   2.921   1.479
 2139SOL    HW1 6446   3.916   2.990   1.544
 2139SOL    HW2 6447   3.979   2.853   1.529
 2140SOL     OW 6448   1.925   3.751   0.070
 2140SOL    HW1 6449   1.869   3.688   0.024
 2140SOL    HW2 6450   1.896   3.747   0.161
 2141SOL     OW 6451   4.301   4.129   1.763
 2141SOL    HW1 6452   4.395   4.150   1.768
 2141SOL    HW2 6453   4.257   4.213   1.773
 2142SOL     OW 6454   4.510   2.746   4.034
 2142SOL    HW1 6455   4.522   2.667   4.088
 2142SOL    HW2 6456   4.417   2.748   4.014
 2143SOL     OW 6457   3.547   0.001   3.198
 2143SOL    HW1 6458   3.632   0.014   3.157
 2143SOL    HW2 6459   3.564   0.004   3.292
 2144SOL     OW 6460   3.663   4.217   3.788
 2144SOL    HW1 6461   3.626   4.129   3.794
 2144SOL    HW2 6462   3.598   4.267   3.737
 2145SOL     OW 6463   4.216   3.227   1.923
 2145SOL    HW1 6464   4.240   3.150   1.975
 2145SOL    HW2 6465   4.134   3.257   1.961
 2146SOL     OW 6466   3.294   0.467   3.767
 2146SOL    HW1 6467   3.308   0.380   3.803
 2146SOL    HW2 6468   3.265   0.519   3.842
 2147SOL     OW 6469   1.569   1.196   4.538
 2147SOL    HW1 6470   1.655   1.173   4.503
 2147SOL    HW2 6471   1.583   1.203   4.633
 2148SOL     OW 6472   1.174   1.701   2.179
 2148SOL    HW1 6473   1.238   1.633   2.158
 2148SOL    HW2 6474   1.222   1.762   2.235
 2149SOL     OW 6475   2.056   1.668   0.608
 2149SOL    HW1 6476   2.063   1.710   0.694
 2149SOL    HW2 6477   2.131   1.609   0.604
 2150SOL     OW 6478   2.637   1.618   4.791
 2150SOL    HW1 6479   2.634   1.596   4.698
 2150SOL    HW2 6480   2.720   1.664   4.802
 2151SOL     OW 6481   4.058   4.259   0.042
 2151SOL    HW1 6482   4.146   4.245   0.078
 2151SOL    HW2 6483   4.004   4.191   0.082
 2152SOL     OW 6484   4.230   2.487   3.875
 2152SOL    HW1 6485   4.163   2.447   3.819
 2152SOL    HW2 6486   4.217   2.445   3.960
 2153SOL     OW 6487   0.035   1.204   3.237
 2153SOL    HW1 6488   0.057   1.284   3.283
 2153SOL    HW2 6489   0.039   1.228   3.144
 2154SOL     OW 6490   2.725   0.451   0.653
 2154SOL    HW1 6491   2.642   0.474   0.611
 2154SOL    HW2 6492   2.717   0.483   0.743
 2155SOL     OW 6493   2.597   0.625   3.389
 2155SOL    HW1 6494   2.684   0.611   3.427
 2155SOL    HW2 6495   2.542   0.648   3.464
 2156SOL     OW 6496   4.885   2.951   1.079
 2156SOL    HW1 6497   4.889   3.045   1.099
 2156SOL    HW2 6498   4.933   2.943   0.997
 2157SOL     OW 6499   1.001   3.914   1.951
 2157SOL    HW1 6500   0.974   3.930   1.861
 2157SOL    HW2 6501   1.080   3.860   1.944
 2158SOL     OW 6502   4.426   3.997   0.561
 2158SOL    HW1 6503   4.439   3.919   0.615
 2158SOL    HW2 6504   4.410   4.067   0.624
 2159SOL     OW 6505   4.713   2.400   2.471
 2159SOL    HW1 6506   4.648   2.336   2.440
 2159SOL    HW2 6507   4.686   2.483   2.432
 2160SOL     OW 6508   2.933   4.208   2.585
 2160SOL    HW1 6509   2.926   4.140   2.518
 2160SOL    HW2 6510   2.888   4.284   2.547
 2161SOL     OW 6511   1.684   2.495   2.854
 2161SOL    HW1 6512   1.754   2.560   2.862
 2161SOL    HW2 6513   1.607   2.537   2.891
 2162SOL     OW 6514   0.356   1.342   0.749
 2162SOL    HW1 6515   0.424   1.360   0.814
 2162SOL    HW2 6516   0.359   1.416   0.689
 2163SOL     OW 6517   3.613   4.457   4.060
 2163SOL    HW1 6518   3.594   4.385   4.000
 2163SOL    HW2 6519   3.600   4.420   4.147
 2164SOL     OW 6520   4.322   4.295   3.591
 2164SOL    HW1 6521   4.403   4.346   3.591
 2164SOL    HW2 6522   4.260   4.350   3.638
 2165SOL     OW 6523   0.483   2.018   4.890
 2165SOL    HW1 6524   0.487   1.925   4.914
 2165SOL    HW2 6525   0.478   2.018   4.795
 2166SOL     OW 6526   3.566   2.954   1.605
 2166SOL    HW1 6527   3.612   2.904   1.672
 2166SOL    HW2 6528   3.618   2.942   1.526
 2167SOL     OW 6529   3.415   3.040   4.232
 2167SOL    HW1 6530   3.482   3.062   4.167
 2167SOL    HW2 6531   3.351   3.110   4.225
 2168SOL     OW 6532   2.399   1.710   0.588
 2168SOL    HW1 6533   2.460   1.661   0.533
 2168SOL    HW2 6534   2.335   1.645   0.616
 2169SOL     OW 6535   4.353   0.655   1.150
 2169SOL    HW1 6536   4.435   0.684   1.109
 2169SOL    HW2 6537   4.381   0.603   1.225
 2170SOL     OW 6538   3.550   0.237   3.661
 2170SOL    HW1 6539   3.543   0.321   3.617
 2170SOL    HW2 6540   3.488   0.243   3.734
 2171SOL     OW 6541   1.533   4.360   2.616
 2171SOL    HW1 6542   1.543   4.388   2.707
 2171SOL    HW2 6543   1.442   4.381   2.595
 2172SOL     OW 6544   1.998   4.780   3.708
 2172SOL    HW1 6545   2.064   4.804   3.643
 2172SOL    HW2 6546   1.915   4.811   3.671
 2173SOL     OW 6547   1.567   4.001   0.978
 2173SOL    HW1 6548   1.630   3.944   0.935
 2173SOL    HW2 6549   1.503   4.021   0.910
 2174SOL     OW 6550   3.091   4.192   2.292
 2174SOL    HW1 6551   3.124   4.104   2.311
 2174SOL    HW2 6552   3.001   4.177   2.263
 2175SOL     OW 6553   1.628   4.136   3.299
 2175SOL    HW1 6554   1.619   4.178   3.214
 2175SOL    HW2 6555   1.666   4.050   3.280
 2176SOL     OW 6556   1.704   0.332   4.924
 2176SOL    HW1 6557   1.706   0.290   5.010
 2176SOL    HW2 6558   1.614   0.366   4.916
 2177SOL     OW 6559   0.491   3.967   3.179
 2177SOL    HW1 6560   0.404   3.952   3.143
 2177SOL    HW2 6561   0.485   4.052   3.223
 2178SOL     OW 6562   0.517   3.109   2.742
 2178SOL    HW1 6563   0.550   3.192   2.708
 2178SOL    HW2 6564   0.591   3.070   2.788
 2179SOL     OW 6565   2.613   4.567   0.037
 2179SOL    HW1 6566   2.538   4.600   0.087
 2179SOL    HW2 6567   2.674   4.641   0.033
 2180SOL     OW 6568   1.013   3.921   3.631
 2180SOL    HW1 6569   0.971   3.841   3.663
 2180SOL    HW2 6570   1.094   3.891   3.590
 2181SOL     OW 6571   1.667   1.120   0.152
 2181SOL    HW1 6572   1.753   1.077   0.152
 2181SOL    HW2 6573   1.671   1.182   0.225
 2182SOL     OW 6574   4.534   1.905   0.453
 2182SOL    HW1 6575   4.451   1.858   0.463
 2182SOL    HW2 6576   4.600   1.837   0.446
 2183SOL     OW 6577   2.312   2.475   1.324
 2183SOL    HW1 6578   2.237   2.423   1.355
 2183SOL    HW2 6579   2.278   2.564   1.318
 2184SOL     OW 6580   4.488   2.980   0.791
 2184SOL    HW1 6581   4.571   3.029   0.791
 2184SOL    HW2 6582   4.472   2.962   0.884
 2185SOL     OW 6583   2.621   1.042   0.272
 2185SOL    HW1 6584   2.652   1.130   0.293
 2185SOL    HW2 6585   2.584   1.051   0.184
 2186SOL     OW 6586   0.949   0.445   3.329
 2186SOL    HW1 6587   1.018   0.482   3.383
 2186SOL    HW2 6588   0.901   0.520   3.296
 2187SOL     OW 6589   1.902   3.640   4.028
 2187SOL    HW1 6590   1.925   3.584   4.102
 2187SOL    HW2 6591   1.833   3.593   3.982
 2188SOL     OW 6592   1.008   2.066   1.795
 2188SOL    HW1 6593   1.035   2.112   1.875
 2188SOL    HW2 6594   0.913   2.080   1.791
 2189SOL     OW 6595   3.780   2.967   3.733
 2189SOL    HW1 6596   3.751   3.026   3.663
 2189SOL    HW2 6597   3.703   2.913   3.752
 2190SOL     OW 6598   3.264   3.237   3.981
 2190SOL    HW1 6599   3.290   3.180   3.909
 2190SOL    HW2 6600   3.234   3.317   3.938
 2191SOL     OW 6601   4.479   4.515   2.031
 2191SOL    HW1 6602   4.523   4.558   2.104
 2191SOL    HW2 6603   4.390   4.499   2.063
 2192SOL     OW 6604   3.252   4.024   0.868
 2192SOL    HW1 6605   3.248   4.119   0.866
 2192SOL    HW2 6606   3.339   4.003   0.832
 2193SOL     OW 6607   4.171   2.905   0.645
 2193SOL    HW1 6608   4.154   2.855   0.565
 2193SOL    HW2 6609   4.093   2.892   0.699
 2194SOL     OW 6610   4.898   3.150   1.679
 2194SOL    HW1 6611   4.979   3.103   1.659
 2194SOL    HW2 6612   4.855   3.163   1.595
 2195SOL     OW 6613   0.624   0.551   1.571
 2195SOL    HW1 6614   0.557   0.525   1.508
 2195SOL    HW2 6615   0.588   0.527   1.656
 2196SOL     OW 6616   2.491   0.591   1.187
 2196SOL    HW1 6617   2.576   0.594   1.230
 2196SOL    HW2 6618   2.464   0.682   1.180
 2197SOL     OW 6619   0.555   0.408   2.496
 2197SOL    HW1 6620   0.648   0.430   2.489
 2197SOL    HW2 6621   0.526   0.398   2.405
 2198SOL     OW 6622   0.316   0.530   1.642
 2198SOL    HW1 6623   0.286   0.453   1.594
 2198SOL    HW2 6624   0.248   0.596   1.625
 2199SOL     OW 6625   4.729   3.097   0.827
 2199SOL    HW1 6626   4.718   3.166   0.762
 2199SOL    HW2 6627   4.727   3.142   0.911
 2200SOL     OW 6628   2.974   1.774   4.152
 2200SOL    HW1 6629   3.045   1.713   4.136
 2200SOL    HW2 6630   2.973   1.830   4.074
 2201SOL     OW 6631   4.564   2.189   2.759
 2201SOL    HW1 6632   4.624   2.115   2.756
 2201SOL    HW2 6633   4.479   2.153   2.733
 2202SOL     OW 6634   0.947   4.717   3.818
 2202SOL    HW1 6635   0.976   4.699   3.729
 2202SOL    HW2 6636   0.931   4.811   3.819
 2203SOL     OW 6637   0.717   1.606   3.528
 2203SOL    HW1 6638   0.750   1.645   3.447
 2203SOL    HW2 6639   0.655   1.540   3.499
 2204SOL     OW 6640   1.189   0.175   1.079
 2204SOL    HW1 6641   1.114   0.118   1.064
 2204SOL    HW2 6642   1.257   0.117   1.114
 2205SOL     OW 6643   4.135   0.045   2.138
 2205SOL    HW1 6644   4.158   0.057   2.046
 2205SOL    HW2 6645   4.073   0.116   2.157
 2206SOL     OW 6646   2.023   3.115   1.879
 2206SOL    HW1 6647   2.095   3.124   1.816
 2206SOL    HW2 6648   2.028   3.024   1.907
 2207SOL     OW 6649   1.039   3.556   4.853
 2207SOL    HW1 6650   1.084   3.538   4.771
 2207SOL    HW2 6651   1.045   3.474   4.903
 2208SOL     OW 6652   1.256   3.325   0.496
 2208SOL    HW1 6653   1.334   3.292   0.541
 2208SOL    HW2 6654   1.249   3.416   0.524
 2209SOL     OW 6655   2.112   2.006   1.133
 2209SOL    HW1 6656   2.158   2.022   1.216
 2209SOL    HW2 6657   2.030   2.054   1.142
 2210SOL     OW 6658   3.812   3.930   4.543
 2210SOL    HW1 6659   3.899   3.954   4.575
 2210SOL    HW2 6660   3.827   3.853   4.487
 2211SOL     OW 6661   4.154   0.021   0.439
 2211SOL    HW1 6662   4.204  -0.061   0.437
 2211SOL    HW2 6663   4.076   0.002   0.386
 2212SOL     OW 6664   3.054   2.331   3.093
 2212SOL    HW1 6665   2.994   2.276   3.143
 2212SOL    HW2 6666   3.102   2.270   3.037
 2213SOL     OW 6667   1.000   3.155   0.569
 2213SOL    HW1 6668   1.038   3.068   0.557
 2213SOL    HW2 6669   1.042   3.188   0.649
 2214SOL     OW 6670   1.169   2.334   1.389
 2214SOL    HW1 6671   1.140   2.343   1.479
 2214SOL    HW2 6672   1.191   2.423   1.361
 2215SOL     OW 6673   4.670   2.833   3.827
 2215SOL    HW1 6674   4.675   2.925   3.852
 2215SOL    HW2 6675   4.633   2.789   3.903
 2216SOL     OW 6676   3.077   1.665   1.789
 2216SOL    HW1 6677   3.002   1.711   1.751
 2216SOL    HW2 6678   3.073   1.685   1.883
 2217SOL     OW 6679   2.406   3.450   1.232
 2217SOL    HW1 6680   2.416   3.515   1.162
 2217SOL    HW2 6681   2.325   3.404   1.211
 2218SOL     OW 6682   1.728   4.637   2.258
 2218SOL    HW1 6683   1.783   4.596   2.324
 2218SOL    HW2 6684   1.638   4.614   2.282
 2219SOL     OW 6685   1.967   3.257   0.582
 2219SOL    HW1 6686   2.009   3.279   0.499
 2219SOL    HW2 6687   1.958   3.340   0.628
 2220SOL     OW 6688   3.226   4.276   1.753
 2220SOL    HW1 6689   3.217   4.181   1.745
 2220SOL    HW2 6690   3.139   4.305   1.781
 2221SOL     OW 6691   1.513   3.626   0.901
 2221SOL    HW1 6692   1.518   3.531   0.910
 2221SOL    HW2 6693   1.460   3.640   0.822
 2222SOL     OW 6694   2.516   3.286   2.450
 2222SOL    HW1 6695   2.469   3.284   2.367
 2222SOL    HW2 6696   2.562   3.202   2.454
 2223SOL     OW 6697   4.793   1.130   4.388
 2223SOL    HW1 6698   4.790   1.221   4.419
 2223SOL    HW2 6699   4.860   1.131   4.319
 2224SOL     OW 6700   1.020   2.428   3.870
 2224SOL    HW1 6701   0.964   2.476   3.931
 2224SOL    HW2 6702   1.051   2.353   3.921
 2225SOL     OW 6703   3.843   3.290   3.406
 2225SOL    HW1 6704   3.778   3.232   3.367
 2225SOL    HW2 6705   3.878   3.341   3.333
 2226SOL     OW 6706   2.040   0.923   4.376
 2226SOL    HW1 6707   1.995   0.855   4.427
 2226SOL    HW2 6708   2.131   0.894   4.373
 2227SOL     OW 6709   2.409   0.421   1.399
 2227SOL    HW1 6710   2.413   0.502   1.450
 2227SOL    HW2 6711   2.411   0.449   1.308
 2228SOL     OW 6712   3.412   0.321   0.565
 2228SOL    HW1 6713   3.360   0.254   0.609
 2228SOL    HW2 6714   3.372   0.404   0.592
 2229SOL     OW 6715   0.357   2.128   1.125
 2229SOL    HW1 6716   0.334   2.055   1.183
 2229SOL    HW2 6717   0.346   2.206   1.179
 2230SOL     OW 6718   0.861   2.022   3.809
 2230SOL    HW1 6719   0.845   1.942   3.860
 2230SOL    HW2 6720   0.867   1.991   3.719
 2231SOL     OW 6721   0.659   3.335   1.932
 2231SOL    HW1 6722   0.666   3.258   1.989
 2231SOL    HW2 6723   0.706   3.309   1.852
 2232SOL     OW 6724   3.109   0.633   2.069
 2232SOL    HW1 6725   3.108   0.595   2.157
 2232SOL    HW2 6726   3.133   0.560   2.012
 2233SOL     OW 6727   3.153   3.265   3.418
 2233SOL    HW1 6728   3.212   3.319   3.469
 2233SOL    HW2 6729   3.075   3.256   3.473
 2234SOL     OW 6730   0.335   4.450   3.386
 2234SOL    HW1 6731   0.254   4.400   3.395
 2234SOL    HW2 6732   0.402   4.385   3.365
 2235SOL     OW 6733   0.426   3.640   2.841
 2235SOL    HW1 6734   0.436   3.618   2.748
 2235SOL    HW2 6735   0.444   3.734   2.846
 2236SOL     OW 6736   2.487   3.544   0.881
 2236SOL    HW1 6737   2.438   3.538   0.798
 2236SOL    HW2 6738   2.440   3.611   0.931
 2237SOL     OW 6739   2.054   1.941   2.059
 2237SOL    HW1 6740   1.999   1.881   2.009
 2237SOL    HW2 6741   2.086   1.889   2.132
 2238SOL     OW 6742   4.730   3.469   4.495
 2238SOL    HW1 6743   4.768   3.457   4.408
 2238SOL    HW2 6744   4.738   3.383   4.536
 2239SOL     OW 6745   1.615   4.647   1.091
 2239SOL    HW1 6746   1.665   4.710   1.141
 2239SOL    HW2 6747   1.625   4.564   1.138
 2240SOL     OW 6748   2.133   3.766   3.913
 2240SOL    HW1 6749   2.068   3.723   3.968
 2240SOL    HW2 6750   2.217   3.736   3.947
 2241SOL     OW 6751   4.809   4.571   1.106
 2241SOL    HW1 6752   4.760   4.528   1.036
 2241SOL    HW2 6753   4.894   4.592   1.066
 2242SOL     OW 6754   4.226   4.213   2.195
 2242SOL    HW1 6755   4.206   4.167   2.277
 2242SOL    HW2 6756   4.181   4.161   2.128
 2243SOL     OW 6757   0.767   1.566   0.261
 2243SOL    HW1 6758   0.741   1.518   0.340
 2243SOL    HW2 6759   0.842   1.518   0.227
 2244SOL     OW 6760   1.203   2.047   0.617
 2244SOL    HW1 6761   1.148   1.979   0.657
 2244SOL    HW2 6762   1.292   2.014   0.624
 2245SOL     OW 6763   3.784   4.861   0.433
 2245SOL    HW1 6764   3.814   4.854   0.524
 2245SOL    HW2 6765   3.691   4.838   0.436
 2246SOL     OW 6766   2.571   1.183   2.118
 2246SOL    HW1 6767   2.477   1.198   2.109
 2246SOL    HW2 6768   2.592   1.215   2.206
 2247SOL     OW 6769   2.873   1.383   4.931
 2247SOL    HW1 6770   2.824   1.422   4.858
 2247SOL    HW2 6771   2.959   1.424   4.927
 2248SOL     OW 6772   4.059   3.911   2.882
 2248SOL    HW1 6773   4.000   3.839   2.856
 2248SOL    HW2 6774   4.011   3.990   2.859
 2249SOL     OW 6775   1.709   0.135   1.781
 2249SOL    HW1 6776   1.697   0.043   1.804
 2249SOL    HW2 6777   1.803   0.151   1.793
 2250SOL     OW 6778   0.578   3.517   1.290
 2250SOL    HW1 6779   0.647   3.452   1.304
 2250SOL    HW2 6780   0.540   3.530   1.376
 2251SOL     OW 6781   1.705   2.635   0.128
 2251SOL    HW1 6782   1.626   2.629   0.074
 2251SOL    HW2 6783   1.679   2.692   0.201
 2252SOL     OW 6784   4.390   3.664   3.264
 2252SOL    HW1 6785   4.319   3.720   3.233
 2252SOL    HW2 6786   4.363   3.638   3.353
 2253SOL     OW 6787   2.987   0.293   4.038
 2253SOL    HW1 6788   2.894   0.292   4.061
 2253SOL    HW2 6789   2.994   0.234   3.964
 2254SOL     OW 6790   0.954   2.908   1.842
 2254SOL    HW1 6791   0.969   2.850   1.767
 2254SOL    HW2 6792   0.991   2.861   1.916
 2255SOL     OW 6793   3.515   0.012   1.945
 2255SOL    HW1 6794   3.482   0.023   1.856
 2255SOL    HW2 6795   3.542  -0.080   1.950
 2256SOL     OW 6796   0.806   1.188   0.939
 2256SOL    HW1 6797   0.841   1.164   0.853
 2256SOL    HW2 6798   0.732   1.247   0.919
 2257SOL     OW 6799   0.580   4.349   4.845
 2257SOL    HW1 6800   0.639   4.362   4.919
 2257SOL    HW2 6801   0.597   4.259   4.817
 2258SOL     OW 6802   1.407   2.806   1.554
 2258SOL    HW1 6803   1.371   2.863   1.623
 2258SOL    HW2 6804   1.500   2.801   1.574
 2259SOL     OW 6805   1.341   3.401   4.214
 2259SOL    HW1 6806   1.308   3.319   4.249
 2259SOL    HW2 6807   1.416   3.423   4.270
 2260SOL     OW 6808   3.968   2.881   0.223
 2260SOL    HW1 6809   4.028   2.823   0.270
 2260SOL    HW2 6810   3.897   2.897   0.285
 2261SOL     OW 6811   1.780   2.924   4.323
 2261SOL    HW1 6812   1.860   2.943   4.274
 2261SOL    HW2 6813   1.710   2.931   4.258
 2262SOL     OW 6814   0.387   0.229   3.960
 2262SOL    HW1 6815   0.377   0.243   3.866
 2262SOL    HW2 6816   0.455   0.291   3.987
 2263SOL     OW 6817   1.548   0.171   2.887
 2263SOL    HW1 6818   1.496   0.122   2.950
 2263SOL    HW2 6819   1.633   0.126   2.886
 2264SOL     OW 6820   3.113   3.892   0.682
 2264SOL    HW1 6821   3.157   3.808   0.692
 2264SOL    HW2 6822   3.165   3.953   0.734
 2265SOL     OW 6823   0.326   0.262   3.658
 2265SOL    HW1 6824   0.384   0.313   3.602
 2265SOL    HW2 6825   0.245   0.313   3.662
 2266SOL     OW 6826   0.086   4.575   4.646
 2266SOL    HW1 6827   0.118   4.665   4.657
 2266SOL    HW2 6828   0.096   4.558   4.552
 2267SOL     OW 6829   4.403   0.103   2.605
 2267SOL    HW1 6830   4.391   0.193   2.573
 2267SOL    HW2 6831   4.474   0.110   2.669
 2268SOL     OW 6832   2.508   1.229   3.605
 2268SOL    HW1 6833   2.480   1.187   3.686
 2268SOL    HW2 6834   2.427   1.238   3.554
 2269SOL     OW 6835   4.797   0.845   4.155
 2269SOL    HW1 6836   4.720   0.789   4.165
 2269SOL    HW2 6837   4.871   0.788   4.172
 2270SOL     OW 6838   1.623   1.894   1.993
 2270SOL    HW1 6839   1.707   1.864   1.957
 2270SOL    HW2 6840   1.574   1.813   2.009
 2271SOL     OW 6841   1.689   4.562   1.526
 2271SOL    HW1 6842   1.728   4.550   1.613
 2271SOL    HW2 6843   1.612   4.504   1.526
 2272SOL     OW 6844   1.091   3.903   4.598
 2272SOL    HW1 6845   1.026   3.843   4.561
 2272SOL    HW2 6846   1.145   3.928   4.523
 2273SOL     OW 6847   3.649   1.892   1.582
 2273SOL    HW1 6848   3.634   1.892   1.487
 2273SOL    HW2 6849   3.726   1.838   1.594
 2274SOL     OW 6850   4.718   2.012   0.141
 2274SOL    HW1 6851   4.690   2.005   0.050
 2274SOL    HW2 6852   4.757   1.927   0.161
 2275SOL     OW 6853   1.696   0.743   0.150
 2275SOL    HW1 6854   1.726   0.766   0.062
 2275SOL    HW2 6855   1.775   0.712   0.195
 2276SOL     OW 6856   4.927   4.217   2.429
 2276SOL    HW1 6857   4.837   4.249   2.423
 2276SOL    HW2 6858   4.941   4.201   2.523
 2277SOL     OW 6859   4.156   3.814   1.303
 2277SOL    HW1 6860   4.086   3.820   1.238
 2277SOL    HW2 6861   4.200   3.898   1.299
 2278SOL     OW 6862   3.830   2.707   4.359
 2278SOL    HW1 6863   3.736   2.725   4.353
 2278SOL    HW2 6864   3.870   2.771   4.300
 2279SOL     OW 6865   2.911   0.707   1.903
 2279SOL    HW1 6866   2.974   0.687   1.972
 2279SOL    HW2 6867   2.946   0.664   1.825
 2280SOL     OW 6868   1.250   2.744   3.117
 2280SOL    HW1 6869   1.191   2.675   3.147
 2280SOL    HW2 6870   1.252   2.808   3.188
 2281SOL     OW 6871   1.214   0.482   2.114
 2281SOL    HW1 6872   1.283   0.433   2.069
 2281SOL    HW2 6873   1.213   0.445   2.202
 2282SOL     OW 6874   0.723   2.998   0.440
 2282SOL    HW1 6875   0.629   2.995   0.459
 2282SOL    HW2 6876   0.751   2.906   0.443
 2283SOL     OW 6877   1.986   1.918   4.096
 2283SOL    HW1 6878   1.908   1.973   4.105
 2283SOL    HW2 6879   1.953   1.829   4.086
 2284SOL     OW 6880   2.415   4.256   1.428
 2284SOL    HW1 6881   2.429   4.184   1.366
 2284SOL    HW2 6882   2.382   4.213   1.507
 2285SOL     OW 6883   3.159   3.722   3.711
 2285SOL    HW1 6884   3.214   3.799   3.724
 2285SOL    HW2 6885   3.089   3.730   3.776
 2286SOL     OW 6886   2.301   3.045   3.836
 2286SOL    HW1 6887   2.331   3.071   3.922
 2286SOL    HW2 6888   2.207   3.032   3.846
 2287SOL     OW 6889   2.271   1.455   3.687
 2287SOL    HW1 6890   2.222   1.512   3.747
 2287SOL    HW2 6891   2.310   1.514   3.623
 2288SOL     OW 6892   4.815   4.306   1.753
 2288SOL    HW1 6893   4.755   4.378   1.733
 2288SOL    HW2 6894   4.857   4.331   1.835
 2289SOL     OW 6895   4.532   3.730   1.058
 2289SOL    HW1 6896   4.538   3.675   0.980
 2289SOL    HW2 6897   4.463   3.690   1.110
 2290SOL     OW 6898   0.627   1.204   2.053
 2290SOL    HW1 6899   0.546   1.186   2.101
 2290SOL    HW2 6900   0.619   1.153   1.972
 2291SOL     OW 6901   2.236   4.169   0.271
 2291SOL    HW1 6902   2.174   4.219   0.323
 2291SOL    HW2 6903   2.201   4.172   0.182
 2292SOL     OW 6904   1.943   1.414   1.161
 2292SOL    HW1 6905   1.955   1.411   1.256
 2292SOL    HW2 6906   1.974   1.500   1.135
 2293SOL     OW 6907   0.612   0.164   2.641
 2293SOL    HW1 6908   0.545   0.178   2.709
 2293SOL    HW2 6909   0.597   0.235   2.578
 2294SOL     OW 6910   3.062   3.684   1.924
 2294SOL    HW1 6911   2.971   3.709   1.939
 2294SOL    HW2 6912   3.060   3.591   1.906
 2295SOL     OW 6913   2.523   4.180   1.057
 2295SOL    HW1 6914   2.515   4.273   1.080
 2295SOL    HW2 6915   2.500   4.133   1.137
 2296SOL     OW 6916   3.638   4.284   3.085
 2296SOL    HW1 6917   3.660   4.201   3.042
 2296SOL    HW2 6918   3.691   4.285   3.165
 2297SOL     OW 6919   2.462   4.311   4.641
 2297SOL    HW1 6920   2.412   4.233   4.617
 2297SOL    HW2 6921   2.496   4.344   4.558
 2298SOL     OW 6922   0.850   0.291   4.776
 2298SOL    HW1 6923   0.923   0.302   4.714
 2298SOL    HW2 6924   0.890   0.300   4.862
 2299SOL     OW 6925   2.551   1.117   1.608
 2299SOL    HW1 6926   2.497   1.166   1.670
 2299SOL    HW2 6927   2.640   1.145   1.627
 2300SOL     OW 6928   2.723   0.079   4.547
 2300SOL    HW1 6929   2.698   0.089   4.639
 2300SOL    HW2 6930   2.758  -0.010   4.542
 2301SOL     OW 6931   0.021   1.399   0.389
 2301SOL    HW1 6932  -0.010   1.319   0.346
 2301SOL    HW2 6933   0.049   1.369   0.476
 2302SOL     OW 6934   1.716   2.865   2.125
 2302SOL    HW1 6935   1.683   2.886   2.038
 2302SOL    HW2 6936   1.638   2.852   2.179
 2303SOL     OW 6937   0.728   1.398   1.493
 2303SOL    HW1 6938   0.779   1.433   1.566
 2303SOL    HW2 6939   0.773   1.316   1.470
 2304SOL     OW 6940   2.950   3.921   2.162
 2304SOL    HW1 6941   2.897   3.918   2.242
 2304SOL    HW2 6942   3.036   3.889   2.190
 2305SOL     OW 6943   0.949   1.266   2.435
 2305SOL    HW1 6944   0.999   1.219   2.502
 2305SOL    HW2 6945   0.952   1.358   2.463
 2306SOL     OW 6946   4.343   0.263   4.867
 2306SOL    HW1 6947   4.387   0.326   4.809
 2306SOL    HW2 6948   4.413   0.230   4.923
 2307SOL     OW 6949   2.283   4.743   1.424
 2307SOL    HW1 6950   2.294   4.649   1.412
 2307SOL    HW2 6951   2.342   4.766   1.495
 2308SOL     OW 6952   0.747   2.721   4.418
 2308SOL    HW1 6953   0.700   2.750   4.339
 2308SOL    HW2 6954   0.690   2.654   4.456
 2309SOL     OW 6955   3.219   4.387   3.824
 2309SOL    HW1 6956   3.188   4.418   3.739
 2309SOL    HW2 6957   3.159   4.317   3.848
 2310SOL     OW 6958   1.193   4.750   3.948
 2310SOL    HW1 6959   1.187   4.809   4.023
 2310SOL    HW2 6960   1.102   4.736   3.921
 2311SOL     OW 6961   0.446   1.993   3.950
 2311SOL    HW1 6962   0.477   2.084   3.954
 2311SOL    HW2 6963   0.355   1.997   3.981
 2312SOL     OW 6964   1.684   0.436   1.092
 2312SOL    HW1 6965   1.678   0.357   1.144
 2312SOL    HW2 6966   1.772   0.433   1.052
 2313SOL     OW 6967   3.971   2.198   2.514
 2313SOL    HW1 6968   3.916   2.233   2.584
 2313SOL    HW2 6969   3.950   2.252   2.437
 2314SOL     OW 6970   4.532   3.238   0.314
 2314SOL    HW1 6971   4.495   3.325   0.325
 2314SOL    HW2 6972   4.517   3.194   0.398
 2315SOL     OW 6973   1.817   2.504   0.744
 2315SOL    HW1 6974   1.859   2.422   0.718
 2315SOL    HW2 6975   1.879   2.545   0.804
 2316SOL     OW 6976   0.409   1.208   2.716
 2316SOL    HW1 6977   0.339   1.148   2.740
 2316SOL    HW2 6978   0.457   1.161   2.647
 2317SOL     OW 6979   3.555   3.009   1.931
 2317SOL    HW1 6980   3.535   2.967   1.847
 2317SOL    HW2 6981   3.590   2.939   1.986
 2318SOL     OW 6982   0.236   4.017   2.198
 2318SOL    HW1 6983   0.236   3.935   2.149
 2318SOL    HW2 6984   0.206   3.992   2.286
 2319SOL     OW 6985   0.087   0.404   4.291
 2319SOL    HW1 6986   0.169   0.384   4.337
 2319SOL    HW2 6987   0.019   0.376   4.351
 2320SOL     OW 6988   3.099   1.830   3.216
 2320SOL    HW1 6989   3.189   1.843   3.186
 2320SOL    HW2 6990   3.084   1.736   3.210
 2321SOL     OW 6991   1.683   1.184   2.389
 2321SOL    HW1 6992   1.613   1.162   2.328
 2321SOL    HW2 6993   1.757   1.207   2.334
 2322SOL     OW 6994   3.548   2.127   3.805
 2322SOL    HW1 6995   3.543   2.037   3.773
 2322SOL    HW2 6996   3.473   2.171   3.764
 2323SOL     OW 6997   0.377   3.959   0.786
 2323SOL    HW1 6998   0.364   3.875   0.742
 2323SOL    HW2 6999   0.398   3.936   0.877
 2324SOL     OW 7000   1.361   1.815   2.387
 2324SOL    HW1 7001   1.444   1.768   2.392
 2324SOL    HW2 7002   1.377   1.897   2.434
 2325SOL     OW 7003   1.925   1.425   2.546
 2325SOL    HW1 7004   1.893   1.390   2.629
 2325SOL    HW2 7005   1.950   1.348   2.496
 2326SOL     OW 7006   4.803   4.209   0.546
 2326SOL    HW1 7007   4.819   4.302   0.532
 2326SOL    HW2 7008   4.767   4.204   0.634
 2327SOL     OW 7009   2.688   4.109   3.807
 2327SOL    HW1 7010   2.614   4.125   3.748
 2327SOL    HW2 7011   2.722   4.196   3.828
 2328SOL     OW 7012   1.855   1.982   4.820
 2328SOL    HW1 7013   1.938   2.024   4.797
 2328SOL    HW2 7014   1.790   2.051   4.809
 2329SOL     OW 7015   1.967   4.468   0.456
 2329SOL    HW1 7016   1.956   4.383   0.413
 2329SOL    HW2 7017   2.029   4.451   0.526
 2330SOL     OW 7018   0.525   0.099   1.080
 2330SOL    HW1 7019   0.492   0.009   1.084
 2330SOL    HW2 7020   0.571   0.104   0.995
 2331SOL     OW 7021   0.716   1.844   2.608
 2331SOL    HW1 7022   0.801   1.801   2.596
 2331SOL    HW2 7023   0.693   1.825   2.699
 2332SOL     OW 7024   2.620   3.205   4.743
 2332SOL    HW1 7025   2.570   3.123   4.749
 2332SOL    HW2 7026   2.577   3.264   4.805
 2333SOL     OW 7027   3.444   2.993   3.041
 2333SOL    HW1 7028   3.493   3.024   2.965
 2333SOL    HW2 7029   3.361   3.039   3.036
 2334SOL     OW 7030   2.240   2.889   4.937
 2334SOL    HW1 7031   2.196   2.824   4.991
 2334SOL    HW2 7032   2.168   2.938   4.896
 2335SOL     OW 7033   0.999   3.532   4.052
 2335SOL    HW1 7034   0.988   3.557   4.144
 2335SOL    HW2 7035   1.012   3.437   4.054
 2336SOL     OW 7036   3.242   4.663   3.265
 2336SOL    HW1 7037   3.215   4.586   3.214
 2336SOL    HW2 7038   3.219   4.641   3.355
 2337SOL     OW 7039   0.708   2.431   3.718
 2337SOL    HW1 7040   0.616   2.409   3.706
 2337SOL    HW2 7041   0.731   2.394   3.803
 2338SOL     OW 7042   2.435   0.239   1.123
 2338SOL    HW1 7043   2.436   0.174   1.053
 2338SOL    HW2 7044   2.392   0.194   1.196
 2339SOL     OW 7045   3.071   1.198   0.172
 2339SOL    HW1 7046   3.032   1.125   0.221
 2339SOL    HW2 7047   3.157   1.166   0.146
 2340SOL     OW 7048   3.780   2.100   1.738
 2340SOL    HW1 7049   3.857   2.051   1.709
 2340SOL    HW2 7050   3.708   2.064   1.686
 2341SOL     OW 7051   4.055   1.983   1.667
 2341SOL    HW1 7052   4.118   2.011   1.732
 2341SOL    HW2 7053   4.107   1.943   1.598
 2342SOL     OW 7054   2.600   3.877   3.975
 2342SOL    HW1 7055   2.521   3.898   4.025
 2342SOL    HW2 7056   2.627   3.960   3.938
 2343SOL     OW 7057   2.875   1.332   3.798
 2343SOL    HW1 7058   2.779   1.338   3.800
 2343SOL    HW2 7059   2.894   1.246   3.835
 2344SOL     OW 7060   3.007   4.829   3.393
 2344SOL    HW1 7061   3.059   4.766   3.442
 2344SOL    HW2 7062   3.036   4.818   3.302
 2345SOL     OW 7063   1.097   4.796   0.282
 2345SOL    HW1 7064   1.160   4.806   0.353
 2345SOL    HW2 7065   1.035   4.868   0.295
 2346SOL     OW 7066   3.210   4.733   1.883
 2346SOL    HW1 7067   3.219   4.641   1.907
 2346SOL    HW2 7068   3.197   4.778   1.966
 2347SOL     OW 7069   0.418   2.729   4.577
 2347SOL    HW1 7070   0.383   2.771   4.498
 2347SOL    HW2 7071   0.340   2.703   4.626
 2348SOL     OW 7072   4.262   4.606   1.777
 2348SOL    HW1 7073   4.343   4.562   1.754
 2348SOL    HW2 7074   4.254   4.676   1.713
 2349SOL     OW 7075   1.517   2.007   1.167
 2349SOL    HW1 7076   1.433   2.034   1.203
 2349SOL    HW2 7077   1.571   1.989   1.244
 2350SOL     OW 7078   2.973   2.697   0.078
 2350SOL    HW1 7079   2.897   2.666   0.127
 2350SOL    HW2 7080   3.036   2.725   0.145
 2351SOL     OW 7081   1.628   4.460   2.867
 2351SOL    HW1 7082   1.718   4.431   2.850
 2351SOL    HW2 7083   1.635   4.554   2.881
 2352SOL     OW 7084   0.154   1.872   3.920
 2352SOL    HW1 7085   0.201   1.860   4.003
 2352SOL    HW2 7086   0.065   1.896   3.947
 2353SOL     OW 7087   3.526   3.983   0.788
 2353SOL    HW1 7088   3.558   3.957   0.701
 2353SOL    HW2 7089   3.566   3.919   0.847
 2354SOL     OW 7090   3.773   1.244   0.809
 2354SOL    HW1 7091   3.678   1.254   0.801
 2354SOL    HW2 7092   3.788   1.233   0.903
 2355SOL     OW 7093   3.238   2.242   4.523
 2355SOL    HW1 7094   3.255   2.183   4.449
 2355SOL    HW2 7095   3.199   2.320   4.483
 2356SOL     OW 7096   3.778   3.730   3.113
 2356SOL    HW1 7097   3.691   3.727   3.074
 2356SOL    HW2 7098   3.782   3.816   3.155
 2357SOL     OW 7099   2.246   3.195   4.678
 2357SOL    HW1 7100   2.239   3.191   4.773
 2357SOL    HW2 7101   2.299   3.273   4.662
 2358SOL     OW 7102   3.845   4.562   2.076
 2358SOL    HW1 7103   3.776   4.621   2.045
 2358SOL    HW2 7104   3.885   4.608   2.150
 2359SOL     OW 7105   0.179   0.113   0.447
 2359SOL    HW1 7106   0.090   0.116   0.413
 2359SOL    HW2 7107   0.202   0.205   0.464
 2360SOL     OW 7108   2.839   3.874   1.667
 2360SOL    HW1 7109   2.865   3.783   1.684
 2360SOL    HW2 7110   2.885   3.898   1.587
 2361SOL     OW 7111   2.013   3.515   1.390
 2361SOL    HW1 7112   1.976   3.446   1.335
 2361SOL    HW2 7113   1.996   3.596   1.341
 2362SOL     OW 7114   2.911   3.590   4.610
 2362SOL    HW1 7115   2.922   3.629   4.697
 2362SOL    HW2 7116   2.995   3.547   4.592
 2363SOL     OW 7117   4.292   0.906   1.789
 2363SOL    HW1 7118   4.354   0.880   1.722
 2363SOL    HW2 7119   4.306   0.844   1.860
 2364SOL     OW 7120   0.728   0.732   2.795
 2364SOL    HW1 7121   0.669   0.656   2.802
 2364SOL    HW2 7122   0.715   0.765   2.707
 2365SOL     OW 7123   2.376   4.095   3.795
 2365SOL    HW1 7124   2.393   4.160   3.863
 2365SOL    HW2 7125   2.281   4.081   3.798
 2366SOL     OW 7126   3.943   3.213   0.799
 2366SOL    HW1 7127   3.953   3.264   0.879
 2366SOL    HW2 7128   3.924   3.124   0.829
 2367SOL     OW 7129   0.150   0.748   1.289
 2367SOL    HW1 7130   0.160   0.685   1.218
 2367SOL    HW2 7131   0.210   0.820   1.267
 2368SOL     OW 7132   1.564   4.032   2.330
 2368SOL    HW1 7133   1.490   3.977   2.306
 2368SOL    HW2 7134   1.625   4.023   2.257
 2369SOL     OW 7135   2.628   0.895   3.268
 2369SOL    HW1 7136   2.584   0.931   3.346
 2369SOL    HW2 7137   2.642   0.803   3.289
 2370SOL     OW 7138   4.047   2.535   1.438
 2370SOL    HW1 7139   4.134   2.509   1.408
 2370SOL    HW2 7140   4.058   2.626   1.465
 2371SOL     OW 7141   1.589   2.847   2.917
 2371SOL    HW1 7142   1.525   2.898   2.867
 2371SOL    HW2 7143   1.543   2.767   2.941
 2372SOL     OW 7144   0.115   0.480   0.709
 2372SOL    HW1 7145   0.184   0.510   0.649
 2372SOL    HW2 7146   0.034   0.492   0.660
 2373SOL     OW 7147   1.973   4.078   2.261
 2373SOL    HW1 7148   1.971   4.125   2.177
 2373SOL    HW2 7149   2.062   4.091   2.293
 2374SOL     OW 7150   0.382   3.403   3.986
 2374SOL    HW1 7151   0.452   3.429   4.045
 2374SOL    HW2 7152   0.405   3.444   3.902
 2375SOL     OW 7153   2.611   1.389   3.809
 2375SOL    HW1 7154   2.579   1.301   3.831
 2375SOL    HW2 7155   2.567   1.411   3.727
 2376SOL     OW 7156   4.444   2.882   2.018
 2376SOL    HW1 7157   4.465   2.837   1.937
 2376SOL    HW2 7158   4.398   2.817   2.071
 2377SOL     OW 7159   3.264   3.173   4.649
 2377SOL    HW1 7160   3.309   3.130   4.576
 2377SOL    HW2 7161   3.208   3.104   4.686
 2378SOL     OW 7162   4.032   3.896   2.248
 2378SOL    HW1 7163   4.076   3.850   2.176
 2378SOL    HW2 7164   3.940   3.897   2.223
 2379SOL     OW 7165   1.008   0.971   4.234
 2379SOL    HW1 7166   0.979   0.916   4.307
 2379SOL    HW2 7167   0.929   1.016   4.204
 2380SOL     OW 7168   2.241   4.716   1.890
 2380SOL    HW1 7169   2.263   4.796   1.937
 2380SOL    HW2 7170   2.267   4.733   1.799
 2381SOL     OW 7171   1.341   3.532   1.169
 2381SOL    HW1 7172   1.412   3.468   1.157
 2381SOL    HW2 7173   1.384   3.617   1.163
 2382SOL     OW 7174   0.705   0.612   3.731
 2382SOL    HW1 7175   0.698   0.535   3.788
 2382SOL    HW2 7176   0.650   0.678   3.774
 2383SOL     OW 7177   4.709   0.715   1.248
 2383SOL    HW1 7178   4.729   0.806   1.229
 2383SOL    HW2 7179   4.637   0.693   1.189
 2384SOL     OW 7180   1.318   4.402   1.098
 2384SOL    HW1 7181   1.266   4.374   1.022
 2384SOL    HW2 7182   1.380   4.331   1.112
 2385SOL     OW 7183   2.309   2.268   0.028
 2385SOL    HW1 7184   2.366   2.317  -0.032
 2385SOL    HW2 7185   2.370   2.219   0.084
 2386SOL     OW 7186   0.665   1.548   3.788
 2386SOL    HW1 7187   0.688   1.549   3.695
 2386SOL    HW2 7188   0.581   1.594   3.792
 2387SOL     OW 7189   2.668   1.887   4.599
 2387SOL    HW1 7190   2.593   1.879   4.541
 2387SOL    HW2 7191   2.634   1.936   4.674
 2388SOL     OW 7192   2.816   1.623   2.102
 2388SOL    HW1 7193   2.726   1.605   2.130
 2388SOL    HW2 7194   2.859   1.538   2.103
 2389SOL     OW 7195   3.062   2.577   1.610
 2389SOL    HW1 7196   3.148   2.567   1.652
 2389SOL    HW2 7197   3.072   2.653   1.554
 2390SOL     OW 7198   2.651   0.553   0.275
 2390SOL    HW1 7199   2.587   0.580   0.209
 2390SOL    HW2 7200   2.633   0.460   0.289
 2391SOL     OW 7201   2.370   2.449   0.283
 2391SOL    HW1 7202   2.332   2.378   0.335
 2391SOL    HW2 7203   2.336   2.435   0.195
 2392SOL     OW 7204   3.491   1.528   3.554
 2392SOL    HW1 7205   3.482   1.456   3.617
 2392SOL    HW2 7206   3.572   1.507   3.507
 2393SOL     OW 7207   1.767   1.553   3.854
 2393SOL    HW1 7208   1.812   1.620   3.803
 2393SOL    HW2 7209   1.740   1.488   3.788
 2394SOL     OW 7210   2.207   4.108   4.289
 2394SOL    HW1 7211   2.281   4.099   4.349
 2394SOL    HW2 7212   2.133   4.133   4.346
 2395SOL     OW 7213   4.744   1.276   1.856
 2395SOL    HW1 7214   4.655   1.250   1.878
 2395SOL    HW2 7215   4.765   1.227   1.777
 2396SOL     OW 7216   2.223   2.819   1.687
 2396SOL    HW1 7217   2.174   2.737   1.699
 2396SOL    HW2 7218   2.303   2.792   1.642
 2397SOL     OW 7219   1.084   1.907   3.380
 2397SOL    HW1 7220   1.085   1.818   3.345
 2397SOL    HW2 7221   1.032   1.901   3.460
 2398SOL     OW 7222   1.432   2.705   2.023
 2398SOL    HW1 7223   1.463   2.654   1.949
 2398SOL    HW2 7224   1.448   2.649   2.099
 2399SOL     OW 7225   1.821   0.074   2.370
 2399SOL    HW1 7226   1.804   0.142   2.435
 2399SOL    HW2 7227   1.743   0.018   2.373
 2400SOL     OW 7228   2.938   4.530   3.162
 2400SOL    HW1 7229   2.877   4.511   3.234
 2400SOL    HW2 7230   2.958   4.444   3.125
 2401SOL     OW 7231   3.200   4.849   2.874
 2401SOL    HW1 7232   3.231   4.917   2.815
 2401SOL    HW2 7233   3.279   4.800   2.898
 2402SOL     OW 7234   3.469   0.704   0.887
 2402SOL    HW1 7235   3.537   0.638   0.872
 2402SOL    HW2 7236   3.517   0.786   0.897
 2403SOL     OW 7237   3.563   3.146   0.302
 2403SOL    HW1 7238   3.506   3.213   0.339
 2403SOL    HW2 7239   3.508   3.101   0.238
 2404SOL     OW 7240   2.457   1.072   4.462
 2404SOL    HW1 7241   2.420   1.065   4.374
 2404SOL    HW2 7242   2.546   1.038   4.454
 2405SOL     OW 7243   4.157   1.993   0.677
 2405SOL    HW1 7244   4.189   1.947   0.599
 2405SOL    HW2 7245   4.062   1.984   0.674
 2406SOL     OW 7246   1.684   2.285   1.137
 2406SOL    HW1 7247   1.767   2.331   1.146
 2406SOL    HW2 7248   1.652   2.277   1.227
 2407SOL     OW 7249   1.396   1.366   1.494
 2407SOL    HW1 7250   1.391   1.293   1.557
 2407SOL    HW2 7251   1.450   1.431   1.538
 2408SOL     OW 7252   0.951   0.059   0.980
 2408SOL    HW1 7253   0.857   0.046   0.993
 2408SOL    HW2 7254   0.959   0.090   0.890
 2409SOL     OW 7255   0.821   1.100   1.206
 2409SOL    HW1 7256   0.884   1.028   1.212
 2409SOL    HW2 7257   0.839   1.140   1.121
 2410SOL     OW 7258   4.310   3.812   0.735
 2410SOL    HW1 7259   4.328   3.879   0.801
 2410SOL    HW2 7260   4.237   3.848   0.683
 2411SOL     OW 7261   4.635   1.184   1.611
 2411SOL    HW1 7262   4.638   1.237   1.531
 2411SOL    HW2 7263   4.638   1.094   1.580
 2412SOL     OW 7264   2.375   4.835   0.703
 2412SOL    HW1 7265   2.308   4.782   0.660
 2412SOL    HW2 7266   2.388   4.794   0.788
 2413SOL     OW 7267   3.346   2.910   0.235
 2413SOL    HW1 7268   3.383   2.848   0.173
 2413SOL    HW2 7269   3.275   2.862   0.278
 2414SOL     OW 7270   4.115   4.439   1.558
 2414SOL    HW1 7271   4.145   4.464   1.646
 2414SOL    HW2 7272   4.032   4.485   1.547
 2415SOL     OW 7273   4.267   0.902   0.651
 2415SOL    HW1 7274   4.203   0.960   0.692
 2415SOL    HW2 7275   4.234   0.814   0.665
 2416SOL     OW 7276   0.415   1.358   2.280
 2416SOL    HW1 7277   0.446   1.423   2.217
 2416SOL    HW2 7278   0.494   1.314   2.311
 2417SOL     OW 7279   1.758   2.011   4.228
 2417SOL    HW1 7280   1.776   1.986   4.319
 2417SOL    HW2 7281   1.679   1.963   4.204
 2418SOL     OW 7282   1.943   2.271   0.717
 2418SOL    HW1 7283   1.923   2.178   0.706
 2418SOL    HW2 7284   1.995   2.294   0.640
 2419SOL     OW 7285   1.935   0.262   4.498
 2419SOL    HW1 7286   2.017   0.232   4.459
 2419SOL    HW2 7287   1.955   0.270   4.592
 2420SOL     OW 7288   0.685   1.485   3.252
 2420SOL    HW1 7289   0.601   1.442   3.268
 2420SOL    HW2 7290   0.691   1.494   3.157
 2421SOL     OW 7291   2.256   4.483   1.398
 2421SOL    HW1 7292   2.162   4.468   1.397
 2421SOL    HW2 7293   2.294   4.397   1.415
 2422SOL     OW 7294   4.315   0.387   2.710
 2422SOL    HW1 7295   4.406   0.360   2.725
 2422SOL    HW2 7296   4.307   0.390   2.614
 2423SOL     OW 7297   0.469   2.839   3.040
 2423SOL    HW1 7298   0.498   2.922   3.080
 2423SOL    HW2 7299   0.425   2.866   2.959
 2424SOL     OW 7300   3.076   3.535   4.370
 2424SOL    HW1 7301   3.143   3.528   4.439
 2424SOL    HW2 7302   3.045   3.445   4.358
 2425SOL     OW 7303   3.767   2.369   1.125
 2425SOL    HW1 7304   3.859   2.344   1.137
 2425SOL    HW2 7305   3.752   2.362   1.031
 2426SOL     OW 7306   2.216   1.613   1.510
 2426SOL    HW1 7307   2.209   1.700   1.471
 2426SOL    HW2 7308   2.300   1.580   1.480
 2427SOL     OW 7309   1.004   2.758   4.488
 2427SOL    HW1 7310   0.913   2.728   4.485
 2427SOL    HW2 7311   1.014   2.797   4.575
 2428SOL     OW 7312   0.199   2.145   2.072
 2428SOL    HW1 7313   0.255   2.101   2.135
 2428SOL    HW2 7314   0.110   2.121   2.097
 2429SOL     OW 7315   0.690   2.171   4.657
 2429SOL    HW1 7316   0.695   2.083   4.619
 2429SOL    HW2 7317   0.743   2.166   4.737
 2430SOL     OW 7318   3.840   3.275   2.935
 2430SOL    HW1 7319   3.932   3.274   2.910
 2430SOL    HW2 7320   3.835   3.338   3.007
 2431SOL     OW 7321   4.321   1.472   1.809
 2431SOL    HW1 7322   4.385   1.542   1.815
 2431SOL    HW2 7323   4.353   1.416   1.737
 2432SOL     OW 7324   4.652   4.456   4.139
 2432SOL    HW1 7325   4.659   4.361   4.130
 2432SOL    HW2 7326   4.732   4.482   4.184
 2433SOL     OW 7327   4.397   2.300   0.979
 2433SOL    HW1 7328   4.328   2.241   1.011
 2433SOL    HW2 7329   4.403   2.281   0.886
 2434SOL     OW 7330   2.509   0.300   0.100
 2434SOL    HW1 7331   2.536   0.298   0.192
 2434SOL    HW2 7332   2.419   0.332   0.102
 2435SOL     OW 7333   1.602   1.190   0.495
 2435SOL    HW1 7334   1.542   1.128   0.535
 2435SOL    HW2 7335   1.624   1.251   0.565
 2436SOL     OW 7336   1.080   2.190   0.983
 2436SOL    HW1 7337   1.137   2.168   0.910
 2436SOL    HW2 7338   1.037   2.271   0.956
 2437SOL     OW 7339   1.176   2.724   2.265
 2437SOL    HW1 7340   1.247   2.764   2.214
 2437SOL    HW2 7341   1.146   2.794   2.323
 2438SOL     OW 7342   0.623   1.450   4.702
 2438SOL    HW1 7343   0.597   1.521   4.644
 2438SOL    HW2 7344   0.574   1.374   4.670
 2439SOL     OW 7345   0.846   0.680   1.282
 2439SOL    HW1 7346   0.881   0.603   1.237
 2439SOL    HW2 7347   0.845   0.655   1.375
 2440SOL     OW 7348   4.567   1.084   3.750
 2440SOL    HW1 7349   4.544   1.168   3.710
 2440SOL    HW2 7350   4.574   1.024   3.676
 2441SOL     OW 7351   3.495   2.437   1.478
 2441SOL    HW1 7352   3.479   2.405   1.389
 2441SOL    HW2 7353   3.582   2.478   1.473
 2442SOL     OW 7354   2.490   2.140   2.830
 2442SOL    HW1 7355   2.432   2.182   2.767
 2442SOL    HW2 7356   2.435   2.127   2.908
 2443SOL     OW 7357   3.788   0.014   2.004
 2443SOL    HW1 7358   3.875   0.000   1.969
 2443SOL    HW2 7359   3.732   0.024   1.927
 2444SOL     OW 7360   2.272   2.534   4.181
 2444SOL    HW1 7361   2.279   2.496   4.094
 2444SOL    HW2 7362   2.179   2.524   4.204
 2445SOL     OW 7363   3.262   0.496   2.642
 2445SOL    HW1 7364   3.291   0.587   2.651
 2445SOL    HW2 7365   3.330   0.445   2.687
 2446SOL     OW 7366   4.458   2.430   4.480
 2446SOL    HW1 7367   4.539   2.392   4.514
 2446SOL    HW2 7368   4.398   2.429   4.555
 2447SOL     OW 7369   2.123   0.530   3.379
 2447SOL    HW1 7370   2.214   0.510   3.356
 2447SOL    HW2 7371   2.074   0.453   3.349
 2448SOL     OW 7372   0.516   0.357   3.462
 2448SOL    HW1 7373   0.593   0.306   3.434
 2448SOL    HW2 7374   0.542   0.448   3.449
 2449SOL     OW 7375   1.497   2.759   4.844
 2449SOL    HW1 7376   1.519   2.735   4.754
 2449SOL    HW2 7377   1.509   2.854   4.847
 2450SOL     OW 7378   0.006   0.450   3.149
 2450SOL    HW1 7379   0.057   0.518   3.106
 2450SOL    HW2 7380   0.040   0.368   3.113
 2451SOL     OW 7381   2.581   1.291   4.604
 2451SOL    HW1 7382   2.528   1.223   4.563
 2451SOL    HW2 7383   2.663   1.291   4.554
 2452SOL     OW 7384   4.663   2.352   1.858
 2452SOL    HW1 7385   4.700   2.350   1.770
 2452SOL    HW2 7386   4.635   2.443   1.869
 2453SOL     OW 7387   1.202   3.194   2.597
 2453SOL    HW1 7388   1.190   3.264   2.662
 2453SOL    HW2 7389   1.115   3.181   2.560
 2454SOL     OW 7390   3.039   1.866   4.657
 2454SOL    HW1 7391   2.984   1.815   4.597
 2454SOL    HW2 7392   3.077   1.935   4.603
 2455SOL     OW 7393   0.759   4.551   2.526
 2455SOL    HW1 7394   0.730   4.579   2.439
 2455SOL    HW2 7395   0.832   4.610   2.547
 2456SOL     OW 7396   0.679   2.946   1.817
 2456SOL    HW1 7397   0.671   3.025   1.764
 2456SOL    HW2 7398   0.773   2.932   1.826
 2457SOL     OW 7399   4.776   0.952   2.060
 2457SOL    HW1 7400   4.810   0.865   2.080
 2457SOL    HW2 7401   4.786   0.960   1.965
 2458SOL     OW 7402   0.736   3.790   2.578
 2458SOL    HW1 7403   0.726   3.881   2.603
 2458SOL    HW2 7404   0.688   3.782   2.496
 2459SOL     OW 7405   0.174   3.050   0.906
 2459SOL    HW1 7406   0.180   3.106   0.983
 2459SOL    HW2 7407   0.214   3.101   0.836
 2460SOL     OW 7408   3.786   2.942   3.010
 2460SOL    HW1 7409   3.762   2.998   2.936
 2460SOL    HW2 7410   3.865   2.897   2.981
 2461SOL     OW 7411   2.660   1.522   0.483
 2461SOL    HW1 7412   2.614   1.471   0.417
 2461SOL    HW2 7413   2.710   1.586   0.432
 2462SOL     OW 7414   2.951   2.301   3.556
 2462SOL    HW1 7415   2.977   2.381   3.511
 2462SOL    HW2 7416   2.925   2.330   3.643
 2463SOL     OW 7417   3.038   0.757   3.142
 2463SOL    HW1 7418   2.961   0.812   3.123
 2463SOL    HW2 7419   3.096   0.770   3.066
 2464SOL     OW 7420   2.565   2.415   3.595
 2464SOL    HW1 7421   2.522   2.375   3.519
 2464SOL    HW2 7422   2.609   2.342   3.639
 2465SOL     OW 7423   3.609   4.378   4.323
 2465SOL    HW1 7424   3.606   4.427   4.405
 2465SOL    HW2 7425   3.632   4.289   4.350
 2466SOL     OW 7426   4.936   2.655   0.566
 2466SOL    HW1 7427   4.850   2.627   0.534
 2466SOL    HW2 7428   4.924   2.666   0.660
 2467SOL     OW 7429   3.478   4.168   1.739
 2467SOL    HW1 7430   3.514   4.197   1.823
 2467SOL    HW2 7431   3.394   4.212   1.732
 2468SOL     OW 7432   1.279   3.044   4.603
 2468SOL    HW1 7433   1.183   3.040   4.606
 2468SOL    HW2 7434   1.306   3.014   4.690
 2469SOL     OW 7435   2.158   3.430   1.808
 2469SOL    HW1 7436   2.133   3.470   1.891
 2469SOL    HW2 7437   2.228   3.369   1.830
 2470SOL     OW 7438   2.836   3.959   4.879
 2470SOL    HW1 7439   2.930   3.955   4.865
 2470SOL    HW2 7440   2.803   4.013   4.806
 2471SOL     OW 7441   4.647   2.664   2.401
 2471SOL    HW1 7442   4.626   2.756   2.416
 2471SOL    HW2 7443   4.623   2.649   2.309
 2472SOL     OW 7444   1.882   4.695   4.338
 2472SOL    HW1 7445   1.899   4.759   4.407
 2472SOL    HW2 7446   1.965   4.688   4.291
 2473SOL     OW 7447   4.154   0.057   0.014
 2473SOL    HW1 7448   4.189   0.008   0.089
 2473SOL    HW2 7449   4.226   0.115  -0.011
 2474SOL     OW 7450   3.180   3.837   1.531
 2474SOL    HW1 7451   3.135   3.900   1.476
 2474SOL    HW2 7452   3.123   3.760   1.532
 2475SOL     OW 7453   1.906   0.253   3.461
 2475SOL    HW1 7454   1.919   0.276   3.369
 2475SOL    HW2 7455   1.945   0.166   3.469
 2476SOL     OW 7456   3.486   0.439   3.493
 2476SOL    HW1 7457   3.426   0.381   3.445
 2476SOL    HW2 7458   3.452   0.527   3.476
 2477SOL     OW 7459   0.726   2.644   2.738
 2477SOL    HW1 7460   0.706   2.597   2.819
 2477SOL    HW2 7461   0.647   2.693   2.718
 2478SOL     OW 7462   0.050   2.236   4.339
 2478SOL    HW1 7463   0.010   2.156   4.374
 2478SOL    HW2 7464   0.020   2.240   4.248
 2479SOL     OW 7465   2.824   4.632   1.177
 2479SOL    HW1 7466   2.758   4.658   1.113
 2479SOL    HW2 7467   2.777   4.626   1.260
 2480SOL     OW 7468   3.868   3.113   3.982
 2480SOL    HW1 7469   3.864   3.100   3.887
 2480SOL    HW2 7470   3.923   3.190   3.993
 2481SOL     OW 7471   1.206   0.133   1.574
 2481SOL    HW1 7472   1.256   0.211   1.597
 2481SOL    HW2 7473   1.261   0.060   1.604
 2482SOL     OW 7474   2.614   4.097   4.328
 2482SOL    HW1 7475   2.677   4.144   4.274
 2482SOL    HW2 7476   2.623   4.006   4.303
 2483SOL     OW 7477   2.878   1.081   3.894
 2483SOL    HW1 7478   2.815   1.013   3.871
 2483SOL    HW2 7479   2.962   1.035   3.900
 2484SOL     OW 7480   3.278   2.407   3.276
 2484SOL    HW1 7481   3.266   2.389   3.182
 2484SOL    HW2 7482   3.190   2.401   3.313
 2485SOL     OW 7483   2.827   4.929   4.817
 2485SOL    HW1 7484   2.904   4.969   4.858
 2485SOL    HW2 7485   2.753   4.984   4.844
 2486SOL     OW 7486   1.300   3.453   0.156
 2486SOL    HW1 7487   1.275   3.361   0.168
 2486SOL    HW2 7488   1.244   3.484   0.085
 2487SOL     OW 7489   0.126   4.449   2.615
 2487SOL    HW1 7490   0.086   4.484   2.536
 2487SOL    HW2 7491   0.085   4.363   2.626
 2488SOL     OW 7492   0.103   0.745   3.285
 2488SOL    HW1 7493   0.198   0.740   3.293
 2488SOL    HW2 7494   0.070   0.732   3.374
 2489SOL     OW 7495   4.146   2.529   1.749
 2489SOL    HW1 7496   4.104   2.447   1.774
 2489SOL    HW2 7497   4.240   2.509   1.747
 2490SOL     OW 7498   2.408   3.522   2.121
 2490SOL    HW1 7499   2.366   3.441   2.151
 2490SOL    HW2 7500   2.342   3.565   2.067
 2491SOL     OW 7501   0.589   4.750   2.313
 2491SOL    HW1 7502   0.570   4.740   2.220
 2491SOL    HW2 7503   0.684   4.747   2.319
 2492SOL     OW 7504   1.371   1.992   3.725
 2492SOL    HW1 7505   1.341   1.913   3.680
 2492SOL    HW2 7506   1.361   1.972   3.818
 2493SOL     OW 7507   0.555   2.490   0.473
 2493SOL    HW1 7508   0.631   2.506   0.529
 2493SOL    HW2 7509   0.484   2.469   0.534
 2494SOL     OW 7510   1.981   1.982   0.749
 2494SOL    HW1 7511   1.963   1.918   0.819
 2494SOL    HW2 7512   2.074   1.971   0.731
 2495SOL     OW 7513   3.018   2.555   0.901
 2495SOL    HW1 7514   2.929   2.542   0.935
 2495SOL    HW2 7515   3.071   2.571   0.979
 2496SOL     OW 7516   2.056   4.331   0.692
 2496SOL    HW1 7517   1.974   4.283   0.680
 2496SOL    HW2 7518   2.051   4.366   0.781
 2497SOL     OW 7519   3.166   2.617   1.961
 2497SOL    HW1 7520   3.261   2.616   1.947
 2497SOL    HW2 7521   3.153   2.679   2.033
 2498SOL     OW 7522   1.120   0.612   3.960
 2498SOL    HW1 7523   1.203   0.635   4.003
 2498SOL    HW2 7524   1.117   0.517   3.963
 2499SOL     OW 7525   1.450   4.228   4.222
 2499SOL    HW1 7526   1.435   4.201   4.131
 2499SOL    HW2 7527   1.521   4.292   4.217
 2500SOL     OW 7528   3.125   1.747   3.561
 2500SOL    HW1 7529   3.044   1.792   3.536
 2500SOL    HW2 7530   3.097   1.658   3.583
 2501SOL     OW 7531   2.092   3.751   3.612
 2501SOL    HW1 7532   2.064   3.717   3.527
 2501SOL    HW2 7533   2.141   3.831   3.591
 2502SOL     OW 7534   1.064   1.405   2.829
 2502SOL    HW1 7535   1.019   1.350   2.894
 2502SOL    HW2 7536   1.083   1.486   2.876
 2503SOL     OW 7537   4.457   1.651   1.571
 2503SOL    HW1 7538   4.367   1.637   1.540
 2503SOL    HW2 7539   4.445   1.696   1.655
 2504SOL     OW 7540   4.796   1.130   3.894
 2504SOL    HW1 7541   4.803   1.218   3.857
 2504SOL    HW2 7542   4.728   1.088   3.842
 2505SOL     OW 7543   1.034   3.390   3.428
 2505SOL    HW1 7544   1.027   3.346   3.512
 2505SOL    HW2 7545   1.093   3.464   3.444
 2506SOL     OW 7546   4.116   0.733   0.952
 2506SOL    HW1 7547   4.123   0.692   0.866
 2506SOL    HW2 7548   4.160   0.673   1.011
 2507SOL     OW 7549   4.619   0.396   2.990
 2507SOL    HW1 7550   4.579   0.458   3.050
 2507SOL    HW2 7551   4.676   0.343   3.045
 2508SOL     OW 7552   2.735   4.658   0.694
 2508SOL    HW1 7553   2.688   4.715   0.633
 2508SOL    HW2 7554   2.689   4.574   0.689
 2509SOL     OW 7555   2.318   4.160   1.872
 2509SOL    HW1 7556   2.304   4.172   1.778
 2509SOL    HW2 7557   2.337   4.248   1.905
 2510SOL     OW 7558   2.557   2.630   3.967
 2510SOL    HW1 7559   2.572   2.664   4.055
 2510SOL    HW2 7560   2.553   2.708   3.912
 2511SOL     OW 7561   2.915   0.953   3.445
 2511SOL    HW1 7562   2.865   1.034   3.455
 2511SOL    HW2 7563   2.850   0.883   3.459
 2512SOL     OW 7564   0.935   0.937   1.580
 2512SOL    HW1 7565   0.853   0.887   1.580
 2512SOL    HW2 7566   1.004   0.871   1.577
 2513SOL     OW 7567   3.127   4.051   3.585
 2513SOL    HW1 7568   3.184   4.018   3.654
 2513SOL    HW2 7569   3.161   4.138   3.564
 2514SOL     OW 7570   3.503   0.199   4.486
 2514SOL    HW1 7571   3.513   0.287   4.524
 2514SOL    HW2 7572   3.592   0.174   4.462
 2515SOL     OW 7573   4.779   4.347   3.681
 2515SOL    HW1 7574   4.750   4.409   3.748
 2515SOL    HW2 7575   4.704   4.339   3.622
 2516SOL     OW 7576   4.898   2.580   4.001
 2516SOL    HW1 7577   4.962   2.526   3.955
 2516SOL    HW2 7578   4.816   2.564   3.954
 2517SOL     OW 7579   3.928   1.090   4.131
 2517SOL    HW1 7580   3.890   1.086   4.219
 2517SOL    HW2 7581   4.012   1.135   4.143
 2518SOL     OW 7582   3.351   2.698   3.267
 2518SOL    HW1 7583   3.320   2.614   3.233
 2518SOL    HW2 7584   3.275   2.756   3.261
 2519SOL     OW 7585   1.564   1.574   4.914
 2519SOL    HW1 7586   1.639   1.514   4.906
 2519SOL    HW2 7587   1.508   1.534   4.980
 2520SOL     OW 7588   1.911   0.329   3.889
 2520SOL    HW1 7589   1.943   0.344   3.800
 2520SOL    HW2 7590   1.833   0.275   3.877
 2521SOL     OW 7591   0.686   0.516   3.022
 2521SOL    HW1 7592   0.712   0.431   2.988
 2521SOL    HW2 7593   0.648   0.561   2.947
 2522SOL     OW 7594   0.913   3.663   3.691
 2522SOL    HW1 7595   0.999   3.637   3.724
 2522SOL    HW2 7596   0.851   3.627   3.754
 2523SOL     OW 7597   2.563   4.467   1.548
 2523SOL    HW1 7598   2.534   4.379   1.523
 2523SOL    HW2 7599   2.588   4.508   1.465
 2524SOL     OW 7600   1.032   4.180   4.002
 2524SOL    HW1 7601   0.945   4.164   4.039
 2524SOL    HW2 7602   1.022   4.260   3.950
 2525SOL     OW 7603   2.951   2.706   1.830
 2525SOL    HW1 7604   3.012   2.656   1.883
 2525SOL    HW2 7605   2.984   2.699   1.741
 2526SOL     OW 7606   3.394   0.533   1.352
 2526SOL    HW1 7607   3.375   0.539   1.258
 2526SOL    HW2 7608   3.412   0.440   1.367
 2527SOL     OW 7609   3.738   0.212   2.922
 2527SOL    HW1 7610   3.779   0.264   2.852
 2527SOL    HW2 7611   3.812   0.185   2.976
 2528SOL     OW 7612   1.810   0.238   1.328
 2528SOL    HW1 7613   1.764   0.255   1.411
 2528SOL    HW2 7614   1.892   0.286   1.335
 2529SOL     OW 7615   3.228   0.263   2.877
 2529SOL    HW1 7616   3.193   0.340   2.922
 2529SOL    HW2 7617   3.167   0.192   2.900
 2530SOL     OW 7618   3.738   4.814   1.708
 2530SOL    HW1 7619   3.776   4.748   1.651
 2530SOL    HW2 7620   3.677   4.766   1.764
 2531SOL     OW 7621   3.983   4.888   4.323
 2531SOL    HW1 7622   4.065   4.901   4.275
 2531SOL    HW2 7623   3.946   4.808   4.286
 2532SOL     OW 7624   1.562   0.208   1.204
 2532SOL    HW1 7625   1.581   0.130   1.152
 2532SOL    HW2 7626   1.645   0.230   1.246
 2533SOL     OW 7627   3.710   4.746   4.449
 2533SOL    HW1 7628   3.698   4.838   4.471
 2533SOL    HW2 7629   3.737   4.705   4.530
 2534SOL     OW 7630   1.107   1.621   3.310
 2534SOL    HW1 7631   1.086   1.538   3.266
 2534SOL    HW2 7632   1.110   1.598   3.403
 2535SOL     OW 7633   2.329   2.960   1.420
 2535SOL    HW1 7634   2.290   3.015   1.487
 2535SOL    HW2 7635   2.424   2.967   1.436
 2536SOL     OW 7636   1.658   1.362   1.197
 2536SOL    HW1 7637   1.658   1.344   1.291
 2536SOL    HW2 7638   1.749   1.354   1.170
 2537SOL     OW 7639   2.980   3.500   2.197
 2537SOL    HW1 7640   2.973   3.483   2.103
 2537SOL    HW2 7641   3.033   3.580   2.203
 2538SOL     OW 7642   1.837   4.157   3.051
 2538SOL    HW1 7643   1.752   4.199   3.061
 2538SOL    HW2 7644   1.819   4.075   3.005
 2539SOL     OW 7645   3.395   0.761   4.929
 2539SOL    HW1 7646   3.412   0.666   4.929
 2539SOL    HW2 7647   3.455   0.796   4.995
 2540SOL     OW 7648   4.507   4.646   1.529
 2540SOL    HW1 7649   4.555   4.670   1.450
 2540SOL    HW2 7650   4.487   4.729   1.571
 2541SOL     OW 7651   2.900   0.408   1.184
 2541SOL    HW1 7652   2.951   0.443   1.112
 2541SOL    HW2 7653   2.836   0.350   1.142
 2542SOL     OW 7654   2.186   1.737   2.230
 2542SOL    HW1 7655   2.157   1.647   2.247
 2542SOL    HW2 7656   2.236   1.731   2.149
 2543SOL     OW 7657   3.454   1.296   0.398
 2543SOL    HW1 7658   3.360   1.277   0.401
 2543SOL    HW2 7659   3.460   1.390   0.414
 2544SOL     OW 7660   0.170   3.697   4.246
 2544SOL    HW1 7661   0.156   3.642   4.169
 2544SOL    HW2 7662   0.256   3.736   4.233
 2545SOL     OW 7663   0.936   1.701   1.417
 2545SOL    HW1 7664   1.011   1.652   1.449
 2545SOL    HW2 7665   0.956   1.793   1.437
 2546SOL     OW 7666   0.493   1.057   2.502
 2546SOL    HW1 7667   0.549   1.108   2.444
 2546SOL    HW2 7668   0.417   1.034   2.448
 2547SOL     OW 7669   1.183   1.102   2.049
 2547SOL    HW1 7670   1.098   1.101   2.092
 2547SOL    HW2 7671   1.191   1.017   2.007
 2548SOL     OW 7672   0.130   4.620   3.991
 2548SOL    HW1 7673   0.225   4.616   3.986
 2548SOL    HW2 7674   0.102   4.530   3.978
 2549SOL     OW 7675   1.106   2.509   3.262
 2549SOL    HW1 7676   1.140   2.465   3.339
 2549SOL    HW2 7677   1.011   2.513   3.276
 2550SOL     OW 7678   3.028   1.686   2.943
 2550SOL    HW1 7679   3.108   1.738   2.956
 2550SOL    HW2 7680   3.017   1.638   3.025
 2551SOL     OW 7681   1.762   1.288   1.440
 2551SOL    HW1 7682   1.752   1.195   1.461
 2551SOL    HW2 7683   1.856   1.303   1.443
 2552SOL     OW 7684   1.385   0.934   3.475
 2552SOL    HW1 7685   1.439   0.985   3.414
 2552SOL    HW2 7686   1.342   1.000   3.529
 2553SOL     OW 7687   0.644   1.017   0.671
 2553SOL    HW1 7688   0.609   0.992   0.756
 2553SOL    HW2 7689   0.626   0.942   0.614
 2554SOL     OW 7690   1.558   4.006   4.397
 2554SOL    HW1 7691   1.585   3.972   4.312
 2554SOL    HW2 7692   1.500   4.079   4.377
 2555SOL     OW 7693   0.169   2.507   3.859
 2555SOL    HW1 7694   0.191   2.513   3.766
 2555SOL    HW2 7695   0.216   2.580   3.900
 2556SOL     OW 7696   1.173   4.436   4.675
 2556SOL    HW1 7697   1.097   4.459   4.623
 2556SOL    HW2 7698   1.144   4.363   4.730
 2557SOL     OW 7699   1.005   3.234   2.922
 2557SOL    HW1 7700   0.954   3.162   2.960
 2557SOL    HW2 7701   1.016   3.296   2.995
 2558SOL     OW 7702   4.522   2.161   0.535
 2558SOL    HW1 7703   4.534   2.066   0.527
 2558SOL    HW2 7704   4.590   2.198   0.478
 2559SOL     OW 7705   1.520   4.188   1.667
 2559SOL    HW1 7706   1.469   4.269   1.661
 2559SOL    HW2 7707   1.588   4.207   1.731
 2560SOL     OW 7708   4.378   4.364   3.904
 2560SOL    HW1 7709   4.284   4.364   3.918
 2560SOL    HW2 7710   4.406   4.276   3.931
 2561SOL     OW 7711   1.581   4.898   0.343
 2561SOL    HW1 7712   1.561   4.810   0.311
 2561SOL    HW2 7713   1.664   4.889   0.389
 2562SOL     OW 7714   0.255   1.254   3.821
 2562SOL    HW1 7715   0.280   1.223   3.734
 2562SOL    HW2 7716   0.266   1.349   3.818
 2563SOL     OW 7717   4.020   2.150   4.023
 2563SOL    HW1 7718   3.949   2.199   3.981
 2563SOL    HW2 7719   4.071   2.114   3.951
 2564SOL     OW 7720   1.542   3.063   4.847
 2564SOL    HW1 7721   1.567   3.120   4.774
 2564SOL    HW2 7722   1.597   3.092   4.920
 2565SOL     OW 7723   4.794   3.901   0.767
 2565SOL    HW1 7724   4.838   3.981   0.737
 2565SOL    HW2 7725   4.781   3.916   0.861
 2566SOL     OW 7726   2.013   0.227   2.115
 2566SOL    HW1 7727   1.990   0.266   2.032
 2566SOL    HW2 7728   1.978   0.138   2.110
 2567SOL     OW 7729   4.110   1.292   0.881
 2567SOL    HW1 7730   4.036   1.330   0.929
 2567SOL    HW2 7731   4.186   1.312   0.936
 2568SOL     OW 7732   2.335   3.619   2.958
 2568SOL    HW1 7733   2.302   3.692   3.010
 2568SOL    HW2 7734   2.407   3.583   3.009
 2569SOL     OW 7735   3.195   1.014   4.859
 2569SOL    HW1 7736   3.171   0.928   4.823
 2569SOL    HW2 7737   3.234   0.994   4.944
 2570SOL     OW 7738   3.770   0.568   1.008
 2570SOL    HW1 7739   3.718   0.627   1.063
 2570SOL    HW2 7740   3.810   0.507   1.070
 2571SOL     OW 7741   4.729   2.308   4.575
 2571SOL    HW1 7742   4.772   2.228   4.544
 2571SOL    HW2 7743   4.757   2.317   4.666
 2572SOL     OW 7744   2.998   0.192   4.899
 2572SOL    HW1 7745   2.958   0.185   4.986
 2572SOL    HW2 7746   2.943   0.255   4.853
 2573SOL     OW 7747   4.018   4.407   3.639
 2573SOL    HW1 7748   3.999   4.314   3.630
 2573SOL    HW2 7749   3.936   4.446   3.669
 2574SOL     OW 7750   0.622   2.124   2.879
 2574SOL    HW1 7751   0.549   2.078   2.836
 2574SOL    HW2 7752   0.593   2.135   2.969
 2575SOL     OW 7753   2.213   1.369   2.106
 2575SOL    HW1 7754   2.184   1.382   2.196
 2575SOL    HW2 7755   2.273   1.441   2.089
 2576SOL     OW 7756   0.790   2.535   3.189
 2576SOL    HW1 7757   0.809   2.445   3.216
 2576SOL    HW2 7758   0.766   2.580   3.270
 2577SOL     OW 7759   3.949   3.001   4.233
 2577SOL    HW1 7760   3.935   2.996   4.139
 2577SOL    HW2 7761   3.904   3.082   4.260
 2578SOL     OW 7762   0.716   4.263   1.307
 2578SOL    HW1 7763   0.746   4.181   1.346
 2578SOL    HW2 7764   0.705   4.243   1.214
 2579SOL     OW 7765   1.317   2.489   4.035
 2579SOL    HW1 7766   1.297   2.403   4.070
 2579SOL    HW2 7767   1.411   2.487   4.018
 2580SOL     OW 7768   0.893   1.463   1.733
 2580SOL    HW1 7769   0.954   1.522   1.777
 2580SOL    HW2 7770   0.937   1.378   1.733
 2581SOL     OW 7771   2.442   1.650   1.065
 2581SOL    HW1 7772   2.414   1.741   1.051
 2581SOL    HW2 7773   2.522   1.642   1.015
 2582SOL     OW 7774   2.080   1.142   4.561
 2582SOL    HW1 7775   2.155   1.116   4.614
 2582SOL    HW2 7776   2.061   1.066   4.507
 2583SOL     OW 7777   3.018   3.028   3.213
 2583SOL    HW1 7778   3.025   3.123   3.226
 2583SOL    HW2 7779   2.924   3.012   3.204
 2584SOL     OW 7780   1.606   0.255   2.443
 2584SOL    HW1 7781   1.653   0.307   2.509
 2584SOL    HW2 7782   1.544   0.202   2.494
 2585SOL     OW 7783   1.636   1.648   2.619
 2585SOL    HW1 7784   1.585   1.597   2.682
 2585SOL    HW2 7785   1.698   1.698   2.672
 2586SOL     OW 7786   3.751   0.043   1.503
 2586SOL    HW1 7787   3.768  -0.024   1.436
 2586SOL    HW2 7788   3.753  -0.005   1.586
 2587SOL     OW 7789   2.714   2.709   3.609
 2587SOL    HW1 7790   2.744   2.618   3.607
 2587SOL    HW2 7791   2.668   2.716   3.693
 2588SOL     OW 7792   0.738   2.114   4.322
 2588SOL    HW1 7793   0.806   2.055   4.290
 2588SOL    HW2 7794   0.706   2.072   4.402
 2589SOL     OW 7795   1.653   1.186   1.887
 2589SOL    HW1 7796   1.563   1.182   1.921
 2589SOL    HW2 7797   1.666   1.278   1.866
 2590SOL     OW 7798   0.784   2.750   0.412
 2590SOL    HW1 7799   0.853   2.697   0.372
 2590SOL    HW2 7800   0.756   2.700   0.489
 2591SOL     OW 7801   2.766   0.009   0.220
 2591SOL    HW1 7802   2.791  -0.049   0.147
 2591SOL    HW2 7803   2.690  -0.034   0.259
 2592SOL     OW 7804   4.547   1.998   0.808
 2592SOL    HW1 7805   4.610   2.068   0.822
 2592SOL    HW2 7806   4.476   2.039   0.759
 2593SOL     OW 7807   4.362   3.881   4.124
 2593SOL    HW1 7808   4.354   3.913   4.214
 2593SOL    HW2 7809   4.390   3.790   4.133
 2594SOL     OW 7810   0.639   4.098   4.753
 2594SOL    HW1 7811   0.725   4.103   4.711
 2594SOL    HW2 7812   0.579   4.074   4.683
 2595SOL     OW 7813   2.903   3.241   4.028
 2595SOL    HW1 7814   2.910   3.251   3.933
 2595SOL    HW2 7815   2.881   3.149   4.041
 2596SOL     OW 7816   1.026   0.179   3.248
 2596SOL    HW1 7817   1.026   0.274   3.264
 2596SOL    HW2 7818   1.011   0.171   3.154
 2597SOL     OW 7819   0.661   4.762   1.728
 2597SOL    HW1 7820   0.674   4.757   1.633
 2597SOL    HW2 7821   0.744   4.731   1.765
 2598SOL     OW 7822   3.916   3.608   3.923
 2598SOL    HW1 7823   3.992   3.642   3.971
 2598SOL    HW2 7824   3.897   3.676   3.858
 2599SOL     OW 7825   1.792   3.144   2.296
 2599SOL    HW1 7826   1.861   3.146   2.363
 2599SOL    HW2 7827   1.809   3.063   2.247
 2600SOL     OW 7828   4.664   2.611   4.739
 2600SOL    HW1 7829   4.596   2.630   4.674
 2600SOL    HW2 7830   4.746   2.616   4.689
 2601SOL     OW 7831   1.883   0.247   0.717
 2601SOL    HW1 7832   1.796   0.238   0.756
 2601SOL    HW2 7833   1.899   0.341   0.713
 2602SOL     OW 7834   1.734   2.513   4.281
 2602SOL    HW1 7835   1.810   2.570   4.291
 2602SOL    HW2 7836   1.755   2.458   4.206
 2603SOL     OW 7837   3.338   0.842   1.867
 2603SOL    HW1 7838   3.413   0.796   1.831
 2603SOL    HW2 7839   3.291   0.874   1.789
 2604SOL     OW 7840   2.248   2.755   1.274
 2604SOL    HW1 7841   2.326   2.754   1.218
 2604SOL    HW2 7842   2.261   2.830   1.332
 2605SOL     OW 7843   4.400   0.881   2.401
 2605SOL    HW1 7844   4.452   0.892   2.322
 2605SOL    HW2 7845   4.461   0.896   2.473
 2606SOL     OW 7846   0.414   2.363   3.105
 2606SOL    HW1 7847   0.373   2.413   3.175
 2606SOL    HW2 7848   0.474   2.303   3.151
 2607SOL     OW 7849   2.355   2.425   0.618
 2607SOL    HW1 7850   2.380   2.368   0.546
 2607SOL    HW2 7851   2.259   2.430   0.612
 2608SOL     OW 7852   0.426   2.374   3.705
 2608SOL    HW1 7853   0.360   2.327   3.654
 2608SOL    HW2 7854   0.408   2.351   3.796
 2609SOL     OW 7855   1.516   4.658   0.254
 2609SOL    HW1 7856   1.462   4.651   0.175
 2609SOL    HW2 7857   1.518   4.569   0.289
 2610SOL     OW 7858   2.600   4.868   0.558
 2610SOL    HW1 7859   2.572   4.862   0.467
 2610SOL    HW2 7860   2.519   4.880   0.608
 2611SOL     OW 7861   3.459   3.267   1.920
 2611SOL    HW1 7862   3.485   3.175   1.927
 2611SOL    HW2 7863   3.365   3.267   1.938
 2612SOL     OW 7864   3.961   1.540   2.858
 2612SOL    HW1 7865   4.014   1.533   2.779
 2612SOL    HW2 7866   4.024   1.543   2.929
 2613SOL     OW 7867   0.823   0.394   0.582
 2613SOL    HW1 7868   0.782   0.467   0.628
 2613SOL    HW2 7869   0.916   0.416   0.579
 2614SOL     OW 7870   0.101   2.843   4.483
 2614SOL    HW1 7871   0.130   2.877   4.568
 2614SOL    HW2 7872   0.175   2.859   4.424
 2615SOL     OW 7873   2.573   3.325   1.859
 2615SOL    HW1 7874   2.597   3.282   1.778
 2615SOL    HW2 7875   2.594   3.418   1.844
 2616SOL     OW 7876   1.896   1.442   3.509
 2616SOL    HW1 7877   1.822   1.498   3.532
 2616SOL    HW2 7878   1.877   1.358   3.552
 2617SOL     OW 7879   4.729   4.808   3.940
 2617SOL    HW1 7880   4.798   4.857   3.984
 2617SOL    HW2 7881   4.660   4.872   3.923
 2618SOL     OW 7882   0.052   2.006   3.699
 2618SOL    HW1 7883   0.093   1.967   3.776
 2618SOL    HW2 7884  -0.008   1.939   3.667
 2619SOL     OW 7885   4.590   2.958   1.038
 2619SOL    HW1 7886   4.552   3.030   1.088
 2619SOL    HW2 7887   4.673   2.939   1.082
 2620SOL     OW 7888   2.020   3.014   0.698
 2620SOL    HW1 7889   2.030   3.100   0.658
 2620SOL    HW2 7890   2.093   2.963   0.664
 2621SOL     OW 7891   3.366   1.529   4.196
 2621SOL    HW1 7892   3.433   1.592   4.221
 2621SOL    HW2 7893   3.411   1.468   4.137
 2622SOL     OW 7894   3.673   2.734   1.748
 2622SOL    HW1 7895   3.621   2.665   1.787
 2622SOL    HW2 7896   3.688   2.705   1.658
 2623SOL     OW 7897   4.162   2.164   4.733
 2623SOL    HW1 7898   4.082   2.213   4.715
 2623SOL    HW2 7899   4.172   2.106   4.658
 2624SOL     OW 7900   2.837   0.627   4.294
 2624SOL    HW1 7901   2.876   0.709   4.326
 2624SOL    HW2 7902   2.785   0.595   4.368
 2625SOL     OW 7903   3.596   2.756   2.120
 2625SOL    HW1 7904   3.601   2.813   2.197
 2625SOL    HW2 7905   3.655   2.683   2.140
 2626SOL     OW 7906   0.339   3.887   4.375
 2626SOL    HW1 7907   0.271   3.948   4.405
 2626SOL    HW2 7908   0.370   3.925   4.292
 2627SOL     OW 7909   0.377   2.231   1.892
 2627SOL    HW1 7910   0.407   2.321   1.904
 2627SOL    HW2 7911   0.320   2.215   1.967
 2628SOL     OW 7912   4.386   3.022   4.421
 2628SOL    HW1 7913   4.445   3.077   4.473
 2628SOL    HW2 7914   4.441   2.983   4.354
 2629SOL     OW 7915   3.036   3.015   2.483
 2629SOL    HW1 7916   2.958   3.068   2.498
 2629SOL    HW2 7917   3.093   3.034   2.557
 2630SOL     OW 7918   3.052   4.632   2.774
 2630SOL    HW1 7919   3.092   4.629   2.688
 2630SOL    HW2 7920   3.090   4.709   2.816
 2631SOL     OW 7921   4.230   1.732   3.298
 2631SOL    HW1 7922   4.264   1.652   3.257
 2631SOL    HW2 7923   4.238   1.716   3.392
 2632SOL     OW 7924   3.478   0.172   4.865
 2632SOL    HW1 7925   3.414   0.201   4.930
 2632SOL    HW2 7926   3.552   0.140   4.918
 2633SOL     OW 7927   0.137   0.264   0.127
 2633SOL    HW1 7928   0.067   0.269   0.063
 2633SOL    HW2 7929   0.144   0.171   0.148
 2634SOL     OW 7930   2.669   1.952   2.753
 2634SOL    HW1 7931   2.692   1.989   2.667
 2634SOL    HW2 7932   2.606   2.015   2.789
 2635SOL     OW 7933   1.523   1.904   4.338
 2635SOL    HW1 7934   1.523   1.946   4.424
 2635SOL    HW2 7935   1.568   1.821   4.351
 2636SOL     OW 7936   2.541   4.367   4.370
 2636SOL    HW1 7937   2.560   4.287   4.321
 2636SOL    HW2 7938   2.627   4.409   4.381
 2637SOL     OW 7939   2.444   4.040   1.273
 2637SOL    HW1 7940   2.475   3.979   1.339
 2637SOL    HW2 7941   2.386   3.988   1.217
 2638SOL     OW 7942   0.348   2.669   4.931
 2638SOL    HW1 7943   0.417   2.736   4.937
 2638SOL    HW2 7944   0.383   2.595   4.980
 2639SOL     OW 7945   0.028   3.358   4.368
 2639SOL    HW1 7946   0.074   3.293   4.421
 2639SOL    HW2 7947   0.081   3.366   4.289
 2640SOL     OW 7948   3.669   2.453   0.018
 2640SOL    HW1 7949   3.647   2.545   0.008
 2640SOL    HW2 7950   3.587   2.406   0.003
 2641SOL     OW 7951   0.974   4.029   1.351
 2641SOL    HW1 7952   1.043   3.990   1.297
 2641SOL    HW2 7953   1.018   4.051   1.434
 2642SOL     OW 7954   4.658   0.627   1.551
 2642SOL    HW1 7955   4.739   0.578   1.539
 2642SOL    HW2 7956   4.597   0.587   1.489
 2643SOL     OW 7957   3.249   0.274   3.369
 2643SOL    HW1 7958   3.261   0.315   3.283
 2643SOL    HW2 7959   3.246   0.180   3.350
 2644SOL     OW 7960   0.952   1.268   0.479
 2644SOL    HW1 7961   0.999   1.297   0.401
 2644SOL    HW2 7962   0.916   1.348   0.516
 2645SOL     OW 7963   0.186   0.467   2.707
 2645SOL    HW1 7964   0.173   0.393   2.767
 2645SOL    HW2 7965   0.159   0.544   2.757
 2646SOL     OW 7966   3.602   0.716   1.169
 2646SOL    HW1 7967   3.599   0.810   1.151
 2646SOL    HW2 7968   3.510   0.691   1.178
 2647SOL     OW 7969   4.117   0.921   1.420
 2647SOL    HW1 7970   4.030   0.937   1.385
 2647SOL    HW2 7971   4.116   0.829   1.447
 2648SOL     OW 7972   3.775   4.821   2.825
 2648SOL    HW1 7973   3.806   4.743   2.872
 2648SOL    HW2 7974   3.766   4.887   2.894
 2649SOL     OW 7975   4.746   2.344   3.023
 2649SOL    HW1 7976   4.830   2.324   3.064
 2649SOL    HW2 7977   4.747   2.295   2.941
 2650SOL     OW 7978   4.175   0.293   0.594
 2650SOL    HW1 7979   4.185   0.243   0.675
 2650SOL    HW2 7980   4.183   0.229   0.524
 2651SOL     OW 7981   1.310   4.367   3.598
 2651SOL    HW1 7982   1.241   4.381   3.533
 2651SOL    HW2 7983   1.314   4.450   3.646
 2652SOL     OW 7984   2.635   4.518   0.961
 2652SOL    HW1 7985   2.712   4.464   0.940
 2652SOL    HW2 7986   2.615   4.497   1.052
 2653SOL     OW 7987   2.500   3.528   1.472
 2653SOL    HW1 7988   2.413   3.538   1.509
 2653SOL    HW2 7989   2.484   3.493   1.384
 2654SOL     OW 7990   1.591   1.729   0.297
 2654SOL    HW1 7991   1.645   1.779   0.236
 2654SOL    HW2 7992   1.651   1.700   0.366
 2655SOL     OW 7993   4.402   0.757   0.038
 2655SOL    HW1 7994   4.363   0.797  -0.041
 2655SOL    HW2 7995   4.334   0.698   0.071
 2656SOL     OW 7996   1.260   4.915   4.170
 2656SOL    HW1 7997   1.243   4.921   4.264
 2656SOL    HW2 7998   1.310   4.834   4.161
 2657SOL     OW 7999   3.693   2.604   0.474
 2657SOL    HW1 8000   3.640   2.683   0.465
 2657SOL    HW2 8001   3.751   2.621   0.548
 2658SOL     OW 8002   2.285   1.310   1.421
 2658SOL    HW1 8003   2.338   1.280   1.495
 2658SOL    HW2 8004   2.335   1.384   1.384
 2659SOL     OW 8005   0.805   2.637   1.499
 2659SOL    HW1 8006   0.866   2.674   1.563
 2659SOL    HW2 8007   0.806   2.699   1.426
 2660SOL     OW 8008   3.944   1.691   0.909
 2660SOL    HW1 8009   3.923   1.782   0.890
 2660SOL    HW2 8010   3.974   1.656   0.824
 2661SOL     OW 8011   2.843   1.713   0.802
 2661SOL    HW1 8012   2.860   1.654   0.728
 2661SOL    HW2 8013   2.826   1.798   0.762
 2662SOL     OW 8014   4.536   1.862   3.388
 2662SOL    HW1 8015   4.577   1.944   3.361
 2662SOL    HW2 8016   4.499   1.827   3.307
 2663SOL     OW 8017   1.401   2.200   2.950
 2663SOL    HW1 8018   1.480   2.221   3.000
 2663SOL    HW2 8019   1.341   2.271   2.968
 2664SOL     OW 8020   0.872   1.766   4.672
 2664SOL    HW1 8021   0.860   1.699   4.604
 2664SOL    HW2 8022   0.911   1.720   4.745
 2665SOL     OW 8023   1.277   1.353   2.398
 2665SOL    HW1 8024   1.316   1.279   2.445
 2665SOL    HW2 8025   1.193   1.366   2.442
 2666SOL     OW 8026   1.528   2.517   1.140
 2666SOL    HW1 8027   1.484   2.513   1.225
 2666SOL    HW2 8028   1.556   2.427   1.124
 2667SOL     OW 8029   3.915   2.363   0.454
 2667SOL    HW1 8030   3.852   2.369   0.382
 2667SOL    HW2 8031   3.926   2.453   0.484
 2668SOL     OW 8032   3.825   4.637   4.666
 2668SOL    HW1 8033   3.916   4.618   4.646
 2668SOL    HW2 8034   3.828   4.691   4.745
 2669SOL     OW 8035   3.793   1.245   3.615
 2669SOL    HW1 8036   3.755   1.162   3.642
 2669SOL    HW2 8037   3.746   1.311   3.666
 2670SOL     OW 8038   3.709   4.198   4.749
 2670SOL    HW1 8039   3.642   4.145   4.705
 2670SOL    HW2 8040   3.792   4.156   4.725
 2671SOL     OW 8041   0.788   1.082   4.096
 2671SOL    HW1 8042   0.791   1.017   4.026
 2671SOL    HW2 8043   0.743   1.157   4.057
 2672SOL     OW 8044   1.727   4.060   1.305
 2672SOL    HW1 8045   1.777   4.070   1.224
 2672SOL    HW2 8046   1.794   4.051   1.373
 2673SOL     OW 8047   0.843   1.603   2.733
 2673SOL    HW1 8048   0.927   1.583   2.693
 2673SOL    HW2 8049   0.782   1.608   2.659
 2674SOL     OW 8050   2.149   2.665   4.728
 2674SOL    HW1 8051   2.108   2.582   4.703
 2674SOL    HW2 8052   2.126   2.677   4.820
 2675SOL     OW 8053   3.428   0.940   3.382
 2675SOL    HW1 8054   3.458   0.952   3.472
 2675SOL    HW2 8055   3.333   0.934   3.388
 2676SOL     OW 8056   1.962   3.706   0.926
 2676SOL    HW1 8057   1.924   3.776   0.979
 2676SOL    HW2 8058   2.049   3.738   0.902
 2677SOL     OW 8059   1.291   1.300   4.360
 2677SOL    HW1 8060   1.380   1.334   4.350
 2677SOL    HW2 8061   1.303   1.213   4.399
 2678SOL     OW 8062   3.032   4.515   4.358
 2678SOL    HW1 8063   3.004   4.541   4.270
 2678SOL    HW2 8064   3.128   4.508   4.351
 2679SOL     OW 8065   4.694   4.389   2.586
 2679SOL    HW1 8066   4.636   4.329   2.539
 2679SOL    HW2 8067   4.672   4.475   2.550
 2680SOL     OW 8068   2.461   0.603   0.052
 2680SOL    HW1 8069   2.377   0.590   0.009
 2680SOL    HW2 8070   2.521   0.623  -0.020
 2681SOL     OW 8071   2.724   3.474   3.376
 2681SOL    HW1 8072   2.763   3.417   3.442
 2681SOL    HW2 8073   2.708   3.557   3.421
 2682SOL     OW 8074   1.726   3.675   1.221
 2682SOL    HW1 8075   1.802   3.730   1.242
 2682SOL    HW2 8076   1.757   3.618   1.151
 2683SOL     OW 8077   0.867   3.686   3.410
 2683SOL    HW1 8078   0.772   3.686   3.424
 2683SOL    HW2 8079   0.904   3.663   3.496
 2684SOL     OW 8080   0.853   1.960   3.523
 2684SOL    HW1 8081   0.758   1.958   3.530
 2684SOL    HW2 8082   0.871   1.946   3.430
 2685SOL     OW 8083   3.321   4.590   4.010
 2685SOL    HW1 8084   3.416   4.591   4.003
 2685SOL    HW2 8085   3.291   4.537   3.936
 2686SOL     OW 8086   0.046   2.634   1.455
 2686SOL    HW1 8087  -0.014   2.655   1.527
 2686SOL    HW2 8088   0.021   2.545   1.428
 2687SOL     OW 8089   3.723   2.417   0.281
 2687SOL    HW1 8090   3.706   2.491   0.338
 2687SOL    HW2 8091   3.707   2.450   0.192
 2688SOL     OW 8092   2.948   1.149   4.192
 2688SOL    HW1 8093   3.028   1.193   4.220
 2688SOL    HW2 8094   2.973   1.104   4.111
 2689SOL     OW 8095   3.139   0.825   2.629
 2689SOL    HW1 8096   3.053   0.811   2.669
 2689SOL    HW2 8097   3.123   0.820   2.535
 2690SOL     OW 8098   2.712   0.566   1.346
 2690SOL    HW1 8099   2.737   0.562   1.438
 2690SOL    HW2 8100   2.774   0.507   1.302
 2691SOL     OW 8101   4.922   2.078   1.556
 2691SOL    HW1 8102   5.015   2.081   1.581
 2691SOL    HW2 8103   4.876   2.110   1.633
 2692SOL     OW 8104   0.159   3.303   4.120
 2692SOL    HW1 8105   0.196   3.215   4.106
 2692SOL    HW2 8106   0.215   3.361   4.069
 2693SOL     OW 8107   0.890   2.652   1.103
 2693SOL    HW1 8108   0.833   2.604   1.162
 2693SOL    HW2 8109   0.969   2.598   1.097
 2694SOL     OW 8110   1.705   0.009   4.318
 2694SOL    HW1 8111   1.786   0.057   4.336
 2694SOL    HW2 8112   1.705  -0.004   4.223
 2695SOL     OW 8113   0.336   2.929   4.363
 2695SOL    HW1 8114   0.394   2.880   4.304
 2695SOL    HW2 8115   0.378   3.015   4.371
 2696SOL     OW 8116   0.417   0.065   1.538
 2696SOL    HW1 8117   0.467  -0.015   1.554
 2696SOL    HW2 8118   0.481   0.127   1.503
 2697SOL     OW 8119   3.282   4.215   4.772
 2697SOL    HW1 8120   3.313   4.297   4.811
 2697SOL    HW2 8121   3.206   4.241   4.719
 2698SOL     OW 8122   3.077   2.454   4.390
 2698SOL    HW1 8123   3.049   2.402   4.315
 2698SOL    HW2 8124   3.001   2.454   4.448
 2699SOL     OW 8125   3.085   4.313   1.332
 2699SOL    HW1 8126   3.065   4.233   1.380
 2699SOL    HW2 8127   3.065   4.383   1.394
 2700SOL     OW 8128   3.274   1.021   2.752
 2700SOL    HW1 8129   3.194   1.056   2.792
 2700SOL    HW2 8130   3.244   0.946   2.701
 2701SOL     OW 8131   1.066   2.028   0.079
 2701SOL    HW1 8132   1.137   1.974   0.045
 2701SOL    HW2 8133   1.076   2.025   0.174
 2702SOL     OW 8134   3.189   4.167   3.286
 2702SOL    HW1 8135   3.103   4.163   3.244
 2702SOL    HW2 8136   3.185   4.102   3.356
 2703SOL     OW 8137   1.732   3.618   3.537
 2703SOL    HW1 8138   1.775   3.659   3.612
 2703SOL    HW2 8139   1.760   3.526   3.541
 2704SOL     OW 8140   0.646   3.788   2.175
 2704SOL    HW1 8141   0.710   3.748   2.233
 2704SOL    HW2 8142   0.611   3.715   2.123
 2705SOL     OW 8143   3.910   2.974   0.942
 2705SOL    HW1 8144   3.925   2.892   0.895
 2705SOL    HW2 8145   3.829   2.959   0.991
 2706SOL     OW 8146   3.824   1.019   4.391
 2706SOL    HW1 8147   3.913   0.997   4.418
 2706SOL    HW2 8148   3.783   1.057   4.469
 2707SOL     OW 8149   2.078   4.563   2.456
 2707SOL    HW1 8150   1.983   4.573   2.464
 2707SOL    HW2 8151   2.107   4.643   2.414
 2708SOL     OW 8152   4.121   4.748   3.156
 2708SOL    HW1 8153   4.052   4.760   3.222
 2708SOL    HW2 8154   4.152   4.836   3.137
 2709SOL     OW 8155   2.827   3.197   0.859
 2709SOL    HW1 8156   2.867   3.155   0.935
 2709SOL    HW2 8157   2.771   3.265   0.896
 2710SOL     OW 8158   2.269   0.079   2.626
 2710SOL    HW1 8159   2.175   0.081   2.641
 2710SOL    HW2 8160   2.295   0.172   2.627
 2711SOL     OW 8161   0.253   3.962   3.026
 2711SOL    HW1 8162   0.215   4.047   3.003
 2711SOL    HW2 8163   0.185   3.918   3.077
 2712SOL     OW 8164   2.799   1.562   4.282
 2712SOL    HW1 8165   2.878   1.615   4.286
 2712SOL    HW2 8166   2.787   1.543   4.189
 2713SOL     OW 8167   1.604   2.141   0.197
 2713SOL    HW1 8168   1.567   2.111   0.114
 2713SOL    HW2 8169   1.552   2.096   0.264
 2714SOL     OW 8170   2.281   2.606   0.069
 2714SOL    HW1 8171   2.361   2.620   0.120
 2714SOL    HW2 8172   2.301   2.641  -0.018
 2715SOL     OW 8173   3.075   0.978   2.061
 2715SOL    HW1 8174   3.068   1.052   2.122
 2715SOL    HW2 8175   2.990   0.974   2.018
 2716SOL     OW 8176   3.585   2.288   1.696
 2716SOL    HW1 8177   3.660   2.229   1.697
 2716SOL    HW2 8178   3.571   2.307   1.603
 2717SOL     OW 8179   1.274   3.190   0.266
 2717SOL    HW1 8180   1.207   3.121   0.268
 2717SOL    HW2 8181   1.253   3.246   0.340
 2718SOL     OW 8182   2.404   0.931   1.452
 2718SOL    HW1 8183   2.482   0.986   1.455
 2718SOL    HW2 8184   2.342   0.974   1.510
 2719SOL     OW 8185   3.314   2.483   4.763
 2719SOL    HW1 8186   3.253   2.552   4.791
 2719SOL    HW2 8187   3.274   2.402   4.794
 2720SOL     OW 8188   4.393   4.442   2.435
 2720SOL    HW1 8189   4.453   4.369   2.415
 2720SOL    HW2 8190   4.359   4.469   2.349
 2721SOL     OW 8191   0.110   0.726   1.613
 2721SOL    HW1 8192   0.131   0.813   1.580
 2721SOL    HW2 8193   0.035   0.698   1.561
 2722SOL     OW 8194   2.753   3.889   0.845
 2722SOL    HW1 8195   2.796   3.922   0.766
 2722SOL    HW2 8196   2.697   3.960   0.874
 2723SOL     OW 8197   2.506   1.934   2.057
 2723SOL    HW1 8198   2.584   1.882   2.038
 2723SOL    HW2 8199   2.527   1.978   2.139
 2724SOL     OW 8200   2.716   2.237   1.444
 2724SOL    HW1 8201   2.728   2.327   1.473
 2724SOL    HW2 8202   2.719   2.242   1.349
 2725SOL     OW 8203   1.964   1.670   4.404
 2725SOL    HW1 8204   1.898   1.738   4.414
 2725SOL    HW2 8205   1.947   1.609   4.475
 2726SOL     OW 8206   4.816   4.046   0.302
 2726SOL    HW1 8207   4.871   4.124   0.311
 2726SOL    HW2 8208   4.727   4.078   0.314
 2727SOL     OW 8209   4.342   0.816   4.083
 2727SOL    HW1 8210   4.415   0.835   4.023
 2727SOL    HW2 8211   4.268   0.865   4.047
 2728SOL     OW 8212   2.983   1.087   2.818
 2728SOL    HW1 8213   2.898   1.100   2.859
 2728SOL    HW2 8214   2.963   1.070   2.726
 2729SOL     OW 8215   4.214   1.560   1.488
 2729SOL    HW1 8216   4.134   1.585   1.535
 2729SOL    HW2 8217   4.186   1.490   1.429
 2730SOL     OW 8218   2.153   4.418   3.221
 2730SOL    HW1 8219   2.105   4.378   3.294
 2730SOL    HW2 8220   2.125   4.510   3.222
 2731SOL     OW 8221   0.140   2.110   3.027
 2731SOL    HW1 8222   0.109   2.181   3.082
 2731SOL    HW2 8223   0.205   2.064   3.080
 2732SOL     OW 8224   3.652   1.080   3.035
 2732SOL    HW1 8225   3.729   1.023   3.028
 2732SOL    HW2 8226   3.683   1.157   3.083
 2733SOL     OW 8227   4.596   0.919   1.799
 2733SOL    HW1 8228   4.565   1.002   1.835
 2733SOL    HW2 8229   4.607   0.935   1.705
 2734SOL     OW 8230   2.783   2.489   1.527
 2734SOL    HW1 8231   2.776   2.487   1.623
 2734SOL    HW2 8232   2.876   2.505   1.511
 2735SOL     OW 8233   1.435   1.029   4.046
 2735SOL    HW1 8234   1.394   1.011   4.131
 2735SOL    HW2 8235   1.528   1.035   4.065
 2736SOL     OW 8236   2.880   2.385   2.024
 2736SOL    HW1 8237   2.951   2.411   2.082
 2736SOL    HW2 8238   2.913   2.307   1.978
 2737SOL     OW 8239   0.468   2.911   1.321
 2737SOL    HW1 8240   0.387   2.889   1.274
 2737SOL    HW2 8241   0.440   2.922   1.412
 2738SOL     OW 8242   3.449   2.083   1.817
 2738SOL    HW1 8243   3.424   2.162   1.769
 2738SOL    HW2 8244   3.383   2.018   1.792
 2739SOL     OW 8245   3.468   3.237   1.172
 2739SOL    HW1 8246   3.414   3.314   1.186
 2739SOL    HW2 8247   3.521   3.257   1.095
 2740SOL     OW 8248   3.808   3.021   0.398
 2740SOL    HW1 8249   3.717   3.047   0.386
 2740SOL    HW2 8250   3.843   3.082   0.463
 2741SOL     OW 8251   3.345   0.844   4.673
 2741SOL    HW1 8252   3.389   0.774   4.624
 2741SOL    HW2 8253   3.357   0.821   4.765
 2742SOL     OW 8254   2.100   2.123   4.850
 2742SOL    HW1 8255   2.028   2.146   4.909
 2742SOL    HW2 8256   2.177   2.166   4.888
 2743SOL     OW 8257   2.112   2.380   3.343
 2743SOL    HW1 8258   2.137   2.359   3.433
 2743SOL    HW2 8259   2.189   2.360   3.291
 2744SOL     OW 8260   3.351   4.518   2.769
 2744SOL    HW1 8261   3.418   4.559   2.714
 2744SOL    HW2 8262   3.319   4.588   2.825
 2745SOL     OW 8263   1.047   0.325   4.590
 2745SOL    HW1 8264   1.126   0.272   4.588
 2745SOL    HW2 8265   1.073   0.409   4.553
 2746SOL     OW 8266   3.402   1.568   0.440
 2746SOL    HW1 8267   3.429   1.654   0.471
 2746SOL    HW2 8268   3.356   1.529   0.515
 2747SOL     OW 8269   2.428   4.201   2.722
 2747SOL    HW1 8270   2.334   4.189   2.738
 2747SOL    HW2 8271   2.432   4.263   2.649
 2748SOL     OW 8272   1.941   0.513   0.704
 2748SOL    HW1 8273   1.905   0.518   0.615
 2748SOL    HW2 8274   1.872   0.547   0.760
 2749SOL     OW 8275   4.936   0.264   2.110
 2749SOL    HW1 8276   5.022   0.281   2.071
 2749SOL    HW2 8277   4.903   0.350   2.136
 2750SOL     OW 8278   3.459   3.031   0.985
 2750SOL    HW1 8279   3.476   3.111   1.035
 2750SOL    HW2 8280   3.363   3.024   0.984
 2751SOL     OW 8281   2.777   4.340   1.367
 2751SOL    HW1 8282   2.839   4.410   1.345
 2751SOL    HW2 8283   2.823   4.287   1.432
 2752SOL     OW 8284   1.057   1.385   3.174
 2752SOL    HW1 8285   0.963   1.381   3.160
 2752SOL    HW2 8286   1.089   1.297   3.154
 2753SOL     OW 8287   4.013   3.840   0.974
 2753SOL    HW1 8288   3.967   3.816   0.894
 2753SOL    HW2 8289   3.950   3.893   1.023
 2754SOL     OW 8290   3.917   0.919   1.624
 2754SOL    HW1 8291   3.990   0.975   1.598
 2754SOL    HW2 8292   3.880   0.962   1.701
 2755SOL     OW 8293   3.323   2.186   2.423
 2755SOL    HW1 8294   3.259   2.115   2.429
 2755SOL    HW2 8295   3.277   2.263   2.456
 2756SOL     OW 8296   0.757   2.094   0.964
 2756SOL    HW1 8297   0.766   2.019   1.023
 2756SOL    HW2 8298   0.776   2.058   0.877
 2757SOL     OW 8299   3.500   2.960   3.318
 2757SOL    HW1 8300   3.504   2.946   3.223
 2757SOL    HW2 8301   3.408   2.946   3.340
 2758SOL     OW 8302   4.328   2.208   0.721
 2758SOL    HW1 8303   4.386   2.207   0.645
 2758SOL    HW2 8304   4.258   2.148   0.699
 2759SOL     OW 8305   2.336   0.288   3.559
 2759SOL    HW1 8306   2.340   0.323   3.471
 2759SOL    HW2 8307   2.378   0.354   3.614
 2760SOL     OW 8308   0.115   1.899   1.849
 2760SOL    HW1 8309   0.131   1.860   1.935
 2760SOL    HW2 8310   0.035   1.857   1.818
 2761SOL     OW 8311   0.428   1.280   4.305
 2761SOL    HW1 8312   0.441   1.326   4.222
 2761SOL    HW2 8313   0.367   1.209   4.284
 2762SOL     OW 8314   2.043   4.246   1.563
 2762SOL    HW1 8315   2.017   4.327   1.518
 2762SOL    HW2 8316   2.031   4.265   1.656
 2763SOL     OW 8317   3.784   3.584   4.550
 2763SOL    HW1 8318   3.753   3.598   4.640
 2763SOL    HW2 8319   3.809   3.492   4.547
 2764SOL     OW 8320   1.586   2.200   3.354
 2764SOL    HW1 8321   1.595   2.226   3.262
 2764SOL    HW2 8322   1.497   2.164   3.360
 2765SOL     OW 8323   0.111   0.874   0.062
 2765SOL    HW1 8324   0.106   0.784   0.093
 2765SOL    HW2 8325   0.038   0.883   0.001
 2766SOL     OW 8326   1.281   0.489   2.564
 2766SOL    HW1 8327   1.308   0.581   2.556
 2766SOL    HW2 8328   1.320   0.460   2.646
 2767SOL     OW 8329   4.630   0.077   4.389
 2767SOL    HW1 8330   4.586   0.148   4.436
 2767SOL    HW2 8331   4.596  -0.003   4.430
 2768SOL     OW 8332   1.351   0.824   0.433
 2768SOL    HW1 8333   1.283   0.889   0.420
 2768SOL    HW2 8334   1.420   0.848   0.371
 2769SOL     OW 8335   1.496   1.292   3.999
 2769SOL    HW1 8336   1.585   1.301   4.032
 2769SOL    HW2 8337   1.476   1.199   4.007
 2770SOL     OW 8338   1.295   1.539   1.877
 2770SOL    HW1 8339   1.269   1.465   1.931
 2770SOL    HW2 8340   1.229   1.543   1.807
 2771SOL     OW 8341   2.857   3.296   4.829
 2771SOL    HW1 8342   2.807   3.378   4.827
 2771SOL    HW2 8343   2.790   3.228   4.829
 2772SOL     OW 8344   1.275   1.451   0.506
 2772SOL    HW1 8345   1.213   1.515   0.472
 2772SOL    HW2 8346   1.353   1.463   0.452
 2773SOL     OW 8347   0.440   0.474   1.366
 2773SOL    HW1 8348   0.397   0.560   1.368
 2773SOL    HW2 8349   0.374   0.413   1.400
 2774SOL     OW 8350   3.385   1.785   3.543
 2774SOL    HW1 8351   3.291   1.787   3.558
 2774SOL    HW2 8352   3.412   1.699   3.576
 2775SOL     OW 8353   0.975   4.650   3.553
 2775SOL    HW1 8354   0.925   4.569   3.556
 2775SOL    HW2 8355   0.939   4.699   3.479
 2776SOL     OW 8356   2.268   1.724   3.203
 2776SOL    HW1 8357   2.284   1.806   3.250
 2776SOL    HW2 8358   2.216   1.671   3.263
 2777SOL     OW 8359   3.697   3.179   1.371
 2777SOL    HW1 8360   3.616   3.165   1.420
 2777SOL    HW2 8361   3.685   3.264   1.327
 2778SOL     OW 8362   3.737   2.449   4.532
 2778SOL    HW1 8363   3.703   2.535   4.556
 2778SOL    HW2 8364   3.679   2.386   4.576
 2779SOL     OW 8365   3.150   1.583   4.482
 2779SOL    HW1 8366   3.194   1.499   4.478
 2779SOL    HW2 8367   3.077   1.576   4.421
 2780SOL     OW 8368   2.765   3.535   1.439
 2780SOL    HW1 8369   2.670   3.527   1.447
 2780SOL    HW2 8370   2.778   3.582   1.356
 2781SOL     OW 8371   3.047   3.294   0.396
 2781SOL    HW1 8372   3.064   3.262   0.484
 2781SOL    HW2 8373   3.009   3.381   0.408
 2782SOL     OW 8374   2.949   2.646   0.495
 2782SOL    HW1 8375   3.015   2.635   0.563
 2782SOL    HW2 8376   2.867   2.656   0.544
 2783SOL     OW 8377   2.265   0.756   2.291
 2783SOL    HW1 8378   2.319   0.696   2.343
 2783SOL    HW2 8379   2.325   0.790   2.224
 2784SOL     OW 8380   0.123   4.123   3.756
 2784SOL    HW1 8381   0.076   4.064   3.814
 2784SOL    HW2 8382   0.116   4.084   3.669
 2785SOL     OW 8383   4.596   4.435   3.474
 2785SOL    HW1 8384   4.620   4.459   3.385
 2785SOL    HW2 8385   4.533   4.502   3.501
 2786SOL     OW 8386   0.110   3.686   3.963
 2786SOL    HW1 8387   0.178   3.698   3.898
 2786SOL    HW2 8388   0.078   3.774   3.982
 2787SOL     OW 8389   0.873   4.173   2.993
 2787SOL    HW1 8390   0.793   4.163   2.943
 2787SOL    HW2 8391   0.925   4.095   2.972
 2788SOL     OW 8392   0.200   2.933   3.013
 2788SOL    HW1 8393   0.158   2.942   2.927
 2788SOL    HW2 8394   0.127   2.934   3.075
 2789SOL     OW 8395   0.484   2.495   0.171
 2789SOL    HW1 8396   0.514   2.531   0.254
 2789SOL    HW2 8397   0.550   2.430   0.148
 2790SOL     OW 8398   1.565   4.301   3.515
 2790SOL    HW1 8399   1.582   4.224   3.461
 2790SOL    HW2 8400   1.470   4.313   3.510
 2791SOL     OW 8401   2.157   1.897   1.612
 2791SOL    HW1 8402   2.110   1.907   1.695
 2791SOL    HW2 8403   2.215   1.974   1.608
 2792SOL     OW 8404   4.410   1.911   3.654
 2792SOL    HW1 8405   4.398   1.849   3.581
 2792SOL    HW2 8406   4.343   1.886   3.718
 2793SOL     OW 8407   2.461   3.647   3.886
 2793SOL    HW1 8408   2.504   3.724   3.922
 2793SOL    HW2 8409   2.492   3.575   3.940
 2794SOL     OW 8410   4.523   4.700   4.916
 2794SOL    HW1 8411   4.586   4.677   4.847
 2794SOL    HW2 8412   4.439   4.704   4.871
 2795SOL     OW 8413   0.331   4.061   4.080
 2795SOL    HW1 8414   0.419   4.086   4.051
 2795SOL    HW2 8415   0.293   4.141   4.116
 2796SOL     OW 8416   0.564   1.126   1.303
 2796SOL    HW1 8417   0.648   1.115   1.260
 2796SOL    HW2 8418   0.533   1.211   1.273
 2797SOL     OW 8419   1.625   3.580   2.825
 2797SOL    HW1 8420   1.698   3.530   2.789
 2797SOL    HW2 8421   1.592   3.631   2.751
 2798SOL     OW 8422   0.947   2.516   4.340
 2798SOL    HW1 8423   0.978   2.603   4.366
 2798SOL    HW2 8424   0.920   2.474   4.421
 2799SOL     OW 8425   4.405   0.203   4.509
 2799SOL    HW1 8426   4.382   0.294   4.487
 2799SOL    HW2 8427   4.325   0.153   4.491
 2800SOL     OW 8428   1.202   4.822   3.645
 2800SOL    HW1 8429   1.130   4.791   3.591
 2800SOL    HW2 8430   1.167   4.900   3.689
 2801SOL     OW 8431   2.824   1.750   2.471
 2801SOL    HW1 8432   2.817   1.729   2.564
 2801SOL    HW2 8433   2.830   1.666   2.427
 2802SOL     OW 8434   0.039   0.579   1.897
 2802SOL    HW1 8435   0.117   0.553   1.847
 2802SOL    HW2 8436   0.059   0.668   1.926
 2803SOL     OW 8437   0.177   3.529   4.561
 2803SOL    HW1 8438   0.144   3.557   4.475
 2803SOL    HW2 8439   0.190   3.434   4.552
 2804SOL     OW 8440   1.977   3.222   1.278
 2804SOL    HW1 8441   2.015   3.175   1.353
 2804SOL    HW2 8442   1.883   3.202   1.284
 2805SOL     OW 8443   1.369   3.473   3.733
 2805SOL    HW1 8444   1.384   3.478   3.827
 2805SOL    HW2 8445   1.327   3.388   3.720
 2806SOL     OW 8446   2.232   0.789   3.215
 2806SOL    HW1 8447   2.269   0.764   3.300
 2806SOL    HW2 8448   2.137   0.787   3.229
 2807SOL     OW 8449   4.915   0.981   0.653
 2807SOL    HW1 8450   4.989   1.039   0.669
 2807SOL    HW2 8451   4.879   0.964   0.740
 2808SOL     OW 8452   2.205   0.190   1.568
 2808SOL    HW1 8453   2.293   0.189   1.531
 2808SOL    HW2 8454   2.161   0.262   1.522
 2809SOL     OW 8455   4.858   2.626   1.102
 2809SOL    HW1 8456   4.889   2.713   1.075
 2809SOL    HW2 8457   4.780   2.611   1.049
 2810SOL     OW 8458   2.841   1.778   4.860
 2810SOL    HW1 8459   2.876   1.836   4.928
 2810SOL    HW2 8460   2.902   1.786   4.787
 2811SOL     OW 8461   4.615   3.170   3.460
 2811SOL    HW1 8462   4.599   3.264   3.447
 2811SOL    HW2 8463   4.552   3.127   3.401
 2812SOL     OW 8464   2.373   1.528   4.375
 2812SOL    HW1 8465   2.305   1.589   4.346
 2812SOL    HW2 8466   2.327   1.460   4.423
 2813SOL     OW 8467   0.818   1.144   3.252
 2813SOL    HW1 8468   0.802   1.209   3.320
 2813SOL    HW2 8469   0.790   1.061   3.290
 2814SOL     OW 8470   4.252   0.104   1.902
 2814SOL    HW1 8471   4.271   0.076   1.813
 2814SOL    HW2 8472   4.330   0.080   1.952
 2815SOL     OW 8473   2.000   3.189   3.398
 2815SOL    HW1 8474   2.041   3.182   3.484
 2815SOL    HW2 8475   1.908   3.209   3.416
 2816SOL     OW 8476   2.172   0.527   4.107
 2816SOL    HW1 8477   2.087   0.533   4.150
 2816SOL    HW2 8478   2.172   0.441   4.065
 2817SOL     OW 8479   1.772   4.792   4.053
 2817SOL    HW1 8480   1.801   4.750   4.134
 2817SOL    HW2 8481   1.846   4.846   4.026
 2818SOL     OW 8482   3.186   1.752   0.719
 2818SOL    HW1 8483   3.097   1.776   0.694
 2818SOL    HW2 8484   3.187   1.656   0.716
 2819SOL     OW 8485   3.765   2.858   2.329
 2819SOL    HW1 8486   3.837   2.881   2.270
 2819SOL    HW2 8487   3.719   2.941   2.344
 2820SOL     OW 8488   0.778   2.460   1.869
 2820SOL    HW1 8489   0.756   2.544   1.909
 2820SOL    HW2 8490   0.871   2.448   1.888
 2821SOL     OW 8491   3.524   4.811   0.503
 2821SOL    HW1 8492   3.483   4.877   0.447
 2821SOL    HW2 8493   3.455   4.782   0.562
 2822SOL     OW 8494   4.690   3.967   1.032
 2822SOL    HW1 8495   4.685   3.877   1.066
 2822SOL    HW2 8496   4.685   4.022   1.110
 2823SOL     OW 8497   1.299   3.912   2.276
 2823SOL    HW1 8498   1.204   3.910   2.287
 2823SOL    HW2 8499   1.313   3.956   2.192
 2824SOL     OW 8500   2.387   3.457   4.321
 2824SOL    HW1 8501   2.398   3.382   4.262
 2824SOL    HW2 8502   2.466   3.457   4.375
 2825SOL     OW 8503   0.058   4.020   0.515
 2825SOL    HW1 8504   0.006   4.098   0.533
 2825SOL    HW2 8505   0.051   4.006   0.421
 2826SOL     OW 8506   1.362   1.219   3.121
 2826SOL    HW1 8507   1.346   1.265   3.203
 2826SOL    HW2 8508   1.277   1.184   3.096
 2827SOL     OW 8509   0.093   2.356   2.722
 2827SOL    HW1 8510   0.071   2.353   2.628
 2827SOL    HW2 8511   0.030   2.297   2.763
 2828SOL     OW 8512   1.771   1.069   4.423
 2828SOL    HW1 8513   1.764   0.985   4.468
 2828SOL    HW2 8514   1.845   1.059   4.363
 2829SOL     OW 8515   0.134   4.332   2.234
 2829SOL    HW1 8516   0.094   4.275   2.300
 2829SOL    HW2 8517   0.166   4.407   2.283
 2830SOL     OW 8518   4.134   1.694   4.833
 2830SOL    HW1 8519   4.173   1.775   4.867
 2830SOL    HW2 8520   4.192   1.667   4.762
 2831SOL     OW 8521   2.599   3.056   1.496
 2831SOL    HW1 8522   2.651   3.001   1.555
 2831SOL    HW2 8523   2.554   3.117   1.555
 2832SOL     OW 8524   0.065   1.211   1.732
 2832SOL    HW1 8525   0.007   1.254   1.796
 2832SOL    HW2 8526   0.064   1.270   1.657
 2833SOL     OW 8527   3.491   3.824   1.571
 2833SOL    HW1 8528   3.410   3.775   1.556
 2833SOL    HW2 8529   3.475   3.869   1.654
 2834SOL     OW 8530   2.777   3.951   1.336
 2834SOL    HW1 8531   2.741   3.863   1.322
 2834SOL    HW2 8532   2.700   4.008   1.334
 2835SOL     OW 8533   0.005   2.092   2.586
 2835SOL    HW1 8534  -0.060   2.023   2.572
 2835SOL    HW2 8535  -0.007   2.118   2.677
 2836SOL     OW 8536   4.834   1.352   2.486
 2836SOL    HW1 8537   4.778   1.285   2.446
 2836SOL    HW2 8538   4.888   1.385   2.414
 2837SOL     OW 8539   1.411   0.744   0.677
 2837SOL    HW1 8540   1.363   0.768   0.597
 2837SOL    HW2 8541   1.499   0.723   0.646
 2838SOL     OW 8542   1.683   1.137   0.859
 2838SOL    HW1 8543   1.619   1.079   0.818
 2838SOL    HW2 8544   1.630   1.201   0.907
 2839SOL     OW 8545   1.333   0.870   3.109
 2839SOL    HW1 8546   1.393   0.831   3.172
 2839SOL    HW2 8547   1.251   0.882   3.157
 2840SOL     OW 8548   2.707   1.817   2.987
 2840SOL    HW1 8549   2.620   1.778   2.998
 2840SOL    HW2 8550   2.708   1.848   2.896
 2841SOL     OW 8551   1.653   4.442   0.011
 2841SOL    HW1 8552   1.658   4.532  -0.019
 2841SOL    HW2 8553   1.576   4.440   0.068
 2842SOL     OW 8554   2.328   2.224   0.423
 2842SOL    HW1 8555   2.367   2.170   0.354
 2842SOL    HW2 8556   2.237   2.195   0.428
 2843SOL     OW 8557   4.533   2.805   1.740
 2843SOL    HW1 8558   4.566   2.735   1.684
 2843SOL    HW2 8559   4.504   2.873   1.679
 2844SOL     OW 8560   1.955   0.242   4.792
 2844SOL    HW1 8561   2.040   0.234   4.836
 2844SOL    HW2 8562   1.907   0.306   4.844
 2845SOL     OW 8563   2.306   2.744   4.535
 2845SOL    HW1 8564   2.262   2.829   4.533
 2845SOL    HW2 8565   2.259   2.694   4.601
 2846SOL     OW 8566   1.507   0.638   1.112
 2846SOL    HW1 8567   1.460   0.609   1.033
 2846SOL    HW2 8568   1.579   0.576   1.121
 2847SOL     OW 8569   4.602   3.596   3.035
 2847SOL    HW1 8570   4.675   3.542   3.004
 2847SOL    HW2 8571   4.565   3.634   2.956
 2848SOL     OW 8572   0.537   3.560   2.052
 2848SOL    HW1 8573   0.446   3.549   2.026
 2848SOL    HW2 8574   0.578   3.476   2.031
 2849SOL     OW 8575   0.533   4.483   4.251
 2849SOL    HW1 8576   0.597   4.490   4.322
 2849SOL    HW2 8577   0.449   4.471   4.295
 2850SOL     OW 8578   3.332   4.704   1.502
 2850SOL    HW1 8579   3.270   4.636   1.530
 2850SOL    HW2 8580   3.405   4.655   1.464
 2851SOL     OW 8581   2.089   1.018   0.982
 2851SOL    HW1 8582   2.156   1.010   1.050
 2851SOL    HW2 8583   2.113   1.097   0.934
 2852SOL     OW 8584   1.786   0.411   3.033
 2852SOL    HW1 8585   1.796   0.469   3.109
 2852SOL    HW2 8586   1.695   0.423   3.006
 2853SOL     OW 8587   2.978   1.768   0.524
 2853SOL    HW1 8588   3.014   1.688   0.488
 2853SOL    HW2 8589   2.986   1.833   0.454
 2854SOL     OW 8590   4.361   1.506   3.223
 2854SOL    HW1 8591   4.327   1.479   3.308
 2854SOL    HW2 8592   4.441   1.454   3.211
 2855SOL     OW 8593   3.730   1.835   0.220
 2855SOL    HW1 8594   3.670   1.910   0.226
 2855SOL    HW2 8595   3.790   1.858   0.150
 2856SOL     OW 8596   2.555   1.367   4.856
 2856SOL    HW1 8597   2.590   1.456   4.853
 2856SOL    HW2 8598   2.556   1.338   4.764
 2857SOL     OW 8599   1.929   1.040   1.536
 2857SOL    HW1 8600   1.941   0.972   1.469
 2857SOL    HW2 8601   1.866   1.001   1.597
 2858SOL     OW 8602   3.095   1.694   2.066
 2858SOL    HW1 8603   3.030   1.682   2.135
 2858SOL    HW2 8604   3.150   1.616   2.070
 2859SOL     OW 8605   3.971   1.134   2.259
 2859SOL    HW1 8606   3.948   1.172   2.175
 2859SOL    HW2 8607   4.041   1.072   2.240
 2860SOL     OW 8608   1.473   4.278   2.070
 2860SOL    HW1 8609   1.440   4.290   2.159
 2860SOL    HW2 8610   1.478   4.183   2.058
 2861SOL     OW 8611   0.761   1.271   0.115
 2861SOL    HW1 8612   0.823   1.299   0.048
 2861SOL    HW2 8613   0.681   1.320   0.096
 2862SOL     OW 8614   1.296   3.148   1.413
 2862SOL    HW1 8615   1.304   3.243   1.421
 2862SOL    HW2 8616   1.315   3.130   1.321
 2863SOL     OW 8617   2.534   1.094   0.012
 2863SOL    HW1 8618   2.547   1.182  -0.021
 2863SOL    HW2 8619   2.582   1.038  -0.049
 2864SOL     OW 8620   0.572   1.677   2.390
 2864SOL    HW1 8621   0.504   1.735   2.422
 2864SOL    HW2 8622   0.618   1.727   2.323
 2865SOL     OW 8623   4.817   3.712   4.670
 2865SOL    HW1 8624   4.861   3.796   4.668
 2865SOL    HW2 8625   4.857   3.661   4.600
 2866SOL     OW 8626   1.210   1.310   4.092
 2866SOL    HW1 8627   1.224   1.286   4.183
 2866SOL    HW2 8628   1.297   1.337   4.061
 2867SOL     OW 8629   2.887   4.560   0.349
 2867SOL    HW1 8630   2.905   4.548   0.256
 2867SOL    HW2 8631   2.929   4.486   0.392
 2868SOL     OW 8632   4.313   0.938   4.745
 2868SOL    HW1 8633   4.284   0.966   4.832
 2868SOL    HW2 8634   4.324   1.019   4.696
 2869SOL     OW 8635   1.911   4.654   0.019
 2869SOL    HW1 8636   1.893   4.574  -0.029
 2869SOL    HW2 8637   1.844   4.716  -0.010
 2870SOL     OW 8638   3.509   1.268   2.432
 2870SOL    HW1 8639   3.463   1.333   2.485
 2870SOL    HW2 8640   3.440   1.213   2.395
 2871SOL     OW 8641   2.460   0.540   0.544
 2871SOL    HW1 8642   2.444   0.631   0.522
 2871SOL    HW2 8643   2.373   0.503   0.560
 2872SOL     OW 8644   2.033   0.458   2.249
 2872SOL    HW1 8645   2.084   0.488   2.174
 2872SOL    HW2 8646   2.002   0.371   2.224
 2873SOL     OW 8647   2.018   4.166   4.471
 2873SOL    HW1 8648   1.981   4.142   4.556
 2873SOL    HW2 8649   1.943   4.166   4.411
 2874SOL     OW 8650   4.369   3.154   0.048
 2874SOL    HW1 8651   4.286   3.193   0.021
 2874SOL    HW2 8652   4.394   3.202   0.126
 2875SOL     OW 8653   0.588   2.825   0.206
 2875SOL    HW1 8654   0.662   2.783   0.250
 2875SOL    HW2 8655   0.511   2.791   0.252
 2876SOL     OW 8656   0.740   2.581   0.634
 2876SOL    HW1 8657   0.832   2.573   0.659
 2876SOL    HW2 8658   0.703   2.641   0.698
 2877SOL     OW 8659   0.771   3.783   4.027
 2877SOL    HW1 8660   0.756   3.703   3.976
 2877SOL    HW2 8661   0.752   3.854   3.966
 2878SOL     OW 8662   4.172   4.064   3.794
 2878SOL    HW1 8663   4.167   4.151   3.833
 2878SOL    HW2 8664   4.259   4.032   3.816
 2879SOL     OW 8665   3.419   3.201   1.449
 2879SOL    HW1 8666   3.326   3.221   1.459
 2879SOL    HW2 8667   3.432   3.196   1.354
 2880SOL     OW 8668   1.110   3.333   0.769
 2880SOL    HW1 8669   1.134   3.351   0.678
 2880SOL    HW2 8670   1.149   3.404   0.818
 2881SOL     OW 8671   4.878   1.686   1.174
 2881SOL    HW1 8672   4.908   1.758   1.229
 2881SOL    HW2 8673   4.783   1.689   1.178
 2882SOL     OW 8674   3.474   1.922   2.147
 2882SOL    HW1 8675   3.500   1.878   2.066
 2882SOL    HW2 8676   3.490   2.015   2.130
 2883SOL     OW 8677   0.282   1.605   4.126
 2883SOL    HW1 8678   0.192   1.596   4.097
 2883SOL    HW2 8679   0.286   1.693   4.164
 2884SOL     OW 8680   4.631   4.512   1.727
 2884SOL    HW1 8681   4.613   4.571   1.800
 2884SOL    HW2 8682   4.601   4.561   1.649
 2885SOL     OW 8683   3.492   0.803   2.814
 2885SOL    HW1 8684   3.559   0.779   2.878
 2885SOL    HW2 8685   3.536   0.797   2.729
 2886SOL     OW 8686   1.636   3.740   2.587
 2886SOL    HW1 8687   1.655   3.686   2.510
 2886SOL    HW2 8688   1.564   3.797   2.559
 2887SOL     OW 8689   3.889   2.489   2.054
 2887SOL    HW1 8690   3.910   2.558   1.990
 2887SOL    HW2 8691   3.810   2.447   2.018
 2888SOL     OW 8692   1.308   0.699   4.375
 2888SOL    HW1 8693   1.343   0.622   4.329
 2888SOL    HW2 8694   1.313   0.769   4.310
 2889SOL     OW 8695   1.114   3.883   2.618
 2889SOL    HW1 8696   1.092   3.946   2.550
 2889SOL    HW2 8697   1.092   3.798   2.580
 2890SOL     OW 8698   2.252   1.134   1.166
 2890SOL    HW1 8699   2.263   1.182   1.248
 2890SOL    HW2 8700   2.214   1.198   1.106
 2891SOL     OW 8701   0.875   1.536   4.470
 2891SOL    HW1 8702   0.928   1.544   4.390
 2891SOL    HW2 8703   0.798   1.486   4.442
 2892SOL     OW 8704   2.439   2.221   4.682
 2892SOL    HW1 8705   2.375   2.155   4.657
 2892SOL    HW2 8706   2.499   2.176   4.740
 2893SOL     OW 8707   0.071   1.233   2.949
 2893SOL    HW1 8708   0.061   1.278   2.865
 2893SOL    HW2 8709   0.106   1.147   2.926
 2894SOL     OW 8710   2.325   2.388   3.079
 2894SOL    HW1 8711   2.392   2.448   3.045
 2894SOL    HW2 8712   2.375   2.311   3.107
 2895SOL     OW 8713   2.649   0.647   2.191
 2895SOL    HW1 8714   2.655   0.614   2.101
 2895SOL    HW2 8715   2.697   0.730   2.190
 2896SOL     OW 8716   4.271   3.466   3.981
 2896SOL    HW1 8717   4.293   3.432   4.068
 2896SOL    HW2 8718   4.194   3.417   3.954
 2897SOL     OW 8719   3.107   0.930   4.568
 2897SOL    HW1 8720   3.197   0.918   4.599
 2897SOL    HW2 8721   3.086   1.021   4.586
 2898SOL     OW 8722   4.307   1.254   1.087
 2898SOL    HW1 8723   4.395   1.238   1.122
 2898SOL    HW2 8724   4.277   1.168   1.058
 2899SOL     OW 8725   1.494   0.529   3.052
 2899SOL    HW1 8726   1.450   0.447   3.076
 2899SOL    HW2 8727   1.500   0.578   3.134
 2900SOL     OW 8728   4.648   4.324   1.006
 2900SOL    HW1 8729   4.733   4.298   1.043
 2900SOL    HW2 8730   4.637   4.268   0.930
 2901SOL     OW 8731   2.986   3.633   1.586
 2901SOL    HW1 8732   2.907   3.600   1.544
 2901SOL    HW2 8733   3.032   3.555   1.616
 2902SOL     OW 8734   4.747   0.957   4.874
 2902SOL    HW1 8735   4.783   0.897   4.810
 2902SOL    HW2 8736   4.702   1.024   4.822
 2903SOL     OW 8737   3.873   3.383   4.904
 2903SOL    HW1 8738   3.808   3.351   4.840
 2903SOL    HW2 8739   3.828   3.376   4.988
 2904SOL     OW 8740   2.748   4.932   1.351
 2904SOL    HW1 8741   2.705   5.013   1.378
 2904SOL    HW2 8742   2.712   4.914   1.263
 2905SOL     OW 8743   0.387   1.297   4.576
 2905SOL    HW1 8744   0.413   1.295   4.484
 2905SOL    HW2 8745   0.322   1.227   4.585
 2906SOL     OW 8746   2.118   3.077   3.104
 2906SOL    HW1 8747   2.083   3.087   3.193
 2906SOL    HW2 8748   2.085   3.154   3.057
 2907SOL     OW 8749   2.715   1.961   0.841
 2907SOL    HW1 8750   2.654   1.971   0.768
 2907SOL    HW2 8751   2.659   1.950   0.917
 2908SOL     OW 8752   0.321   3.225   2.937
 2908SOL    HW1 8753   0.405   3.212   2.892
 2908SOL    HW2 8754   0.255   3.212   2.868
 2909SOL     OW 8755   4.462   2.099   4.339
 2909SOL    HW1 8756   4.553   2.124   4.323
 2909SOL    HW2 8757   4.455   2.093   4.434
 2910SOL     OW 8758   3.849   1.263   0.540
 2910SOL    HW1 8759   3.801   1.329   0.491
 2910SOL    HW2 8760   3.818   1.273   0.630
 2911SOL     OW 8761   1.709   2.731   1.249
 2911SOL    HW1 8762   1.677   2.806   1.198
 2911SOL    HW2 8763   1.651   2.659   1.224
 2912SOL     OW 8764   0.277   1.511   1.781
 2912SOL    HW1 8765   0.201   1.552   1.738
 2912SOL    HW2 8766   0.336   1.585   1.800
 2913SOL     OW 8767   2.862   2.885   0.338
 2913SOL    HW1 8768   2.831   2.867   0.249
 2913SOL    HW2 8769   2.888   2.800   0.372
 2914SOL     OW 8770   4.831   2.823   0.792
 2914SOL    HW1 8771   4.747   2.781   0.812
 2914SOL    HW2 8772   4.815   2.916   0.806
 2915SOL     OW 8773   2.010   0.309   3.205
 2915SOL    HW1 8774   2.077   0.279   3.143
 2915SOL    HW2 8775   1.937   0.338   3.149
 2916SOL     OW 8776   1.577   3.723   0.541
 2916SOL    HW1 8777   1.517   3.689   0.473
 2916SOL    HW2 8778   1.565   3.818   0.538
 2917SOL     OW 8779   0.403   2.069   2.243
 2917SOL    HW1 8780   0.440   2.046   2.329
 2917SOL    HW2 8781   0.442   2.154   2.222
 2918SOL     OW 8782   4.558   2.668   2.716
 2918SOL    HW1 8783   4.578   2.651   2.624
 2918SOL    HW2 8784   4.576   2.584   2.760
 2919SOL     OW 8785   2.560   2.838   0.448
 2919SOL    HW1 8786   2.648   2.862   0.475
 2919SOL    HW2 8787   2.532   2.910   0.391
 2920SOL     OW 8788   1.233   3.852   3.489
 2920SOL    HW1 8789   1.302   3.786   3.496
 2920SOL    HW2 8790   1.239   3.884   3.399
 2921SOL     OW 8791   4.675   0.061   2.744
 2921SOL    HW1 8792   4.669  -0.013   2.684
 2921SOL    HW2 8793   4.764   0.094   2.733
 2922SOL     OW 8794   3.700   3.690   2.215
 2922SOL    HW1 8795   3.667   3.602   2.235
 2922SOL    HW2 8796   3.664   3.746   2.283
 2923SOL     OW 8797   2.988   3.951   4.603
 2923SOL    HW1 8798   3.044   3.905   4.541
 2923SOL    HW2 8799   3.018   3.922   4.689
 2924SOL     OW 8800   0.262   0.596   0.507
 2924SOL    HW1 8801   0.231   0.540   0.437
 2924SOL    HW2 8802   0.357   0.595   0.500
 2925SOL     OW 8803   3.653   1.139   4.646
 2925SOL    HW1 8804   3.680   1.048   4.647
 2925SOL    HW2 8805   3.561   1.137   4.671
 2926SOL     OW 8806   1.851   3.701   4.424
 2926SOL    HW1 8807   1.858   3.768   4.492
 2926SOL    HW2 8808   1.774   3.650   4.448
 2927SOL     OW 8809   3.124   2.753   0.319
 2927SOL    HW1 8810   3.043   2.712   0.351
 2927SOL    HW2 8811   3.193   2.715   0.373
 2928SOL     OW 8812   3.399   0.809   0.589
 2928SOL    HW1 8813   3.420   0.898   0.562
 2928SOL    HW2 8814   3.305   0.811   0.607
 2929SOL     OW 8815   2.523   1.128   3.859
 2929SOL    HW1 8816   2.567   1.143   3.943
 2929SOL    HW2 8817   2.548   1.038   3.834
 2930SOL     OW 8818   4.520   0.455   4.003
 2930SOL    HW1 8819   4.566   0.378   4.036
 2930SOL    HW2 8820   4.431   0.424   3.983
 2931SOL     OW 8821   2.994   2.159   3.319
 2931SOL    HW1 8822   2.955   2.207   3.391
 2931SOL    HW2 8823   2.923   2.105   3.284
 2932SOL     OW 8824   0.160   1.410   4.453
 2932SOL    HW1 8825   0.248   1.379   4.476
 2932SOL    HW2 8826   0.172   1.453   4.368
 2933SOL     OW 8827   1.817   4.181   0.824
 2933SOL    HW1 8828   1.832   4.137   0.908
 2933SOL    HW2 8829   1.764   4.257   0.846
 2934SOL     OW 8830   2.578   2.049   1.286
 2934SOL    HW1 8831   2.579   2.088   1.374
 2934SOL    HW2 8832   2.639   1.975   1.292
 2935SOL     OW 8833   4.698   0.010   2.996
 2935SOL    HW1 8834   4.634   0.047   3.057
 2935SOL    HW2 8835   4.660   0.024   2.909
 2936SOL     OW 8836   4.916   0.820   4.726
 2936SOL    HW1 8837   4.852   0.810   4.656
 2936SOL    HW2 8838   5.001   0.803   4.684
 2937SOL     OW 8839   4.209   1.141   2.756
 2937SOL    HW1 8840   4.200   1.065   2.699
 2937SOL    HW2 8841   4.119   1.165   2.777
 2938SOL     OW 8842   0.248   1.568   2.339
 2938SOL    HW1 8843   0.298   1.621   2.400
 2938SOL    HW2 8844   0.307   1.497   2.315
 2939SOL     OW 8845   1.116   2.484   2.208
 2939SOL    HW1 8846   1.104   2.438   2.291
 2939SOL    HW2 8847   1.152   2.569   2.233
 2940SOL     OW 8848   1.037   3.262   3.718
 2940SOL    HW1 8849   0.966   3.222   3.768
 2940SOL    HW2 8850   1.117   3.221   3.753
 2941SOL     OW 8851   1.447   0.627   0.187
 2941SOL    HW1 8852   1.528   0.678   0.178
 2941SOL    HW2 8853   1.463   0.548   0.134
 2942SOL     OW 8854   3.276   3.203   3.144
 2942SOL    HW1 8855   3.285   3.219   3.238
 2942SOL    HW2 8856   3.345   3.257   3.104
 2943SOL     OW 8857   4.866   2.277   4.815
 2943SOL    HW1 8858   4.845   2.208   4.877
 2943SOL    HW2 8859   4.850   2.358   4.863
 2944SOL     OW 8860   3.034   0.963   0.312
 2944SOL    HW1 8861   3.107   0.902   0.328
 2944SOL    HW2 8862   2.979   0.917   0.249
 2945SOL     OW 8863   3.863   4.512   0.084
 2945SOL    HW1 8864   3.799   4.456   0.041
 2945SOL    HW2 8865   3.811   4.579   0.128
 2946SOL     OW 8866   1.909   3.664   2.222
 2946SOL    HW1 8867   1.922   3.719   2.300
 2946SOL    HW2 8868   1.828   3.616   2.240
 2947SOL     OW 8869   0.504   3.638   4.431
 2947SOL    HW1 8870   0.452   3.707   4.391
 2947SOL    HW2 8871   0.535   3.676   4.513
 2948SOL     OW 8872   0.061   4.289   4.635
 2948SOL    HW1 8873  -0.022   4.288   4.586
 2948SOL    HW2 8874   0.082   4.382   4.645
 2949SOL     OW 8875   1.631   1.661   4.387
 2949SOL    HW1 8876   1.710   1.660   4.441
 2949SOL    HW2 8877   1.605   1.569   4.381
 2950SOL     OW 8878   0.941   2.850   4.759
 2950SOL    HW1 8879   0.979   2.798   4.830
 2950SOL    HW2 8880   0.855   2.877   4.793
 2951SOL     OW 8881   2.595   0.117   4.856
 2951SOL    HW1 8882   2.568   0.194   4.906
 2951SOL    HW2 8883   2.554   0.128   4.770
 2952SOL     OW 8884   4.192   1.436   3.021
 2952SOL    HW1 8885   4.252   1.498   3.063
 2952SOL    HW2 8886   4.231   1.420   2.936
 2953SOL     OW 8887   4.564   2.081   1.551
 2953SOL    HW1 8888   4.608   2.008   1.507
[truncated: 144,392 more chars]
