# Supplementary material for: Scalable Constant pH Molecular Dynamics in GROMACS
Source: J Chem Theory Comput. 2022 Sep 21;18(10):6148–60. doi: 10.1021/acs.jctc.2c00516 (PMC9558312; doi:10.1021/acs.jctc.2c00516)
Supplement: Supplementary file 1 — ct2c00516_si_001.zip [file ct2c00516_si_001.zip › SI_constant_ph_gromacs/input_CHARMM36/triGlu_singlesite/eq.gro]

Protein in water
12102
    1ACE    CH3    1   1.889   2.482   2.201
    1ACE   HH31    2   1.892   2.591   2.176
    1ACE   HH32    3   1.903   2.422   2.109
    1ACE   HH33    4   1.792   2.460   2.250
    1ACE      C    5   2.016   2.445   2.282
    1ACE      O    6   2.035   2.480   2.397
    2ALA      N    7   2.096   2.354   2.225
    2ALA     HN    8   2.075   2.312   2.137
    2ALA     CA    9   2.221   2.298   2.282
    2ALA     HA   10   2.196   2.269   2.383
    2ALA     CB   11   2.266   2.182   2.194
    2ALA    HB1   12   2.194   2.098   2.207
    2ALA    HB2   13   2.264   2.217   2.089
    2ALA    HB3   14   2.372   2.154   2.211
    2ALA      C   15   2.335   2.402   2.298
    2ALA      O   16   2.368   2.479   2.204
    3GLUH     N   17   2.399   2.406   2.421
    3GLUH    HN   18   2.373   2.336   2.487
    3GLUH    CA   19   2.507   2.505   2.454
    3GLUH    HA   20   2.470   2.601   2.421
    3GLUH    CB   21   2.530   2.519   2.612
    3GLUH   HB1   22   2.592   2.431   2.642
    3GLUH   HB2   23   2.588   2.612   2.623
    3GLUH    CG   24   2.412   2.511   2.711
    3GLUH   HG1   25   2.364   2.412   2.698
    3GLUH   HG2   26   2.459   2.528   2.809
    3GLUH    CD   27   2.302   2.620   2.703
    3GLUH   OE1   28   2.314   2.742   2.701
    3GLUH   OE2   29   2.178   2.570   2.695
    3GLUH   HE2   30   2.112   2.640   2.706
    3GLUH     C   31   2.632   2.472   2.384
    3GLUH     O   32   2.656   2.352   2.366
    4ALA      N   33   2.711   2.576   2.350
    4ALA     HN   34   2.691   2.674   2.353
    4ALA     CA   35   2.843   2.554   2.291
    4ALA     HA   36   2.842   2.461   2.237
    4ALA     CB   37   2.882   2.671   2.194
    4ALA    HB1   38   2.824   2.673   2.098
    4ALA    HB2   39   2.859   2.764   2.251
    4ALA    HB3   40   2.987   2.670   2.158
    4ALA      C   41   2.943   2.555   2.405
    4ALA      O   42   2.924   2.624   2.504
    5NME      N   43   3.047   2.465   2.401
    5NME     HN   44   3.059   2.403   2.324
    5NME    CH3   45   3.130   2.453   2.511
    5NME   HH31   46   3.082   2.441   2.610
    5NME   HH32   47   3.201   2.368   2.493
    5NME   HH33   48   3.195   2.542   2.519
    7SOL     OW   50   3.364   1.396   3.936
    7SOL    HW1   51   3.442   1.418   3.987
    7SOL    HW2   52   3.291   1.407   3.997
    8SOL     OW   53   2.903   4.764   2.451
    8SOL    HW1   54   2.875   4.795   2.538
    8SOL    HW2   55   2.899   4.668   2.458
    9SOL     OW   56   4.716   3.857   1.335
    9SOL    HW1   57   4.795   3.909   1.318
    9SOL    HW2   58   4.659   3.878   1.262
   10SOL     OW   59   0.067   2.040   2.629
   10SOL    HW1   60   0.021   2.117   2.662
   10SOL    HW2   61   0.002   1.971   2.630
   11SOL     OW   62   3.845   4.341   3.905
   11SOL    HW1   63   3.809   4.347   3.816
   11SOL    HW2   64   3.925   4.290   3.895
   12SOL     OW   65   3.831   2.632   1.996
   12SOL    HW1   66   3.818   2.606   2.087
   12SOL    HW2   67   3.926   2.622   1.982
   13SOL     OW   68   2.012   2.260   1.442
   13SOL    HW1   69   1.974   2.187   1.393
   13SOL    HW2   70   2.094   2.279   1.397
   14SOL     OW   71   0.256   3.364   0.614
   14SOL    HW1   72   0.334   3.421   0.617
   14SOL    HW2   73   0.259   3.325   0.527
   15SOL     OW   74   2.343   3.306   0.559
   15SOL    HW1   75   2.386   3.239   0.506
   15SOL    HW2   76   2.414   3.366   0.583
   16SOL     OW   77   4.743   0.844   3.954
   16SOL    HW1   78   4.824   0.801   3.927
   16SOL    HW2   79   4.681   0.826   3.884
   17SOL     OW   80   2.830   1.075   4.384
   17SOL    HW1   81   2.809   0.982   4.392
   17SOL    HW2   82   2.860   1.086   4.294
   18SOL     OW   83   1.622   0.554   3.864
   18SOL    HW1   84   1.531   0.532   3.843
   18SOL    HW2   85   1.630   0.537   3.958
   19SOL     OW   86   0.753   3.307   2.237
   19SOL    HW1   87   0.722   3.395   2.259
   19SOL    HW2   88   0.756   3.262   2.321
   20SOL     OW   89   0.773   2.640   2.988
   20SOL    HW1   90   0.812   2.558   3.018
   20SOL    HW2   91   0.695   2.613   2.940
   21SOL     OW   92   3.471   4.474   3.219
   21SOL    HW1   93   3.439   4.397   3.265
   21SOL    HW2   94   3.501   4.533   3.289
   22SOL     OW   95   1.059   0.267   1.561
   22SOL    HW1   96   1.054   0.178   1.594
   22SOL    HW2   97   1.126   0.263   1.493
   23SOL     OW   98   3.128   4.444   4.317
   23SOL    HW1   99   3.050   4.423   4.265
   23SOL    HW2  100   3.201   4.435   4.256
   24SOL     OW  101   0.506   0.127   1.230
   24SOL    HW1  102   0.518   0.073   1.152
   24SOL    HW2  103   0.423   0.172   1.215
   25SOL     OW  104   3.877   1.014   3.883
   25SOL    HW1  105   3.782   1.026   3.884
   25SOL    HW2  106   3.889   0.921   3.902
   26SOL     OW  107   4.642   2.799   4.472
   26SOL    HW1  108   4.596   2.716   4.484
   26SOL    HW2  109   4.595   2.842   4.401
   27SOL     OW  110   3.640   0.872   2.339
   27SOL    HW1  111   3.624   0.842   2.429
   27SOL    HW2  112   3.692   0.801   2.300
   28SOL     OW  113   4.090   3.929   0.376
   28SOL    HW1  114   4.115   4.013   0.336
   28SOL    HW2  115   4.003   3.944   0.413
   29SOL     OW  116   0.472   4.252   1.482
   29SOL    HW1  117   0.423   4.276   1.560
   29SOL    HW2  118   0.491   4.335   1.438
   30SOL     OW  119   4.605   0.944   3.510
   30SOL    HW1  120   4.690   0.952   3.465
   30SOL    HW2  121   4.545   0.913   3.442
   31SOL     OW  122   4.776   4.637   0.420
   31SOL    HW1  123   4.810   4.726   0.417
   31SOL    HW2  124   4.848   4.584   0.454
   32SOL     OW  125   0.240   1.197   1.388
   32SOL    HW1  126   0.310   1.132   1.401
   32SOL    HW2  127   0.161   1.155   1.421
   33SOL     OW  128   3.688   1.301   2.542
   33SOL    HW1  129   3.707   1.252   2.463
   33SOL    HW2  130   3.739   1.382   2.533
   34SOL     OW  131   1.745   0.990   0.046
   34SOL    HW1  132   1.689   0.935   0.101
   34SOL    HW2  133   1.789   0.928  -0.013
   35SOL     OW  134   2.744   1.977   2.192
   35SOL    HW1  135   2.815   2.032   2.225
   35SOL    HW2  136   2.789   1.899   2.159
   36SOL     OW  137   2.299   3.038   1.079
   36SOL    HW1  138   2.321   3.003   0.993
   36SOL    HW2  139   2.234   2.977   1.114
   37SOL     OW  140   3.537   1.796   0.061
   37SOL    HW1  141   3.469   1.760   0.003
   37SOL    HW2  142   3.541   1.889   0.039
   38SOL     OW  143   0.819   2.459   4.515
   38SOL    HW1  144   0.832   2.540   4.466
   38SOL    HW2  145   0.784   2.398   4.450
   39SOL     OW  146   0.939   3.620   2.741
   39SOL    HW1  147   1.014   3.653   2.790
   39SOL    HW2  148   0.923   3.686   2.674
   40SOL     OW  149   3.587   2.228   3.335
   40SOL    HW1  150   3.637   2.308   3.346
   40SOL    HW2  151   3.621   2.169   3.403
   41SOL     OW  152   1.085   2.910   0.267
   41SOL    HW1  153   1.019   2.843   0.285
   41SOL    HW2  154   1.090   2.960   0.349
   42SOL     OW  155   2.266   0.483   3.389
   42SOL    HW1  156   2.218   0.517   3.314
   42SOL    HW2  157   2.303   0.400   3.358
   43SOL     OW  158   0.673   3.445   2.645
   43SOL    HW1  159   0.645   3.487   2.727
   43SOL    HW2  160   0.688   3.518   2.585
   44SOL     OW  161   3.436   1.524   2.043
   44SOL    HW1  162   3.439   1.534   2.138
   44SOL    HW2  163   3.527   1.532   2.015
   45SOL     OW  164   1.679   4.686   4.537
   45SOL    HW1  165   1.696   4.762   4.593
   45SOL    HW2  166   1.737   4.699   4.462
   46SOL     OW  167   1.790   0.938   0.854
   46SOL    HW1  168   1.813   1.015   0.803
   46SOL    HW2  169   1.869   0.883   0.850
   47SOL     OW  170   4.389   0.971   1.043
   47SOL    HW1  171   4.415   0.879   1.051
   47SOL    HW2  172   4.466   1.014   1.005
   48SOL     OW  173   1.431   3.894   1.841
   48SOL    HW1  174   1.503   3.848   1.798
   48SOL    HW2  175   1.368   3.912   1.771
   49SOL     OW  176   0.688   2.892   4.029
   49SOL    HW1  177   0.732   2.961   4.080
   49SOL    HW2  178   0.730   2.895   3.943
   50SOL     OW  179   1.715   4.696   3.181
   50SOL    HW1  180   1.707   4.757   3.254
   50SOL    HW2  181   1.754   4.748   3.111
   51SOL     OW  182   1.916   1.243   4.497
   51SOL    HW1  183   1.967   1.303   4.442
   51SOL    HW2  184   1.921   1.282   4.585
   52SOL     OW  185   1.998   1.144   4.786
   52SOL    HW1  186   1.930   1.079   4.804
   52SOL    HW2  187   1.982   1.214   4.848
   53SOL     OW  188   0.674   0.567   2.200
   53SOL    HW1  189   0.754   0.519   2.221
   53SOL    HW2  190   0.617   0.502   2.160
   54SOL     OW  191   4.794   3.115   1.801
   54SOL    HW1  192   4.729   3.087   1.866
   54SOL    HW2  193   4.821   3.034   1.758
   55SOL     OW  194   4.043   4.008   1.265
   55SOL    HW1  195   4.070   4.070   1.332
   55SOL    HW2  196   3.948   4.015   1.262
   56SOL     OW  197   0.348   1.932   3.124
   56SOL    HW1  198   0.281   1.915   3.058
   56SOL    HW2  199   0.342   2.026   3.140
   57SOL     OW  200   4.428   2.365   4.677
   57SOL    HW1  201   4.341   2.335   4.651
   57SOL    HW2  202   4.424   2.371   4.772
   58SOL     OW  203   2.412   0.083   4.324
   58SOL    HW1  204   2.406   0.111   4.232
   58SOL    HW2  205   2.329   0.039   4.340
   59SOL     OW  206   4.840   0.124   3.027
   59SOL    HW1  207   4.820   0.149   2.936
   59SOL    HW2  208   4.785   0.048   3.044
   60SOL     OW  209   1.325   0.525   2.596
   60SOL    HW1  210   1.235   0.508   2.569
   60SOL    HW2  211   1.370   0.442   2.583
   61SOL     OW  212   2.120   4.323   2.710
   61SOL    HW1  213   2.042   4.326   2.766
   61SOL    HW2  214   2.094   4.371   2.632
   62SOL     OW  215   3.954   2.851   3.464
   62SOL    HW1  216   3.880   2.792   3.451
   62SOL    HW2  217   3.972   2.887   3.377
   63SOL     OW  218   2.991   4.674   4.494
   63SOL    HW1  219   3.011   4.702   4.405
   63SOL    HW2  220   3.002   4.754   4.547
   64SOL     OW  221   3.770   1.154   0.029
   64SOL    HW1  222   3.778   1.243  -0.005
   64SOL    HW2  223   3.773   1.098  -0.048
   65SOL     OW  224   0.628   1.955   3.092
   65SOL    HW1  225   0.677   1.889   3.141
   65SOL    HW2  226   0.543   1.960   3.136
   66SOL     OW  227   2.313   4.160   2.588
   66SOL    HW1  228   2.267   4.082   2.557
   66SOL    HW2  229   2.248   4.207   2.640
   67SOL     OW  230   0.575   0.344   4.582
   67SOL    HW1  231   0.601   0.395   4.505
   67SOL    HW2  232   0.651   0.289   4.600
   68SOL     OW  233   1.131   2.191   1.896
   68SOL    HW1  234   1.089   2.142   1.825
   68SOL    HW2  235   1.060   2.214   1.955
   69SOL     OW  236   4.603   2.716   2.422
   69SOL    HW1  237   4.661   2.650   2.383
   69SOL    HW2  238   4.620   2.795   2.371
   70SOL     OW  239   2.721   0.025   2.648
   70SOL    HW1  240   2.644  -0.012   2.691
   70SOL    HW2  241   2.695   0.033   2.556
   71SOL     OW  242   4.186   2.370   2.331
   71SOL    HW1  243   4.192   2.275   2.343
   71SOL    HW2  244   4.272   2.396   2.299
   72SOL     OW  245   4.409   1.802   1.322
   72SOL    HW1  246   4.458   1.867   1.271
   72SOL    HW2  247   4.361   1.751   1.257
   73SOL     OW  248   1.524   2.278   2.146
   73SOL    HW1  249   1.485   2.365   2.149
   73SOL    HW2  250   1.534   2.253   2.238
   74SOL     OW  251   2.086   3.541   3.925
   74SOL    HW1  252   2.120   3.466   3.877
   74SOL    HW2  253   2.152   3.558   3.992
   75SOL     OW  254   1.798   2.807   0.047
   75SOL    HW1  255   1.869   2.776   0.103
   75SOL    HW2  256   1.821   2.897   0.026
   76SOL     OW  257   2.122   0.257   1.186
   76SOL    HW1  258   2.160   0.175   1.155
   76SOL    HW2  259   2.164   0.272   1.271
   77SOL     OW  260   3.418   4.342   2.025
   77SOL    HW1  261   3.404   4.282   1.952
   77SOL    HW2  262   3.351   4.317   2.089
   78SOL     OW  263   2.800   3.008   0.322
   78SOL    HW1  264   2.793   3.092   0.277
   78SOL    HW2  265   2.771   2.943   0.258
   79SOL     OW  266   1.316   4.635   4.218
   79SOL    HW1  267   1.250   4.571   4.247
   79SOL    HW2  268   1.358   4.664   4.299
   80SOL     OW  269   2.507   1.214   0.546
   80SOL    HW1  270   2.488   1.138   0.601
   80SOL    HW2  271   2.538   1.281   0.608
   81SOL     OW  272   4.684   4.907   1.507
   81SOL    HW1  273   4.652   4.892   1.418
   81SOL    HW2  274   4.655   4.830   1.557
   82SOL     OW  275   2.950   1.755   3.125
   82SOL    HW1  276   2.938   1.837   3.077
   82SOL    HW2  277   3.043   1.755   3.149
   83SOL     OW  278   0.461   2.093   1.774
   83SOL    HW1  279   0.468   2.017   1.716
   83SOL    HW2  280   0.376   2.081   1.817
   84SOL     OW  281   3.551   1.494   1.126
   84SOL    HW1  282   3.645   1.505   1.115
   84SOL    HW2  283   3.542   1.432   1.199
   85SOL     OW  284   0.685   1.226   2.529
   85SOL    HW1  285   0.698   1.298   2.591
   85SOL    HW2  286   0.724   1.258   2.447
   86SOL     OW  287   4.691   3.939   0.297
   86SOL    HW1  288   4.598   3.956   0.277
   86SOL    HW2  289   4.696   3.950   0.392
   87SOL     OW  290   1.369   0.550   4.076
   87SOL    HW1  291   1.417   0.475   4.113
   87SOL    HW2  292   1.331   0.516   3.995
   88SOL     OW  293   0.173   3.329   1.579
   88SOL    HW1  294   0.171   3.298   1.670
   88SOL    HW2  295   0.253   3.382   1.574
   89SOL     OW  296   1.018   4.509   0.564
   89SOL    HW1  297   0.974   4.428   0.541
   89SOL    HW2  298   0.956   4.555   0.620
   90SOL     OW  299   4.207   0.573   0.512
   90SOL    HW1  300   4.215   0.589   0.606
   90SOL    HW2  301   4.225   0.480   0.501
   91SOL     OW  302   2.254   3.454   1.508
   91SOL    HW1  303   2.209   3.527   1.465
   91SOL    HW2  304   2.347   3.476   1.502
   92SOL     OW  305   3.342   4.388   4.146
   92SOL    HW1  306   3.379   4.424   4.065
   92SOL    HW2  307   3.417   4.360   4.197
   93SOL     OW  308   2.366   0.312   0.103
   93SOL    HW1  309   2.307   0.247   0.063
   93SOL    HW2  310   2.318   0.395   0.095
   94SOL     OW  311   4.562   4.279   4.898
   94SOL    HW1  312   4.552   4.346   4.831
   94SOL    HW2  313   4.516   4.314   4.974
   95SOL     OW  314   3.379   0.019   0.542
   95SOL    HW1  315   3.317  -0.005   0.473
   95SOL    HW2  316   3.465  -0.002   0.506
   96SOL     OW  317   0.707   4.751   1.724
   96SOL    HW1  318   0.754   4.834   1.733
   96SOL    HW2  319   0.622   4.766   1.764
   97SOL     OW  320   4.725   2.513   3.329
   97SOL    HW1  321   4.811   2.550   3.310
   97SOL    HW2  322   4.737   2.419   3.318
   98SOL     OW  323   1.347   0.753   2.168
   98SOL    HW1  324   1.379   0.675   2.124
   98SOL    HW2  325   1.372   0.825   2.110
   99SOL     OW  326   4.505   1.392   3.553
   99SOL    HW1  327   4.509   1.318   3.613
   99SOL    HW2  328   4.582   1.444   3.573
  100SOL     OW  329   2.689   3.797   2.947
  100SOL    HW1  330   2.777   3.834   2.961
  100SOL    HW2  331   2.639   3.828   3.023
  101SOL     OW  332   2.619   1.853   2.823
  101SOL    HW1  333   2.573   1.877   2.742
  101SOL    HW2  334   2.567   1.780   2.859
  102SOL     OW  335   1.199   0.918   0.651
  102SOL    HW1  336   1.250   0.842   0.624
  102SOL    HW2  337   1.166   0.955   0.570
  103SOL     OW  338   3.127   4.078   2.163
  103SOL    HW1  339   3.174   4.136   2.223
  103SOL    HW2  340   3.063   4.135   2.120
  104SOL     OW  341   3.746   2.660   3.667
  104SOL    HW1  342   3.662   2.703   3.681
  104SOL    HW2  343   3.798   2.681   3.744
  105SOL     OW  344   4.135   4.212   1.879
  105SOL    HW1  345   4.231   4.206   1.878
  105SOL    HW2  346   4.107   4.151   1.810
  106SOL     OW  347   4.195   3.064   1.537
  106SOL    HW1  348   4.242   3.037   1.616
  106SOL    HW2  349   4.252   3.128   1.495
  107SOL     OW  350   2.981   2.099   2.563
  107SOL    HW1  351   2.981   2.130   2.473
  107SOL    HW2  352   2.888   2.093   2.586
  108SOL     OW  353   1.025   4.289   3.446
  108SOL    HW1  354   0.950   4.241   3.483
  108SOL    HW2  355   1.094   4.223   3.439
  109SOL     OW  356   1.001   3.604   0.816
  109SOL    HW1  357   1.065   3.632   0.751
  109SOL    HW2  358   0.925   3.659   0.799
  110SOL     OW  359   3.085   1.602   0.266
  110SOL    HW1  360   3.088   1.674   0.329
  110SOL    HW2  361   3.020   1.542   0.300
  111SOL     OW  362   1.888   4.570   4.714
  111SOL    HW1  363   1.874   4.597   4.805
  111SOL    HW2  364   1.801   4.577   4.673
  112SOL     OW  365   1.264   1.503   0.713
  112SOL    HW1  366   1.199   1.517   0.644
  112SOL    HW2  367   1.226   1.544   0.791
  113SOL     OW  368   1.352   2.450   2.871
  113SOL    HW1  369   1.372   2.374   2.816
  113SOL    HW2  370   1.332   2.412   2.957
  114SOL     OW  371   2.496   0.469   4.370
  114SOL    HW1  372   2.541   0.402   4.318
  114SOL    HW2  373   2.547   0.476   4.450
  115SOL     OW  374   2.899   2.234   0.476
  115SOL    HW1  375   2.961   2.251   0.405
  115SOL    HW2  376   2.876   2.320   0.509
  116SOL     OW  377   0.070   0.886   4.342
  116SOL    HW1  378   0.039   0.823   4.406
  116SOL    HW2  379  -0.005   0.901   4.284
  117SOL     OW  380   1.742   1.526   4.627
  117SOL    HW1  381   1.709   1.613   4.653
  117SOL    HW2  382   1.836   1.530   4.644
  118SOL     OW  383   2.959   2.896   0.582
  118SOL    HW1  384   2.951   2.802   0.596
  118SOL    HW2  385   2.946   2.908   0.488
  119SOL     OW  386   3.688   1.640   0.252
  119SOL    HW1  387   3.634   1.565   0.276
  119SOL    HW2  388   3.628   1.699   0.205
  120SOL     OW  389   1.020   0.333   3.961
  120SOL    HW1  390   1.092   0.288   4.005
  120SOL    HW2  391   0.957   0.263   3.941
  121SOL     OW  392   4.136   4.669   3.064
  121SOL    HW1  393   4.079   4.733   3.107
  121SOL    HW2  394   4.079   4.627   2.999
  122SOL     OW  395   1.765   3.951   3.642
  122SOL    HW1  396   1.694   3.896   3.611
  122SOL    HW2  397   1.795   3.909   3.723
  123SOL     OW  398   2.308   3.956   3.528
  123SOL    HW1  399   2.245   3.941   3.598
  123SOL    HW2  400   2.339   3.868   3.504
  124SOL     OW  401   2.002   4.940   1.916
  124SOL    HW1  402   2.028   4.854   1.884
  124SOL    HW2  403   2.073   4.998   1.888
  125SOL     OW  404   1.451   0.746   3.456
  125SOL    HW1  405   1.485   0.699   3.531
  125SOL    HW2  406   1.404   0.680   3.405
  126SOL     OW  407   2.608   3.385   0.580
  126SOL    HW1  408   2.646   3.297   0.578
  126SOL    HW2  409   2.677   3.441   0.544
  127SOL     OW  410   2.871   0.933   2.032
  127SOL    HW1  411   2.828   0.930   1.946
  127SOL    HW2  412   2.811   0.887   2.090
  128SOL     OW  413   2.851   3.406   4.206
  128SOL    HW1  414   2.880   3.319   4.177
  128SOL    HW2  415   2.760   3.412   4.175
  129SOL     OW  416   4.572   0.050   4.883
  129SOL    HW1  417   4.614  -0.033   4.908
  129SOL    HW2  418   4.583   0.054   4.788
  130SOL     OW  419   2.148   3.427   3.252
  130SOL    HW1  420   2.235   3.410   3.214
  130SOL    HW2  421   2.154   3.515   3.289
  131SOL     OW  422   1.354   1.024   4.237
  131SOL    HW1  423   1.277   1.025   4.180
  131SOL    HW2  424   1.421   0.978   4.187
  132SOL     OW  425   3.279   0.548   3.695
  132SOL    HW1  426   3.277   0.644   3.693
  132SOL    HW2  427   3.361   0.527   3.740
  133SOL     OW  428   4.704   3.453   3.719
  133SOL    HW1  429   4.667   3.482   3.802
  133SOL    HW2  430   4.798   3.444   3.736
  134SOL     OW  431   4.372   3.955   1.381
  134SOL    HW1  432   4.438   3.955   1.450
  134SOL    HW2  433   4.351   4.048   1.368
  135SOL     OW  434   2.916   4.053   1.787
  135SOL    HW1  435   2.909   4.019   1.698
  135SOL    HW2  436   2.939   3.976   1.840
  136SOL     OW  437   0.282   0.317   0.465
  136SOL    HW1  438   0.340   0.328   0.389
  136SOL    HW2  439   0.280   0.222   0.480
  137SOL     OW  440   0.870   3.193   1.388
  137SOL    HW1  441   0.924   3.266   1.359
  137SOL    HW2  442   0.878   3.195   1.484
  138SOL     OW  443   2.589   4.535   0.476
  138SOL    HW1  444   2.556   4.448   0.498
  138SOL    HW2  445   2.599   4.579   0.561
  139SOL     OW  446   2.503   3.598   3.239
  139SOL    HW1  447   2.478   3.614   3.330
  139SOL    HW2  448   2.521   3.685   3.203
  140SOL     OW  449   1.120   0.999   0.374
  140SOL    HW1  450   1.202   0.952   0.357
  140SOL    HW2  451   1.076   1.001   0.290
  141SOL     OW  452   3.423   4.757   3.934
  141SOL    HW1  453   3.382   4.745   4.019
  141SOL    HW2  454   3.354   4.794   3.879
  142SOL     OW  455   4.912   0.372   2.005
  142SOL    HW1  456   5.000   0.341   1.982
  142SOL    HW2  457   4.903   0.349   2.098
  143SOL     OW  458   4.628   2.187   4.039
  143SOL    HW1  459   4.541   2.205   4.004
  143SOL    HW2  460   4.688   2.230   3.978
  144SOL     OW  461   3.381   1.694   0.639
  144SOL    HW1  462   3.365   1.787   0.650
  144SOL    HW2  463   3.375   1.679   0.545
  145SOL     OW  464   3.030   3.811   3.150
  145SOL    HW1  465   3.126   3.815   3.145
  145SOL    HW2  466   3.000   3.856   3.071
  146SOL     OW  467   0.783   0.452   3.975
  146SOL    HW1  468   0.778   0.546   3.956
  146SOL    HW2  469   0.866   0.442   4.022
  147SOL     OW  470   3.389   3.842   4.798
  147SOL    HW1  471   3.484   3.853   4.801
  147SOL    HW2  472   3.375   3.773   4.733
  148SOL     OW  473   2.211   0.327   3.108
  148SOL    HW1  474   2.231   0.260   3.042
  148SOL    HW2  475   2.286   0.325   3.167
  149SOL     OW  476   2.967   0.823   4.295
  149SOL    HW1  477   2.958   0.893   4.230
  149SOL    HW2  478   3.060   0.802   4.295
  150SOL     OW  479   3.039   4.017   4.450
  150SOL    HW1  480   3.035   4.106   4.416
  150SOL    HW2  481   3.126   3.986   4.428
  151SOL     OW  482   0.797   4.944   0.485
  151SOL    HW1  483   0.798   4.990   0.401
  151SOL    HW2  484   0.761   5.008   0.547
  152SOL     OW  485   1.645   4.403   3.424
  152SOL    HW1  486   1.673   4.382   3.513
  152SOL    HW2  487   1.589   4.480   3.434
  153SOL     OW  488   2.574   4.931   0.307
  153SOL    HW1  489   2.564   5.026   0.296
  153SOL    HW2  490   2.634   4.922   0.381
  154SOL     OW  491   4.135   3.664   4.651
  154SOL    HW1  492   4.143   3.739   4.592
  154SOL    HW2  493   4.225   3.644   4.676
  155SOL     OW  494   1.928   1.351   2.269
  155SOL    HW1  495   1.913   1.259   2.289
  155SOL    HW2  496   1.893   1.362   2.180
  156SOL     OW  497   3.364   4.456   0.963
  156SOL    HW1  498   3.444   4.409   0.987
  156SOL    HW2  499   3.385   4.548   0.976
  157SOL     OW  500   2.625   1.146   3.668
  157SOL    HW1  501   2.657   1.228   3.630
  157SOL    HW2  502   2.670   1.077   3.618
  158SOL     OW  503   0.891   1.891   1.962
  158SOL    HW1  504   0.959   1.824   1.952
  158SOL    HW2  505   0.936   1.974   1.947
  159SOL     OW  506   0.475   4.109   0.259
  159SOL    HW1  507   0.558   4.082   0.298
  159SOL    HW2  508   0.500   4.155   0.179
  160SOL     OW  509   1.890   1.036   2.584
  160SOL    HW1  510   1.931   1.113   2.625
  160SOL    HW2  511   1.856   0.985   2.657
  161SOL     OW  512   2.662   4.534   1.007
  161SOL    HW1  513   2.751   4.499   0.997
  161SOL    HW2  514   2.668   4.625   0.980
  162SOL     OW  515   3.689   2.343   3.627
  162SOL    HW1  516   3.681   2.426   3.674
  162SOL    HW2  517   3.743   2.363   3.551
  163SOL     OW  518   4.368   3.521   1.617
  163SOL    HW1  519   4.355   3.511   1.712
  163SOL    HW2  520   4.458   3.550   1.608
  164SOL     OW  521   1.538   1.150   4.857
  164SOL    HW1  522   1.604   1.082   4.871
  164SOL    HW2  523   1.512   1.176   4.946
  165SOL     OW  524   0.070   0.677   2.894
  165SOL    HW1  525   0.079   0.604   2.833
  165SOL    HW2  526   0.105   0.753   2.847
  166SOL     OW  527   3.655   1.041   3.427
  166SOL    HW1  528   3.700   1.047   3.511
  166SOL    HW2  529   3.630   1.131   3.406
  167SOL     OW  530   2.102   2.401   4.115
  167SOL    HW1  531   2.057   2.477   4.079
  167SOL    HW2  532   2.077   2.399   4.207
  168SOL     OW  533   1.070   4.317   1.720
  168SOL    HW1  534   1.089   4.406   1.751
  168SOL    HW2  535   1.100   4.317   1.629
  169SOL     OW  536   0.228   0.538   2.094
  169SOL    HW1  537   0.161   0.562   2.030
  169SOL    HW2  538   0.247   0.619   2.141
  170SOL     OW  539   0.755   4.368   1.657
  170SOL    HW1  540   0.844   4.383   1.690
  170SOL    HW2  541   0.730   4.451   1.618
  171SOL     OW  542   4.194   4.595   0.568
  171SOL    HW1  543   4.184   4.646   0.649
  171SOL    HW2  544   4.127   4.629   0.509
  172SOL     OW  545   3.976   1.034   0.158
  172SOL    HW1  546   4.013   0.950   0.130
  172SOL    HW2  547   3.928   1.066   0.081
  173SOL     OW  548   0.045   0.840   2.533
  173SOL    HW1  549   0.091   0.880   2.607
  173SOL    HW2  550  -0.004   0.767   2.572
  174SOL     OW  551   1.043   2.174   4.599
  174SOL    HW1  552   1.063   2.267   4.583
  174SOL    HW2  553   1.103   2.127   4.541
  175SOL     OW  554   1.327   1.527   3.145
  175SOL    HW1  555   1.346   1.450   3.200
  175SOL    HW2  556   1.382   1.515   3.067
  176SOL     OW  557   1.033   3.404   0.380
  176SOL    HW1  558   1.037   3.400   0.476
  176SOL    HW2  559   1.112   3.357   0.352
  177SOL     OW  560   3.522   2.047   2.873
  177SOL    HW1  561   3.618   2.043   2.879
  177SOL    HW2  562   3.494   2.075   2.960
  178SOL     OW  563   0.987   4.763   4.868
  178SOL    HW1  564   1.031   4.678   4.876
  178SOL    HW2  565   1.055   4.821   4.833
  179SOL     OW  566   4.362   4.034   3.281
  179SOL    HW1  567   4.390   4.063   3.193
  179SOL    HW2  568   4.331   4.114   3.323
  180SOL     OW  569   2.419   4.804   1.050
  180SOL    HW1  570   2.351   4.781   0.987
  180SOL    HW2  571   2.439   4.723   1.097
  181SOL     OW  572   3.562   3.600   3.042
  181SOL    HW1  573   3.505   3.532   3.007
  181SOL    HW2  574   3.511   3.641   3.112
  182SOL     OW  575   2.267   4.786   4.623
  182SOL    HW1  576   2.266   4.878   4.647
  182SOL    HW2  577   2.231   4.784   4.534
  183SOL     OW  578   2.323   4.691   3.841
  183SOL    HW1  579   2.367   4.616   3.801
  183SOL    HW2  580   2.251   4.711   3.781
  184SOL     OW  581   4.785   0.357   2.625
  184SOL    HW1  582   4.868   0.310   2.631
  184SOL    HW2  583   4.724   0.303   2.675
  185SOL     OW  584   2.771   3.460   0.042
  185SOL    HW1  585   2.857   3.491   0.072
  185SOL    HW2  586   2.787   3.426  -0.046
  186SOL     OW  587   4.931   4.135   4.894
  186SOL    HW1  588   4.971   4.055   4.930
  186SOL    HW2  589   4.896   4.181   4.971
  187SOL     OW  590   0.213   2.495   4.039
  187SOL    HW1  591   0.249   2.536   4.118
  187SOL    HW2  592   0.129   2.460   4.068
  188SOL     OW  593   1.128   1.055   1.613
  188SOL    HW1  594   1.202   1.023   1.664
  188SOL    HW2  595   1.133   1.006   1.531
  189SOL     OW  596   4.707   1.317   3.373
  189SOL    HW1  597   4.616   1.328   3.401
  189SOL    HW2  598   4.710   1.229   3.336
  190SOL     OW  599   2.328   2.147   2.727
  190SOL    HW1  600   2.350   2.073   2.669
  190SOL    HW2  601   2.236   2.133   2.750
  191SOL     OW  602   0.632   4.026   0.546
  191SOL    HW1  603   0.705   4.035   0.484
  191SOL    HW2  604   0.672   4.035   0.632
  192SOL     OW  605   1.645   2.431   1.783
  192SOL    HW1  606   1.586   2.506   1.781
  192SOL    HW2  607   1.732   2.470   1.793
  193SOL     OW  608   0.524   0.085   3.688
  193SOL    HW1  609   0.606   0.122   3.655
  193SOL    HW2  610   0.484   0.044   3.611
  194SOL     OW  611   0.512   1.929   0.410
  194SOL    HW1  612   0.590   1.914   0.357
  194SOL    HW2  613   0.471   1.843   0.417
  195SOL     OW  614   1.409   1.824   1.545
  195SOL    HW1  615   1.371   1.894   1.492
  195SOL    HW2  616   1.404   1.858   1.635
  196SOL     OW  617   4.807   4.812   2.061
  196SOL    HW1  618   4.716   4.801   2.092
  196SOL    HW2  619   4.804   4.889   2.004
  197SOL     OW  620   1.129   3.810   0.944
  197SOL    HW1  621   1.142   3.791   1.037
  197SOL    HW2  622   1.122   3.724   0.902
  198SOL     OW  623   0.545   0.578   1.633
  198SOL    HW1  624   0.601   0.507   1.664
  198SOL    HW2  625   0.510   0.546   1.550
  199SOL     OW  626   1.464   0.152   4.028
  199SOL    HW1  627   1.537   0.166   3.968
  199SOL    HW2  628   1.499   0.094   4.096
  200SOL     OW  629   1.825   0.296   1.573
  200SOL    HW1  630   1.873   0.249   1.505
  200SOL    HW2  631   1.755   0.342   1.526
  201SOL     OW  632   1.400   4.917   4.260
  201SOL    HW1  633   1.336   4.847   4.243
  201SOL    HW2  634   1.366   4.962   4.337
  202SOL     OW  635   4.422   3.517   0.871
  202SOL    HW1  636   4.395   3.522   0.963
  202SOL    HW2  637   4.347   3.549   0.822
  203SOL     OW  638   2.254   1.475   4.844
  203SOL    HW1  639   2.343   1.489   4.812
  203SOL    HW2  640   2.266   1.437   4.931
  204SOL     OW  641   1.351   2.181   0.553
  204SOL    HW1  642   1.297   2.161   0.630
  204SOL    HW2  643   1.441   2.164   0.583
  205SOL     OW  644   2.267   4.481   1.511
  205SOL    HW1  645   2.284   4.573   1.493
  205SOL    HW2  646   2.349   4.448   1.549
  206SOL     OW  647   2.986   1.848   4.326
  206SOL    HW1  648   3.042   1.896   4.265
  206SOL    HW2  649   3.045   1.785   4.368
  207SOL     OW  650   2.969   1.661   0.507
  207SOL    HW1  651   2.930   1.574   0.495
  207SOL    HW2  652   2.897   1.722   0.492
  208SOL     OW  653   4.056   4.098   4.920
  208SOL    HW1  654   3.971   4.102   4.876
  208SOL    HW2  655   4.081   4.005   4.914
  209SOL     OW  656   1.253   4.839   3.345
  209SOL    HW1  657   1.261   4.794   3.429
  209SOL    HW2  658   1.336   4.886   3.335
  210SOL     OW  659   4.108   3.135   0.002
  210SOL    HW1  660   4.121   3.041  -0.007
  210SOL    HW2  661   4.153   3.158   0.084
  211SOL     OW  662   1.053   0.237   1.114
  211SOL    HW1  663   1.021   0.161   1.064
  211SOL    HW2  664   0.977   0.294   1.123
  212SOL     OW  665   0.539   2.408   3.117
  212SOL    HW1  666   0.485   2.414   3.038
  212SOL    HW2  667   0.482   2.367   3.182
  213SOL     OW  668   4.711   3.739   1.045
  213SOL    HW1  669   4.720   3.647   1.072
  213SOL    HW2  670   4.628   3.767   1.085
  214SOL     OW  671   2.807   2.490   0.200
  214SOL    HW1  672   2.721   2.508   0.239
  214SOL    HW2  673   2.795   2.409   0.151
  215SOL     OW  674   2.646   4.685   2.143
  215SOL    HW1  675   2.672   4.606   2.096
  215SOL    HW2  676   2.626   4.655   2.232
  216SOL     OW  677   2.719   1.514   0.436
  216SOL    HW1  678   2.695   1.449   0.370
  216SOL    HW2  679   2.645   1.574   0.438
  217SOL     OW  680   2.531   2.147   4.123
  217SOL    HW1  681   2.590   2.128   4.050
  217SOL    HW2  682   2.582   2.201   4.183
  218SOL     OW  683   4.934   3.472   4.311
  218SOL    HW1  684   4.937   3.494   4.218
  218SOL    HW2  685   4.844   3.489   4.337
  219SOL     OW  686   4.119   4.742   0.816
  219SOL    HW1  687   4.057   4.815   0.810
  219SOL    HW2  688   4.071   4.673   0.861
  220SOL     OW  689   2.858   3.561   2.685
  220SOL    HW1  690   2.832   3.627   2.620
  220SOL    HW2  691   2.947   3.587   2.711
  221SOL     OW  692   0.861   2.634   4.217
  221SOL    HW1  693   0.767   2.615   4.209
  221SOL    HW2  694   0.901   2.591   4.142
  222SOL     OW  695   4.326   0.418   3.869
  222SOL    HW1  696   4.295   0.436   3.958
  222SOL    HW2  697   4.261   0.359   3.832
  223SOL     OW  698   0.501   4.916   0.995
  223SOL    HW1  699   0.453   4.972   0.934
  223SOL    HW2  700   0.581   4.892   0.948
  224SOL     OW  701   3.367   1.752   3.464
  224SOL    HW1  702   3.394   1.702   3.388
  224SOL    HW2  703   3.277   1.724   3.481
  225SOL     OW  704   3.211   0.955   2.645
  225SOL    HW1  705   3.278   0.965   2.578
  225SOL    HW2  706   3.164   0.875   2.621
  226SOL     OW  707   3.571   3.013   1.107
  226SOL    HW1  708   3.552   2.928   1.067
  226SOL    HW2  709   3.666   3.020   1.103
  227SOL     OW  710   2.734   4.637   1.625
  227SOL    HW1  711   2.764   4.695   1.695
  227SOL    HW2  712   2.735   4.691   1.547
  228SOL     OW  713   1.691   0.048   4.222
  228SOL    HW1  714   1.632  -0.022   4.250
  228SOL    HW2  715   1.645   0.128   4.246
  229SOL     OW  716   0.679   2.760   4.493
  229SOL    HW1  717   0.646   2.830   4.549
  229SOL    HW2  718   0.751   2.721   4.543
  230SOL     OW  719   0.749   4.600   3.172
  230SOL    HW1  720   0.752   4.603   3.077
  230SOL    HW2  721   0.740   4.507   3.193
  231SOL     OW  722   4.056   4.411   1.600
  231SOL    HW1  723   4.113   4.488   1.598
  231SOL    HW2  724   4.009   4.418   1.682
  232SOL     OW  725   2.247   1.406   0.159
  232SOL    HW1  726   2.266   1.336   0.222
  232SOL    HW2  727   2.278   1.485   0.202
  233SOL     OW  728   4.603   0.074   2.452
  233SOL    HW1  729   4.568   0.106   2.369
  233SOL    HW2  730   4.599  -0.021   2.445
  234SOL     OW  731   3.420   2.752   0.107
  234SOL    HW1  732   3.495   2.803   0.137
  234SOL    HW2  733   3.428   2.668   0.153
  235SOL     OW  734   2.620   0.683   2.906
  235SOL    HW1  735   2.556   0.752   2.886
  235SOL    HW2  736   2.692   0.699   2.845
  236SOL     OW  737   3.876   3.292   2.702
  236SOL    HW1  738   3.970   3.298   2.685
  236SOL    HW2  739   3.855   3.372   2.750
  237SOL     OW  740   3.376   1.659   0.351
  237SOL    HW1  741   3.368   1.752   0.329
  237SOL    HW2  742   3.293   1.620   0.324
  238SOL     OW  743   3.561   0.262   1.999
  238SOL    HW1  744   3.643   0.311   1.997
  238SOL    HW2  745   3.530   0.264   1.908
  239SOL     OW  746   0.066   0.009   2.609
  239SOL    HW1  747   0.071  -0.086   2.604
  239SOL    HW2  748  -0.021   0.027   2.647
  240SOL     OW  749   2.779   3.167   0.553
  240SOL    HW1  750   2.814   3.094   0.502
  240SOL    HW2  751   2.856   3.219   0.577
  241SOL     OW  752   0.667   2.055   3.722
  241SOL    HW1  753   0.751   2.099   3.704
  241SOL    HW2  754   0.683   2.006   3.803
  242SOL     OW  755   1.365   2.452   1.201
  242SOL    HW1  756   1.395   2.435   1.290
  242SOL    HW2  757   1.370   2.367   1.157
  243SOL     OW  758   0.498   3.465   4.476
  243SOL    HW1  759   0.409   3.479   4.507
  243SOL    HW2  760   0.553   3.498   4.548
  244SOL     OW  761   1.032   3.975   4.330
  244SOL    HW1  762   0.966   4.001   4.267
  244SOL    HW2  763   0.985   3.969   4.413
  245SOL     OW  764   0.526   3.538   3.322
  245SOL    HW1  765   0.620   3.527   3.312
  245SOL    HW2  766   0.489   3.452   3.300
  246SOL     OW  767   4.397   1.523   0.216
  246SOL    HW1  768   4.342   1.455   0.255
  246SOL    HW2  769   4.338   1.598   0.204
  247SOL     OW  770   0.973   0.169   0.186
  247SOL    HW1  771   1.000   0.079   0.203
  247SOL    HW2  772   1.028   0.198   0.113
  248SOL     OW  773   4.257   2.111   2.354
  248SOL    HW1  774   4.267   2.045   2.423
  248SOL    HW2  775   4.236   2.061   2.275
  249SOL     OW  776   3.576   4.776   2.247
  249SOL    HW1  777   3.593   4.684   2.265
  249SOL    HW2  778   3.614   4.791   2.160
  250SOL     OW  779   0.860   3.179   4.510
  250SOL    HW1  780   0.783   3.220   4.472
  250SOL    HW2  781   0.826   3.117   4.575
  251SOL     OW  782   4.522   4.479   4.743
  251SOL    HW1  783   4.445   4.536   4.744
  251SOL    HW2  784   4.595   4.536   4.766
  252SOL     OW  785   3.378   0.434   1.056
  252SOL    HW1  786   3.445   0.449   0.988
  252SOL    HW2  787   3.321   0.367   1.018
  253SOL     OW  788   4.378   2.364   1.262
  253SOL    HW1  789   4.450   2.420   1.233
  253SOL    HW2  790   4.301   2.421   1.260
  254SOL     OW  791   2.341   1.070   3.265
  254SOL    HW1  792   2.408   1.038   3.205
  254SOL    HW2  793   2.372   1.042   3.351
  255SOL     OW  794   3.754   3.052   4.100
  255SOL    HW1  795   3.769   3.102   4.180
  255SOL    HW2  796   3.659   3.054   4.088
  256SOL     OW  797   3.787   0.892   4.507
  256SOL    HW1  798   3.804   0.798   4.497
  256SOL    HW2  799   3.693   0.898   4.522
  257SOL     OW  800   1.024   4.819   4.534
  257SOL    HW1  801   1.008   4.744   4.590
  257SOL    HW2  802   1.115   4.843   4.551
  258SOL     OW  803   3.384   3.601   4.664
  258SOL    HW1  804   3.478   3.583   4.653
  258SOL    HW2  805   3.340   3.534   4.611
  259SOL     OW  806   3.416   2.255   3.822
  259SOL    HW1  807   3.376   2.212   3.746
  259SOL    HW2  808   3.361   2.331   3.839
  260SOL     OW  809   3.069   3.126   0.240
  260SOL    HW1  810   3.063   3.194   0.173
  260SOL    HW2  811   3.088   3.173   0.321
  261SOL     OW  812   3.015   1.135   0.174
  261SOL    HW1  813   3.017   1.229   0.187
  261SOL    HW2  814   3.100   1.115   0.134
  262SOL     OW  815   3.791   3.118   4.833
  262SOL    HW1  816   3.806   3.087   4.744
  262SOL    HW2  817   3.864   3.177   4.850
  263SOL     OW  818   3.704   3.291   2.133
  263SOL    HW1  819   3.640   3.226   2.103
  263SOL    HW2  820   3.768   3.296   2.062
  264SOL     OW  821   4.698   0.350   3.071
  264SOL    HW1  822   4.749   0.271   3.087
  264SOL    HW2  823   4.616   0.335   3.117
  265SOL     OW  824   0.066   4.718   4.149
  265SOL    HW1  825   0.010   4.754   4.081
  265SOL    HW2  826   0.152   4.710   4.108
  266SOL     OW  827   0.799   3.545   1.972
  266SOL    HW1  828   0.758   3.616   2.022
  266SOL    HW2  829   0.893   3.565   1.974
  267SOL     OW  830   0.103   0.383   2.360
  267SOL    HW1  831   0.068   0.472   2.367
  267SOL    HW2  832   0.181   0.392   2.305
  268SOL     OW  833   0.570   0.964   3.300
  268SOL    HW1  834   0.609   1.029   3.242
  268SOL    HW2  835   0.489   1.006   3.331
  269SOL     OW  836   1.672   3.817   1.329
  269SOL    HW1  837   1.663   3.896   1.382
  269SOL    HW2  838   1.708   3.752   1.388
  270SOL     OW  839   3.779   1.693   1.769
  270SOL    HW1  840   3.730   1.633   1.714
  270SOL    HW2  841   3.850   1.640   1.805
  271SOL     OW  842   0.238   0.219   1.155
  271SOL    HW1  843   0.202   0.174   1.232
  271SOL    HW2  844   0.196   0.305   1.154
  272SOL     OW  845   2.526   2.412   0.890
  272SOL    HW1  846   2.555   2.407   0.799
  272SOL    HW2  847   2.597   2.371   0.940
  273SOL     OW  848   1.930   0.633   4.079
  273SOL    HW1  849   1.970   0.572   4.017
  273SOL    HW2  850   1.837   0.609   4.080
  274SOL     OW  851   4.892   4.487   1.030
  274SOL    HW1  852   4.945   4.522   0.959
  274SOL    HW2  853   4.858   4.404   0.996
  275SOL     OW  854   3.374   3.536   0.919
  275SOL    HW1  855   3.438   3.587   0.968
  275SOL    HW2  856   3.416   3.521   0.834
  276SOL     OW  857   0.117   0.538   2.669
  276SOL    HW1  858   0.188   0.569   2.613
  276SOL    HW2  859   0.109   0.445   2.648
  277SOL     OW  860   4.120   0.529   1.883
  277SOL    HW1  861   4.168   0.596   1.835
  277SOL    HW2  862   4.047   0.576   1.923
  278SOL     OW  863   4.753   2.983   4.669
  278SOL    HW1  864   4.743   2.937   4.752
  278SOL    HW2  865   4.743   2.915   4.602
  279SOL     OW  866   0.193   0.149   1.430
  279SOL    HW1  867   0.119   0.186   1.478
  279SOL    HW2  868   0.268   0.162   1.487
  280SOL     OW  869   1.106   2.734   4.821
  280SOL    HW1  870   1.182   2.689   4.859
  280SOL    HW2  871   1.043   2.739   4.893
  281SOL     OW  872   1.388   2.080   3.295
  281SOL    HW1  873   1.459   2.016   3.284
  281SOL    HW2  874   1.419   2.138   3.365
  282SOL     OW  875   4.709   3.786   1.769
  282SOL    HW1  876   4.804   3.797   1.756
  282SOL    HW2  877   4.699   3.776   1.863
  283SOL     OW  878   1.141   3.465   4.066
  283SOL    HW1  879   1.121   3.510   4.148
  283SOL    HW2  880   1.101   3.378   4.075
  284SOL     OW  881   4.334   0.819   4.844
  284SOL    HW1  882   4.249   0.802   4.884
  284SOL    HW2  883   4.355   0.738   4.798
  285SOL     OW  884   0.221   0.699   0.592
  285SOL    HW1  885   0.160   0.759   0.635
  285SOL    HW2  886   0.167   0.622   0.571
  286SOL     OW  887   3.325   0.302   0.600
  286SOL    HW1  888   3.359   0.214   0.587
  286SOL    HW2  889   3.398   0.360   0.579
  287SOL     OW  890   4.583   1.410   0.899
  287SOL    HW1  891   4.578   1.458   0.982
  287SOL    HW2  892   4.650   1.343   0.914
  288SOL     OW  893   0.167   4.088   0.296
  288SOL    HW1  894   0.096   4.092   0.359
  288SOL    HW2  895   0.168   4.174   0.254
  289SOL     OW  896   0.652   2.467   0.832
  289SOL    HW1  897   0.636   2.437   0.742
  289SOL    HW2  898   0.683   2.390   0.878
  290SOL     OW  899   3.924   1.185   2.145
  290SOL    HW1  900   3.902   1.155   2.233
  290SOL    HW2  901   4.005   1.139   2.123
  291SOL     OW  902   4.525   0.185   1.593
  291SOL    HW1  903   4.483   0.207   1.510
  291SOL    HW2  904   4.565   0.099   1.577
  292SOL     OW  905   1.639   3.650   2.625
  292SOL    HW1  906   1.688   3.579   2.667
  292SOL    HW2  907   1.705   3.697   2.574
  293SOL     OW  908   2.529   4.717   2.706
  293SOL    HW1  909   2.439   4.723   2.739
  293SOL    HW2  910   2.520   4.672   2.622
  294SOL     OW  911   0.766   4.943   0.866
  294SOL    HW1  912   0.764   5.027   0.820
  294SOL    HW2  913   0.800   4.881   0.801
  295SOL     OW  914   1.176   2.944   0.874
  295SOL    HW1  915   1.233   2.993   0.934
  295SOL    HW2  916   1.157   3.005   0.804
  296SOL     OW  917   1.930   0.038   3.240
  296SOL    HW1  918   1.918   0.133   3.235
  296SOL    HW2  919   1.902   0.005   3.155
  297SOL     OW  920   4.567   1.210   3.942
  297SOL    HW1  921   4.645   1.264   3.931
  297SOL    HW2  922   4.552   1.172   3.856
  298SOL     OW  923   0.964   2.654   2.204
  298SOL    HW1  924   1.026   2.582   2.197
  298SOL    HW2  925   0.990   2.700   2.284
  299SOL     OW  926   0.430   1.456   4.124
  299SOL    HW1  927   0.481   1.530   4.157
  299SOL    HW2  928   0.446   1.386   4.187
  300SOL     OW  929   3.524   1.851   4.418
  300SOL    HW1  930   3.486   1.920   4.363
  300SOL    HW2  931   3.557   1.897   4.495
  301SOL     OW  932   1.873   0.320   4.375
  301SOL    HW1  933   1.952   0.266   4.368
  301SOL    HW2  934   1.903   0.409   4.353
  302SOL     OW  935   4.127   3.144   0.997
  302SOL    HW1  936   4.083   3.177   1.076
  302SOL    HW2  937   4.206   3.102   1.029
  303SOL     OW  938   0.553   2.064   2.664
  303SOL    HW1  939   0.505   1.985   2.689
  303SOL    HW2  940   0.492   2.112   2.609
  304SOL     OW  941   3.446   1.581   2.332
  304SOL    HW1  942   3.523   1.549   2.378
  304SOL    HW2  943   3.377   1.518   2.353
  305SOL     OW  944   4.851   1.578   2.633
  305SOL    HW1  945   4.772   1.528   2.618
  305SOL    HW2  946   4.921   1.527   2.593
  306SOL     OW  947   4.605   3.745   4.408
  306SOL    HW1  948   4.574   3.813   4.467
  306SOL    HW2  949   4.673   3.699   4.458
  307SOL     OW  950   3.401   3.031   3.801
  307SOL    HW1  951   3.478   2.974   3.805
  307SOL    HW2  952   3.347   2.992   3.731
  308SOL     OW  953   1.194   1.329   2.463
  308SOL    HW1  954   1.211   1.280   2.383
  308SOL    HW2  955   1.136   1.272   2.514
  309SOL     OW  956   1.380   3.644   3.079
  309SOL    HW1  957   1.303   3.608   3.033
  309SOL    HW2  958   1.391   3.731   3.041
  310SOL     OW  959   0.350   2.691   1.624
  310SOL    HW1  960   0.328   2.746   1.549
  310SOL    HW2  961   0.418   2.632   1.591
  311SOL     OW  962   4.705   0.888   4.475
  311SOL    HW1  963   4.727   0.909   4.385
  311SOL    HW2  964   4.664   0.801   4.470
  312SOL     OW  965   0.969   4.015   2.813
  312SOL    HW1  966   0.899   4.061   2.858
  312SOL    HW2  967   1.046   4.026   2.869
  313SOL     OW  968   0.890   1.796   3.221
  313SOL    HW1  969   0.956   1.802   3.290
  313SOL    HW2  970   0.929   1.841   3.146
  314SOL     OW  971   2.561   4.358   3.877
  314SOL    HW1  972   2.514   4.378   3.797
  314SOL    HW2  973   2.636   4.306   3.849
  315SOL     OW  974   3.633   2.138   4.417
  315SOL    HW1  975   3.545   2.173   4.434
  315SOL    HW2  976   3.686   2.172   4.489
  316SOL     OW  977   0.384   3.102   4.333
  316SOL    HW1  978   0.387   3.067   4.244
  316SOL    HW2  979   0.411   3.029   4.389
  317SOL     OW  980   2.413   3.764   0.919
  317SOL    HW1  981   2.403   3.847   0.965
  317SOL    HW2  982   2.390   3.784   0.828
  318SOL     OW  983   4.809   1.447   3.628
  318SOL    HW1  984   4.823   1.425   3.536
  318SOL    HW2  985   4.825   1.541   3.633
  319SOL     OW  986   3.124   2.780   3.371
  319SOL    HW1  987   3.041   2.828   3.362
  319SOL    HW2  988   3.171   2.799   3.290
  320SOL     OW  989   3.820   2.019   3.812
  320SOL    HW1  990   3.793   2.096   3.863
  320SOL    HW2  991   3.786   1.944   3.862
  321SOL     OW  992   0.780   3.103   4.199
  321SOL    HW1  993   0.822   3.036   4.253
  321SOL    HW2  994   0.723   3.150   4.259
  322SOL     OW  995   1.539   2.563   2.266
  322SOL    HW1  996   1.465   2.600   2.315
  322SOL    HW2  997   1.518   2.578   2.174
  323SOL     OW  998   1.708   4.013   1.768
  323SOL    HW1  999   1.718   3.922   1.798
  323SOL    HW2 1000   1.786   4.029   1.714
  324SOL     OW 1001   2.782   1.304   3.511
  324SOL    HW1 1002   2.739   1.363   3.450
  324SOL    HW2 1003   2.866   1.346   3.531
  325SOL     OW 1004   1.612   3.207   1.661
  325SOL    HW1 1005   1.526   3.213   1.619
  325SOL    HW2 1006   1.612   3.278   1.725
  326SOL     OW 1007   1.452   0.929   4.488
  326SOL    HW1 1008   1.377   0.875   4.463
  326SOL    HW2 1009   1.464   0.989   4.415
  327SOL     OW 1010   0.698   3.034   2.902
  327SOL    HW1 1011   0.724   2.974   2.832
  327SOL    HW2 1012   0.716   2.985   2.983
  328SOL     OW 1013   3.620   3.426   0.367
  328SOL    HW1 1014   3.571   3.347   0.347
  328SOL    HW2 1015   3.683   3.399   0.434
  329SOL     OW 1016   2.530   4.432   1.612
  329SOL    HW1 1017   2.507   4.425   1.705
  329SOL    HW2 1018   2.579   4.514   1.606
  330SOL     OW 1019   3.947   4.731   4.607
  330SOL    HW1 1020   3.993   4.805   4.568
  330SOL    HW2 1021   3.855   4.748   4.589
  331SOL     OW 1022   1.783   0.778   1.512
  331SOL    HW1 1023   1.844   0.705   1.500
  331SOL    HW2 1024   1.716   0.743   1.572
  332SOL     OW 1025   2.927   3.870   3.394
  332SOL    HW1 1026   2.980   3.851   3.316
  332SOL    HW2 1027   2.988   3.860   3.467
  333SOL     OW 1028   3.661   3.625   0.145
  333SOL    HW1 1029   3.597   3.598   0.079
  333SOL    HW2 1030   3.624   3.594   0.228
  334SOL     OW 1031   2.051   0.336   0.750
  334SOL    HW1 1032   2.137   0.305   0.777
  334SOL    HW2 1033   2.007   0.359   0.833
  335SOL     OW 1034   0.222   0.864   2.762
  335SOL    HW1 1035   0.263   0.874   2.847
  335SOL    HW2 1036   0.263   0.930   2.707
  336SOL     OW 1037   0.418   1.209   3.399
  336SOL    HW1 1038   0.416   1.267   3.475
  336SOL    HW2 1039   0.359   1.250   3.336
  337SOL     OW 1040   1.098   3.659   1.915
  337SOL    HW1 1041   1.167   3.716   1.881
  337SOL    HW2 1042   1.103   3.668   2.010
  338SOL     OW 1043   4.322   0.030   0.069
  338SOL    HW1 1044   4.289  -0.033   0.005
  338SOL    HW2 1045   4.410   0.051   0.039
  339SOL     OW 1046   2.428   1.939   3.026
  339SOL    HW1 1047   2.503   1.926   2.968
  339SOL    HW2 1048   2.387   2.020   2.995
  340SOL     OW 1049   0.981   4.022   0.649
  340SOL    HW1 1050   0.943   3.935   0.663
  340SOL    HW2 1051   1.040   4.034   0.723
  341SOL     OW 1052   0.198   4.371   0.183
  341SOL    HW1 1053   0.230   4.366   0.273
  341SOL    HW2 1054   0.277   4.373   0.129
  342SOL     OW 1055   3.972   1.645   0.321
  342SOL    HW1 1056   3.976   1.556   0.357
  342SOL    HW2 1057   3.879   1.660   0.305
  343SOL     OW 1058   4.180   0.159   0.711
  343SOL    HW1 1059   4.112   0.099   0.682
  343SOL    HW2 1060   4.213   0.199   0.630
  344SOL     OW 1061   1.179   4.763   2.415
  344SOL    HW1 1062   1.269   4.734   2.430
  344SOL    HW2 1063   1.162   4.827   2.484
  345SOL     OW 1064   1.940   3.128   3.652
  345SOL    HW1 1065   1.897   3.110   3.569
  345SOL    HW2 1066   2.021   3.077   3.650
  346SOL     OW 1067   0.560   0.730   2.594
  346SOL    HW1 1068   0.601   0.722   2.508
  346SOL    HW2 1069   0.564   0.824   2.613
  347SOL     OW 1070   4.252   0.306   0.489
  347SOL    HW1 1071   4.212   0.260   0.415
  347SOL    HW2 1072   4.345   0.307   0.469
  348SOL     OW 1073   4.125   0.928   4.030
  348SOL    HW1 1074   4.076   0.903   4.108
  348SOL    HW2 1075   4.060   0.968   3.972
  349SOL     OW 1076   0.552   3.082   3.560
  349SOL    HW1 1077   0.593   3.131   3.489
  349SOL    HW2 1078   0.458   3.100   3.550
  350SOL     OW 1079   1.936   2.299   3.862
  350SOL    HW1 1080   1.972   2.252   3.938
  350SOL    HW2 1081   1.887   2.233   3.815
  351SOL     OW 1082   1.720   1.529   4.248
  351SOL    HW1 1083   1.713   1.559   4.338
  351SOL    HW2 1084   1.708   1.608   4.195
  352SOL     OW 1085   1.614   1.178   4.415
  352SOL    HW1 1086   1.575   1.227   4.488
  352SOL    HW2 1087   1.694   1.226   4.394
  353SOL     OW 1088   0.470   2.623   4.937
  353SOL    HW1 1089   0.467   2.660   4.849
  353SOL    HW2 1090   0.538   2.556   4.932
  354SOL     OW 1091   4.849   3.507   1.222
  354SOL    HW1 1092   4.938   3.499   1.258
  354SOL    HW2 1093   4.820   3.416   1.212
  355SOL     OW 1094   0.364   2.964   1.783
  355SOL    HW1 1095   0.390   2.879   1.749
  355SOL    HW2 1096   0.279   2.949   1.824
  356SOL     OW 1097   3.931   3.126   1.584
  356SOL    HW1 1098   4.020   3.095   1.572
  356SOL    HW2 1099   3.911   3.109   1.676
  357SOL     OW 1100   2.502   4.104   0.978
  357SOL    HW1 1101   2.506   4.186   0.929
  357SOL    HW2 1102   2.593   4.087   1.005
  358SOL     OW 1103   4.669   0.779   4.751
  358SOL    HW1 1104   4.740   0.842   4.746
  358SOL    HW2 1105   4.712   0.693   4.745
  359SOL     OW 1106   4.247   1.887   4.617
  359SOL    HW1 1107   4.327   1.837   4.604
  359SOL    HW2 1108   4.253   1.959   4.554
  360SOL     OW 1109   2.870   4.524   3.239
  360SOL    HW1 1110   2.796   4.582   3.220
  360SOL    HW2 1111   2.942   4.584   3.260
  361SOL     OW 1112   0.168   4.394   1.147
  361SOL    HW1 1113   0.164   4.420   1.239
  361SOL    HW2 1114   0.090   4.435   1.108
  362SOL     OW 1115   4.096   2.685   0.108
  362SOL    HW1 1116   4.013   2.684   0.061
  362SOL    HW2 1117   4.098   2.772   0.150
  363SOL     OW 1118   0.689   1.671   0.729
  363SOL    HW1 1119   0.779   1.644   0.749
  363SOL    HW2 1120   0.687   1.679   0.634
  364SOL     OW 1121   0.447   0.819   0.857
  364SOL    HW1 1122   0.509   0.806   0.929
  364SOL    HW2 1123   0.498   0.807   0.778
  365SOL     OW 1124   2.886   3.880   4.945
  365SOL    HW1 1125   2.846   3.825   4.878
  365SOL    HW2 1126   2.868   3.970   4.917
  366SOL     OW 1127   1.325   0.552   3.337
  366SOL    HW1 1128   1.361   0.506   3.261
  366SOL    HW2 1129   1.240   0.512   3.352
  367SOL     OW 1130   3.925   1.628   3.839
  367SOL    HW1 1131   3.992   1.580   3.888
  367SOL    HW2 1132   3.969   1.708   3.809
  368SOL     OW 1133   1.895   1.574   3.004
  368SOL    HW1 1134   1.889   1.669   3.012
  368SOL    HW2 1135   1.876   1.556   2.912
  369SOL     OW 1136   2.299   4.130   1.924
  369SOL    HW1 1137   2.308   4.161   1.834
  369SOL    HW2 1138   2.290   4.035   1.915
  370SOL     OW 1139   0.552   4.074   3.397
  370SOL    HW1 1140   0.516   4.036   3.317
  370SOL    HW2 1141   0.483   4.131   3.430
  371SOL     OW 1142   2.167   0.640   0.432
  371SOL    HW1 1143   2.177   0.735   0.425
  371SOL    HW2 1144   2.130   0.626   0.520
  372SOL     OW 1145   2.709   2.109   2.609
  372SOL    HW1 1146   2.671   2.149   2.688
  372SOL    HW2 1147   2.657   2.144   2.537
  373SOL     OW 1148   3.748   0.655   2.220
  373SOL    HW1 1149   3.655   0.638   2.236
  373SOL    HW2 1150   3.791   0.628   2.302
  374SOL     OW 1151   3.161   3.282   4.306
  374SOL    HW1 1152   3.136   3.227   4.381
  374SOL    HW2 1153   3.102   3.255   4.236
  375SOL     OW 1154   1.033   3.586   3.234
  375SOL    HW1 1155   1.095   3.632   3.291
  375SOL    HW2 1156   1.001   3.653   3.174
  376SOL     OW 1157   3.549   1.102   4.435
  376SOL    HW1 1158   3.457   1.075   4.434
  376SOL    HW2 1159   3.561   1.143   4.520
  377SOL     OW 1160   1.926   4.753   3.926
  377SOL    HW1 1161   1.956   4.665   3.902
  377SOL    HW2 1162   1.832   4.751   3.908
  378SOL     OW 1163   3.766   4.257   1.206
  378SOL    HW1 1164   3.847   4.263   1.258
  378SOL    HW2 1165   3.774   4.329   1.144
  379SOL     OW 1166   0.946   0.833   2.460
  379SOL    HW1 1167   0.894   0.811   2.538
  379SOL    HW2 1168   1.037   0.824   2.488
  380SOL     OW 1169   4.021   1.861   3.708
  380SOL    HW1 1170   4.002   1.880   3.616
  380SOL    HW2 1171   3.994   1.940   3.755
  381SOL     OW 1172   0.477   3.812   4.283
  381SOL    HW1 1173   0.398   3.838   4.236
  381SOL    HW2 1174   0.516   3.744   4.229
  382SOL     OW 1175   4.875   2.092   0.937
  382SOL    HW1 1176   4.941   2.072   0.871
  382SOL    HW2 1177   4.923   2.138   1.006
  383SOL     OW 1178   3.151   3.341   2.730
  383SOL    HW1 1179   3.231   3.325   2.680
  383SOL    HW2 1180   3.093   3.386   2.669
  384SOL     OW 1181   2.791   2.261   0.017
  384SOL    HW1 1182   2.698   2.256  -0.004
  384SOL    HW2 1183   2.824   2.173  -0.001
  385SOL     OW 1184   4.795   1.259   0.926
  385SOL    HW1 1185   4.830   1.224   1.007
  385SOL    HW2 1186   4.863   1.318   0.894
  386SOL     OW 1187   1.870   1.500   2.732
  386SOL    HW1 1188   1.783   1.461   2.725
  386SOL    HW2 1189   1.930   1.428   2.709
  387SOL     OW 1190   3.733   0.131   2.671
  387SOL    HW1 1191   3.688   0.211   2.698
  387SOL    HW2 1192   3.682   0.099   2.597
  388SOL     OW 1193   2.975   0.934   1.774
  388SOL    HW1 1194   3.036   0.976   1.713
  388SOL    HW2 1195   2.994   0.974   1.858
  389SOL     OW 1196   1.567   4.757   0.899
  389SOL    HW1 1197   1.574   4.664   0.922
  389SOL    HW2 1198   1.604   4.763   0.811
  390SOL     OW 1199   0.023   3.717   2.324
  390SOL    HW1 1200   0.053   3.766   2.247
  390SOL    HW2 1201  -0.003   3.784   2.387
  391SOL     OW 1202   1.532   0.008   2.113
  391SOL    HW1 1203   1.623   0.039   2.104
  391SOL    HW2 1204   1.479   0.083   2.086
  392SOL     OW 1205   3.105   3.660   2.734
  392SOL    HW1 1206   3.146   3.734   2.688
  392SOL    HW2 1207   3.177   3.597   2.743
  393SOL     OW 1208   1.650   2.281   3.586
  393SOL    HW1 1209   1.715   2.347   3.565
  393SOL    HW2 1210   1.700   2.208   3.623
  394SOL     OW 1211   1.996   1.559   1.123
  394SOL    HW1 1212   1.981   1.475   1.080
  394SOL    HW2 1213   1.950   1.552   1.207
  395SOL     OW 1214   4.070   2.176   1.098
  395SOL    HW1 1215   4.116   2.128   1.028
  395SOL    HW2 1216   4.084   2.268   1.076
  396SOL     OW 1217   4.901   0.678   4.543
  396SOL    HW1 1218   4.865   0.592   4.564
  396SOL    HW2 1219   4.825   0.737   4.540
  397SOL     OW 1220   2.016   4.103   4.721
  397SOL    HW1 1221   2.024   4.008   4.727
  397SOL    HW2 1222   2.075   4.127   4.649
  398SOL     OW 1223   1.810   4.689   4.319
  398SOL    HW1 1224   1.766   4.709   4.236
  398SOL    HW2 1225   1.901   4.715   4.304
  399SOL     OW 1226   1.518   1.674   0.611
  399SOL    HW1 1227   1.584   1.670   0.680
  399SOL    HW2 1228   1.462   1.598   0.626
  400SOL     OW 1229   3.615   4.512   2.082
  400SOL    HW1 1230   3.538   4.458   2.065
  400SOL    HW2 1231   3.648   4.480   2.166
  401SOL     OW 1232   1.783   1.096   1.919
  401SOL    HW1 1233   1.804   1.095   1.825
  401SOL    HW2 1234   1.784   1.188   1.943
  402SOL     OW 1235   3.793   1.541   2.821
  402SOL    HW1 1236   3.752   1.457   2.798
  402SOL    HW2 1237   3.733   1.607   2.788
  403SOL     OW 1238   0.422   4.889   3.483
  403SOL    HW1 1239   0.408   4.956   3.417
  403SOL    HW2 1240   0.489   4.831   3.445
  404SOL     OW 1241   4.635   3.741   4.753
  404SOL    HW1 1242   4.632   3.837   4.748
  404SOL    HW2 1243   4.643   3.723   4.846
  405SOL     OW 1244   0.655   0.601   1.873
  405SOL    HW1 1245   0.621   0.618   1.785
  405SOL    HW2 1246   0.610   0.521   1.901
  406SOL     OW 1247   1.811   3.626   1.541
  406SOL    HW1 1248   1.892   3.676   1.556
  406SOL    HW2 1249   1.841   3.546   1.498
  407SOL     OW 1250   3.584   0.327   2.336
  407SOL    HW1 1251   3.652   0.267   2.368
  407SOL    HW2 1252   3.599   0.332   2.242
  408SOL     OW 1253   0.350   4.769   2.479
  408SOL    HW1 1254   0.422   4.721   2.519
  408SOL    HW2 1255   0.329   4.838   2.541
  409SOL     OW 1256   3.220   2.539   1.870
  409SOL    HW1 1257   3.279   2.470   1.901
  409SOL    HW2 1258   3.234   2.542   1.776
  410SOL     OW 1259   1.710   4.501   0.519
  410SOL    HW1 1260   1.771   4.499   0.593
  410SOL    HW2 1261   1.748   4.442   0.454
  411SOL     OW 1262   4.702   4.492   0.089
  411SOL    HW1 1263   4.737   4.410   0.125
  411SOL    HW2 1264   4.617   4.503   0.131
  412SOL     OW 1265   4.671   3.207   2.189
  412SOL    HW1 1266   4.606   3.238   2.253
  412SOL    HW2 1267   4.688   3.116   2.214
  413SOL     OW 1268   1.903   0.980   3.022
  413SOL    HW1 1269   1.993   1.011   3.022
  413SOL    HW2 1270   1.909   0.888   2.998
  414SOL     OW 1271   2.124   4.902   0.272
  414SOL    HW1 1272   2.061   4.878   0.340
  414SOL    HW2 1273   2.153   4.818   0.236
  415SOL     OW 1274   2.250   2.987   2.991
  415SOL    HW1 1275   2.201   2.914   3.028
  415SOL    HW2 1276   2.220   2.993   2.900
  416SOL     OW 1277   0.597   3.883   1.013
  416SOL    HW1 1278   0.504   3.859   1.017
  416SOL    HW2 1279   0.641   3.816   1.064
  417SOL     OW 1280   3.393   4.382   1.533
  417SOL    HW1 1281   3.398   4.290   1.509
  417SOL    HW2 1282   3.452   4.426   1.472
  418SOL     OW 1283   2.860   3.291   1.766
  418SOL    HW1 1284   2.944   3.264   1.729
  418SOL    HW2 1285   2.809   3.320   1.690
  419SOL     OW 1286   3.986   0.025   1.832
  419SOL    HW1 1287   3.891   0.020   1.840
  419SOL    HW2 1288   4.006   0.119   1.838
  420SOL     OW 1289   1.610   3.300   0.331
  420SOL    HW1 1290   1.622   3.294   0.236
  420SOL    HW2 1291   1.693   3.332   0.365
  421SOL     OW 1292   2.015   4.452   1.649
  421SOL    HW1 1293   1.960   4.381   1.615
  421SOL    HW2 1294   2.084   4.463   1.583
  422SOL     OW 1295   0.860   0.763   1.385
  422SOL    HW1 1296   0.892   0.798   1.469
  422SOL    HW2 1297   0.940   0.742   1.336
  423SOL     OW 1298   0.480   2.986   0.561
  423SOL    HW1 1299   0.517   2.899   0.568
  423SOL    HW2 1300   0.444   3.005   0.647
  424SOL     OW 1301   4.499   3.799   0.493
  424SOL    HW1 1302   4.497   3.703   0.490
  424SOL    HW2 1303   4.408   3.824   0.510
  425SOL     OW 1304   1.406   2.306   3.466
  425SOL    HW1 1305   1.429   2.339   3.380
  425SOL    HW2 1306   1.484   2.320   3.520
  426SOL     OW 1307   3.797   1.246   0.977
  426SOL    HW1 1308   3.718   1.265   0.924
  426SOL    HW2 1309   3.793   1.310   1.048
  427SOL     OW 1310   2.424   0.299   2.852
  427SOL    HW1 1311   2.499   0.250   2.884
  427SOL    HW2 1312   2.354   0.234   2.847
  428SOL     OW 1313   0.362   0.090   2.967
  428SOL    HW1 1314   0.287   0.127   3.013
  428SOL    HW2 1315   0.425   0.162   2.963
  429SOL     OW 1316   0.161   0.281   2.613
  429SOL    HW1 1317   0.147   0.186   2.606
  429SOL    HW2 1318   0.159   0.312   2.522
  430SOL     OW 1319   2.889   3.916   1.559
  430SOL    HW1 1320   2.846   3.914   1.474
  430SOL    HW2 1321   2.904   3.824   1.580
  431SOL     OW 1322   1.539   3.674   4.505
  431SOL    HW1 1323   1.602   3.645   4.439
  431SOL    HW2 1324   1.454   3.661   4.464
  432SOL     OW 1325   3.467   1.802   1.534
  432SOL    HW1 1326   3.561   1.798   1.515
  432SOL    HW2 1327   3.462   1.827   1.626
  433SOL     OW 1328   1.640   4.331   2.488
  433SOL    HW1 1329   1.608   4.253   2.444
  433SOL    HW2 1330   1.717   4.301   2.537
  434SOL     OW 1331   2.328   0.001   3.755
  434SOL    HW1 1332   2.355  -0.089   3.770
  434SOL    HW2 1333   2.236   0.004   3.782
  435SOL     OW 1334   1.081   2.730   1.793
  435SOL    HW1 1335   1.056   2.646   1.831
  435SOL    HW2 1336   1.156   2.759   1.846
  436SOL     OW 1337   3.536   3.788   2.047
  436SOL    HW1 1338   3.580   3.733   2.112
  436SOL    HW2 1339   3.527   3.873   2.089
  437SOL     OW 1340   3.582   2.614   3.349
  437SOL    HW1 1341   3.508   2.572   3.394
  437SOL    HW2 1342   3.591   2.699   3.393
  438SOL     OW 1343   0.900   1.467   4.220
  438SOL    HW1 1344   0.925   1.544   4.271
  438SOL    HW2 1345   0.982   1.437   4.181
  439SOL     OW 1346   1.188   3.130   1.960
  439SOL    HW1 1347   1.116   3.123   1.898
  439SOL    HW2 1348   1.254   3.068   1.928
  440SOL     OW 1349   4.373   3.927   4.361
  440SOL    HW1 1350   4.397   3.980   4.437
  440SOL    HW2 1351   4.453   3.924   4.308
  441SOL     OW 1352   2.226   3.576   4.717
  441SOL    HW1 1353   2.224   3.615   4.630
  441SOL    HW2 1354   2.314   3.595   4.749
  442SOL     OW 1355   3.043   4.228   0.329
  442SOL    HW1 1356   2.994   4.249   0.249
  442SOL    HW2 1357   3.092   4.308   0.348
  443SOL     OW 1358   4.592   3.515   1.302
  443SOL    HW1 1359   4.684   3.517   1.277
  443SOL    HW2 1360   4.591   3.548   1.392
  444SOL     OW 1361   1.900   1.091   2.321
  444SOL    HW1 1362   1.989   1.061   2.301
  444SOL    HW2 1363   1.891   1.076   2.415
  445SOL     OW 1364   1.992   0.595   1.262
  445SOL    HW1 1365   2.074   0.572   1.306
  445SOL    HW2 1366   2.016   0.666   1.203
  446SOL     OW 1367   0.088   1.810   1.576
  446SOL    HW1 1368   0.178   1.830   1.600
  446SOL    HW2 1369   0.042   1.801   1.659
  447SOL     OW 1370   2.312   2.969   0.429
  447SOL    HW1 1371   2.393   2.988   0.476
  447SOL    HW2 1372   2.326   3.005   0.342
  448SOL     OW 1373   1.725   2.913   1.575
  448SOL    HW1 1374   1.691   2.891   1.488
  448SOL    HW2 1375   1.686   2.998   1.595
  449SOL     OW 1376   4.600   1.208   4.838
  449SOL    HW1 1377   4.571   1.171   4.754
  449SOL    HW2 1378   4.636   1.294   4.814
  450SOL     OW 1379   3.344   3.938   3.810
  450SOL    HW1 1380   3.270   3.878   3.821
  450SOL    HW2 1381   3.397   3.898   3.741
  451SOL     OW 1382   0.400   3.363   1.782
  451SOL    HW1 1383   0.483   3.392   1.743
  451SOL    HW2 1384   0.362   3.442   1.819
  452SOL     OW 1385   0.768   3.157   1.732
  452SOL    HW1 1386   0.684   3.142   1.687
  452SOL    HW2 1387   0.748   3.142   1.824
  453SOL     OW 1388   3.831   2.903   2.972
  453SOL    HW1 1389   3.841   2.809   2.991
  453SOL    HW2 1390   3.875   2.916   2.888
  454SOL     OW 1391   0.840   0.750   2.727
  454SOL    HW1 1392   0.748   0.775   2.717
  454SOL    HW2 1393   0.857   0.754   2.821
  455SOL     OW 1394   0.452   2.266   0.373
  455SOL    HW1 1395   0.390   2.325   0.416
  455SOL    HW2 1396   0.396   2.210   0.319
  456SOL     OW 1397   2.423   2.484   1.143
  456SOL    HW1 1398   2.371   2.564   1.125
  456SOL    HW2 1399   2.456   2.459   1.057
  457SOL     OW 1400   4.864   0.874   1.431
  457SOL    HW1 1401   4.904   0.869   1.519
  457SOL    HW2 1402   4.783   0.923   1.445
  458SOL     OW 1403   4.559   4.804   1.005
  458SOL    HW1 1404   4.631   4.852   0.967
  458SOL    HW2 1405   4.516   4.761   0.931
  459SOL     OW 1406   4.140   1.848   1.640
  459SOL    HW1 1407   4.235   1.855   1.638
  459SOL    HW2 1408   4.112   1.916   1.702
  460SOL     OW 1409   3.641   3.442   1.790
  460SOL    HW1 1410   3.702   3.513   1.769
  460SOL    HW2 1411   3.695   3.376   1.832
  461SOL     OW 1412   4.293   2.652   3.963
  461SOL    HW1 1413   4.323   2.575   3.914
  461SOL    HW2 1414   4.372   2.707   3.972
  462SOL     OW 1415   0.593   1.581   0.966
  462SOL    HW1 1416   0.559   1.492   0.959
  462SOL    HW2 1417   0.597   1.614   0.876
  463SOL     OW 1418   2.881   2.222   3.054
  463SOL    HW1 1419   2.885   2.301   3.001
  463SOL    HW2 1420   2.865   2.152   2.990
  464SOL     OW 1421   1.251   1.866   0.563
  464SOL    HW1 1422   1.183   1.873   0.630
  464SOL    HW2 1423   1.217   1.800   0.502
  465SOL     OW 1424   2.505   1.086   4.175
  465SOL    HW1 1425   2.436   1.144   4.144
  465SOL    HW2 1426   2.545   1.052   4.095
  466SOL     OW 1427   4.452   3.732   3.154
  466SOL    HW1 1428   4.489   3.647   3.176
  466SOL    HW2 1429   4.361   3.713   3.128
  467SOL     OW 1430   3.944   2.017   0.562
  467SOL    HW1 1431   3.960   1.934   0.607
  467SOL    HW2 1432   3.849   2.025   0.558
  468SOL     OW 1433   4.753   3.558   4.544
  468SOL    HW1 1434   4.767   3.465   4.563
  468SOL    HW2 1435   4.803   3.604   4.611
  469SOL     OW 1436   1.984   2.527   2.940
  469SOL    HW1 1437   1.949   2.447   2.902
  469SOL    HW2 1438   1.911   2.589   2.938
  470SOL     OW 1439   3.788   2.457   1.511
  470SOL    HW1 1440   3.698   2.469   1.542
  470SOL    HW2 1441   3.778   2.417   1.424
  471SOL     OW 1442   2.918   4.241   0.073
  471SOL    HW1 1443   2.845   4.299   0.094
  471SOL    HW2 1444   2.888   4.189  -0.002
  472SOL     OW 1445   3.082   4.702   3.322
  472SOL    HW1 1446   3.165   4.745   3.302
  472SOL    HW2 1447   3.034   4.765   3.376
  473SOL     OW 1448   3.549   0.423   3.073
  473SOL    HW1 1449   3.493   0.487   3.030
  473SOL    HW2 1450   3.613   0.475   3.123
  474SOL     OW 1451   2.331   3.342   4.028
  474SOL    HW1 1452   2.269   3.297   3.971
  474SOL    HW2 1453   2.284   3.355   4.110
  475SOL     OW 1454   3.897   3.234   3.299
  475SOL    HW1 1455   3.893   3.284   3.381
  475SOL    HW2 1456   3.931   3.148   3.325
  476SOL     OW 1457   0.352   3.430   3.608
  476SOL    HW1 1458   0.443   3.427   3.636
  476SOL    HW2 1459   0.315   3.506   3.654
  477SOL     OW 1460   2.291   1.334   2.534
  477SOL    HW1 1461   2.308   1.269   2.466
  477SOL    HW2 1462   2.198   1.352   2.527
  478SOL     OW 1463   2.919   4.151   0.578
  478SOL    HW1 1464   2.966   4.076   0.612
  478SOL    HW2 1465   2.965   4.174   0.497
  479SOL     OW 1466   2.243   2.574   1.562
  479SOL    HW1 1467   2.177   2.505   1.565
  479SOL    HW2 1468   2.212   2.634   1.494
  480SOL     OW 1469   4.477   3.526   3.550
  480SOL    HW1 1470   4.573   3.530   3.549
  480SOL    HW2 1471   4.457   3.439   3.583
  481SOL     OW 1472   1.848   0.087   0.191
  481SOL    HW1 1473   1.928   0.039   0.213
  481SOL    HW2 1474   1.877   0.161   0.139
  482SOL     OW 1475   2.625   0.614   3.516
  482SOL    HW1 1476   2.696   0.558   3.485
  482SOL    HW2 1477   2.597   0.575   3.598
  483SOL     OW 1478   1.964   0.393   1.001
  483SOL    HW1 1479   2.016   0.356   1.072
  483SOL    HW2 1480   1.925   0.472   1.039
  484SOL     OW 1481   2.493   2.615   0.540
  484SOL    HW1 1482   2.416   2.660   0.576
  484SOL    HW2 1483   2.567   2.654   0.587
  485SOL     OW 1484   3.400   1.664   1.257
  485SOL    HW1 1485   3.444   1.596   1.205
  485SOL    HW2 1486   3.472   1.718   1.291
  486SOL     OW 1487   2.296   4.499   1.063
  486SOL    HW1 1488   2.301   4.477   0.970
  486SOL    HW2 1489   2.221   4.449   1.096
  487SOL     OW 1490   1.194   3.174   3.061
  487SOL    HW1 1491   1.286   3.147   3.063
  487SOL    HW2 1492   1.170   3.168   2.968
  488SOL     OW 1493   4.638   1.695   3.531
  488SOL    HW1 1494   4.648   1.772   3.587
  488SOL    HW2 1495   4.566   1.717   3.472
  489SOL     OW 1496   1.244   3.840   4.444
  489SOL    HW1 1497   1.183   3.896   4.397
  489SOL    HW2 1498   1.190   3.798   4.511
  490SOL     OW 1499   1.134   1.043   4.063
  490SOL    HW1 1500   1.049   1.002   4.082
  490SOL    HW2 1501   1.133   1.055   3.968
  491SOL     OW 1502   0.938   2.687   2.695
  491SOL    HW1 1503   0.988   2.613   2.730
  491SOL    HW2 1504   0.905   2.732   2.773
  492SOL     OW 1505   0.863   1.284   2.020
  492SOL    HW1 1506   0.854   1.379   2.035
  492SOL    HW2 1507   0.918   1.277   1.942
  493SOL     OW 1508   0.988   1.368   3.609
  493SOL    HW1 1509   0.947   1.448   3.576
  493SOL    HW2 1510   1.045   1.339   3.537
  494SOL     OW 1511   1.419   2.014   3.730
  494SOL    HW1 1512   1.360   1.994   3.803
  494SOL    HW2 1513   1.496   2.053   3.771
  495SOL     OW 1514   1.684   1.236   1.266
  495SOL    HW1 1515   1.743   1.200   1.332
  495SOL    HW2 1516   1.611   1.174   1.262
  496SOL     OW 1517   0.485   1.888   4.394
  496SOL    HW1 1518   0.459   1.832   4.321
  496SOL    HW2 1519   0.520   1.827   4.459
  497SOL     OW 1520   4.427   3.344   2.883
  497SOL    HW1 1521   4.464   3.259   2.859
  497SOL    HW2 1522   4.490   3.381   2.945
  498SOL     OW 1523   3.591   4.003   0.956
  498SOL    HW1 1524   3.659   3.936   0.955
  498SOL    HW2 1525   3.548   3.993   1.041
  499SOL     OW 1526   1.676   0.833   3.246
  499SOL    HW1 1527   1.614   0.808   3.315
  499SOL    HW2 1528   1.754   0.780   3.264
  500SOL     OW 1529   3.310   0.165   0.156
  500SOL    HW1 1530   3.396   0.138   0.191
  500SOL    HW2 1531   3.281   0.234   0.215
  501SOL     OW 1532   4.899   4.246   1.791
  501SOL    HW1 1533   4.950   4.321   1.761
  501SOL    HW2 1534   4.843   4.281   1.861
  502SOL     OW 1535   1.011   4.494   2.114
  502SOL    HW1 1536   0.977   4.508   2.025
  502SOL    HW2 1537   1.106   4.491   2.103
  503SOL     OW 1538   0.887   3.373   3.831
  503SOL    HW1 1539   0.839   3.340   3.907
  503SOL    HW2 1540   0.821   3.414   3.776
  504SOL     OW 1541   4.826   4.448   2.279
  504SOL    HW1 1542   4.906   4.495   2.254
  504SOL    HW2 1543   4.836   4.434   2.373
  505SOL     OW 1544   0.318   0.592   2.501
  505SOL    HW1 1545   0.390   0.622   2.556
  505SOL    HW2 1546   0.326   0.642   2.420
  506SOL     OW 1547   4.384   0.896   2.029
  506SOL    HW1 1548   4.376   0.891   1.933
  506SOL    HW2 1549   4.408   0.987   2.046
  507SOL     OW 1550   3.171   1.208   2.111
  507SOL    HW1 1551   3.172   1.115   2.134
  507SOL    HW2 1552   3.092   1.219   2.059
  508SOL     OW 1553   1.283   3.423   3.394
  508SOL    HW1 1554   1.297   3.350   3.334
  508SOL    HW2 1555   1.352   3.413   3.460
  509SOL     OW 1556   1.377   2.991   4.775
  509SOL    HW1 1557   1.358   2.970   4.866
  509SOL    HW2 1558   1.293   3.019   4.738
  510SOL     OW 1559   2.015   4.233   4.045
  510SOL    HW1 1560   2.102   4.257   4.013
  510SOL    HW2 1561   2.019   4.138   4.057
  511SOL     OW 1562   0.998   2.504   1.181
  511SOL    HW1 1563   0.984   2.530   1.272
  511SOL    HW2 1564   0.926   2.546   1.133
  512SOL     OW 1565   1.898   4.347   2.051
  512SOL    HW1 1566   1.984   4.328   2.013
  512SOL    HW2 1567   1.918   4.398   2.130
  513SOL     OW 1568   4.713   3.334   3.473
  513SOL    HW1 1569   4.760   3.407   3.434
  513SOL    HW2 1570   4.679   3.369   3.556
  514SOL     OW 1571   0.707   1.939   0.190
  514SOL    HW1 1572   0.643   1.962   0.122
  514SOL    HW2 1573   0.760   1.869   0.151
  515SOL     OW 1574   1.269   1.454   4.635
  515SOL    HW1 1575   1.339   1.391   4.619
  515SOL    HW2 1576   1.246   1.443   4.727
  516SOL     OW 1577   4.922   3.740   0.530
  516SOL    HW1 1578   4.941   3.646   0.533
  516SOL    HW2 1579   4.850   3.752   0.592
  517SOL     OW 1580   2.362   4.416   2.827
  517SOL    HW1 1581   2.305   4.376   2.892
  517SOL    HW2 1582   2.309   4.419   2.747
  518SOL     OW 1583   3.829   4.613   0.081
  518SOL    HW1 1584   3.751   4.604   0.025
  518SOL    HW2 1585   3.833   4.530   0.130
  519SOL     OW 1586   1.065   3.884   2.068
  519SOL    HW1 1587   1.083   3.902   2.160
  519SOL    HW2 1588   1.030   3.967   2.034
  520SOL     OW 1589   2.745   0.565   3.816
  520SOL    HW1 1590   2.814   0.552   3.751
  520SOL    HW2 1591   2.734   0.479   3.857
  521SOL     OW 1592   3.061   3.537   3.657
  521SOL    HW1 1593   3.133   3.474   3.655
  521SOL    HW2 1594   3.009   3.514   3.580
  522SOL     OW 1595   2.724   0.836   4.473
  522SOL    HW1 1596   2.648   0.883   4.440
  522SOL    HW2 1597   2.721   0.751   4.427
  523SOL     OW 1598   3.972   3.369   4.858
  523SOL    HW1 1599   4.014   3.286   4.880
  523SOL    HW2 1600   3.985   3.424   4.935
  524SOL     OW 1601   4.364   3.580   3.954
  524SOL    HW1 1602   4.333   3.537   4.034
  524SOL    HW2 1603   4.341   3.518   3.884
  525SOL     OW 1604   3.166   2.343   4.133
  525SOL    HW1 1605   3.260   2.354   4.150
  525SOL    HW2 1606   3.123   2.391   4.204
  526SOL     OW 1607   1.524   3.472   3.901
  526SOL    HW1 1608   1.459   3.535   3.870
  526SOL    HW2 1609   1.476   3.414   3.960
  527SOL     OW 1610   2.240   3.653   3.727
  527SOL    HW1 1611   2.223   3.580   3.667
  527SOL    HW2 1612   2.188   3.633   3.805
  528SOL     OW 1613   0.415   3.458   1.475
  528SOL    HW1 1614   0.464   3.470   1.556
  528SOL    HW2 1615   0.462   3.388   1.430
  529SOL     OW 1616   4.368   3.811   1.983
  529SOL    HW1 1617   4.354   3.832   1.890
  529SOL    HW2 1618   4.454   3.847   2.002
  530SOL     OW 1619   4.640   4.813   3.316
  530SOL    HW1 1620   4.689   4.739   3.352
  530SOL    HW2 1621   4.567   4.825   3.377
  531SOL     OW 1622   4.698   1.437   4.713
  531SOL    HW1 1623   4.752   1.511   4.738
  531SOL    HW2 1624   4.735   1.407   4.630
  532SOL     OW 1625   1.846   0.288   4.653
  532SOL    HW1 1626   1.770   0.341   4.678
  532SOL    HW2 1627   1.847   0.291   4.558
  533SOL     OW 1628   0.381   3.022   0.819
  533SOL    HW1 1629   0.373   3.103   0.869
  533SOL    HW2 1630   0.294   2.981   0.826
  534SOL     OW 1631   1.960   1.371   0.002
  534SOL    HW1 1632   2.033   1.414   0.047
  534SOL    HW2 1633   1.890   1.436   0.005
  535SOL     OW 1634   3.113   1.984   3.123
  535SOL    HW1 1635   3.208   1.975   3.118
  535SOL    HW2 1636   3.092   2.054   3.062
  536SOL     OW 1637   4.605   1.001   0.776
  536SOL    HW1 1638   4.548   0.998   0.699
  536SOL    HW2 1639   4.668   1.071   0.757
  537SOL     OW 1640   0.693   0.473   0.616
  537SOL    HW1 1641   0.656   0.420   0.545
  537SOL    HW2 1642   0.650   0.558   0.607
  538SOL     OW 1643   2.166   4.697   4.904
  538SOL    HW1 1644   2.224   4.768   4.877
  538SOL    HW2 1645   2.212   4.617   4.875
  539SOL     OW 1646   2.147   3.605   2.595
  539SOL    HW1 1647   2.226   3.634   2.550
  539SOL    HW2 1648   2.149   3.510   2.588
  540SOL     OW 1649   4.820   0.836   1.920
  540SOL    HW1 1650   4.902   0.873   1.955
  540SOL    HW2 1651   4.808   0.755   1.969
  541SOL     OW 1652   2.159   1.315   1.476
  541SOL    HW1 1653   2.124   1.283   1.393
  541SOL    HW2 1654   2.194   1.237   1.519
  542SOL     OW 1655   1.792   0.633   4.853
  542SOL    HW1 1656   1.742   0.639   4.934
  542SOL    HW2 1657   1.742   0.573   4.798
  543SOL     OW 1658   0.732   4.779   4.469
  543SOL    HW1 1659   0.644   4.790   4.434
  543SOL    HW2 1660   0.773   4.865   4.461
  544SOL     OW 1661   1.555   3.219   4.766
  544SOL    HW1 1662   1.508   3.136   4.774
  544SOL    HW2 1663   1.526   3.254   4.682
  545SOL     OW 1664   3.719   0.601   3.581
  545SOL    HW1 1665   3.743   0.558   3.500
  545SOL    HW2 1666   3.791   0.582   3.642
  546SOL     OW 1667   1.855   0.876   2.070
  546SOL    HW1 1668   1.834   0.951   2.014
  546SOL    HW2 1669   1.943   0.895   2.103
  547SOL     OW 1670   1.052   3.157   0.703
  547SOL    HW1 1671   0.970   3.148   0.752
  547SOL    HW2 1672   1.065   3.252   0.695
  548SOL     OW 1673   1.868   3.765   4.301
  548SOL    HW1 1674   1.864   3.831   4.371
  548SOL    HW2 1675   1.795   3.787   4.243
  549SOL     OW 1676   2.788   3.224   2.803
  549SOL    HW1 1677   2.879   3.207   2.827
  549SOL    HW2 1678   2.776   3.182   2.718
  550SOL     OW 1679   2.237   1.124   4.561
  550SOL    HW1 1680   2.198   1.163   4.483
  550SOL    HW2 1681   2.164   1.118   4.623
  551SOL     OW 1682   2.315   3.820   0.659
  551SOL    HW1 1683   2.248   3.762   0.623
  551SOL    HW2 1684   2.274   3.906   0.660
  552SOL     OW 1685   4.548   3.042   1.413
  552SOL    HW1 1686   4.468   3.086   1.384
  552SOL    HW2 1687   4.598   3.110   1.458
  553SOL     OW 1688   3.447   1.771   0.947
  553SOL    HW1 1689   3.496   1.784   1.028
  553SOL    HW2 1690   3.373   1.831   0.953
  554SOL     OW 1691   2.126   1.220   1.770
  554SOL    HW1 1692   2.203   1.165   1.782
  554SOL    HW2 1693   2.153   1.306   1.802
  555SOL     OW 1694   0.212   0.038   0.514
  555SOL    HW1 1695   0.150   0.032   0.587
  555SOL    HW2 1696   0.232  -0.053   0.493
  556SOL     OW 1697   0.646   0.158   1.938
  556SOL    HW1 1698   0.580   0.097   1.971
  556SOL    HW2 1699   0.688   0.193   2.018
  557SOL     OW 1700   3.490   1.176   2.007
  557SOL    HW1 1701   3.504   1.087   2.040
  557SOL    HW2 1702   3.438   1.219   2.075
  558SOL     OW 1703   2.822   1.639   2.876
  558SOL    HW1 1704   2.766   1.716   2.866
  558SOL    HW2 1705   2.898   1.658   2.821
  559SOL     OW 1706   2.786   2.479   2.939
  559SOL    HW1 1707   2.810   2.504   2.850
  559SOL    HW2 1708   2.728   2.549   2.969
  560SOL     OW 1709   1.048   1.651   1.801
  560SOL    HW1 1710   0.985   1.683   1.737
  560SOL    HW2 1711   1.128   1.636   1.750
  561SOL     OW 1712   2.600   1.050   3.935
  561SOL    HW1 1713   2.666   0.985   3.908
  561SOL    HW2 1714   2.589   1.105   3.857
  562SOL     OW 1715   2.634   3.102   4.293
  562SOL    HW1 1716   2.644   3.074   4.202
  562SOL    HW2 1717   2.700   3.052   4.341
  563SOL     OW 1718   0.469   1.851   2.831
  563SOL    HW1 1719   0.540   1.791   2.807
  563SOL    HW2 1720   0.487   1.874   2.922
  564SOL     OW 1721   2.552   4.730   3.635
  564SOL    HW1 1722   2.626   4.709   3.692
  564SOL    HW2 1723   2.581   4.806   3.585
  565SOL     OW 1724   1.461   3.723   1.217
  565SOL    HW1 1725   1.468   3.679   1.132
  565SOL    HW2 1726   1.549   3.760   1.231
  566SOL     OW 1727   1.815   2.595   4.833
  566SOL    HW1 1728   1.900   2.573   4.870
  566SOL    HW2 1729   1.780   2.662   4.891
  567SOL     OW 1730   3.308   4.878   2.214
  567SOL    HW1 1731   3.392   4.851   2.253
  567SOL    HW2 1732   3.296   4.819   2.140
  568SOL     OW 1733   2.976   2.705   4.115
  568SOL    HW1 1734   2.975   2.705   4.020
  568SOL    HW2 1735   2.961   2.796   4.140
  569SOL     OW 1736   0.344   1.117   3.970
  569SOL    HW1 1737   0.253   1.147   3.982
  569SOL    HW2 1738   0.337   1.045   3.907
  570SOL     OW 1739   3.103   1.240   1.735
  570SOL    HW1 1740   3.162   1.170   1.765
  570SOL    HW2 1741   3.035   1.244   1.803
  571SOL     OW 1742   0.500   0.685   0.579
  571SOL    HW1 1743   0.523   0.721   0.493
  571SOL    HW2 1744   0.405   0.696   0.585
  572SOL     OW 1745   2.071   1.901   1.134
  572SOL    HW1 1746   2.101   1.832   1.193
  572SOL    HW2 1747   2.151   1.935   1.094
  573SOL     OW 1748   1.707   0.657   2.009
  573SOL    HW1 1749   1.753   0.605   1.943
  573SOL    HW2 1750   1.776   0.712   2.046
  574SOL     OW 1751   3.716   1.280   3.154
  574SOL    HW1 1752   3.704   1.373   3.133
  574SOL    HW2 1753   3.669   1.267   3.236
  575SOL     OW 1754   1.804   1.342   4.089
  575SOL    HW1 1755   1.758   1.408   4.142
  575SOL    HW2 1756   1.823   1.387   4.007
  576SOL     OW 1757   4.537   2.104   3.516
  576SOL    HW1 1758   4.446   2.095   3.544
  576SOL    HW2 1759   4.584   2.037   3.567
  577SOL     OW 1760   3.797   2.680   2.313
  577SOL    HW1 1761   3.837   2.766   2.301
  577SOL    HW2 1762   3.714   2.699   2.357
  578SOL     OW 1763   1.581   0.639   4.426
  578SOL    HW1 1764   1.637   0.715   4.411
  578SOL    HW2 1765   1.493   0.668   4.400
  579SOL     OW 1766   2.062   3.038   2.503
  579SOL    HW1 1767   1.980   3.054   2.457
  579SOL    HW2 1768   2.087   2.949   2.476
  580SOL     OW 1769   2.029   3.326   2.287
  580SOL    HW1 1770   1.967   3.288   2.226
  580SOL    HW2 1771   2.079   3.389   2.235
  581SOL     OW 1772   2.566   3.785   1.696
  581SOL    HW1 1773   2.608   3.841   1.761
  581SOL    HW2 1774   2.532   3.845   1.630
  582SOL     OW 1775   2.689   4.931   0.554
  582SOL    HW1 1776   2.710   4.981   0.632
  582SOL    HW2 1777   2.646   4.852   0.587
  583SOL     OW 1778   3.005   2.926   0.047
  583SOL    HW1 1779   3.031   2.838   0.075
  583SOL    HW2 1780   3.017   2.981   0.125
  584SOL     OW 1781   2.341   0.721   3.501
  584SOL    HW1 1782   2.295   0.712   3.584
  584SOL    HW2 1783   2.364   0.632   3.476
  585SOL     OW 1784   0.104   2.992   0.188
  585SOL    HW1 1785   0.194   2.994   0.222
  585SOL    HW2 1786   0.093   2.903   0.154
  586SOL     OW 1787   1.868   1.023   1.176
  586SOL    HW1 1788   1.798   0.967   1.210
  586SOL    HW2 1789   1.859   1.018   1.081
  587SOL     OW 1790   0.655   1.194   1.341
  587SOL    HW1 1791   0.658   1.289   1.345
  587SOL    HW2 1792   0.730   1.169   1.286
  588SOL     OW 1793   4.454   1.294   1.946
  588SOL    HW1 1794   4.532   1.341   1.916
  588SOL    HW2 1795   4.487   1.233   2.013
  589SOL     OW 1796   0.462   2.045   4.893
  589SOL    HW1 1797   0.532   2.005   4.843
  589SOL    HW2 1798   0.456   2.135   4.859
  590SOL     OW 1799   3.609   3.495   2.705
  590SOL    HW1 1800   3.657   3.503   2.787
  590SOL    HW2 1801   3.678   3.493   2.637
  591SOL     OW 1802   2.803   0.614   1.043
  591SOL    HW1 1803   2.859   0.537   1.036
  591SOL    HW2 1804   2.854   0.684   1.001
  592SOL     OW 1805   1.095   4.880   4.291
  592SOL    HW1 1806   1.064   4.864   4.380
  592SOL    HW2 1807   1.060   4.967   4.269
  593SOL     OW 1808   2.067   1.755   0.587
  593SOL    HW1 1809   2.065   1.736   0.681
  593SOL    HW2 1810   1.995   1.704   0.550
  594SOL     OW 1811   1.194   4.046   2.946
  594SOL    HW1 1812   1.231   4.134   2.943
  594SOL    HW2 1813   1.268   3.988   2.929
  595SOL     OW 1814   2.970   3.848   0.612
  595SOL    HW1 1815   2.885   3.831   0.652
  595SOL    HW2 1816   3.029   3.784   0.653
  596SOL     OW 1817   2.441   3.654   2.227
  596SOL    HW1 1818   2.461   3.651   2.320
  596SOL    HW2 1819   2.525   3.636   2.184
  597SOL     OW 1820   4.400   3.239   4.095
  597SOL    HW1 1821   4.367   3.198   4.015
  597SOL    HW2 1822   4.328   3.293   4.127
  598SOL     OW 1823   3.018   0.302   2.760
  598SOL    HW1 1824   2.958   0.372   2.787
  598SOL    HW2 1825   3.002   0.232   2.823
  599SOL     OW 1826   2.903   2.690   0.371
  599SOL    HW1 1827   2.875   2.631   0.301
  599SOL    HW2 1828   2.847   2.667   0.445
  600SOL     OW 1829   0.557   0.255   2.273
  600SOL    HW1 1830   0.476   0.236   2.226
  600SOL    HW2 1831   0.529   0.289   2.358
  601SOL     OW 1832   1.706   3.906   1.055
  601SOL    HW1 1833   1.776   3.846   1.031
  601SOL    HW2 1834   1.670   3.869   1.136
  602SOL     OW 1835   0.615   1.001   2.674
  602SOL    HW1 1836   0.601   1.027   2.765
  602SOL    HW2 1837   0.639   1.083   2.630
  603SOL     OW 1838   2.726   1.458   3.314
  603SOL    HW1 1839   2.816   1.474   3.284
  603SOL    HW2 1840   2.671   1.482   3.240
  604SOL     OW 1841   1.281   2.047   0.839
  604SOL    HW1 1842   1.339   1.973   0.853
  604SOL    HW2 1843   1.206   2.011   0.791
  605SOL     OW 1844   1.407   3.329   0.024
  605SOL    HW1 1845   1.467   3.295  -0.042
  605SOL    HW2 1846   1.323   3.290   0.002
  606SOL     OW 1847   3.115   1.656   0.993
  606SOL    HW1 1848   3.203   1.634   0.962
  606SOL    HW2 1849   3.086   1.726   0.935
  607SOL     OW 1850   4.286   0.572   2.856
  607SOL    HW1 1851   4.192   0.587   2.863
  607SOL    HW2 1852   4.307   0.517   2.932
  608SOL     OW 1853   3.717   1.982   0.726
  608SOL    HW1 1854   3.729   1.905   0.782
  608SOL    HW2 1855   3.622   1.997   0.725
  609SOL     OW 1856   1.845   2.097   3.654
  609SOL    HW1 1857   1.857   2.018   3.708
  609SOL    HW2 1858   1.895   2.080   3.575
  610SOL     OW 1859   0.079   2.483   3.742
  610SOL    HW1 1860   0.159   2.437   3.716
  610SOL    HW2 1861   0.099   2.575   3.729
  611SOL     OW 1862   1.921   2.688   1.404
  611SOL    HW1 1863   1.941   2.616   1.464
  611SOL    HW2 1864   2.006   2.729   1.387
  612SOL     OW 1865   1.688   2.467   0.383
  612SOL    HW1 1866   1.698   2.372   0.387
  612SOL    HW2 1867   1.629   2.481   0.309
  613SOL     OW 1868   3.989   0.932   1.462
  613SOL    HW1 1869   3.946   0.982   1.393
  613SOL    HW2 1870   4.047   0.994   1.505
  614SOL     OW 1871   4.905   0.062   4.599
  614SOL    HW1 1872   4.897   0.003   4.674
  614SOL    HW2 1873   4.928   0.005   4.526
  615SOL     OW 1874   1.198   0.133   1.332
  615SOL    HW1 1875   1.132   0.067   1.312
  615SOL    HW2 1876   1.193   0.195   1.259
  616SOL     OW 1877   4.119   0.407   2.144
  616SOL    HW1 1878   4.144   0.468   2.074
  616SOL    HW2 1879   4.168   0.327   2.125
  617SOL     OW 1880   0.445   4.619   3.201
  617SOL    HW1 1881   0.432   4.621   3.296
  617SOL    HW2 1882   0.538   4.640   3.189
  618SOL     OW 1883   0.641   0.173   0.125
  618SOL    HW1 1884   0.679   0.255   0.093
  618SOL    HW2 1885   0.715   0.113   0.131
  619SOL     OW 1886   2.306   1.454   3.136
  619SOL    HW1 1887   2.353   1.414   3.210
  619SOL    HW2 1888   2.245   1.515   3.177
  620SOL     OW 1889   1.572   0.287   4.876
  620SOL    HW1 1890   1.591   0.381   4.879
  620SOL    HW2 1891   1.524   0.270   4.957
  621SOL     OW 1892   3.244   3.104   1.258
  621SOL    HW1 1893   3.210   3.129   1.344
  621SOL    HW2 1894   3.269   3.012   1.268
  622SOL     OW 1895   0.686   4.306   0.917
  622SOL    HW1 1896   0.670   4.284   0.825
  622SOL    HW2 1897   0.673   4.400   0.922
  623SOL     OW 1898   2.107   0.913   2.250
  623SOL    HW1 1899   2.037   0.876   2.303
  623SOL    HW2 1900   2.178   0.850   2.256
  624SOL     OW 1901   0.653   4.045   1.462
  624SOL    HW1 1902   0.581   3.982   1.454
  624SOL    HW2 1903   0.611   4.130   1.470
  625SOL     OW 1904   2.515   1.012   3.075
  625SOL    HW1 1905   2.511   0.926   3.033
  625SOL    HW2 1906   2.472   1.071   3.013
  626SOL     OW 1907   3.584   4.186   2.862
  626SOL    HW1 1908   3.568   4.270   2.905
  626SOL    HW2 1909   3.675   4.166   2.882
  627SOL     OW 1910   4.390   3.238   1.787
  627SOL    HW1 1911   4.448   3.299   1.834
  627SOL    HW2 1912   4.444   3.161   1.771
  628SOL     OW 1913   4.132   2.726   4.193
  628SOL    HW1 1914   4.188   2.727   4.115
  628SOL    HW2 1915   4.066   2.793   4.175
  629SOL     OW 1916   3.197   0.736   0.733
  629SOL    HW1 1917   3.292   0.743   0.746
  629SOL    HW2 1918   3.181   0.775   0.648
  630SOL     OW 1919   1.690   3.596   0.188
  630SOL    HW1 1920   1.690   3.541   0.110
  630SOL    HW2 1921   1.618   3.658   0.174
  631SOL     OW 1922   0.985   1.879   2.363
  631SOL    HW1 1923   0.909   1.855   2.416
  631SOL    HW2 1924   0.987   1.974   2.366
  632SOL     OW 1925   0.073   1.104   3.669
  632SOL    HW1 1926   0.121   1.182   3.642
  632SOL    HW2 1927   0.139   1.046   3.706
  633SOL     OW 1928   2.094   3.336   3.747
  633SOL    HW1 1929   2.176   3.286   3.749
  633SOL    HW2 1930   2.027   3.271   3.727
  634SOL     OW 1931   3.244   2.645   2.159
  634SOL    HW1 1932   3.318   2.589   2.180
  634SOL    HW2 1933   3.180   2.586   2.120
  635SOL     OW 1934   3.294   3.623   2.171
  635SOL    HW1 1935   3.340   3.594   2.092
  635SOL    HW2 1936   3.309   3.553   2.235
  636SOL     OW 1937   3.268   1.251   3.412
  636SOL    HW1 1938   3.295   1.177   3.466
  636SOL    HW2 1939   3.261   1.324   3.474
  637SOL     OW 1940   4.102   1.660   2.339
  637SOL    HW1 1941   4.156   1.732   2.306
  637SOL    HW2 1942   4.159   1.611   2.398
  638SOL     OW 1943   0.731   4.698   4.906
  638SOL    HW1 1944   0.681   4.770   4.868
  638SOL    HW2 1945   0.821   4.731   4.911
  639SOL     OW 1946   2.547   4.210   1.416
  639SOL    HW1 1947   2.503   4.226   1.333
  639SOL    HW2 1948   2.526   4.286   1.470
  640SOL     OW 1949   4.842   2.079   0.055
  640SOL    HW1 1950   4.904   2.152   0.047
  640SOL    HW2 1951   4.774   2.113   0.113
  641SOL     OW 1952   2.453   4.762   0.006
  641SOL    HW1 1953   2.516   4.709   0.055
  641SOL    HW2 1954   2.502   4.841  -0.019
  642SOL     OW 1955   2.141   0.954   1.232
  642SOL    HW1 1956   2.167   1.013   1.161
  642SOL    HW2 1957   2.134   0.868   1.191
  643SOL     OW 1958   0.544   1.017   4.172
  643SOL    HW1 1959   0.485   1.062   4.111
  643SOL    HW2 1960   0.606   0.971   4.115
  644SOL     OW 1961   2.133   4.191   4.462
  644SOL    HW1 1962   2.217   4.227   4.490
  644SOL    HW2 1963   2.098   4.257   4.402
  645SOL     OW 1964   4.055   4.246   0.506
  645SOL    HW1 1965   4.118   4.192   0.459
  645SOL    HW2 1966   3.990   4.184   0.538
  646SOL     OW 1967   4.633   2.106   2.556
  646SOL    HW1 1968   4.646   2.044   2.485
  646SOL    HW2 1969   4.569   2.065   2.613
  647SOL     OW 1970   1.547   3.777   3.578
  647SOL    HW1 1971   1.508   3.787   3.491
  647SOL    HW2 1972   1.520   3.690   3.607
  648SOL     OW 1973   1.550   0.194   1.262
  648SOL    HW1 1974   1.644   0.176   1.268
  648SOL    HW2 1975   1.516   0.124   1.206
  649SOL     OW 1976   1.054   0.488   3.056
  649SOL    HW1 1977   1.009   0.534   3.127
  649SOL    HW2 1978   1.005   0.512   2.977
  650SOL     OW 1979   2.676   4.610   4.195
  650SOL    HW1 1980   2.683   4.664   4.116
  650SOL    HW2 1981   2.644   4.670   4.262
  651SOL     OW 1982   1.613   0.038   1.505
  651SOL    HW1 1983   1.694   0.043   1.454
  651SOL    HW2 1984   1.545   0.021   1.440
  652SOL     OW 1985   0.348   0.368   1.680
  652SOL    HW1 1986   0.437   0.352   1.711
  652SOL    HW2 1987   0.354   0.361   1.585
  653SOL     OW 1988   0.213   2.636   2.974
  653SOL    HW1 1989   0.138   2.689   2.946
  653SOL    HW2 1990   0.259   2.691   3.036
  654SOL     OW 1991   3.398   2.109   1.312
  654SOL    HW1 1992   3.477   2.065   1.282
  654SOL    HW2 1993   3.339   2.108   1.236
  655SOL     OW 1994   4.306   2.083   3.699
  655SOL    HW1 1995   4.258   2.001   3.704
  655SOL    HW2 1996   4.294   2.124   3.784
  656SOL     OW 1997   3.595   4.510   3.643
  656SOL    HW1 1998   3.667   4.484   3.584
  656SOL    HW2 1999   3.523   4.532   3.583
  657SOL     OW 2000   2.280   1.626   1.165
  657SOL    HW1 2001   2.189   1.597   1.169
  657SOL    HW2 2002   2.331   1.546   1.176
  658SOL     OW 2003   0.314   0.187   2.149
  658SOL    HW1 2004   0.265   0.211   2.071
  658SOL    HW2 2005   0.296   0.094   2.161
  659SOL     OW 2006   2.460   0.974   3.507
  659SOL    HW1 2007   2.530   0.974   3.571
  659SOL    HW2 2008   2.447   0.881   3.486
  660SOL     OW 2009   4.343   4.578   3.665
  660SOL    HW1 2010   4.373   4.618   3.747
  660SOL    HW2 2011   4.407   4.510   3.646
  661SOL     OW 2012   4.579   0.511   3.837
  661SOL    HW1 2013   4.569   0.601   3.804
  661SOL    HW2 2014   4.490   0.474   3.833
  662SOL     OW 2015   1.726   1.802   3.824
  662SOL    HW1 2016   1.699   1.743   3.895
  662SOL    HW2 2017   1.821   1.795   3.822
  663SOL     OW 2018   1.161   2.727   3.677
  663SOL    HW1 2019   1.252   2.736   3.648
  663SOL    HW2 2020   1.162   2.650   3.734
  664SOL     OW 2021   0.362   3.402   2.690
  664SOL    HW1 2022   0.399   3.314   2.694
  664SOL    HW2 2023   0.425   3.457   2.737
  665SOL     OW 2024   2.759   4.418   2.103
  665SOL    HW1 2025   2.827   4.362   2.066
  665SOL    HW2 2026   2.807   4.492   2.140
  666SOL     OW 2027   4.832   2.260   3.317
  666SOL    HW1 2028   4.836   2.165   3.331
  666SOL    HW2 2029   4.886   2.275   3.239
  667SOL     OW 2030   1.603   4.082   2.023
  667SOL    HW1 2031   1.524   4.028   2.015
  667SOL    HW2 2032   1.647   4.072   1.938
  668SOL     OW 2033   3.686   1.485   3.804
  668SOL    HW1 2034   3.652   1.454   3.888
  668SOL    HW2 2035   3.764   1.535   3.827
  669SOL     OW 2036   0.428   1.105   2.317
  669SOL    HW1 2037   0.396   1.120   2.406
  669SOL    HW2 2038   0.519   1.134   2.318
  670SOL     OW 2039   0.558   2.499   1.126
  670SOL    HW1 2040   0.583   2.471   1.038
  670SOL    HW2 2041   0.601   2.435   1.184
  671SOL     OW 2042   0.690   4.590   0.975
  671SOL    HW1 2043   0.684   4.520   1.040
  671SOL    HW2 2044   0.784   4.607   0.968
  672SOL     OW 2045   1.679   2.302   0.727
  672SOL    HW1 2046   1.739   2.271   0.795
  672SOL    HW2 2047   1.593   2.300   0.768
  673SOL     OW 2048   0.308   0.604   4.443
  673SOL    HW1 2049   0.377   0.556   4.397
  673SOL    HW2 2050   0.249   0.536   4.474
  674SOL     OW 2051   3.494   0.509   0.590
  674SOL    HW1 2052   3.458   0.591   0.556
  674SOL    HW2 2053   3.582   0.505   0.552
  675SOL     OW 2054   4.675   2.284   0.633
  675SOL    HW1 2055   4.640   2.373   0.643
  675SOL    HW2 2056   4.769   2.296   0.622
  676SOL     OW 2057   2.537   4.389   4.744
  676SOL    HW1 2058   2.589   4.309   4.753
  676SOL    HW2 2059   2.588   4.444   4.686
  677SOL     OW 2060   2.318   1.037   1.425
  677SOL    HW1 2061   2.404   1.031   1.383
  677SOL    HW2 2062   2.256   1.022   1.353
  678SOL     OW 2063   3.447   2.267   0.471
  678SOL    HW1 2064   3.505   2.332   0.431
  678SOL    HW2 2065   3.450   2.287   0.565
  679SOL     OW 2066   3.296   2.552   2.981
  679SOL    HW1 2067   3.221   2.609   2.994
  679SOL    HW2 2068   3.317   2.519   3.068
  680SOL     OW 2069   1.433   2.529   4.197
  680SOL    HW1 2070   1.369   2.518   4.127
  680SOL    HW2 2071   1.383   2.564   4.270
  681SOL     OW 2072   0.690   3.197   2.507
  681SOL    HW1 2073   0.698   3.284   2.546
  681SOL    HW2 2074   0.707   3.137   2.579
  682SOL     OW 2075   1.932   1.353   3.430
  682SOL    HW1 2076   1.992   1.291   3.387
  682SOL    HW2 2077   1.850   1.304   3.439
  683SOL     OW 2078   2.087   1.257   1.228
  683SOL    HW1 2079   2.020   1.196   1.198
  683SOL    HW2 2080   2.150   1.260   1.156
  684SOL     OW 2081   0.094   2.035   1.415
  684SOL    HW1 2082  -0.000   2.054   1.412
  684SOL    HW2 2083   0.100   1.948   1.455
  685SOL     OW 2084   4.505   3.890   2.601
  685SOL    HW1 2085   4.429   3.908   2.545
  685SOL    HW2 2086   4.468   3.886   2.689
  686SOL     OW 2087   2.333   3.253   2.356
  686SOL    HW1 2088   2.258   3.288   2.404
  686SOL    HW2 2089   2.322   3.287   2.267
  687SOL     OW 2090   3.764   0.447   1.368
  687SOL    HW1 2091   3.799   0.529   1.403
  687SOL    HW2 2092   3.784   0.382   1.435
  688SOL     OW 2093   2.342   3.190   4.748
  688SOL    HW1 2094   2.399   3.263   4.725
  688SOL    HW2 2095   2.253   3.226   4.741
  689SOL     OW 2096   2.813   2.720   3.405
  689SOL    HW1 2097   2.853   2.637   3.431
  689SOL    HW2 2098   2.830   2.779   3.478
  690SOL     OW 2099   1.837   1.480   1.668
  690SOL    HW1 2100   1.867   1.389   1.665
  690SOL    HW2 2101   1.760   1.477   1.726
  691SOL     OW 2102   4.691   3.448   0.925
  691SOL    HW1 2103   4.596   3.439   0.911
  691SOL    HW2 2104   4.729   3.394   0.855
  692SOL     OW 2105   1.298   3.009   1.432
  692SOL    HW1 2106   1.205   3.010   1.455
  692SOL    HW2 2107   1.333   3.089   1.472
  693SOL     OW 2108   1.397   0.228   2.081
  693SOL    HW1 2109   1.394   0.233   1.985
  693SOL    HW2 2110   1.309   0.252   2.109
  694SOL     OW 2111   4.881   0.224   0.544
  694SOL    HW1 2112   4.898   0.131   0.560
  694SOL    HW2 2113   4.786   0.233   0.557
  695SOL     OW 2114   2.551   2.057   1.990
  695SOL    HW1 2115   2.634   2.062   2.038
  695SOL    HW2 2116   2.560   2.123   1.921
  696SOL     OW 2117   3.986   1.744   1.182
  696SOL    HW1 2118   4.019   1.797   1.255
  696SOL    HW2 2119   3.990   1.803   1.106
  697SOL     OW 2120   0.020   2.942   4.253
  697SOL    HW1 2121  -0.012   3.027   4.223
  697SOL    HW2 2122   0.007   2.884   4.178
  698SOL     OW 2123   3.102   4.445   0.012
  698SOL    HW1 2124   3.053   4.369   0.044
  698SOL    HW2 2125   3.054   4.472  -0.067
  699SOL     OW 2126   3.495   0.477   3.429
  699SOL    HW1 2127   3.570   0.469   3.370
  699SOL    HW2 2128   3.530   0.518   3.508
  700SOL     OW 2129   4.372   2.229   4.229
  700SOL    HW1 2130   4.427   2.307   4.227
  700SOL    HW2 2131   4.283   2.263   4.238
  701SOL     OW 2132   1.742   1.777   2.614
  701SOL    HW1 2133   1.823   1.728   2.628
  701SOL    HW2 2134   1.676   1.730   2.665
  702SOL     OW 2135   3.760   4.314   3.236
  702SOL    HW1 2136   3.771   4.243   3.299
  702SOL    HW2 2137   3.751   4.393   3.289
  703SOL     OW 2138   4.717   1.214   0.398
  703SOL    HW1 2139   4.641   1.243   0.449
  703SOL    HW2 2140   4.678   1.170   0.322
  704SOL     OW 2141   4.059   2.602   3.499
  704SOL    HW1 2142   4.049   2.689   3.536
  704SOL    HW2 2143   4.085   2.547   3.573
  705SOL     OW 2144   4.554   4.097   0.741
  705SOL    HW1 2145   4.478   4.131   0.789
  705SOL    HW2 2146   4.619   4.079   0.809
  706SOL     OW 2147   0.878   1.476   4.570
  706SOL    HW1 2148   0.953   1.475   4.511
  706SOL    HW2 2149   0.804   1.451   4.515
  707SOL     OW 2150   0.695   3.373   4.037
  707SOL    HW1 2151   0.668   3.284   4.058
  707SOL    HW2 2152   0.652   3.427   4.103
  708SOL     OW 2153   3.388   0.894   1.321
  708SOL    HW1 2154   3.398   0.942   1.403
  708SOL    HW2 2155   3.461   0.832   1.321
  709SOL     OW 2156   4.578   3.322   0.139
  709SOL    HW1 2157   4.647   3.387   0.128
  709SOL    HW2 2158   4.624   3.238   0.137
  710SOL     OW 2159   1.477   1.445   3.756
  710SOL    HW1 2160   1.382   1.448   3.767
  710SOL    HW2 2161   1.493   1.365   3.707
  711SOL     OW 2162   2.021   2.748   0.210
  711SOL    HW1 2163   2.012   2.843   0.205
  711SOL    HW2 2164   1.965   2.723   0.284
  712SOL     OW 2165   1.063   3.680   4.626
  712SOL    HW1 2166   1.079   3.588   4.605
  712SOL    HW2 2167   1.032   3.679   4.717
  713SOL     OW 2168   4.742   1.466   3.897
  713SOL    HW1 2169   4.730   1.444   3.804
  713SOL    HW2 2170   4.692   1.547   3.908
  714SOL     OW 2171   4.243   1.204   2.116
  714SOL    HW1 2172   4.325   1.165   2.147
  714SOL    HW2 2173   4.265   1.246   2.033
  715SOL     OW 2174   2.401   0.379   2.150
  715SOL    HW1 2175   2.441   0.414   2.229
  715SOL    HW2 2176   2.434   0.435   2.079
  716SOL     OW 2177   3.768   0.984   4.759
  716SOL    HW1 2178   3.730   0.907   4.800
  716SOL    HW2 2179   3.819   0.950   4.686
  717SOL     OW 2180   0.395   0.439   0.745
  717SOL    HW1 2181   0.357   0.396   0.669
  717SOL    HW2 2182   0.379   0.532   0.731
  718SOL     OW 2183   1.891   4.491   2.547
  718SOL    HW1 2184   1.853   4.464   2.631
  718SOL    HW2 2185   1.885   4.586   2.549
  719SOL     OW 2186   2.089   3.963   4.053
  719SOL    HW1 2187   2.171   3.975   4.006
  719SOL    HW2 2188   2.113   3.913   4.131
  720SOL     OW 2189   1.729   0.827   2.773
  720SOL    HW1 2190   1.679   0.861   2.698
  720SOL    HW2 2191   1.680   0.858   2.850
  721SOL     OW 2192   1.267   3.317   0.272
  721SOL    HW1 2193   1.307   3.238   0.309
  721SOL    HW2 2194   1.305   3.323   0.184
  722SOL     OW 2195   2.281   0.112   4.656
  722SOL    HW1 2196   2.375   0.094   4.662
  722SOL    HW2 2197   2.275   0.192   4.604
  723SOL     OW 2198   4.572   1.862   1.981
  723SOL    HW1 2199   4.575   1.789   1.919
  723SOL    HW2 2200   4.505   1.838   2.044
  724SOL     OW 2201   4.148   3.613   0.112
  724SOL    HW1 2202   4.081   3.566   0.161
  724SOL    HW2 2203   4.100   3.678   0.060
  725SOL     OW 2204   4.080   1.854   1.936
  725SOL    HW1 2205   4.056   1.936   1.892
  725SOL    HW2 2206   4.004   1.797   1.922
  726SOL     OW 2207   0.741   1.429   1.503
  726SOL    HW1 2208   0.714   1.490   1.434
  726SOL    HW2 2209   0.835   1.444   1.511
  727SOL     OW 2210   3.460   1.593   3.259
  727SOL    HW1 2211   3.519   1.641   3.202
  727SOL    HW2 2212   3.415   1.531   3.201
  728SOL     OW 2213   4.812   2.777   3.129
  728SOL    HW1 2214   4.744   2.845   3.127
  728SOL    HW2 2215   4.832   2.766   3.222
  729SOL     OW 2216   4.635   4.076   3.821
  729SOL    HW1 2217   4.545   4.102   3.841
  729SOL    HW2 2218   4.688   4.151   3.850
  730SOL     OW 2219   1.017   0.557   2.795
  730SOL    HW1 2220   1.066   0.503   2.733
  730SOL    HW2 2221   0.975   0.624   2.741
  731SOL     OW 2222   2.131   2.594   4.853
  731SOL    HW1 2223   2.163   2.684   4.865
  731SOL    HW2 2224   2.180   2.543   4.918
  732SOL     OW 2225   1.898   2.459   3.626
  732SOL    HW1 2226   1.960   2.526   3.596
  732SOL    HW2 2227   1.928   2.435   3.713
  733SOL     OW 2228   1.246   2.478   3.770
  733SOL    HW1 2229   1.192   2.433   3.706
  733SOL    HW2 2230   1.322   2.510   3.721
  734SOL     OW 2231   1.561   2.353   1.385
  734SOL    HW1 2232   1.556   2.303   1.466
  734SOL    HW2 2233   1.606   2.295   1.324
  735SOL     OW 2234   0.384   2.543   0.509
  735SOL    HW1 2235   0.404   2.590   0.427
  735SOL    HW2 2236   0.458   2.564   0.567
  736SOL     OW 2237   0.726   3.804   2.057
  736SOL    HW1 2238   0.770   3.875   2.009
  736SOL    HW2 2239   0.681   3.848   2.129
  737SOL     OW 2240   0.655   0.819   2.261
  737SOL    HW1 2241   0.734   0.867   2.288
  737SOL    HW2 2242   0.686   0.729   2.246
  738SOL     OW 2243   1.334   4.679   2.927
  738SOL    HW1 2244   1.365   4.592   2.951
  738SOL    HW2 2245   1.284   4.708   3.003
  739SOL     OW 2246   4.213   1.765   0.381
  739SOL    HW1 2247   4.123   1.735   0.374
  739SOL    HW2 2248   4.224   1.825   0.307
  740SOL     OW 2249   2.644   1.346   4.304
  740SOL    HW1 2250   2.597   1.270   4.338
  740SOL    HW2 2251   2.624   1.416   4.366
  741SOL     OW 2252   1.752   2.442   4.012
  741SOL    HW1 2253   1.829   2.399   3.975
  741SOL    HW2 2254   1.680   2.417   3.954
  742SOL     OW 2255   1.136   0.791   1.805
  742SOL    HW1 2256   1.120   0.698   1.824
  742SOL    HW2 2257   1.048   0.830   1.802
  743SOL     OW 2258   0.077   3.443   0.973
  743SOL    HW1 2259   0.145   3.505   0.999
  743SOL    HW2 2260  -0.004   3.478   1.012
  744SOL     OW 2261   3.000   1.461   2.322
  744SOL    HW1 2262   3.057   1.537   2.328
  744SOL    HW2 2263   2.946   1.477   2.245
  745SOL     OW 2264   1.576   1.049   1.010
  745SOL    HW1 2265   1.521   0.982   0.972
  745SOL    HW2 2266   1.662   1.035   0.971
  746SOL     OW 2267   0.697   2.568   4.738
  746SOL    HW1 2268   0.751   2.642   4.766
  746SOL    HW2 2269   0.738   2.537   4.657
  747SOL     OW 2270   1.705   4.078   1.440
  747SOL    HW1 2271   1.773   4.131   1.482
  747SOL    HW2 2272   1.686   4.124   1.359
  748SOL     OW 2273   1.414   2.260   4.273
  748SOL    HW1 2274   1.461   2.333   4.234
  748SOL    HW2 2275   1.479   2.218   4.330
  749SOL     OW 2276   4.079   1.237   2.400
  749SOL    HW1 2277   3.985   1.247   2.408
  749SOL    HW2 2278   4.097   1.151   2.438
  750SOL     OW 2279   1.133   0.165   3.692
  750SOL    HW1 2280   1.088   0.093   3.648
  750SOL    HW2 2281   1.162   0.127   3.775
  751SOL     OW 2282   3.196   2.302   3.096
  751SOL    HW1 2283   3.190   2.383   3.148
  751SOL    HW2 2284   3.107   2.286   3.066
  752SOL     OW 2285   1.284   1.541   4.227
  752SOL    HW1 2286   1.318   1.457   4.197
  752SOL    HW2 2287   1.209   1.518   4.282
  753SOL     OW 2288   1.579   0.962   3.590
  753SOL    HW1 2289   1.540   0.887   3.545
  753SOL    HW2 2290   1.554   0.950   3.682
  754SOL     OW 2291   2.464   0.578   1.920
  754SOL    HW1 2292   2.452   0.625   1.838
  754SOL    HW2 2293   2.533   0.514   1.901
  755SOL     OW 2294   4.736   2.415   0.361
  755SOL    HW1 2295   4.806   2.385   0.419
  755SOL    HW2 2296   4.709   2.499   0.398
  756SOL     OW 2297   2.594   0.717   4.185
  756SOL    HW1 2298   2.546   0.768   4.249
  756SOL    HW2 2299   2.628   0.642   4.234
  757SOL     OW 2300   4.816   4.561   3.286
  757SOL    HW1 2301   4.777   4.597   3.206
  757SOL    HW2 2302   4.908   4.587   3.281
  758SOL     OW 2303   4.449   0.069   1.327
  758SOL    HW1 2304   4.354   0.064   1.319
  758SOL    HW2 2305   4.480  -0.019   1.308
  759SOL     OW 2306   1.012   0.980   0.114
  759SOL    HW1 2307   0.924   1.006   0.087
  759SOL    HW2 2308   1.070   1.022   0.051
  760SOL     OW 2309   3.841   1.761   4.540
  760SOL    HW1 2310   3.880   1.738   4.455
  760SOL    HW2 2311   3.799   1.680   4.569
  761SOL     OW 2312   0.728   2.278   1.024
  761SOL    HW1 2313   0.786   2.202   1.021
  761SOL    HW2 2314   0.716   2.295   1.118
  762SOL     OW 2315   4.718   1.934   2.277
  762SOL    HW1 2316   4.656   1.933   2.204
  762SOL    HW2 2317   4.764   2.017   2.268
  763SOL     OW 2318   0.803   2.936   3.158
  763SOL    HW1 2319   0.856   2.862   3.128
  763SOL    HW2 2320   0.866   2.996   3.198
  764SOL     OW 2321   4.082   1.131   2.711
  764SOL    HW1 2322   4.035   1.214   2.712
  764SOL    HW2 2323   4.014   1.065   2.721
  765SOL     OW 2324   3.472   4.072   2.639
  765SOL    HW1 2325   3.511   4.083   2.725
  765SOL    HW2 2326   3.546   4.071   2.579
  766SOL     OW 2327   0.467   1.843   0.779
  766SOL    HW1 2328   0.526   1.792   0.724
  766SOL    HW2 2329   0.381   1.802   0.768
  767SOL     OW 2330   0.988   3.246   4.105
  767SOL    HW1 2331   0.898   3.277   4.103
  767SOL    HW2 2332   0.989   3.178   4.173
  768SOL     OW 2333   2.337   3.171   1.336
  768SOL    HW1 2334   2.382   3.255   1.329
  768SOL    HW2 2335   2.321   3.145   1.245
  769SOL     OW 2336   3.141   1.394   4.142
  769SOL    HW1 2337   3.170   1.336   4.212
  769SOL    HW2 2338   3.060   1.433   4.174
  770SOL     OW 2339   1.878   1.350   0.512
  770SOL    HW1 2340   1.938   1.326   0.583
  770SOL    HW2 2341   1.922   1.423   0.468
  771SOL     OW 2342   0.621   1.461   4.469
  771SOL    HW1 2343   0.574   1.401   4.410
  771SOL    HW2 2344   0.584   1.443   4.556
  772SOL     OW 2345   2.826   4.854   3.749
  772SOL    HW1 2346   2.837   4.759   3.755
  772SOL    HW2 2347   2.743   4.871   3.794
  773SOL     OW 2348   4.005   1.502   0.960
  773SOL    HW1 2349   4.053   1.419   0.952
  773SOL    HW2 2350   3.961   1.513   0.876
  774SOL     OW 2351   2.979   1.185   2.358
  774SOL    HW1 2352   3.026   1.144   2.285
  774SOL    HW2 2353   3.003   1.277   2.354
  775SOL     OW 2354   0.337   3.885   0.184
  775SOL    HW1 2355   0.401   3.954   0.197
  775SOL    HW2 2356   0.255   3.921   0.219
  776SOL     OW 2357   1.178   2.009   2.947
  776SOL    HW1 2358   1.174   1.920   2.981
  776SOL    HW2 2359   1.151   2.001   2.856
  777SOL     OW 2360   4.610   0.458   1.572
  777SOL    HW1 2361   4.705   0.450   1.565
  777SOL    HW2 2362   4.579   0.367   1.575
  778SOL     OW 2363   4.043   4.058   2.991
  778SOL    HW1 2364   4.054   3.990   3.058
  778SOL    HW2 2365   4.120   4.049   2.935
  779SOL     OW 2366   4.775   2.944   1.291
  779SOL    HW1 2367   4.693   2.966   1.335
  779SOL    HW2 2368   4.842   2.953   1.359
  780SOL     OW 2369   1.925   2.594   0.861
  780SOL    HW1 2370   1.860   2.565   0.924
  780SOL    HW2 2371   1.881   2.661   0.809
  781SOL     OW 2372   2.017   2.915   1.576
  781SOL    HW1 2373   2.014   2.946   1.486
  781SOL    HW2 2374   1.925   2.918   1.605
  782SOL     OW 2375   0.573   1.028   2.963
  782SOL    HW1 2376   0.639   0.990   3.021
  782SOL    HW2 2377   0.494   0.976   2.980
  783SOL     OW 2378   0.747   4.597   2.895
  783SOL    HW1 2379   0.750   4.692   2.905
  783SOL    HW2 2380   0.805   4.579   2.820
  784SOL     OW 2381   2.676   2.902   2.628
  784SOL    HW1 2382   2.633   2.978   2.669
  784SOL    HW2 2383   2.633   2.893   2.543
  785SOL     OW 2384   1.648   2.450   4.483
  785SOL    HW1 2385   1.661   2.527   4.537
  785SOL    HW2 2386   1.704   2.383   4.523
  786SOL     OW 2387   2.510   4.235   0.209
  786SOL    HW1 2388   2.417   4.255   0.214
  786SOL    HW2 2389   2.533   4.205   0.297
  787SOL     OW 2390   3.773   1.820   3.179
  787SOL    HW1 2391   3.858   1.835   3.220
  787SOL    HW2 2392   3.710   1.852   3.244
  788SOL     OW 2393   0.190   4.343   2.115
  788SOL    HW1 2394   0.206   4.432   2.083
  788SOL    HW2 2395   0.250   4.288   2.065
  789SOL     OW 2396   2.279   0.925   0.576
  789SOL    HW1 2397   2.218   0.944   0.505
  789SOL    HW2 2398   2.359   0.896   0.532
  790SOL     OW 2399   0.068   2.682   1.694
  790SOL    HW1 2400   0.161   2.702   1.681
  790SOL    HW2 2401   0.040   2.645   1.610
  791SOL     OW 2402   3.944   0.440   0.914
  791SOL    HW1 2403   3.880   0.486   0.969
  791SOL    HW2 2404   3.923   0.348   0.925
  792SOL     OW 2405   2.560   2.353   3.726
  792SOL    HW1 2406   2.583   2.343   3.633
  792SOL    HW2 2407   2.504   2.278   3.745
  793SOL     OW 2408   0.982   2.216   2.364
  793SOL    HW1 2409   0.941   2.276   2.426
  793SOL    HW2 2410   1.076   2.226   2.380
  794SOL     OW 2411   1.904   0.186   3.697
  794SOL    HW1 2412   1.913   0.092   3.715
  794SOL    HW2 2413   1.994   0.216   3.683
  795SOL     OW 2414   3.355   3.860   2.827
  795SOL    HW1 2415   3.370   3.942   2.781
  795SOL    HW2 2416   3.397   3.793   2.772
  796SOL     OW 2417   1.231   4.462   3.121
  796SOL    HW1 2418   1.160   4.486   3.181
  796SOL    HW2 2419   1.304   4.441   3.179
  797SOL     OW 2420   2.281   4.621   4.106
  797SOL    HW1 2421   2.333   4.548   4.139
  797SOL    HW2 2422   2.305   4.628   4.013
  798SOL     OW 2423   0.441   4.473   1.316
  798SOL    HW1 2424   0.349   4.479   1.343
  798SOL    HW2 2425   0.484   4.548   1.359
  799SOL     OW 2426   1.651   0.854   1.283
  799SOL    HW1 2427   1.614   0.937   1.314
  799SOL    HW2 2428   1.683   0.811   1.362
  800SOL     OW 2429   2.284   4.449   2.472
  800SOL    HW1 2430   2.255   4.380   2.411
  800SOL    HW2 2431   2.357   4.410   2.520
  801SOL     OW 2432   0.034   3.081   3.309
  801SOL    HW1 2433   0.127   3.060   3.313
  801SOL    HW2 2434  -0.010   3.001   3.337
  802SOL     OW 2435   2.804   0.457   3.386
  802SOL    HW1 2436   2.807   0.520   3.314
  802SOL    HW2 2437   2.790   0.372   3.343
  803SOL     OW 2438   1.882   3.351   4.120
  803SOL    HW1 2439   1.836   3.311   4.046
  803SOL    HW2 2440   1.868   3.291   4.193
  804SOL     OW 2441   0.896   2.664   1.442
  804SOL    HW1 2442   0.852   2.720   1.377
  804SOL    HW2 2443   0.875   2.705   1.526
  805SOL     OW 2444   2.584   3.091   2.153
  805SOL    HW1 2445   2.519   3.030   2.119
  805SOL    HW2 2446   2.542   3.177   2.146
  806SOL     OW 2447   4.940   3.985   3.474
  806SOL    HW1 2448   5.000   4.059   3.472
  806SOL    HW2 2449   4.853   4.024   3.478
  807SOL     OW 2450   3.126   3.116   4.789
  807SOL    HW1 2451   3.071   3.174   4.842
  807SOL    HW2 2452   3.109   3.029   4.823
  808SOL     OW 2453   1.788   1.023   0.557
  808SOL    HW1 2454   1.811   1.116   0.564
  808SOL    HW2 2455   1.703   1.017   0.601
  809SOL     OW 2456   4.255   2.940   1.811
  809SOL    HW1 2457   4.293   2.852   1.812
  809SOL    HW2 2458   4.311   2.991   1.870
  810SOL     OW 2459   3.839   3.827   0.135
  810SOL    HW1 2460   3.768   3.766   0.117
  810SOL    HW2 2461   3.817   3.864   0.220
  811SOL     OW 2462   1.521   4.783   2.753
  811SOL    HW1 2463   1.455   4.744   2.809
  811SOL    HW2 2464   1.598   4.727   2.766
  812SOL     OW 2465   3.575   4.620   4.930
  812SOL    HW1 2466   3.554   4.578   4.846
  812SOL    HW2 2467   3.500   4.601   4.985
  813SOL     OW 2468   3.337   4.662   2.008
  813SOL    HW1 2469   3.357   4.641   1.917
  813SOL    HW2 2470   3.355   4.582   2.056
  814SOL     OW 2471   1.045   4.618   4.299
  814SOL    HW1 2472   1.059   4.710   4.278
  814SOL    HW2 2473   1.035   4.616   4.395
  815SOL     OW 2474   0.583   3.318   0.851
  815SOL    HW1 2475   0.626   3.399   0.826
  815SOL    HW2 2476   0.537   3.290   0.771
  816SOL     OW 2477   0.105   1.357   2.183
  816SOL    HW1 2478   0.154   1.410   2.245
  816SOL    HW2 2479   0.036   1.415   2.150
  817SOL     OW 2480   1.925   4.938   0.891
  817SOL    HW1 2481   1.999   4.987   0.854
  817SOL    HW2 2482   1.853   5.001   0.892
  818SOL     OW 2483   2.865   1.543   2.541
  818SOL    HW1 2484   2.858   1.468   2.600
  818SOL    HW2 2485   2.895   1.507   2.458
  819SOL     OW 2486   1.364   0.253   0.584
  819SOL    HW1 2487   1.353   0.162   0.612
  819SOL    HW2 2488   1.458   0.269   0.589
  820SOL     OW 2489   2.952   4.560   2.721
  820SOL    HW1 2490   3.000   4.487   2.682
  820SOL    HW2 2491   2.871   4.521   2.753
  821SOL     OW 2492   3.314   4.593   1.745
  821SOL    HW1 2493   3.274   4.658   1.687
  821SOL    HW2 2494   3.351   4.528   1.685
  822SOL     OW 2495   1.589   1.698   3.130
  822SOL    HW1 2496   1.566   1.628   3.069
  822SOL    HW2 2497   1.615   1.652   3.210
  823SOL     OW 2498   3.305   0.484   4.123
  823SOL    HW1 2499   3.229   0.426   4.126
  823SOL    HW2 2500   3.348   0.472   4.208
  824SOL     OW 2501   3.229   3.737   0.119
  824SOL    HW1 2502   3.284   3.682   0.063
  824SOL    HW2 2503   3.275   3.742   0.202
  825SOL     OW 2504   3.909   2.688   0.896
  825SOL    HW1 2505   3.910   2.633   0.974
  825SOL    HW2 2506   3.978   2.650   0.840
  826SOL     OW 2507   1.852   1.074   1.446
  826SOL    HW1 2508   1.842   0.984   1.477
  826SOL    HW2 2509   1.883   1.066   1.356
  827SOL     OW 2510   1.648   3.761   4.087
  827SOL    HW1 2511   1.620   3.829   4.025
  827SOL    HW2 2512   1.699   3.700   4.034
  828SOL     OW 2513   0.147   0.776   1.288
  828SOL    HW1 2514   0.105   0.695   1.263
  828SOL    HW2 2515   0.083   0.821   1.344
  829SOL     OW 2516   4.516   4.330   2.254
  829SOL    HW1 2517   4.512   4.396   2.324
  829SOL    HW2 2518   4.609   4.308   2.248
  830SOL     OW 2519   4.281   0.355   0.883
  830SOL    HW1 2520   4.240   0.320   0.804
  830SOL    HW2 2521   4.340   0.285   0.912
  831SOL     OW 2522   1.324   2.467   0.294
  831SOL    HW1 2523   1.346   2.559   0.310
  831SOL    HW2 2524   1.397   2.434   0.241
  832SOL     OW 2525   1.595   2.056   3.001
  832SOL    HW1 2526   1.597   2.015   3.088
  832SOL    HW2 2527   1.644   2.138   3.013
  833SOL     OW 2528   3.731   4.929   4.038
  833SOL    HW1 2529   3.697   4.862   4.097
  833SOL    HW2 2530   3.779   4.881   3.971
  834SOL     OW 2531   4.264   2.649   0.930
  834SOL    HW1 2532   4.296   2.561   0.951
  834SOL    HW2 2533   4.218   2.639   0.847
  835SOL     OW 2534   3.930   2.384   0.971
  835SOL    HW1 2535   3.987   2.396   0.895
  835SOL    HW2 2536   3.901   2.293   0.964
  836SOL     OW 2537   4.817   0.494   4.749
  836SOL    HW1 2538   4.740   0.454   4.709
  836SOL    HW2 2539   4.866   0.420   4.785
  837SOL     OW 2540   3.938   0.400   2.355
  837SOL    HW1 2541   4.012   0.420   2.297
  837SOL    HW2 2542   3.896   0.323   2.316
  838SOL     OW 2543   4.556   2.926   3.147
  838SOL    HW1 2544   4.473   2.896   3.185
  838SOL    HW2 2545   4.599   2.973   3.219
  839SOL     OW 2546   4.109   3.123   2.793
  839SOL    HW1 2547   4.046   3.065   2.750
  839SOL    HW2 2548   4.138   3.073   2.870
  840SOL     OW 2549   1.532   2.729   0.043
  840SOL    HW1 2550   1.501   2.819   0.028
  840SOL    HW2 2551   1.626   2.738   0.053
  841SOL     OW 2552   4.622   4.903   3.058
  841SOL    HW1 2553   4.601   4.876   3.148
  841SOL    HW2 2554   4.666   4.828   3.020
  842SOL     OW 2555   3.945   3.723   2.179
  842SOL    HW1 2556   3.996   3.643   2.170
  842SOL    HW2 2557   3.945   3.762   2.092
  843SOL     OW 2558   2.838   3.837   4.330
  843SOL    HW1 2559   2.875   3.900   4.392
  843SOL    HW2 2560   2.744   3.853   4.333
  844SOL     OW 2561   3.791   1.107   2.404
  844SOL    HW1 2562   3.750   1.040   2.350
  844SOL    HW2 2563   3.805   1.065   2.489
  845SOL     OW 2564   0.558   0.025   1.489
  845SOL    HW1 2565   0.636   0.077   1.509
  845SOL    HW2 2566   0.535   0.051   1.400
  846SOL     OW 2567   2.368   1.754   1.409
  846SOL    HW1 2568   2.345   1.704   1.331
  846SOL    HW2 2569   2.327   1.840   1.395
  847SOL     OW 2570   2.263   3.189   1.919
  847SOL    HW1 2571   2.254   3.116   1.980
  847SOL    HW2 2572   2.292   3.150   1.837
  848SOL     OW 2573   0.703   2.332   1.316
  848SOL    HW1 2574   0.679   2.246   1.350
  848SOL    HW2 2575   0.790   2.348   1.351
  849SOL     OW 2576   2.856   2.328   1.933
  849SOL    HW1 2577   2.779   2.327   1.989
  849SOL    HW2 2578   2.893   2.240   1.942
  850SOL     OW 2579   3.405   1.192   0.632
  850SOL    HW1 2580   3.479   1.140   0.600
  850SOL    HW2 2581   3.430   1.218   0.721
  851SOL     OW 2582   3.259   3.475   4.132
  851SOL    HW1 2583   3.187   3.465   4.070
  851SOL    HW2 2584   3.244   3.408   4.198
  852SOL     OW 2585   0.849   0.968   3.051
  852SOL    HW1 2586   0.886   0.986   3.138
  852SOL    HW2 2587   0.916   0.997   2.990
  853SOL     OW 2588   4.228   4.600   2.164
  853SOL    HW1 2589   4.257   4.655   2.237
  853SOL    HW2 2590   4.268   4.640   2.087
  854SOL     OW 2591   2.660   0.087   1.019
  854SOL    HW1 2592   2.669   0.119   0.929
  854SOL    HW2 2593   2.566   0.092   1.037
  855SOL     OW 2594   0.978   1.268   1.322
  855SOL    HW1 2595   0.964   1.266   1.227
  855SOL    HW2 2596   1.067   1.235   1.334
  856SOL     OW 2597   2.102   3.359   4.799
  856SOL    HW1 2598   2.020   3.337   4.754
  856SOL    HW2 2599   2.123   3.447   4.768
  857SOL     OW 2600   0.092   0.174   0.294
  857SOL    HW1 2601   0.113   0.140   0.381
  857SOL    HW2 2602   0.172   0.218   0.265
  858SOL     OW 2603   3.259   2.786   4.227
  858SOL    HW1 2604   3.207   2.745   4.158
  858SOL    HW2 2605   3.304   2.858   4.184
  859SOL     OW 2606   2.993   4.851   1.267
  859SOL    HW1 2607   3.047   4.901   1.328
  859SOL    HW2 2608   2.950   4.785   1.321
  860SOL     OW 2609   1.001   4.944   2.948
  860SOL    HW1 2610   1.059   4.868   2.939
  860SOL    HW2 2611   1.020   4.979   3.035
  861SOL     OW 2612   2.835   1.029   2.837
  861SOL    HW1 2613   2.905   1.066   2.784
  861SOL    HW2 2614   2.767   1.007   2.773
  862SOL     OW 2615   0.463   2.847   3.430
  862SOL    HW1 2616   0.515   2.916   3.469
  862SOL    HW2 2617   0.527   2.782   3.400
  863SOL     OW 2618   0.265   0.032   4.386
  863SOL    HW1 2619   0.172   0.012   4.378
  863SOL    HW2 2620   0.300   0.019   4.298
  864SOL     OW 2621   3.860   2.063   4.310
  864SOL    HW1 2622   3.916   2.078   4.386
  864SOL    HW2 2623   3.773   2.048   4.347
  865SOL     OW 2624   0.454   1.298   0.608
  865SOL    HW1 2625   0.536   1.282   0.655
  865SOL    HW2 2626   0.428   1.212   0.576
  866SOL     OW 2627   2.820   1.499   1.646
  866SOL    HW1 2628   2.784   1.509   1.558
  866SOL    HW2 2629   2.792   1.412   1.673
  867SOL     OW 2630   4.294   2.177   0.248
  867SOL    HW1 2631   4.353   2.215   0.313
  867SOL    HW2 2632   4.218   2.236   0.249
  868SOL     OW 2633   2.887   0.477   4.057
  868SOL    HW1 2634   2.900   0.563   4.016
  868SOL    HW2 2635   2.971   0.432   4.047
  869SOL     OW 2636   3.506   1.970   4.671
  869SOL    HW1 2637   3.439   2.008   4.615
  869SOL    HW2 2638   3.472   1.979   4.759
  870SOL     OW 2639   0.269   3.013   2.191
  870SOL    HW1 2640   0.348   3.049   2.232
  870SOL    HW2 2641   0.285   3.022   2.097
  871SOL     OW 2642   3.108   1.597   4.412
  871SOL    HW1 2643   3.033   1.546   4.382
  871SOL    HW2 2644   3.167   1.532   4.450
  872SOL     OW 2645   0.664   2.258   2.453
  872SOL    HW1 2646   0.595   2.298   2.401
  872SOL    HW2 2647   0.684   2.323   2.521
  873SOL     OW 2648   0.807   1.639   3.791
  873SOL    HW1 2649   0.854   1.565   3.831
  873SOL    HW2 2650   0.731   1.599   3.749
  874SOL     OW 2651   0.151   3.554   1.341
  874SOL    HW1 2652   0.185   3.584   1.256
  874SOL    HW2 2653   0.221   3.498   1.376
  875SOL     OW 2654   2.526   0.719   1.290
  875SOL    HW1 2655   2.530   0.736   1.196
  875SOL    HW2 2656   2.611   0.681   1.311
  876SOL     OW 2657   3.162   1.443   1.275
  876SOL    HW1 2658   3.178   1.534   1.250
  876SOL    HW2 2659   3.067   1.437   1.285
  877SOL     OW 2660   0.521   4.617   2.628
  877SOL    HW1 2661   0.591   4.681   2.639
  877SOL    HW2 2662   0.529   4.559   2.704
  878SOL     OW 2663   1.508   1.470   1.270
  878SOL    HW1 2664   1.538   1.542   1.214
  878SOL    HW2 2665   1.574   1.402   1.261
  879SOL     OW 2666   1.936   2.604   4.507
  879SOL    HW1 2667   1.986   2.676   4.546
  879SOL    HW2 2668   1.875   2.577   4.575
  880SOL     OW 2669   0.419   4.273   3.173
  880SOL    HW1 2670   0.410   4.236   3.085
  880SOL    HW2 2671   0.345   4.236   3.222
  881SOL     OW 2672   2.854   2.889   3.611
  881SOL    HW1 2673   2.785   2.858   3.669
  881SOL    HW2 2674   2.853   2.984   3.621
  882SOL     OW 2675   1.175   4.077   1.816
  882SOL    HW1 2676   1.221   4.113   1.891
  882SOL    HW2 2677   1.119   4.148   1.785
  883SOL     OW 2678   3.359   3.089   4.639
  883SOL    HW1 2679   3.282   3.109   4.691
  883SOL    HW2 2680   3.339   3.004   4.599
  884SOL     OW 2681   0.103   4.931   0.038
  884SOL    HW1 2682   0.065   5.011   0.074
  884SOL    HW2 2683   0.027   4.878   0.011
  885SOL     OW 2684   2.548   2.122   1.362
  885SOL    HW1 2685   2.542   2.210   1.326
  885SOL    HW2 2686   2.633   2.089   1.333
  886SOL     OW 2687   1.681   3.450   2.847
  886SOL    HW1 2688   1.771   3.482   2.844
  886SOL    HW2 2689   1.679   3.378   2.784
  887SOL     OW 2690   1.715   0.548   2.768
  887SOL    HW1 2691   1.717   0.499   2.686
  887SOL    HW2 2692   1.776   0.621   2.754
  888SOL     OW 2693   3.773   3.538   4.782
  888SOL    HW1 2694   3.707   3.496   4.727
  888SOL    HW2 2695   3.845   3.475   4.787
  889SOL     OW 2696   4.811   4.291   2.057
  889SOL    HW1 2697   4.894   4.257   2.090
  889SOL    HW2 2698   4.784   4.356   2.123
  890SOL     OW 2699   1.781   0.731   0.236
  890SOL    HW1 2700   1.870   0.768   0.231
  890SOL    HW2 2701   1.736   0.786   0.300
  891SOL     OW 2702   2.706   1.125   4.631
  891SOL    HW1 2703   2.611   1.137   4.624
  891SOL    HW2 2704   2.735   1.116   4.540
  892SOL     OW 2705   0.590   4.396   3.988
  892SOL    HW1 2706   0.569   4.304   4.002
  892SOL    HW2 2707   0.568   4.439   4.071
  893SOL     OW 2708   0.559   2.610   1.428
  893SOL    HW1 2709   0.610   2.581   1.352
  893SOL    HW2 2710   0.483   2.653   1.390
  894SOL     OW 2711   3.252   4.115   2.471
  894SOL    HW1 2712   3.321   4.076   2.525
  894SOL    HW2 2713   3.201   4.041   2.440
  895SOL     OW 2714   0.042   2.289   0.002
  895SOL    HW1 2715   0.129   2.321   0.026
  895SOL    HW2 2716   0.054   2.251  -0.086
  896SOL     OW 2717   4.398   3.575   4.655
  896SOL    HW1 2718   4.472   3.635   4.664
  896SOL    HW2 2719   4.386   3.539   4.743
  897SOL     OW 2720   0.860   3.003   0.106
  897SOL    HW1 2721   0.837   3.088   0.067
  897SOL    HW2 2722   0.939   3.021   0.157
  898SOL     OW 2723   2.211   1.816   2.222
  898SOL    HW1 2724   2.155   1.763   2.164
  898SOL    HW2 2725   2.299   1.807   2.185
  899SOL     OW 2726   1.359   2.141   0.009
  899SOL    HW1 2727   1.399   2.213  -0.039
  899SOL    HW2 2728   1.377   2.161   0.101
  900SOL     OW 2729   0.157   0.778   1.663
  900SOL    HW1 2730   0.171   0.858   1.714
  900SOL    HW2 2731   0.204   0.710   1.712
  901SOL     OW 2732   3.148   1.113   2.858
  901SOL    HW1 2733   3.176   1.046   2.796
  901SOL    HW2 2734   3.070   1.152   2.818
  902SOL     OW 2735   4.530   4.514   2.504
  902SOL    HW1 2736   4.510   4.427   2.539
  902SOL    HW2 2737   4.449   4.563   2.515
  903SOL     OW 2738   3.281   0.689   1.606
  903SOL    HW1 2739   3.209   0.731   1.557
  903SOL    HW2 2740   3.246   0.678   1.694
  904SOL     OW 2741   0.740   1.247   4.216
  904SOL    HW1 2742   0.787   1.330   4.221
  904SOL    HW2 2743   0.730   1.219   4.306
  905SOL     OW 2744   0.478   4.861   1.870
  905SOL    HW1 2745   0.524   4.840   1.951
  905SOL    HW2 2746   0.387   4.875   1.897
  906SOL     OW 2747   3.182   0.175   0.992
  906SOL    HW1 2748   3.108   0.124   1.025
  906SOL    HW2 2749   3.259   0.122   1.012
  907SOL     OW 2750   4.633   1.579   1.439
  907SOL    HW1 2751   4.576   1.563   1.363
  907SOL    HW2 2752   4.694   1.647   1.409
  908SOL     OW 2753   4.226   3.534   2.994
  908SOL    HW1 2754   4.286   3.478   2.945
  908SOL    HW2 2755   4.197   3.480   3.067
  909SOL     OW 2756   2.060   1.821   4.543
  909SOL    HW1 2757   2.122   1.873   4.594
  909SOL    HW2 2758   2.114   1.756   4.498
  910SOL     OW 2759   1.281   1.656   1.350
  910SOL    HW1 2760   1.357   1.713   1.364
  910SOL    HW2 2761   1.316   1.578   1.309
  911SOL     OW 2762   1.051   3.385   2.531
  911SOL    HW1 2763   0.984   3.452   2.543
  911SOL    HW2 2764   1.100   3.384   2.613
  912SOL     OW 2765   1.947   2.052   4.859
  912SOL    HW1 2766   1.987   2.125   4.907
  912SOL    HW2 2767   1.857   2.080   4.845
  913SOL     OW 2768   0.487   1.375   1.905
  913SOL    HW1 2769   0.538   1.329   1.838
  913SOL    HW2 2770   0.450   1.306   1.959
  914SOL     OW 2771   4.589   4.167   1.020
  914SOL    HW1 2772   4.629   4.191   1.104
  914SOL    HW2 2773   4.578   4.072   1.025
  915SOL     OW 2774   3.576   3.636   1.371
  915SOL    HW1 2775   3.567   3.729   1.348
  915SOL    HW2 2776   3.653   3.633   1.428
  916SOL     OW 2777   4.151   3.531   2.147
  916SOL    HW1 2778   4.235   3.502   2.110
  916SOL    HW2 2779   4.173   3.558   2.236
  917SOL     OW 2780   3.352   2.595   4.595
  917SOL    HW1 2781   3.310   2.668   4.640
  917SOL    HW2 2782   3.282   2.531   4.581
  918SOL     OW 2783   0.688   4.148   4.602
  918SOL    HW1 2784   0.657   4.142   4.693
  918SOL    HW2 2785   0.611   4.125   4.550
  919SOL     OW 2786   3.236   3.729   4.267
  919SOL    HW1 2787   3.300   3.664   4.298
  919SOL    HW2 2788   3.185   3.682   4.201
  920SOL     OW 2789   2.938   2.230   3.357
  920SOL    HW1 2790   2.877   2.247   3.285
  920SOL    HW2 2791   2.950   2.135   3.357
  921SOL     OW 2792   0.598   1.720   2.407
  921SOL    HW1 2793   0.588   1.651   2.473
  921SOL    HW2 2794   0.591   1.802   2.456
  922SOL     OW 2795   2.374   1.868   1.794
  922SOL    HW1 2796   2.411   1.886   1.880
  922SOL    HW2 2797   2.407   1.938   1.738
  923SOL     OW 2798   0.309   2.363   4.883
  923SOL    HW1 2799   0.402   2.342   4.883
  923SOL    HW2 2800   0.301   2.440   4.940
  924SOL     OW 2801   3.168   4.598   3.872
  924SOL    HW1 2802   3.177   4.652   3.794
  924SOL    HW2 2803   3.258   4.574   3.895
  925SOL     OW 2804   0.169   1.021   4.611
  925SOL    HW1 2805   0.243   1.029   4.550
  925SOL    HW2 2806   0.095   0.998   4.556
  926SOL     OW 2807   0.899   4.107   3.139
  926SOL    HW1 2808   0.991   4.116   3.117
  926SOL    HW2 2809   0.872   4.195   3.166
  927SOL     OW 2810   0.109   1.460   1.404
  927SOL    HW1 2811   0.130   1.367   1.415
  927SOL    HW2 2812   0.039   1.477   1.467
  928SOL     OW 2813   3.018   3.109   2.461
  928SOL    HW1 2814   2.958   3.041   2.431
  928SOL    HW2 2815   2.980   3.191   2.428
  929SOL     OW 2816   1.126   0.457   1.802
  929SOL    HW1 2817   1.151   0.450   1.710
  929SOL    HW2 2818   1.132   0.368   1.836
  930SOL     OW 2819   1.439   1.213   2.866
  930SOL    HW1 2820   1.481   1.141   2.912
  930SOL    HW2 2821   1.405   1.174   2.785
  931SOL     OW 2822   2.527   0.322   0.330
  931SOL    HW1 2823   2.475   0.277   0.264
  931SOL    HW2 2824   2.498   0.413   0.326
  932SOL     OW 2825   3.603   3.235   0.043
  932SOL    HW1 2826   3.649   3.239   0.127
  932SOL    HW2 2827   3.665   3.192  -0.016
  933SOL     OW 2828   0.352   3.854   1.201
  933SOL    HW1 2829   0.363   3.949   1.194
  933SOL    HW2 2830   0.398   3.831   1.281
  934SOL     OW 2831   1.763   1.210   0.801
  934SOL    HW1 2832   1.679   1.196   0.759
  934SOL    HW2 2833   1.745   1.272   0.872
  935SOL     OW 2834   2.651   0.970   2.653
  935SOL    HW1 2835   2.697   0.890   2.679
  935SOL    HW2 2836   2.567   0.940   2.620
  936SOL     OW 2837   2.046   4.013   0.921
  936SOL    HW1 2838   1.990   3.937   0.939
  936SOL    HW2 2839   2.062   4.010   0.827
  937SOL     OW 2840   2.772   0.149   0.764
  937SOL    HW1 2841   2.866   0.153   0.780
  937SOL    HW2 2842   2.739   0.236   0.789
  938SOL     OW 2843   4.351   1.906   0.129
  938SOL    HW1 2844   4.347   1.897   0.034
  938SOL    HW2 2845   4.329   1.998   0.145
  939SOL     OW 2846   4.873   0.632   1.607
  939SOL    HW1 2847   4.946   0.689   1.631
  939SOL    HW2 2848   4.860   0.576   1.683
  940SOL     OW 2849   3.255   1.408   3.181
  940SOL    HW1 2850   3.304   1.370   3.108
  940SOL    HW2 2851   3.284   1.357   3.257
  941SOL     OW 2852   1.375   3.774   3.356
  941SOL    HW1 2853   1.398   3.714   3.285
  941SOL    HW2 2854   1.281   3.786   3.349
  942SOL     OW 2855   2.888   4.471   2.398
  942SOL    HW1 2856   2.974   4.500   2.369
  942SOL    HW2 2857   2.894   4.376   2.400
  943SOL     OW 2858   2.553   2.753   1.001
  943SOL    HW1 2859   2.574   2.797   1.084
  943SOL    HW2 2860   2.613   2.679   0.998
  944SOL     OW 2861   4.798   0.290   0.219
  944SOL    HW1 2862   4.870   0.237   0.184
  944SOL    HW2 2863   4.820   0.301   0.312
  945SOL     OW 2864   3.959   1.042   0.847
  945SOL    HW1 2865   3.906   1.118   0.869
  945SOL    HW2 2866   3.904   0.990   0.789
  946SOL     OW 2867   1.278   2.814   4.070
  946SOL    HW1 2868   1.230   2.731   4.079
  946SOL    HW2 2869   1.341   2.798   4.000
  947SOL     OW 2870   1.574   1.450   1.796
  947SOL    HW1 2871   1.511   1.505   1.843
  947SOL    HW2 2872   1.538   1.441   1.708
  948SOL     OW 2873   0.314   1.714   0.452
  948SOL    HW1 2874   0.291   1.703   0.544
  948SOL    HW2 2875   0.235   1.690   0.404
  949SOL     OW 2876   4.086   2.576   0.727
  949SOL    HW1 2877   4.100   2.581   0.632
  949SOL    HW2 2878   4.118   2.489   0.752
  950SOL     OW 2879   2.216   4.711   2.462
  950SOL    HW1 2880   2.235   4.620   2.485
  950SOL    HW2 2881   2.217   4.712   2.366
  951SOL     OW 2882   1.622   2.944   1.310
  951SOL    HW1 2883   1.535   2.943   1.269
  951SOL    HW2 2884   1.671   2.875   1.264
  952SOL     OW 2885   2.943   0.514   2.974
  952SOL    HW1 2886   2.913   0.529   3.064
  952SOL    HW2 2887   3.030   0.553   2.972
  953SOL     OW 2888   0.116   4.044   1.887
  953SOL    HW1 2889   0.110   3.974   1.822
  953SOL    HW2 2890   0.072   4.118   1.846
  954SOL     OW 2891   0.992   1.090   3.813
  954SOL    HW1 2892   1.042   1.159   3.768
  954SOL    HW2 2893   0.903   1.099   3.778
  955SOL     OW 2894   2.935   4.252   3.166
  955SOL    HW1 2895   2.962   4.192   3.097
  955SOL    HW2 2896   2.942   4.339   3.127
  956SOL     OW 2897   3.258   1.196   4.327
  956SOL    HW1 2898   3.317   1.265   4.356
  956SOL    HW2 2899   3.189   1.194   4.393
  957SOL     OW 2900   1.694   2.705   4.066
  957SOL    HW1 2901   1.682   2.614   4.091
  957SOL    HW2 2902   1.648   2.714   3.982
  958SOL     OW 2903   2.395   2.845   3.779
  958SOL    HW1 2904   2.488   2.865   3.769
  958SOL    HW2 2905   2.383   2.761   3.735
  959SOL     OW 2906   0.412   4.518   1.619
  959SOL    HW1 2907   0.390   4.513   1.712
  959SOL    HW2 2908   0.440   4.608   1.606
  960SOL     OW 2909   2.902   1.461   4.295
  960SOL    HW1 2910   2.832   1.395   4.292
  960SOL    HW2 2911   2.874   1.528   4.232
  961SOL     OW 2912   1.231   2.684   1.153
  961SOL    HW1 2913   1.287   2.608   1.160
  961SOL    HW2 2914   1.155   2.663   1.208
  962SOL     OW 2915   4.608   4.739   4.666
  962SOL    HW1 2916   4.592   4.768   4.577
  962SOL    HW2 2917   4.525   4.699   4.694
  963SOL     OW 2918   4.367   3.373   4.876
  963SOL    HW1 2919   4.449   3.333   4.906
  963SOL    HW2 2920   4.311   3.375   4.954
  964SOL     OW 2921   3.579   0.858   4.211
  964SOL    HW1 2922   3.515   0.926   4.190
  964SOL    HW2 2923   3.548   0.821   4.294
  965SOL     OW 2924   3.251   3.525   3.326
  965SOL    HW1 2925   3.185   3.478   3.275
  965SOL    HW2 2926   3.289   3.588   3.265
  966SOL     OW 2927   1.958   2.487   1.583
  966SOL    HW1 2928   1.965   2.459   1.674
  966SOL    HW2 2929   1.940   2.407   1.534
  967SOL     OW 2930   2.491   2.991   0.844
  967SOL    HW1 2931   2.500   2.912   0.897
  967SOL    HW2 2932   2.577   3.033   0.849
  968SOL     OW 2933   1.203   2.473   2.230
  968SOL    HW1 2934   1.201   2.484   2.325
  968SOL    HW2 2935   1.249   2.550   2.198
  969SOL     OW 2936   2.379   4.067   2.829
  969SOL    HW1 2937   2.380   4.112   2.745
  969SOL    HW2 2938   2.466   4.030   2.838
  970SOL     OW 2939   3.692   3.813   4.761
  970SOL    HW1 2940   3.732   3.731   4.789
  970SOL    HW2 2941   3.753   3.881   4.791
  971SOL     OW 2942   4.310   2.441   2.991
  971SOL    HW1 2943   4.303   2.361   3.043
  971SOL    HW2 2944   4.379   2.492   3.033
  972SOL     OW 2945   4.831   2.715   4.749
  972SOL    HW1 2946   4.752   2.702   4.802
  972SOL    HW2 2947   4.833   2.640   4.690
  973SOL     OW 2948   1.536   4.367   4.165
  973SOL    HW1 2949   1.614   4.408   4.128
  973SOL    HW2 2950   1.523   4.412   4.248
  974SOL     OW 2951   1.791   1.408   2.020
  974SOL    HW1 2952   1.832   1.492   2.001
  974SOL    HW2 2953   1.697   1.426   2.015
  975SOL     OW 2954   3.557   0.464   3.893
  975SOL    HW1 2955   3.560   0.551   3.852
  975SOL    HW2 2956   3.591   0.478   3.981
  976SOL     OW 2957   4.203   3.967   2.761
  976SOL    HW1 2958   4.252   3.885   2.761
  976SOL    HW2 2959   4.111   3.940   2.757
  977SOL     OW 2960   0.261   3.536   4.182
  977SOL    HW1 2961   0.324   3.470   4.154
  977SOL    HW2 2962   0.202   3.489   4.241
  978SOL     OW 2963   1.457   3.316   0.595
  978SOL    HW1 2964   1.522   3.278   0.653
  978SOL    HW2 2965   1.492   3.300   0.507
  979SOL     OW 2966   2.990   4.464   4.707
  979SOL    HW1 2967   2.957   4.413   4.634
  979SOL    HW2 2968   2.997   4.553   4.673
  980SOL     OW 2969   3.998   0.888   3.420
  980SOL    HW1 2970   3.969   0.967   3.465
  980SOL    HW2 2971   3.927   0.868   3.359
  981SOL     OW 2972   3.563   4.731   0.379
  981SOL    HW1 2973   3.584   4.648   0.335
  981SOL    HW2 2974   3.474   4.718   0.414
  982SOL     OW 2975   1.012   2.293   2.108
  982SOL    HW1 2976   0.995   2.237   2.183
  982SOL    HW2 2977   1.077   2.356   2.138
  983SOL     OW 2978   2.989   0.751   3.475
  983SOL    HW1 2979   2.983   0.847   3.470
  983SOL    HW2 2980   2.960   0.721   3.389
  984SOL     OW 2981   4.835   1.766   1.379
  984SOL    HW1 2982   4.903   1.766   1.446
  984SOL    HW2 2983   4.779   1.841   1.402
  985SOL     OW 2984   4.462   0.127   1.028
  985SOL    HW1 2985   4.432   0.046   0.987
  985SOL    HW2 2986   4.543   0.103   1.073
  986SOL     OW 2987   3.124   2.102   0.756
  986SOL    HW1 2988   3.181   2.171   0.791
  986SOL    HW2 2989   3.038   2.142   0.750
  987SOL     OW 2990   4.308   0.741   0.188
  987SOL    HW1 2991   4.300   0.691   0.270
  987SOL    HW2 2992   4.347   0.824   0.214
  988SOL     OW 2993   3.404   4.450   3.850
  988SOL    HW1 2994   3.385   4.359   3.827
  988SOL    HW2 2995   3.480   4.473   3.796
  989SOL     OW 2996   3.636   1.667   4.234
  989SOL    HW1 2997   3.591   1.715   4.303
  989SOL    HW2 2998   3.729   1.681   4.252
  990SOL     OW 2999   0.731   4.354   0.240
  990SOL    HW1 3000   0.764   4.266   0.259
  990SOL    HW2 3001   0.692   4.346   0.152
  991SOL     OW 3002   0.020   4.784   4.405
  991SOL    HW1 3003   0.038   4.752   4.317
  991SOL    HW2 3004  -0.016   4.707   4.451
  992SOL     OW 3005   1.254   4.674   3.577
  992SOL    HW1 3006   1.219   4.712   3.658
  992SOL    HW2 3007   1.240   4.579   3.588
  993SOL     OW 3008   3.776   3.972   2.985
  993SOL    HW1 3009   3.872   3.973   2.982
  993SOL    HW2 3010   3.755   3.928   3.067
  994SOL     OW 3011   0.392   4.322   4.694
  994SOL    HW1 3012   0.305   4.295   4.665
  994SOL    HW2 3013   0.396   4.416   4.674
  995SOL     OW 3014   3.083   3.324   0.037
  995SOL    HW1 3015   3.178   3.320   0.049
  995SOL    HW2 3016   3.067   3.413   0.006
  996SOL     OW 3017   3.974   0.684   0.745
  996SOL    HW1 3018   3.948   0.594   0.763
  996SOL    HW2 3019   4.069   0.685   0.757
  997SOL     OW 3020   1.743   2.335   4.897
  997SOL    HW1 3021   1.796   2.338   4.977
  997SOL    HW2 3022   1.734   2.426   4.870
  998SOL     OW 3023   3.324   1.955   1.974
  998SOL    HW1 3024   3.286   1.875   1.939
  998SOL    HW2 3025   3.418   1.945   1.959
  999SOL     OW 3026   3.979   2.983   3.212
  999SOL    HW1 3027   3.905   2.972   3.153
  999SOL    HW2 3028   4.055   2.987   3.155
 1000SOL     OW 3029   2.990   3.649   4.173
 1000SOL    HW1 3030   2.965   3.717   4.235
 1000SOL    HW2 3031   2.953   3.568   4.209
 1001SOL     OW 3032   1.103   3.075   4.392
 1001SOL    HW1 3033   1.067   3.136   4.456
 1001SOL    HW2 3034   1.035   3.010   4.379
 1002SOL     OW 3035   0.888   3.423   1.574
 1002SOL    HW1 3036   0.951   3.468   1.518
 1002SOL    HW2 3037   0.941   3.388   1.646
 1003SOL     OW 3038   1.854   4.678   0.927
 1003SOL    HW1 3039   1.775   4.656   0.878
 1003SOL    HW2 3040   1.876   4.766   0.897
 1004SOL     OW 3041   0.477   3.294   0.060
 1004SOL    HW1 3042   0.413   3.326  -0.004
 1004SOL    HW2 3043   0.450   3.334   0.143
 1005SOL     OW 3044   2.400   2.062   1.597
 1005SOL    HW1 3045   2.306   2.079   1.593
 1005SOL    HW2 3046   2.427   2.061   1.505
 1006SOL     OW 3047   0.295   3.953   4.090
 1006SOL    HW1 3048   0.345   3.967   4.010
 1006SOL    HW2 3049   0.240   3.877   4.071
 1007SOL     OW 3050   2.683   1.641   4.158
 1007SOL    HW1 3051   2.602   1.679   4.126
 1007SOL    HW2 3052   2.658   1.592   4.236
 1008SOL     OW 3053   0.758   1.329   0.399
 1008SOL    HW1 3054   0.699   1.399   0.372
 1008SOL    HW2 3055   0.716   1.289   0.474
 1009SOL     OW 3056   2.610   3.591   1.949
 1009SOL    HW1 3057   2.577   3.559   1.865
 1009SOL    HW2 3058   2.635   3.682   1.932
 1010SOL     OW 3059   4.764   3.701   3.000
 1010SOL    HW1 3060   4.717   3.669   3.077
 1010SOL    HW2 3061   4.757   3.629   2.937
 1011SOL     OW 3062   2.987   4.377   3.822
 1011SOL    HW1 3063   3.008   4.345   3.910
 1011SOL    HW2 3064   3.048   4.449   3.807
 1012SOL     OW 3065   1.302   2.242   3.074
 1012SOL    HW1 3066   1.364   2.224   3.145
 1012SOL    HW2 3067   1.265   2.156   3.053
 1013SOL     OW 3068   2.258   3.972   3.226
 1013SOL    HW1 3069   2.230   3.964   3.317
 1013SOL    HW2 3070   2.294   4.060   3.220
 1014SOL     OW 3071   0.117   4.111   4.343
 1014SOL    HW1 3072   0.143   4.043   4.405
 1014SOL    HW2 3073   0.185   4.110   4.275
 1015SOL     OW 3074   2.095   0.971   3.706
 1015SOL    HW1 3075   2.160   0.905   3.731
 1015SOL    HW2 3076   2.083   0.958   3.612
 1016SOL     OW 3077   2.174   0.171   1.714
 1016SOL    HW1 3078   2.175   0.097   1.654
 1016SOL    HW2 3079   2.267   0.192   1.727
 1017SOL     OW 3080   1.415   1.970   2.255
 1017SOL    HW1 3081   1.466   1.924   2.321
 1017SOL    HW2 3082   1.361   1.902   2.215
 1018SOL     OW 3083   2.846   1.836   3.730
 1018SOL    HW1 3084   2.835   1.780   3.653
 1018SOL    HW2 3085   2.770   1.893   3.729
 1019SOL     OW 3086   4.482   1.322   3.144
 1019SOL    HW1 3087   4.453   1.233   3.126
 1019SOL    HW2 3088   4.577   1.314   3.155
 1020SOL     OW 3089   0.348   0.013   2.708
 1020SOL    HW1 3090   0.371   0.032   2.799
 1020SOL    HW2 3091   0.272   0.069   2.690
 1021SOL     OW 3092   3.764   0.113   0.464
 1021SOL    HW1 3093   3.852   0.141   0.441
 1021SOL    HW2 3094   3.773   0.020   0.487
 1022SOL     OW 3095   0.414   2.096   3.801
 1022SOL    HW1 3096   0.504   2.093   3.768
 1022SOL    HW2 3097   0.414   2.033   3.874
 1023SOL     OW 3098   1.369   1.241   0.664
 1023SOL    HW1 3099   1.285   1.195   0.658
 1023SOL    HW2 3100   1.349   1.332   0.643
 1024SOL     OW 3101   3.122   0.485   0.761
 1024SOL    HW1 3102   3.183   0.432   0.709
 1024SOL    HW2 3103   3.136   0.574   0.730
 1025SOL     OW 3104   1.159   1.412   2.069
 1025SOL    HW1 3105   1.205   1.447   1.993
 1025SOL    HW2 3106   1.067   1.431   2.052
 1026SOL     OW 3107   0.149   2.873   0.853
 1026SOL    HW1 3108   0.100   2.871   0.935
 1026SOL    HW2 3109   0.198   2.791   0.852
 1027SOL     OW 3110   0.210   3.803   0.621
 1027SOL    HW1 3111   0.122   3.805   0.583
 1027SOL    HW2 3112   0.263   3.855   0.561
 1028SOL     OW 3113   1.634   0.497   4.190
 1028SOL    HW1 3114   1.591   0.436   4.250
 1028SOL    HW2 3115   1.670   0.565   4.246
 1029SOL     OW 3116   4.159   3.330   0.769
 1029SOL    HW1 3117   4.071   3.367   0.770
 1029SOL    HW2 3118   4.165   3.281   0.851
 1030SOL     OW 3119   1.440   1.264   0.151
 1030SOL    HW1 3120   1.348   1.283   0.136
 1030SOL    HW2 3121   1.440   1.196   0.218
 1031SOL     OW 3122   1.237   2.883   3.335
 1031SOL    HW1 3123   1.230   2.798   3.378
 1031SOL    HW2 3124   1.169   2.881   3.267
 1032SOL     OW 3125   3.572   4.781   4.217
 1032SOL    HW1 3126   3.627   4.704   4.200
 1032SOL    HW2 3127   3.485   4.744   4.232
 1033SOL     OW 3128   3.624   0.072   1.074
 1033SOL    HW1 3129   3.649   0.125   1.150
 1033SOL    HW2 3130   3.536   0.040   1.095
 1034SOL     OW 3131   0.349   4.468   1.876
 1034SOL    HW1 3132   0.390   4.527   1.939
 1034SOL    HW2 3133   0.403   4.388   1.879
 1035SOL     OW 3134   3.694   3.878   2.736
 1035SOL    HW1 3135   3.610   3.831   2.734
 1035SOL    HW2 3136   3.710   3.894   2.829
 1036SOL     OW 3137   0.729   0.483   1.365
 1036SOL    HW1 3138   0.780   0.489   1.445
 1036SOL    HW2 3139   0.726   0.573   1.331
 1037SOL     OW 3140   3.012   1.457   3.558
 1037SOL    HW1 3141   3.029   1.476   3.651
 1037SOL    HW2 3142   3.089   1.489   3.512
 1038SOL     OW 3143   1.686   0.008   0.416
 1038SOL    HW1 3144   1.745   0.041   0.349
 1038SOL    HW2 3145   1.599   0.011   0.376
 1039SOL     OW 3146   3.592   2.090   0.270
 1039SOL    HW1 3147   3.506   2.101   0.311
 1039SOL    HW2 3148   3.641   2.035   0.331
 1040SOL     OW 3149   4.149   4.147   0.229
 1040SOL    HW1 3150   4.097   4.166   0.151
 1040SOL    HW2 3151   4.239   4.135   0.196
 1041SOL     OW 3152   4.204   3.283   0.489
 1041SOL    HW1 3153   4.198   3.361   0.544
 1041SOL    HW2 3154   4.183   3.211   0.547
 1042SOL     OW 3155   1.832   3.555   2.092
 1042SOL    HW1 3156   1.746   3.512   2.101
 1042SOL    HW2 3157   1.842   3.569   1.998
 1043SOL     OW 3158   0.043   4.599   0.773
 1043SOL    HW1 3159   0.041   4.547   0.694
 1043SOL    HW2 3160   0.135   4.623   0.784
 1044SOL     OW 3161   2.312   2.833   4.450
 1044SOL    HW1 3162   2.252   2.856   4.520
 1044SOL    HW2 3163   2.256   2.797   4.381
 1045SOL     OW 3164   1.476   1.904   4.052
 1045SOL    HW1 3165   1.564   1.940   4.064
 1045SOL    HW2 3166   1.490   1.809   4.042
 1046SOL     OW 3167   2.680   3.648   1.368
 1046SOL    HW1 3168   2.750   3.712   1.364
 1046SOL    HW2 3169   2.695   3.591   1.293
 1047SOL     OW 3170   0.642   0.979   0.500
 1047SOL    HW1 3171   0.614   0.909   0.441
 1047SOL    HW2 3172   0.727   0.950   0.533
 1048SOL     OW 3173   4.540   1.823   4.811
 1048SOL    HW1 3174   4.512   1.739   4.846
 1048SOL    HW2 3175   4.624   1.841   4.854
 1049SOL     OW 3176   2.219   4.354   3.384
 1049SOL    HW1 3177   2.150   4.294   3.412
 1049SOL    HW2 3178   2.200   4.371   3.292
 1050SOL     OW 3179   4.202   0.420   3.352
 1050SOL    HW1 3180   4.115   0.453   3.376
 1050SOL    HW2 3181   4.184   0.344   3.297
 1051SOL     OW 3182   1.626   1.930   3.289
 1051SOL    HW1 3183   1.631   1.853   3.232
 1051SOL    HW2 3184   1.628   1.894   3.378
 1052SOL     OW 3185   0.489   2.116   4.264
 1052SOL    HW1 3186   0.485   2.042   4.324
 1052SOL    HW2 3187   0.408   2.165   4.281
 1053SOL     OW 3188   2.586   4.813   4.350
 1053SOL    HW1 3189   2.658   4.868   4.380
 1053SOL    HW2 3190   2.523   4.875   4.312
 1054SOL     OW 3191   0.798   2.912   1.290
 1054SOL    HW1 3192   0.709   2.944   1.302
 1054SOL    HW2 3193   0.809   2.908   1.195
 1055SOL     OW 3194   2.209   4.837   1.286
 1055SOL    HW1 3195   2.243   4.748   1.282
 1055SOL    HW2 3196   2.131   4.835   1.231
 1056SOL     OW 3197   0.641   3.346   3.088
 1056SOL    HW1 3198   0.634   3.289   3.012
 1056SOL    HW2 3199   0.704   3.413   3.062
 1057SOL     OW 3200   1.593   2.898   0.540
 1057SOL    HW1 3201   1.638   2.974   0.576
 1057SOL    HW2 3202   1.561   2.850   0.617
 1058SOL     OW 3203   1.739   1.356   3.040
 1058SOL    HW1 3204   1.751   1.449   3.061
 1058SOL    HW2 3205   1.817   1.314   3.075
 1059SOL     OW 3206   1.797   3.102   2.415
 1059SOL    HW1 3207   1.770   3.111   2.323
 1059SOL    HW2 3208   1.779   3.011   2.436
 1060SOL     OW 3209   4.517   4.262   2.606
 1060SOL    HW1 3210   4.599   4.215   2.589
 1060SOL    HW2 3211   4.473   4.210   2.674
 1061SOL     OW 3212   4.633   1.919   3.692
 1061SOL    HW1 3213   4.562   1.934   3.754
 1061SOL    HW2 3214   4.711   1.953   3.734
 1062SOL     OW 3215   4.249   4.206   1.593
 1062SOL    HW1 3216   4.164   4.250   1.594
 1062SOL    HW2 3217   4.308   4.267   1.638
 1063SOL     OW 3218   3.944   2.917   2.339
 1063SOL    HW1 3219   4.006   2.920   2.266
 1063SOL    HW2 3220   3.906   3.005   2.342
 1064SOL     OW 3221   0.942   2.110   1.036
 1064SOL    HW1 3222   1.024   2.153   1.060
 1064SOL    HW2 3223   0.953   2.090   0.943
 1065SOL     OW 3224   3.562   4.876   3.499
 1065SOL    HW1 3225   3.529   4.880   3.589
 1065SOL    HW2 3226   3.562   4.967   3.469
 1066SOL     OW 3227   1.407   3.864   2.851
 1066SOL    HW1 3228   1.410   3.786   2.796
 1066SOL    HW2 3229   1.498   3.883   2.871
 1067SOL     OW 3230   3.164   2.906   2.263
 1067SOL    HW1 3231   3.185   2.874   2.351
 1067SOL    HW2 3232   3.168   2.829   2.207
 1068SOL     OW 3233   1.106   1.445   4.418
 1068SOL    HW1 3234   1.100   1.351   4.403
 1068SOL    HW2 3235   1.177   1.455   4.482
 1069SOL     OW 3236   3.877   3.032   1.835
 1069SOL    HW1 3237   3.789   3.003   1.860
 1069SOL    HW2 3238   3.926   2.952   1.821
 1070SOL     OW 3239   4.607   1.654   1.787
 1070SOL    HW1 3240   4.692   1.682   1.753
 1070SOL    HW2 3241   4.554   1.638   1.709
 1071SOL     OW 3242   0.175   2.233   2.313
 1071SOL    HW1 3243   0.082   2.215   2.319
 1071SOL    HW2 3244   0.195   2.223   2.220
 1072SOL     OW 3245   0.571   2.725   0.636
 1072SOL    HW1 3246   0.635   2.711   0.706
 1072SOL    HW2 3247   0.623   2.758   0.563
 1073SOL     OW 3248   2.846   2.010   4.496
 1073SOL    HW1 3249   2.774   2.060   4.457
 1073SOL    HW2 3250   2.883   1.961   4.422
 1074SOL     OW 3251   4.468   2.321   2.360
 1074SOL    HW1 3252   4.415   2.267   2.418
 1074SOL    HW2 3253   4.451   2.411   2.389
 1075SOL     OW 3254   0.722   4.406   4.847
 1075SOL    HW1 3255   0.722   4.500   4.866
 1075SOL    HW2 3256   0.694   4.400   4.756
 1076SOL     OW 3257   2.541   3.513   1.703
 1076SOL    HW1 3258   2.535   3.602   1.670
 1076SOL    HW2 3259   2.601   3.469   1.643
 1077SOL     OW 3260   1.400   4.389   0.922
 1077SOL    HW1 3261   1.340   4.402   0.848
 1077SOL    HW2 3262   1.356   4.326   0.978
 1078SOL     OW 3263   0.177   3.574   0.093
 1078SOL    HW1 3264   0.187   3.669   0.106
 1078SOL    HW2 3265   0.084   3.558   0.108
 1079SOL     OW 3266   4.710   0.496   3.349
 1079SOL    HW1 3267   4.646   0.530   3.286
 1079SOL    HW2 3268   4.732   0.571   3.404
 1080SOL     OW 3269   0.473   4.044   4.442
 1080SOL    HW1 3270   0.513   3.969   4.398
 1080SOL    HW2 3271   0.393   4.009   4.481
 1081SOL     OW 3272   2.735   2.371   1.461
 1081SOL    HW1 3273   2.640   2.365   1.459
 1081SOL    HW2 3274   2.762   2.308   1.528
 1082SOL     OW 3275   4.229   4.420   2.815
 1082SOL    HW1 3276   4.273   4.339   2.787
 1082SOL    HW2 3277   4.191   4.399   2.900
 1083SOL     OW 3278   0.602   4.202   4.221
 1083SOL    HW1 3279   0.563   4.153   4.293
 1083SOL    HW2 3280   0.681   4.154   4.199
 1084SOL     OW 3281   4.540   0.672   4.405
 1084SOL    HW1 3282   4.556   0.578   4.417
 1084SOL    HW2 3283   4.577   0.692   4.319
 1085SOL     OW 3284   1.633   3.981   0.179
 1085SOL    HW1 3285   1.555   3.926   0.186
 1085SOL    HW2 3286   1.627   4.042   0.253
 1086SOL     OW 3287   0.257   3.655   2.544
 1086SOL    HW1 3288   0.238   3.604   2.623
 1086SOL    HW2 3289   0.173   3.695   2.521
 1087SOL     OW 3290   0.527   1.532   0.492
 1087SOL    HW1 3291   0.487   1.456   0.534
 1087SOL    HW2 3292   0.453   1.588   0.468
 1088SOL     OW 3293   1.560   2.757   0.826
 1088SOL    HW1 3294   1.588   2.694   0.893
 1088SOL    HW2 3295   1.578   2.712   0.743
 1089SOL     OW 3296   0.721   1.367   3.377
 1089SOL    HW1 3297   0.749   1.438   3.319
 1089SOL    HW2 3298   0.761   1.288   3.342
 1090SOL     OW 3299   3.347   1.324   2.921
 1090SOL    HW1 3300   3.319   1.413   2.942
 1090SOL    HW2 3301   3.268   1.282   2.885
 1091SOL     OW 3302   2.304   1.659   4.584
 1091SOL    HW1 3303   2.315   1.565   4.570
 1091SOL    HW2 3304   2.297   1.669   4.679
 1092SOL     OW 3305   0.083   3.515   2.715
 1092SOL    HW1 3306   0.162   3.461   2.709
 1092SOL    HW2 3307   0.059   3.512   2.807
 1093SOL     OW 3308   1.395   3.559   1.721
 1093SOL    HW1 3309   1.468   3.518   1.767
 1093SOL    HW2 3310   1.317   3.517   1.758
 1094SOL     OW 3311   0.061   4.220   1.379
 1094SOL    HW1 3312   0.098   4.227   1.291
 1094SOL    HW2 3313   0.111   4.150   1.420
 1095SOL     OW 3314   1.571   0.660   2.517
 1095SOL    HW1 3315   1.637   0.594   2.498
 1095SOL    HW2 3316   1.488   0.612   2.518
 1096SOL     OW 3317   3.942   1.227   3.317
 1096SOL    HW1 3318   3.919   1.284   3.391
 1096SOL    HW2 3319   3.863   1.226   3.262
 1097SOL     OW 3320   0.413   3.769   1.472
 1097SOL    HW1 3321   0.417   3.674   1.481
 1097SOL    HW2 3322   0.400   3.801   1.561
 1098SOL     OW 3323   0.625   3.247   4.369
 1098SOL    HW1 3324   0.545   3.197   4.349
 1098SOL    HW2 3325   0.594   3.337   4.379
 1099SOL     OW 3326   1.586   3.452   3.094
 1099SOL    HW1 3327   1.629   3.465   3.009
 1099SOL    HW2 3328   1.530   3.528   3.105
 1100SOL     OW 3329   3.704   1.776   2.708
 1100SOL    HW1 3330   3.764   1.823   2.765
 1100SOL    HW2 3331   3.692   1.833   2.632
 1101SOL     OW 3332   3.917   4.003   1.695
 1101SOL    HW1 3333   3.826   4.027   1.715
 1101SOL    HW2 3334   3.912   3.962   1.608
 1102SOL     OW 3335   2.934   1.478   1.143
 1102SOL    HW1 3336   2.922   1.417   1.070
 1102SOL    HW2 3337   2.966   1.558   1.102
 1103SOL     OW 3338   2.319   4.352   4.560
 1103SOL    HW1 3339   2.389   4.379   4.621
 1103SOL    HW2 3340   2.251   4.418   4.571
 1104SOL     OW 3341   1.207   3.581   4.883
 1104SOL    HW1 3342   1.266   3.537   4.821
 1104SOL    HW2 3343   1.122   3.581   4.840
 1105SOL     OW 3344   1.127   1.058   1.163
 1105SOL    HW1 3345   1.192   1.128   1.174
 1105SOL    HW2 3346   1.129   1.038   1.070
 1106SOL     OW 3347   3.404   0.024   3.713
 1106SOL    HW1 3348   3.439   0.074   3.786
 1106SOL    HW2 3349   3.346   0.084   3.668
 1107SOL     OW 3350   4.039   4.543   3.541
 1107SOL    HW1 3351   4.127   4.580   3.549
 1107SOL    HW2 3352   3.985   4.598   3.598
 1108SOL     OW 3353   4.141   0.898   0.971
 1108SOL    HW1 3354   4.093   0.958   0.914
 1108SOL    HW2 3355   4.226   0.939   0.983
 1109SOL     OW 3356   3.718   2.286   4.194
 1109SOL    HW1 3357   3.788   2.343   4.224
 1109SOL    HW2 3358   3.699   2.230   4.269
 1110SOL     OW 3359   0.310   2.902   4.832
 1110SOL    HW1 3360   0.379   2.956   4.870
 1110SOL    HW2 3361   0.352   2.856   4.760
 1111SOL     OW 3362   3.540   2.355   2.957
 1111SOL    HW1 3363   3.445   2.348   2.963
 1111SOL    HW2 3364   3.573   2.275   2.999
 1112SOL     OW 3365   2.774   3.532   2.957
 1112SOL    HW1 3366   2.820   3.528   2.873
 1112SOL    HW2 3367   2.722   3.612   2.952
 1113SOL     OW 3368   2.485   4.419   4.144
 1113SOL    HW1 3369   2.527   4.391   4.063
 1113SOL    HW2 3370   2.539   4.490   4.177
 1114SOL     OW 3371   3.558   0.637   1.225
 1114SOL    HW1 3372   3.622   0.697   1.263
 1114SOL    HW2 3373   3.605   0.597   1.151
 1115SOL     OW 3374   0.463   0.438   2.015
 1115SOL    HW1 3375   0.386   0.467   2.063
 1115SOL    HW2 3376   0.458   0.342   2.017
 1116SOL     OW 3377   0.026   3.991   3.914
 1116SOL    HW1 3378  -0.005   3.902   3.893
 1116SOL    HW2 3379   0.069   4.021   3.834
 1117SOL     OW 3380   0.514   3.740   0.405
 1117SOL    HW1 3381   0.464   3.820   0.422
 1117SOL    HW2 3382   0.592   3.771   0.359
 1118SOL     OW 3383   2.833   0.467   0.672
 1118SOL    HW1 3384   2.919   0.499   0.700
 1118SOL    HW2 3385   2.851   0.416   0.593
 1119SOL     OW 3386   3.357   4.599   2.314
 1119SOL    HW1 3387   3.416   4.532   2.349
 1119SOL    HW2 3388   3.365   4.672   2.376
 1120SOL     OW 3389   4.830   4.729   0.099
 1120SOL    HW1 3390   4.827   4.734   0.195
 1120SOL    HW2 3391   4.833   4.635   0.080
 1121SOL     OW 3392   0.386   0.450   0.113
 1121SOL    HW1 3393   0.360   0.388   0.045
 1121SOL    HW2 3394   0.303   0.485   0.146
 1122SOL     OW 3395   2.415   0.502   3.773
 1122SOL    HW1 3396   2.345   0.507   3.838
 1122SOL    HW2 3397   2.490   0.541   3.816
 1123SOL     OW 3398   0.366   1.640   1.802
 1123SOL    HW1 3399   0.387   1.547   1.814
 1123SOL    HW2 3400   0.450   1.685   1.810
 1124SOL     OW 3401   4.677   3.830   3.696
 1124SOL    HW1 3402   4.647   3.909   3.741
 1124SOL    HW2 3403   4.605   3.806   3.638
 1125SOL     OW 3404   1.619   0.853   1.791
 1125SOL    HW1 3405   1.685   0.918   1.813
 1125SOL    HW2 3406   1.624   0.789   1.862
 1126SOL     OW 3407   2.731   3.106   0.910
 1126SOL    HW1 3408   2.717   3.197   0.884
 1126SOL    HW2 3409   2.802   3.075   0.853
 1127SOL     OW 3410   4.021   0.583   3.700
 1127SOL    HW1 3411   4.031   0.506   3.756
 1127SOL    HW2 3412   4.110   0.619   3.693
 1128SOL     OW 3413   2.105   0.867   1.803
 1128SOL    HW1 3414   2.186   0.864   1.854
 1128SOL    HW2 3415   2.044   0.919   1.856
 1129SOL     OW 3416   4.745   0.360   3.685
 1129SOL    HW1 3417   4.773   0.403   3.603
 1129SOL    HW2 3418   4.700   0.429   3.733
 1130SOL     OW 3419   0.276   1.483   2.367
 1130SOL    HW1 3420   0.301   1.568   2.404
 1130SOL    HW2 3421   0.356   1.449   2.328
 1131SOL     OW 3422   1.413   0.856   3.802
 1131SOL    HW1 3423   1.357   0.797   3.752
 1131SOL    HW2 3424   1.356   0.931   3.822
 1132SOL     OW 3425   2.690   3.871   1.924
 1132SOL    HW1 3426   2.782   3.880   1.950
 1132SOL    HW2 3427   2.645   3.940   1.972
 1133SOL     OW 3428   4.046   1.635   1.468
 1133SOL    HW1 3429   4.071   1.727   1.480
 1133SOL    HW2 3430   4.123   1.585   1.494
 1134SOL     OW 3431   3.695   1.550   3.093
 1134SOL    HW1 3432   3.726   1.637   3.121
 1134SOL    HW2 3433   3.733   1.539   3.006
 1135SOL     OW 3434   1.022   1.615   0.867
 1135SOL    HW1 3435   1.020   1.553   0.940
 1135SOL    HW2 3436   0.985   1.566   0.794
 1136SOL     OW 3437   4.213   4.871   1.748
 1136SOL    HW1 3438   4.123   4.872   1.781
 1136SOL    HW2 3439   4.234   4.964   1.734
 1137SOL     OW 3440   2.557   2.230   1.741
 1137SOL    HW1 3441   2.510   2.171   1.682
 1137SOL    HW2 3442   2.489   2.284   1.781
 1138SOL     OW 3443   1.427   1.541   2.330
 1138SOL    HW1 3444   1.332   1.531   2.341
 1138SOL    HW2 3445   1.464   1.460   2.364
 1139SOL     OW 3446   3.433   4.165   1.329
 1139SOL    HW1 3447   3.353   4.206   1.298
 1139SOL    HW2 3448   3.483   4.146   1.249
 1140SOL     OW 3449   3.017   1.016   3.506
 1140SOL    HW1 3450   3.034   1.008   3.600
 1140SOL    HW2 3451   2.931   1.059   3.501
 1141SOL     OW 3452   3.080   0.940   2.213
 1141SOL    HW1 3453   3.124   0.859   2.239
 1141SOL    HW2 3454   2.997   0.911   2.176
 1142SOL     OW 3455   2.988   4.831   4.181
 1142SOL    HW1 3456   3.082   4.847   4.189
 1142SOL    HW2 3457   2.981   4.755   4.123
 1143SOL     OW 3458   1.128   2.431   0.926
 1143SOL    HW1 3459   1.061   2.444   0.993
 1143SOL    HW2 3460   1.176   2.514   0.924
 1144SOL     OW 3461   0.098   3.342   3.343
 1144SOL    HW1 3462   0.145   3.356   3.425
 1144SOL    HW2 3463   0.080   3.248   3.342
 1145SOL     OW 3464   3.182   0.893   3.047
 1145SOL    HW1 3465   3.157   0.932   3.131
 1145SOL    HW2 3466   3.187   0.967   2.987
 1146SOL     OW 3467   4.663   4.068   3.394
 1146SOL    HW1 3468   4.590   4.014   3.427
 1146SOL    HW2 3469   4.655   4.063   3.299
 1147SOL     OW 3470   2.877   2.355   4.053
 1147SOL    HW1 3471   2.953   2.369   4.109
 1147SOL    HW2 3472   2.865   2.260   4.052
 1148SOL     OW 3473   4.900   3.194   4.270
 1148SOL    HW1 3474   4.911   3.287   4.288
 1148SOL    HW2 3475   4.807   3.184   4.250
 1149SOL     OW 3476   1.977   4.704   2.786
 1149SOL    HW1 3477   1.974   4.724   2.692
 1149SOL    HW2 3478   2.068   4.718   2.811
 1150SOL     OW 3479   2.796   0.591   4.326
 1150SOL    HW1 3480   2.792   0.543   4.244
 1150SOL    HW2 3481   2.877   0.641   4.321
 1151SOL     OW 3482   1.883   2.794   0.674
 1151SOL    HW1 3483   1.905   2.870   0.620
 1151SOL    HW2 3484   1.842   2.733   0.613
 1152SOL     OW 3485   1.717   3.368   0.733
 1152SOL    HW1 3486   1.713   3.455   0.693
 1152SOL    HW2 3487   1.779   3.377   0.805
 1153SOL     OW 3488   1.178   4.855   2.142
 1153SOL    HW1 3489   1.159   4.812   2.225
 1153SOL    HW2 3490   1.273   4.848   2.132
 1154SOL     OW 3491   4.496   1.936   3.962
 1154SOL    HW1 3492   4.414   1.963   4.002
 1154SOL    HW2 3493   4.561   1.945   4.032
 1155SOL     OW 3494   2.797   3.118   1.439
 1155SOL    HW1 3495   2.845   3.037   1.453
 1155SOL    HW2 3496   2.782   3.121   1.344
 1156SOL     OW 3497   0.251   0.125   3.813
 1156SOL    HW1 3498   0.245   0.047   3.757
 1156SOL    HW2 3499   0.342   0.130   3.839
 1157SOL     OW 3500   4.215   2.034   0.915
 1157SOL    HW1 3501   4.305   2.004   0.902
 1157SOL    HW2 3502   4.161   1.959   0.892
 1158SOL     OW 3503   3.738   1.423   0.009
 1158SOL    HW1 3504   3.806   1.472  -0.037
 1158SOL    HW2 3505   3.745   1.452   0.100
 1159SOL     OW 3506   4.723   4.016   0.560
 1159SOL    HW1 3507   4.642   4.054   0.593
 1159SOL    HW2 3508   4.733   3.935   0.609
 1160SOL     OW 3509   3.476   0.630   2.182
 1160SOL    HW1 3510   3.395   0.585   2.155
 1160SOL    HW2 3511   3.460   0.658   2.272
 1161SOL     OW 3512   3.234   0.027   4.342
 1161SOL    HW1 3513   3.226   0.106   4.288
 1161SOL    HW2 3514   3.281   0.056   4.420
 1162SOL     OW 3515   2.041   0.478   4.887
 1162SOL    HW1 3516   1.954   0.518   4.890
 1162SOL    HW2 3517   2.077   0.491   4.974
 1163SOL     OW 3518   0.475   1.736   3.814
 1163SOL    HW1 3519   0.558   1.770   3.848
 1163SOL    HW2 3520   0.489   1.641   3.808
 1164SOL     OW 3521   4.361   4.186   2.810
 1164SOL    HW1 3522   4.313   4.103   2.810
 1164SOL    HW2 3523   4.408   4.187   2.893
 1165SOL     OW 3524   1.171   2.813   4.529
 1165SOL    HW1 3525   1.210   2.786   4.612
 1165SOL    HW2 3526   1.195   2.745   4.467
 1166SOL     OW 3527   2.899   0.532   2.143
 1166SOL    HW1 3528   2.922   0.526   2.050
 1166SOL    HW2 3529   2.862   0.620   2.153
 1167SOL     OW 3530   3.542   4.126   3.141
 1167SOL    HW1 3531   3.585   4.210   3.158
 1167SOL    HW2 3532   3.564   4.107   3.049
 1168SOL     OW 3533   1.495   0.364   3.572
 1168SOL    HW1 3534   1.581   0.363   3.530
 1168SOL    HW2 3535   1.432   0.362   3.500
 1169SOL     OW 3536   2.105   0.016   2.187
 1169SOL    HW1 3537   2.077   0.026   2.096
 1169SOL    HW2 3538   2.024   0.010   2.237
 1170SOL     OW 3539   0.512   1.737   2.101
 1170SOL    HW1 3540   0.604   1.737   2.126
 1170SOL    HW2 3541   0.482   1.649   2.123
 1171SOL     OW 3542   2.791   4.136   4.815
 1171SOL    HW1 3543   2.717   4.099   4.862
 1171SOL    HW2 3544   2.775   4.112   4.723
 1172SOL     OW 3545   4.462   2.355   1.530
 1172SOL    HW1 3546   4.406   2.433   1.531
 1172SOL    HW2 3547   4.468   2.331   1.437
 1173SOL     OW 3548   2.900   3.439   0.563
 1173SOL    HW1 3549   2.927   3.435   0.472
 1173SOL    HW2 3550   2.982   3.440   0.613
 1174SOL     OW 3551   1.638   4.324   2.097
 1174SOL    HW1 3552   1.606   4.236   2.074
 1174SOL    HW2 3553   1.731   4.311   2.115
 1175SOL     OW 3554   1.778   3.755   1.778
 1175SOL    HW1 3555   1.763   3.697   1.704
 1175SOL    HW2 3556   1.820   3.700   1.844
 1176SOL     OW 3557   1.391   1.286   4.164
 1176SOL    HW1 3558   1.474   1.285   4.117
 1176SOL    HW2 3559   1.394   1.207   4.219
 1177SOL     OW 3560   2.037   2.039   3.092
 1177SOL    HW1 3561   2.110   2.083   3.049
 1177SOL    HW2 3562   2.074   2.003   3.173
 1178SOL     OW 3563   2.507   0.677   3.250
 1178SOL    HW1 3564   2.499   0.652   3.342
 1178SOL    HW2 3565   2.445   0.620   3.204
 1179SOL     OW 3566   0.438   1.333   0.919
 1179SOL    HW1 3567   0.457   1.270   0.988
 1179SOL    HW2 3568   0.377   1.288   0.860
 1180SOL     OW 3569   3.577   1.316   0.811
 1180SOL    HW1 3570   3.613   1.369   0.739
 1180SOL    HW2 3571   3.508   1.370   0.848
 1181SOL     OW 3572   4.849   3.535   4.020
 1181SOL    HW1 3573   4.760   3.562   3.997
 1181SOL    HW2 3574   4.882   3.492   3.942
 1182SOL     OW 3575   3.268   1.721   1.817
 1182SOL    HW1 3576   3.313   1.679   1.891
 1182SOL    HW2 3577   3.219   1.650   1.776
 1183SOL     OW 3578   2.252   0.730   1.424
 1183SOL    HW1 3579   2.221   0.819   1.410
 1183SOL    HW2 3580   2.305   0.710   1.347
 1184SOL     OW 3581   2.440   2.396   1.420
 1184SOL    HW1 3582   2.349   2.419   1.441
 1184SOL    HW2 3583   2.471   2.467   1.365
 1185SOL     OW 3584   3.541   2.735   2.393
 1185SOL    HW1 3585   3.535   2.793   2.470
 1185SOL    HW2 3586   3.469   2.672   2.406
 1186SOL     OW 3587   3.501   0.540   4.728
 1186SOL    HW1 3588   3.409   0.520   4.746
 1186SOL    HW2 3589   3.550   0.487   4.791
 1187SOL     OW 3590   2.285   4.561   0.258
 1187SOL    HW1 3591   2.260   4.470   0.244
 1187SOL    HW2 3592   2.284   4.600   0.170
 1188SOL     OW 3593   2.595   4.938   4.804
 1188SOL    HW1 3594   2.690   4.924   4.797
 1188SOL    HW2 3595   2.568   4.969   4.718
 1189SOL     OW 3596   3.106   3.346   3.146
 1189SOL    HW1 3597   3.052   3.269   3.129
 1189SOL    HW2 3598   3.044   3.415   3.169
 1190SOL     OW 3599   2.690   2.177   0.274
 1190SOL    HW1 3600   2.717   2.238   0.205
 1190SOL    HW2 3601   2.757   2.186   0.342
 1191SOL     OW 3602   0.364   4.413   0.963
 1191SOL    HW1 3603   0.428   4.479   0.987
 1191SOL    HW2 3604   0.297   4.417   1.031
 1192SOL     OW 3605   4.796   4.528   3.857
 1192SOL    HW1 3606   4.791   4.518   3.761
 1192SOL    HW2 3607   4.764   4.444   3.891
 1193SOL     OW 3608   0.914   4.121   1.304
 1193SOL    HW1 3609   0.936   4.213   1.320
 1193SOL    HW2 3610   0.826   4.111   1.341
 1194SOL     OW 3611   4.606   3.741   2.322
 1194SOL    HW1 3612   4.528   3.797   2.321
 1194SOL    HW2 3613   4.632   3.733   2.231
 1195SOL     OW 3614   0.532   4.416   3.469
 1195SOL    HW1 3615   0.476   4.481   3.428
 1195SOL    HW2 3616   0.477   4.377   3.538
 1196SOL     OW 3617   3.211   2.952   1.490
 1196SOL    HW1 3618   3.296   2.963   1.533
 1196SOL    HW2 3619   3.174   2.874   1.531
 1197SOL     OW 3620   0.004   3.228   2.492
 1197SOL    HW1 3621   0.012   3.160   2.425
 1197SOL    HW2 3622  -0.020   3.307   2.443
 1198SOL     OW 3623   0.748   2.826   3.521
 1198SOL    HW1 3624   0.821   2.854   3.576
 1198SOL    HW2 3625   0.779   2.838   3.432
 1199SOL     OW 3626   0.431   2.166   2.178
 1199SOL    HW1 3627   0.433   2.254   2.216
 1199SOL    HW2 3628   0.514   2.126   2.202
 1200SOL     OW 3629   2.372   0.122   2.198
 1200SOL    HW1 3630   2.374   0.217   2.186
 1200SOL    HW2 3631   2.279   0.100   2.202
 1201SOL     OW 3632   2.800   3.049   4.866
 1201SOL    HW1 3633   2.797   3.108   4.941
 1201SOL    HW2 3634   2.842   2.970   4.900
 1202SOL     OW 3635   4.838   3.290   4.602
 1202SOL    HW1 3636   4.912   3.250   4.648
 1202SOL    HW2 3637   4.763   3.233   4.623
 1203SOL     OW 3638   0.105   0.046   3.339
 1203SOL    HW1 3639   0.154   0.128   3.342
 1203SOL    HW2 3640   0.025   0.068   3.291
 1204SOL     OW 3641   3.166   2.669   1.115
 1204SOL    HW1 3642   3.106   2.729   1.160
 1204SOL    HW2 3643   3.204   2.617   1.186
 1205SOL     OW 3644   1.591   1.444   0.846
 1205SOL    HW1 3645   1.500   1.446   0.876
 1205SOL    HW2 3646   1.638   1.496   0.911
 1206SOL     OW 3647   1.851   4.220   0.990
 1206SOL    HW1 3648   1.908   4.144   0.978
 1206SOL    HW2 3649   1.772   4.198   0.941
 1207SOL     OW 3650   1.122   3.944   3.292
 1207SOL    HW1 3651   1.132   3.992   3.374
 1207SOL    HW2 3652   1.201   3.965   3.242
 1208SOL     OW 3653   1.755   3.428   2.371
 1208SOL    HW1 3654   1.798   3.506   2.336
 1208SOL    HW2 3655   1.824   3.362   2.374
 1209SOL     OW 3656   1.554   1.710   2.788
 1209SOL    HW1 3657   1.504   1.633   2.816
 1209SOL    HW2 3658   1.571   1.758   2.869
 1210SOL     OW 3659   2.761   4.133   2.592
 1210SOL    HW1 3660   2.730   4.166   2.676
 1210SOL    HW2 3661   2.699   4.064   2.569
 1211SOL     OW 3662   3.734   3.615   4.296
 1211SOL    HW1 3663   3.681   3.541   4.267
 1211SOL    HW2 3664   3.717   3.683   4.230
 1212SOL     OW 3665   4.187   1.265   0.871
 1212SOL    HW1 3666   4.282   1.257   0.862
 1212SOL    HW2 3667   4.151   1.200   0.811
 1213SOL     OW 3668   2.637   2.025   3.717
 1213SOL    HW1 3669   2.602   1.978   3.641
 1213SOL    HW2 3670   2.562   2.043   3.772
 1214SOL     OW 3671   4.034   2.392   1.631
 1214SOL    HW1 3672   4.033   2.322   1.565
 1214SOL    HW2 3673   3.976   2.459   1.594
 1215SOL     OW 3674   1.711   4.621   2.881
 1215SOL    HW1 3675   1.665   4.541   2.905
 1215SOL    HW2 3676   1.803   4.596   2.881
 1216SOL     OW 3677   2.933   1.032   4.121
 1216SOL    HW1 3678   2.877   0.986   4.059
 1216SOL    HW2 3679   2.982   1.095   4.068
 1217SOL     OW 3680   0.323   1.053   0.847
 1217SOL    HW1 3681   0.260   1.041   0.918
 1217SOL    HW2 3682   0.374   0.972   0.846
 1218SOL     OW 3683   0.773   3.594   3.622
 1218SOL    HW1 3684   0.821   3.669   3.588
 1218SOL    HW2 3685   0.688   3.630   3.648
 1219SOL     OW 3686   3.318   4.648   4.388
 1219SOL    HW1 3687   3.234   4.604   4.399
 1219SOL    HW2 3688   3.328   4.702   4.466
 1220SOL     OW 3689   1.776   3.168   3.882
 1220SOL    HW1 3690   1.830   3.190   3.806
 1220SOL    HW2 3691   1.720   3.097   3.852
 1221SOL     OW 3692   0.016   3.018   2.313
 1221SOL    HW1 3693  -0.040   2.945   2.287
 1221SOL    HW2 3694   0.100   3.001   2.271
 1222SOL     OW 3695   3.392   3.417   2.351
 1222SOL    HW1 3696   3.388   3.392   2.443
 1222SOL    HW2 3697   3.384   3.334   2.304
 1223SOL     OW 3698   2.999   4.875   3.529
 1223SOL    HW1 3699   2.947   4.874   3.609
 1223SOL    HW2 3700   2.980   4.960   3.489
 1224SOL     OW 3701   4.445   2.572   3.208
 1224SOL    HW1 3702   4.492   2.517   3.270
 1224SOL    HW2 3703   4.512   2.607   3.150
 1225SOL     OW 3704   1.705   4.133   0.382
 1225SOL    HW1 3705   1.747   4.072   0.442
 1225SOL    HW2 3706   1.726   4.220   0.417
 1226SOL     OW 3707   4.944   3.777   3.676
 1226SOL    HW1 3708   4.968   3.838   3.606
 1226SOL    HW2 3709   4.850   3.790   3.688
 1227SOL     OW 3710   1.135   1.760   3.075
 1227SOL    HW1 3711   1.058   1.704   3.086
 1227SOL    HW2 3712   1.203   1.700   3.044
 1228SOL     OW 3713   4.114   0.117   3.029
 1228SOL    HW1 3714   4.197   0.152   2.995
 1228SOL    HW2 3715   4.046   0.163   2.980
 1229SOL     OW 3716   1.471   3.444   2.405
 1229SOL    HW1 3717   1.483   3.389   2.483
 1229SOL    HW2 3718   1.556   3.442   2.362
 1230SOL     OW 3719   0.215   4.035   2.508
 1230SOL    HW1 3720   0.129   4.027   2.467
 1230SOL    HW2 3721   0.276   4.002   2.442
 1231SOL     OW 3722   2.976   2.520   1.427
 1231SOL    HW1 3723   2.943   2.556   1.344
 1231SOL    HW2 3724   2.904   2.467   1.460
 1232SOL     OW 3725   4.367   2.569   2.454
 1232SOL    HW1 3726   4.324   2.597   2.534
 1232SOL    HW2 3727   4.448   2.621   2.450
 1233SOL     OW 3728   1.374   3.332   3.653
 1233SOL    HW1 3729   1.296   3.348   3.706
 1233SOL    HW2 3730   1.361   3.244   3.617
 1234SOL     OW 3731   1.978   4.167   0.130
 1234SOL    HW1 3732   1.973   4.073   0.113
 1234SOL    HW2 3733   1.888   4.197   0.125
 1235SOL     OW 3734   0.110   1.441   2.838
 1235SOL    HW1 3735   0.078   1.449   2.748
 1235SOL    HW2 3736   0.030   1.437   2.891
 1236SOL     OW 3737   3.123   0.926   0.509
 1236SOL    HW1 3738   3.043   0.882   0.538
 1236SOL    HW2 3739   3.135   0.998   0.571
 1237SOL     OW 3740   0.181   0.760   0.952
 1237SOL    HW1 3741   0.267   0.759   0.910
 1237SOL    HW2 3742   0.194   0.711   1.034
 1238SOL     OW 3743   4.135   1.269   1.304
 1238SOL    HW1 3744   4.143   1.240   1.395
 1238SOL    HW2 3745   4.137   1.365   1.308
 1239SOL     OW 3746   4.395   1.646   4.545
 1239SOL    HW1 3747   4.430   1.557   4.551
 1239SOL    HW2 3748   4.300   1.634   4.542
 1240SOL     OW 3749   3.672   3.831   4.110
 1240SOL    HW1 3750   3.684   3.914   4.063
 1240SOL    HW2 3751   3.633   3.772   4.046
 1241SOL     OW 3752   3.454   3.401   1.422
 1241SOL    HW1 3753   3.502   3.481   1.402
 1241SOL    HW2 3754   3.483   3.337   1.356
 1242SOL     OW 3755   0.498   3.431   1.099
 1242SOL    HW1 3756   0.565   3.402   1.162
 1242SOL    HW2 3757   0.524   3.392   1.016
 1243SOL     OW 3758   0.131   2.308   1.906
 1243SOL    HW1 3759   0.112   2.292   1.814
 1243SOL    HW2 3760   0.183   2.388   1.907
 1244SOL     OW 3761   0.958   3.795   3.079
 1244SOL    HW1 3762   0.865   3.776   3.064
 1244SOL    HW2 3763   0.959   3.884   3.114
 1245SOL     OW 3764   2.866   0.752   0.218
 1245SOL    HW1 3765   2.779   0.748   0.181
 1245SOL    HW2 3766   2.916   0.808   0.158
 1246SOL     OW 3767   2.864   2.816   0.944
 1246SOL    HW1 3768   2.898   2.863   1.021
 1246SOL    HW2 3769   2.932   2.827   0.878
 1247SOL     OW 3770   3.917   0.188   1.212
 1247SOL    HW1 3771   3.996   0.219   1.255
 1247SOL    HW2 3772   3.947   0.155   1.127
 1248SOL     OW 3773   0.131   1.871   4.694
 1248SOL    HW1 3774   0.198   1.804   4.712
 1248SOL    HW2 3775   0.049   1.830   4.721
 1249SOL     OW 3776   3.264   1.720   3.917
 1249SOL    HW1 3777   3.259   1.807   3.956
 1249SOL    HW2 3778   3.285   1.662   3.990
 1250SOL     OW 3779   1.286   2.639   0.835
 1250SOL    HW1 3780   1.300   2.703   0.905
 1250SOL    HW2 3781   1.317   2.682   0.756
 1251SOL     OW 3782   0.670   2.391   2.767
 1251SOL    HW1 3783   0.654   2.297   2.771
 1251SOL    HW2 3784   0.585   2.431   2.787
 1252SOL     OW 3785   1.288   4.389   4.553
 1252SOL    HW1 3786   1.243   4.350   4.628
 1252SOL    HW2 3787   1.301   4.317   4.492
 1253SOL     OW 3788   1.128   0.201   1.895
 1253SOL    HW1 3789   1.065   0.161   1.955
 1253SOL    HW2 3790   1.138   0.137   1.825
 1254SOL     OW 3791   2.760   1.853   0.501
 1254SOL    HW1 3792   2.758   1.925   0.564
 1254SOL    HW2 3793   2.810   1.888   0.427
 1255SOL     OW 3794   3.305   4.886   3.296
 1255SOL    HW1 3795   3.362   4.914   3.225
 1255SOL    HW2 3796   3.336   4.935   3.372
 1256SOL     OW 3797   1.798   2.157   3.364
 1256SOL    HW1 3798   1.731   2.146   3.432
 1256SOL    HW2 3799   1.763   2.112   3.288
 1257SOL     OW 3800   1.068   0.204   4.283
 1257SOL    HW1 3801   1.058   0.227   4.375
 1257SOL    HW2 3802   1.163   0.210   4.267
 1258SOL     OW 3803   3.795   2.280   1.318
 1258SOL    HW1 3804   3.751   2.314   1.240
 1258SOL    HW2 3805   3.814   2.189   1.297
 1259SOL     OW 3806   0.068   1.411   0.827
 1259SOL    HW1 3807   0.092   1.388   0.917
 1259SOL    HW2 3808   0.007   1.484   0.836
 1260SOL     OW 3809   4.058   0.966   3.070
 1260SOL    HW1 3810   4.149   0.981   3.044
 1260SOL    HW2 3811   4.010   1.037   3.029
 1261SOL     OW 3812   3.468   0.938   2.135
 1261SOL    HW1 3813   3.431   0.851   2.123
 1261SOL    HW2 3814   3.530   0.928   2.208
 1262SOL     OW 3815   1.367   0.449   3.796
 1262SOL    HW1 3816   1.416   0.423   3.718
 1262SOL    HW2 3817   1.293   0.389   3.798
 1263SOL     OW 3818   3.292   0.200   2.075
 1263SOL    HW1 3819   3.380   0.230   2.054
 1263SOL    HW2 3820   3.305   0.124   2.131
 1264SOL     OW 3821   3.467   1.818   3.725
 1264SOL    HW1 3822   3.414   1.800   3.648
 1264SOL    HW2 3823   3.421   1.774   3.797
 1265SOL     OW 3824   3.016   2.454   0.956
 1265SOL    HW1 3825   2.930   2.412   0.962
 1265SOL    HW2 3826   3.017   2.517   1.028
 1266SOL     OW 3827   2.289   2.031   1.296
 1266SOL    HW1 3828   2.277   2.118   1.257
 1266SOL    HW2 3829   2.383   2.023   1.310
 1267SOL     OW 3830   3.508   1.129   0.240
 1267SOL    HW1 3831   3.438   1.080   0.284
 1267SOL    HW2 3832   3.576   1.063   0.224
 1268SOL     OW 3833   4.138   2.854   3.853
 1268SOL    HW1 3834   4.215   2.801   3.875
 1268SOL    HW2 3835   4.169   2.915   3.786
 1269SOL     OW 3836   4.739   2.419   1.378
 1269SOL    HW1 3837   4.822   2.432   1.423
 1269SOL    HW2 3838   4.720   2.503   1.337
 1270SOL     OW 3839   0.248   2.244   4.291
 1270SOL    HW1 3840   0.201   2.197   4.223
 1270SOL    HW2 3841   0.209   2.331   4.291
 1271SOL     OW 3842   3.770   4.613   4.118
 1271SOL    HW1 3843   3.726   4.634   4.036
 1271SOL    HW2 3844   3.839   4.551   4.093
 1272SOL     OW 3845   1.033   3.862   3.756
 1272SOL    HW1 3846   1.127   3.851   3.746
 1272SOL    HW2 3847   0.997   3.846   3.669
 1273SOL     OW 3848   0.895   1.764   1.619
 1273SOL    HW1 3849   0.803   1.750   1.595
 1273SOL    HW2 3850   0.942   1.761   1.536
 1274SOL     OW 3851   1.025   3.100   2.452
 1274SOL    HW1 3852   1.096   3.074   2.512
 1274SOL    HW2 3853   0.987   3.178   2.492
 1275SOL     OW 3854   4.389   0.273   2.964
 1275SOL    HW1 3855   4.430   0.280   2.879
 1275SOL    HW2 3856   4.429   0.196   3.004
 1276SOL     OW 3857   4.022   4.598   1.335
 1276SOL    HW1 3858   4.008   4.662   1.404
 1276SOL    HW2 3859   4.103   4.553   1.360
 1277SOL     OW 3860   1.873   0.793   2.381
 1277SOL    HW1 3861   1.845   0.855   2.448
 1277SOL    HW2 3862   1.795   0.779   2.327
 1278SOL     OW 3863   4.539   0.463   2.068
 1278SOL    HW1 3864   4.571   0.392   2.124
 1278SOL    HW2 3865   4.548   0.429   1.979
 1279SOL     OW 3866   0.415   2.885   3.729
 1279SOL    HW1 3867   0.441   2.795   3.751
 1279SOL    HW2 3868   0.497   2.931   3.711
 1280SOL     OW 3869   4.381   3.549   2.605
 1280SOL    HW1 3870   4.475   3.562   2.593
 1280SOL    HW2 3871   4.372   3.457   2.628
 1281SOL     OW 3872   2.218   3.517   2.168
 1281SOL    HW1 3873   2.305   3.549   2.193
 1281SOL    HW2 3874   2.215   3.528   2.073
 1282SOL     OW 3875   1.946   3.479   3.567
 1282SOL    HW1 3876   1.864   3.498   3.612
 1282SOL    HW2 3877   1.999   3.434   3.632
 1283SOL     OW 3878   1.700   0.049   4.925
 1283SOL    HW1 3879   1.732   0.068   5.013
 1283SOL    HW2 3880   1.685   0.135   4.886
 1284SOL     OW 3881   4.834   1.677   4.747
 1284SOL    HW1 3882   4.802   1.730   4.820
 1284SOL    HW2 3883   4.783   1.707   4.671
 1285SOL     OW 3884   0.772   1.311   2.287
 1285SOL    HW1 3885   0.778   1.267   2.202
 1285SOL    HW2 3886   0.854   1.361   2.293
 1286SOL     OW 3887   4.734   1.779   4.140
 1286SOL    HW1 3888   4.669   1.820   4.196
 1286SOL    HW2 3889   4.797   1.849   4.120
 1287SOL     OW 3890   2.231   2.473   0.347
 1287SOL    HW1 3891   2.273   2.552   0.314
 1287SOL    HW2 3892   2.187   2.500   0.427
 1288SOL     OW 3893   1.337   3.579   0.165
 1288SOL    HW1 3894   1.287   3.569   0.085
 1288SOL    HW2 3895   1.359   3.490   0.191
 1289SOL     OW 3896   0.858   3.806   1.359
 1289SOL    HW1 3897   0.844   3.901   1.365
 1289SOL    HW2 3898   0.892   3.782   1.445
 1290SOL     OW 3899   2.576   4.045   4.613
 1290SOL    HW1 3900   2.560   3.977   4.548
 1290SOL    HW2 3901   2.504   4.107   4.599
 1291SOL     OW 3902   1.126   3.086   3.887
 1291SOL    HW1 3903   1.114   3.093   3.981
 1291SOL    HW2 3904   1.086   3.167   3.852
 1292SOL     OW 3905   1.143   1.839   0.151
 1292SOL    HW1 3906   1.130   1.875   0.063
 1292SOL    HW2 3907   1.202   1.765   0.138
 1293SOL     OW 3908   1.357   3.456   4.687
 1293SOL    HW1 3909   1.339   3.407   4.607
 1293SOL    HW2 3910   1.449   3.483   4.679
 1294SOL     OW 3911   2.283   2.956   2.318
 1294SOL    HW1 3912   2.206   2.943   2.262
 1294SOL    HW2 3913   2.280   3.050   2.340
 1295SOL     OW 3914   0.922   0.877   1.621
 1295SOL    HW1 3915   0.845   0.927   1.648
 1295SOL    HW2 3916   0.996   0.936   1.637
 1296SOL     OW 3917   0.699   0.784   3.477
 1296SOL    HW1 3918   0.640   0.836   3.423
 1296SOL    HW2 3919   0.785   0.797   3.437
 1297SOL     OW 3920   1.296   0.310   3.041
 1297SOL    HW1 3921   1.354   0.349   2.976
 1297SOL    HW2 3922   1.228   0.375   3.055
 1298SOL     OW 3923   2.304   0.727   4.745
 1298SOL    HW1 3924   2.244   0.800   4.758
 1298SOL    HW2 3925   2.258   0.667   4.686
 1299SOL     OW 3926   0.676   3.704   0.008
 1299SOL    HW1 3927   0.626   3.703  -0.074
 1299SOL    HW2 3928   0.615   3.673   0.074
 1300SOL     OW 3929   3.191   2.519   3.284
 1300SOL    HW1 3930   3.143   2.602   3.281
 1300SOL    HW2 3931   3.171   2.484   3.371
 1301SOL     OW 3932   4.242   4.255   3.346
 1301SOL    HW1 3933   4.177   4.313   3.308
 1301SOL    HW2 3934   4.204   4.227   3.430
 1302SOL     OW 3935   1.563   4.116   4.096
 1302SOL    HW1 3936   1.540   4.206   4.117
 1302SOL    HW2 3937   1.575   4.073   4.181
 1303SOL     OW 3938   0.227   3.233   0.855
 1303SOL    HW1 3939   0.169   3.298   0.894
 1303SOL    HW2 3940   0.237   3.261   0.764
 1304SOL     OW 3941   3.061   2.670   2.965
 1304SOL    HW1 3942   3.029   2.727   3.036
 1304SOL    HW2 3943   2.987   2.663   2.905
 1305SOL     OW 3944   3.529   4.031   2.183
 1305SOL    HW1 3945   3.481   4.086   2.121
 1305SOL    HW2 3946   3.561   4.092   2.249
 1306SOL     OW 3947   1.661   0.024   2.392
 1306SOL    HW1 3948   1.591   0.034   2.457
 1306SOL    HW2 3949   1.617  -0.012   2.315
 1307SOL     OW 3950   2.673   4.225   1.806
 1307SOL    HW1 3951   2.725   4.150   1.836
 1307SOL    HW2 3952   2.720   4.256   1.728
 1308SOL     OW 3953   1.547   2.378   3.222
 1308SOL    HW1 3954   1.553   2.460   3.174
 1308SOL    HW2 3955   1.610   2.320   3.179
 1309SOL     OW 3956   1.715   0.597   1.065
 1309SOL    HW1 3957   1.706   0.691   1.079
 1309SOL    HW2 3958   1.771   0.568   1.137
 1310SOL     OW 3959   2.702   3.633   3.594
 1310SOL    HW1 3960   2.711   3.720   3.556
 1310SOL    HW2 3961   2.788   3.593   3.581
 1311SOL     OW 3962   1.416   4.702   2.154
 1311SOL    HW1 3963   1.462   4.637   2.206
 1311SOL    HW2 3964   1.470   4.781   2.160
 1312SOL     OW 3965   4.156   2.535   3.256
 1312SOL    HW1 3966   4.120   2.535   3.345
 1312SOL    HW2 3967   4.250   2.544   3.269
 1313SOL     OW 3968   2.718   1.862   3.256
 1313SOL    HW1 3969   2.748   1.803   3.187
 1313SOL    HW2 3970   2.797   1.891   3.300
 1314SOL     OW 3971   0.654   0.447   0.904
 1314SOL    HW1 3972   0.648   0.460   0.809
 1314SOL    HW2 3973   0.565   0.464   0.936
 1315SOL     OW 3974   0.099   4.489   1.738
 1315SOL    HW1 3975   0.193   4.478   1.753
 1315SOL    HW2 3976   0.068   4.540   1.813
 1316SOL     OW 3977   4.596   3.815   4.143
 1316SOL    HW1 3978   4.637   3.760   4.211
 1316SOL    HW2 3979   4.629   3.779   4.061
 1317SOL     OW 3980   4.822   3.224   1.196
 1317SOL    HW1 3981   4.823   3.139   1.240
 1317SOL    HW2 3982   4.901   3.224   1.142
 1318SOL     OW 3983   2.651   1.715   1.885
 1318SOL    HW1 3984   2.563   1.719   1.849
 1318SOL    HW2 3985   2.693   1.643   1.837
 1319SOL     OW 3986   4.583   0.399   4.667
 1319SOL    HW1 3987   4.587   0.307   4.639
 1319SOL    HW2 3988   4.535   0.396   4.749
 1320SOL     OW 3989   2.082   2.606   3.797
 1320SOL    HW1 3990   2.178   2.604   3.795
 1320SOL    HW2 3991   2.058   2.670   3.730
 1321SOL     OW 3992   0.317   3.905   3.591
 1321SOL    HW1 3993   0.332   3.835   3.527
 1321SOL    HW2 3994   0.271   3.973   3.542
 1322SOL     OW 3995   3.339   1.926   0.284
 1322SOL    HW1 3996   3.272   1.938   0.218
 1322SOL    HW2 3997   3.420   1.916   0.235
 1323SOL     OW 3998   0.771   1.964   0.775
 1323SOL    HW1 3999   0.678   1.987   0.769
 1323SOL    HW2 4000   0.802   1.967   0.684
 1324SOL     OW 4001   1.350   1.977   1.200
 1324SOL    HW1 4002   1.266   1.937   1.179
 1324SOL    HW2 4003   1.348   1.986   1.296
 1325SOL     OW 4004   0.679   2.491   1.637
 1325SOL    HW1 4005   0.697   2.567   1.693
 1325SOL    HW2 4006   0.632   2.528   1.562
 1326SOL     OW 4007   2.787   2.338   4.632
 1326SOL    HW1 4008   2.723   2.296   4.576
 1326SOL    HW2 4009   2.769   2.304   4.720
 1327SOL     OW 4010   2.996   3.884   1.990
 1327SOL    HW1 4011   3.008   3.789   1.996
 1327SOL    HW2 4012   3.055   3.920   2.056
 1328SOL     OW 4013   0.842   4.909   1.192
 1328SOL    HW1 4014   0.794   4.992   1.187
 1328SOL    HW2 4015   0.799   4.853   1.126
 1329SOL     OW 4016   3.872   0.734   2.665
 1329SOL    HW1 4017   3.963   0.709   2.657
 1329SOL    HW2 4018   3.823   0.663   2.625
 1330SOL     OW 4019   2.920   4.611   3.995
 1330SOL    HW1 4020   3.010   4.600   3.962
 1330SOL    HW2 4021   2.895   4.525   4.028
 1331SOL     OW 4022   1.064   0.781   4.468
 1331SOL    HW1 4023   0.980   0.802   4.428
 1331SOL    HW2 4024   1.065   0.832   4.550
 1332SOL     OW 4025   2.520   4.361   0.850
 1332SOL    HW1 4026   2.609   4.365   0.815
 1332SOL    HW2 4027   2.519   4.427   0.920
 1333SOL     OW 4028   3.681   2.223   2.381
 1333SOL    HW1 4029   3.735   2.268   2.316
 1333SOL    HW2 4030   3.691   2.276   2.460
 1334SOL     OW 4031   0.583   1.705   0.006
 1334SOL    HW1 4032   0.619   1.659   0.082
 1334SOL    HW2 4033   0.648   1.693  -0.063
 1335SOL     OW 4034   0.369   4.747   1.171
 1335SOL    HW1 4035   0.405   4.811   1.110
 1335SOL    HW2 4036   0.438   4.736   1.237
 1336SOL     OW 4037   1.341   4.595   1.483
 1336SOL    HW1 4038   1.391   4.654   1.540
 1336SOL    HW2 4039   1.408   4.553   1.428
 1337SOL     OW 4040   4.425   2.361   0.927
 1337SOL    HW1 4041   4.473   2.403   0.999
 1337SOL    HW2 4042   4.473   2.280   0.910
 1338SOL     OW 4043   4.780   0.627   2.088
 1338SOL    HW1 4044   4.820   0.571   2.021
 1338SOL    HW2 4045   4.697   0.584   2.109
 1339SOL     OW 4046   1.350   2.525   1.528
 1339SOL    HW1 4047   1.430   2.550   1.481
 1339SOL    HW2 4048   1.282   2.580   1.489
 1340SOL     OW 4049   2.564   3.935   4.334
 1340SOL    HW1 4050   2.530   4.023   4.348
 1340SOL    HW2 4051   2.542   3.914   4.243
 1341SOL     OW 4052   1.858   4.310   1.458
 1341SOL    HW1 4053   1.928   4.267   1.408
 1341SOL    HW2 4054   1.865   4.402   1.433
 1342SOL     OW 4055   1.437   4.403   0.460
 1342SOL    HW1 4056   1.438   4.450   0.377
 1342SOL    HW2 4057   1.525   4.417   0.496
 1343SOL     OW 4058   2.819   2.203   1.667
 1343SOL    HW1 4059   2.858   2.199   1.754
 1343SOL    HW2 4060   2.727   2.223   1.683
 1344SOL     OW 4061   3.805   3.209   0.225
 1344SOL    HW1 4062   3.857   3.128   0.221
 1344SOL    HW2 4063   3.793   3.226   0.319
 1345SOL     OW 4064   3.060   2.145   4.634
 1345SOL    HW1 4065   3.032   2.186   4.716
 1345SOL    HW2 4066   2.981   2.104   4.600
 1346SOL     OW 4067   0.945   1.014   1.916
 1346SOL    HW1 4068   0.926   1.096   1.872
 1346SOL    HW2 4069   0.861   0.985   1.952
 1347SOL     OW 4070   4.780   4.004   4.270
 1347SOL    HW1 4071   4.842   3.986   4.340
 1347SOL    HW2 4072   4.759   3.918   4.234
 1348SOL     OW 4073   0.759   0.211   1.505
 1348SOL    HW1 4074   0.732   0.295   1.468
 1348SOL    HW2 4075   0.851   0.223   1.526
 1349SOL     OW 4076   1.156   4.475   0.149
 1349SOL    HW1 4077   1.071   4.503   0.184
 1349SOL    HW2 4078   1.144   4.477   0.054
 1350SOL     OW 4079   4.066   0.167   0.355
 1350SOL    HW1 4080   4.090   0.077   0.331
 1350SOL    HW2 4081   4.086   0.219   0.277
 1351SOL     OW 4082   0.555   4.205   1.814
 1351SOL    HW1 4083   0.628   4.255   1.778
 1351SOL    HW2 4084   0.553   4.125   1.761
 1352SOL     OW 4085   2.430   1.127   1.684
 1352SOL    HW1 4086   2.376   1.086   1.616
 1352SOL    HW2 4087   2.499   1.172   1.636
 1353SOL     OW 4088   2.797   1.265   1.429
 1353SOL    HW1 4089   2.812   1.355   1.400
 1353SOL    HW2 4090   2.719   1.271   1.485
 1354SOL     OW 4091   0.482   0.313   2.542
 1354SOL    HW1 4092   0.411   0.364   2.583
 1354SOL    HW2 4093   0.549   0.306   2.610
 1355SOL     OW 4094   2.449   3.670   4.821
 1355SOL    HW1 4095   2.408   3.753   4.844
 1355SOL    HW2 4096   2.493   3.642   4.901
 1356SOL     OW 4097   0.189   4.922   1.918
 1356SOL    HW1 4098   0.197   4.895   2.010
 1356SOL    HW2 4099   0.120   4.866   1.882
 1357SOL     OW 4100   1.194   0.115   3.973
 1357SOL    HW1 4101   1.278   0.158   3.993
 1357SOL    HW2 4102   1.213   0.021   3.976
 1358SOL     OW 4103   2.635   4.127   3.742
 1358SOL    HW1 4104   2.621   4.040   3.705
 1358SOL    HW2 4105   2.699   4.168   3.683
 1359SOL     OW 4106   1.538   0.350   1.478
 1359SOL    HW1 4107   1.550   0.271   1.424
 1359SOL    HW2 4108   1.495   0.318   1.557
 1360SOL     OW 4109   4.680   2.707   0.311
 1360SOL    HW1 4110   4.698   2.681   0.401
 1360SOL    HW2 4111   4.766   2.733   0.277
 1361SOL     OW 4112   2.267   4.355   4.001
 1361SOL    HW1 4113   2.330   4.352   4.073
 1361SOL    HW2 4114   2.317   4.327   3.924
 1362SOL     OW 4115   4.136   0.237   0.092
 1362SOL    HW1 4116   4.191   0.316   0.095
 1362SOL    HW2 4117   4.195   0.168   0.065
 1363SOL     OW 4118   0.870   2.174   3.973
 1363SOL    HW1 4119   0.776   2.179   3.992
 1363SOL    HW2 4120   0.900   2.098   4.023
 1364SOL     OW 4121   3.221   3.316   3.664
 1364SOL    HW1 4122   3.202   3.310   3.757
 1364SOL    HW2 4123   3.268   3.234   3.644
 1365SOL     OW 4124   3.158   1.134   1.478
 1365SOL    HW1 4125   3.119   1.188   1.546
 1365SOL    HW2 4126   3.238   1.099   1.517
 1366SOL     OW 4127   1.623   2.433   2.924
 1366SOL    HW1 4128   1.674   2.496   2.872
 1366SOL    HW2 4129   1.533   2.463   2.917
 1367SOL     OW 4130   1.105   2.247   1.202
 1367SOL    HW1 4131   1.196   2.246   1.172
 1367SOL    HW2 4132   1.080   2.339   1.201
 1368SOL     OW 4133   4.192   3.249   2.265
 1368SOL    HW1 4134   4.151   3.284   2.186
 1368SOL    HW2 4135   4.143   3.289   2.337
 1369SOL     OW 4136   4.275   0.669   3.420
 1369SOL    HW1 4137   4.265   0.658   3.514
 1369SOL    HW2 4138   4.293   0.580   3.388
 1370SOL     OW 4139   0.124   4.892   3.649
 1370SOL    HW1 4140   0.191   4.836   3.688
 1370SOL    HW2 4141   0.148   4.897   3.556
 1371SOL     OW 4142   1.375   4.886   1.389
 1371SOL    HW1 4143   1.304   4.942   1.355
 1371SOL    HW2 4144   1.338   4.798   1.388
 1372SOL     OW 4145   2.807   0.653   3.201
 1372SOL    HW1 4146   2.714   0.677   3.207
 1372SOL    HW2 4147   2.844   0.716   3.139
 1373SOL     OW 4148   3.025   0.430   1.015
 1373SOL    HW1 4149   3.081   0.353   1.025
 1373SOL    HW2 4150   3.054   0.470   0.933
 1374SOL     OW 4151   4.310   4.480   1.303
 1374SOL    HW1 4152   4.291   4.519   1.217
 1374SOL    HW2 4153   4.395   4.518   1.328
 1375SOL     OW 4154   3.475   1.126   3.110
 1375SOL    HW1 4155   3.444   1.180   3.038
 1375SOL    HW2 4156   3.564   1.101   3.085
 1376SOL     OW 4157   3.211   0.730   2.341
 1376SOL    HW1 4158   3.290   0.719   2.394
 1376SOL    HW2 4159   3.161   0.649   2.356
 1377SOL     OW 4160   4.673   2.195   1.199
 1377SOL    HW1 4161   4.665   2.246   1.118
 1377SOL    HW2 4162   4.686   2.261   1.267
 1378SOL     OW 4163   0.709   4.808   4.185
 1378SOL    HW1 4164   0.771   4.879   4.203
 1378SOL    HW2 4165   0.630   4.853   4.155
 1379SOL     OW 4166   2.441   4.145   3.342
 1379SOL    HW1 4167   2.417   4.096   3.421
 1379SOL    HW2 4168   2.449   4.236   3.371
 1380SOL     OW 4169   0.910   4.363   4.242
 1380SOL    HW1 4170   0.951   4.447   4.265
 1380SOL    HW2 4171   0.890   4.322   4.326
 1381SOL     OW 4172   3.975   0.607   3.396
 1381SOL    HW1 4173   3.989   0.587   3.489
 1381SOL    HW2 4174   4.015   0.693   3.385
 1382SOL     OW 4175   1.249   0.240   3.451
 1382SOL    HW1 4176   1.182   0.308   3.439
 1382SOL    HW2 4177   1.239   0.214   3.543
 1383SOL     OW 4178   3.565   4.503   1.292
 1383SOL    HW1 4179   3.591   4.437   1.228
 1383SOL    HW2 4180   3.625   4.577   1.276
 1384SOL     OW 4181   1.311   4.678   4.497
 1384SOL    HW1 4182   1.310   4.726   4.580
 1384SOL    HW2 4183   1.277   4.591   4.519
 1385SOL     OW 4184   2.048   2.300   3.393
 1385SOL    HW1 4185   1.999   2.336   3.467
 1385SOL    HW2 4186   1.998   2.224   3.364
 1386SOL     OW 4187   1.183   0.032   4.695
 1386SOL    HW1 4188   1.235  -0.044   4.721
 1386SOL    HW2 4189   1.207   0.101   4.757
 1387SOL     OW 4190   2.633   3.349   0.853
 1387SOL    HW1 4191   2.612   3.417   0.918
 1387SOL    HW2 4192   2.642   3.397   0.771
 1388SOL     OW 4193   2.376   0.954   0.980
 1388SOL    HW1 4194   2.374   0.871   0.932
 1388SOL    HW2 4195   2.461   0.993   0.956
 1389SOL     OW 4196   3.756   2.389   1.885
 1389SOL    HW1 4197   3.784   2.476   1.914
 1389SOL    HW2 4198   3.700   2.407   1.808
 1390SOL     OW 4199   2.445   2.862   4.191
 1390SOL    HW1 4200   2.388   2.845   4.265
 1390SOL    HW2 4201   2.396   2.924   4.137
 1391SOL     OW 4202   1.031   0.466   2.524
 1391SOL    HW1 4203   1.032   0.504   2.436
 1391SOL    HW2 4204   0.939   0.447   2.541
 1392SOL     OW 4205   1.684   4.109   3.415
 1392SOL    HW1 4206   1.644   4.188   3.451
 1392SOL    HW2 4207   1.678   4.045   3.487
 1393SOL     OW 4208   2.948   4.193   2.400
 1393SOL    HW1 4209   2.932   4.158   2.313
 1393SOL    HW2 4210   2.910   4.129   2.460
 1394SOL     OW 4211   3.138   2.861   2.783
 1394SOL    HW1 4212   3.120   2.775   2.820
 1394SOL    HW2 4213   3.214   2.893   2.832
 1395SOL     OW 4214   0.076   2.652   0.383
 1395SOL    HW1 4215   0.082   2.600   0.463
 1395SOL    HW2 4216   0.154   2.629   0.333
 1396SOL     OW 4217   3.634   1.897   1.159
 1396SOL    HW1 4218   3.599   1.977   1.118
 1396SOL    HW2 4219   3.726   1.916   1.175
 1397SOL     OW 4220   1.213   1.629   3.517
 1397SOL    HW1 4221   1.164   1.678   3.584
 1397SOL    HW2 4222   1.270   1.570   3.568
 1398SOL     OW 4223   1.847   3.211   1.831
 1398SOL    HW1 4224   1.780   3.183   1.769
 1398SOL    HW2 4225   1.905   3.268   1.781
 1399SOL     OW 4226   0.573   4.499   0.439
 1399SOL    HW1 4227   0.594   4.455   0.356
 1399SOL    HW2 4228   0.626   4.578   0.438
 1400SOL     OW 4229   0.065   4.625   2.855
 1400SOL    HW1 4230   0.117   4.658   2.928
 1400SOL    HW2 4231   0.125   4.569   2.806
 1401SOL     OW 4232   1.883   3.375   0.411
 1401SOL    HW1 4233   1.979   3.374   0.422
 1401SOL    HW2 4234   1.858   3.465   0.432
 1402SOL     OW 4235   2.945   0.205   3.005
 1402SOL    HW1 4236   3.004   0.133   3.027
 1402SOL    HW2 4237   2.960   0.271   3.074
 1403SOL     OW 4238   0.591   0.737   3.728
 1403SOL    HW1 4239   0.626   0.763   3.642
 1403SOL    HW2 4240   0.601   0.642   3.729
 1404SOL     OW 4241   2.713   2.531   3.915
 1404SOL    HW1 4242   2.679   2.464   3.856
 1404SOL    HW2 4243   2.780   2.485   3.967
 1405SOL     OW 4244   2.168   1.941   2.481
 1405SOL    HW1 4245   2.235   1.906   2.540
 1405SOL    HW2 4246   2.195   1.911   2.394
 1406SOL     OW 4247   3.656   4.652   3.871
 1406SOL    HW1 4248   3.578   4.701   3.897
 1406SOL    HW2 4249   3.626   4.597   3.798
 1407SOL     OW 4250   1.051   0.068   0.556
 1407SOL    HW1 4251   0.971   0.023   0.527
 1407SOL    HW2 4252   1.073   0.027   0.640
 1408SOL     OW 4253   0.953   0.001   2.020
 1408SOL    HW1 4254   0.897   0.003   2.097
 1408SOL    HW2 4255   1.033  -0.043   2.050
 1409SOL     OW 4256   1.923   4.900   3.574
 1409SOL    HW1 4257   1.838   4.908   3.530
 1409SOL    HW2 4258   1.986   4.934   3.510
 1410SOL     OW 4259   1.657   4.041   4.768
 1410SOL    HW1 4260   1.742   4.053   4.727
 1410SOL    HW2 4261   1.604   3.995   4.703
 1411SOL     OW 4262   3.637   1.025   0.562
 1411SOL    HW1 4263   3.670   0.996   0.477
 1411SOL    HW2 4264   3.648   0.949   0.620
 1412SOL     OW 4265   1.379   2.203   1.818
 1412SOL    HW1 4266   1.298   2.193   1.869
 1412SOL    HW2 4267   1.407   2.293   1.835
 1413SOL     OW 4268   2.406   0.868   2.858
 1413SOL    HW1 4269   2.370   0.947   2.817
 1413SOL    HW2 4270   2.335   0.804   2.852
 1414SOL     OW 4271   2.822   4.887   2.181
 1414SOL    HW1 4272   2.744   4.831   2.186
 1414SOL    HW2 4273   2.860   4.883   2.269
 1415SOL     OW 4274   0.903   4.206   4.921
 1415SOL    HW1 4275   0.821   4.256   4.912
 1415SOL    HW2 4276   0.882   4.119   4.887
 1416SOL     OW 4277   3.903   2.698   3.868
 1416SOL    HW1 4278   3.955   2.620   3.852
 1416SOL    HW2 4279   3.967   2.769   3.871
 1417SOL     OW 4280   4.611   0.219   3.432
 1417SOL    HW1 4281   4.620   0.290   3.496
 1417SOL    HW2 4282   4.678   0.155   3.458
 1418SOL     OW 4283   4.383   1.856   0.799
 1418SOL    HW1 4284   4.339   1.771   0.795
 1418SOL    HW2 4285   4.432   1.862   0.717
 1419SOL     OW 4286   0.763   3.249   0.017
 1419SOL    HW1 4287   0.677   3.281   0.042
 1419SOL    HW2 4288   0.821   3.325   0.026
 1420SOL     OW 4289   1.718   4.757   1.156
 1420SOL    HW1 4290   1.780   4.721   1.092
 1420SOL    HW2 4291   1.640   4.778   1.104
 1421SOL     OW 4292   3.194   3.514   0.323
 1421SOL    HW1 4293   3.124   3.578   0.306
 1421SOL    HW2 4294   3.274   3.564   0.313
 1422SOL     OW 4295   0.406   2.643   2.556
 1422SOL    HW1 4296   0.488   2.640   2.606
 1422SOL    HW2 4297   0.401   2.733   2.524
 1423SOL     OW 4298   3.796   2.146   0.942
 1423SOL    HW1 4299   3.776   2.087   0.870
 1423SOL    HW2 4300   3.711   2.163   0.983
 1424SOL     OW 4301   1.939   4.791   2.519
 1424SOL    HW1 4302   2.031   4.780   2.491
 1424SOL    HW2 4303   1.919   4.882   2.498
 1425SOL     OW 4304   4.595   4.759   2.349
 1425SOL    HW1 4305   4.604   4.713   2.266
 1425SOL    HW2 4306   4.601   4.690   2.415
 1426SOL     OW 4307   0.085   0.301   3.645
 1426SOL    HW1 4308   0.156   0.245   3.675
 1426SOL    HW2 4309   0.007   0.246   3.653
 1427SOL     OW 4310   3.872   3.199   2.327
 1427SOL    HW1 4311   3.925   3.267   2.368
 1427SOL    HW2 4312   3.814   3.247   2.267
 1428SOL     OW 4313   4.694   4.777   3.641
 1428SOL    HW1 4314   4.731   4.691   3.620
 1428SOL    HW2 4315   4.626   4.758   3.707
 1429SOL     OW 4316   0.372   3.975   0.490
 1429SOL    HW1 4317   0.355   4.016   0.406
 1429SOL    HW2 4318   0.466   3.985   0.503
 1430SOL     OW 4319   2.513   3.418   4.644
 1430SOL    HW1 4320   2.502   3.513   4.646
 1430SOL    HW2 4321   2.603   3.404   4.676
 1431SOL     OW 4322   4.711   1.027   2.594
 1431SOL    HW1 4323   4.664   0.946   2.573
 1431SOL    HW2 4324   4.642   1.094   2.598
 1432SOL     OW 4325   4.847   3.531   3.313
 1432SOL    HW1 4326   4.922   3.479   3.341
 1432SOL    HW2 4327   4.879   3.621   3.313
 1433SOL     OW 4328   2.923   1.644   4.726
 1433SOL    HW1 4329   2.982   1.571   4.743
 1433SOL    HW2 4330   2.980   1.718   4.709
 1434SOL     OW 4331   2.626   3.685   4.613
 1434SOL    HW1 4332   2.721   3.699   4.616
 1434SOL    HW2 4333   2.597   3.699   4.703
 1435SOL     OW 4334   4.569   1.790   3.023
 1435SOL    HW1 4335   4.498   1.823   3.078
 1435SOL    HW2 4336   4.541   1.702   2.998
 1436SOL     OW 4337   3.985   3.583   4.346
 1436SOL    HW1 4338   4.000   3.571   4.439
 1436SOL    HW2 4339   3.890   3.585   4.337
 1437SOL     OW 4340   3.701   2.630   2.791
 1437SOL    HW1 4341   3.648   2.653   2.867
 1437SOL    HW2 4342   3.712   2.712   2.743
 1438SOL     OW 4343   3.018   1.347   0.493
 1438SOL    HW1 4344   3.047   1.403   0.566
 1438SOL    HW2 4345   3.098   1.304   0.463
 1439SOL     OW 4346   1.739   1.133   3.333
 1439SOL    HW1 4347   1.730   1.081   3.413
 1439SOL    HW2 4348   1.759   1.069   3.265
 1440SOL     OW 4349   3.095   0.250   1.911
 1440SOL    HW1 4350   3.033   0.179   1.927
 1440SOL    HW2 4351   3.168   0.232   1.970
 1441SOL     OW 4352   2.194   2.722   4.249
 1441SOL    HW1 4353   2.118   2.715   4.191
 1441SOL    HW2 4354   2.256   2.658   4.216
 1442SOL     OW 4355   3.823   1.263   1.609
 1442SOL    HW1 4356   3.772   1.295   1.683
 1442SOL    HW2 4357   3.818   1.334   1.544
 1443SOL     OW 4358   3.179   3.342   1.936
 1443SOL    HW1 4359   3.111   3.314   1.998
 1443SOL    HW2 4360   3.171   3.281   1.862
 1444SOL     OW 4361   4.928   4.936   0.679
 1444SOL    HW1 4362   4.863   4.875   0.714
 1444SOL    HW2 4363   4.974   4.970   0.756
 1445SOL     OW 4364   4.045   4.144   2.509
 1445SOL    HW1 4365   4.008   4.082   2.446
 1445SOL    HW2 4366   4.015   4.112   2.594
 1446SOL     OW 4367   3.777   4.486   1.070
 1446SOL    HW1 4368   3.820   4.509   0.987
 1446SOL    HW2 4369   3.764   4.570   1.114
 1447SOL     OW 4370   4.507   3.896   1.140
 1447SOL    HW1 4371   4.487   3.899   1.233
 1447SOL    HW2 4372   4.422   3.886   1.097
 1448SOL     OW 4373   0.661   0.222   2.730
 1448SOL    HW1 4374   0.753   0.200   2.744
 1448SOL    HW2 4375   0.648   0.303   2.780
 1449SOL     OW 4376   3.471   2.148   0.782
 1449SOL    HW1 4377   3.448   2.101   0.702
 1449SOL    HW2 4378   3.450   2.239   0.763
 1450SOL     OW 4379   2.251   2.912   1.684
 1450SOL    HW1 4380   2.262   3.004   1.659
 1450SOL    HW2 4381   2.173   2.884   1.636
 1451SOL     OW 4382   0.165   4.347   3.313
 1451SOL    HW1 4383   0.239   4.392   3.354
 1451SOL    HW2 4384   0.164   4.381   3.223
 1452SOL     OW 4385   1.937   0.232   4.902
 1452SOL    HW1 4386   1.905   0.244   4.812
 1452SOL    HW2 4387   1.979   0.315   4.924
 1453SOL     OW 4388   0.088   0.487   1.090
 1453SOL    HW1 4389   0.028   0.469   1.017
 1453SOL    HW2 4390   0.030   0.511   1.163
 1454SOL     OW 4391   4.069   3.815   4.878
 1454SOL    HW1 4392   4.041   3.760   4.805
 1454SOL    HW2 4393   3.992   3.819   4.935
 1455SOL     OW 4394   3.270   0.152   4.046
 1455SOL    HW1 4395   3.356   0.190   4.026
 1455SOL    HW2 4396   3.214   0.180   3.974
 1456SOL     OW 4397   1.896   2.753   1.791
 1456SOL    HW1 4398   1.936   2.792   1.714
 1456SOL    HW2 4399   1.938   2.668   1.801
 1457SOL     OW 4400   3.389   4.823   4.574
 1457SOL    HW1 4401   3.363   4.902   4.526
 1457SOL    HW2 4402   3.414   4.854   4.661
 1458SOL     OW 4403   3.953   0.612   0.388
 1458SOL    HW1 4404   3.923   0.700   0.413
 1458SOL    HW2 4405   4.038   0.602   0.431
 1459SOL     OW 4406   3.359   4.309   4.812
 1459SOL    HW1 4407   3.264   4.296   4.821
 1459SOL    HW2 4408   3.386   4.240   4.751
 1460SOL     OW 4409   3.387   0.997   1.565
 1460SOL    HW1 4410   3.408   0.917   1.614
 1460SOL    HW2 4411   3.460   1.057   1.584
 1461SOL     OW 4412   2.783   0.714   2.663
 1461SOL    HW1 4413   2.877   0.707   2.651
 1461SOL    HW2 4414   2.747   0.636   2.620
 1462SOL     OW 4415   4.572   0.780   3.743
 1462SOL    HW1 4416   4.498   0.804   3.799
 1462SOL    HW2 4417   4.570   0.846   3.673
 1463SOL     OW 4418   3.883   4.368   0.206
 1463SOL    HW1 4419   3.909   4.325   0.288
 1463SOL    HW2 4420   3.843   4.297   0.154
 1464SOL     OW 4421   0.967   4.737   1.610
 1464SOL    HW1 4422   0.877   4.712   1.629
 1464SOL    HW2 4423   0.965   4.769   1.520
 1465SOL     OW 4424   3.892   4.304   2.287
 1465SOL    HW1 4425   3.924   4.305   2.196
 1465SOL    HW2 4426   3.971   4.319   2.340
 1466SOL     OW 4427   4.352   3.841   3.847
 1466SOL    HW1 4428   4.362   3.900   3.922
 1466SOL    HW2 4429   4.341   3.754   3.887
 1467SOL     OW 4430   2.688   0.355   4.567
 1467SOL    HW1 4431   2.772   0.377   4.527
 1467SOL    HW2 4432   2.710   0.323   4.654
 1468SOL     OW 4433   4.880   1.242   1.881
 1468SOL    HW1 4434   4.811   1.305   1.902
 1468SOL    HW2 4435   4.955   1.295   1.856
 1469SOL     OW 4436   4.735   0.101   1.945
 1469SOL    HW1 4437   4.699   0.182   1.982
 1469SOL    HW2 4438   4.794   0.130   1.876
 1470SOL     OW 4439   1.784   4.264   3.628
 1470SOL    HW1 4440   1.769   4.290   3.718
 1470SOL    HW2 4441   1.817   4.175   3.633
 1471SOL     OW 4442   4.466   1.390   4.340
 1471SOL    HW1 4443   4.389   1.427   4.381
 1471SOL    HW2 4444   4.464   1.297   4.362
 1472SOL     OW 4445   0.855   2.748   4.921
 1472SOL    HW1 4446   0.829   2.696   4.997
 1472SOL    HW2 4447   0.852   2.839   4.951
 1473SOL     OW 4448   4.677   4.317   3.966
 1473SOL    HW1 4449   4.587   4.347   3.978
 1473SOL    HW2 4450   4.694   4.264   4.044
 1474SOL     OW 4451   3.531   3.919   1.422
 1474SOL    HW1 4452   3.524   3.858   1.495
 1474SOL    HW2 4453   3.473   3.991   1.445
 1475SOL     OW 4454   4.619   0.106   4.614
 1475SOL    HW1 4455   4.587   0.071   4.531
 1475SOL    HW2 4456   4.711   0.081   4.617
 1476SOL     OW 4457   1.026   1.427   1.555
 1476SOL    HW1 4458   1.096   1.492   1.546
 1476SOL    HW2 4459   1.030   1.377   1.473
 1477SOL     OW 4460   3.214   3.274   0.750
 1477SOL    HW1 4461   3.309   3.277   0.764
 1477SOL    HW2 4462   3.179   3.236   0.831
 1478SOL     OW 4463   1.673   2.512   0.993
 1478SOL    HW1 4464   1.580   2.501   0.974
 1478SOL    HW2 4465   1.694   2.441   1.053
 1479SOL     OW 4466   3.428   2.154   3.118
 1479SOL    HW1 4467   3.473   2.193   3.193
 1479SOL    HW2 4468   3.338   2.186   3.124
 1480SOL     OW 4469   2.773   4.057   2.158
 1480SOL    HW1 4470   2.679   4.075   2.160
 1480SOL    HW2 4471   2.811   4.129   2.107
 1481SOL     OW 4472   3.234   1.375   0.092
 1481SOL    HW1 4473   3.316   1.331   0.069
 1481SOL    HW2 4474   3.257   1.431   0.166
 1482SOL     OW 4475   4.223   2.495   4.917
 1482SOL    HW1 4476   4.298   2.457   4.963
 1482SOL    HW2 4477   4.170   2.535   4.987
 1483SOL     OW 4478   3.095   4.521   2.228
 1483SOL    HW1 4479   3.041   4.589   2.187
 1483SOL    HW2 4480   3.182   4.560   2.234
 1484SOL     OW 4481   4.321   3.973   0.890
 1484SOL    HW1 4482   4.301   4.051   0.942
 1484SOL    HW2 4483   4.257   3.908   0.918
 1485SOL     OW 4484   1.861   0.380   3.490
 1485SOL    HW1 4485   1.876   0.350   3.400
 1485SOL    HW2 4486   1.912   0.320   3.544
 1486SOL     OW 4487   3.970   4.531   2.909
 1486SOL    HW1 4488   3.880   4.512   2.934
 1486SOL    HW2 4489   3.963   4.605   2.848
 1487SOL     OW 4490   4.172   4.074   2.155
 1487SOL    HW1 4491   4.148   4.077   2.063
 1487SOL    HW2 4492   4.221   4.155   2.170
 1488SOL     OW 4493   2.351   3.100   0.213
 1488SOL    HW1 4494   2.328   3.192   0.200
 1488SOL    HW2 4495   2.377   3.069   0.127
 1489SOL     OW 4496   1.684   3.531   4.251
 1489SOL    HW1 4497   1.769   3.494   4.225
 1489SOL    HW2 4498   1.669   3.601   4.187
 1490SOL     OW 4499   0.425   0.442   1.418
 1490SOL    HW1 4500   0.487   0.397   1.360
 1490SOL    HW2 4501   0.395   0.517   1.367
 1491SOL     OW 4502   0.701   2.590   3.665
 1491SOL    HW1 4503   0.712   2.675   3.621
 1491SOL    HW2 4504   0.787   2.550   3.662
 1492SOL     OW 4505   0.799   3.786   0.695
 1492SOL    HW1 4506   0.751   3.710   0.731
 1492SOL    HW2 4507   0.756   3.862   0.735
 1493SOL     OW 4508   3.922   1.599   4.867
 1493SOL    HW1 4509   3.992   1.618   4.804
 1493SOL    HW2 4510   3.931   1.667   4.934
 1494SOL     OW 4511   0.845   1.584   2.623
 1494SOL    HW1 4512   0.829   1.498   2.660
 1494SOL    HW2 4513   0.926   1.574   2.573
 1495SOL     OW 4514   0.115   2.878   1.883
 1495SOL    HW1 4515   0.060   2.867   1.960
 1495SOL    HW2 4516   0.093   2.802   1.828
 1496SOL     OW 4517   1.160   2.132   2.682
 1496SOL    HW1 4518   1.111   2.198   2.730
 1496SOL    HW2 4519   1.252   2.155   2.697
 1497SOL     OW 4520   1.550   0.527   0.813
 1497SOL    HW1 4521   1.591   0.571   0.887
 1497SOL    HW2 4522   1.505   0.452   0.852
 1498SOL     OW 4523   2.656   1.332   3.045
 1498SOL    HW1 4524   2.589   1.269   3.017
 1498SOL    HW2 4525   2.731   1.279   3.068
 1499SOL     OW 4526   2.511   4.909   1.717
 1499SOL    HW1 4527   2.526   5.001   1.695
 1499SOL    HW2 4528   2.481   4.912   1.809
 1500SOL     OW 4529   0.558   4.862   4.769
 1500SOL    HW1 4530   0.492   4.892   4.832
 1500SOL    HW2 4531   0.512   4.863   4.684
 1501SOL     OW 4532   0.989   2.940   0.535
 1501SOL    HW1 4533   1.012   3.025   0.573
 1501SOL    HW2 4534   0.998   2.878   0.607
 1502SOL     OW 4535   2.929   2.483   3.505
 1502SOL    HW1 4536   2.990   2.488   3.578
 1502SOL    HW2 4537   2.954   2.404   3.458
 1503SOL     OW 4538   1.583   0.544   0.034
 1503SOL    HW1 4539   1.544   0.565   0.118
 1503SOL    HW2 4540   1.539   0.603  -0.028
 1504SOL     OW 4541   4.894   1.607   0.581
 1504SOL    HW1 4542   4.817   1.570   0.623
 1504SOL    HW2 4543   4.876   1.603   0.487
 1505SOL     OW 4544   3.686   0.646   4.080
 1505SOL    HW1 4545   3.664   0.569   4.132
 1505SOL    HW2 4546   3.654   0.720   4.132
 1506SOL     OW 4547   2.137   4.839   3.039
 1506SOL    HW1 4548   2.200   4.778   3.002
 1506SOL    HW2 4549   2.161   4.845   3.132
 1507SOL     OW 4550   4.847   4.795   4.782
 1507SOL    HW1 4551   4.845   4.757   4.870
 1507SOL    HW2 4552   4.770   4.758   4.739
 1508SOL     OW 4553   4.306   0.108   3.419
 1508SOL    HW1 4554   4.373   0.145   3.361
 1508SOL    HW2 4555   4.345   0.028   3.454
 1509SOL     OW 4556   2.227   1.901   0.863
 1509SOL    HW1 4557   2.155   1.837   0.875
 1509SOL    HW2 4558   2.277   1.895   0.945
 1510SOL     OW 4559   1.033   0.696   1.181
 1510SOL    HW1 4560   1.095   0.636   1.139
 1510SOL    HW2 4561   0.947   0.663   1.157
 1511SOL     OW 4562   2.887   4.420   1.623
 1511SOL    HW1 4563   2.972   4.436   1.664
 1511SOL    HW2 4564   2.822   4.450   1.686
 1512SOL     OW 4565   0.980   2.919   3.696
 1512SOL    HW1 4566   1.041   2.856   3.659
 1512SOL    HW2 4567   1.032   2.971   3.757
 1513SOL     OW 4568   2.272   1.811   3.618
 1513SOL    HW1 4569   2.313   1.731   3.588
 1513SOL    HW2 4570   2.286   1.812   3.712
 1514SOL     OW 4571   3.473   2.757   1.429
 1514SOL    HW1 4572   3.471   2.735   1.522
 1514SOL    HW2 4573   3.553   2.809   1.418
 1515SOL     OW 4574   1.476   1.836   0.864
 1515SOL    HW1 4575   1.496   1.835   0.770
 1515SOL    HW2 4576   1.449   1.746   0.883
 1516SOL     OW 4577   1.383   2.188   4.001
 1516SOL    HW1 4578   1.350   2.247   4.068
 1516SOL    HW2 4579   1.442   2.128   4.048
 1517SOL     OW 4580   2.662   2.592   4.339
 1517SOL    HW1 4581   2.606   2.577   4.416
 1517SOL    HW2 4582   2.725   2.658   4.369
 1518SOL     OW 4583   0.322   4.580   3.441
 1518SOL    HW1 4584   0.308   4.621   3.527
 1518SOL    HW2 4585   0.246   4.607   3.389
 1519SOL     OW 4586   3.065   0.165   0.741
 1519SOL    HW1 4587   3.116   0.188   0.819
 1519SOL    HW2 4588   3.106   0.216   0.670
 1520SOL     OW 4589   1.592   1.374   0.503
 1520SOL    HW1 4590   1.549   1.355   0.586
 1520SOL    HW2 4591   1.678   1.333   0.510
 1521SOL     OW 4592   3.041   0.396   1.608
 1521SOL    HW1 4593   2.997   0.347   1.538
 1521SOL    HW2 4594   3.003   0.483   1.604
 1522SOL     OW 4595   2.984   0.416   4.546
 1522SOL    HW1 4596   2.998   0.399   4.453
 1522SOL    HW2 4597   3.053   0.478   4.569
 1523SOL     OW 4598   3.124   3.647   4.526
 1523SOL    HW1 4599   3.164   3.695   4.454
 1523SOL    HW2 4600   3.168   3.680   4.604
 1524SOL     OW 4601   4.824   0.655   0.115
 1524SOL    HW1 4602   4.855   0.717   0.182
 1524SOL    HW2 4603   4.903   0.610   0.085
 1525SOL     OW 4604   2.321   0.608   4.184
 1525SOL    HW1 4605   2.369   0.579   4.261
 1525SOL    HW2 4606   2.339   0.702   4.179
 1526SOL     OW 4607   2.182   1.725   2.929
 1526SOL    HW1 4608   2.277   1.727   2.920
 1526SOL    HW2 4609   2.166   1.747   3.021
 1527SOL     OW 4610   3.784   3.689   0.589
 1527SOL    HW1 4611   3.852   3.745   0.625
 1527SOL    HW2 4612   3.830   3.635   0.524
 1528SOL     OW 4613   2.642   2.846   1.254
 1528SOL    HW1 4614   2.555   2.880   1.274
 1528SOL    HW2 4615   2.686   2.840   1.339
 1529SOL     OW 4616   0.335   3.721   4.538
 1529SOL    HW1 4617   0.295   3.635   4.531
 1529SOL    HW2 4618   0.388   3.730   4.458
 1530SOL     OW 4619   2.108   4.446   3.119
 1530SOL    HW1 4620   2.160   4.371   3.090
 1530SOL    HW2 4621   2.168   4.520   3.109
 1531SOL     OW 4622   2.085   3.902   3.710
 1531SOL    HW1 4623   2.133   3.821   3.725
 1531SOL    HW2 4624   2.006   3.893   3.764
 1532SOL     OW 4625   2.921   1.223   2.000
 1532SOL    HW1 4626   2.912   1.136   2.038
 1532SOL    HW2 4627   2.836   1.265   2.015
 1533SOL     OW 4628   0.627   4.531   4.214
 1533SOL    HW1 4629   0.673   4.615   4.216
 1533SOL    HW2 4630   0.696   4.466   4.204
 1534SOL     OW 4631   2.919   2.003   0.078
 1534SOL    HW1 4632   3.004   1.964   0.058
 1534SOL    HW2 4633   2.855   1.941   0.041
 1535SOL     OW 4634   2.071   3.650   0.757
 1535SOL    HW1 4635   2.128   3.581   0.791
 1535SOL    HW2 4636   2.077   3.639   0.662
 1536SOL     OW 4637   3.684   4.353   4.707
 1536SOL    HW1 4638   3.682   4.299   4.628
 1536SOL    HW2 4639   3.635   4.431   4.684
 1537SOL     OW 4640   0.986   2.082   1.443
 1537SOL    HW1 4641   1.014   2.159   1.395
 1537SOL    HW2 4642   0.907   2.053   1.397
 1538SOL     OW 4643   2.725   3.743   0.210
 1538SOL    HW1 4644   2.804   3.693   0.232
 1538SOL    HW2 4645   2.757   3.813   0.153
 1539SOL     OW 4646   3.659   4.709   4.507
 1539SOL    HW1 4647   3.612   4.671   4.433
 1539SOL    HW2 4648   3.602   4.695   4.583
 1540SOL     OW 4649   0.120   4.705   3.291
 1540SOL    HW1 4650   0.155   4.691   3.203
 1540SOL    HW2 4651   0.138   4.797   3.310
 1541SOL     OW 4652   4.120   3.315   1.960
 1541SOL    HW1 4653   4.163   3.282   1.881
 1541SOL    HW2 4654   4.159   3.400   1.975
 1542SOL     OW 4655   4.367   0.501   3.148
 1542SOL    HW1 4656   4.317   0.493   3.230
 1542SOL    HW2 4657   4.357   0.416   3.106
 1543SOL     OW 4658   4.834   1.842   2.676
 1543SOL    HW1 4659   4.868   1.753   2.678
 1543SOL    HW2 4660   4.744   1.834   2.707
 1544SOL     OW 4661   2.465   2.613   4.515
 1544SOL    HW1 4662   2.422   2.699   4.511
 1544SOL    HW2 4663   2.398   2.551   4.484
 1545SOL     OW 4664   2.223   4.827   4.360
 1545SOL    HW1 4665   2.156   4.889   4.330
 1545SOL    HW2 4666   2.225   4.760   4.292
 1546SOL     OW 4667   4.885   2.722   4.366
 1546SOL    HW1 4668   4.845   2.745   4.450
 1546SOL    HW2 4669   4.913   2.806   4.329
 1547SOL     OW 4670   3.168   1.896   2.529
 1547SOL    HW1 4671   3.111   1.965   2.562
 1547SOL    HW2 4672   3.256   1.933   2.535
 1548SOL     OW 4673   1.427   3.087   0.308
 1548SOL    HW1 4674   1.414   3.050   0.395
 1548SOL    HW2 4675   1.518   3.118   0.309
 1549SOL     OW 4676   1.193   4.415   3.620
 1549SOL    HW1 4677   1.246   4.343   3.653
 1549SOL    HW2 4678   1.124   4.373   3.569
 1550SOL     OW 4679   3.019   3.584   4.945
 1550SOL    HW1 4680   2.991   3.629   4.866
 1550SOL    HW2 4681   3.095   3.635   4.975
 1551SOL     OW 4682   3.948   4.446   4.687
 1551SOL    HW1 4683   3.859   4.432   4.721
 1551SOL    HW2 4684   3.949   4.538   4.660
 1552SOL     OW 4685   4.664   1.715   4.526
 1552SOL    HW1 4686   4.570   1.700   4.537
 1552SOL    HW2 4687   4.696   1.636   4.482
 1553SOL     OW 4688   0.671   2.946   2.639
 1553SOL    HW1 4689   0.577   2.936   2.649
 1553SOL    HW2 4690   0.697   2.876   2.579
 1554SOL     OW 4691   4.917   0.341   1.492
 1554SOL    HW1 4692   4.917   0.436   1.496
 1554SOL    HW2 4693   4.877   0.319   1.408
 1555SOL     OW 4694   0.892   0.702   3.241
 1555SOL    HW1 4695   0.972   0.754   3.253
 1555SOL    HW2 4696   0.878   0.702   3.146
 1556SOL     OW 4697   1.589   4.197   0.031
 1556SOL    HW1 4698   1.617   4.162  -0.054
 1556SOL    HW2 4699   1.600   4.124   0.091
 1557SOL     OW 4700   0.108   0.890   2.039
 1557SOL    HW1 4701   0.126   0.926   2.126
 1557SOL    HW2 4702   0.162   0.943   1.980
 1558SOL     OW 4703   2.400   2.514   4.216
 1558SOL    HW1 4704   2.398   2.521   4.120
 1558SOL    HW2 4705   2.484   2.552   4.241
 1559SOL     OW 4706   3.800   3.509   2.930
 1559SOL    HW1 4707   3.728   3.528   2.991
 1559SOL    HW2 4708   3.879   3.538   2.975
 1560SOL     OW 4709   4.568   0.076   3.815
 1560SOL    HW1 4710   4.638   0.070   3.880
 1560SOL    HW2 4711   4.609   0.118   3.739
 1561SOL     OW 4712   3.962   0.440   3.129
 1561SOL    HW1 4713   3.940   0.392   3.049
 1561SOL    HW2 4714   4.008   0.518   3.098
 1562SOL     OW 4715   0.924   3.850   2.590
 1562SOL    HW1 4716   0.828   3.853   2.594
 1562SOL    HW2 4717   0.953   3.910   2.658
 1563SOL     OW 4718   0.970   4.526   4.574
 1563SOL    HW1 4719   0.880   4.549   4.550
 1563SOL    HW2 4720   0.982   4.438   4.540
 1564SOL     OW 4721   2.591   4.748   2.994
 1564SOL    HW1 4722   2.600   4.715   2.905
 1564SOL    HW2 4723   2.664   4.809   3.005
 1565SOL     OW 4724   2.598   2.799   1.908
 1565SOL    HW1 4725   2.655   2.758   1.843
 1565SOL    HW2 4726   2.628   2.890   1.913
 1566SOL     OW 4727   3.695   1.026   1.539
 1566SOL    HW1 4728   3.671   0.971   1.614
 1566SOL    HW2 4729   3.728   1.107   1.577
 1567SOL     OW 4730   0.798   0.332   1.128
 1567SOL    HW1 4731   0.791   0.398   1.198
 1567SOL    HW2 4732   0.738   0.362   1.060
 1568SOL     OW 4733   4.239   4.309   4.167
 1568SOL    HW1 4734   4.190   4.240   4.122
 1568SOL    HW2 4735   4.196   4.317   4.252
 1569SOL     OW 4736   3.624   1.001   3.949
 1569SOL    HW1 4737   3.645   1.064   4.018
 1569SOL    HW2 4738   3.551   0.950   3.985
 1570SOL     OW 4739   0.241   1.336   4.550
 1570SOL    HW1 4740   0.187   1.287   4.488
 1570SOL    HW2 4741   0.202   1.318   4.636
 1571SOL     OW 4742   1.859   1.206   1.692
 1571SOL    HW1 4743   1.947   1.214   1.728
 1571SOL    HW2 4744   1.873   1.172   1.604
 1572SOL     OW 4745   0.172   2.484   0.671
 1572SOL    HW1 4746   0.246   2.496   0.613
 1572SOL    HW2 4747   0.207   2.499   0.759
 1573SOL     OW 4748   0.830   2.795   2.023
 1573SOL    HW1 4749   0.792   2.859   2.083
 1573SOL    HW2 4750   0.876   2.734   2.080
 1574SOL     OW 4751   0.855   1.122   3.295
 1574SOL    HW1 4752   0.942   1.092   3.321
 1574SOL    HW2 4753   0.871   1.182   3.222
 1575SOL     OW 4754   1.965   2.967   1.104
 1575SOL    HW1 4755   1.906   2.963   1.029
 1575SOL    HW2 4756   1.931   2.901   1.164
 1576SOL     OW 4757   3.758   0.573   2.475
 1576SOL    HW1 4758   3.706   0.507   2.521
 1576SOL    HW2 4759   3.839   0.527   2.452
 1577SOL     OW 4760   0.146   0.980   2.297
 1577SOL    HW1 4761   0.088   0.932   2.357
 1577SOL    HW2 4762   0.212   1.019   2.354
 1578SOL     OW 4763   4.745   0.906   2.919
 1578SOL    HW1 4764   4.708   0.818   2.914
 1578SOL    HW2 4765   4.764   0.930   2.829
 1579SOL     OW 4766   2.677   0.327   4.157
 1579SOL    HW1 4767   2.741   0.377   4.109
 1579SOL    HW2 4768   2.718   0.241   4.170
 1580SOL     OW 4769   2.378   2.591   3.667
 1580SOL    HW1 4770   2.458   2.612   3.619
 1580SOL    HW2 4771   2.393   2.502   3.700
 1581SOL     OW 4772   1.743   2.315   4.266
 1581SOL    HW1 4773   1.710   2.379   4.328
 1581SOL    HW2 4774   1.743   2.359   4.181
 1582SOL     OW 4775   4.725   3.281   0.700
 1582SOL    HW1 4776   4.633   3.255   0.696
 1582SOL    HW2 4777   4.753   3.282   0.608
 1583SOL     OW 4778   1.854   0.132   1.329
 1583SOL    HW1 4779   1.894   0.191   1.266
 1583SOL    HW2 4780   1.885   0.045   1.303
 1584SOL     OW 4781   3.631   3.523   3.451
 1584SOL    HW1 4782   3.669   3.453   3.504
 1584SOL    HW2 4783   3.541   3.531   3.482
 1585SOL     OW 4784   1.957   0.315   3.236
 1585SOL    HW1 4785   1.890   0.347   3.175
 1585SOL    HW2 4786   2.040   0.338   3.195
 1586SOL     OW 4787   2.094   1.988   2.775
 1586SOL    HW1 4788   2.013   1.968   2.728
 1586SOL    HW2 4789   2.144   1.907   2.774
 1587SOL     OW 4790   3.142   0.784   1.402
 1587SOL    HW1 4791   3.133   0.728   1.325
 1587SOL    HW2 4792   3.228   0.825   1.391
 1588SOL     OW 4793   3.284   4.787   4.157
 1588SOL    HW1 4794   3.279   4.863   4.214
 1588SOL    HW2 4795   3.274   4.712   4.216
 1589SOL     OW 4796   3.370   2.635   0.843
 1589SOL    HW1 4797   3.438   2.677   0.896
 1589SOL    HW2 4798   3.304   2.607   0.906
 1590SOL     OW 4799   2.379   3.291   0.999
 1590SOL    HW1 4800   2.382   3.199   1.026
 1590SOL    HW2 4801   2.459   3.304   0.949
 1591SOL     OW 4802   1.624   0.631   3.614
 1591SOL    HW1 4803   1.640   0.619   3.708
 1591SOL    HW2 4804   1.692   0.580   3.571
 1592SOL     OW 4805   0.043   4.616   1.974
 1592SOL    HW1 4806  -0.023   4.684   1.988
 1592SOL    HW2 4807   0.080   4.600   2.061
 1593SOL     OW 4808   2.254   4.037   1.098
 1593SOL    HW1 4809   2.334   4.079   1.066
 1593SOL    HW2 4810   2.207   4.012   1.018
 1594SOL     OW 4811   2.064   2.087   0.729
 1594SOL    HW1 4812   2.128   2.148   0.691
 1594SOL    HW2 4813   2.117   2.018   0.768
 1595SOL     OW 4814   4.907   2.476   2.612
 1595SOL    HW1 4815   4.961   2.554   2.598
 1595SOL    HW2 4816   4.970   2.406   2.631
 1596SOL     OW 4817   4.428   3.824   3.450
 1596SOL    HW1 4818   4.391   3.879   3.380
 1596SOL    HW2 4819   4.486   3.763   3.405
 1597SOL     OW 4820   3.377   3.518   3.580
 1597SOL    HW1 4821   3.325   3.455   3.631
 1597SOL    HW2 4822   3.321   3.540   3.505
 1598SOL     OW 4823   3.445   2.485   4.892
 1598SOL    HW1 4824   3.491   2.497   4.809
 1598SOL    HW2 4825   3.507   2.437   4.947
 1599SOL     OW 4826   3.795   4.333   2.667
 1599SOL    HW1 4827   3.848   4.362   2.741
 1599SOL    HW2 4828   3.713   4.303   2.705
 1600SOL     OW 4829   0.331   2.599   0.879
 1600SOL    HW1 4830   0.324   2.593   0.974
 1600SOL    HW2 4831   0.425   2.595   0.861
 1601SOL     OW 4832   4.098   2.440   3.702
 1601SOL    HW1 4833   4.059   2.420   3.787
 1601SOL    HW2 4834   4.093   2.357   3.653
 1602SOL     OW 4835   2.407   0.571   0.344
 1602SOL    HW1 4836   2.328   0.576   0.397
 1602SOL    HW2 4837   2.387   0.623   0.266
 1603SOL     OW 4838   1.173   1.626   0.411
 1603SOL    HW1 4839   1.230   1.672   0.349
 1603SOL    HW2 4840   1.207   1.536   0.413
 1604SOL     OW 4841   3.984   3.629   3.119
 1604SOL    HW1 4842   4.004   3.688   3.192
 1604SOL    HW2 4843   4.056   3.643   3.057
 1605SOL     OW 4844   1.321   4.212   2.714
 1605SOL    HW1 4845   1.340   4.248   2.801
 1605SOL    HW2 4846   1.384   4.140   2.704
 1606SOL     OW 4847   4.588   2.978   3.812
 1606SOL    HW1 4848   4.553   2.938   3.892
 1606SOL    HW2 4849   4.654   3.041   3.844
 1607SOL     OW 4850   3.943   0.344   0.608
 1607SOL    HW1 4851   3.943   0.364   0.701
 1607SOL    HW2 4852   4.032   0.314   0.590
 1608SOL     OW 4853   0.855   1.931   4.487
 1608SOL    HW1 4854   0.913   1.970   4.553
 1608SOL    HW2 4855   0.809   2.005   4.448
 1609SOL     OW 4856   0.674   1.556   1.843
 1609SOL    HW1 4857   0.722   1.496   1.787
 1609SOL    HW2 4858   0.604   1.502   1.881
 1610SOL     OW 4859   2.636   1.380   0.728
 1610SOL    HW1 4860   2.723   1.354   0.698
 1610SOL    HW2 4861   2.645   1.473   0.750
 1611SOL     OW 4862   3.716   4.852   3.098
 1611SOL    HW1 4863   3.632   4.896   3.110
 1611SOL    HW2 4864   3.738   4.866   3.006
 1612SOL     OW 4865   2.554   1.848   3.503
 1612SOL    HW1 4866   2.553   1.861   3.408
 1612SOL    HW2 4867   2.509   1.765   3.516
 1613SOL     OW 4868   3.787   4.688   1.245
 1613SOL    HW1 4869   3.774   4.746   1.320
 1613SOL    HW2 4870   3.871   4.645   1.261
 1614SOL     OW 4871   4.706   1.211   3.002
 1614SOL    HW1 4872   4.723   1.304   2.988
 1614SOL    HW2 4873   4.772   1.166   2.950
 1615SOL     OW 4874   3.209   2.883   4.493
 1615SOL    HW1 4875   3.230   2.852   4.405
 1615SOL    HW2 4876   3.164   2.966   4.479
 1616SOL     OW 4877   4.130   0.359   2.637
 1616SOL    HW1 4878   4.110   0.428   2.573
 1616SOL    HW2 4879   4.225   0.361   2.645
 1617SOL     OW 4880   2.940   3.867   2.896
 1617SOL    HW1 4881   2.965   3.797   2.835
 1617SOL    HW2 4882   2.976   3.947   2.856
 1618SOL     OW 4883   2.409   0.211   2.547
 1618SOL    HW1 4884   2.437   0.302   2.535
 1618SOL    HW2 4885   2.478   0.159   2.505
 1619SOL     OW 4886   1.415   0.100   3.286
 1619SOL    HW1 4887   1.361   0.160   3.338
 1619SOL    HW2 4888   1.448   0.154   3.214
 1620SOL     OW 4889   0.618   3.572   4.243
 1620SOL    HW1 4890   0.709   3.568   4.271
 1620SOL    HW2 4891   0.569   3.528   4.312
 1621SOL     OW 4892   4.582   0.720   1.609
 1621SOL    HW1 4893   4.607   0.630   1.588
 1621SOL    HW2 4894   4.665   0.769   1.604
 1622SOL     OW 4895   1.244   4.287   1.510
 1622SOL    HW1 4896   1.295   4.367   1.503
 1622SOL    HW2 4897   1.308   4.220   1.537
 1623SOL     OW 4898   3.424   0.689   2.487
 1623SOL    HW1 4899   3.435   0.699   2.582
 1623SOL    HW2 4900   3.428   0.595   2.472
 1624SOL     OW 4901   1.916   0.140   2.446
 1624SOL    HW1 4902   1.907   0.208   2.380
 1624SOL    HW2 4903   1.827   0.111   2.463
 1625SOL     OW 4904   2.253   4.228   3.010
 1625SOL    HW1 4905   2.321   4.172   2.972
 1625SOL    HW2 4906   2.175   4.173   3.010
 1626SOL     OW 4907   4.159   2.293   0.820
 1626SOL    HW1 4908   4.182   2.203   0.845
 1626SOL    HW2 4909   4.138   2.288   0.727
 1627SOL     OW 4910   0.065   1.076   3.991
 1627SOL    HW1 4911   0.041   1.096   3.900
 1627SOL    HW2 4912  -0.003   1.116   4.044
 1628SOL     OW 4913   4.596   2.617   3.542
 1628SOL    HW1 4914   4.583   2.537   3.592
 1628SOL    HW2 4915   4.637   2.588   3.460
 1629SOL     OW 4916   4.018   3.879   3.443
 1629SOL    HW1 4917   3.957   3.817   3.405
 1629SOL    HW2 4918   4.062   3.831   3.512
 1630SOL     OW 4919   4.352   2.739   3.565
 1630SOL    HW1 4920   4.274   2.688   3.584
 1630SOL    HW2 4921   4.421   2.674   3.551
 1631SOL     OW 4922   0.434   4.394   0.056
 1631SOL    HW1 4923   0.418   4.397  -0.038
 1631SOL    HW2 4924   0.426   4.485   0.085
 1632SOL     OW 4925   4.007   4.207   0.851
 1632SOL    HW1 4926   4.039   4.265   0.920
 1632SOL    HW2 4927   4.073   4.137   0.847
 1633SOL     OW 4928   0.184   1.761   1.023
 1633SOL    HW1 4929   0.186   1.823   1.096
 1633SOL    HW2 4930   0.221   1.680   1.058
 1634SOL     OW 4931   0.936   0.590   1.992
 1634SOL    HW1 4932   0.857   0.596   1.938
 1634SOL    HW2 4933   0.984   0.516   1.956
 1635SOL     OW 4934   0.954   4.385   1.034
 1635SOL    HW1 4935   1.023   4.320   1.045
 1635SOL    HW2 4936   0.887   4.341   0.981
 1636SOL     OW 4937   0.374   4.116   1.167
 1636SOL    HW1 4938   0.323   4.195   1.150
 1636SOL    HW2 4939   0.463   4.148   1.184
 1637SOL     OW 4940   4.925   2.666   0.767
 1637SOL    HW1 4941   4.884   2.621   0.840
 1637SOL    HW2 4942   5.010   2.623   0.756
 1638SOL     OW 4943   2.687   1.852   1.093
 1638SOL    HW1 4944   2.700   1.946   1.081
 1638SOL    HW2 4945   2.735   1.831   1.173
 1639SOL     OW 4946   0.604   0.325   1.713
 1639SOL    HW1 4947   0.633   0.283   1.794
 1639SOL    HW2 4948   0.650   0.278   1.643
 1640SOL     OW 4949   3.968   1.901   3.438
 1640SOL    HW1 4950   3.969   1.806   3.446
 1640SOL    HW2 4951   4.021   1.919   3.360
 1641SOL     OW 4952   0.591   3.380   3.757
 1641SOL    HW1 4953   0.623   3.398   3.846
 1641SOL    HW2 4954   0.560   3.289   3.761
 1642SOL     OW 4955   2.481   0.982   4.426
 1642SOL    HW1 4956   2.495   1.028   4.344
 1642SOL    HW2 4957   2.395   1.012   4.456
 1643SOL     OW 4958   4.805   0.480   4.211
 1643SOL    HW1 4959   4.808   0.401   4.265
 1643SOL    HW2 4960   4.854   0.545   4.261
 1644SOL     OW 4961   4.680   2.685   1.290
 1644SOL    HW1 4962   4.717   2.772   1.274
 1644SOL    HW2 4963   4.609   2.701   1.352
 1645SOL     OW 4964   4.549   1.983   4.278
 1645SOL    HW1 4965   4.550   2.004   4.371
 1645SOL    HW2 4966   4.508   2.059   4.236
 1646SOL     OW 4967   4.907   3.748   4.707
 1646SOL    HW1 4968   4.935   3.675   4.763
 1646SOL    HW2 4969   4.812   3.747   4.712
 1647SOL     OW 4970   3.060   2.720   1.633
 1647SOL    HW1 4971   3.008   2.643   1.608
 1647SOL    HW2 4972   3.022   2.748   1.716
 1648SOL     OW 4973   0.319   1.218   2.073
 1648SOL    HW1 4974   0.363   1.207   2.157
 1648SOL    HW2 4975   0.229   1.239   2.096
 1649SOL     OW 4976   0.908   2.933   1.016
 1649SOL    HW1 4977   0.992   2.951   0.972
 1649SOL    HW2 4978   0.884   2.845   0.986
 1650SOL     OW 4979   3.687   2.956   1.481
 1650SOL    HW1 4980   3.760   3.016   1.496
 1650SOL    HW2 4981   3.615   2.994   1.531
 1651SOL     OW 4982   3.808   3.314   4.194
 1651SOL    HW1 4983   3.722   3.344   4.223
 1651SOL    HW2 4984   3.859   3.305   4.274
 1652SOL     OW 4985   3.432   2.278   4.534
 1652SOL    HW1 4986   3.342   2.309   4.525
 1652SOL    HW2 4987   3.451   2.286   4.628
 1653SOL     OW 4988   2.735   0.417   2.820
 1653SOL    HW1 4989   2.645   0.434   2.848
 1653SOL    HW2 4990   2.790   0.459   2.886
 1654SOL     OW 4991   3.281   2.963   0.620
 1654SOL    HW1 4992   3.274   3.051   0.581
 1654SOL    HW2 4993   3.266   2.903   0.547
 1655SOL     OW 4994   3.552   0.417   2.664
 1655SOL    HW1 4995   3.516   0.343   2.616
 1655SOL    HW2 4996   3.488   0.436   2.732
 1656SOL     OW 4997   0.907   3.594   4.859
 1656SOL    HW1 4998   0.918   3.522   4.921
 1656SOL    HW2 4999   0.839   3.649   4.897
 1657SOL     OW 5000   2.297   4.412   4.877
 1657SOL    HW1 5001   2.223   4.417   4.817
 1657SOL    HW2 5002   2.373   4.399   4.820
 1658SOL     OW 5003   4.012   3.387   1.651
 1658SOL    HW1 5004   3.994   3.306   1.603
 1658SOL    HW2 5005   3.982   3.368   1.740
 1659SOL     OW 5006   0.631   0.760   4.496
 1659SOL    HW1 5007   0.536   0.758   4.483
 1659SOL    HW2 5008   0.665   0.806   4.420
 1660SOL     OW 5009   0.716   1.738   0.443
 1660SOL    HW1 5010   0.794   1.747   0.389
 1660SOL    HW2 5011   0.670   1.662   0.407
 1661SOL     OW 5012   3.215   1.258   0.921
 1661SOL    HW1 5013   3.250   1.196   0.985
 1661SOL    HW2 5014   3.266   1.337   0.935
 1662SOL     OW 5015   2.179   0.882   3.115
 1662SOL    HW1 5016   2.230   0.935   3.176
 1662SOL    HW2 5017   2.244   0.826   3.072
 1663SOL     OW 5018   4.558   0.836   0.072
 1663SOL    HW1 5019   4.482   0.805   0.024
 1663SOL    HW2 5020   4.633   0.803   0.023
 1664SOL     OW 5021   4.389   2.921   4.293
 1664SOL    HW1 5022   4.302   2.881   4.297
 1664SOL    HW2 5023   4.377   3.009   4.328
 1665SOL     OW 5024   1.080   0.924   3.242
 1665SOL    HW1 5025   1.135   0.926   3.320
 1665SOL    HW2 5026   1.138   0.950   3.171
 1666SOL     OW 5027   3.102   4.171   4.756
 1666SOL    HW1 5028   3.064   4.235   4.816
 1666SOL    HW2 5029   3.054   4.183   4.674
 1667SOL     OW 5030   3.518   3.510   4.014
 1667SOL    HW1 5031   3.516   3.459   3.933
 1667SOL    HW2 5032   3.444   3.477   4.064
 1668SOL     OW 5033   4.099   1.978   4.829
 1668SOL    HW1 5034   4.153   1.969   4.750
 1668SOL    HW2 5035   4.009   1.972   4.798
 1669SOL     OW 5036   4.858   0.110   1.692
 1669SOL    HW1 5037   4.896   0.031   1.653
 1669SOL    HW2 5038   4.827   0.162   1.618
 1670SOL     OW 5039   3.940   1.055   4.299
 1670SOL    HW1 5040   3.898   1.027   4.380
 1670SOL    HW2 5041   4.021   1.098   4.327
 1671SOL     OW 5042   3.349   1.530   1.532
 1671SOL    HW1 5043   3.285   1.600   1.545
 1671SOL    HW2 5044   3.357   1.522   1.437
 1672SOL     OW 5045   1.798   2.235   0.493
 1672SOL    HW1 5046   1.820   2.144   0.476
 1672SOL    HW2 5047   1.759   2.235   0.580
 1673SOL     OW 5048   2.331   0.727   0.092
 1673SOL    HW1 5049   2.262   0.788   0.116
 1673SOL    HW2 5050   2.306   0.695   0.006
 1674SOL     OW 5051   3.381   1.242   4.720
 1674SOL    HW1 5052   3.317   1.173   4.741
 1674SOL    HW2 5053   3.425   1.260   4.803
 1675SOL     OW 5054   1.149   0.887   1.395
 1675SOL    HW1 5055   1.141   0.947   1.320
 1675SOL    HW2 5056   1.133   0.800   1.358
 1676SOL     OW 5057   1.296   2.485   1.809
 1676SOL    HW1 5058   1.225   2.421   1.799
 1676SOL    HW2 5059   1.317   2.510   1.719
 1677SOL     OW 5060   0.091   0.489   0.530
 1677SOL    HW1 5061   0.030   0.418   0.552
 1677SOL    HW2 5062   0.176   0.446   0.520
 1678SOL     OW 5063   0.874   1.555   2.943
 1678SOL    HW1 5064   0.835   1.642   2.935
 1678SOL    HW2 5065   0.828   1.514   3.016
 1679SOL     OW 5066   3.840   3.032   1.105
 1679SOL    HW1 5067   3.867   2.999   1.019
 1679SOL    HW2 5068   3.923   3.055   1.148
 1680SOL     OW 5069   0.671   2.029   2.183
 1680SOL    HW1 5070   0.688   1.945   2.141
 1680SOL    HW2 5071   0.704   2.019   2.272
 1681SOL     OW 5072   2.608   1.613   4.419
 1681SOL    HW1 5073   2.558   1.694   4.425
 1681SOL    HW2 5074   2.633   1.593   4.509
 1682SOL     OW 5075   1.984   2.657   4.045
 1682SOL    HW1 5076   1.889   2.647   4.050
 1682SOL    HW2 5077   2.005   2.638   3.954
 1683SOL     OW 5078   2.734   3.860   1.029
 1683SOL    HW1 5079   2.717   3.941   0.982
 1683SOL    HW2 5080   2.796   3.813   0.973
 1684SOL     OW 5081   1.786   2.836   2.479
 1684SOL    HW1 5082   1.770   2.742   2.489
 1684SOL    HW2 5083   1.752   2.857   2.392
 1685SOL     OW 5084   3.955   2.133   3.598
 1685SOL    HW1 5085   3.888   2.128   3.666
 1685SOL    HW2 5086   3.931   2.065   3.535
 1686SOL     OW 5087   2.317   1.117   2.387
 1686SOL    HW1 5088   2.389   1.071   2.343
 1686SOL    HW2 5089   2.254   1.135   2.317
 1687SOL     OW 5090   1.547   4.214   1.196
 1687SOL    HW1 5091   1.567   4.248   1.108
 1687SOL    HW2 5092   1.478   4.149   1.182
 1688SOL     OW 5093   1.752   3.872   2.163
 1688SOL    HW1 5094   1.692   3.934   2.121
 1688SOL    HW2 5095   1.710   3.851   2.247
 1689SOL     OW 5096   2.824   0.100   4.181
 1689SOL    HW1 5097   2.874   0.025   4.212
 1689SOL    HW2 5098   2.847   0.108   4.088
 1690SOL     OW 5099   3.681   0.180   2.998
 1690SOL    HW1 5100   3.716   0.178   3.087
 1690SOL    HW2 5101   3.621   0.255   2.998
 1691SOL     OW 5102   0.936   4.552   2.717
 1691SOL    HW1 5103   0.960   4.485   2.654
 1691SOL    HW2 5104   1.009   4.614   2.715
 1692SOL     OW 5105   1.892   3.533   2.683
 1692SOL    HW1 5106   1.890   3.478   2.605
 1692SOL    HW2 5107   1.961   3.597   2.667
 1693SOL     OW 5108   4.322   1.985   2.605
 1693SOL    HW1 5109   4.348   2.002   2.696
 1693SOL    HW2 5110   4.227   1.996   2.606
 1694SOL     OW 5111   4.313   4.633   1.072
 1694SOL    HW1 5112   4.404   4.655   1.051
 1694SOL    HW2 5113   4.265   4.715   1.060
 1695SOL     OW 5114   1.195   4.926   0.033
 1695SOL    HW1 5115   1.152   4.898   0.114
 1695SOL    HW2 5116   1.280   4.882   0.036
 1696SOL     OW 5117   4.793   0.700   3.549
 1696SOL    HW1 5118   4.726   0.752   3.595
 1696SOL    HW2 5119   4.876   0.735   3.581
 1697SOL     OW 5120   0.204   3.178   3.675
 1697SOL    HW1 5121   0.260   3.238   3.625
 1697SOL    HW2 5122   0.207   3.096   3.625
 1698SOL     OW 5123   4.654   1.509   0.067
 1698SOL    HW1 5124   4.659   1.591   0.018
 1698SOL    HW2 5125   4.563   1.503   0.096
 1699SOL     OW 5126   1.514   3.018   0.958
 1699SOL    HW1 5127   1.537   2.957   0.888
 1699SOL    HW2 5128   1.478   2.963   1.027
 1700SOL     OW 5129   4.094   4.932   4.529
 1700SOL    HW1 5130   4.114   4.889   4.445
 1700SOL    HW2 5131   4.174   4.982   4.549
 1701SOL     OW 5132   1.773   1.557   0.036
 1701SOL    HW1 5133   1.717   1.553   0.114
 1701SOL    HW2 5134   1.788   1.651   0.023
 1702SOL     OW 5135   0.236   2.395   1.254
 1702SOL    HW1 5136   0.314   2.339   1.252
 1702SOL    HW2 5137   0.271   2.484   1.255
 1703SOL     OW 5138   0.865   1.018   4.081
 1703SOL    HW1 5139   0.835   0.981   3.998
 1703SOL    HW2 5140   0.862   1.113   4.068
 1704SOL     OW 5141   1.293   3.964   4.836
 1704SOL    HW1 5142   1.337   4.045   4.811
 1704SOL    HW2 5143   1.365   3.904   4.857
 1705SOL     OW 5144   2.209   0.205   0.353
 1705SOL    HW1 5145   2.185   0.123   0.310
 1705SOL    HW2 5146   2.231   0.264   0.281
 1706SOL     OW 5147   4.802   1.033   1.721
 1706SOL    HW1 5148   4.850   1.092   1.779
 1706SOL    HW2 5149   4.765   0.966   1.778
 1707SOL     OW 5150   4.573   2.592   4.925
 1707SOL    HW1 5151   4.511   2.520   4.923
 1707SOL    HW2 5152   4.653   2.554   4.962
 1708SOL     OW 5153   0.310   2.140   2.560
 1708SOL    HW1 5154   0.296   2.165   2.468
 1708SOL    HW2 5155   0.242   2.075   2.578
 1709SOL     OW 5156   0.475   0.837   1.676
 1709SOL    HW1 5157   0.533   0.761   1.678
 1709SOL    HW2 5158   0.387   0.799   1.665
 1710SOL     OW 5159   0.148   3.105   4.745
 1710SOL    HW1 5160   0.204   3.031   4.767
 1710SOL    HW2 5161   0.160   3.118   4.651
 1711SOL     OW 5162   1.788   3.955   3.180
 1711SOL    HW1 5163   1.743   4.022   3.232
 1711SOL    HW2 5164   1.807   3.885   3.243
 1712SOL     OW 5165   3.837   4.054   0.507
 1712SOL    HW1 5166   3.799   4.040   0.421
 1712SOL    HW2 5167   3.762   4.072   0.564
 1713SOL     OW 5168   4.066   2.928   0.236
 1713SOL    HW1 5169   4.012   2.974   0.300
 1713SOL    HW2 5170   4.155   2.931   0.273
 1714SOL     OW 5171   4.623   0.963   1.338
 1714SOL    HW1 5172   4.561   0.891   1.332
 1714SOL    HW2 5173   4.582   1.034   1.289
 1715SOL     OW 5174   0.570   2.343   0.012
 1715SOL    HW1 5175   0.588   2.323   0.104
 1715SOL    HW2 5176   0.646   2.311  -0.035
 1716SOL     OW 5177   0.154   0.214   3.109
 1716SOL    HW1 5178   0.077   0.175   3.068
 1716SOL    HW2 5179   0.126   0.303   3.132
 1717SOL     OW 5180   0.602   3.306   0.569
 1717SOL    HW1 5181   0.536   3.376   0.573
 1717SOL    HW2 5182   0.575   3.252   0.495
 1718SOL     OW 5183   0.741   2.001   2.492
 1718SOL    HW1 5184   0.680   2.005   2.565
 1718SOL    HW2 5185   0.749   2.092   2.463
 1719SOL     OW 5186   2.998   0.561   2.414
 1719SOL    HW1 5187   2.987   0.542   2.321
 1719SOL    HW2 5188   2.933   0.505   2.457
 1720SOL     OW 5189   3.207   4.191   0.598
 1720SOL    HW1 5190   3.279   4.238   0.554
 1720SOL    HW2 5191   3.194   4.112   0.545
 1721SOL     OW 5192   1.100   3.603   4.290
 1721SOL    HW1 5193   1.020   3.639   4.329
 1721SOL    HW2 5194   1.169   3.664   4.316
 1722SOL     OW 5195   4.246   0.446   4.352
 1722SOL    HW1 5196   4.341   0.433   4.359
 1722SOL    HW2 5197   4.229   0.445   4.258
 1723SOL     OW 5198   0.286   3.317   2.448
 1723SOL    HW1 5199   0.302   3.350   2.537
 1723SOL    HW2 5200   0.199   3.279   2.453
 1724SOL     OW 5201   0.372   2.974   0.305
 1724SOL    HW1 5202   0.433   2.923   0.251
 1724SOL    HW2 5203   0.410   2.971   0.393
 1725SOL     OW 5204   1.022   4.526   3.269
 1725SOL    HW1 5205   1.017   4.448   3.325
 1725SOL    HW2 5206   0.945   4.577   3.293
 1726SOL     OW 5207   0.389   2.237   0.893
 1726SOL    HW1 5208   0.433   2.199   0.817
 1726SOL    HW2 5209   0.447   2.218   0.966
 1727SOL     OW 5210   4.158   4.303   3.060
 1727SOL    HW1 5211   4.083   4.353   3.091
 1727SOL    HW2 5212   4.122   4.217   3.036
 1728SOL     OW 5213   0.326   0.844   0.324
 1728SOL    HW1 5214   0.311   0.863   0.231
 1728SOL    HW2 5215   0.240   0.818   0.357
 1729SOL     OW 5216   1.384   3.058   3.502
 1729SOL    HW1 5217   1.330   2.992   3.460
 1729SOL    HW2 5218   1.446   3.086   3.435
 1730SOL     OW 5219   0.540   2.022   3.352
 1730SOL    HW1 5220   0.592   2.085   3.303
 1730SOL    HW2 5221   0.524   2.064   3.436
 1731SOL     OW 5222   4.277   3.131   3.885
 1731SOL    HW1 5223   4.235   3.205   3.843
 1731SOL    HW2 5224   4.331   3.091   3.817
 1732SOL     OW 5225   1.963   2.487   1.853
 1732SOL    HW1 5226   2.036   2.524   1.903
 1732SOL    HW2 5227   1.943   2.404   1.897
 1733SOL     OW 5228   1.004   0.503   3.710
 1733SOL    HW1 5229   0.910   0.505   3.697
 1733SOL    HW2 5230   1.017   0.445   3.785
 1734SOL     OW 5231   4.244   1.647   1.137
 1734SOL    HW1 5232   4.239   1.616   1.046
 1734SOL    HW2 5233   4.158   1.686   1.154
 1735SOL     OW 5234   3.336   4.088   1.978
 1735SOL    HW1 5235   3.258   4.070   2.031
 1735SOL    HW2 5236   3.345   4.011   1.921
 1736SOL     OW 5237   1.729   3.214   1.369
 1736SOL    HW1 5238   1.671   3.157   1.319
 1736SOL    HW2 5239   1.796   3.155   1.404
 1737SOL     OW 5240   1.791   1.725   0.416
 1737SOL    HW1 5241   1.789   1.814   0.453
 1737SOL    HW2 5242   1.867   1.725   0.358
 1738SOL     OW 5243   4.157   2.814   1.393
 1738SOL    HW1 5244   4.168   2.886   1.455
 1738SOL    HW2 5245   4.078   2.769   1.423
 1739SOL     OW 5246   0.166   1.979   4.454
 1739SOL    HW1 5247   0.243   2.030   4.481
 1739SOL    HW2 5248   0.125   1.953   4.536
 1740SOL     OW 5249   3.803   0.882   3.035
 1740SOL    HW1 5250   3.794   0.941   2.960
 1740SOL    HW2 5251   3.893   0.894   3.065
 1741SOL     OW 5252   1.908   4.098   2.480
 1741SOL    HW1 5253   1.883   4.129   2.393
 1741SOL    HW2 5254   2.004   4.098   2.479
 1742SOL     OW 5255   4.162   3.734   3.618
 1742SOL    HW1 5256   4.244   3.761   3.660
 1742SOL    HW2 5257   4.105   3.708   3.691
 1743SOL     OW 5258   3.989   4.796   1.524
 1743SOL    HW1 5259   3.984   4.780   1.618
 1743SOL    HW2 5260   3.949   4.882   1.511
 1744SOL     OW 5261   4.818   2.199   2.765
 1744SOL    HW1 5262   4.752   2.230   2.827
 1744SOL    HW2 5263   4.773   2.134   2.711
 1745SOL     OW 5264   2.242   1.637   4.278
 1745SOL    HW1 5265   2.278   1.557   4.238
 1745SOL    HW2 5266   2.294   1.648   4.358
 1746SOL     OW 5267   2.754   1.318   2.689
 1746SOL    HW1 5268   2.786   1.238   2.648
 1746SOL    HW2 5269   2.791   1.316   2.777
 1747SOL     OW 5270   0.930   2.305   2.793
 1747SOL    HW1 5271   0.860   2.365   2.767
 1747SOL    HW2 5272   0.890   2.218   2.784
 1748SOL     OW 5273   2.429   1.834   4.417
 1748SOL    HW1 5274   2.375   1.913   4.411
 1748SOL    HW2 5275   2.401   1.793   4.499
 1749SOL     OW 5276   2.759   1.363   3.898
 1749SOL    HW1 5277   2.740   1.394   3.986
 1749SOL    HW2 5278   2.725   1.431   3.840
 1750SOL     OW 5279   0.207   1.707   3.859
 1750SOL    HW1 5280   0.230   1.617   3.881
 1750SOL    HW2 5281   0.291   1.754   3.859
 1751SOL     OW 5282   1.327   2.724   2.355
 1751SOL    HW1 5283   1.247   2.777   2.352
 1751SOL    HW2 5284   1.393   2.783   2.392
 1752SOL     OW 5285   2.097   4.018   0.659
 1752SOL    HW1 5286   2.033   4.042   0.591
 1752SOL    HW2 5287   2.166   4.084   0.652
 1753SOL     OW 5288   0.476   2.857   2.865
 1753SOL    HW1 5289   0.529   2.937   2.870
 1753SOL    HW2 5290   0.387   2.889   2.852
 1754SOL     OW 5291   4.206   1.396   3.582
 1754SOL    HW1 5292   4.273   1.432   3.640
 1754SOL    HW2 5293   4.237   1.418   3.494
 1755SOL     OW 5294   3.566   3.798   4.525
 1755SOL    HW1 5295   3.625   3.794   4.600
 1755SOL    HW2 5296   3.620   3.771   4.451
 1756SOL     OW 5297   3.042   1.145   4.525
 1756SOL    HW1 5298   3.036   1.090   4.603
 1756SOL    HW2 5299   2.962   1.126   4.476
 1757SOL     OW 5300   1.216   2.648   2.768
 1757SOL    HW1 5301   1.196   2.692   2.850
 1757SOL    HW2 5302   1.286   2.587   2.790
 1758SOL     OW 5303   0.849   3.721   4.362
 1758SOL    HW1 5304   0.768   3.769   4.380
 1758SOL    HW2 5305   0.876   3.686   4.447
 1759SOL     OW 5306   2.400   4.475   3.670
 1759SOL    HW1 5307   2.357   4.443   3.590
 1759SOL    HW2 5308   2.444   4.555   3.643
 1760SOL     OW 5309   3.881   1.150   2.963
 1760SOL    HW1 5310   3.829   1.177   2.887
 1760SOL    HW2 5311   3.845   1.200   3.036
 1761SOL     OW 5312   1.516   4.805   0.001
 1761SOL    HW1 5313   1.588   4.867  -0.013
 1761SOL    HW2 5314   1.559   4.725   0.030
 1762SOL     OW 5315   2.852   2.203   3.647
 1762SOL    HW1 5316   2.820   2.264   3.580
 1762SOL    HW2 5317   2.778   2.146   3.665
 1763SOL     OW 5318   3.912   4.480   0.530
 1763SOL    HW1 5319   3.859   4.447   0.603
 1763SOL    HW2 5320   3.969   4.407   0.507
 1764SOL     OW 5321   3.192   1.452   0.678
 1764SOL    HW1 5322   3.199   1.427   0.770
 1764SOL    HW2 5323   3.256   1.522   0.667
 1765SOL     OW 5324   3.629   3.273   3.621
 1765SOL    HW1 5325   3.656   3.183   3.606
 1765SOL    HW2 5326   3.559   3.288   3.557
 1766SOL     OW 5327   3.467   2.065   4.934
 1766SOL    HW1 5328   3.382   2.089   4.970
 1766SOL    HW2 5329   3.518   2.146   4.937
 1767SOL     OW 5330   4.409   1.567   4.867
 1767SOL    HW1 5331   4.429   1.514   4.791
 1767SOL    HW2 5332   4.387   1.504   4.936
 1768SOL     OW 5333   2.517   4.639   4.568
 1768SOL    HW1 5334   2.526   4.699   4.495
 1768SOL    HW2 5335   2.448   4.677   4.622
 1769SOL     OW 5336   1.101   1.481   1.102
 1769SOL    HW1 5337   1.105   1.475   1.197
 1769SOL    HW2 5338   1.053   1.402   1.075
 1770SOL     OW 5339   0.405   0.130   0.273
 1770SOL    HW1 5340   0.480   0.167   0.226
 1770SOL    HW2 5341   0.438   0.046   0.308
 1771SOL     OW 5342   2.575   1.377   1.154
 1771SOL    HW1 5343   2.624   1.426   1.220
 1771SOL    HW2 5344   2.634   1.306   1.129
 1772SOL     OW 5345   4.626   3.654   3.899
 1772SOL    HW1 5346   4.531   3.648   3.906
 1772SOL    HW2 5347   4.640   3.701   3.816
 1773SOL     OW 5348   4.514   4.929   4.409
 1773SOL    HW1 5349   4.436   4.888   4.370
 1773SOL    HW2 5350   4.581   4.921   4.341
 1774SOL     OW 5351   0.658   2.631   1.883
 1774SOL    HW1 5352   0.664   2.556   1.942
 1774SOL    HW2 5353   0.729   2.689   1.910
 1775SOL     OW 5354   1.930   0.857   4.822
 1775SOL    HW1 5355   1.957   0.862   4.730
 1775SOL    HW2 5356   1.885   0.773   4.828
 1776SOL     OW 5357   4.033   1.761   0.629
 1776SOL    HW1 5358   3.966   1.696   0.652
 1776SOL    HW2 5359   4.098   1.711   0.578
 1777SOL     OW 5360   0.093   2.528   3.218
 1777SOL    HW1 5361   0.106   2.598   3.282
 1777SOL    HW2 5362   0.125   2.565   3.135
 1778SOL     OW 5363   4.623   3.154   4.183
 1778SOL    HW1 5364   4.550   3.201   4.142
 1778SOL    HW2 5365   4.606   3.161   4.277
 1779SOL     OW 5366   1.299   1.001   3.032
 1779SOL    HW1 5367   1.379   1.053   3.033
 1779SOL    HW2 5368   1.328   0.911   3.051
 1780SOL     OW 5369   4.486   3.054   2.913
 1780SOL    HW1 5370   4.463   2.967   2.880
 1780SOL    HW2 5371   4.535   3.037   2.993
 1781SOL     OW 5372   3.021   2.372   3.778
 1781SOL    HW1 5373   2.976   2.321   3.711
 1781SOL    HW2 5374   2.970   2.358   3.858
 1782SOL     OW 5375   4.614   3.507   3.167
 1782SOL    HW1 5376   4.589   3.415   3.166
 1782SOL    HW2 5377   4.687   3.512   3.228
 1783SOL     OW 5378   0.319   2.057   0.221
 1783SOL    HW1 5379   0.351   2.039   0.133
 1783SOL    HW2 5380   0.384   2.017   0.279
 1784SOL     OW 5381   2.952   1.948   1.315
 1784SOL    HW1 5382   3.006   1.870   1.304
 1784SOL    HW2 5383   2.903   1.933   1.396
 1785SOL     OW 5384   2.414   1.204   2.914
 1785SOL    HW1 5385   2.325   1.219   2.948
 1785SOL    HW2 5386   2.432   1.281   2.859
 1786SOL     OW 5387   0.376   3.160   1.984
 1786SOL    HW1 5388   0.372   3.252   1.959
 1786SOL    HW2 5389   0.370   3.112   1.902
 1787SOL     OW 5390   2.104   1.713   4.813
 1787SOL    HW1 5391   2.120   1.619   4.808
 1787SOL    HW2 5392   2.054   1.733   4.734
 1788SOL     OW 5393   2.349   2.198   3.029
 1788SOL    HW1 5394   2.335   2.284   2.988
 1788SOL    HW2 5395   2.336   2.214   3.122
 1789SOL     OW 5396   0.012   2.288   3.040
 1789SOL    HW1 5397   0.066   2.349   2.989
 1789SOL    HW2 5398  -0.053   2.256   2.978
 1790SOL     OW 5399   2.308   3.888   1.836
 1790SOL    HW1 5400   2.347   3.858   1.754
 1790SOL    HW2 5401   2.287   3.807   1.883
 1791SOL     OW 5402   4.546   3.962   4.569
 1791SOL    HW1 5403   4.550   4.050   4.532
 1791SOL    HW2 5404   4.512   3.975   4.657
 1792SOL     OW 5405   3.237   4.030   3.470
 1792SOL    HW1 5406   3.164   4.089   3.451
 1792SOL    HW2 5407   3.207   3.977   3.543
 1793SOL     OW 5408   1.428   3.830   0.219
 1793SOL    HW1 5409   1.429   3.753   0.162
 1793SOL    HW2 5410   1.349   3.820   0.272
 1794SOL     OW 5411   1.577   2.695   1.774
 1794SOL    HW1 5412   1.521   2.725   1.702
 1794SOL    HW2 5413   1.656   2.748   1.767
 1795SOL     OW 5414   1.642   2.236   1.137
 1795SOL    HW1 5415   1.667   2.163   1.080
 1795SOL    HW2 5416   1.547   2.244   1.126
 1796SOL     OW 5417   2.509   2.973   3.346
 1796SOL    HW1 5418   2.596   2.992   3.312
 1796SOL    HW2 5419   2.453   3.040   3.306
 1797SOL     OW 5420   1.245   3.761   1.655
 1797SOL    HW1 5421   1.287   3.830   1.605
 1797SOL    HW2 5422   1.316   3.700   1.676
 1798SOL     OW 5423   1.206   2.533   4.036
 1798SOL    HW1 5424   1.120   2.496   4.051
 1798SOL    HW2 5425   1.226   2.511   3.945
 1799SOL     OW 5426   2.152   3.251   4.293
 1799SOL    HW1 5427   2.240   3.260   4.329
 1799SOL    HW2 5428   2.097   3.306   4.350
 1800SOL     OW 5429   2.095   2.094   4.310
 1800SOL    HW1 5430   2.157   2.103   4.238
 1800SOL    HW2 5431   2.133   2.144   4.382
 1801SOL     OW 5432   2.619   1.095   0.916
 1801SOL    HW1 5433   2.666   1.133   0.842
 1801SOL    HW2 5434   2.667   1.125   0.993
 1802SOL     OW 5435   2.488   3.791   1.246
 1802SOL    HW1 5436   2.558   3.741   1.286
 1802SOL    HW2 5437   2.531   3.865   1.204
 1803SOL     OW 5438   4.512   1.928   0.372
 1803SOL    HW1 5439   4.459   1.865   0.323
 1803SOL    HW2 5440   4.544   1.878   0.447
 1804SOL     OW 5441   3.756   2.851   2.624
 1804SOL    HW1 5442   3.763   2.827   2.531
 1804SOL    HW2 5443   3.700   2.928   2.624
 1805SOL     OW 5444   0.483   3.542   0.616
 1805SOL    HW1 5445   0.518   3.589   0.540
 1805SOL    HW2 5446   0.457   3.611   0.677
 1806SOL     OW 5447   0.675   0.020   2.448
 1806SOL    HW1 5448   0.629   0.103   2.451
 1806SOL    HW2 5449   0.659  -0.020   2.534
 1807SOL     OW 5450   0.932   1.550   0.593
 1807SOL    HW1 5451   0.873   1.497   0.539
 1807SOL    HW2 5452   0.995   1.586   0.530
 1808SOL     OW 5453   3.849   1.822   2.347
 1808SOL    HW1 5454   3.926   1.765   2.338
 1808SOL    HW2 5455   3.823   1.841   2.257
 1809SOL     OW 5456   4.675   0.048   0.818
 1809SOL    HW1 5457   4.628   0.112   0.766
 1809SOL    HW2 5458   4.668  -0.033   0.768
 1810SOL     OW 5459   1.104   1.584   2.532
 1810SOL    HW1 5460   1.177   1.632   2.571
 1810SOL    HW2 5461   1.139   1.497   2.515
 1811SOL     OW 5462   2.640   2.315   3.453
 1811SOL    HW1 5463   2.649   2.387   3.392
 1811SOL    HW2 5464   2.623   2.238   3.398
 1812SOL     OW 5465   0.494   2.715   4.057
 1812SOL    HW1 5466   0.561   2.783   4.052
 1812SOL    HW2 5467   0.502   2.668   3.974
 1813SOL     OW 5468   4.399   4.879   2.843
 1813SOL    HW1 5469   4.471   4.920   2.890
 1813SOL    HW2 5470   4.392   4.791   2.880
 1814SOL     OW 5471   3.580   3.062   2.833
 1814SOL    HW1 5472   3.644   3.005   2.875
 1814SOL    HW2 5473   3.598   3.149   2.868
 1815SOL     OW 5474   3.675   2.239   3.920
 1815SOL    HW1 5475   3.667   2.274   4.009
 1815SOL    HW2 5476   3.593   2.265   3.877
 1816SOL     OW 5477   3.643   0.691   0.919
 1816SOL    HW1 5478   3.712   0.659   0.976
 1816SOL    HW2 5479   3.622   0.617   0.862
 1817SOL     OW 5480   0.875   2.001   0.461
 1817SOL    HW1 5481   0.818   1.971   0.389
 1817SOL    HW2 5482   0.962   2.003   0.423
 1818SOL     OW 5483   4.235   1.290   0.217
 1818SOL    HW1 5484   4.216   1.296   0.124
 1818SOL    HW2 5485   4.308   1.229   0.223
 1819SOL     OW 5486   0.032   0.731   3.315
 1819SOL    HW1 5487   0.026   0.673   3.390
 1819SOL    HW2 5488  -0.032   0.800   3.332
 1820SOL     OW 5489   2.287   1.220   4.060
 1820SOL    HW1 5490   2.195   1.195   4.046
 1820SOL    HW2 5491   2.312   1.266   3.980
 1821SOL     OW 5492   2.031   2.693   3.523
 1821SOL    HW1 5493   2.120   2.699   3.490
 1821SOL    HW2 5494   1.976   2.687   3.445
 1822SOL     OW 5495   4.019   3.172   1.249
 1822SOL    HW1 5496   4.056   3.150   1.335
 1822SOL    HW2 5497   3.971   3.253   1.264
 1823SOL     OW 5498   2.843   4.710   0.037
 1823SOL    HW1 5499   2.805   4.682  -0.046
 1823SOL    HW2 5500   2.773   4.699   0.101
 1824SOL     OW 5501   3.901   3.044   0.421
 1824SOL    HW1 5502   3.859   2.973   0.469
 1824SOL    HW2 5503   3.888   3.122   0.476
 1825SOL     OW 5504   4.757   2.241   4.285
 1825SOL    HW1 5505   4.694   2.257   4.356
 1825SOL    HW2 5506   4.703   2.230   4.207
 1826SOL     OW 5507   3.630   4.442   0.484
 1826SOL    HW1 5508   3.600   4.478   0.567
 1826SOL    HW2 5509   3.710   4.491   0.464
 1827SOL     OW 5510   1.881   2.952   1.985
 1827SOL    HW1 5511   1.906   3.025   1.930
 1827SOL    HW2 5512   1.898   2.874   1.932
 1828SOL     OW 5513   3.659   4.091   4.559
 1828SOL    HW1 5514   3.630   4.000   4.556
 1828SOL    HW2 5515   3.684   4.112   4.469
 1829SOL     OW 5516   0.333   3.633   2.971
 1829SOL    HW1 5517   0.257   3.586   3.006
 1829SOL    HW2 5518   0.295   3.699   2.913
 1830SOL     OW 5519   3.327   4.107   0.294
 1830SOL    HW1 5520   3.269   4.055   0.349
 1830SOL    HW2 5521   3.308   4.078   0.205
 1831SOL     OW 5522   3.907   2.724   1.455
 1831SOL    HW1 5523   3.858   2.642   1.463
 1831SOL    HW2 5524   3.851   2.789   1.497
 1832SOL     OW 5525   1.213   0.671   3.702
 1832SOL    HW1 5526   1.120   0.649   3.710
 1832SOL    HW2 5527   1.259   0.589   3.721
 1833SOL     OW 5528   1.219   0.911   3.497
 1833SOL    HW1 5529   1.309   0.886   3.477
 1833SOL    HW2 5530   1.191   0.848   3.563
 1834SOL     OW 5531   1.522   4.481   4.423
 1834SOL    HW1 5532   1.446   4.471   4.480
 1834SOL    HW2 5533   1.574   4.549   4.466
 1835SOL     OW 5534   3.343   3.512   2.884
 1835SOL    HW1 5535   3.392   3.502   2.802
 1835SOL    HW2 5536   3.280   3.440   2.883
 1836SOL     OW 5537   1.726   3.215   3.054
 1836SOL    HW1 5538   1.816   3.236   3.076
 1836SOL    HW2 5539   1.678   3.297   3.066
 1837SOL     OW 5540   4.256   1.988   4.102
 1837SOL    HW1 5541   4.180   2.044   4.121
 1837SOL    HW2 5542   4.221   1.900   4.099
 1838SOL     OW 5543   1.392   4.580   1.149
 1838SOL    HW1 5544   1.453   4.541   1.211
 1838SOL    HW2 5545   1.391   4.519   1.075
 1839SOL     OW 5546   3.178   4.456   3.325
 1839SOL    HW1 5547   3.136   4.541   3.312
 1839SOL    HW2 5548   3.105   4.396   3.342
 1840SOL     OW 5549   3.608   1.656   0.775
 1840SOL    HW1 5550   3.579   1.678   0.863
 1840SOL    HW2 5551   3.532   1.671   0.720
 1841SOL     OW 5552   0.028   3.818   0.256
 1841SOL    HW1 5553  -0.063   3.846   0.250
 1841SOL    HW2 5554   0.033   3.772   0.340
 1842SOL     OW 5555   2.665   0.556   4.867
 1842SOL    HW1 5556   2.741   0.511   4.903
 1842SOL    HW2 5557   2.653   0.633   4.924
 1843SOL     OW 5558   4.629   2.246   4.514
 1843SOL    HW1 5559   4.624   2.152   4.530
 1843SOL    HW2 5560   4.568   2.284   4.577
 1844SOL     OW 5561   0.825   4.472   3.797
 1844SOL    HW1 5562   0.768   4.444   3.868
 1844SOL    HW2 5563   0.911   4.481   3.838
 1845SOL     OW 5564   0.843   2.798   1.677
 1845SOL    HW1 5565   0.923   2.803   1.729
 1845SOL    HW2 5566   0.773   2.817   1.739
 1846SOL     OW 5567   4.633   3.293   2.632
 1846SOL    HW1 5568   4.650   3.213   2.582
 1846SOL    HW2 5569   4.543   3.283   2.662
 1847SOL     OW 5570   0.724   1.108   0.966
 1847SOL    HW1 5571   0.637   1.129   1.002
 1847SOL    HW2 5572   0.753   1.033   1.017
 1848SOL     OW 5573   4.096   0.370   4.607
 1848SOL    HW1 5574   4.123   0.402   4.521
 1848SOL    HW2 5575   4.171   0.320   4.639
 1849SOL     OW 5576   2.817   4.426   1.282
 1849SOL    HW1 5577   2.811   4.417   1.378
 1849SOL    HW2 5578   2.736   4.471   1.258
 1850SOL     OW 5579   0.910   1.542   2.012
 1850SOL    HW1 5580   0.849   1.607   2.046
 1850SOL    HW2 5581   0.945   1.581   1.932
 1851SOL     OW 5582   3.386   0.186   2.641
 1851SOL    HW1 5583   3.372   0.099   2.678
 1851SOL    HW2 5584   3.306   0.205   2.593
 1852SOL     OW 5585   4.612   2.167   0.880
 1852SOL    HW1 5586   4.692   2.122   0.908
 1852SOL    HW2 5587   4.636   2.213   0.800
 1853SOL     OW 5588   2.518   3.068   0.573
 1853SOL    HW1 5589   2.491   3.037   0.660
 1853SOL    HW2 5590   2.609   3.094   0.584
 1854SOL     OW 5591   2.731   1.508   1.330
 1854SOL    HW1 5592   2.708   1.598   1.351
 1854SOL    HW2 5593   2.812   1.515   1.280
 1855SOL     OW 5594   2.610   2.066   0.797
 1855SOL    HW1 5595   2.570   2.103   0.718
 1855SOL    HW2 5596   2.538   2.021   0.842
 1856SOL     OW 5597   1.658   3.527   4.688
 1856SOL    HW1 5598   1.725   3.495   4.627
 1856SOL    HW2 5599   1.613   3.596   4.639
 1857SOL     OW 5600   1.971   4.605   3.346
 1857SOL    HW1 5601   1.883   4.572   3.366
 1857SOL    HW2 5602   2.011   4.535   3.294
 1858SOL     OW 5603   3.028   0.239   3.692
 1858SOL    HW1 5604   3.077   0.284   3.624
 1858SOL    HW2 5605   2.945   0.216   3.650
 1859SOL     OW 5606   1.990   0.472   2.479
 1859SOL    HW1 5607   1.979   0.546   2.420
 1859SOL    HW2 5608   2.053   0.415   2.435
 1860SOL     OW 5609   3.372   2.635   0.549
 1860SOL    HW1 5610   3.351   2.638   0.643
 1860SOL    HW2 5611   3.292   2.602   0.508
 1861SOL     OW 5612   1.111   1.217   3.419
 1861SOL    HW1 5613   1.174   1.208   3.347
 1861SOL    HW2 5614   1.135   1.148   3.481
 1862SOL     OW 5615   1.651   4.861   3.390
 1862SOL    HW1 5616   1.572   4.905   3.358
 1862SOL    HW2 5617   1.624   4.825   3.475
 1863SOL     OW 5618   3.981   1.807   0.094
 1863SOL    HW1 5619   4.035   1.880   0.064
 1863SOL    HW2 5620   3.997   1.803   0.189
 1864SOL     OW 5621   0.358   0.748   0.033
 1864SOL    HW1 5622   0.393   0.687  -0.032
 1864SOL    HW2 5623   0.291   0.798  -0.014
 1865SOL     OW 5624   3.629   1.876   3.408
 1865SOL    HW1 5625   3.550   1.829   3.435
 1865SOL    HW2 5626   3.643   1.940   3.478
 1866SOL     OW 5627   3.945   4.719   0.329
 1866SOL    HW1 5628   4.015   4.781   0.310
 1866SOL    HW2 5629   3.933   4.670   0.247
 1867SOL     OW 5630   2.428   4.723   1.503
 1867SOL    HW1 5631   2.503   4.766   1.461
 1867SOL    HW2 5632   2.426   4.760   1.592
 1868SOL     OW 5633   1.534   4.489   0.068
 1868SOL    HW1 5634   1.567   4.400   0.056
 1868SOL    HW2 5635   1.613   4.540   0.088
 1869SOL     OW 5636   4.141   3.884   3.191
 1869SOL    HW1 5637   4.078   3.892   3.262
 1869SOL    HW2 5638   4.225   3.908   3.230
 1870SOL     OW 5639   3.085   1.553   3.805
 1870SOL    HW1 5640   3.005   1.583   3.847
 1870SOL    HW2 5641   3.152   1.616   3.833
 1871SOL     OW 5642   2.485   0.394   1.101
 1871SOL    HW1 5643   2.444   0.477   1.076
 1871SOL    HW2 5644   2.416   0.329   1.089
 1872SOL     OW 5645   1.019   4.833   1.370
 1872SOL    HW1 5646   1.073   4.764   1.330
 1872SOL    HW2 5647   0.947   4.845   1.308
 1873SOL     OW 5648   4.161   1.667   4.744
 1873SOL    HW1 5649   4.202   1.738   4.694
 1873SOL    HW2 5650   4.225   1.646   4.812
 1874SOL     OW 5651   4.765   2.434   0.072
 1874SOL    HW1 5652   4.786   2.448   0.164
 1874SOL    HW2 5653   4.830   2.370   0.042
 1875SOL     OW 5654   1.237   1.584   1.622
 1875SOL    HW1 5655   1.290   1.660   1.598
 1875SOL    HW2 5656   1.293   1.509   1.603
 1876SOL     OW 5657   1.531   2.381   3.834
 1876SOL    HW1 5658   1.474   2.313   3.869
 1876SOL    HW2 5659   1.543   2.358   3.742
 1877SOL     OW 5660   4.102   2.429   1.272
 1877SOL    HW1 5661   4.027   2.379   1.302
 1877SOL    HW2 5662   4.066   2.490   1.208
 1878SOL     OW 5663   3.225   3.599   1.777
 1878SOL    HW1 5664   3.207   3.542   1.852
 1878SOL    HW2 5665   3.315   3.580   1.753
 1879SOL     OW 5666   1.463   2.746   3.874
 1879SOL    HW1 5667   1.479   2.684   3.803
 1879SOL    HW2 5668   1.460   2.832   3.831
 1880SOL     OW 5669   4.460   0.330   1.235
 1880SOL    HW1 5670   4.432   0.292   1.152
 1880SOL    HW2 5671   4.447   0.259   1.299
 1881SOL     OW 5672   3.026   1.705   2.684
 1881SOL    HW1 5673   3.068   1.763   2.620
 1881SOL    HW2 5674   2.957   1.661   2.635
 1882SOL     OW 5675   2.078   0.794   4.422
 1882SOL    HW1 5676   2.047   0.830   4.339
 1882SOL    HW2 5677   2.131   0.864   4.460
 1883SOL     OW 5678   2.418   2.130   0.571
 1883SOL    HW1 5679   2.344   2.174   0.612
 1883SOL    HW2 5680   2.382   2.049   0.537
 1884SOL     OW 5681   2.753   3.056   4.590
 1884SOL    HW1 5682   2.770   3.019   4.677
 1884SOL    HW2 5683   2.658   3.047   4.579
 1885SOL     OW 5684   4.065   2.716   1.132
 1885SOL    HW1 5685   4.094   2.761   1.211
 1885SOL    HW2 5686   4.139   2.724   1.071
 1886SOL     OW 5687   0.364   3.675   0.853
 1886SOL    HW1 5688   0.306   3.727   0.797
 1886SOL    HW2 5689   0.313   3.659   0.932
 1887SOL     OW 5690   2.936   2.560   4.557
 1887SOL    HW1 5691   2.881   2.487   4.585
 1887SOL    HW2 5692   2.922   2.628   4.623
 1888SOL     OW 5693   2.028   4.427   1.113
 1888SOL    HW1 5694   1.984   4.498   1.066
 1888SOL    HW2 5695   1.999   4.347   1.069
 1889SOL     OW 5696   3.737   4.337   1.859
 1889SOL    HW1 5697   3.667   4.379   1.910
 1889SOL    HW2 5698   3.724   4.371   1.770
 1890SOL     OW 5699   2.239   4.149   1.564
 1890SOL    HW1 5700   2.214   4.149   1.471
 1890SOL    HW2 5701   2.220   4.238   1.593
 1891SOL     OW 5702   3.631   3.707   3.855
 1891SOL    HW1 5703   3.709   3.668   3.816
 1891SOL    HW2 5704   3.598   3.640   3.915
 1892SOL     OW 5705   1.420   1.338   1.516
 1892SOL    HW1 5706   1.490   1.299   1.567
 1892SOL    HW2 5707   1.462   1.407   1.464
 1893SOL     OW 5708   2.934   4.319   4.454
 1893SOL    HW1 5709   3.016   4.362   4.430
 1893SOL    HW2 5710   2.882   4.320   4.373
 1894SOL     OW 5711   2.023   1.162   4.009
 1894SOL    HW1 5712   1.976   1.144   3.928
 1894SOL    HW2 5713   1.967   1.225   4.055
 1895SOL     OW 5714   4.865   1.636   0.899
 1895SOL    HW1 5715   4.787   1.671   0.856
 1895SOL    HW2 5716   4.882   1.696   0.972
 1896SOL     OW 5717   1.027   3.050   1.732
 1896SOL    HW1 5718   0.932   3.061   1.741
 1896SOL    HW2 5719   1.040   3.022   1.642
 1897SOL     OW 5720   3.288   0.438   2.338
 1897SOL    HW1 5721   3.371   0.393   2.355
 1897SOL    HW2 5722   3.226   0.398   2.398
 1898SOL     OW 5723   1.412   3.597   0.607
 1898SOL    HW1 5724   1.492   3.646   0.585
 1898SOL    HW2 5725   1.428   3.509   0.572
 1899SOL     OW 5726   2.399   2.125   3.808
 1899SOL    HW1 5727   2.392   2.102   3.715
 1899SOL    HW2 5728   2.319   2.173   3.827
 1900SOL     OW 5729   1.330   1.808   4.268
 1900SOL    HW1 5730   1.389   1.833   4.197
 1900SOL    HW2 5731   1.291   1.726   4.239
 1901SOL     OW 5732   1.225   2.475   2.512
 1901SOL    HW1 5733   1.217   2.569   2.497
 1901SOL    HW2 5734   1.271   2.467   2.595
 1902SOL     OW 5735   2.234   4.301   0.188
 1902SOL    HW1 5736   2.215   4.217   0.145
 1902SOL    HW2 5737   2.255   4.360   0.116
 1903SOL     OW 5738   4.492   1.522   1.176
 1903SOL    HW1 5739   4.522   1.599   1.128
 1903SOL    HW2 5740   4.400   1.541   1.197
 1904SOL     OW 5741   1.991   3.213   3.182
 1904SOL    HW1 5742   2.046   3.275   3.230
 1904SOL    HW2 5743   1.938   3.170   3.249
 1905SOL     OW 5744   1.794   2.953   0.908
 1905SOL    HW1 5745   1.813   2.924   0.819
 1905SOL    HW2 5746   1.711   3.001   0.901
 1906SOL     OW 5747   1.973   3.952   3.437
 1906SOL    HW1 5748   1.878   3.946   3.451
 1906SOL    HW2 5749   2.011   3.926   3.520
 1907SOL     OW 5750   4.225   1.502   1.762
 1907SOL    HW1 5751   4.260   1.556   1.692
 1907SOL    HW2 5752   4.256   1.414   1.742
 1908SOL     OW 5753   4.396   3.628   0.194
 1908SOL    HW1 5754   4.416   3.536   0.209
 1908SOL    HW2 5755   4.300   3.632   0.193
 1909SOL     OW 5756   0.314   2.308   3.237
 1909SOL    HW1 5757   0.304   2.337   3.328
 1909SOL    HW2 5758   0.232   2.335   3.195
 1910SOL     OW 5759   0.425   4.001   3.848
 1910SOL    HW1 5760   0.418   3.953   3.766
 1910SOL    HW2 5761   0.516   4.032   3.850
 1911SOL     OW 5762   0.126   2.716   2.625
 1911SOL    HW1 5763   0.120   2.725   2.530
 1911SOL    HW2 5764   0.217   2.689   2.641
 1912SOL     OW 5765   3.284   0.828   3.669
 1912SOL    HW1 5766   3.307   0.880   3.591
 1912SOL    HW2 5767   3.219   0.881   3.715
 1913SOL     OW 5768   2.744   0.939   3.523
 1913SOL    HW1 5769   2.732   0.849   3.554
 1913SOL    HW2 5770   2.734   0.934   3.428
 1914SOL     OW 5771   0.397   0.485   1.026
 1914SOL    HW1 5772   0.312   0.488   1.070
 1914SOL    HW2 5773   0.376   0.457   0.936
 1915SOL     OW 5774   1.185   1.328   0.071
 1915SOL    HW1 5775   1.104   1.291   0.106
 1915SOL    HW2 5776   1.185   1.419   0.100
 1916SOL     OW 5777   1.949   3.796   4.636
 1916SOL    HW1 5778   1.901   3.720   4.602
 1916SOL    HW2 5779   1.917   3.869   4.584
 1917SOL     OW 5780   0.854   0.080   1.786
 1917SOL    HW1 5781   0.900   0.039   1.860
 1917SOL    HW2 5782   0.772   0.111   1.824
 1918SOL     OW 5783   0.711   1.584   3.226
 1918SOL    HW1 5784   0.777   1.653   3.219
 1918SOL    HW2 5785   0.627   1.630   3.219
 1919SOL     OW 5786   3.521   1.401   0.307
 1919SOL    HW1 5787   3.497   1.309   0.307
 1919SOL    HW2 5788   3.442   1.447   0.336
 1920SOL     OW 5789   4.308   4.220   1.035
 1920SOL    HW1 5790   4.307   4.204   1.129
 1920SOL    HW2 5791   4.400   4.240   1.015
 1921SOL     OW 5792   1.452   1.680   0.329
 1921SOL    HW1 5793   1.497   1.602   0.297
 1921SOL    HW2 5794   1.487   1.693   0.417
 1922SOL     OW 5795   2.153   0.294   3.595
 1922SOL    HW1 5796   2.177   0.379   3.558
 1922SOL    HW2 5797   2.220   0.234   3.564
 1923SOL     OW 5798   0.623   1.277   3.949
 1923SOL    HW1 5799   0.540   1.233   3.931
 1923SOL    HW2 5800   0.632   1.273   4.045
 1924SOL     OW 5801   3.119   4.795   1.015
 1924SOL    HW1 5802   3.064   4.861   1.058
 1924SOL    HW2 5803   3.099   4.713   1.060
 1925SOL     OW 5804   0.454   4.566   4.441
 1925SOL    HW1 5805   0.490   4.534   4.358
 1925SOL    HW2 5806   0.360   4.548   4.434
 1926SOL     OW 5807   3.719   4.217   4.291
 1926SOL    HW1 5808   3.706   4.199   4.197
 1926SOL    HW2 5809   3.660   4.290   4.309
 1927SOL     OW 5810   2.766   3.891   4.040
 1927SOL    HW1 5811   2.808   3.858   4.120
 1927SOL    HW2 5812   2.755   3.813   3.985
 1928SOL     OW 5813   2.277   2.727   0.257
 1928SOL    HW1 5814   2.286   2.793   0.326
 1928SOL    HW2 5815   2.183   2.718   0.244
 1929SOL     OW 5816   4.778   4.317   2.952
 1929SOL    HW1 5817   4.864   4.336   2.916
 1929SOL    HW2 5818   4.795   4.280   3.039
 1930SOL     OW 5819   0.483   1.088   4.627
 1930SOL    HW1 5820   0.409   1.027   4.622
 1930SOL    HW2 5821   0.465   1.142   4.704
 1931SOL     OW 5822   2.257   2.422   0.067
 1931SOL    HW1 5823   2.345   2.413   0.103
 1931SOL    HW2 5824   2.202   2.439   0.143
 1932SOL     OW 5825   1.866   3.810   3.878
 1932SOL    HW1 5826   1.854   3.715   3.882
 1932SOL    HW2 5827   1.915   3.831   3.957
 1933SOL     OW 5828   4.922   1.571   4.239
 1933SOL    HW1 5829   4.982   1.624   4.291
 1933SOL    HW2 5830   4.862   1.635   4.200
 1934SOL     OW 5831   0.451   4.821   0.353
 1934SOL    HW1 5832   0.383   4.780   0.407
 1934SOL    HW2 5833   0.458   4.764   0.277
 1935SOL     OW 5834   2.310   1.514   0.589
 1935SOL    HW1 5835   2.337   1.595   0.632
 1935SOL    HW2 5836   2.385   1.489   0.535
 1936SOL     OW 5837   2.004   1.812   3.790
 1936SOL    HW1 5838   2.043   1.829   3.704
 1936SOL    HW2 5839   2.053   1.738   3.825
 1937SOL     OW 5840   3.686   4.169   2.440
 1937SOL    HW1 5841   3.752   4.191   2.375
 1937SOL    HW2 5842   3.726   4.190   2.524
 1938SOL     OW 5843   3.159   2.376   4.537
 1938SOL    HW1 5844   3.092   2.441   4.514
 1938SOL    HW2 5845   3.108   2.301   4.568
 1939SOL     OW 5846   2.490   2.611   4.819
 1939SOL    HW1 5847   2.567   2.663   4.844
 1939SOL    HW2 5848   2.464   2.646   4.734
 1940SOL     OW 5849   3.402   2.806   4.788
 1940SOL    HW1 5850   3.435   2.747   4.856
 1940SOL    HW2 5851   3.480   2.846   4.751
 1941SOL     OW 5852   0.510   3.146   3.953
 1941SOL    HW1 5853   0.590   3.109   3.915
 1941SOL    HW2 5854   0.446   3.075   3.948
 1942SOL     OW 5855   1.530   0.429   0.327
 1942SOL    HW1 5856   1.551   0.477   0.407
 1942SOL    HW2 5857   1.465   0.483   0.283
 1943SOL     OW 5858   4.138   4.373   4.473
 1943SOL    HW1 5859   4.096   4.287   4.470
 1943SOL    HW2 5860   4.085   4.424   4.535
 1944SOL     OW 5861   4.071   3.936   3.864
 1944SOL    HW1 5862   4.149   3.884   3.881
 1944SOL    HW2 5863   4.000   3.872   3.860
 1945SOL     OW 5864   0.015   3.762   1.191
 1945SOL    HW1 5865  -0.033   3.822   1.134
 1945SOL    HW2 5866  -0.035   3.680   1.186
 1946SOL     OW 5867   4.902   2.947   1.590
 1946SOL    HW1 5868   4.811   2.918   1.596
 1946SOL    HW2 5869   4.952   2.875   1.628
 1947SOL     OW 5870   1.034   1.778   1.385
 1947SOL    HW1 5871   1.113   1.724   1.384
 1947SOL    HW2 5872   1.026   1.810   1.295
 1948SOL     OW 5873   2.964   4.763   1.773
 1948SOL    HW1 5874   3.053   4.763   1.738
 1948SOL    HW2 5875   2.926   4.845   1.741
 1949SOL     OW 5876   1.565   4.522   2.301
 1949SOL    HW1 5877   1.622   4.499   2.374
 1949SOL    HW2 5878   1.562   4.443   2.246
 1950SOL     OW 5879   3.690   3.194   2.534
 1950SOL    HW1 5880   3.734   3.207   2.618
 1950SOL    HW2 5881   3.762   3.198   2.470
 1951SOL     OW 5882   0.513   2.310   1.972
 1951SOL    HW1 5883   0.473   2.246   2.032
 1951SOL    HW2 5884   0.537   2.259   1.895
 1952SOL     OW 5885   4.555   0.338   1.823
 1952SOL    HW1 5886   4.649   0.356   1.820
 1952SOL    HW2 5887   4.542   0.272   1.755
 1953SOL     OW 5888   2.857   0.019   1.633
 1953SOL    HW1 5889   2.894   0.095   1.588
 1953SOL    HW2 5890   2.783  -0.007   1.577
 1954SOL     OW 5891   4.660   3.593   0.302
 1954SOL    HW1 5892   4.652   3.553   0.388
 1954SOL    HW2 5893   4.575   3.632   0.286
 1955SOL     OW 5894   2.051   4.415   4.284
 1955SOL    HW1 5895   2.062   4.394   4.191
 1955SOL    HW2 5896   2.027   4.508   4.285
 1956SOL     OW 5897   1.761   4.606   1.998
 1956SOL    HW1 5898   1.839   4.561   2.030
 1956SOL    HW2 5899   1.697   4.535   1.986
 1957SOL     OW 5900   3.031   2.284   4.883
 1957SOL    HW1 5901   3.065   2.372   4.867
 1957SOL    HW2 5902   2.945   2.297   4.921
 1958SOL     OW 5903   3.319   3.004   2.926
 1958SOL    HW1 5904   3.324   3.060   3.003
 1958SOL    HW2 5905   3.382   3.042   2.864
 1959SOL     OW 5906   3.517   4.533   0.739
 1959SOL    HW1 5907   3.594   4.538   0.796
 1959SOL    HW2 5908   3.479   4.621   0.742
 1960SOL     OW 5909   2.353   1.640   2.563
 1960SOL    HW1 5910   2.312   1.609   2.482
 1960SOL    HW2 5911   2.369   1.561   2.614
 1961SOL     OW 5912   1.251   4.211   1.083
 1961SOL    HW1 5913   1.264   4.226   1.177
 1961SOL    HW2 5914   1.262   4.116   1.072
 1962SOL     OW 5915   1.217   3.668   2.199
 1962SOL    HW1 5916   1.167   3.588   2.218
 1962SOL    HW2 5917   1.155   3.739   2.212
 1963SOL     OW 5918   4.569   4.622   2.116
 1963SOL    HW1 5919   4.603   4.577   2.040
 1963SOL    HW2 5920   4.478   4.641   2.094
 1964SOL     OW 5921   0.360   0.366   3.577
 1964SOL    HW1 5922   0.300   0.433   3.545
 1964SOL    HW2 5923   0.318   0.283   3.551
 1965SOL     OW 5924   0.672   3.965   1.726
 1965SOL    HW1 5925   0.681   3.991   1.634
 1965SOL    HW2 5926   0.761   3.947   1.755
 1966SOL     OW 5927   4.207   2.732   3.067
 1966SOL    HW1 5928   4.150   2.724   2.990
 1966SOL    HW2 5929   4.179   2.661   3.125
 1967SOL     OW 5930   1.992   4.029   2.187
 1967SOL    HW1 5931   1.933   3.954   2.197
 1967SOL    HW2 5932   1.969   4.065   2.101
 1968SOL     OW 5933   0.309   2.838   1.387
 1968SOL    HW1 5934   0.366   2.833   1.311
 1968SOL    HW2 5935   0.276   2.929   1.386
 1969SOL     OW 5936   1.594   0.786   2.288
 1969SOL    HW1 5937   1.567   0.726   2.358
 1969SOL    HW2 5938   1.543   0.759   2.212
 1970SOL     OW 5939   1.551   1.587   1.526
 1970SOL    HW1 5940   1.496   1.657   1.493
 1970SOL    HW2 5941   1.608   1.629   1.591
 1971SOL     OW 5942   4.910   3.889   2.547
 1971SOL    HW1 5943   4.856   3.847   2.614
 1971SOL    HW2 5944   4.855   3.959   2.512
 1972SOL     OW 5945   4.693   2.088   1.885
 1972SOL    HW1 5946   4.663   2.008   1.928
 1972SOL    HW2 5947   4.747   2.132   1.950
 1973SOL     OW 5948   2.947   3.292   1.000
 1973SOL    HW1 5949   3.036   3.259   0.983
 1973SOL    HW2 5950   2.905   3.289   0.914
 1974SOL     OW 5951   3.100   0.009   3.088
 1974SOL    HW1 5952   3.158  -0.014   3.160
 1974SOL    HW2 5953   3.092  -0.071   3.037
 1975SOL     OW 5954   3.528   0.413   1.719
 1975SOL    HW1 5955   3.434   0.392   1.723
 1975SOL    HW2 5956   3.534   0.479   1.651
 1976SOL     OW 5957   2.529   1.709   0.466
 1976SOL    HW1 5958   2.602   1.765   0.493
 1976SOL    HW2 5959   2.457   1.732   0.526
 1977SOL     OW 5960   2.453   3.331   2.094
 1977SOL    HW1 5961   2.478   3.419   2.065
 1977SOL    HW2 5962   2.400   3.297   2.021
 1978SOL     OW 5963   2.424   4.874   1.993
 1978SOL    HW1 5964   2.413   4.950   2.049
 1978SOL    HW2 5965   2.484   4.817   2.042
 1979SOL     OW 5966   1.200   3.320   2.294
 1979SOL    HW1 5967   1.137   3.365   2.237
 1979SOL    HW2 5968   1.178   3.351   2.382
 1980SOL     OW 5969   0.957   2.425   4.044
 1980SOL    HW1 5970   0.885   2.382   3.998
 1980SOL    HW2 5971   0.957   2.385   4.131
 1981SOL     OW 5972   1.726   4.634   0.186
 1981SOL    HW1 5973   1.796   4.675   0.136
 1981SOL    HW2 5974   1.729   4.676   0.272
 1982SOL     OW 5975   0.673   4.414   1.189
 1982SOL    HW1 5976   0.721   4.331   1.186
 1982SOL    HW2 5977   0.583   4.388   1.211
 1983SOL     OW 5978   3.561   2.536   0.309
 1983SOL    HW1 5979   3.649   2.572   0.317
 1983SOL    HW2 5980   3.506   2.593   0.364
 1984SOL     OW 5981   1.861   2.286   0.201
 1984SOL    HW1 5982   1.886   2.309   0.290
 1984SOL    HW2 5983   1.899   2.199   0.187
 1985SOL     OW 5984   1.488   1.270   2.402
 1985SOL    HW1 5985   1.564   1.226   2.365
 1985SOL    HW2 5986   1.417   1.205   2.395
 1986SOL     OW 5987   0.443   4.833   4.521
 1986SOL    HW1 5988   0.373   4.878   4.473
 1986SOL    HW2 5989   0.441   4.743   4.488
 1987SOL     OW 5990   3.827   4.884   2.847
 1987SOL    HW1 5991   3.920   4.874   2.826
 1987SOL    HW2 5992   3.795   4.949   2.785
 1988SOL     OW 5993   2.690   4.633   3.865
 1988SOL    HW1 5994   2.758   4.628   3.932
 1988SOL    HW2 5995   2.667   4.541   3.848
 1989SOL     OW 5996   1.327   1.045   2.632
 1989SOL    HW1 5997   1.289   0.983   2.569
 1989SOL    HW2 5998   1.257   1.106   2.652
 1990SOL     OW 5999   0.598   1.734   4.591
 1990SOL    HW1 6000   0.508   1.719   4.619
 1990SOL    HW2 6001   0.626   1.650   4.556
 1991SOL     OW 6002   3.628   2.082   3.610
 1991SOL    HW1 6003   3.673   2.042   3.684
 1991SOL    HW2 6004   3.651   2.175   3.616
 1992SOL     OW 6005   1.412   2.616   0.592
 1992SOL    HW1 6006   1.353   2.648   0.524
 1992SOL    HW2 6007   1.412   2.521   0.580
 1993SOL     OW 6008   4.168   1.727   4.143
 1993SOL    HW1 6009   4.187   1.680   4.062
 1993SOL    HW2 6010   4.238   1.701   4.203
 1994SOL     OW 6011   0.018   1.967   1.983
 1994SOL    HW1 6012   0.113   1.969   1.974
 1994SOL    HW2 6013   0.000   2.016   2.064
 1995SOL     OW 6014   2.057   0.983   0.433
 1995SOL    HW1 6015   2.062   1.045   0.360
 1995SOL    HW2 6016   1.969   0.996   0.469
 1996SOL     OW 6017   0.424   3.126   1.226
 1996SOL    HW1 6018   0.457   3.188   1.291
 1996SOL    HW2 6019   0.494   3.120   1.160
 1997SOL     OW 6020   4.362   0.577   2.460
 1997SOL    HW1 6021   4.404   0.546   2.380
 1997SOL    HW2 6022   4.386   0.670   2.466
 1998SOL     OW 6023   1.323   3.667   2.488
 1998SOL    HW1 6024   1.377   3.597   2.449
 1998SOL    HW2 6025   1.282   3.709   2.412
 1999SOL     OW 6026   1.368   2.635   2.045
 1999SOL    HW1 6027   1.399   2.620   1.956
 1999SOL    HW2 6028   1.277   2.662   2.035
 2000SOL     OW 6029   0.645   3.551   2.287
 2000SOL    HW1 6030   0.634   3.632   2.338
 2000SOL    HW2 6031   0.556   3.528   2.260
 2001SOL     OW 6032   2.133   1.266   3.009
 2001SOL    HW1 6033   2.159   1.355   3.030
 2001SOL    HW2 6034   2.081   1.237   3.084
 2002SOL     OW 6035   1.230   0.838   2.449
 2002SOL    HW1 6036   1.267   0.915   2.407
 2002SOL    HW2 6037   1.229   0.771   2.380
 2003SOL     OW 6038   4.600   0.593   1.193
 2003SOL    HW1 6039   4.560   0.506   1.190
 2003SOL    HW2 6040   4.544   0.643   1.252
 2004SOL     OW 6041   3.472   1.627   4.581
 2004SOL    HW1 6042   3.549   1.600   4.631
 2004SOL    HW2 6043   3.493   1.714   4.548
 2005SOL     OW 6044   0.870   0.545   1.597
 2005SOL    HW1 6045   0.951   0.526   1.645
 2005SOL    HW2 6046   0.859   0.640   1.606
 2006SOL     OW 6047   0.266   0.559   3.957
 2006SOL    HW1 6048   0.211   0.556   3.879
 2006SOL    HW2 6049   0.212   0.519   4.026
 2007SOL     OW 6050   1.925   0.615   3.374
 2007SOL    HW1 6051   1.893   0.540   3.423
 2007SOL    HW2 6052   1.979   0.578   3.304
 2008SOL     OW 6053   1.399   3.620   2.744
 2008SOL    HW1 6054   1.369   3.634   2.654
 2008SOL    HW2 6055   1.494   3.608   2.736
 2009SOL     OW 6056   2.063   0.466   2.893
 2009SOL    HW1 6057   2.005   0.408   2.844
 2009SOL    HW2 6058   2.090   0.414   2.969
 2010SOL     OW 6059   0.455   3.143   2.731
 2010SOL    HW1 6060   0.535   3.111   2.772
 2010SOL    HW2 6061   0.385   3.088   2.766
 2011SOL     OW 6062   4.278   3.936   0.615
 2011SOL    HW1 6063   4.320   3.962   0.697
 2011SOL    HW2 6064   4.307   3.999   0.550
 2012SOL     OW 6065   3.796   3.667   1.797
 2012SOL    HW1 6066   3.788   3.718   1.877
 2012SOL    HW2 6067   3.882   3.690   1.762
 2013SOL     OW 6068   1.424   0.163   2.544
 2013SOL    HW1 6069   1.450   0.164   2.636
 2013SOL    HW2 6070   1.347   0.106   2.541
 2014SOL     OW 6071   4.438   4.197   1.995
 2014SOL    HW1 6072   4.451   4.239   2.080
 2014SOL    HW2 6073   4.452   4.104   2.012
 2015SOL     OW 6074   1.745   1.787   4.159
 2015SOL    HW1 6075   1.762   1.879   4.138
 2015SOL    HW2 6076   1.831   1.752   4.183
 2016SOL     OW 6077   2.118   0.330   4.176
 2016SOL    HW1 6078   2.201   0.300   4.212
 2016SOL    HW2 6079   2.094   0.406   4.229
 2017SOL     OW 6080   0.310   2.975   4.092
 2017SOL    HW1 6081   0.232   2.946   4.139
 2017SOL    HW2 6082   0.360   2.895   4.077
 2018SOL     OW 6083   4.860   1.817   1.120
 2018SOL    HW1 6084   4.922   1.886   1.098
 2018SOL    HW2 6085   4.867   1.807   1.215
 2019SOL     OW 6086   2.063   3.817   2.767
 2019SOL    HW1 6087   2.117   3.807   2.845
 2019SOL    HW2 6088   2.109   3.768   2.699
 2020SOL     OW 6089   2.909   0.831   3.007
 2020SOL    HW1 6090   3.001   0.852   3.015
 2020SOL    HW2 6091   2.873   0.898   2.949
 2021SOL     OW 6092   1.035   3.390   1.281
 2021SOL    HW1 6093   1.099   3.457   1.306
 2021SOL    HW2 6094   1.080   3.336   1.217
 2022SOL     OW 6095   3.223   1.605   2.882
 2022SOL    HW1 6096   3.152   1.652   2.838
 2022SOL    HW2 6097   3.302   1.655   2.863
 2023SOL     OW 6098   2.999   3.608   2.112
 2023SOL    HW1 6099   2.992   3.512   2.111
 2023SOL    HW2 6100   3.087   3.625   2.144
 2024SOL     OW 6101   0.767   1.768   1.037
 2024SOL    HW1 6102   0.803   1.799   0.954
 2024SOL    HW2 6103   0.705   1.700   1.012
 2025SOL     OW 6104   1.413   4.198   4.751
 2025SOL    HW1 6105   1.435   4.234   4.837
 2025SOL    HW2 6106   1.481   4.232   4.692
 2026SOL     OW 6107   3.138   0.087   1.419
 2026SOL    HW1 6108   3.223   0.131   1.416
 2026SOL    HW2 6109   3.075   0.156   1.396
 2027SOL     OW 6110   0.960   1.721   4.311
 2027SOL    HW1 6111   1.013   1.689   4.385
 2027SOL    HW2 6112   0.903   1.787   4.349
 2028SOL     OW 6113   2.512   4.064   2.087
 2028SOL    HW1 6114   2.499   4.154   2.116
 2028SOL    HW2 6115   2.453   4.053   2.013
 2029SOL     OW 6116   1.190   4.181   2.343
 2029SOL    HW1 6117   1.253   4.247   2.374
 2029SOL    HW2 6118   1.134   4.165   2.420
 2030SOL     OW 6119   3.386   4.552   3.486
 2030SOL    HW1 6120   3.340   4.500   3.420
 2030SOL    HW2 6121   3.318   4.608   3.524
 2031SOL     OW 6122   4.687   3.093   3.383
 2031SOL    HW1 6123   4.661   3.022   3.443
 2031SOL    HW2 6124   4.720   3.162   3.441
 2032SOL     OW 6125   3.979   1.386   2.726
 2032SOL    HW1 6126   3.924   1.448   2.773
 2032SOL    HW2 6127   4.068   1.417   2.738
 2033SOL     OW 6128   4.598   2.509   1.093
 2033SOL    HW1 6129   4.615   2.590   1.143
 2033SOL    HW2 6130   4.678   2.495   1.042
 2034SOL     OW 6131   4.161   2.977   3.614
 2034SOL    HW1 6132   4.223   2.960   3.543
 2034SOL    HW2 6133   4.077   2.948   3.580
 2035SOL     OW 6134   3.569   0.441   0.840
 2035SOL    HW1 6135   3.608   0.357   0.814
 2035SOL    HW2 6136   3.522   0.471   0.763
 2036SOL     OW 6137   1.016   3.082   2.180
 2036SOL    HW1 6138   1.047   3.120   2.262
 2036SOL    HW2 6139   1.089   3.092   2.119
 2037SOL     OW 6140   4.724   0.620   2.628
 2037SOL    HW1 6141   4.767   0.535   2.629
 2037SOL    HW2 6142   4.672   0.621   2.708
 2038SOL     OW 6143   2.341   3.565   4.286
 2038SOL    HW1 6144   2.252   3.533   4.272
 2038SOL    HW2 6145   2.384   3.495   4.334
 2039SOL     OW 6146   0.122   1.020   1.016
 2039SOL    HW1 6147   0.043   1.051   1.059
 2039SOL    HW2 6148   0.108   0.926   1.005
 2040SOL     OW 6149   2.097   2.868   0.834
 2040SOL    HW1 6150   2.092   2.831   0.922
 2040SOL    HW2 6151   2.013   2.848   0.794
 2041SOL     OW 6152   2.658   4.716   3.255
 2041SOL    HW1 6153   2.622   4.774   3.322
 2041SOL    HW2 6154   2.642   4.763   3.173
 2042SOL     OW 6155   4.870   1.137   1.177
 2042SOL    HW1 6156   4.853   1.066   1.238
 2042SOL    HW2 6157   4.813   1.208   1.207
 2043SOL     OW 6158   4.427   1.570   4.055
 2043SOL    HW1 6159   4.433   1.624   4.134
 2043SOL    HW2 6160   4.509   1.519   4.055
 2044SOL     OW 6161   0.938   2.383   1.487
 2044SOL    HW1 6162   0.917   2.343   1.571
 2044SOL    HW2 6163   0.917   2.476   1.500
 2045SOL     OW 6164   1.975   1.109   0.165
 2045SOL    HW1 6165   1.995   1.189   0.116
 2045SOL    HW2 6166   1.885   1.086   0.139
 2046SOL     OW 6167   1.410   1.664   1.859
 2046SOL    HW1 6168   1.370   1.671   1.945
 2046SOL    HW2 6169   1.380   1.741   1.812
 2047SOL     OW 6170   1.143   3.417   1.727
 2047SOL    HW1 6171   1.092   3.363   1.787
 2047SOL    HW2 6172   1.114   3.507   1.745
 2048SOL     OW 6173   3.959   3.859   2.683
 2048SOL    HW1 6174   3.864   3.867   2.684
 2048SOL    HW2 6175   3.979   3.827   2.595
 2049SOL     OW 6176   2.736   0.534   1.603
 2049SOL    HW1 6177   2.813   0.590   1.594
 2049SOL    HW2 6178   2.663   0.592   1.582
 2050SOL     OW 6179   4.472   2.190   0.478
 2050SOL    HW1 6180   4.542   2.207   0.541
 2050SOL    HW2 6181   4.503   2.114   0.428
 2051SOL     OW 6182   2.192   2.543   1.989
 2051SOL    HW1 6183   2.235   2.620   1.951
 2051SOL    HW2 6184   2.247   2.521   2.064
 2052SOL     OW 6185   3.000   2.690   3.820
 2052SOL    HW1 6186   3.082   2.687   3.770
 2052SOL    HW2 6187   2.961   2.603   3.806
 2053SOL     OW 6188   3.185   1.042   4.758
 2053SOL    HW1 6189   3.105   1.094   4.763
 2053SOL    HW2 6190   3.175   0.975   4.825
 2054SOL     OW 6191   3.420   2.393   2.223
 2054SOL    HW1 6192   3.383   2.311   2.257
 2054SOL    HW2 6193   3.438   2.445   2.301
 2055SOL     OW 6194   2.196   0.150   4.904
 2055SOL    HW1 6195   2.229   0.148   4.814
 2055SOL    HW2 6196   2.101   0.149   4.894
 2056SOL     OW 6197   0.016   3.480   0.610
 2056SOL    HW1 6198  -0.033   3.460   0.690
 2056SOL    HW2 6199   0.108   3.474   0.636
 2057SOL     OW 6200   1.024   1.067   0.848
 2057SOL    HW1 6201   0.957   1.000   0.861
 2057SOL    HW2 6202   1.080   1.032   0.779
 2058SOL     OW 6203   4.200   4.438   0.312
 2058SOL    HW1 6204   4.220   4.488   0.391
 2058SOL    HW2 6205   4.147   4.365   0.343
 2059SOL     OW 6206   1.826   0.557   1.782
 2059SOL    HW1 6207   1.854   0.466   1.789
 2059SOL    HW2 6208   1.896   0.600   1.733
 2060SOL     OW 6209   0.508   0.725   3.206
 2060SOL    HW1 6210   0.528   0.813   3.236
 2060SOL    HW2 6211   0.422   0.732   3.163
 2061SOL     OW 6212   0.685   0.696   3.014
 2061SOL    HW1 6213   0.625   0.690   3.088
 2061SOL    HW2 6214   0.737   0.775   3.031
 2062SOL     OW 6215   3.667   1.240   4.625
 2062SOL    HW1 6216   3.611   1.243   4.703
 2062SOL    HW2 6217   3.717   1.159   4.635
 2063SOL     OW 6218   1.529   1.982   2.015
 2063SOL    HW1 6219   1.594   2.042   1.978
 2063SOL    HW2 6220   1.523   2.007   2.107
 2064SOL     OW 6221   0.594   2.186   4.019
 2064SOL    HW1 6222   0.535   2.235   3.961
 2064SOL    HW2 6223   0.536   2.146   4.083
 2065SOL     OW 6224   2.017   3.735   2.281
 2065SOL    HW1 6225   1.958   3.720   2.207
 2065SOL    HW2 6226   2.078   3.661   2.279
 2066SOL     OW 6227   2.365   1.530   3.538
 2066SOL    HW1 6228   2.281   1.489   3.561
 2066SOL    HW2 6229   2.400   1.475   3.468
 2067SOL     OW 6230   3.667   0.382   0.010
 2067SOL    HW1 6231   3.722   0.411   0.082
 2067SOL    HW2 6232   3.728   0.350  -0.056
 2068SOL     OW 6233   4.099   0.608   4.766
 2068SOL    HW1 6234   4.188   0.610   4.730
 2068SOL    HW2 6235   4.067   0.520   4.747
 2069SOL     OW 6236   3.831   1.478   1.438
 2069SOL    HW1 6237   3.832   1.448   1.347
 2069SOL    HW2 6238   3.905   1.537   1.445
 2070SOL     OW 6239   4.538   3.257   3.185
 2070SOL    HW1 6240   4.583   3.223   3.263
 2070SOL    HW2 6241   4.506   3.178   3.140
 2071SOL     OW 6242   3.205   4.819   0.385
 2071SOL    HW1 6243   3.205   4.730   0.420
 2071SOL    HW2 6244   3.159   4.812   0.301
 2072SOL     OW 6245   1.853   3.978   2.751
 2072SOL    HW1 6246   1.915   3.905   2.753
 2072SOL    HW2 6247   1.873   4.025   2.670
 2073SOL     OW 6248   4.807   3.973   0.882
 2073SOL    HW1 6249   4.896   3.940   0.879
 2073SOL    HW2 6250   4.764   3.922   0.951
 2074SOL     OW 6251   4.183   1.079   3.325
 2074SOL    HW1 6252   4.099   1.122   3.305
 2074SOL    HW2 6253   4.162   0.986   3.326
 2075SOL     OW 6254   3.365   3.315   0.119
 2075SOL    HW1 6255   3.427   3.256   0.075
 2075SOL    HW2 6256   3.380   3.301   0.212
 2076SOL     OW 6257   3.226   4.748   3.654
 2076SOL    HW1 6258   3.304   4.799   3.675
 2076SOL    HW2 6259   3.172   4.806   3.601
 2077SOL     OW 6260   1.848   4.778   2.247
 2077SOL    HW1 6261   1.810   4.766   2.334
 2077SOL    HW2 6262   1.791   4.728   2.189
 2078SOL     OW 6263   2.475   0.806   2.237
 2078SOL    HW1 6264   2.463   0.817   2.332
 2078SOL    HW2 6265   2.517   0.886   2.208
 2079SOL     OW 6266   4.661   3.573   1.597
 2079SOL    HW1 6267   4.687   3.646   1.655
 2079SOL    HW2 6268   4.744   3.530   1.575
 2080SOL     OW 6269   0.858   4.511   2.334
 2080SOL    HW1 6270   0.902   4.521   2.250
 2080SOL    HW2 6271   0.929   4.513   2.399
 2081SOL     OW 6272   3.353   1.076   1.087
 2081SOL    HW1 6273   3.375   1.001   1.143
 2081SOL    HW2 6274   3.433   1.093   1.038
 2082SOL     OW 6275   0.159   3.062   1.433
 2082SOL    HW1 6276   0.175   3.150   1.467
 2082SOL    HW2 6277   0.086   3.029   1.486
 2083SOL     OW 6278   4.013   4.083   3.645
 2083SOL    HW1 6279   4.013   4.029   3.724
 2083SOL    HW2 6280   4.067   4.034   3.583
 2084SOL     OW 6281   1.831   3.440   1.152
 2084SOL    HW1 6282   1.873   3.438   1.237
 2084SOL    HW2 6283   1.766   3.369   1.155
 2085SOL     OW 6284   3.464   0.877   3.231
 2085SOL    HW1 6285   3.430   0.943   3.171
 2085SOL    HW2 6286   3.510   0.927   3.299
 2086SOL     OW 6287   2.005   4.480   3.867
 2086SOL    HW1 6288   2.013   4.407   3.927
 2086SOL    HW2 6289   2.083   4.477   3.813
 2087SOL     OW 6290   3.321   1.119   3.842
 2087SOL    HW1 6291   3.242   1.089   3.798
 2087SOL    HW2 6292   3.317   1.214   3.838
 2088SOL     OW 6293   1.565   1.060   3.030
 2088SOL    HW1 6294   1.589   0.968   3.031
 2088SOL    HW2 6295   1.647   1.107   3.041
 2089SOL     OW 6296   0.387   2.087   1.436
 2089SOL    HW1 6297   0.405   2.017   1.499
 2089SOL    HW2 6298   0.415   2.167   1.481
 2090SOL     OW 6299   4.022   2.238   2.652
 2090SOL    HW1 6300   4.041   2.146   2.636
 2090SOL    HW2 6301   3.951   2.236   2.717
 2091SOL     OW 6302   4.518   2.726   1.906
 2091SOL    HW1 6303   4.455   2.698   1.840
 2091SOL    HW2 6304   4.536   2.648   1.958
 2092SOL     OW 6305   1.897   2.023   2.477
 2092SOL    HW1 6306   1.988   1.994   2.473
 2092SOL    HW2 6307   1.852   1.955   2.528
 2093SOL     OW 6308   3.024   3.398   1.236
 2093SOL    HW1 6309   2.982   3.353   1.163
 2093SOL    HW2 6310   3.076   3.467   1.195
 2094SOL     OW 6311   2.396   1.900   2.617
 2094SOL    HW1 6312   2.398   1.805   2.611
 2094SOL    HW2 6313   2.441   1.930   2.537
 2095SOL     OW 6314   1.039   3.152   1.167
 2095SOL    HW1 6315   1.034   3.058   1.149
 2095SOL    HW2 6316   0.984   3.164   1.245
 2096SOL     OW 6317   4.604   1.151   4.215
 2096SOL    HW1 6318   4.591   1.160   4.121
 2096SOL    HW2 6319   4.515   1.148   4.252
 2097SOL     OW 6320   1.349   0.907   1.694
 2097SOL    HW1 6321   1.431   0.871   1.727
 2097SOL    HW2 6322   1.280   0.857   1.738
 2098SOL     OW 6323   2.497   0.656   1.034
 2098SOL    HW1 6324   2.455   0.653   0.948
 2098SOL    HW2 6325   2.589   0.674   1.015
 2099SOL     OW 6326   1.527   1.911   4.917
 2099SOL    HW1 6327   1.460   1.951   4.971
 2099SOL    HW2 6328   1.489   1.906   4.829
 2100SOL     OW 6329   1.212   2.307   1.497
 2100SOL    HW1 6330   1.250   2.395   1.503
 2100SOL    HW2 6331   1.118   2.321   1.509
 2101SOL     OW 6332   3.487   3.774   3.649
 2101SOL    HW1 6333   3.545   3.749   3.721
 2101SOL    HW2 6334   3.434   3.696   3.633
 2102SOL     OW 6335   3.207   2.003   3.928
 2102SOL    HW1 6336   3.274   2.067   3.903
 2102SOL    HW2 6337   3.145   2.004   3.854
 2103SOL     OW 6338   1.923   4.839   0.514
 2103SOL    HW1 6339   1.845   4.887   0.487
 2103SOL    HW2 6340   1.968   4.898   0.575
 2104SOL     OW 6341   0.087   2.075   0.610
 2104SOL    HW1 6342   0.069   2.012   0.541
 2104SOL    HW2 6343   0.139   2.026   0.674
 2105SOL     OW 6344   0.684   3.789   4.568
 2105SOL    HW1 6345   0.682   3.697   4.596
 2105SOL    HW2 6346   0.614   3.830   4.617
 2106SOL     OW 6347   4.797   2.512   4.578
 2106SOL    HW1 6348   4.763   2.423   4.584
 2106SOL    HW2 6349   4.802   2.529   4.484
 2107SOL     OW 6350   1.802   3.581   3.970
 2107SOL    HW1 6351   1.740   3.519   3.932
 2107SOL    HW2 6352   1.885   3.533   3.975
 2108SOL     OW 6353   0.289   4.754   0.848
 2108SOL    HW1 6354   0.245   4.838   0.833
 2108SOL    HW2 6355   0.266   4.731   0.938
 2109SOL     OW 6356   3.735   0.487   0.533
 2109SOL    HW1 6357   3.775   0.550   0.474
 2109SOL    HW2 6358   3.808   0.432   0.563
 2110SOL     OW 6359   4.648   1.069   3.242
 2110SOL    HW1 6360   4.674   1.083   3.151
 2110SOL    HW2 6361   4.601   0.986   3.241
 2111SOL     OW 6362   2.654   1.791   1.391
 2111SOL    HW1 6363   2.566   1.768   1.420
 2111SOL    HW2 6364   2.690   1.843   1.463
 2112SOL     OW 6365   3.101   0.049   2.360
 2112SOL    HW1 6366   3.173   0.013   2.309
 2112SOL    HW2 6367   3.059  -0.028   2.399
 2113SOL     OW 6368   0.184   1.738   4.305
 2113SOL    HW1 6369   0.199   1.817   4.357
 2113SOL    HW2 6370   0.235   1.751   4.225
 2114SOL     OW 6371   4.650   4.397   0.368
 2114SOL    HW1 6372   4.574   4.411   0.424
 2114SOL    HW2 6373   4.686   4.485   0.353
 2115SOL     OW 6374   4.151   2.984   0.612
 2115SOL    HW1 6375   4.216   2.957   0.677
 2115SOL    HW2 6376   4.195   2.972   0.528
 2116SOL     OW 6377   1.971   2.228   1.923
 2116SOL    HW1 6378   1.877   2.212   1.911
 2116SOL    HW2 6379   2.009   2.140   1.931
 2117SOL     OW 6380   1.023   0.357   0.506
 2117SOL    HW1 6381   0.931   0.343   0.483
 2117SOL    HW2 6382   1.057   0.269   0.526
 2118SOL     OW 6383   1.656   4.872   3.810
 2118SOL    HW1 6384   1.637   4.814   3.736
 2118SOL    HW2 6385   1.618   4.956   3.784
 2119SOL     OW 6386   4.906   3.213   4.915
 2119SOL    HW1 6387   4.966   3.171   4.853
 2119SOL    HW2 6388   4.935   3.184   5.001
 2120SOL     OW 6389   4.536   4.402   3.288
 2120SOL    HW1 6390   4.442   4.422   3.290
 2120SOL    HW2 6391   4.579   4.487   3.288
 2121SOL     OW 6392   3.889   3.282   3.928
 2121SOL    HW1 6393   3.848   3.196   3.935
 2121SOL    HW2 6394   3.867   3.326   4.011
 2122SOL     OW 6395   4.869   2.786   3.445
 2122SOL    HW1 6396   4.963   2.789   3.428
 2122SOL    HW2 6397   4.849   2.694   3.459
 2123SOL     OW 6398   2.765   1.228   1.779
 2123SOL    HW1 6399   2.713   1.148   1.768
 2123SOL    HW2 6400   2.827   1.207   1.848
 2124SOL     OW 6401   1.429   1.617   4.012
 2124SOL    HW1 6402   1.391   1.558   4.077
 2124SOL    HW2 6403   1.463   1.559   3.944
 2125SOL     OW 6404   1.930   3.406   1.416
 2125SOL    HW1 6405   1.875   3.329   1.406
 2125SOL    HW2 6406   2.016   3.372   1.440
 2126SOL     OW 6407   3.271   0.511   4.873
 2126SOL    HW1 6408   3.326   0.506   4.951
 2126SOL    HW2 6409   3.191   0.554   4.903
 2127SOL     OW 6410   2.048   3.043   0.273
 2127SOL    HW1 6411   2.139   3.072   0.264
 2127SOL    HW2 6412   1.999   3.097   0.211
 2128SOL     OW 6413   3.663   1.163   4.197
 2128SOL    HW1 6414   3.750   1.124   4.207
 2128SOL    HW2 6415   3.611   1.124   4.268
 2129SOL     OW 6416   0.608   0.500   2.794
 2129SOL    HW1 6417   0.568   0.545   2.719
 2129SOL    HW2 6418   0.646   0.571   2.847
 2130SOL     OW 6419   2.491   3.396   1.236
 2130SOL    HW1 6420   2.559   3.424   1.174
 2130SOL    HW2 6421   2.409   3.418   1.194
 2131SOL     OW 6422   2.719   3.374   1.506
 2131SOL    HW1 6423   2.745   3.432   1.435
 2131SOL    HW2 6424   2.738   3.286   1.473
 2132SOL     OW 6425   3.436   4.787   0.772
 2132SOL    HW1 6426   3.415   4.772   0.865
 2132SOL    HW2 6427   3.355   4.820   0.734
 2133SOL     OW 6428   4.232   3.189   4.700
 2133SOL    HW1 6429   4.261   3.277   4.724
 2133SOL    HW2 6430   4.165   3.167   4.765
 2134SOL     OW 6431   2.621   0.634   0.678
 2134SOL    HW1 6432   2.648   0.708   0.733
 2134SOL    HW2 6433   2.702   0.586   0.660
 2135SOL     OW 6434   4.277   3.561   1.867
 2135SOL    HW1 6435   4.276   3.637   1.925
 2135SOL    HW2 6436   4.351   3.509   1.897
 2136SOL     OW 6437   1.479   0.340   2.348
 2136SOL    HW1 6438   1.450   0.281   2.418
 2136SOL    HW2 6439   1.443   0.301   2.268
 2137SOL     OW 6440   3.876   2.019   1.224
 2137SOL    HW1 6441   3.940   1.983   1.286
 2137SOL    HW2 6442   3.928   2.072   1.164
 2138SOL     OW 6443   4.454   4.496   0.590
 2138SOL    HW1 6444   4.512   4.458   0.656
 2138SOL    HW2 6445   4.366   4.472   0.617
 2139SOL     OW 6446   1.174   2.683   1.438
 2139SOL    HW1 6447   1.081   2.664   1.450
 2139SOL    HW2 6448   1.181   2.777   1.456
 2140SOL     OW 6449   1.123   2.853   2.051
 2140SOL    HW1 6450   1.034   2.817   2.048
 2140SOL    HW2 6451   1.119   2.934   2.001
 2141SOL     OW 6452   2.754   3.754   2.534
 2141SOL    HW1 6453   2.712   3.836   2.558
 2141SOL    HW2 6454   2.797   3.773   2.451
 2142SOL     OW 6455   0.624   1.496   0.192
 2142SOL    HW1 6456   0.621   1.409   0.151
 2142SOL    HW2 6457   0.548   1.497   0.250
 2143SOL     OW 6458   1.311   0.608   0.181
 2143SOL    HW1 6459   1.236   0.549   0.174
 2143SOL    HW2 6460   1.277   0.685   0.227
 2144SOL     OW 6461   3.722   2.776   4.377
 2144SOL    HW1 6462   3.642   2.723   4.378
 2144SOL    HW2 6463   3.756   2.767   4.288
 2145SOL     OW 6464   3.819   3.016   4.535
 2145SOL    HW1 6465   3.833   3.072   4.458
 2145SOL    HW2 6466   3.771   2.940   4.501
 2146SOL     OW 6467   3.338   3.935   4.448
 2146SOL    HW1 6468   3.412   3.887   4.483
 2146SOL    HW2 6469   3.326   3.901   4.360
 2147SOL     OW 6470   0.821   1.666   4.762
 2147SOL    HW1 6471   0.762   1.726   4.715
 2147SOL    HW2 6472   0.841   1.597   4.699
 2148SOL     OW 6473   4.925   2.330   4.101
 2148SOL    HW1 6474   4.908   2.307   4.192
 2148SOL    HW2 6475   4.848   2.298   4.053
 2149SOL     OW 6476   0.901   4.600   3.537
 2149SOL    HW1 6477   0.997   4.590   3.535
 2149SOL    HW2 6478   0.874   4.550   3.614
 2150SOL     OW 6479   3.323   2.854   3.171
 2150SOL    HW1 6480   3.291   2.879   3.084
 2150SOL    HW2 6481   3.385   2.923   3.195
 2151SOL     OW 6482   4.674   1.481   0.648
 2151SOL    HW1 6483   4.659   1.442   0.734
 2151SOL    HW2 6484   4.618   1.430   0.589
 2152SOL     OW 6485   0.879   1.339   3.130
 2152SOL    HW1 6486   0.884   1.338   3.035
 2152SOL    HW2 6487   0.951   1.397   3.157
 2153SOL     OW 6488   0.291   1.678   1.375
 2153SOL    HW1 6489   0.260   1.601   1.327
 2153SOL    HW2 6490   0.251   1.669   1.462
 2154SOL     OW 6491   1.544   0.435   3.201
 2154SOL    HW1 6492   1.639   0.430   3.193
 2154SOL    HW2 6493   1.514   0.463   3.115
 2155SOL     OW 6494   4.427   2.145   3.113
 2155SOL    HW1 6495   4.410   2.060   3.153
 2155SOL    HW2 6496   4.389   2.208   3.174
 2156SOL     OW 6497   0.334   1.722   3.534
 2156SOL    HW1 6498   0.318   1.628   3.542
 2156SOL    HW2 6499   0.391   1.743   3.608
 2157SOL     OW 6500   4.640   3.580   2.532
 2157SOL    HW1 6501   4.634   3.640   2.457
 2157SOL    HW2 6502   4.668   3.497   2.494
 2158SOL     OW 6503   0.392   4.506   0.686
 2158SOL    HW1 6504   0.477   4.517   0.643
 2158SOL    HW2 6505   0.413   4.464   0.770
 2159SOL     OW 6506   1.150   2.306   3.564
 2159SOL    HW1 6507   1.226   2.315   3.506
 2159SOL    HW2 6508   1.141   2.211   3.577
 2160SOL     OW 6509   0.262   1.905   1.229
 2160SOL    HW1 6510   0.236   1.979   1.284
 2160SOL    HW2 6511   0.283   1.835   1.291
 2161SOL     OW 6512   1.297   4.167   4.372
 2161SOL    HW1 6513   1.344   4.097   4.324
 2161SOL    HW2 6514   1.205   4.150   4.354
 2162SOL     OW 6515   1.096   1.722   2.175
 2162SOL    HW1 6516   1.131   1.789   2.116
 2162SOL    HW2 6517   1.061   1.770   2.249
 2163SOL     OW 6518   3.940   3.500   0.414
 2163SOL    HW1 6519   3.999   3.425   0.410
 2163SOL    HW2 6520   3.908   3.510   0.325
 2164SOL     OW 6521   3.768   1.098   1.930
 2164SOL    HW1 6522   3.740   1.183   1.896
 2164SOL    HW2 6523   3.814   1.118   2.011
 2165SOL     OW 6524   2.796   3.327   4.723
 2165SOL    HW1 6525   2.792   3.235   4.696
 2165SOL    HW2 6526   2.844   3.371   4.653
 2166SOL     OW 6527   0.890   0.341   3.236
 2166SOL    HW1 6528   0.971   0.317   3.191
 2166SOL    HW2 6529   0.820   0.310   3.178
 2167SOL     OW 6530   0.668   4.289   2.635
 2167SOL    HW1 6531   0.592   4.280   2.578
 2167SOL    HW2 6532   0.743   4.268   2.579
 2168SOL     OW 6533   1.689   2.551   3.482
 2168SOL    HW1 6534   1.749   2.529   3.410
 2168SOL    HW2 6535   1.745   2.553   3.560
 2169SOL     OW 6536   4.370   3.820   4.904
 2169SOL    HW1 6537   4.278   3.826   4.878
 2169SOL    HW2 6538   4.372   3.751   4.970
 2170SOL     OW 6539   2.017   4.607   0.349
 2170SOL    HW1 6540   1.998   4.679   0.409
 2170SOL    HW2 6541   2.109   4.586   0.365
 2171SOL     OW 6542   0.829   3.768   0.410
 2171SOL    HW1 6543   0.812   3.763   0.504
 2171SOL    HW2 6544   0.917   3.804   0.403
 2172SOL     OW 6545   1.536   0.122   2.805
 2172SOL    HW1 6546   1.596   0.144   2.876
 2172SOL    HW2 6547   1.535   0.027   2.803
 2173SOL     OW 6548   0.179   0.253   1.886
 2173SOL    HW1 6549   0.159   0.160   1.872
 2173SOL    HW2 6550   0.223   0.280   1.805
 2174SOL     OW 6551   2.334   1.091   0.177
 2174SOL    HW1 6552   2.281   1.160   0.217
 2174SOL    HW2 6553   2.396   1.066   0.246
 2175SOL     OW 6554   4.229   3.676   0.721
 2175SOL    HW1 6555   4.195   3.631   0.643
 2175SOL    HW2 6556   4.248   3.765   0.691
 2176SOL     OW 6557   4.033   0.106   3.433
 2176SOL    HW1 6558   4.126   0.130   3.428
 2176SOL    HW2 6559   4.022   0.037   3.368
 2177SOL     OW 6560   0.610   1.814   1.850
 2177SOL    HW1 6561   0.675   1.745   1.833
 2177SOL    HW2 6562   0.580   1.797   1.939
 2178SOL     OW 6563   0.131   3.947   0.869
 2178SOL    HW1 6564   0.195   4.018   0.874
 2178SOL    HW2 6565   0.166   3.888   0.803
 2179SOL     OW 6566   3.538   2.839   0.656
 2179SOL    HW1 6567   3.459   2.894   0.659
 2179SOL    HW2 6568   3.523   2.781   0.581
 2180SOL     OW 6569   2.636   4.325   3.150
 2180SOL    HW1 6570   2.543   4.348   3.154
 2180SOL    HW2 6571   2.676   4.375   3.221
 2181SOL     OW 6572   2.606   4.231   2.806
 2181SOL    HW1 6573   2.672   4.296   2.832
 2181SOL    HW2 6574   2.544   4.280   2.752
 2182SOL     OW 6575   4.465   1.137   3.695
 2182SOL    HW1 6576   4.519   1.088   3.634
 2182SOL    HW2 6577   4.375   1.117   3.670
 2183SOL     OW 6578   0.938   3.906   1.813
 2183SOL    HW1 6579   0.960   3.837   1.876
 2183SOL    HW2 6580   1.013   3.965   1.815
 2184SOL     OW 6581   3.712   4.201   1.495
 2184SOL    HW1 6582   3.771   4.275   1.506
 2184SOL    HW2 6583   3.702   4.192   1.401
 2185SOL     OW 6584   1.936   3.280   4.458
 2185SOL    HW1 6585   1.936   3.188   4.432
 2185SOL    HW2 6586   1.885   3.283   4.539
 2186SOL     OW 6587   2.061   1.226   0.661
 2186SOL    HW1 6588   2.133   1.263   0.712
 2186SOL    HW2 6589   2.050   1.138   0.695
 2187SOL     OW 6590   3.812   0.573   1.112
 2187SOL    HW1 6591   3.872   0.647   1.124
 2187SOL    HW2 6592   3.823   0.520   1.191
 2188SOL     OW 6593   1.488   0.265   0.919
 2188SOL    HW1 6594   1.412   0.234   0.869
 2188SOL    HW2 6595   1.480   0.223   1.004
 2189SOL     OW 6596   3.593   0.643   1.914
 2189SOL    HW1 6597   3.615   0.553   1.890
 2189SOL    HW2 6598   3.560   0.637   2.003
 2190SOL     OW 6599   0.165   0.049   0.894
 2190SOL    HW1 6600   0.234   0.106   0.859
 2190SOL    HW2 6601   0.171   0.059   0.989
 2191SOL     OW 6602   4.177   3.528   1.425
 2191SOL    HW1 6603   4.120   3.508   1.499
 2191SOL    HW2 6604   4.264   3.538   1.464
 2192SOL     OW 6605   4.399   2.307   3.364
 2192SOL    HW1 6606   4.468   2.250   3.398
 2192SOL    HW2 6607   4.331   2.305   3.432
 2193SOL     OW 6608   3.608   4.757   1.973
 2193SOL    HW1 6609   3.513   4.768   1.970
 2193SOL    HW2 6610   3.621   4.667   2.002
 2194SOL     OW 6611   0.903   2.747   4.628
 2194SOL    HW1 6612   0.951   2.738   4.711
 2194SOL    HW2 6613   0.971   2.754   4.561
 2195SOL     OW 6614   1.675   2.580   0.660
 2195SOL    HW1 6615   1.613   2.576   0.587
 2195SOL    HW2 6616   1.691   2.488   0.682
 2196SOL     OW 6617   0.988   3.739   1.584
 2196SOL    HW1 6618   0.951   3.785   1.660
 2196SOL    HW2 6619   1.082   3.752   1.592
 2197SOL     OW 6620   2.583   1.538   3.730
 2197SOL    HW1 6621   2.634   1.610   3.693
 2197SOL    HW2 6622   2.527   1.509   3.658
 2198SOL     OW 6623   2.553   4.253   0.571
 2198SOL    HW1 6624   2.597   4.196   0.508
 2198SOL    HW2 6625   2.613   4.260   0.645
 2199SOL     OW 6626   3.618   1.515   1.610
 2199SOL    HW1 6627   3.526   1.525   1.586
 2199SOL    HW2 6628   3.659   1.476   1.533
 2200SOL     OW 6629   2.068   3.729   1.672
 2200SOL    HW1 6630   2.025   3.814   1.674
 2200SOL    HW2 6631   2.138   3.739   1.607
 2201SOL     OW 6632   2.524   3.132   2.714
 2201SOL    HW1 6633   2.442   3.083   2.704
 2201SOL    HW2 6634   2.543   3.166   2.627
 2202SOL     OW 6635   4.122   1.556   2.954
 2202SOL    HW1 6636   4.029   1.571   2.935
 2202SOL    HW2 6637   4.122   1.509   3.037
 2203SOL     OW 6638   1.605   1.780   4.410
 2203SOL    HW1 6639   1.539   1.848   4.410
 2203SOL    HW2 6640   1.665   1.804   4.340
 2204SOL     OW 6641   3.979   2.417   4.791
 2204SOL    HW1 6642   4.018   2.382   4.871
 2204SOL    HW2 6643   3.992   2.511   4.796
 2205SOL     OW 6644   1.367   0.900   0.885
 2205SOL    HW1 6645   1.384   0.839   0.957
 2205SOL    HW2 6646   1.285   0.868   0.846
 2206SOL     OW 6647   0.090   0.618   4.250
 2206SOL    HW1 6648   0.100   0.691   4.189
 2206SOL    HW2 6649   0.172   0.616   4.299
 2207SOL     OW 6650   3.556   3.987   0.380
 2207SOL    HW1 6651   3.463   4.007   0.371
 2207SOL    HW2 6652   3.601   4.068   0.354
 2208SOL     OW 6653   2.493   1.863   4.133
 2208SOL    HW1 6654   2.472   1.834   4.221
 2208SOL    HW2 6655   2.478   1.958   4.134
 2209SOL     OW 6656   4.245   4.301   0.675
 2209SOL    HW1 6657   4.225   4.361   0.746
 2209SOL    HW2 6658   4.161   4.285   0.632
 2210SOL     OW 6659   2.128   0.464   0.211
 2210SOL    HW1 6660   2.034   0.446   0.215
 2210SOL    HW2 6661   2.142   0.532   0.278
 2211SOL     OW 6662   0.463   1.789   4.122
 2211SOL    HW1 6663   0.517   1.844   4.065
 2211SOL    HW2 6664   0.527   1.736   4.170
 2212SOL     OW 6665   2.256   1.351   0.810
 2212SOL    HW1 6666   2.252   1.427   0.752
 2212SOL    HW2 6667   2.343   1.356   0.850
 2213SOL     OW 6668   2.785   4.415   2.900
 2213SOL    HW1 6669   2.737   4.419   2.983
 2213SOL    HW2 6670   2.847   4.342   2.913
 2214SOL     OW 6671   3.539   2.612   4.022
 2214SOL    HW1 6672   3.548   2.595   3.928
 2214SOL    HW2 6673   3.473   2.549   4.052
 2215SOL     OW 6674   3.402   3.350   1.688
 2215SOL    HW1 6675   3.390   3.378   1.598
 2215SOL    HW2 6676   3.488   3.383   1.713
 2216SOL     OW 6677   2.561   2.514   0.268
 2216SOL    HW1 6678   2.523   2.588   0.220
 2216SOL    HW2 6679   2.526   2.523   0.357
 2217SOL     OW 6680   2.946   1.342   0.896
 2217SOL    HW1 6681   3.032   1.322   0.859
 2217SOL    HW2 6682   2.921   1.425   0.856
 2218SOL     OW 6683   4.043   1.934   2.900
 2218SOL    HW1 6684   4.113   1.997   2.883
 2218SOL    HW2 6685   4.031   1.889   2.816
 2219SOL     OW 6686   2.439   1.628   2.883
 2219SOL    HW1 6687   2.417   1.591   2.969
 2219SOL    HW2 6688   2.446   1.552   2.825
 2220SOL     OW 6689   4.687   1.442   1.936
 2220SOL    HW1 6690   4.737   1.484   2.006
 2220SOL    HW2 6691   4.648   1.515   1.888
 2221SOL     OW 6692   4.877   0.605   1.271
 2221SOL    HW1 6693   4.795   0.630   1.230
 2221SOL    HW2 6694   4.869   0.634   1.362
 2222SOL     OW 6695   2.445   1.591   0.222
 2222SOL    HW1 6696   2.468   1.639   0.302
 2222SOL    HW2 6697   2.484   1.504   0.235
 2223SOL     OW 6698   1.349   1.685   2.120
 2223SOL    HW1 6699   1.394   1.624   2.179
 2223SOL    HW2 6700   1.257   1.683   2.147
 2224SOL     OW 6701   1.098   2.031   4.883
 2224SOL    HW1 6702   1.163   2.089   4.923
 2224SOL    HW2 6703   1.091   2.062   4.792
 2225SOL     OW 6704   4.857   1.225   4.556
 2225SOL    HW1 6705   4.916   1.192   4.488
 2225SOL    HW2 6706   4.915   1.249   4.628
 2226SOL     OW 6707   1.734   0.208   2.025
 2226SOL    HW1 6708   1.650   0.236   1.988
 2226SOL    HW2 6709   1.799   0.233   1.960
 2227SOL     OW 6710   1.593   1.032   2.616
 2227SOL    HW1 6711   1.597   1.037   2.521
 2227SOL    HW2 6712   1.500   1.019   2.635
 2228SOL     OW 6713   3.438   3.636   0.373
 2228SOL    HW1 6714   3.434   3.705   0.440
 2228SOL    HW2 6715   3.511   3.581   0.400
 2229SOL     OW 6716   2.809   1.657   3.532
 2229SOL    HW1 6717   2.857   1.575   3.537
 2229SOL    HW2 6718   2.758   1.651   3.451
 2230SOL     OW 6719   2.896   3.451   4.508
 2230SOL    HW1 6720   2.847   3.474   4.429
 2230SOL    HW2 6721   2.974   3.507   4.505
 2231SOL     OW 6722   4.760   3.470   2.822
 2231SOL    HW1 6723   4.698   3.441   2.755
 2231SOL    HW2 6724   4.827   3.402   2.823
 2232SOL     OW 6725   3.125   1.068   0.737
 2232SOL    HW1 6726   3.164   1.152   0.761
 2232SOL    HW2 6727   3.127   1.016   0.817
 2233SOL     OW 6728   2.184   0.683   2.807
 2233SOL    HW1 6729   2.142   0.727   2.733
 2233SOL    HW2 6730   2.115   0.629   2.845
 2234SOL     OW 6731   4.135   4.373   3.770
 2234SOL    HW1 6732   4.228   4.357   3.754
 2234SOL    HW2 6733   4.099   4.389   3.683
 2235SOL     OW 6734   2.567   3.872   3.179
 2235SOL    HW1 6735   2.489   3.926   3.195
 2235SOL    HW2 6736   2.638   3.919   3.223
 2236SOL     OW 6737   1.863   1.093   3.781
 2236SOL    HW1 6738   1.928   1.045   3.730
 2236SOL    HW2 6739   1.833   1.030   3.846
 2237SOL     OW 6740   0.547   0.025   0.605
 2237SOL    HW1 6741   0.506  -0.011   0.526
 2237SOL    HW2 6742   0.550  -0.049   0.666
 2238SOL     OW 6743   3.518   4.237   1.035
 2238SOL    HW1 6744   3.527   4.162   0.977
 2238SOL    HW2 6745   3.601   4.240   1.083
 2239SOL     OW 6746   2.230   1.265   4.319
 2239SOL    HW1 6747   2.160   1.329   4.307
 2239SOL    HW2 6748   2.250   1.235   4.231
 2240SOL     OW 6749   1.240   0.162   0.356
 2240SOL    HW1 6750   1.150   0.132   0.372
 2240SOL    HW2 6751   1.265   0.206   0.437
 2241SOL     OW 6752   1.516   2.867   4.210
 2241SOL    HW1 6753   1.567   2.787   4.196
 2241SOL    HW2 6754   1.431   2.848   4.168
 2242SOL     OW 6755   3.121   1.901   3.676
 2242SOL    HW1 6756   3.044   1.859   3.715
 2242SOL    HW2 6757   3.188   1.833   3.677
 2243SOL     OW 6758   4.235   1.026   3.605
 2243SOL    HW1 6759   4.149   1.067   3.614
 2243SOL    HW2 6760   4.238   0.995   3.514
 2244SOL     OW 6761   2.769   4.171   0.976
 2244SOL    HW1 6762   2.776   4.232   0.903
 2244SOL    HW2 6763   2.843   4.192   1.033
 2245SOL     OW 6764   1.650   4.172   2.761
 2245SOL    HW1 6765   1.632   4.141   2.850
 2245SOL    HW2 6766   1.603   4.112   2.704
 2246SOL     OW 6767   3.230   2.956   3.614
 2246SOL    HW1 6768   3.206   2.874   3.572
 2246SOL    HW2 6769   3.151   3.010   3.607
 2247SOL     OW 6770   0.360   1.597   4.488
 2247SOL    HW1 6771   0.349   1.502   4.501
 2247SOL    HW2 6772   0.295   1.619   4.422
 2248SOL     OW 6773   2.699   4.785   0.920
 2248SOL    HW1 6774   2.747   4.819   0.845
 2248SOL    HW2 6775   2.676   4.862   0.971
 2249SOL     OW 6776   0.111   3.506   2.098
 2249SOL    HW1 6777   0.202   3.480   2.116
 2249SOL    HW2 6778   0.058   3.436   2.137
 2250SOL     OW 6779   0.923   3.969   4.594
 2250SOL    HW1 6780   0.846   3.991   4.647
 2250SOL    HW2 6781   0.948   3.882   4.625
 2251SOL     OW 6782   0.572   2.842   0.914
 2251SOL    HW1 6783   0.623   2.893   0.976
 2251SOL    HW2 6784   0.519   2.906   0.867
 2252SOL     OW 6785   4.399   2.420   0.668
 2252SOL    HW1 6786   4.413   2.418   0.763
 2252SOL    HW2 6787   4.369   2.332   0.646
 2253SOL     OW 6788   4.816   4.200   0.168
 2253SOL    HW1 6789   4.835   4.240   0.254
 2253SOL    HW2 6790   4.767   4.121   0.189
 2254SOL     OW 6791   3.044   4.780   4.736
 2254SOL    HW1 6792   2.956   4.787   4.773
 2254SOL    HW2 6793   3.099   4.829   4.798
 2255SOL     OW 6794   0.459   1.109   0.356
 2255SOL    HW1 6795   0.529   1.094   0.420
 2255SOL    HW2 6796   0.401   1.034   0.366
 2256SOL     OW 6797   3.911   4.568   2.542
 2256SOL    HW1 6798   3.856   4.494   2.567
 2256SOL    HW2 6799   3.970   4.533   2.475
 2257SOL     OW 6800   3.010   4.705   3.001
 2257SOL    HW1 6801   3.060   4.641   3.051
 2257SOL    HW2 6802   2.958   4.652   2.940
 2258SOL     OW 6803   4.840   4.556   4.519
 2258SOL    HW1 6804   4.880   4.503   4.450
 2258SOL    HW2 6805   4.819   4.495   4.589
 2259SOL     OW 6806   0.354   0.756   2.266
 2259SOL    HW1 6807   0.450   0.758   2.267
 2259SOL    HW2 6808   0.329   0.836   2.219
 2260SOL     OW 6809   1.398   2.044   4.630
 2260SOL    HW1 6810   1.350   2.042   4.546
 2260SOL    HW2 6811   1.363   1.971   4.679
 2261SOL     OW 6812   1.731   4.879   1.893
 2261SOL    HW1 6813   1.745   4.803   1.950
 2261SOL    HW2 6814   1.810   4.932   1.904
 2262SOL     OW 6815   1.304   2.749   0.370
 2262SOL    HW1 6816   1.378   2.808   0.354
 2262SOL    HW2 6817   1.231   2.788   0.323
 2263SOL     OW 6818   1.134   3.903   2.336
 2263SOL    HW1 6819   1.059   3.876   2.389
 2263SOL    HW2 6820   1.156   3.990   2.369
 2264SOL     OW 6821   2.624   1.646   2.412
 2264SOL    HW1 6822   2.561   1.702   2.458
 2264SOL    HW2 6823   2.701   1.647   2.468
 2265SOL     OW 6824   0.186   0.350   4.473
 2265SOL    HW1 6825   0.178   0.323   4.381
 2265SOL    HW2 6826   0.240   0.282   4.513
 2266SOL     OW 6827   1.020   2.806   2.424
 2266SOL    HW1 6828   0.967   2.788   2.502
 2266SOL    HW2 6829   0.987   2.891   2.392
 2267SOL     OW 6830   4.590   4.260   4.481
 2267SOL    HW1 6831   4.682   4.287   4.481
 2267SOL    HW2 6832   4.549   4.314   4.548
 2268SOL     OW 6833   1.483   4.129   1.612
 2268SOL    HW1 6834   1.574   4.157   1.604
 2268SOL    HW2 6835   1.477   4.094   1.701
 2269SOL     OW 6836   2.397   4.894   3.303
 2269SOL    HW1 6837   2.459   4.848   3.359
 2269SOL    HW2 6838   2.314   4.848   3.315
 2270SOL     OW 6839   1.693   1.589   1.075
 2270SOL    HW1 6840   1.722   1.661   1.131
 2270SOL    HW2 6841   1.770   1.532   1.068
 2271SOL     OW 6842   4.225   1.884   2.191
 2271SOL    HW1 6843   4.312   1.858   2.162
 2271SOL    HW2 6844   4.170   1.873   2.113
 2272SOL     OW 6845   1.880   1.678   1.887
 2272SOL    HW1 6846   1.878   1.654   1.794
 2272SOL    HW2 6847   1.807   1.739   1.898
 2273SOL     OW 6848   3.665   4.108   1.735
 2273SOL    HW1 6849   3.661   4.142   1.645
 2273SOL    HW2 6850   3.685   4.184   1.789
 2274SOL     OW 6851   4.347   1.081   4.720
 2274SOL    HW1 6852   4.350   1.010   4.785
 2274SOL    HW2 6853   4.353   1.036   4.636
 2275SOL     OW 6854   1.426   2.181   2.749
 2275SOL    HW1 6855   1.446   2.181   2.843
 2275SOL    HW2 6856   1.460   2.097   2.718
 2276SOL     OW 6857   0.406   3.307   4.147
 2276SOL    HW1 6858   0.368   3.247   4.211
 2276SOL    HW2 6859   0.437   3.250   4.077
 2277SOL     OW 6860   4.937   4.257   3.704
 2277SOL    HW1 6861   4.913   4.240   3.795
 2277SOL    HW2 6862   4.854   4.269   3.659
 2278SOL     OW 6863   4.368   2.796   2.802
 2278SOL    HW1 6864   4.280   2.760   2.815
 2278SOL    HW2 6865   4.426   2.737   2.851
 2279SOL     OW 6866   4.838   1.857   3.046
 2279SOL    HW1 6867   4.905   1.839   2.980
 2279SOL    HW2 6868   4.755   1.843   3.000
 2280SOL     OW 6869   1.372   4.553   3.956
 2280SOL    HW1 6870   1.311   4.484   3.930
 2280SOL    HW2 6871   1.357   4.563   4.051
 2281SOL     OW 6872   4.807   1.468   0.308
 2281SOL    HW1 6873   4.788   1.387   0.356
 2281SOL    HW2 6874   4.765   1.457   0.223
 2282SOL     OW 6875   0.342   4.192   1.979
 2282SOL    HW1 6876   0.274   4.154   1.923
 2282SOL    HW2 6877   0.422   4.184   1.927
 2283SOL     OW 6878   2.522   1.549   0.926
 2283SOL    HW1 6879   2.522   1.502   1.009
 2283SOL    HW2 6880   2.527   1.480   0.859
 2284SOL     OW 6881   0.981   2.159   4.277
 2284SOL    HW1 6882   0.892   2.187   4.257
 2284SOL    HW2 6883   1.025   2.238   4.307
 2285SOL     OW 6884   1.233   3.560   1.370
 2285SOL    HW1 6885   1.276   3.542   1.454
 2285SOL    HW2 6886   1.298   3.610   1.320
 2286SOL     OW 6887   3.533   3.806   0.589
 2286SOL    HW1 6888   3.551   3.865   0.516
 2286SOL    HW2 6889   3.619   3.782   0.622
 2287SOL     OW 6890   0.002   1.696   3.638
 2287SOL    HW1 6891   0.062   1.694   3.712
 2287SOL    HW2 6892  -0.018   1.788   3.625
 2288SOL     OW 6893   2.660   0.386   0.857
 2288SOL    HW1 6894   2.718   0.429   0.794
 2288SOL    HW2 6895   2.670   0.436   0.938
 2289SOL     OW 6896   1.846   4.869   2.997
 2289SOL    HW1 6897   1.940   4.852   2.991
 2289SOL    HW2 6898   1.807   4.815   2.928
 2290SOL     OW 6899   0.405   0.162   0.823
 2290SOL    HW1 6900   0.424   0.255   0.835
 2290SOL    HW2 6901   0.440   0.142   0.736
 2291SOL     OW 6902   2.314   3.158   1.626
 2291SOL    HW1 6903   2.301   3.180   1.534
 2291SOL    HW2 6904   2.406   3.132   1.632
 2292SOL     OW 6905   2.299   3.346   0.146
 2292SOL    HW1 6906   2.369   3.405   0.121
 2292SOL    HW2 6907   2.231   3.359   0.080
 2293SOL     OW 6908   2.992   0.171   3.399
 2293SOL    HW1 6909   3.012   0.247   3.345
 2293SOL    HW2 6910   2.907   0.191   3.438
 2294SOL     OW 6911   4.353   0.649   4.645
 2294SOL    HW1 6912   4.382   0.563   4.615
 2294SOL    HW2 6913   4.395   0.711   4.584
 2295SOL     OW 6914   3.589   4.431   2.396
 2295SOL    HW1 6915   3.628   4.353   2.358
 2295SOL    HW2 6916   3.577   4.410   2.489
 2296SOL     OW 6917   1.558   4.052   4.354
 2296SOL    HW1 6918   1.565   4.135   4.402
 2296SOL    HW2 6919   1.519   3.992   4.417
 2297SOL     OW 6920   2.746   0.449   2.497
 2297SOL    HW1 6921   2.728   0.396   2.575
 2297SOL    HW2 6922   2.761   0.385   2.428
 2298SOL     OW 6923   2.463   4.187   4.380
 2298SOL    HW1 6924   2.468   4.245   4.304
 2298SOL    HW2 6925   2.406   4.234   4.441
 2299SOL     OW 6926   1.409   0.757   0.589
 2299SOL    HW1 6927   1.439   0.756   0.680
 2299SOL    HW2 6928   1.376   0.668   0.574
 2300SOL     OW 6929   3.182   4.268   0.866
 2300SOL    HW1 6930   3.198   4.233   0.779
 2300SOL    HW2 6931   3.267   4.301   0.895
 2301SOL     OW 6932   3.770   3.879   3.260
 2301SOL    HW1 6933   3.779   3.784   3.266
 2301SOL    HW2 6934   3.710   3.902   3.331
 2302SOL     OW 6935   1.396   3.352   4.110
 2302SOL    HW1 6936   1.377   3.259   4.110
 2302SOL    HW2 6937   1.316   3.393   4.144
 2303SOL     OW 6938   4.672   4.227   1.535
 2303SOL    HW1 6939   4.725   4.148   1.541
 2303SOL    HW2 6940   4.734   4.295   1.508
 2304SOL     OW 6941   4.186   0.038   1.367
 2304SOL    HW1 6942   4.144   0.111   1.414
 2304SOL    HW2 6943   4.118  -0.029   1.362
 2305SOL     OW 6944   3.064   0.978   3.801
 2305SOL    HW1 6945   3.079   1.063   3.843
 2305SOL    HW2 6946   3.004   0.932   3.860
 2306SOL     OW 6947   0.191   2.027   0.864
 2306SOL    HW1 6948   0.253   2.094   0.893
 2306SOL    HW2 6949   0.198   1.958   0.930
 2307SOL     OW 6950   1.250   1.644   2.848
 2307SOL    HW1 6951   1.303   1.575   2.809
 2307SOL    HW2 6952   1.238   1.708   2.778
 2308SOL     OW 6953   0.327   4.137   0.898
 2308SOL    HW1 6954   0.366   4.105   0.979
 2308SOL    HW2 6955   0.345   4.231   0.899
 2309SOL     OW 6956   2.488   0.839   0.445
 2309SOL    HW1 6957   2.512   0.752   0.413
 2309SOL    HW2 6958   2.542   0.899   0.393
 2310SOL     OW 6959   0.570   4.556   2.359
 2310SOL    HW1 6960   0.664   4.536   2.351
 2310SOL    HW2 6961   0.554   4.556   2.453
 2311SOL     OW 6962   4.569   3.260   0.396
 2311SOL    HW1 6963   4.573   3.164   0.404
 2311SOL    HW2 6964   4.558   3.275   0.302
 2312SOL     OW 6965   1.503   1.047   1.401
 2312SOL    HW1 6966   1.409   1.033   1.393
 2312SOL    HW2 6967   1.511   1.121   1.461
 2313SOL     OW 6968   1.444   2.804   1.544
 2313SOL    HW1 6969   1.439   2.890   1.501
 2313SOL    HW2 6970   1.479   2.746   1.477
 2314SOL     OW 6971   0.784   4.684   0.582
 2314SOL    HW1 6972   0.776   4.776   0.555
 2314SOL    HW2 6973   0.712   4.672   0.644
 2315SOL     OW 6974   1.089   3.422   3.037
 2315SOL    HW1 6975   1.107   3.329   3.053
 2315SOL    HW2 6976   1.088   3.462   3.125
 2316SOL     OW 6977   2.687   2.800   3.827
 2316SOL    HW1 6978   2.696   2.705   3.812
 2316SOL    HW2 6979   2.687   2.809   3.922
 2317SOL     OW 6980   4.563   2.347   3.677
 2317SOL    HW1 6981   4.650   2.315   3.656
 2317SOL    HW2 6982   4.504   2.288   3.629
 2318SOL     OW 6983   1.358   1.126   4.670
 2318SOL    HW1 6984   1.429   1.128   4.734
 2318SOL    HW2 6985   1.391   1.071   4.599
 2319SOL     OW 6986   2.687   4.911   3.499
 2319SOL    HW1 6987   2.773   4.870   3.494
 2319SOL    HW2 6988   2.703   4.996   3.540
 2320SOL     OW 6989   1.764   0.892   3.983
 2320SOL    HW1 6990   1.709   0.814   3.982
 2320SOL    HW2 6991   1.713   0.958   4.029
 2321SOL     OW 6992   2.778   0.302   2.228
 2321SOL    HW1 6993   2.829   0.382   2.213
 2321SOL    HW2 6994   2.751   0.274   2.140
 2322SOL     OW 6995   1.937   3.415   0.907
 2322SOL    HW1 6996   1.907   3.420   0.997
 2322SOL    HW2 6997   2.033   3.411   0.914
 2323SOL     OW 6998   0.144   1.034   3.274
 2323SOL    HW1 6999   0.166   1.123   3.247
 2323SOL    HW2 7000   0.097   0.996   3.200
 2324SOL     OW 7001   4.803   1.498   2.961
 2324SOL    HW1 7002   4.837   1.484   3.049
 2324SOL    HW2 7003   4.731   1.560   2.972
 2325SOL     OW 7004   2.965   3.051   0.808
 2325SOL    HW1 7005   3.052   3.033   0.843
 2325SOL    HW2 7006   2.970   3.023   0.716
 2326SOL     OW 7007   0.573   1.482   3.771
 2326SOL    HW1 7008   0.525   1.455   3.693
 2326SOL    HW2 7009   0.585   1.402   3.822
 2327SOL     OW 7010   1.728   2.034   4.704
 2327SOL    HW1 7011   1.772   1.962   4.658
 2327SOL    HW2 7012   1.642   1.998   4.726
 2328SOL     OW 7013   1.509   0.802   4.108
 2328SOL    HW1 7014   1.478   0.825   4.020
 2328SOL    HW2 7015   1.474   0.714   4.123
 2329SOL     OW 7016   1.423   1.232   3.533
 2329SOL    HW1 7017   1.454   1.150   3.570
 2329SOL    HW2 7018   1.447   1.227   3.440
 2330SOL     OW 7019   2.388   2.904   1.369
 2330SOL    HW1 7020   2.404   2.878   1.460
 2330SOL    HW2 7021   2.375   2.999   1.374
 2331SOL     OW 7022   0.956   1.265   1.024
 2331SOL    HW1 7023   0.863   1.260   1.004
 2331SOL    HW2 7024   0.995   1.191   0.977
 2332SOL     OW 7025   1.018   4.369   3.982
 2332SOL    HW1 7026   0.976   4.348   4.066
 2332SOL    HW2 7027   0.990   4.299   3.923
 2333SOL     OW 7028   0.983   0.014   3.459
 2333SOL    HW1 7029   1.028   0.084   3.412
 2333SOL    HW2 7030   0.992  -0.063   3.403
 2334SOL     OW 7031   1.596   0.171   1.778
 2334SOL    HW1 7032   1.612   0.080   1.802
 2334SOL    HW2 7033   1.652   0.187   1.703
 2335SOL     OW 7034   3.785   0.868   0.749
 2335SOL    HW1 7035   3.721   0.832   0.810
 2335SOL    HW2 7036   3.854   0.802   0.744
 2336SOL     OW 7037   0.080   2.809   4.035
 2336SOL    HW1 7038   0.016   2.782   3.968
 2336SOL    HW2 7039   0.150   2.744   4.029
 2337SOL     OW 7040   2.260   2.112   4.109
 2337SOL    HW1 7041   2.351   2.115   4.077
 2337SOL    HW2 7042   2.219   2.189   4.070
 2338SOL     OW 7043   4.727   2.011   1.408
 2338SOL    HW1 7044   4.715   2.071   1.335
 2338SOL    HW2 7045   4.688   2.056   1.483
 2339SOL     OW 7046   2.549   0.846   4.802
 2339SOL    HW1 7047   2.605   0.816   4.731
 2339SOL    HW2 7048   2.463   0.807   4.784
 2340SOL     OW 7049   0.651   3.928   2.292
 2340SOL    HW1 7050   0.628   4.017   2.264
 2340SOL    HW2 7051   0.589   3.908   2.363
 2341SOL     OW 7052   2.997   4.152   3.411
 2341SOL    HW1 7053   2.939   4.076   3.412
 2341SOL    HW2 7054   2.981   4.193   3.326
 2342SOL     OW 7055   0.586   0.449   0.301
 2342SOL    HW1 7056   0.514   0.462   0.239
 2342SOL    HW2 7057   0.625   0.536   0.311
 2343SOL     OW 7058   0.742   1.782   2.793
 2343SOL    HW1 7059   0.758   1.722   2.720
 2343SOL    HW2 7060   0.805   1.853   2.781
 2344SOL     OW 7061   4.592   1.467   2.261
 2344SOL    HW1 7062   4.594   1.396   2.197
 2344SOL    HW2 7063   4.683   1.481   2.285
 2345SOL     OW 7064   2.016   3.658   4.872
 2345SOL    HW1 7065   1.983   3.706   4.796
 2345SOL    HW2 7066   2.095   3.614   4.840
 2346SOL     OW 7067   2.317   2.321   1.825
 2346SOL    HW1 7068   2.268   2.284   1.752
 2346SOL    HW2 7069   2.253   2.374   1.873
 2347SOL     OW 7070   4.883   3.733   4.180
 2347SOL    HW1 7071   4.970   3.763   4.153
 2347SOL    HW2 7072   4.855   3.673   4.110
 2348SOL     OW 7073   4.003   1.931   2.628
 2348SOL    HW1 7074   4.045   1.845   2.625
 2348SOL    HW2 7075   3.910   1.913   2.615
 2349SOL     OW 7076   0.305   3.087   3.359
 2349SOL    HW1 7077   0.335   3.152   3.295
 2349SOL    HW2 7078   0.350   3.006   3.335
 2350SOL     OW 7079   4.156   3.667   0.462
 2350SOL    HW1 7080   4.092   3.624   0.405
 2350SOL    HW2 7081   4.159   3.757   0.430
 2351SOL     OW 7082   4.622   0.225   2.178
 2351SOL    HW1 7083   4.634   0.291   2.246
 2351SOL    HW2 7084   4.710   0.190   2.163
 2352SOL     OW 7085   0.167   1.056   0.628
 2352SOL    HW1 7086   0.231   1.057   0.699
 2352SOL    HW2 7087   0.151   1.149   0.609
 2353SOL     OW 7088   1.155   1.122   2.112
 2353SOL    HW1 7089   1.144   1.217   2.109
 2353SOL    HW2 7090   1.072   1.088   2.079
 2354SOL     OW 7091   4.086   1.172   1.560
 2354SOL    HW1 7092   4.157   1.192   1.621
 2354SOL    HW2 7093   4.012   1.223   1.593
 2355SOL     OW 7094   4.621   0.549   0.338
 2355SOL    HW1 7095   4.656   0.504   0.261
 2355SOL    HW2 7096   4.662   0.636   0.335
 2356SOL     OW 7097   2.387   0.218   3.374
 2356SOL    HW1 7098   2.435   0.231   3.455
 2356SOL    HW2 7099   2.398   0.126   3.353
 2357SOL     OW 7100   4.189   3.033   3.034
 2357SOL    HW1 7101   4.221   2.945   3.051
 2357SOL    HW2 7102   4.267   3.082   3.006
 2358SOL     OW 7103   1.039   0.771   2.954
 2358SOL    HW1 7104   1.092   0.835   2.905
 2358SOL    HW2 7105   1.046   0.690   2.903
 2359SOL     OW 7106   3.076   1.655   3.369
 2359SOL    HW1 7107   3.002   1.714   3.379
 2359SOL    HW2 7108   3.041   1.578   3.325
 2360SOL     OW 7109   1.817   1.849   1.245
 2360SOL    HW1 7110   1.885   1.870   1.181
 2360SOL    HW2 7111   1.864   1.820   1.323
 2361SOL     OW 7112   1.602   4.439   3.068
 2361SOL    HW1 7113   1.618   4.519   3.118
 2361SOL    HW2 7114   1.678   4.384   3.085
 2362SOL     OW 7115   3.507   4.923   1.451
 2362SOL    HW1 7116   3.447   4.992   1.480
 2362SOL    HW2 7117   3.592   4.947   1.489
 2363SOL     OW 7118   2.990   0.455   0.328
 2363SOL    HW1 7119   2.960   0.416   0.246
 2363SOL    HW2 7120   2.911   0.465   0.381
 2364SOL     OW 7121   3.991   3.235   4.394
 2364SOL    HW1 7122   4.004   3.309   4.453
 2364SOL    HW2 7123   4.078   3.199   4.381
 2365SOL     OW 7124   1.017   2.929   1.488
 2365SOL    HW1 7125   0.949   2.940   1.420
 2365SOL    HW2 7126   0.975   2.874   1.554
 2366SOL     OW 7127   4.587   1.759   1.066
 2366SOL    HW1 7128   4.675   1.795   1.067
 2366SOL    HW2 7129   4.549   1.791   0.984
 2367SOL     OW 7130   0.371   0.001   0.003
 2367SOL    HW1 7131   0.276  -0.001   0.002
 2367SOL    HW2 7132   0.394   0.027   0.092
 2368SOL     OW 7133   2.488   0.786   3.921
 2368SOL    HW1 7134   2.458   0.872   3.951
 2368SOL    HW2 7135   2.547   0.755   3.989
 2369SOL     OW 7136   1.003   0.214   4.538
 2369SOL    HW1 7137   1.051   0.194   4.619
 2369SOL    HW2 7138   0.911   0.197   4.559
 2370SOL     OW 7139   3.238   0.739   4.274
 2370SOL    HW1 7140   3.238   0.653   4.232
 2370SOL    HW2 7141   3.283   0.796   4.211
 2371SOL     OW 7142   3.044   3.140   2.883
 2371SOL    HW1 7143   3.101   3.064   2.873
 2371SOL    HW2 7144   3.084   3.207   2.828
 2372SOL     OW 7145   1.000   4.401   1.331
 2372SOL    HW1 7146   1.079   4.369   1.375
 2372SOL    HW2 7147   1.029   4.480   1.285
 2373SOL     OW 7148   2.357   1.492   1.554
 2373SOL    HW1 7149   2.288   1.434   1.522
 2373SOL    HW2 7150   2.345   1.573   1.505
 2374SOL     OW 7151   1.337   1.068   2.312
 2374SOL    HW1 7152   1.408   1.029   2.260
 2374SOL    HW2 7153   1.264   1.074   2.251
 2375SOL     OW 7154   2.149   4.522   4.650
 2375SOL    HW1 7155   2.186   4.605   4.619
 2375SOL    HW2 7156   2.062   4.545   4.681
 2376SOL     OW 7157   3.468   3.296   3.831
 2376SOL    HW1 7158   3.535   3.302   3.763
 2376SOL    HW2 7159   3.440   3.204   3.829
 2377SOL     OW 7160   3.344   1.401   3.660
 2377SOL    HW1 7161   3.402   1.465   3.617
 2377SOL    HW2 7162   3.351   1.422   3.753
 2378SOL     OW 7163   2.230   2.325   1.250
 2378SOL    HW1 7164   2.308   2.374   1.226
 2378SOL    HW2 7165   2.191   2.299   1.167
 2379SOL     OW 7166   1.073   4.651   0.946
 2379SOL    HW1 7167   1.164   4.643   0.918
 2379SOL    HW2 7168   1.046   4.561   0.964
 2380SOL     OW 7169   4.606   0.194   0.588
 2380SOL    HW1 7170   4.561   0.277   0.577
 2380SOL    HW2 7171   4.558   0.133   0.533
 2381SOL     OW 7172   1.538   1.790   2.435
 2381SOL    HW1 7173   1.548   1.716   2.374
 2381SOL    HW2 7174   1.624   1.798   2.477
 2382SOL     OW 7175   1.263   1.283   1.295
 2382SOL    HW1 7176   1.310   1.329   1.365
 2382SOL    HW2 7177   1.323   1.282   1.222
 2383SOL     OW 7178   4.726   4.069   2.626
 2383SOL    HW1 7179   4.813   4.085   2.663
 2383SOL    HW2 7180   4.685   4.008   2.687
 2384SOL     OW 7181   2.836   3.787   2.277
 2384SOL    HW1 7182   2.823   3.874   2.240
 2384SOL    HW2 7183   2.904   3.748   2.223
 2385SOL     OW 7184   4.054   1.801   0.913
 2385SOL    HW1 7185   4.029   1.806   0.821
 2385SOL    HW2 7186   4.038   1.710   0.937
 2386SOL     OW 7187   1.629   3.170   4.180
 2386SOL    HW1 7188   1.607   3.077   4.176
 2386SOL    HW2 7189   1.561   3.213   4.129
 2387SOL     OW 7190   3.538   2.138   1.032
 2387SOL    HW1 7191   3.521   2.224   1.070
 2387SOL    HW2 7192   3.509   2.145   0.941
 2388SOL     OW 7193   1.805   2.787   3.280
 2388SOL    HW1 7194   1.785   2.736   3.202
 2388SOL    HW2 7195   1.729   2.776   3.337
 2389SOL     OW 7196   3.660   2.858   1.913
 2389SOL    HW1 7197   3.603   2.884   1.986
 2389SOL    HW2 7198   3.710   2.784   1.947
 2390SOL     OW 7199   0.352   1.330   2.722
 2390SOL    HW1 7200   0.264   1.366   2.731
 2390SOL    HW2 7201   0.407   1.385   2.777
 2391SOL     OW 7202   4.797   3.458   1.864
 2391SOL    HW1 7203   4.812   3.471   1.770
 2391SOL    HW2 7204   4.872   3.406   1.893
 2392SOL     OW 7205   4.644   4.504   2.774
 2392SOL    HW1 7206   4.650   4.430   2.835
 2392SOL    HW2 7207   4.591   4.471   2.701
 2393SOL     OW 7208   1.113   1.855   1.086
 2393SOL    HW1 7209   1.038   1.914   1.089
 2393SOL    HW2 7210   1.129   1.841   0.992
 2394SOL     OW 7211   0.034   2.482   1.501
 2394SOL    HW1 7212   0.082   2.472   1.419
 2394SOL    HW2 7213   0.057   2.404   1.552
 2395SOL     OW 7214   2.900   3.486   3.452
 2395SOL    HW1 7215   2.902   3.504   3.358
 2395SOL    HW2 7216   2.862   3.399   3.459
 2396SOL     OW 7217   2.867   2.761   4.727
 2396SOL    HW1 7218   2.823   2.763   4.813
 2396SOL    HW2 7219   2.953   2.800   4.744
 2397SOL     OW 7220   4.413   1.738   2.489
 2397SOL    HW1 7221   4.419   1.743   2.394
 2397SOL    HW2 7222   4.376   1.823   2.515
 2398SOL     OW 7223   1.394   3.995   3.643
 2398SOL    HW1 7224   1.381   4.011   3.736
 2398SOL    HW2 7225   1.452   3.919   3.639
 2399SOL     OW 7226   3.000   3.309   2.182
 2399SOL    HW1 7227   2.952   3.349   2.255
 2399SOL    HW2 7228   2.934   3.259   2.135
 2400SOL     OW 7229   3.758   3.806   2.423
 2400SOL    HW1 7230   3.836   3.862   2.413
 2400SOL    HW2 7231   3.685   3.863   2.401
 2401SOL     OW 7232   1.795   2.736   1.172
 2401SOL    HW1 7233   1.819   2.712   1.261
 2401SOL    HW2 7234   1.790   2.653   1.125
 2402SOL     OW 7235   3.553   2.836   3.491
 2402SOL    HW1 7236   3.513   2.886   3.420
 2402SOL    HW2 7237   3.600   2.902   3.543
 2403SOL     OW 7238   2.504   4.058   4.073
 2403SOL    HW1 7239   2.435   4.043   4.008
 2403SOL    HW2 7240   2.573   3.997   4.049
 2404SOL     OW 7241   3.222   0.604   2.996
 2404SOL    HW1 7242   3.242   0.575   3.085
 2404SOL    HW2 7243   3.198   0.696   3.006
 2405SOL     OW 7244   3.268   2.020   4.516
 2405SOL    HW1 7245   3.213   2.076   4.570
 2405SOL    HW2 7246   3.266   2.060   4.429
 2406SOL     OW 7247   2.986   0.600   3.712
 2406SOL    HW1 7248   3.005   0.660   3.640
 2406SOL    HW2 7249   3.055   0.533   3.706
 2407SOL     OW 7250   4.724   3.698   2.031
 2407SOL    HW1 7251   4.808   3.677   2.071
 2407SOL    HW2 7252   4.700   3.621   1.980
 2408SOL     OW 7253   2.684   4.847   1.389
 2408SOL    HW1 7254   2.684   4.773   1.328
 2408SOL    HW2 7255   2.695   4.924   1.333
 2409SOL     OW 7256   1.082   4.169   2.609
 2409SOL    HW1 7257   1.049   4.102   2.668
 2409SOL    HW2 7258   1.165   4.197   2.647
 2410SOL     OW 7259   1.595   0.867   0.409
 2410SOL    HW1 7260   1.543   0.812   0.468
 2410SOL    HW2 7261   1.664   0.902   0.465
 2411SOL     OW 7262   4.566   0.789   2.490
 2411SOL    HW1 7263   4.631   0.723   2.515
 2411SOL    HW2 7264   4.589   0.812   2.400
 2412SOL     OW 7265   3.294   0.614   3.269
 2412SOL    HW1 7266   3.349   0.692   3.262
 2412SOL    HW2 7267   3.350   0.549   3.313
 2413SOL     OW 7268   0.851   4.154   2.469
 2413SOL    HW1 7269   0.935   4.182   2.506
 2413SOL    HW2 7270   0.876   4.088   2.403
 2414SOL     OW 7271   0.695   0.913   4.692
 2414SOL    HW1 7272   0.710   0.860   4.613
 2414SOL    HW2 7273   0.620   0.968   4.670
 2415SOL     OW 7274   3.454   0.041   3.064
 2415SOL    HW1 7275   3.389   0.028   2.994
 2415SOL    HW2 7276   3.518   0.100   3.025
 2416SOL     OW 7277   3.280   1.656   4.181
 2416SOL    HW1 7278   3.362   1.680   4.224
 2416SOL    HW2 7279   3.233   1.603   4.246
 2417SOL     OW 7280   1.249   3.304   4.465
 2417SOL    HW1 7281   1.308   3.229   4.473
 2417SOL    HW2 7282   1.201   3.287   4.384
 2418SOL     OW 7283   4.419   0.320   4.850
 2418SOL    HW1 7284   4.417   0.357   4.938
 2418SOL    HW2 7285   4.432   0.226   4.864
 2419SOL     OW 7286   0.771   1.179   3.647
 2419SOL    HW1 7287   0.756   1.160   3.554
 2419SOL    HW2 7288   0.840   1.245   3.647
 2420SOL     OW 7289   0.288   4.843   2.213
 2420SOL    HW1 7290   0.331   4.831   2.297
 2420SOL    HW2 7291   0.197   4.859   2.235
 2421SOL     OW 7292   4.745   4.664   1.648
 2421SOL    HW1 7293   4.823   4.718   1.657
 2421SOL    HW2 7294   4.773   4.590   1.594
 2422SOL     OW 7295   4.903   1.940   3.324
 2422SOL    HW1 7296   4.998   1.948   3.332
 2422SOL    HW2 7297   4.888   1.919   3.232
 2423SOL     OW 7298   1.852   0.329   2.247
 2423SOL    HW1 7299   1.945   0.340   2.231
 2423SOL    HW2 7300   1.823   0.267   2.180
 2424SOL     OW 7301   3.451   3.292   3.383
 2424SOL    HW1 7302   3.377   3.353   3.377
 2424SOL    HW2 7303   3.527   3.343   3.355
 2425SOL     OW 7304   2.825   2.825   4.455
 2425SOL    HW1 7305   2.830   2.778   4.538
 2425SOL    HW2 7306   2.794   2.913   4.479
 2426SOL     OW 7307   3.687   2.429   1.088
 2426SOL    HW1 7308   3.773   2.407   1.052
 2426SOL    HW2 7309   3.697   2.518   1.122
 2427SOL     OW 7310   4.118   0.697   2.269
 2427SOL    HW1 7311   4.197   0.675   2.220
 2427SOL    HW2 7312   4.055   0.630   2.243
 2428SOL     OW 7313   0.563   0.051   3.951
 2428SOL    HW1 7314   0.658   0.051   3.965
 2428SOL    HW2 7315   0.552   0.032   3.858
 2429SOL     OW 7316   3.443   4.251   0.487
 2429SOL    HW1 7317   3.509   4.316   0.466
 2429SOL    HW2 7318   3.407   4.223   0.403
 2430SOL     OW 7319   0.075   2.911   2.992
 2430SOL    HW1 7320   0.024   2.968   2.935
 2430SOL    HW2 7321   0.010   2.864   3.043
 2431SOL     OW 7322   4.229   0.939   4.477
 2431SOL    HW1 7323   4.159   0.975   4.532
 2431SOL    HW2 7324   4.196   0.855   4.447
 2432SOL     OW 7325   3.095   1.931   1.702
 2432SOL    HW1 7326   3.145   1.954   1.624
 2432SOL    HW2 7327   3.140   1.855   1.738
 2433SOL     OW 7328   2.772   0.920   1.209
 2433SOL    HW1 7329   2.862   0.953   1.199
 2433SOL    HW2 7330   2.783   0.833   1.247
 2434SOL     OW 7331   0.458   3.129   2.374
 2434SOL    HW1 7332   0.547   3.148   2.404
 2434SOL    HW2 7333   0.401   3.183   2.429
 2435SOL     OW 7334   2.087   2.768   2.424
 2435SOL    HW1 7335   2.173   2.761   2.383
 2435SOL    HW2 7336   2.060   2.678   2.439
 2436SOL     OW 7337   1.602   4.103   0.897
 2436SOL    HW1 7338   1.629   4.026   0.946
 2436SOL    HW2 7339   1.543   4.070   0.829
 2437SOL     OW 7340   0.339   4.770   3.762
 2437SOL    HW1 7341   0.295   4.701   3.813
 2437SOL    HW2 7342   0.432   4.755   3.778
 2438SOL     OW 7343   0.488   3.784   4.764
 2438SOL    HW1 7344   0.442   3.854   4.810
 2438SOL    HW2 7345   0.426   3.753   4.698
 2439SOL     OW 7346   2.941   0.057   1.054
 2439SOL    HW1 7347   2.852   0.092   1.051
 2439SOL    HW2 7348   2.955   0.034   1.145
 2440SOL     OW 7349   3.397   4.748   2.561
 2440SOL    HW1 7350   3.479   4.705   2.588
 2440SOL    HW2 7351   3.343   4.747   2.640
 2441SOL     OW 7352   3.499   3.097   2.117
 2441SOL    HW1 7353   3.417   3.129   2.154
 2441SOL    HW2 7354   3.504   3.005   2.145
 2442SOL     OW 7355   3.210   4.312   1.161
 2442SOL    HW1 7356   3.253   4.296   1.077
 2442SOL    HW2 7357   3.190   4.406   1.161
 2443SOL     OW 7358   2.151   3.707   3.338
 2443SOL    HW1 7359   2.213   3.754   3.282
 2443SOL    HW2 7360   2.079   3.769   3.353
 2444SOL     OW 7361   2.266   1.439   2.028
 2444SOL    HW1 7362   2.220   1.524   2.028
 2444SOL    HW2 7363   2.298   1.430   2.118
 2445SOL     OW 7364   0.291   2.439   3.494
 2445SOL    HW1 7365   0.382   2.433   3.521
 2445SOL    HW2 7366   0.252   2.357   3.525
 2446SOL     OW 7367   1.563   4.021   2.567
 2446SOL    HW1 7368   1.590   3.930   2.575
 2446SOL    HW2 7369   1.545   4.033   2.474
 2447SOL     OW 7370   1.050   3.386   4.643
 2447SOL    HW1 7371   1.108   3.360   4.571
 2447SOL    HW2 7372   0.966   3.344   4.623
 2448SOL     OW 7373   3.300   3.855   2.314
 2448SOL    HW1 7374   3.290   3.775   2.262
 2448SOL    HW2 7375   3.369   3.904   2.270
 2449SOL     OW 7376   1.154   4.576   1.729
 2449SOL    HW1 7377   1.089   4.641   1.700
 2449SOL    HW2 7378   1.217   4.572   1.658
 2450SOL     OW 7379   0.681   4.532   4.615
 2450SOL    HW1 7380   0.595   4.523   4.575
 2450SOL    HW2 7381   0.710   4.620   4.590
 2451SOL     OW 7382   1.446   4.790   1.660
 2451SOL    HW1 7383   1.451   4.848   1.737
 2451SOL    HW2 7384   1.493   4.838   1.591
 2452SOL     OW 7385   4.795   0.958   4.210
 2452SOL    HW1 7386   4.773   0.903   4.134
 2452SOL    HW2 7387   4.740   1.036   4.200
 2453SOL     OW 7388   2.151   4.330   2.001
 2453SOL    HW1 7389   2.205   4.260   1.964
 2453SOL    HW2 7390   2.191   4.411   1.970
 2454SOL     OW 7391   3.201   0.683   0.296
 2454SOL    HW1 7392   3.215   0.589   0.307
 2454SOL    HW2 7393   3.109   0.692   0.272
 2455SOL     OW 7394   2.231   0.741   3.768
 2455SOL    HW1 7395   2.307   0.727   3.824
 2455SOL    HW2 7396   2.159   0.696   3.812
 2456SOL     OW 7397   2.861   0.822   0.478
 2456SOL    HW1 7398   2.873   0.781   0.393
 2456SOL    HW2 7399   2.766   0.836   0.484
 2457SOL     OW 7400   1.095   3.831   0.054
 2457SOL    HW1 7401   1.096   3.747   0.009
 2457SOL    HW2 7402   1.158   3.885   0.006
 2458SOL     OW 7403   3.421   0.709   2.774
 2458SOL    HW1 7404   3.335   0.672   2.753
 2458SOL    HW2 7405   3.424   0.710   2.870
 2459SOL     OW 7406   3.274   0.338   1.716
 2459SOL    HW1 7407   3.201   0.376   1.668
 2459SOL    HW2 7408   3.234   0.293   1.790
 2460SOL     OW 7409   1.002   3.380   2.126
 2460SOL    HW1 7410   1.020   3.330   2.046
 2460SOL    HW2 7411   0.927   3.336   2.166
 2461SOL     OW 7412   3.684   4.690   2.648
 2461SOL    HW1 7413   3.681   4.784   2.627
 2461SOL    HW2 7414   3.761   4.658   2.601
 2462SOL     OW 7415   2.185   4.670   2.173
 2462SOL    HW1 7416   2.189   4.755   2.129
 2462SOL    HW2 7417   2.233   4.611   2.115
 2463SOL     OW 7418   4.666   4.857   4.188
 2463SOL    HW1 7419   4.712   4.910   4.123
 2463SOL    HW2 7420   4.671   4.768   4.153
 2464SOL     OW 7421   1.318   4.046   3.950
 2464SOL    HW1 7422   1.272   3.995   4.016
 2464SOL    HW2 7423   1.408   4.053   3.983
 2465SOL     OW 7424   2.141   1.415   3.609
 2465SOL    HW1 7425   2.186   1.331   3.602
 2465SOL    HW2 7426   2.059   1.402   3.561
 2466SOL     OW 7427   4.414   1.539   2.927
 2466SOL    HW1 7428   4.439   1.451   2.955
 2466SOL    HW2 7429   4.319   1.535   2.916
 2467SOL     OW 7430   1.521   1.348   4.618
 2467SOL    HW1 7431   1.544   1.331   4.709
 2467SOL    HW2 7432   1.581   1.418   4.590
 2468SOL     OW 7433   4.233   0.193   1.794
 2468SOL    HW1 7434   4.240   0.182   1.889
 2468SOL    HW2 7435   4.318   0.228   1.767
 2469SOL     OW 7436   1.152   3.680   3.484
 2469SOL    HW1 7437   1.235   3.675   3.530
 2469SOL    HW2 7438   1.131   3.590   3.459
 2470SOL     OW 7439   2.765   0.837   3.919
 2470SOL    HW1 7440   2.697   0.779   3.886
 2470SOL    HW2 7441   2.843   0.781   3.927
 2471SOL     OW 7442   1.914   1.805   1.512
 2471SOL    HW1 7443   1.858   1.865   1.562
 2471SOL    HW2 7444   2.001   1.818   1.549
 2472SOL     OW 7445   0.440   2.348   1.605
 2472SOL    HW1 7446   0.535   2.356   1.608
 2472SOL    HW2 7447   0.417   2.305   1.687
 2473SOL     OW 7448   0.997   2.169   0.168
 2473SOL    HW1 7449   1.059   2.155   0.239
 2473SOL    HW2 7450   1.000   2.088   0.117
 2474SOL     OW 7451   0.552   2.388   3.535
 2474SOL    HW1 7452   0.602   2.310   3.512
 2474SOL    HW2 7453   0.605   2.434   3.600
 2475SOL     OW 7454   4.182   4.862   0.256
 2475SOL    HW1 7455   4.178   4.790   0.194
 2475SOL    HW2 7456   4.231   4.930   0.210
 2476SOL     OW 7457   0.839   2.636   0.999
 2476SOL    HW1 7458   0.833   2.644   0.904
 2476SOL    HW2 7459   0.766   2.579   1.023
 2477SOL     OW 7460   1.737   2.765   2.998
 2477SOL    HW1 7461   1.699   2.746   2.912
 2477SOL    HW2 7462   1.790   2.843   2.984
 2478SOL     OW 7463   2.350   1.385   3.846
 2478SOL    HW1 7464   2.360   1.322   3.775
 2478SOL    HW2 7465   2.411   1.455   3.824
 2479SOL     OW 7466   3.448   2.399   4.218
 2479SOL    HW1 7467   3.450   2.430   4.308
 2479SOL    HW2 7468   3.533   2.357   4.205
 2480SOL     OW 7469   1.628   4.704   4.107
 2480SOL    HW1 7470   1.637   4.710   4.012
 2480SOL    HW2 7471   1.534   4.712   4.122
 2481SOL     OW 7472   0.464   2.572   2.869
 2481SOL    HW1 7473   0.489   2.665   2.863
 2481SOL    HW2 7474   0.371   2.573   2.889
 2482SOL     OW 7475   4.617   4.590   4.112
 2482SOL    HW1 7476   4.678   4.552   4.049
 2482SOL    HW2 7477   4.534   4.545   4.094
 2483SOL     OW 7478   3.046   3.971   0.245
 2483SOL    HW1 7479   3.029   4.054   0.289
 2483SOL    HW2 7480   3.069   3.995   0.155
 2484SOL     OW 7481   3.217   4.488   2.956
 2484SOL    HW1 7482   3.157   4.413   2.949
 2484SOL    HW2 7483   3.303   4.448   2.971
 2485SOL     OW 7484   2.974   1.115   2.616
 2485SOL    HW1 7485   3.056   1.065   2.614
 2485SOL    HW2 7486   2.969   1.156   2.529
 2486SOL     OW 7487   3.250   3.963   0.858
 2486SOL    HW1 7488   3.200   4.030   0.811
 2486SOL    HW2 7489   3.231   3.980   0.950
 2487SOL     OW 7490   2.051   0.969   0.744
 2487SOL    HW1 7491   2.005   0.971   0.660
 2487SOL    HW2 7492   2.141   0.948   0.722
 2488SOL     OW 7493   4.371   2.431   0.389
 2488SOL    HW1 7494   4.423   2.381   0.452
 2488SOL    HW2 7495   4.422   2.510   0.373
 2489SOL     OW 7496   1.318   4.689   0.827
 2489SOL    HW1 7497   1.321   4.608   0.776
 2489SOL    HW2 7498   1.402   4.732   0.809
 2490SOL     OW 7499   3.399   1.981   4.236
 2490SOL    HW1 7500   3.436   1.976   4.148
 2490SOL    HW2 7501   3.306   2.001   4.222
 2491SOL     OW 7502   3.858   3.410   1.283
 2491SOL    HW1 7503   3.765   3.420   1.263
 2491SOL    HW2 7504   3.864   3.421   1.377
 2492SOL     OW 7505   0.439   3.630   0.123
 2492SOL    HW1 7506   0.354   3.590   0.106
 2492SOL    HW2 7507   0.420   3.723   0.136
 2493SOL     OW 7508   4.113   4.511   3.995
 2493SOL    HW1 7509   4.085   4.477   3.910
 2493SOL    HW2 7510   4.131   4.432   4.047
 2494SOL     OW 7511   2.078   3.763   0.162
 2494SOL    HW1 7512   1.995   3.807   0.179
 2494SOL    HW2 7513   2.063   3.713   0.082
 2495SOL     OW 7514   0.303   0.953   3.547
 2495SOL    HW1 7515   0.246   0.964   3.470
 2495SOL    HW2 7516   0.372   1.018   3.535
 2496SOL     OW 7517   1.353   1.911   1.790
 2496SOL    HW1 7518   1.301   1.982   1.753
 2496SOL    HW2 7519   1.392   1.950   1.869
 2497SOL     OW 7520   2.060   1.135   0.961
 2497SOL    HW1 7521   2.140   1.186   0.951
 2497SOL    HW2 7522   2.060   1.075   0.887
 2498SOL     OW 7523   1.714   1.530   3.639
 2498SOL    HW1 7524   1.629   1.545   3.679
 2498SOL    HW2 7525   1.722   1.434   3.635
 2499SOL     OW 7526   2.663   3.356   3.568
 2499SOL    HW1 7527   2.631   3.445   3.556
 2499SOL    HW2 7528   2.585   3.301   3.565
 2500SOL     OW 7529   3.180   4.474   0.300
 2500SOL    HW1 7530   3.260   4.507   0.341
 2500SOL    HW2 7531   3.208   4.445   0.213
 2501SOL     OW 7532   4.275   3.887   4.115
 2501SOL    HW1 7533   4.335   3.877   4.189
 2501SOL    HW2 7534   4.210   3.818   4.127
 2502SOL     OW 7535   4.013   3.636   3.815
 2502SOL    HW1 7536   4.031   3.604   3.903
 2502SOL    HW2 7537   3.958   3.569   3.775
 2503SOL     OW 7538   4.361   1.646   1.548
 2503SOL    HW1 7539   4.380   1.564   1.504
 2503SOL    HW2 7540   4.397   1.714   1.491
 2504SOL     OW 7541   4.311   0.877   2.633
 2504SOL    HW1 7542   4.376   0.864   2.563
 2504SOL    HW2 7543   4.347   0.949   2.685
 2505SOL     OW 7544   4.937   1.196   1.533
 2505SOL    HW1 7545   4.884   1.268   1.565
 2505SOL    HW2 7546   4.898   1.118   1.572
 2506SOL     OW 7547   1.744   4.619   1.406
 2506SOL    HW1 7548   1.775   4.688   1.464
 2506SOL    HW2 7549   1.711   4.665   1.329
 2507SOL     OW 7550   3.482   4.846   4.839
 2507SOL    HW1 7551   3.401   4.843   4.889
 2507SOL    HW2 7552   3.531   4.769   4.868
 2508SOL     OW 7553   2.069   1.628   2.084
 2508SOL    HW1 7554   2.020   1.641   2.004
 2508SOL    HW2 7555   2.010   1.578   2.141
 2509SOL     OW 7556   1.825   3.217   2.133
 2509SOL    HW1 7557   1.818   3.223   2.038
 2509SOL    HW2 7558   1.740   3.182   2.161
 2510SOL     OW 7559   4.410   4.450   4.011
 2510SOL    HW1 7560   4.357   4.411   4.081
 2510SOL    HW2 7561   4.350   4.456   3.936
 2511SOL     OW 7562   0.531   3.036   0.009
 2511SOL    HW1 7563   0.582   3.005   0.084
 2511SOL    HW2 7564   0.523   3.131   0.023
 2512SOL     OW 7565   3.762   1.784   2.062
 2512SOL    HW1 7566   3.749   1.690   2.075
 2512SOL    HW2 7567   3.723   1.802   1.976
 2513SOL     OW 7568   1.244   4.150   3.445
 2513SOL    HW1 7569   1.300   4.193   3.380
 2513SOL    HW2 7570   1.302   4.087   3.489
 2514SOL     OW 7571   0.673   4.420   1.987
 2514SOL    HW1 7572   0.640   4.332   1.968
 2514SOL    HW2 7573   0.747   4.431   1.927
 2515SOL     OW 7574   0.327   4.632   4.108
 2515SOL    HW1 7575   0.379   4.588   4.176
 2515SOL    HW2 7576   0.319   4.567   4.038
 2516SOL     OW 7577   1.184   0.481   1.018
 2516SOL    HW1 7578   1.269   0.465   1.060
 2516SOL    HW2 7579   1.127   0.412   1.053
 2517SOL     OW 7580   4.189   0.517   4.097
 2517SOL    HW1 7581   4.215   0.608   4.109
 2517SOL    HW2 7582   4.095   0.515   4.115
 2518SOL     OW 7583   3.488   3.249   0.805
 2518SOL    HW1 7584   3.543   3.174   0.828
 2518SOL    HW2 7585   3.547   3.324   0.805
 2519SOL     OW 7586   2.687   3.793   0.683
 2519SOL    HW1 7587   2.678   3.731   0.756
 2519SOL    HW2 7588   2.628   3.760   0.616
 2520SOL     OW 7589   0.449   2.616   3.786
 2520SOL    HW1 7590   0.527   2.613   3.731
 2520SOL    HW2 7591   0.428   2.524   3.802
 2521SOL     OW 7592   4.037   2.265   0.272
 2521SOL    HW1 7593   3.955   2.228   0.240
 2521SOL    HW2 7594   4.042   2.236   0.364
 2522SOL     OW 7595   4.329   3.233   2.590
 2522SOL    HW1 7596   4.350   3.141   2.573
 2522SOL    HW2 7597   4.254   3.230   2.649
 2523SOL     OW 7598   2.898   0.124   3.916
 2523SOL    HW1 7599   2.957   0.171   3.857
 2523SOL    HW2 7600   2.890   0.037   3.877
 2524SOL     OW 7601   0.850   2.884   4.336
 2524SOL    HW1 7602   0.786   2.858   4.402
 2524SOL    HW2 7603   0.873   2.803   4.291
 2525SOL     OW 7604   2.970   4.443   0.864
 2525SOL    HW1 7605   3.044   4.382   0.864
 2525SOL    HW2 7606   2.984   4.497   0.787
 2526SOL     OW 7607   0.405   4.241   3.665
 2526SOL    HW1 7608   0.336   4.192   3.621
 2526SOL    HW2 7609   0.404   4.209   3.755
 2527SOL     OW 7610   0.110   0.632   4.855
 2527SOL    HW1 7611   0.157   0.551   4.875
 2527SOL    HW2 7612   0.043   0.606   4.792
 2528SOL     OW 7613   0.522   4.441   2.833
 2528SOL    HW1 7614   0.586   4.496   2.878
 2528SOL    HW2 7615   0.556   4.352   2.843
 2529SOL     OW 7616   3.446   4.361   2.657
 2529SOL    HW1 7617   3.442   4.265   2.650
 2529SOL    HW2 7618   3.467   4.377   2.749
 2530SOL     OW 7619   0.684   2.599   2.302
 2530SOL    HW1 7620   0.743   2.674   2.305
 2530SOL    HW2 7621   0.703   2.558   2.218
 2531SOL     OW 7622   4.267   2.546   1.482
 2531SOL    HW1 7623   4.212   2.489   1.429
 2531SOL    HW2 7624   4.218   2.627   1.490
 2532SOL     OW 7625   1.185   3.394   0.684
 2532SOL    HW1 7626   1.200   3.487   0.697
 2532SOL    HW2 7627   1.265   3.362   0.642
 2533SOL     OW 7628   4.942   1.343   4.087
 2533SOL    HW1 7629   4.881   1.380   4.023
 2533SOL    HW2 7630   4.950   1.411   4.154
 2534SOL     OW 7631   2.722   0.968   3.234
 2534SOL    HW1 7632   2.800   0.956   3.180
 2534SOL    HW2 7633   2.655   1.000   3.173
 2535SOL     OW 7634   3.830   4.270   2.972
 2535SOL    HW1 7635   3.772   4.289   3.046
 2535SOL    HW2 7636   3.856   4.178   2.985
 2536SOL     OW 7637   2.848   4.416   4.178
 2536SOL    HW1 7638   2.806   4.331   4.191
 2536SOL    HW2 7639   2.777   4.479   4.188
 2537SOL     OW 7640   3.740   4.145   3.675
 2537SOL    HW1 7641   3.835   4.151   3.671
 2537SOL    HW2 7642   3.712   4.151   3.583
 2538SOL     OW 7643   3.618   4.274   4.060
 2538SOL    HW1 7644   3.568   4.246   3.983
 2538SOL    HW2 7645   3.705   4.294   4.026
 2539SOL     OW 7646   2.078   1.645   3.208
 2539SOL    HW1 7647   2.009   1.648   3.274
 2539SOL    HW2 7648   2.034   1.611   3.130
 2540SOL     OW 7649   1.232   4.197   2.054
 2540SOL    HW1 7650   1.245   4.190   2.149
 2540SOL    HW2 7651   1.235   4.292   2.037
 2541SOL     OW 7652   3.509   2.960   2.531
 2541SOL    HW1 7653   3.422   2.992   2.553
 2541SOL    HW2 7654   3.559   3.039   2.509
 2542SOL     OW 7655   2.547   1.948   0.229
 2542SOL    HW1 7656   2.602   2.021   0.257
 2542SOL    HW2 7657   2.597   1.870   0.250
 2543SOL     OW 7658   3.732   0.942   0.284
 2543SOL    HW1 7659   3.775   0.988   0.212
 2543SOL    HW2 7660   3.728   0.851   0.255
 2544SOL     OW 7661   2.525   2.814   0.151
 2544SOL    HW1 7662   2.445   2.765   0.170
 2544SOL    HW2 7663   2.495   2.895   0.111
 2545SOL     OW 7664   3.488   1.299   0.028
 2545SOL    HW1 7665   3.557   1.365   0.021
 2545SOL    HW2 7666   3.515   1.244   0.101
 2546SOL     OW 7667   4.367   1.576   0.836
 2546SOL    HW1 7668   4.335   1.539   0.753
 2546SOL    HW2 7669   4.444   1.524   0.857
 2547SOL     OW 7670   3.952   4.334   2.027
 2547SOL    HW1 7671   3.870   4.330   1.978
 2547SOL    HW2 7672   4.014   4.281   1.976
 2548SOL     OW 7673   4.819   4.639   1.236
 2548SOL    HW1 7674   4.889   4.697   1.266
 2548SOL    HW2 7675   4.850   4.607   1.151
 2549SOL     OW 7676   3.639   0.887   1.764
 2549SOL    HW1 7677   3.634   0.803   1.810
 2549SOL    HW2 7678   3.693   0.942   1.820
 2550SOL     OW 7679   0.606   0.296   3.366
 2550SOL    HW1 7680   0.584   0.386   3.392
 2550SOL    HW2 7681   0.689   0.278   3.411
 2551SOL     OW 7682   3.766   0.826   3.298
 2551SOL    HW1 7683   3.758   0.835   3.203
 2551SOL    HW2 7684   3.744   0.913   3.333
 2552SOL     OW 7685   1.835   1.323   1.041
 2552SOL    HW1 7686   1.886   1.244   1.028
 2552SOL    HW2 7687   1.767   1.298   1.103
 2553SOL     OW 7688   2.593   3.576   0.981
 2553SOL    HW1 7689   2.661   3.603   1.044
 2553SOL    HW2 7690   2.545   3.657   0.962
 2554SOL     OW 7691   1.994   1.800   4.239
 2554SOL    HW1 7692   2.073   1.753   4.215
 2554SOL    HW2 7693   2.025   1.886   4.269
 2555SOL     OW 7694   0.225   3.428   4.485
 2555SOL    HW1 7695   0.241   3.338   4.457
 2555SOL    HW2 7696   0.131   3.441   4.471
 2556SOL     OW 7697   0.056   4.033   1.163
 2556SOL    HW1 7698   0.148   4.007   1.154
 2556SOL    HW2 7699   0.022   4.030   1.073
 2557SOL     OW 7700   0.730   1.133   4.483
 2557SOL    HW1 7701   0.648   1.111   4.526
 2557SOL    HW2 7702   0.777   1.186   4.546
 2558SOL     OW 7703   4.885   0.977   0.139
 2558SOL    HW1 7704   4.800   1.020   0.140
 2558SOL    HW2 7705   4.908   0.970   0.046
 2559SOL     OW 7706   0.624   1.608   4.234
 2559SOL    HW1 7707   0.631   1.558   4.315
 2559SOL    HW2 7708   0.715   1.622   4.207
 2560SOL     OW 7709   2.057   4.695   1.779
 2560SOL    HW1 7710   2.032   4.609   1.747
 2560SOL    HW2 7711   2.125   4.677   1.844
 2561SOL     OW 7712   0.142   2.658   1.247
 2561SOL    HW1 7713   0.104   2.729   1.194
 2561SOL    HW2 7714   0.188   2.704   1.317
 2562SOL     OW 7715   0.390   2.861   4.488
 2562SOL    HW1 7716   0.297   2.855   4.512
 2562SOL    HW2 7717   0.429   2.782   4.526
 2563SOL     OW 7718   3.684   3.076   0.690
 2563SOL    HW1 7719   3.766   3.080   0.739
 2563SOL    HW2 7720   3.645   2.992   0.716
 2564SOL     OW 7721   1.203   2.024   4.415
 2564SOL    HW1 7722   1.220   1.952   4.354
 2564SOL    HW2 7723   1.157   2.089   4.362
 2565SOL     OW 7724   1.219   1.936   3.953
 2565SOL    HW1 7725   1.183   2.015   3.993
 2565SOL    HW2 7726   1.302   1.922   3.998
 2566SOL     OW 7727   0.055   4.817   1.607
 2566SOL    HW1 7728   0.071   4.791   1.516
 2566SOL    HW2 7729   0.141   4.842   1.641
 2567SOL     OW 7730   1.195   4.042   0.825
 2567SOL    HW1 7731   1.164   3.965   0.874
 2567SOL    HW2 7732   1.261   4.081   0.882
 2568SOL     OW 7733   3.429   4.340   0.144
 2568SOL    HW1 7734   3.404   4.254   0.177
 2568SOL    HW2 7735   3.428   4.331   0.048
 2569SOL     OW 7736   2.115   3.316   2.540
 2569SOL    HW1 7737   2.098   3.299   2.447
 2569SOL    HW2 7738   2.116   3.229   2.581
 2570SOL     OW 7739   0.718   3.140   2.004
 2570SOL    HW1 7740   0.732   3.192   2.083
 2570SOL    HW2 7741   0.642   3.086   2.024
 2571SOL     OW 7742   4.716   4.259   3.558
 2571SOL    HW1 7743   4.627   4.251   3.593
 2571SOL    HW2 7744   4.713   4.213   3.474
 2572SOL     OW 7745   1.008   0.934   4.701
 2572SOL    HW1 7746   1.047   1.005   4.753
 2572SOL    HW2 7747   0.920   0.926   4.736
 2573SOL     OW 7748   0.777   1.742   2.197
 2573SOL    HW1 7749   0.849   1.800   2.222
 2573SOL    HW2 7750   0.748   1.702   2.279
 2574SOL     OW 7751   1.158   1.863   3.348
 2574SOL    HW1 7752   1.178   1.885   3.257
 2574SOL    HW2 7753   1.190   1.773   3.359
 2575SOL     OW 7754   0.752   2.433   2.085
 2575SOL    HW1 7755   0.680   2.370   2.086
 2575SOL    HW2 7756   0.831   2.379   2.087
 2576SOL     OW 7757   3.868   1.298   4.442
 2576SOL    HW1 7758   3.847   1.255   4.359
 2576SOL    HW2 7759   3.790   1.285   4.496
 2577SOL     OW 7760   4.910   0.634   2.325
 2577SOL    HW1 7761   4.889   0.665   2.237
 2577SOL    HW2 7762   4.952   0.709   2.367
 2578SOL     OW 7763   2.144   3.776   1.194
 2578SOL    HW1 7764   2.187   3.860   1.180
 2578SOL    HW2 7765   2.203   3.712   1.153
 2579SOL     OW 7766   4.313   4.790   2.341
 2579SOL    HW1 7767   4.269   4.838   2.410
 2579SOL    HW2 7768   4.406   4.806   2.356
 2580SOL     OW 7769   1.657   1.530   0.275
 2580SOL    HW1 7770   1.709   1.587   0.331
 2580SOL    HW2 7771   1.642   1.452   0.328
 2581SOL     OW 7772   4.333   1.017   3.106
 2581SOL    HW1 7773   4.386   0.940   3.125
 2581SOL    HW2 7774   4.295   1.041   3.190
 2582SOL     OW 7775   2.805   1.127   0.698
 2582SOL    HW1 7776   2.900   1.126   0.698
 2582SOL    HW2 7777   2.781   1.090   0.613
 2583SOL     OW 7778   4.802   1.156   0.643
 2583SOL    HW1 7779   4.849   1.229   0.684
 2583SOL    HW2 7780   4.804   1.176   0.549
 2584SOL     OW 7781   0.630   4.709   3.771
 2584SOL    HW1 7782   0.606   4.744   3.685
 2584SOL    HW2 7783   0.666   4.622   3.753
 2585SOL     OW 7784   2.433   0.559   1.628
 2585SOL    HW1 7785   2.430   0.511   1.545
 2585SOL    HW2 7786   2.373   0.632   1.615
 2586SOL     OW 7787   2.316   3.477   1.876
 2586SOL    HW1 7788   2.278   3.398   1.836
 2586SOL    HW2 7789   2.385   3.504   1.816
 2587SOL     OW 7790   3.426   1.768   2.823
 2587SOL    HW1 7791   3.442   1.862   2.826
 2587SOL    HW2 7792   3.496   1.733   2.768
 2588SOL     OW 7793   1.457   0.040   1.069
 2588SOL    HW1 7794   1.478  -0.030   1.007
 2588SOL    HW2 7795   1.381   0.007   1.117
 2589SOL     OW 7796   0.758   0.618   4.875
 2589SOL    HW1 7797   0.809   0.651   4.949
 2589SOL    HW2 7798   0.670   0.654   4.889
 2590SOL     OW 7799   2.249   4.007   4.294
 2590SOL    HW1 7800   2.331   4.008   4.342
 2590SOL    HW2 7801   2.191   4.065   4.342
 2591SOL     OW 7802   3.992   4.871   3.193
 2591SOL    HW1 7803   3.911   4.844   3.151
 2591SOL    HW2 7804   4.013   4.956   3.153
 2592SOL     OW 7805   2.001   0.551   4.323
 2592SOL    HW1 7806   2.042   0.630   4.357
 2592SOL    HW2 7807   1.980   0.572   4.232
 2593SOL     OW 7808   1.590   4.247   4.543
 2593SOL    HW1 7809   1.573   4.324   4.489
 2593SOL    HW2 7810   1.672   4.267   4.589
 2594SOL     OW 7811   2.522   2.570   1.651
 2594SOL    HW1 7812   2.506   2.476   1.657
 2594SOL    HW2 7813   2.436   2.609   1.634
 2595SOL     OW 7814   0.708   3.010   3.770
 2595SOL    HW1 7815   0.801   3.010   3.746
 2595SOL    HW2 7816   0.663   3.020   3.686
 2596SOL     OW 7817   4.869   3.476   0.171
 2596SOL    HW1 7818   4.903   3.408   0.229
 2596SOL    HW2 7819   4.814   3.530   0.228
 2597SOL     OW 7820   1.874   4.819   1.582
 2597SOL    HW1 7821   1.852   4.896   1.634
 2597SOL    HW2 7822   1.911   4.757   1.646
 2598SOL     OW 7823   0.246   1.957   3.441
 2598SOL    HW1 7824   0.271   1.881   3.493
 2598SOL    HW2 7825   0.311   1.962   3.372
 2599SOL     OW 7826   1.438   3.749   2.083
 2599SOL    HW1 7827   1.436   3.796   2.000
 2599SOL    HW2 7828   1.347   3.745   2.112
 2600SOL     OW 7829   1.920   0.303   2.711
 2600SOL    HW1 7830   2.008   0.272   2.693
 2600SOL    HW2 7831   1.887   0.334   2.626
 2601SOL     OW 7832   3.574   2.670   3.036
 2601SOL    HW1 7833   3.578   2.688   3.130
 2601SOL    HW2 7834   3.482   2.656   3.017
 2602SOL     OW 7835   0.231   2.367   2.742
 2602SOL    HW1 7836   0.225   2.445   2.686
 2602SOL    HW2 7837   0.258   2.297   2.682
 2603SOL     OW 7838   0.582   1.252   1.658
 2603SOL    HW1 7839   0.637   1.178   1.684
 2603SOL    HW2 7840   0.631   1.295   1.588
 2604SOL     OW 7841   1.310   0.125   4.476
 2604SOL    HW1 7842   1.395   0.122   4.519
 2604SOL    HW2 7843   1.248   0.101   4.545
 2605SOL     OW 7844   0.008   0.232   4.796
 2605SOL    HW1 7845   0.085   0.203   4.844
 2605SOL    HW2 7846   0.008   0.179   4.716
 2606SOL     OW 7847   3.271   1.031   0.296
 2606SOL    HW1 7848   3.221   0.995   0.369
 2606SOL    HW2 7849   3.236   0.988   0.218
 2607SOL     OW 7850   3.174   2.531   4.839
 2607SOL    HW1 7851   3.178   2.609   4.785
 2607SOL    HW2 7852   3.266   2.511   4.859
 2608SOL     OW 7853   3.208   2.305   0.340
 2608SOL    HW1 7854   3.209   2.401   0.337
 2608SOL    HW2 7855   3.293   2.281   0.376
 2609SOL     OW 7856   1.473   2.821   2.871
 2609SOL    HW1 7857   1.458   2.906   2.913
 2609SOL    HW2 7858   1.400   2.767   2.901
 2610SOL     OW 7859   3.470   2.411   0.722
 2610SOL    HW1 7860   3.400   2.467   0.754
 2610SOL    HW2 7861   3.550   2.461   0.737
 2611SOL     OW 7862   2.239   0.318   4.478
 2611SOL    HW1 7863   2.315   0.366   4.445
 2611SOL    HW2 7864   2.186   0.384   4.523
 2612SOL     OW 7865   1.834   1.603   0.697
 2612SOL    HW1 7866   1.839   1.507   0.703
 2612SOL    HW2 7867   1.804   1.620   0.608
 2613SOL     OW 7868   3.407   1.019   3.538
 2613SOL    HW1 7869   3.432   1.054   3.623
 2613SOL    HW2 7870   3.485   1.032   3.483
 2614SOL     OW 7871   4.858   1.546   2.107
 2614SOL    HW1 7872   4.917   1.605   2.060
 2614SOL    HW2 7873   4.844   1.588   2.192
 2615SOL     OW 7874   2.455   1.483   1.796
 2615SOL    HW1 7875   2.395   1.496   1.723
 2615SOL    HW2 7876   2.399   1.452   1.868
 2616SOL     OW 7877   0.085   2.614   2.304
 2616SOL    HW1 7878  -0.004   2.579   2.311
 2616SOL    HW2 7879   0.130   2.554   2.245
 2617SOL     OW 7880   2.330   0.747   0.804
 2617SOL    HW1 7881   2.333   0.652   0.794
 2617SOL    HW2 7882   2.322   0.780   0.715
 2618SOL     OW 7883   4.294   0.176   4.533
 2618SOL    HW1 7884   4.385   0.196   4.554
 2618SOL    HW2 7885   4.286   0.195   4.440
 2619SOL     OW 7886   4.317   0.462   0.139
 2619SOL    HW1 7887   4.407   0.442   0.163
 2619SOL    HW2 7888   4.315   0.558   0.132
 2620SOL     OW 7889   1.544   3.305   1.055
 2620SOL    HW1 7890   1.576   3.216   1.035
 2620SOL    HW2 7891   1.454   3.306   1.022
 2621SOL     OW 7892   2.773   0.303   0.464
 2621SOL    HW1 7893   2.821   0.236   0.416
 2621SOL    HW2 7894   2.686   0.304   0.424
 2622SOL     OW 7895   3.372   2.280   1.953
 2622SOL    HW1 7896   3.417   2.196   1.942
 2622SOL    HW2 7897   3.393   2.306   2.043
 2623SOL     OW 7898   1.538   4.465   1.352
 2623SOL    HW1 7899   1.546   4.378   1.313
 2623SOL    HW2 7900   1.627   4.488   1.378
 2624SOL     OW 7901   3.920   4.917   0.696
 2624SOL    HW1 7902   3.871   4.933   0.776
 2624SOL    HW2 7903   3.872   4.847   0.652
 2625SOL     OW 7904   4.449   2.627   4.546
 2625SOL    HW1 7905   4.468   2.545   4.592
 2625SOL    HW2 7906   4.354   2.626   4.535
 2626SOL     OW 7907   4.482   1.489   2.526
 2626SOL    HW1 7908   4.505   1.490   2.433
 2626SOL    HW2 7909   4.452   1.578   2.545
 2627SOL     OW 7910   0.948   2.494   3.586
 2627SOL    HW1 7911   0.898   2.413   3.582
 2627SOL    HW2 7912   1.039   2.467   3.576
 2628SOL     OW 7913   1.272   4.310   3.882
 2628SOL    HW1 7914   1.186   4.323   3.923
 2628SOL    HW2 7915   1.286   4.216   3.884
 2629SOL     OW 7916   0.094   2.730   4.944
 2629SOL    HW1 7917   0.142   2.798   4.897
 2629SOL    HW2 7918   0.009   2.725   4.899
 2630SOL     OW 7919   0.416   4.610   4.791
 2630SOL    HW1 7920   0.485   4.664   4.753
 2630SOL    HW2 7921   0.334   4.649   4.760
 2631SOL     OW 7922   3.379   1.298   1.327
 2631SOL    HW1 7923   3.304   1.350   1.300
 2631SOL    HW2 7924   3.355   1.261   1.412
 2632SOL     OW 7925   3.564   3.535   0.718
 2632SOL    HW1 7926   3.566   3.592   0.642
 2632SOL    HW2 7927   3.652   3.538   0.754
 2633SOL     OW 7928   3.793   2.352   4.533
 2633SOL    HW1 7929   3.852   2.423   4.508
 2633SOL    HW2 7930   3.849   2.274   4.537
 2634SOL     OW 7931   1.480   1.926   2.658
 2634SOL    HW1 7932   1.481   1.838   2.695
 2634SOL    HW2 7933   1.484   1.913   2.564
 2635SOL     OW 7934   4.567   0.211   2.695
 2635SOL    HW1 7935   4.560   0.170   2.608
 2635SOL    HW2 7936   4.518   0.292   2.687
 2636SOL     OW 7937   3.946   1.650   3.357
 2636SOL    HW1 7938   3.998   1.583   3.314
 2636SOL    HW2 7939   3.874   1.602   3.398
 2637SOL     OW 7940   1.410   3.972   3.125
 2637SOL    HW1 7941   1.462   3.950   3.047
 2637SOL    HW2 7942   1.465   3.943   3.199
 2638SOL     OW 7943   0.794   0.923   4.350
 2638SOL    HW1 7944   0.818   0.936   4.258
 2638SOL    HW2 7945   0.758   1.007   4.378
 2639SOL     OW 7946   4.515   0.174   3.181
 2639SOL    HW1 7947   4.548   0.198   3.268
 2639SOL    HW2 7948   4.556   0.089   3.163
 2640SOL     OW 7949   0.171   2.549   4.351
 2640SOL    HW1 7950   0.193   2.548   4.444
 2640SOL    HW2 7951   0.096   2.609   4.345
 2641SOL     OW 7952   2.872   0.103   1.967
 2641SOL    HW1 7953   2.843   0.071   1.881
 2641SOL    HW2 7954   2.849   0.033   2.028
 2642SOL     OW 7955   0.684   4.744   3.408
 2642SOL    HW1 7956   0.730   4.747   3.324
 2642SOL    HW2 7957   0.749   4.709   3.469
 2643SOL     OW 7958   0.216   4.786   3.061
 2643SOL    HW1 7959   0.263   4.862   3.027
 2643SOL    HW2 7960   0.285   4.728   3.092
 2644SOL     OW 7961   3.454   3.920   1.164
 2644SOL    HW1 7962   3.359   3.929   1.159
 2644SOL    HW2 7963   3.475   3.938   1.255
 2645SOL     OW 7964   3.097   2.362   2.123
 2645SOL    HW1 7965   3.128   2.276   2.153
 2645SOL    HW2 7966   3.135   2.371   2.036
 2646SOL     OW 7967   2.241   2.984   2.703
 2646SOL    HW1 7968   2.274   2.896   2.686
 2646SOL    HW2 7969   2.159   2.988   2.653
 2647SOL     OW 7970   4.227   4.817   4.317
 2647SOL    HW1 7971   4.196   4.806   4.227
 2647SOL    HW2 7972   4.241   4.728   4.349
 2648SOL     OW 7973   1.541   1.044   0.686
 2648SOL    HW1 7974   1.474   1.112   0.681
 2648SOL    HW2 7975   1.498   0.971   0.731
 2649SOL     OW 7976   4.180   4.619   0.121
 2649SOL    HW1 7977   4.188   4.555   0.050
 2649SOL    HW2 7978   4.169   4.566   0.199
 2650SOL     OW 7979   0.976   2.506   1.902
 2650SOL    HW1 7980   0.915   2.499   1.976
 2650SOL    HW2 7981   0.948   2.436   1.842
 2651SOL     OW 7982   1.782   3.432   4.934
 2651SOL    HW1 7983   1.727   3.429   4.856
 2651SOL    HW2 7984   1.825   3.518   4.931
 2652SOL     OW 7985   0.344   3.994   2.251
 2652SOL    HW1 7986   0.269   4.049   2.230
 2652SOL    HW2 7987   0.326   3.911   2.205
 2653SOL     OW 7988   3.615   0.991   1.015
 2653SOL    HW1 7989   3.596   0.899   1.036
 2653SOL    HW2 7990   3.688   0.986   0.953
 2654SOL     OW 7991   3.907   1.079   1.222
 2654SOL    HW1 7992   3.865   1.134   1.156
 2654SOL    HW2 7993   3.993   1.118   1.235
 2655SOL     OW 7994   2.704   3.648   3.911
 2655SOL    HW1 7995   2.730   3.634   3.820
 2655SOL    HW2 7996   2.609   3.658   3.908
 2656SOL     OW 7997   3.265   4.052   0.040
 2656SOL    HW1 7998   3.230   4.093  -0.039
 2656SOL    HW2 7999   3.305   3.970   0.009
 2657SOL     OW 8000   4.227   2.526   4.334
 2657SOL    HW1 8001   4.172   2.580   4.279
 2657SOL    HW2 8002   4.301   2.502   4.279
 2658SOL     OW 8003   0.099   1.377   2.573
 2658SOL    HW1 8004   0.060   1.305   2.524
 2658SOL    HW2 8005   0.178   1.399   2.525
 2659SOL     OW 8006   3.759   3.940   4.342
 2659SOL    HW1 8007   3.779   4.031   4.320
 2659SOL    HW2 8008   3.756   3.896   4.257
 2660SOL     OW 8009   2.592   4.595   1.257
 2660SOL    HW1 8010   2.602   4.592   1.162
 2660SOL    HW2 8011   2.498   4.607   1.270
 2661SOL     OW 8012   4.091   2.488   2.553
 2661SOL    HW1 8013   4.150   2.458   2.484
 2661SOL    HW2 8014   4.052   2.408   2.588
 2662SOL     OW 8015   2.024   2.401   4.380
 2662SOL    HW1 8016   1.936   2.363   4.372
 2662SOL    HW2 8017   2.012   2.476   4.439
 2663SOL     OW 8018   2.543   0.107   4.558
 2663SOL    HW1 8019   2.588   0.191   4.547
 2663SOL    HW2 8020   2.511   0.085   4.471
 2664SOL     OW 8021   2.874   2.112   3.921
 2664SOL    HW1 8022   2.864   2.117   3.826
 2664SOL    HW2 8023   2.874   2.018   3.940
 2665SOL     OW 8024   3.222   3.910   0.486
 2665SOL    HW1 8025   3.145   3.869   0.448
 2665SOL    HW2 8026   3.236   3.863   0.568
 2666SOL     OW 8027   2.875   1.650   3.940
 2666SOL    HW1 8028   2.802   1.655   4.002
 2666SOL    HW2 8029   2.855   1.718   3.875
 2667SOL     OW 8030   4.801   4.535   3.562
 2667SOL    HW1 8031   4.813   4.553   3.469
 2667SOL    HW2 8032   4.769   4.445   3.565
 2668SOL     OW 8033   4.470   1.314   0.526
 2668SOL    HW1 8034   4.422   1.237   0.495
 2668SOL    HW2 8035   4.402   1.380   0.538
 2669SOL     OW 8036   3.708   3.120   3.143
 2669SOL    HW1 8037   3.745   3.057   3.081
 2669SOL    HW2 8038   3.778   3.183   3.158
 2670SOL     OW 8039   4.917   3.486   2.459
 2670SOL    HW1 8040   4.924   3.573   2.420
 2670SOL    HW2 8041   4.923   3.501   2.553
 2671SOL     OW 8042   3.869   3.428   0.735
 2671SOL    HW1 8043   3.831   3.417   0.822
 2671SOL    HW2 8044   3.941   3.490   0.748
 2672SOL     OW 8045   1.268   4.524   2.004
 2672SOL    HW1 8046   1.335   4.573   2.051
 2672SOL    HW2 8047   1.276   4.553   1.913
 2673SOL     OW 8048   0.822   4.053   4.092
 2673SOL    HW1 8049   0.781   3.999   4.024
 2673SOL    HW2 8050   0.861   4.126   4.044
 2674SOL     OW 8051   3.447   2.476   2.475
 2674SOL    HW1 8052   3.406   2.470   2.561
 2674SOL    HW2 8053   3.536   2.443   2.488
 2675SOL     OW 8054   1.821   3.969   4.456
 2675SOL    HW1 8055   1.840   4.060   4.435
 2675SOL    HW2 8056   1.726   3.961   4.445
 2676SOL     OW 8057   2.154   0.134   2.630
 2676SOL    HW1 8058   2.232   0.150   2.577
 2676SOL    HW2 8059   2.087   0.109   2.567
 2677SOL     OW 8060   3.397   2.203   1.574
 2677SOL    HW1 8061   3.422   2.167   1.489
 2677SOL    HW2 8062   3.302   2.214   1.569
 2678SOL     OW 8063   3.140   2.702   0.105
 2678SOL    HW1 8064   3.235   2.715   0.105
 2678SOL    HW2 8065   3.121   2.656   0.023
 2679SOL     OW 8066   1.632   2.749   4.660
 2679SOL    HW1 8067   1.572   2.759   4.734
 2679SOL    HW2 8068   1.688   2.675   4.685
 2680SOL     OW 8069   1.062   0.434   4.848
 2680SOL    HW1 8070   1.086   0.522   4.875
 2680SOL    HW2 8071   1.089   0.429   4.756
 2681SOL     OW 8072   0.451   0.615   4.728
 2681SOL    HW1 8073   0.411   0.645   4.647
 2681SOL    HW2 8074   0.524   0.559   4.700
 2682SOL     OW 8075   2.247   3.575   1.023
 2682SOL    HW1 8076   2.295   3.640   0.972
 2682SOL    HW2 8077   2.278   3.490   0.990
 2683SOL     OW 8078   4.742   3.769   2.713
 2683SOL    HW1 8079   4.753   3.675   2.729
 2683SOL    HW2 8080   4.665   3.775   2.656
 2684SOL     OW 8081   2.830   1.920   1.562
 2684SOL    HW1 8082   2.903   1.878   1.608
 2684SOL    HW2 8083   2.797   1.985   1.625
 2685SOL     OW 8084   0.158   4.644   4.689
 2685SOL    HW1 8085   0.084   4.698   4.661
 2685SOL    HW2 8086   0.124   4.555   4.691
 2686SOL     OW 8087   4.597   3.007   0.903
 2686SOL    HW1 8088   4.666   2.985   0.840
 2686SOL    HW2 8089   4.581   3.100   0.890
 2687SOL     OW 8090   1.077   2.227   0.724
 2687SOL    HW1 8091   1.017   2.263   0.658
 2687SOL    HW2 8092   1.059   2.278   0.803
 2688SOL     OW 8093   3.816   2.471   2.991
 2688SOL    HW1 8094   3.811   2.505   2.902
 2688SOL    HW2 8095   3.725   2.466   3.020
 2689SOL     OW 8096   0.047   4.492   0.520
 2689SOL    HW1 8097  -0.025   4.429   0.513
 2689SOL    HW2 8098   0.116   4.456   0.465
 2690SOL     OW 8099   0.733   4.244   2.246
 2690SOL    HW1 8100   0.783   4.253   2.327
 2690SOL    HW2 8101   0.710   4.333   2.221
 2691SOL     OW 8102   4.358   3.617   4.397
 2691SOL    HW1 8103   4.343   3.601   4.491
 2691SOL    HW2 8104   4.452   3.630   4.389
 2692SOL     OW 8105   0.768   4.268   3.618
 2692SOL    HW1 8106   0.676   4.265   3.589
 2692SOL    HW2 8107   0.782   4.359   3.643
 2693SOL     OW 8108   2.027   4.083   3.026
 2693SOL    HW1 8109   1.981   4.027   2.963
 2693SOL    HW2 8110   1.993   4.057   3.111
 2694SOL     OW 8111   2.986   1.951   3.348
 2694SOL    HW1 8112   3.043   1.941   3.425
 2694SOL    HW2 8113   3.045   1.944   3.273
 2695SOL     OW 8114   1.885   3.561   3.308
 2695SOL    HW1 8115   1.916   3.552   3.399
 2695SOL    HW2 8116   1.962   3.540   3.255
 2696SOL     OW 8117   3.641   4.131   0.699
 2696SOL    HW1 8118   3.613   4.081   0.775
 2696SOL    HW2 8119   3.569   4.121   0.637
 2697SOL     OW 8120   1.356   1.214   1.031
 2697SOL    HW1 8121   1.442   1.173   1.018
 2697SOL    HW2 8122   1.346   1.272   0.956
 2698SOL     OW 8123   2.303   3.403   3.537
 2698SOL    HW1 8124   2.350   3.320   3.533
 2698SOL    HW2 8125   2.237   3.397   3.468
 2699SOL     OW 8126   3.357   0.289   3.220
 2699SOL    HW1 8127   3.402   0.228   3.279
 2699SOL    HW2 8128   3.428   0.332   3.172
 2700SOL     OW 8129   2.724   4.414   0.129
 2700SOL    HW1 8130   2.681   4.499   0.140
 2700SOL    HW2 8131   2.652   4.351   0.135
 2701SOL     OW 8132   2.397   0.475   0.761
 2701SOL    HW1 8133   2.480   0.514   0.730
 2701SOL    HW2 8134   2.367   0.422   0.687
 2702SOL     OW 8135   0.880   4.590   0.198
 2702SOL    HW1 8136   0.831   4.611   0.119
 2702SOL    HW2 8137   0.832   4.516   0.237
 2703SOL     OW 8138   2.369   4.128   3.812
 2703SOL    HW1 8139   2.461   4.154   3.822
 2703SOL    HW2 8140   2.356   4.123   3.717
 2704SOL     OW 8141   1.975   2.174   1.175
 2704SOL    HW1 8142   1.992   2.080   1.187
 2704SOL    HW2 8143   1.941   2.180   1.085
 2705SOL     OW 8144   4.360   1.023   0.259
 2705SOL    HW1 8145   4.448   1.036   0.222
 2705SOL    HW2 8146   4.376   0.999   0.350
 2706SOL     OW 8147   3.377   1.051   4.114
 2706SOL    HW1 8148   3.335   1.113   4.173
 2706SOL    HW2 8149   3.369   1.091   4.027
 2707SOL     OW 8150   3.685   4.875   0.864
 2707SOL    HW1 8151   3.642   4.930   0.930
 2707SOL    HW2 8152   3.615   4.819   0.831
 2708SOL     OW 8153   4.005   0.150   3.719
 2708SOL    HW1 8154   4.017   0.125   3.628
 2708SOL    HW2 8155   4.059   0.089   3.769
 2709SOL     OW 8156   1.651   3.935   2.944
 2709SOL    HW1 8157   1.709   3.926   3.020
 2709SOL    HW2 8158   1.701   3.986   2.881
 2710SOL     OW 8159   0.177   2.757   3.704
 2710SOL    HW1 8160   0.185   2.770   3.609
 2710SOL    HW2 8161   0.252   2.805   3.740
 2711SOL     OW 8162   2.489   3.697   0.511
 2711SOL    HW1 8163   2.432   3.752   0.564
 2711SOL    HW2 8164   2.431   3.628   0.478
 2712SOL     OW 8165   1.537   1.938   0.524
 2712SOL    HW1 8166   1.444   1.918   0.521
 2712SOL    HW2 8167   1.580   1.853   0.520
 2713SOL     OW 8168   0.588   0.759   0.345
 2713SOL    HW1 8169   0.634   0.759   0.261
 2713SOL    HW2 8170   0.499   0.786   0.324
 2714SOL     OW 8171   3.802   2.705   4.122
 2714SOL    HW1 8172   3.715   2.666   4.111
 2714SOL    HW2 8173   3.840   2.701   4.034
 2715SOL     OW 8174   3.378   2.136   2.651
 2715SOL    HW1 8175   3.332   2.217   2.671
 2715SOL    HW2 8176   3.424   2.114   2.732
 2716SOL     OW 8177   4.752   4.717   0.789
 2716SOL    HW1 8178   4.703   4.640   0.818
 2716SOL    HW2 8179   4.838   4.682   0.764
 2717SOL     OW 8180   4.789   2.581   3.978
 2717SOL    HW1 8181   4.861   2.528   4.010
 2717SOL    HW2 8182   4.829   2.637   3.911
 2718SOL     OW 8183   4.918   1.456   3.210
 2718SOL    HW1 8184   4.861   1.408   3.271
 2718SOL    HW2 8185   4.954   1.527   3.263
 2719SOL     OW 8186   3.304   1.035   2.368
 2719SOL    HW1 8187   3.235   0.971   2.347
 2719SOL    HW2 8188   3.381   1.003   2.322
 2720SOL     OW 8189   3.279   0.785   4.007
 2720SOL    HW1 8190   3.317   0.873   4.007
 2720SOL    HW2 8191   3.350   0.728   3.978
 2721SOL     OW 8192   4.937   2.355   0.539
 2721SOL    HW1 8193   4.983   2.424   0.586
 2721SOL    HW2 8194   4.981   2.274   0.564
 2722SOL     OW 8195   4.400   1.712   3.391
 2722SOL    HW1 8196   4.342   1.725   3.465
 2722SOL    HW2 8197   4.395   1.618   3.372
 2723SOL     OW 8198   0.393   4.901   4.142
 2723SOL    HW1 8199   0.445   4.951   4.079
 2723SOL    HW2 8200   0.365   4.824   4.094
 2724SOL     OW 8201   1.484   3.100   2.975
 2724SOL    HW1 8202   1.455   3.129   2.889
 2724SOL    HW2 8203   1.577   3.123   2.978
 2725SOL     OW 8204   2.004   1.439   4.289
 2725SOL    HW1 8205   2.024   1.531   4.307
 2725SOL    HW2 8206   1.920   1.441   4.243
 2726SOL     OW 8207   0.001   3.737   1.496
 2726SOL    HW1 8208   0.050   3.686   1.431
 2726SOL    HW2 8209  -0.055   3.795   1.444
 2727SOL     OW 8210   1.874   3.925   0.060
 2727SOL    HW1 8211   1.787   3.935   0.099
 2727SOL    HW2 8212   1.862   3.950  -0.032
 2728SOL     OW 8213   2.579   4.039   4.945
 2728SOL    HW1 8214   2.544   4.116   4.990
 2728SOL    HW2 8215   2.503   3.999   4.902
 2729SOL     OW 8216   0.232   2.194   3.620
 2729SOL    HW1 8217   0.278   2.157   3.695
 2729SOL    HW2 8218   0.228   2.123   3.557
 2730SOL     OW 8219   3.316   4.559   0.519
 2730SOL    HW1 8220   3.366   4.510   0.585
 2730SOL    HW2 8221   3.226   4.530   0.530
 2731SOL     OW 8222   4.639   2.256   2.954
 2731SOL    HW1 8223   4.573   2.324   2.944
 2731SOL    HW2 8224   4.590   2.176   2.973
 2732SOL     OW 8225   3.315   3.973   3.197
 2732SOL    HW1 8226   3.278   3.990   3.284
 2732SOL    HW2 8227   3.400   4.018   3.198
 2733SOL     OW 8228   2.049   1.704   0.869
 2733SOL    HW1 8229   2.054   1.677   0.961
 2733SOL    HW2 8230   1.969   1.663   0.836
 2734SOL     OW 8231   0.697   2.318   4.260
 2734SOL    HW1 8232   0.649   2.398   4.240
 2734SOL    HW2 8233   0.647   2.248   4.217
 2735SOL     OW 8234   2.615   1.042   0.294
 2735SOL    HW1 8235   2.689   1.091   0.331
 2735SOL    HW2 8236   2.637   1.032   0.201
 2736SOL     OW 8237   1.904   1.648   3.437
 2736SOL    HW1 8238   1.925   1.555   3.446
 2736SOL    HW2 8239   1.873   1.675   3.524
 2737SOL     OW 8240   4.419   2.013   1.602
 2737SOL    HW1 8241   4.420   1.983   1.511
 2737SOL    HW2 8242   4.496   2.070   1.609
 2738SOL     OW 8243   4.063   2.000   3.185
 2738SOL    HW1 8244   4.036   1.980   3.095
 2738SOL    HW2 8245   4.086   2.093   3.183
 2739SOL     OW 8246   4.853   2.167   2.192
 2739SOL    HW1 8247   4.796   2.196   2.263
 2739SOL    HW2 8248   4.839   2.231   2.122
 2740SOL     OW 8249   4.832   0.416   0.885
 2740SOL    HW1 8250   4.774   0.373   0.822
 2740SOL    HW2 8251   4.836   0.507   0.856
 2741SOL     OW 8252   1.105   0.461   0.248
 2741SOL    HW1 8253   1.051   0.395   0.206
 2741SOL    HW2 8254   1.111   0.433   0.339
 2742SOL     OW 8255   0.366   3.744   3.378
 2742SOL    HW1 8256   0.413   3.661   3.379
 2742SOL    HW2 8257   0.383   3.781   3.291
 2743SOL     OW 8258   0.643   1.793   3.511
 2743SOL    HW1 8259   0.637   1.856   3.582
 2743SOL    HW2 8260   0.576   1.820   3.448
 2744SOL     OW 8261   3.074   0.725   2.618
 2744SOL    HW1 8262   3.054   0.695   2.529
 2744SOL    HW2 8263   3.114   0.650   2.660
 2745SOL     OW 8264   2.691   0.947   1.773
 2745SOL    HW1 8265   2.779   0.937   1.737
 2745SOL    HW2 8266   2.635   0.899   1.712
 2746SOL     OW 8267   4.398   1.153   1.256
 2746SOL    HW1 8268   4.329   1.219   1.268
 2746SOL    HW2 8269   4.353   1.078   1.218
 2747SOL     OW 8270   0.630   3.874   3.610
 2747SOL    HW1 8271   0.553   3.913   3.569
 2747SOL    HW2 8272   0.703   3.901   3.555
 2748SOL     OW 8273   1.639   4.537   3.840
 2748SOL    HW1 8274   1.685   4.462   3.878
 2748SOL    HW2 8275   1.565   4.551   3.899
 2749SOL     OW 8276   3.270   3.173   2.254
 2749SOL    HW1 8277   3.221   3.095   2.281
 2749SOL    HW2 8278   3.211   3.219   2.194
 2750SOL     OW 8279   3.807   3.929   1.437
 2750SOL    HW1 8280   3.722   3.891   1.418
 2750SOL    HW2 8281   3.788   4.021   1.457
 2751SOL     OW 8282   4.105   0.710   4.384
 2751SOL    HW1 8283   4.047   0.684   4.311
 2751SOL    HW2 8284   4.142   0.627   4.415
 2752SOL     OW 8285   1.819   3.209   4.676
 2752SOL    HW1 8286   1.743   3.250   4.717
 2752SOL    HW2 8287   1.782   3.134   4.627
 2753SOL     OW 8288   2.380   1.831   3.850
 2753SOL    HW1 8289   2.386   1.925   3.865
 2753SOL    HW2 8290   2.402   1.792   3.935
 2754SOL     OW 8291   2.447   0.429   1.378
 2754SOL    HW1 8292   2.478   0.460   1.293
 2754SOL    HW2 8293   2.379   0.365   1.356
 2755SOL     OW 8294   0.309   4.488   2.430
 2755SOL    HW1 8295   0.383   4.437   2.397
 2755SOL    HW2 8296   0.338   4.579   2.424
 2756SOL     OW 8297   0.149   3.122   4.460
 2756SOL    HW1 8298   0.088   3.146   4.390
 2756SOL    HW2 8299   0.230   3.100   4.415
 2757SOL     OW 8300   1.042   2.700   3.195
 2757SOL    HW1 8301   0.948   2.686   3.187
 2757SOL    HW2 8302   1.080   2.612   3.196
 2758SOL     OW 8303   0.874   2.260   0.515
 2758SOL    HW1 8304   0.880   2.165   0.525
 2758SOL    HW2 8305   0.945   2.283   0.455
 2759SOL     OW 8306   2.976   0.775   0.901
 2759SOL    HW1 8307   3.024   0.840   0.952
 2759SOL    HW2 8308   3.037   0.750   0.831
 2760SOL     OW 8309   4.185   1.259   4.892
 2760SOL    HW1 8310   4.126   1.317   4.843
 2760SOL    HW2 8311   4.201   1.185   4.833
 2761SOL     OW 8312   4.346   4.688   4.689
 2761SOL    HW1 8313   4.315   4.677   4.599
 2761SOL    HW2 8314   4.277   4.738   4.732
 2762SOL     OW 8315   0.459   1.007   1.440
 2762SOL    HW1 8316   0.540   1.054   1.420
 2762SOL    HW2 8317   0.473   0.969   1.526
 2763SOL     OW 8318   0.080   0.501   3.474
 2763SOL    HW1 8319   0.068   0.447   3.396
 2763SOL    HW2 8320   0.063   0.441   3.547
 2764SOL     OW 8321   2.832   1.710   0.043
 2764SOL    HW1 8322   2.858   1.700  -0.048
 2764SOL    HW2 8323   2.737   1.717   0.040
 2765SOL     OW 8324   4.433   0.440   2.668
 2765SOL    HW1 8325   4.429   0.492   2.587
 2765SOL    HW2 8326   4.384   0.491   2.732
 2766SOL     OW 8327   3.645   0.225   0.700
 2766SOL    HW1 8328   3.695   0.267   0.630
 2766SOL    HW2 8329   3.661   0.132   0.689
 2767SOL     OW 8330   2.392   1.834   1.057
 2767SOL    HW1 8331   2.483   1.803   1.060
 2767SOL    HW2 8332   2.342   1.763   1.098
 2768SOL     OW 8333   0.176   3.731   4.026
 2768SOL    HW1 8334   0.161   3.678   3.948
 2768SOL    HW2 8335   0.227   3.675   4.084
 2769SOL     OW 8336   2.985   1.520   1.998
 2769SOL    HW1 8337   3.036   1.513   1.918
 2769SOL    HW2 8338   2.986   1.432   2.036
 2770SOL     OW 8339   1.425   4.679   2.495
 2770SOL    HW1 8340   1.487   4.729   2.548
 2770SOL    HW2 8341   1.462   4.590   2.493
 2771SOL     OW 8342   4.852   0.333   4.453
 2771SOL    HW1 8343   4.934   0.382   4.459
 2771SOL    HW2 8344   4.867   0.255   4.506
 2772SOL     OW 8345   4.401   1.124   4.398
 2772SOL    HW1 8346   4.474   1.126   4.459
 2772SOL    HW2 8347   4.352   1.045   4.421
 2773SOL     OW 8348   3.960   0.312   2.875
 2773SOL    HW1 8349   3.891   0.268   2.826
 2773SOL    HW2 8350   4.021   0.343   2.808
 2774SOL     OW 8351   0.746   1.363   2.745
 2774SOL    HW1 8352   0.673   1.342   2.803
 2774SOL    HW2 8353   0.811   1.405   2.801
 2775SOL     OW 8354   2.618   0.112   2.374
 2775SOL    HW1 8355   2.685   0.167   2.333
 2775SOL    HW2 8356   2.548   0.109   2.310
 2776SOL     OW 8357   4.828   1.429   1.608
 2776SOL    HW1 8358   4.815   1.448   1.701
 2776SOL    HW2 8359   4.760   1.479   1.563
 2777SOL     OW 8360   2.085   1.570   1.598
 2777SOL    HW1 8361   2.102   1.488   1.553
 2777SOL    HW2 8362   1.992   1.565   1.622
 2778SOL     OW 8363   1.696   2.104   2.736
 2778SOL    HW1 8364   1.700   2.043   2.662
 2778SOL    HW2 8365   1.665   2.050   2.809
 2779SOL     OW 8366   3.911   2.381   2.292
 2779SOL    HW1 8367   4.004   2.397   2.302
 2779SOL    HW2 8368   3.870   2.466   2.312
 2780SOL     OW 8369   4.057   1.053   4.641
 2780SOL    HW1 8370   4.075   1.019   4.728
 2780SOL    HW2 8371   4.073   1.147   4.648
 2781SOL     OW 8372   4.580   4.536   4.397
 2781SOL    HW1 8373   4.605   4.574   4.312
 2781SOL    HW2 8374   4.658   4.546   4.451
 2782SOL     OW 8375   1.074   1.864   0.762
 2782SOL    HW1 8376   0.997   1.908   0.726
 2782SOL    HW2 8377   1.039   1.787   0.807
 2783SOL     OW 8378   3.398   3.334   2.617
 2783SOL    HW1 8379   3.409   3.240   2.623
 2783SOL    HW2 8380   3.487   3.369   2.608
 2784SOL     OW 8381   4.362   2.889   0.761
 2784SOL    HW1 8382   4.435   2.950   0.770
 2784SOL    HW2 8383   4.354   2.847   0.847
 2785SOL     OW 8384   0.917   4.261   0.509
 2785SOL    HW1 8385   0.947   4.263   0.418
 2785SOL    HW2 8386   0.943   4.174   0.541
 2786SOL     OW 8387   3.033   1.815   0.774
 2786SOL    HW1 8388   3.077   1.807   0.689
 2786SOL    HW2 8389   3.044   1.907   0.799
 2787SOL     OW 8390   3.973   0.924   1.879
 2787SOL    HW1 8391   4.012   0.934   1.966
 2787SOL    HW2 8392   3.910   0.996   1.873
 2788SOL     OW 8393   4.259   4.852   2.620
 2788SOL    HW1 8394   4.279   4.764   2.588
 2788SOL    HW2 8395   4.305   4.858   2.704
 2789SOL     OW 8396   2.136   3.108   4.040
 2789SOL    HW1 8397   2.062   3.049   4.052
 2789SOL    HW2 8398   2.146   3.150   4.126
 2790SOL     OW 8399   4.011   4.293   1.340
 2790SOL    HW1 8400   4.071   4.300   1.265
 2790SOL    HW2 8401   4.039   4.363   1.399
 2791SOL     OW 8402   2.974   0.183   0.169
 2791SOL    HW1 8403   2.952   0.150   0.256
 2791SOL    HW2 8404   3.069   0.184   0.166
 2792SOL     OW 8405   0.131   3.902   4.556
 2792SOL    HW1 8406   0.053   3.848   4.565
 2792SOL    HW2 8407   0.204   3.844   4.577
 2793SOL     OW 8408   1.832   0.417   0.218
 2793SOL    HW1 8409   1.748   0.373   0.229
 2793SOL    HW2 8410   1.812   0.510   0.232
 2794SOL     OW 8411   0.864   3.921   4.895
 2794SOL    HW1 8412   0.948   3.898   4.934
 2794SOL    HW2 8413   0.802   3.861   4.935
 2795SOL     OW 8414   4.712   2.614   0.571
 2795SOL    HW1 8415   4.631   2.649   0.607
 2795SOL    HW2 8416   4.781   2.667   0.610
 2796SOL     OW 8417   3.593   3.388   4.340
 2796SOL    HW1 8418   3.522   3.323   4.342
 2796SOL    HW2 8419   3.603   3.414   4.432
 2797SOL     OW 8420   3.811   1.550   1.134
 2797SOL    HW1 8421   3.865   1.537   1.056
 2797SOL    HW2 8422   3.850   1.626   1.178
 2798SOL     OW 8423   2.451   2.565   3.969
 2798SOL    HW1 8424   2.545   2.559   3.955
 2798SOL    HW2 8425   2.413   2.567   3.881
 2799SOL     OW 8426   1.067   4.471   4.826
 2799SOL    HW1 8427   1.071   4.474   4.730
 2799SOL    HW2 8428   1.000   4.405   4.845
 2800SOL     OW 8429   4.859   2.777   3.819
 2800SOL    HW1 8430   4.929   2.796   3.756
 2800SOL    HW2 8431   4.845   2.859   3.865
 2801SOL     OW 8432   1.336   3.249   1.569
 2801SOL    HW1 8433   1.387   3.315   1.523
 2801SOL    HW2 8434   1.262   3.296   1.605
 2802SOL     OW 8435   3.914   2.396   3.913
 2802SOL    HW1 8436   3.912   2.398   4.009
 2802SOL    HW2 8437   3.845   2.335   3.889
 2803SOL     OW 8438   2.627   4.545   2.404
 2803SOL    HW1 8439   2.589   4.466   2.442
 2803SOL    HW2 8440   2.720   4.527   2.398
 2804SOL     OW 8441   3.097   4.463   1.882
 2804SOL    HW1 8442   3.180   4.462   1.834
 2804SOL    HW2 8443   3.110   4.528   1.951
 2805SOL     OW 8444   1.920   2.470   1.185
 2805SOL    HW1 8445   1.933   2.379   1.212
 2805SOL    HW2 8446   1.961   2.521   1.254
 2806SOL     OW 8447   1.603   4.768   0.614
 2806SOL    HW1 8448   1.629   4.847   0.566
 2806SOL    HW2 8449   1.624   4.696   0.555
 2807SOL     OW 8450   3.554   0.168   3.920
 2807SOL    HW1 8451   3.597   0.248   3.952
 2807SOL    HW2 8452   3.610   0.097   3.950
 2808SOL     OW 8453   1.586   1.577   3.382
 2808SOL    HW1 8454   1.621   1.548   3.466
 2808SOL    HW2 8455   1.520   1.643   3.406
 2809SOL     OW 8456   0.163   4.172   3.536
 2809SOL    HW1 8457   0.121   4.201   3.616
 2809SOL    HW2 8458   0.147   4.242   3.473
 2810SOL     OW 8459   1.113   1.762   3.749
 2810SOL    HW1 8460   1.063   1.838   3.717
 2810SOL    HW2 8461   1.148   1.791   3.833
 2811SOL     OW 8462   4.793   1.675   2.341
 2811SOL    HW1 8463   4.807   1.678   2.435
 2811SOL    HW2 8464   4.767   1.764   2.318
 2812SOL     OW 8465   4.054   2.087   1.787
 2812SOL    HW1 8466   4.124   2.129   1.736
 2812SOL    HW2 8467   3.974   2.129   1.757
 2813SOL     OW 8468   3.584   0.192   3.395
 2813SOL    HW1 8469   3.607   0.253   3.465
 2813SOL    HW2 8470   3.660   0.195   3.336
 2814SOL     OW 8471   4.837   3.229   3.121
 2814SOL    HW1 8472   4.763   3.252   3.177
 2814SOL    HW2 8473   4.889   3.169   3.174
 2815SOL     OW 8474   4.798   1.799   0.270
 2815SOL    HW1 8475   4.757   1.880   0.300
 2815SOL    HW2 8476   4.888   1.805   0.303
 2816SOL     OW 8477   2.589   4.886   3.900
 2816SOL    HW1 8478   2.537   4.943   3.956
 2816SOL    HW2 8479   2.563   4.797   3.926
 2817SOL     OW 8480   1.360   3.291   2.093
 2817SOL    HW1 8481   1.307   3.225   2.049
 2817SOL    HW2 8482   1.305   3.322   2.165
 2818SOL     OW 8483   3.959   4.873   1.042
 2818SOL    HW1 8484   3.927   4.838   1.126
 2818SOL    HW2 8485   3.891   4.849   0.979
 2819SOL     OW 8486   0.315   2.536   1.895
 2819SOL    HW1 8487   0.320   2.616   1.844
 2819SOL    HW2 8488   0.404   2.502   1.896
 2820SOL     OW 8489   1.571   1.147   1.657
 2820SOL    HW1 8490   1.556   1.052   1.655
 2820SOL    HW2 8491   1.641   1.158   1.721
 2821SOL     OW 8492   4.944   3.246   2.145
 2821SOL    HW1 8493   4.960   3.174   2.206
 2821SOL    HW2 8494   4.850   3.261   2.148
 2822SOL     OW 8495   3.100   3.678   1.537
 2822SOL    HW1 8496   3.093   3.593   1.495
 2822SOL    HW2 8497   3.136   3.659   1.624
 2823SOL     OW 8498   1.330   2.971   1.803
 2823SOL    HW1 8499   1.266   2.998   1.737
 2823SOL    HW2 8500   1.374   2.896   1.764
 2824SOL     OW 8501   4.230   0.586   1.355
 2824SOL    HW1 8502   4.228   0.509   1.297
 2824SOL    HW2 8503   4.232   0.549   1.443
 2825SOL     OW 8504   1.538   1.777   1.246
 2825SOL    HW1 8505   1.508   1.864   1.217
 2825SOL    HW2 8506   1.627   1.793   1.279
 2826SOL     OW 8507   3.577   3.786   1.674
 2826SOL    HW1 8508   3.652   3.742   1.716
 2826SOL    HW2 8509   3.509   3.787   1.742
 2827SOL     OW 8510   4.849   4.273   0.826
 2827SOL    HW1 8511   4.803   4.189   0.839
 2827SOL    HW2 8512   4.915   4.254   0.759
 2828SOL     OW 8513   4.145   2.203   0.556
 2828SOL    HW1 8514   4.074   2.140   0.572
 2828SOL    HW2 8515   4.204   2.157   0.496
 2829SOL     OW 8516   3.246   2.908   0.336
 2829SOL    HW1 8517   3.181   2.968   0.297
 2829SOL    HW2 8518   3.310   2.894   0.267
 2830SOL     OW 8519   4.060   1.322   4.650
 2830SOL    HW1 8520   3.993   1.331   4.583
 2830SOL    HW2 8521   4.122   1.392   4.632
 2831SOL     OW 8522   2.986   4.919   2.791
 2831SOL    HW1 8523   2.931   4.841   2.786
 2831SOL    HW2 8524   2.932   4.989   2.754
 2832SOL     OW 8525   0.712   4.672   2.077
 2832SOL    HW1 8526   0.672   4.588   2.056
 2832SOL    HW2 8527   0.795   4.650   2.119
 2833SOL     OW 8528   4.535   3.274   1.179
 2833SOL    HW1 8529   4.543   3.364   1.212
 2833SOL    HW2 8530   4.625   3.243   1.174
 2834SOL     OW 8531   0.509   1.478   3.499
 2834SOL    HW1 8532   0.580   1.422   3.468
 2834SOL    HW2 8533   0.520   1.560   3.451
 2835SOL     OW 8534   0.488   2.781   1.181
 2835SOL    HW1 8535   0.473   2.818   1.094
 2835SOL    HW2 8536   0.516   2.692   1.165
 2836SOL     OW 8537   0.587   2.562   4.276
 2836SOL    HW1 8538   0.615   2.634   4.332
 2836SOL    HW2 8539   0.515   2.599   4.224
 2837SOL     OW 8540   1.379   0.419   4.589
 2837SOL    HW1 8541   1.285   0.423   4.576
 2837SOL    HW2 8542   1.396   0.330   4.619
 2838SOL     OW 8543   4.135   2.553   0.422
 2838SOL    HW1 8544   4.224   2.548   0.385
 2838SOL    HW2 8545   4.093   2.472   0.394
 2839SOL     OW 8546   4.865   3.951   2.945
 2839SOL    HW1 8547   4.808   4.000   3.003
 2839SOL    HW2 8548   4.819   3.868   2.930
 2840SOL     OW 8549   2.248   0.662   2.129
 2840SOL    HW1 8550   2.283   0.630   2.046
 2840SOL    HW2 8551   2.316   0.720   2.164
 2841SOL     OW 8552   4.140   0.811   1.670
 2841SOL    HW1 8553   4.079   0.790   1.599
 2841SOL    HW2 8554   4.084   0.836   1.743
 2842SOL     OW 8555   4.281   2.082   1.237
 2842SOL    HW1 8556   4.210   2.104   1.177
 2842SOL    HW2 8557   4.324   2.165   1.256
 2843SOL     OW 8558   2.076   2.851   4.597
 2843SOL    HW1 8559   2.049   2.866   4.688
 2843SOL    HW2 8560   2.009   2.894   4.544
 2844SOL     OW 8561   4.641   2.174   1.602
 2844SOL    HW1 8562   4.588   2.253   1.596
 2844SOL    HW2 8563   4.670   2.171   1.693
 2845SOL     OW 8564   2.992   4.835   0.750
 2845SOL    HW1 8565   3.037   4.806   0.830
 2845SOL    HW2 8566   3.011   4.928   0.744
 2846SOL     OW 8567   0.737   2.128   2.856
 2846SOL    HW1 8568   0.677   2.087   2.793
 2846SOL    HW2 8569   0.713   2.091   2.940
 2847SOL     OW 8570   2.237   1.232   0.414
 2847SOL    HW1 8571   2.326   1.243   0.447
 2847SOL    HW2 8572   2.183   1.228   0.493
 2848SOL     OW 8573   4.206   4.881   1.099
 2848SOL    HW1 8574   4.120   4.867   1.059
 2848SOL    HW2 8575   4.222   4.975   1.088
 2849SOL     OW 8576   2.017   1.908   3.527
 2849SOL    HW1 8577   1.998   1.838   3.464
 2849SOL    HW2 8578   2.111   1.924   3.518
 2850SOL     OW 8579   3.787   2.437   3.381
 2850SOL    HW1 8580   3.736   2.512   3.349
 2850SOL    HW2 8581   3.865   2.477   3.420
 2851SOL     OW 8582   4.099   4.090   4.575
 2851SOL    HW1 8583   4.121   4.010   4.528
 2851SOL    HW2 8584   4.181   4.116   4.617
 2852SOL     OW 8585   4.327   3.733   2.820
 2852SOL    HW1 8586   4.335   3.673   2.746
 2852SOL    HW2 8587   4.297   3.678   2.893
 2853SOL     OW 8588   3.885   2.120   1.578
 2853SOL    HW1 8589   3.810   2.174   1.553
 2853SOL    HW2 8590   3.871   2.037   1.533
 2854SOL     OW 8591   0.790   3.408   1.115
 2854SOL    HW1 8592   0.839   3.383   1.037
 2854SOL    HW2 8593   0.844   3.377   1.188
 2855SOL     OW 8594   0.832   4.053   3.416
 2855SOL    HW1 8595   0.738   4.059   3.402
 2855SOL    HW2 8596   0.871   4.071   3.331
 2856SOL     OW 8597   4.337   2.859   3.304
 2856SOL    HW1 8598   4.359   2.779   3.255
 2856SOL    HW2 8599   4.372   2.844   3.392
 2857SOL     OW 8600   1.332   0.865   0.295
 2857SOL    HW1 8601   1.410   0.847   0.348
 2857SOL    HW2 8602   1.357   0.841   0.206
 2858SOL     OW 8603   2.573   1.087   1.328
 2858SOL    HW1 8604   2.644   1.028   1.304
 2858SOL    HW2 8605   2.596   1.170   1.287
 2859SOL     OW 8606   2.539   2.881   2.408
 2859SOL    HW1 8607   2.561   2.834   2.328
 2859SOL    HW2 8608   2.455   2.923   2.390
 2860SOL     OW 8609   1.115   3.787   1.230
 2860SOL    HW1 8610   1.163   3.734   1.293
 2860SOL    HW2 8611   1.023   3.765   1.245
 2861SOL     OW 8612   1.961   3.268   0.147
 2861SOL    HW1 8613   1.946   3.312   0.231
 2861SOL    HW2 8614   1.912   3.321   0.084
 2862SOL     OW 8615   4.311   2.688   2.187
 2862SOL    HW1 8616   4.385   2.647   2.142
 2862SOL    HW2 8617   4.332   2.677   2.280
 2863SOL     OW 8618   0.483   3.404   0.319
 2863SOL    HW1 8619   0.559   3.462   0.321
 2863SOL    HW2 8620   0.408   3.463   0.320
 2864SOL     OW 8621   2.324   4.623   3.022
 2864SOL    HW1 8622   2.402   4.675   3.042
 2864SOL    HW2 8623   2.349   4.572   2.945
 2865SOL     OW 8624   1.668   0.495   0.541
 2865SOL    HW1 8625   1.624   0.504   0.626
 2865SOL    HW2 8626   1.683   0.401   0.531
 2866SOL     OW 8627   4.479   4.007   0.138
 2866SOL    HW1 8628   4.429   3.951   0.078
 2866SOL    HW2 8629   4.512   4.078   0.083
 2867SOL     OW 8630   0.565   3.607   2.834
 2867SOL    HW1 8631   0.562   3.694   2.794
 2867SOL    HW2 8632   0.504   3.611   2.908
 2868SOL     OW 8633   3.793   1.962   2.941
 2868SOL    HW1 8634   3.770   1.904   3.013
 2868SOL    HW2 8635   3.885   1.944   2.924
 2869SOL     OW 8636   4.193   3.610   2.423
 2869SOL    HW1 8637   4.262   3.583   2.484
 2869SOL    HW2 8638   4.223   3.694   2.389
 2870SOL     OW 8639   1.772   4.931   4.656
 2870SOL    HW1 8640   1.861   4.964   4.657
 2870SOL    HW2 8641   1.747   4.923   4.748
 2871SOL     OW 8642   1.856   2.162   0.887
 2871SOL    HW1 8643   1.814   2.078   0.906
 2871SOL    HW2 8644   1.921   2.142   0.820
 2872SOL     OW 8645   3.636   1.340   1.866
 2872SOL    HW1 8646   3.582   1.404   1.820
 2872SOL    HW2 8647   3.573   1.284   1.911
 2873SOL     OW 8648   3.800   4.337   0.758
 2873SOL    HW1 8649   3.864   4.286   0.807
 2873SOL    HW2 8650   3.733   4.274   0.732
 2874SOL     OW 8651   0.432   2.618   4.637
 2874SOL    HW1 8652   0.518   2.576   4.649
 2874SOL    HW2 8653   0.375   2.547   4.608
 2875SOL     OW 8654   2.862   1.573   0.779
 2875SOL    HW1 8655   2.864   1.649   0.837
 2875SOL    HW2 8656   2.883   1.609   0.693
 2876SOL     OW 8657   2.339   1.868   4.857
 2876SOL    HW1 8658   2.332   1.952   4.901
 2876SOL    HW2 8659   2.248   1.839   4.845
 2877SOL     OW 8660   2.331   2.754   1.889
 2877SOL    HW1 8661   2.427   2.759   1.895
 2877SOL    HW2 8662   2.307   2.825   1.829
 2878SOL     OW 8663   2.558   1.721   0.025
 2878SOL    HW1 8664   2.522   1.671   0.098
 2878SOL    HW2 8665   2.484   1.769  -0.011
 2879SOL     OW 8666   1.116   1.316   4.077
 2879SOL    HW1 8667   1.050   1.285   4.015
 2879SOL    HW2 8668   1.178   1.243   4.084
 2880SOL     OW 8669   0.088   1.338   1.097
 2880SOL    HW1 8670   0.027   1.409   1.117
 2880SOL    HW2 8671   0.055   1.264   1.148
 2881SOL     OW 8672   3.083   4.330   2.626
 2881SOL    HW1 8673   3.045   4.276   2.557
 2881SOL    HW2 8674   3.177   4.329   2.609
 2882SOL     OW 8675   4.482   4.301   1.727
 2882SOL    HW1 8676   4.495   4.255   1.810
 2882SOL    HW2 8677   4.563   4.284   1.678
 2883SOL     OW 8678   2.119   4.828   3.319
 2883SOL    HW1 8679   2.075   4.744   3.326
 2883SOL    HW2 8680   2.050   4.890   3.298
 2884SOL     OW 8681   4.121   0.649   2.614
 2884SOL    HW1 8682   4.164   0.712   2.671
 2884SOL    HW2 8683   4.189   0.622   2.552
 2885SOL     OW 8684   4.257   4.616   1.635
 2885SOL    HW1 8685   4.334   4.586   1.586
 2885SOL    HW2 8686   4.271   4.710   1.646
 2886SOL     OW 8687   3.572   0.306   1.224
 2886SOL    HW1 8688   3.514   0.354   1.165
 2886SOL    HW2 8689   3.629   0.373   1.261
 2887SOL     OW 8690   2.883   3.640   0.864
 2887SOL    HW1 8691   2.920   3.609   0.782
 2887SOL    HW2 8692   2.928   3.590   0.932
 2888SOL     OW 8693   4.070   2.233   4.191
 2888SOL    HW1 8694   4.049   2.326   4.197
 2888SOL    HW2 8695   3.994   2.188   4.227
 2889SOL     OW 8696   1.591   2.067   4.399
 2889SOL    HW1 8697   1.681   2.037   4.409
 2889SOL    HW2 8698   1.553   2.060   4.487
 2890SOL     OW 8699   4.502   0.439   0.536
 2890SOL    HW1 8700   4.520   0.503   0.605
 2890SOL    HW2 8701   4.532   0.482   0.455
 2891SOL     OW 8702   3.561   0.963   2.767
 2891SOL    HW1 8703   3.501   0.889   2.757
 2891SOL    HW2 8704   3.512   1.038   2.733
 2892SOL     OW 8705   3.755   4.464   1.625
 2892SOL    HW1 8706   3.703   4.515   1.564
 2892SOL    HW2 8707   3.802   4.529   1.677
 2893SOL     OW 8708   0.691   2.660   2.577
 2893SOL    HW1 8709   0.701   2.608   2.497
 2893SOL    HW2 8710   0.780   2.674   2.608
 2894SOL     OW 8711   1.958   1.217   2.795
 2894SOL    HW1 8712   2.037   1.231   2.848
 2894SOL    HW2 8713   1.896   1.176   2.855
 2895SOL     OW 8714   3.284   3.740   0.693
 2895SOL    HW1 8715   3.374   3.718   0.668
 2895SOL    HW2 8716   3.294   3.798   0.768
 2896SOL     OW 8717   4.657   4.008   3.111
 2896SOL    HW1 8718   4.598   4.067   3.063
 2896SOL    HW2 8719   4.617   3.922   3.103
 2897SOL     OW 8720   3.101   1.523   1.714
 2897SOL    HW1 8721   3.132   1.433   1.704
 2897SOL    HW2 8722   3.011   1.521   1.684
 2898SOL     OW 8723   3.890   2.829   0.587
 2898SOL    HW1 8724   3.884   2.808   0.680
 2898SOL    HW2 8725   3.972   2.877   0.579
 2899SOL     OW 8726   1.417   1.122   0.404
 2899SOL    HW1 8727   1.439   1.139   0.496
 2899SOL    HW2 8728   1.446   1.032   0.390
 2900SOL     OW 8729   2.914   0.266   1.370
 2900SOL    HW1 8730   2.968   0.331   1.325
 2900SOL    HW2 8731   2.828   0.274   1.329
 2901SOL     OW 8732   3.259   2.181   0.088
 2901SOL    HW1 8733   3.186   2.204   0.030
 2901SOL    HW2 8734   3.236   2.219   0.173
 2902SOL     OW 8735   0.703   1.848   3.944
 2902SOL    HW1 8736   0.749   1.772   3.908
 2902SOL    HW2 8737   0.767   1.892   3.999
 2903SOL     OW 8738   2.228   4.771   0.863
 2903SOL    HW1 8739   2.199   4.791   0.774
 2903SOL    HW2 8740   2.185   4.689   0.885
 2904SOL     OW 8741   3.429   3.068   1.644
 2904SOL    HW1 8742   3.431   3.162   1.664
 2904SOL    HW2 8743   3.392   3.027   1.722
 2905SOL     OW 8744   1.265   2.030   1.458
 2905SOL    HW1 8745   1.173   2.005   1.467
 2905SOL    HW2 8746   1.267   2.121   1.488
 2906SOL     OW 8747   4.273   4.581   2.584
 2906SOL    HW1 8748   4.272   4.540   2.671
 2906SOL    HW2 8749   4.199   4.541   2.538
 2907SOL     OW 8750   1.186   4.683   0.453
 2907SOL    HW1 8751   1.132   4.603   0.455
 2907SOL    HW2 8752   1.267   4.656   0.411
 2908SOL     OW 8753   1.390   0.252   0.150
 2908SOL    HW1 8754   1.317   0.211   0.197
 2908SOL    HW2 8755   1.429   0.311   0.214
 2909SOL     OW 8756   2.964   2.158   2.281
 2909SOL    HW1 8757   2.963   2.235   2.225
 2909SOL    HW2 8758   3.050   2.118   2.267
 2910SOL     OW 8759   3.477   0.528   1.482
 2910SOL    HW1 8760   3.396   0.569   1.514
 2910SOL    HW2 8761   3.487   0.560   1.393
 2911SOL     OW 8762   2.617   3.404   4.047
 2911SOL    HW1 8763   2.523   3.388   4.046
 2911SOL    HW2 8764   2.627   3.491   4.010
 2912SOL     OW 8765   3.920   2.458   4.220
 2912SOL    HW1 8766   3.956   2.505   4.296
 2912SOL    HW2 8767   3.915   2.524   4.151
 2913SOL     OW 8768   2.715   1.817   4.658
 2913SOL    HW1 8769   2.788   1.756   4.671
 2913SOL    HW2 8770   2.750   1.885   4.601
 2914SOL     OW 8771   0.597   1.240   0.160
 2914SOL    HW1 8772   0.556   1.186   0.227
 2914SOL    HW2 8773   0.673   1.189   0.131
 2915SOL     OW 8774   4.908   3.104   2.724
 2915SOL    HW1 8775   4.919   3.146   2.639
 2915SOL    HW2 8776   4.950   3.164   2.786
 2916SOL     OW 8777   2.954   4.600   0.375
 2916SOL    HW1 8778   3.016   4.536   0.341
 2916SOL    HW2 8779   2.908   4.633   0.298
 2917SOL     OW 8780   1.172   0.425   2.103
 2917SOL    HW1 8781   1.132   0.497   2.153
 2917SOL    HW2 8782   1.203   0.466   2.023
 2918SOL     OW 8783   3.506   4.180   3.820
 2918SOL    HW1 8784   3.571   4.172   3.750
 2918SOL    HW2 8785   3.444   4.109   3.802
 2919SOL     OW 8786   0.265   2.606   0.179
 2919SOL    HW1 8787   0.346   2.599   0.129
 2919SOL    HW2 8788   0.213   2.672   0.132
 2920SOL     OW 8789   0.335   2.796   3.147
 2920SOL    HW1 8790   0.363   2.887   3.149
 2920SOL    HW2 8791   0.386   2.753   3.216
 2921SOL     OW 8792   4.565   3.000   1.931
 2921SOL    HW1 8793   4.560   3.037   2.019
 2921SOL    HW2 8794   4.564   2.905   1.944
 2922SOL     OW 8795   2.981   1.107   1.280
 2922SOL    HW1 8796   2.908   1.144   1.329
 2922SOL    HW2 8797   3.058   1.125   1.333
 2923SOL     OW 8798   4.083   2.843   2.103
 2923SOL    HW1 8799   4.153   2.779   2.117
 2923SOL    HW2 8800   4.060   2.834   2.011
 2924SOL     OW 8801   2.158   1.564   3.833
 2924SOL    HW1 8802   2.219   1.498   3.867
 2924SOL    HW2 8803   2.152   1.546   3.740
 2925SOL     OW 8804   2.915   0.886   4.931
 2925SOL    HW1 8805   2.901   0.880   4.836
 2925SOL    HW2 8806   2.850   0.950   4.960
 2926SOL     OW 8807   3.192   0.862   0.061
 2926SOL    HW1 8808   3.194   0.795   0.130
 2926SOL    HW2 8809   3.106   0.851   0.020
 2927SOL     OW 8810   2.188   2.731   1.355
 2927SOL    HW1 8811   2.212   2.710   1.264
 2927SOL    HW2 8812   2.260   2.785   1.387
 2928SOL     OW 8813   0.720   2.102   1.882
 2928SOL    HW1 8814   0.646   2.063   1.835
 2928SOL    HW2 8815   0.748   2.034   1.944
 2929SOL     OW 8816   2.921   4.058   3.864
 2929SOL    HW1 8817   2.868   4.006   3.924
 2929SOL    HW2 8818   2.898   4.149   3.885
 2930SOL     OW 8819   0.544   2.788   0.191
 2930SOL    HW1 8820   0.555   2.701   0.229
 2930SOL    HW2 8821   0.529   2.772   0.098
 2931SOL     OW 8822   1.860   4.321   2.845
 2931SOL    HW1 8823   1.873   4.277   2.928
 2931SOL    HW2 8824   1.786   4.275   2.805
 2932SOL     OW 8825   0.133   2.319   0.998
 2932SOL    HW1 8826   0.166   2.360   1.079
 2932SOL    HW2 8827   0.211   2.286   0.954
 2933SOL     OW 8828   0.637   3.241   3.347
 2933SOL    HW1 8829   0.691   3.313   3.378
 2933SOL    HW2 8830   0.622   3.260   3.254
 2934SOL     OW 8831   1.150   1.374   2.974
 2934SOL    HW1 8832   1.244   1.389   2.979
 2934SOL    HW2 8833   1.112   1.462   2.966
 2935SOL     OW 8834   2.186   3.969   2.428
 2935SOL    HW1 8835   2.139   3.910   2.368
 2935SOL    HW2 8836   2.276   3.936   2.429
 2936SOL     OW 8837   1.162   3.379   3.804
 2936SOL    HW1 8838   1.162   3.431   3.884
 2936SOL    HW2 8839   1.070   3.373   3.779
 2937SOL     OW 8840   0.021   4.847   2.304
 2937SOL    HW1 8841   0.013   4.814   2.393
 2937SOL    HW2 8842  -0.057   4.814   2.259
 2938SOL     OW 8843   0.872   1.616   3.522
 2938SOL    HW1 8844   0.805   1.678   3.495
 2938SOL    HW2 8845   0.890   1.637   3.613
 2939SOL     OW 8846   3.617   2.812   0.916
 2939SOL    HW1 8847   3.709   2.791   0.935
 2939SOL    HW2 8848   3.613   2.814   0.820
 2940SOL     OW 8849   0.746   4.025   0.834
 2940SOL    HW1 8850   0.822   4.060   0.881
 2940SOL    HW2 8851   0.696   3.979   0.902
 2941SOL     OW 8852   3.297   1.437   4.510
 2941SOL    HW1 8853   3.294   1.394   4.595
 2941SOL    HW2 8854   3.369   1.500   4.517
 2942SOL     OW 8855   1.944   2.796   2.687
 2942SOL    HW1 8856   1.930   2.822   2.596
 2942SOL    HW2 8857   1.962   2.878   2.732
 2943SOL     OW 8858   2.295   1.397   4.543
 2943SOL    HW1 8859   2.296   1.324   4.605
 2943SOL    HW2 8860   2.263   1.359   4.461
 2944SOL     OW 8861   1.148   3.715   2.901
 2944SOL    HW1 8862   1.213   3.773   2.862
 2944SOL    HW2 8863   1.105   3.768   2.968
 2945SOL     OW 8864   2.088   1.723   0.161
 2945SOL    HW1 8865   2.103   1.710   0.068
 2945SOL    HW2 8866   2.153   1.789   0.187
 2946SOL     OW 8867   3.435   2.443   3.522
 2946SOL    HW1 8868   3.500   2.380   3.490
 2946SOL    HW2 8869   3.353   2.415   3.482
 2947SOL     OW 8870   1.713   1.262   3.635
 2947SOL    HW1 8871   1.768   1.216   3.698
 2947SOL    HW2 8872   1.680   1.193   3.577
 2948SOL     OW 8873   4.262   3.413   3.734
 2948SOL    HW1 8874   4.316   3.357   3.678
 2948SOL    HW2 8875   4.172   3.384   3.717
 2949SOL     OW 8876   1.208   4.796   3.836
 2949SOL    HW1 8877   1.136   4.743   3.871
 2949SOL    HW2 8878   1.287   4.744   3.853
 2950SOL     OW 8879   2.775   4.705   4.713
 2950SOL    HW1 8880   2.689   4.691   4.672
 2950SOL    HW2 8881   2.837   4.688   4.643
 2951SOL     OW 8882   2.549   3.006   1.604
 2951SOL    HW1 8883   2.616   3.028   1.539
 2951SOL    HW2 8884   2.590   2.939   1.659
 2952SOL     OW 8885   4.663   2.832   1.658
 2952SOL    HW1 8886   4.592   2.818   1.595
 2952SOL    HW2 8887   4.623   2.881   1.730
 2953SOL     OW 8888   2.258   4.811   2.732
 2953SOL    HW1 8889   2.267   4.905   2.747
[truncated: 144,662 more chars]
