# Supplementary material for: Scalable Constant pH Molecular Dynamics in GROMACS
Source: J Chem Theory Comput. 2022 Sep 21;18(10):6148–60. doi: 10.1021/acs.jctc.2c00516 (PMC9558312; doi:10.1021/acs.jctc.2c00516)
Supplement: Supplementary file 1 — ct2c00516_si_001.zip [file ct2c00516_si_001.zip › SI_constant_ph_gromacs/input_CHARMM36/triGlu_multisite/md.mdp]

	Preprosessing
include =	include directories in topology
define =	control options in topology, ie. -DPOSRES
	Run control
integrator = md	md, md-vv, steep, cg ...
tinit = 0	starting time for run (0)
dt = 0.002	timestep [ps] (0.001)
nsteps = 50000	number of steps (0)
init-step = 0	starting step (0)
simulation-part = 0	if simulation consists of multiple parts (0)
comm-mode = Linear	mode for center of mass motion removal
nstcomm = 1000	number of steps for center of mass motion removal (100)
comm-grps =	group(s) for center of mass motion removal (all)
	Langevin dynamics
bd-fric = 0	brownian dynamics friction coefficient in [amu/ps] (0)
ld-seed = -1	random seed (-1, pseudo random seed)
	Energy minimization options
emtol = 10	force tolerance [kJ/mol.nm] (10.0)
emstep = 0.01	initial step-size [nm] (0.01)
nstcgsteep = 1000	frequency of steepest descents steps when doing CG (1000)
nbfgscorr = 10	number of correction steps for L-BFGS (10)
niter = 20	max number of iterations in relax_shells (20)
fcstep = 0	step size (ps^2) for minimization of flexible constraints (0)
	Output control options
nstxout = 0	output frequency for coords x (0)
nstvout = 0	output frequency for velocities v (0)
nstfout = 0	output frequency for forces f (0)
nstlog = 10000	output frequency for energies to log file (1000)
nstcalcenergy = 1000	frequency for calculating energies (100)
nstenergy = 10000	output frequency for energies to energy file (1000)
nstxout-compressed = 50000	output frequency for writing x using lossy compression (0)
compressed-x-precision = 1000	precision with which to write to compressed trajectory (1000)
compressed-x-grps =	groups to write to compressed trajectory
energygrps =	selection of energy groups
	Neighbor searching parameters
cutoff-scheme = Verlet	verlet or group
nstlist = 10	neighbor list update frequency (10)
ns-type = grid	ns algorithm (simple or grid)
pbc = xyz	periodic boundary conditions: xyz, no, xy
periodic_molecules = no	no = finite molecules, yes = molecules couple through pbc
verlet-buffer-tolerance = 0.005	only with verlet, sets indirectly rlists (0.005)
rlist = 1.2	CHARMM nblist cut-off (ignored if verlet, buffer sets it) [nm] (1)
	Options for electrostatics
coulombtype = PME	method for doing electrostatics (PME standard)
coulomb-modifier = potential-shift-verlet	use with verlet, selects none for group scheme
rcoulomb-switch = 0	where to start switching coulomb potential if it's on [nm] (0)
rcoulomb = 1.2	CHARMM distance for coulomb cut-off [nm] (1)
epsilon_r = 1	relative dielectric constant (1)
epsilon-rf = 78	relative dielectric constant for reaction-field (1)
	Options for van der Waals
vdwtype = cut-off	method for doing van der Waals
vdw-modifier = force-switch	CHARMM use with verlet, selects none for group scheme
rvdw-switch = 1.0	CHARMM where to start switching LJ potential if it's on [nm] (0)
rvdw = 1.2	CHARMM distance for LJ cut-off [nm] (1)
DispCorr = no	CHARMM apply long range dispersion corrections for energy, pressure
table-extension = 1.0	extension of the potential lookup tables beyond the cut-off
energygrp_table =	separate tables between energy group pairs
	Ewald Ewald, PME, PPPM parameters
fourierspacing = 0.12	Spacing for the PME/PPPM FFT grid
fourier_nx = 0	FFT grid size, when a value is 0 fourierspacing will be used
fourier_ny = 0
fourier_nz = 0
pme_order = 4	interpolation order, 4 is cubic interpolation (4)
ewald_rtol = 1e-06	relative strenght of Ewald-shifted direct potential (1e-05)
ewald_geometry = 3d	performed in all three dimensions
epsilon_surface = 0	controls dipole correction
	Temperature coupling
tcoupl = v-rescale	temperature coupling (no, berendsen, v-rescale, nose-hoover)
nsttcouple = -1	frequency for coupling temperature (-1, sets equal to nstlist)
nh-chain-length = 10	number of chained nose-hoover thermostats for vv (10)
tc-grps = System	groups to couple separately (water, protein)
tau-t = 0.1	time constant [ps] for each group
ref-t = 300	reference temperature [K] for each group
	Pressure coupling
pcoupl = parrinello-rahman	pressure coupling (no, berendse, parrinello-rahman)
Pcoupltype = isotropic	usually isotropic, semiisotropic
nstpcouple = -1	frequency for coupling pressure (-1, sets equal to nstlist)
tau-p = 4.0	time constant [ps]
compressibility = 4.5e-5	compressibility [1/bar]
ref-p = 1.0	reference P [bar]
refcoord_scaling = COM	scaling of reference coordinates, No, All or COM
	Simulated annealing
	Generate velocities
gen-vel = yes	if changed, also change 'continuation'
gen-temp = 300	temperature for Maxwell distribution [K] (300)
gen-seed = -1	if set to (-1), pseudo random seed is used
	Options for bonds
constraints = h-bonds	none, h-bonds, all-bonds
constraint-algorithm = lincs	type of constraint algorithm (lincs, shake)
continuation = no	whether to constrain the start configuration
shake-tol = 0.0001	relative tolerance of shake (0.0001)
lincs-order = 4	highest order in expansion of constraint coupling matrix (4)
lincs-iter = 1	number of iterations in the final step of LINCS (1)
lincs-warnangle = 30	lincs warning if a bond rotates more [deg] (30)
morse = no	convert harmonic bonds to morse potentials
	Energy group exclusion
energygrp-excl =	pairs of energy groups that non-bonded interactions excluded
	Walls
nwall = 0	number of walls (0)
wall_atomtype =	atom types for each wall
wall_type = 9-3	wall type (9-3, 10-4, 12-6)
table =	user-defined potentials
wall_r_linpot = -1	below this distance potential continues linearly [nm] (-1)
wall_density =	number density of atoms [nm^3/nm^-2]
wall_ewald_zfac = 3	box-z scale factor for Ewald (3)
	COM pulling
pull = no	choose no, umbrella, constraint or constant_force
	Enforced rotation
rotation = no	enforce rotation of a group of atoms
	Free energy control
free-energy = no	yes = interpolated between topology A and B
init-lambda = 0	starting value for lambda, only for slow growth
delta-lambda = 0	increment per time step for lambda
init-lambda-state = -1	which column of lambda vector should be used (-1)
	lambda values for which dh values are determined, values between 0 and 1 (fep for both coul and vdw)
fep-lambdas =
coul-lambdas =
vdw-lambdas =
calc-lambda-neighbors = 1	number of neighbor lambdas for which dh will be calculated (1)
sc-alpha = 0	soft-core alpha parameter, (0) results in linear interpolation
sc-r-power = 6	power of radial term in soft-core, values 6 or 48 (6)
sc-coul = no	whether to apply soft-core to coulomb (no)
sc-power = 0	power for lambda in soft-core function, values 1 and 2 (0)
sc-sigma = 0.3	soft core sigma [nm] (0.3)
couple-moltype =	molecule type for solvation of coupling energies
couple-lambda0 = vdw-q	which interactions are on at lambda=0 (vdw-q/vdw/q/none)
couple-lambda1 = vdw-q	which interactions are on at lambda=1 (vdw-q/vdw/q/none)
couple-intramol = no	replace intra-molecular interactions by exclusions
nstdhdl = 10	frequency for writing dH/dlambda to dhdl.xvg (100)
dhdl-derivatives = yes	write out derivatives of hamiltonian
dhdl-print-energy = no	include potential or total energy in dhdl file
separate-dhdl-file = yes	write dhdls to a separate file, by default dhdl.xvg
dh_hist_size = 0	nonzero value speifies size of histogram for dhdl values
dh_hist_spacing = 0.1	bin width of the histograms in energy units
	CONSTANT PH
lambda-dynamics = yes
lambda-dynamics-calibration = no
lambda-dynamics-simulation-ph = 4.0
lambda-dynamics-lambda-particle-mass = 5.0
lambda-dynamics-update-nst = 500
lambda-dynamics-tau = 2.0
lambda-dynamics-number-lambda-group-types = 2
lambda-dynamics-number-atom-collections = 2
lambda-dynamics-charge-constraints = yes
lambda-dynamics-multistate-constraints = yes
lambda-dynamics-group-type1-name = GLU
lambda-dynamics-group-type1-n-states = 2
lambda-dynamics-group-type1-state-0-charges = 0.0 0.0 0.0 0.0 0.0
lambda-dynamics-group-type1-state-1-reference-pka = 4.0
lambda-dynamics-group-type1-state-1-charges = -0.21 0.75 -0.55 -0.61 0.44
lambda-dynamics-group-type1-state-1-dvdl-coefficients = -7.50 253.63 -670.67 624.41 -280.70 -363.48
lambda-dynamics-group-type1-state-2-reference-pka = 4.25
lambda-dynamics-group-type1-state-2-charges = -0.28 0.62 -0.76 -0.76 0.0
lambda-dynamics-group-type1-state-2-dvdl-coefficients = -65.11 82.98 34.68 -110.00 599.62 -959.99
lambda-dynamics-group-type2-name = BUF
lambda-dynamics-group-type2-n-states = 1
lambda-dynamics-group-type2-state-0-charges = -0.5
lambda-dynamics-group-type2-state-1-charges = 0.5
lambda-dynamics-group-type2-state-1-reference-pka = 4.0
lambda-dynamics-group-type2-state-1-dvdl-coefficients = 1000.00 -2917.80 2585.60 -288.86 -1274.70 577.2
lambda-dynamics-atom-set1-name = GLU
lambda-dynamics-atom-set1-index-group-name = LAMBDA1
lambda-dynamics-atom-set1-barrier = 5.0
lambda-dynamics-atom-set1-initial-lambda = 1 0
lambda-dynamics-atom-set1-charge-restraint-group-index = 1
lambda-dynamics-atom-set2-name = BUF
lambda-dynamics-atom-set2-index-group-name = BUF
lambda-dynamics-atom-set2-initial-lambda = 0.5
lambda-dynamics-atom-set2-charge-restraint-group-index = 1
lambda-dynamics-atom-set2-buffer-residue = yes
lambda-dynamics-atom-set2-buffer-residue-multiplier = 10
