# Supplementary material for: Scalable Constant pH Molecular Dynamics in GROMACS
Source: J Chem Theory Comput. 2022 Sep 21;18(10):6148–60. doi: 10.1021/acs.jctc.2c00516 (PMC9558312; doi:10.1021/acs.jctc.2c00516)
Supplement: Supplementary file 1 — ct2c00516_si_001.zip [file ct2c00516_si_001.zip › SI_constant_ph_gromacs/input_CHARMM36/calibration_triHis_multisite/eq.gro]

Protein in water
12116
    1ACE    CH3    1   3.563   3.821   3.126  0.4837 -0.3084 -0.1698
    1ACE   HH31    2   3.622   3.756   3.194  0.6169 -2.4260 -2.1822
    1ACE   HH32    3   3.469   3.850   3.179  0.9930  0.6390  0.2349
    1ACE   HH33    4   3.532   3.759   3.040 -2.6234  0.2664  0.3955
    1ACE      C    5   3.629   3.943   3.079  0.0445 -0.2117 -0.5390
    1ACE      O    6   3.569   4.024   3.016 -0.6044  0.3090 -0.0513
    2ALA      N    7   3.760   3.963   3.112 -0.3173 -0.0365 -0.3757
    2ALA     HN    8   3.805   3.899   3.174 -2.0860 -1.8927 -0.8845
    2ALA     CA    9   3.842   4.081   3.086  0.1085  0.8071  0.2048
    2ALA     HA   10   3.803   4.137   3.003 -0.1372  0.1420 -0.1341
    2ALA     CB   11   3.848   4.163   3.209  0.3693  0.0914  0.0297
    2ALA    HB1   12   3.906   4.114   3.291  1.8103  0.6774 -0.6033
    2ALA    HB2   13   3.888   4.266   3.196  1.1634  0.2226  2.7386
    2ALA    HB3   14   3.748   4.186   3.251  0.2840 -1.0277  0.4670
    2ALA      C   15   3.990   4.052   3.047 -0.3387  0.3589 -0.4952
    2ALA      O   16   4.081   4.136   3.071 -0.3902  0.0149  0.4045
    3HISH     N   17   4.027   3.927   3.004  0.1985  0.0716  0.0223
    3HISH    HN   18   3.963   3.852   2.992  3.3909 -2.6246 -2.1032
    3HISH    CA   19   4.162   3.890   2.976 -0.0679  0.3754 -0.5149
    3HISH    HA   20   4.233   3.970   2.991  0.5873 -0.1023 -1.0190
    3HISH    CB   21   4.202   3.775   3.067 -0.2715 -0.4116 -0.2869
    3HISH   HB1   22   4.135   3.688   3.050  0.1887 -0.6884 -0.7244
    3HISH   HB2   23   4.303   3.733   3.045 -1.0540 -2.0838 -0.8442
    3HISH   CD2   24   4.181   3.734   3.322 -0.3445  0.3887 -0.0359
    3HISH   HD2   25   4.132   3.637   3.317 -0.0205  0.2222 -0.0579
    3HISH    CG   26   4.214   3.810   3.216 -0.2804  0.7927 -0.3249
    3HISH   NE2   27   4.212   3.813   3.438 -0.4224 -0.3220  0.0437
    3HISH   HE2   28   4.198   3.797   3.536  0.3441 -1.2923  0.0102
    3HISH   ND1   29   4.263   3.928   3.263  0.1764  0.4111  0.3534
    3HISH   HD1   30   4.295   4.003   3.205 -1.9697 -0.8371 -2.7095
    3HISH   CE1   31   4.267   3.929   3.394 -0.5516  0.0092 -0.2270
    3HISH   HE1   32   4.300   4.012   3.453  1.1787 -1.5214  1.0854
    3HISH     C   33   4.186   3.860   2.831  0.5467  0.2086  0.1915
    3HISH     O   34   4.279   3.789   2.793  0.5069  0.0893  0.2706
    4ALA      N   35   4.099   3.918   2.745 -0.0317  0.0725 -0.2074
    4ALA     HN   36   4.024   3.960   2.795 -1.9289 -3.0362 -0.1798
    4ALA     CA   37   4.117   3.942   2.602 -0.0786  0.0558  0.1584
    4ALA     HA   38   4.119   3.845   2.553 -2.8097  0.0813 -0.1408
    4ALA     CB   39   3.993   4.013   2.553  0.4999 -0.2579 -0.5255
    4ALA    HB1   40   3.909   3.941   2.544  1.6641 -1.5066 -1.8290
    4ALA    HB2   41   3.988   4.102   2.620 -0.1821  0.4687 -1.5071
    4ALA    HB3   42   3.996   4.056   2.451 -1.7690 -0.7489 -0.8469
    4ALA      C   43   4.244   4.016   2.564 -0.7751  0.9069  1.1286
    4ALA      O   44   4.283   4.111   2.627 -0.4236  0.0431  0.5353
    5NME      N   45   4.299   3.979   2.448 -0.1346  0.1496 -0.1125
    5NME     HN   46   4.279   3.900   2.390  3.9184  0.2435 -2.0508
    5NME    CH3   47   4.405   4.064   2.383 -0.7880  0.6762 -0.4402
    5NME   HH31   48   4.466   4.013   2.305 -0.2475  0.9410 -0.1958
    5NME   HH32   49   4.358   4.142   2.319 -0.9309  2.3184  1.5572
    5NME   HH33   50   4.474   4.111   2.457 -1.2799 -1.3971  1.4625
    6SOL     OW   51   0.182   0.433   3.726 -0.1859  0.2122  0.6476
    6SOL    HW1   52   0.165   0.356   3.779  2.3973 -0.3278  0.8187
    6SOL    HW2   53   0.219   0.497   3.787 -0.7944  1.0218  0.1933
    7SOL     OW   54   0.047   2.486   3.655  0.1287 -0.4425  0.2651
    7SOL    HW1   55  -0.033   2.536   3.636  0.1515  0.8769  3.1751
    7SOL    HW2   56   0.115   2.553   3.663  0.9956 -1.3185  0.3399
    8SOL     OW   57   2.894   3.837   3.963  0.5597  0.0601 -0.1078
    8SOL    HW1   58   2.828   3.856   4.030  0.5521  1.3047 -0.4451
    8SOL    HW2   59   2.918   3.746   3.978 -1.4140 -0.5088 -0.1357
    9SOL     OW   60   3.912   1.036   3.223  0.3161 -0.1458  0.0172
    9SOL    HW1   61   3.965   1.038   3.143 -1.0104 -3.2427 -1.1238
    9SOL    HW2   62   3.920   0.946   3.254 -2.0092  0.0478  1.3825
   10SOL     OW   63   4.846   2.728   0.043  0.0832  0.3576  0.0143
   10SOL    HW1   64   4.882   2.640   0.060 -1.4683 -0.8297 -2.2735
   10SOL    HW2   65   4.906   2.766  -0.021  0.7567  1.0125  1.0089
   11SOL     OW   66   0.541   1.792   2.872 -0.2530  0.9354 -0.3000
   11SOL    HW1   67   0.596   1.751   2.806  1.0185 -1.5793  2.1268
   11SOL    HW2   68   0.462   1.738   2.875 -0.5576  1.3850 -0.1478
   12SOL     OW   69   3.580   2.817   2.878 -0.1124  0.7532 -0.1112
   12SOL    HW1   70   3.539   2.896   2.842 -0.8257  0.2293 -0.4723
   12SOL    HW2   71   3.671   2.842   2.893 -0.0798  1.3403 -1.1929
   13SOL     OW   72   1.218   3.001   0.996  0.5858 -0.0309 -0.1056
   13SOL    HW1   73   1.261   2.990   1.081  0.5586 -2.1663 -0.3010
   13SOL    HW2   74   1.218   3.095   0.981 -0.4820  0.5421  2.7919
   14SOL     OW   75   2.170   2.340   3.218 -0.7656 -0.1523 -0.0748
   14SOL    HW1   76   2.129   2.254   3.232 -1.4198  0.0151 -0.8590
   14SOL    HW2   77   2.217   2.330   3.135 -0.5622  0.1536  0.0024
   15SOL     OW   78   2.388   0.155   3.721 -0.5285  0.0183 -0.4688
   15SOL    HW1   79   2.356   0.205   3.796 -1.2994 -1.6249  0.3582
   15SOL    HW2   80   2.461   0.104   3.756 -1.4064 -1.3752 -0.5894
   16SOL     OW   81   0.283   3.144   1.910  0.1904  0.0658  0.2372
   16SOL    HW1   82   0.278   3.236   1.936  1.3166  0.7524 -1.7162
   16SOL    HW2   83   0.364   3.113   1.950  0.1603  0.1392  0.3538
   17SOL     OW   84   0.951   2.329   2.575  0.0098 -0.5421 -0.1288
   17SOL    HW1   85   0.921   2.417   2.597  0.9503 -0.4650  0.9639
   17SOL    HW2   86   0.900   2.272   2.634  1.0455 -0.5174  0.8141
   18SOL     OW   87   4.647   4.220   0.783  0.6304  0.4012 -0.3871
   18SOL    HW1   88   4.606   4.163   0.848  1.7686 -0.0734 -0.0575
   18SOL    HW2   89   4.601   4.303   0.791  1.0709  0.5052  1.3843
   19SOL     OW   90   4.563   3.166   3.198  0.3374  0.1813 -0.5115
   19SOL    HW1   91   4.529   3.101   3.259  0.0494  0.4541 -0.3753
   19SOL    HW2   92   4.543   3.130   3.112  0.3885 -0.0191 -0.4413
   20SOL     OW   93   1.765   2.698   3.523  0.1140 -0.2012 -0.4983
   20SOL    HW1   94   1.697   2.757   3.490  0.5771 -0.3562 -1.7602
   20SOL    HW2   95   1.822   2.754   3.575  0.1961  0.3579 -1.1703
   21SOL     OW   96   1.324   4.691   4.608  0.2164 -0.4252 -0.0229
   21SOL    HW1   97   1.258   4.640   4.655  1.2384 -0.9980  0.8265
   21SOL    HW2   98   1.333   4.646   4.524 -1.5691  0.5610 -0.7935
   22SOL     OW   99   0.553   4.688   0.988 -0.9388  0.0144 -0.0060
   22SOL    HW1  100   0.556   4.782   1.008  0.5923  0.0687 -0.3897
   22SOL    HW2  101   0.599   4.646   1.061 -3.0617 -0.6368  1.0322
   23SOL     OW  102   2.136   4.395   2.427  0.0887 -0.2788  0.3548
   23SOL    HW1  103   2.211   4.443   2.461  1.3922 -0.8601 -1.5360
   23SOL    HW2  104   2.127   4.424   2.336 -1.0110 -1.3496  0.0836
   24SOL     OW  105   1.122   3.635   2.224  0.7280 -0.1301  0.2497
   24SOL    HW1  106   1.088   3.611   2.310  0.0153 -1.4959 -0.3793
   24SOL    HW2  107   1.099   3.561   2.168 -0.5369  1.5427 -1.5528
   25SOL     OW  108   4.559   2.108   3.935  0.2466 -0.5829  0.3448
   25SOL    HW1  109   4.605   2.038   3.888  0.5490 -1.3537  1.7339
   25SOL    HW2  110   4.597   2.107   4.023  0.1305  1.2286  0.4510
   26SOL     OW  111   2.847   3.562   4.349 -0.4980 -0.1283 -0.1201
   26SOL    HW1  112   2.752   3.558   4.332 -0.6605  0.3359  0.6313
   26SOL    HW2  113   2.855   3.617   4.427  0.4282  0.1886 -0.4293
   27SOL     OW  114   2.731   1.165   0.352 -0.6802 -0.6453 -0.3087
   27SOL    HW1  115   2.788   1.089   0.364 -0.1563 -0.5173 -1.7100
   27SOL    HW2  116   2.645   1.128   0.332 -0.5629 -0.8694 -0.4024
   28SOL     OW  117   4.792   1.530   4.635 -0.2655  0.0119 -0.1823
   28SOL    HW1  118   4.823   1.440   4.636  1.0630  0.3811  2.5716
   28SOL    HW2  119   4.696   1.524   4.634 -0.1854 -1.4146  0.0329
   29SOL     OW  120   0.028   4.403   3.381 -0.3076  0.7981  0.4093
   29SOL    HW1  121  -0.064   4.424   3.396 -0.1762  2.5432 -0.9878
   29SOL    HW2  122   0.075   4.451   3.450 -0.2853  2.0366 -0.4458
   30SOL     OW  123   4.182   4.646   1.007 -0.1730 -0.1767 -0.3515
   30SOL    HW1  124   4.175   4.552   0.986 -0.1642 -0.3235  0.2764
   30SOL    HW2  125   4.268   4.671   0.974 -0.1724 -0.3921 -0.5178
   31SOL     OW  126   1.798   0.403   1.164 -0.2570 -0.3406  0.1025
   31SOL    HW1  127   1.734   0.348   1.118  1.1308 -1.2416 -0.8339
   31SOL    HW2  128   1.883   0.371   1.133  0.6249  1.7201  0.2653
   32SOL     OW  129   2.707   4.926   3.826  0.7521  0.5501  0.5383
   32SOL    HW1  130   2.773   4.974   3.876  0.4560  0.6790  0.8169
   32SOL    HW2  131   2.702   4.840   3.869  0.1373  0.8383  1.0540
   33SOL     OW  132   2.357   2.919   0.341 -0.4364 -0.2215  0.2171
   33SOL    HW1  133   2.350   2.853   0.410  1.0404  0.0477  0.6516
   33SOL    HW2  134   2.451   2.933   0.331 -0.6403  0.0985 -1.5194
   34SOL     OW  135   0.228   1.454   4.663  0.0725 -0.0555 -0.0073
   34SOL    HW1  136   0.254   1.531   4.714 -1.9260  0.8652 -0.2847
   34SOL    HW2  137   0.256   1.474   4.574 -0.7929  0.5781 -0.1566
   35SOL     OW  138   4.608   4.217   3.617 -0.3610 -0.3717 -0.0091
   35SOL    HW1  139   4.656   4.135   3.622  0.2730 -0.1580 -1.8021
   35SOL    HW2  140   4.544   4.203   3.547 -0.9014  0.3417  0.3318
   36SOL     OW  141   1.235   4.527   3.913  0.5513 -0.1216  0.2144
   36SOL    HW1  142   1.182   4.548   3.990  1.6299 -0.5431  1.0939
   36SOL    HW2  143   1.195   4.578   3.842 -0.2771  0.5115  1.1113
   37SOL     OW  144   2.809   0.764   2.312  0.1382  0.4215 -0.1555
   37SOL    HW1  145   2.895   0.791   2.345  0.2308  0.6876 -0.6131
   37SOL    HW2  146   2.785   0.831   2.248 -0.4555  0.4002  0.0338
   38SOL     OW  147   0.685   2.024   4.944  0.4572 -0.0539 -0.0240
   38SOL    HW1  148   0.632   2.104   4.944  1.9031  0.9386  0.3564
   38SOL    HW2  149   0.678   1.990   5.033  0.2240 -0.0873 -0.0550
   39SOL     OW  150   0.281   3.428   3.942  0.2403  0.2666  0.1453
   39SOL    HW1  151   0.221   3.426   4.017 -0.0532  1.4489 -0.0455
   39SOL    HW2  152   0.227   3.458   3.869  0.6513 -0.3809 -0.4346
   40SOL     OW  153   3.948   1.699   4.211 -0.6003  0.2671 -0.2061
   40SOL    HW1  154   3.945   1.769   4.146 -0.5672  1.6189  1.1955
   40SOL    HW2  155   3.856   1.682   4.233 -0.6579 -0.7387 -1.1333
   41SOL     OW  156   4.268   4.893   1.717 -0.0594 -0.5180 -0.4421
   41SOL    HW1  157   4.301   4.828   1.780  2.2826 -0.2581 -1.3205
   41SOL    HW2  158   4.212   4.842   1.658  0.3474 -1.4008 -0.0828
   42SOL     OW  159   0.044   1.788   3.538  0.4480  0.7015 -0.0625
   42SOL    HW1  160   0.064   1.718   3.476  0.7506  0.4848  0.2784
   42SOL    HW2  161   0.015   1.743   3.617  1.3709  0.9375  0.4125
   43SOL     OW  162   4.335   2.019   0.956 -0.0177 -0.7147 -0.0787
   43SOL    HW1  163   4.244   2.021   0.927  0.0498 -1.2734 -0.3447
   43SOL    HW2  164   4.358   1.926   0.955  0.6745 -0.5424 -0.3773
   44SOL     OW  165   4.925   1.986   0.483  0.5209  0.0482  0.1475
   44SOL    HW1  166   5.003   1.986   0.427  0.7192  0.5295  0.4195
   44SOL    HW2  167   4.903   2.078   0.494 -0.4502 -0.1058 -0.4149
   45SOL     OW  168   4.628   0.726   1.335 -0.0015 -0.5474 -0.3424
   45SOL    HW1  169   4.720   0.700   1.340 -0.0059 -0.4398  0.3152
   45SOL    HW2  170   4.629   0.821   1.350 -0.3589 -0.7741  1.1982
   46SOL     OW  171   1.109   3.913   3.439  0.1554 -0.4506  0.2072
   46SOL    HW1  172   1.036   3.855   3.415 -0.4596 -0.5088  2.0837
   46SOL    HW2  173   1.166   3.913   3.362 -1.0851 -1.5665 -0.7543
   47SOL     OW  174   1.599   2.066   0.328 -0.1318 -0.0266 -0.6679
   47SOL    HW1  175   1.622   2.069   0.421 -1.3136 -4.5038  0.0006
   47SOL    HW2  176   1.505   2.084   0.327 -0.2577 -0.6774 -0.8772
   48SOL     OW  177   2.655   4.015   3.093  0.8235 -0.0268 -0.4103
   48SOL    HW1  178   2.617   4.062   3.019  1.4522 -0.1618 -0.8338
   48SOL    HW2  179   2.585   3.957   3.123  0.5312  0.0900 -0.8530
   49SOL     OW  180   2.429   0.339   1.939 -0.1088  0.1030  0.3238
   49SOL    HW1  181   2.401   0.296   2.020  1.0227 -0.0425  0.6610
   49SOL    HW2  182   2.524   0.346   1.948  0.3894 -2.0238 -1.9533
   50SOL     OW  183   3.829   3.141   1.110 -0.1635  0.8311 -0.0219
   50SOL    HW1  184   3.795   3.177   1.192 -2.0700 -0.3362 -0.2288
   50SOL    HW2  185   3.868   3.216   1.065  0.7204  1.5351  1.8284
   51SOL     OW  186   2.224   2.231   3.954  0.0793 -0.4725  0.2674
   51SOL    HW1  187   2.207   2.301   4.016  3.0654 -0.2156  0.9405
   51SOL    HW2  188   2.151   2.170   3.966 -3.6637  3.1270 -1.5655
   52SOL     OW  189   2.572   2.531   0.582  0.4154  0.1778 -0.1054
   52SOL    HW1  190   2.596   2.550   0.673 -3.1962  0.9264  0.8116
   52SOL    HW2  191   2.492   2.480   0.588  1.5473 -2.2260 -2.9091
   53SOL     OW  192   3.906   1.252   1.714  0.5683 -0.0588 -0.4743
   53SOL    HW1  193   3.828   1.271   1.662 -0.2750 -1.4356  0.2409
   53SOL    HW2  194   3.960   1.197   1.658  1.2150  1.1473 -1.0877
   54SOL     OW  195   0.554   0.614   2.017 -0.0820 -0.1953  0.4864
   54SOL    HW1  196   0.473   0.564   2.003 -0.0288 -0.8194  2.1782
   54SOL    HW2  197   0.620   0.547   2.034  0.7257  0.3339 -0.4479
   55SOL     OW  198   1.144   1.342   2.917 -0.3895 -0.1450 -0.1146
   55SOL    HW1  199   1.123   1.279   2.986 -0.2857  0.0749  0.1193
   55SOL    HW2  200   1.152   1.288   2.838  0.6686 -0.5740  0.2592
   56SOL     OW  201   1.832   3.760   3.560 -0.0819 -0.5836 -0.3797
   56SOL    HW1  202   1.898   3.825   3.583 -1.5604  0.3776  1.3882
   56SOL    HW2  203   1.869   3.677   3.589  0.1744  0.0049  1.0197
   57SOL     OW  204   2.441   1.109   4.083 -0.0161  0.1005 -0.0290
   57SOL    HW1  205   2.367   1.166   4.102 -0.6442 -0.3353 -1.0717
   57SOL    HW2  206   2.402   1.030   4.046  0.8327 -1.0722  1.4910
   58SOL     OW  207   1.564   4.001   1.018 -0.2772  0.1051 -0.4021
   58SOL    HW1  208   1.530   3.923   1.061 -1.5089  0.7522 -0.1464
   58SOL    HW2  209   1.547   4.072   1.081  1.3166  0.5107 -0.3904
   59SOL     OW  210   1.379   0.042   4.864 -0.5584 -0.0936  0.0691
   59SOL    HW1  211   1.430   0.114   4.902 -0.1528  0.8049 -1.9797
   59SOL    HW2  212   1.431   0.014   4.788 -0.4865 -2.9119  1.0677
   60SOL     OW  213   4.455   2.426   1.582  0.0175  0.0427 -0.0401
   60SOL    HW1  214   4.441   2.521   1.588 -1.2215 -0.1769  0.8807
   60SOL    HW2  215   4.368   2.388   1.595  0.1956 -1.2009 -2.0454
   61SOL     OW  216   0.907   3.974   0.759 -0.2320 -0.4030  0.0257
   61SOL    HW1  217   0.832   3.976   0.818  0.7190  0.3700  1.2432
   61SOL    HW2  218   0.902   4.057   0.710 -0.2792 -0.4412 -0.0342
   62SOL     OW  219   4.216   3.073   2.799 -0.3482  0.3041 -0.4301
   62SOL    HW1  220   4.221   3.000   2.861 -0.5183 -0.0657 -0.8477
   62SOL    HW2  221   4.173   3.037   2.722  1.9154  0.0799 -1.6928
   63SOL     OW  222   0.146   1.941   1.017  0.1744  0.6904  0.2737
   63SOL    HW1  223   0.114   1.962   0.929  2.3144  0.4791 -0.5976
   63SOL    HW2  224   0.191   1.857   1.007  0.0830  0.4526  1.6723
   64SOL     OW  225   0.069   4.829   4.732  0.0277 -0.2572 -0.2736
   64SOL    HW1  226   0.085   4.865   4.820 -1.1802  1.0078 -0.5602
   64SOL    HW2  227   0.038   4.740   4.749  0.5467 -0.2962  0.5463
   65SOL     OW  228   2.494   2.883   0.006  0.3622  0.5852  0.2059
   65SOL    HW1  229   2.480   2.972  -0.027 -0.1008  1.1273  1.7683
   65SOL    HW2  230   2.434   2.875   0.081 -0.7664 -1.6008 -0.8175
   66SOL     OW  231   0.634   1.735   2.141  0.4839 -0.2172 -0.6728
   66SOL    HW1  232   0.687   1.696   2.210 -1.1003 -0.0781  0.6869
   66SOL    HW2  233   0.622   1.665   2.076  1.2843 -0.6184 -0.3933
   67SOL     OW  234   0.588   3.607   1.647  0.1207  0.2123 -0.1291
   67SOL    HW1  235   0.642   3.545   1.597 -2.0773 -0.9947 -1.1858
   67SOL    HW2  236   0.639   3.688   1.649  1.5250 -0.5569 -1.9178
   68SOL     OW  237  -0.035   1.250   0.995 -0.4887  0.6179 -0.0600
   68SOL    HW1  238  -0.085   1.331   1.007 -4.1062 -0.9842 -2.6157
   68SOL    HW2  239   0.000   1.257   0.906  0.6434  0.0608  0.3300
   69SOL     OW  240   4.918   3.182   3.992  0.1069  0.0085  0.6336
   69SOL    HW1  241   5.006   3.204   4.023  0.0277  2.4523 -0.6187
   69SOL    HW2  242   4.859   3.215   4.059  0.0817  0.9193  0.1741
   70SOL     OW  243   3.868   0.112   0.053 -0.3028 -0.4473 -0.2038
   70SOL    HW1  244   3.854   0.078  -0.036 -0.0395 -0.3659 -0.2795
   70SOL    HW2  245   3.815   0.057   0.109 -0.5209 -0.4606 -0.4230
   71SOL     OW  246   1.373   1.580   4.864 -0.4715 -0.7193  0.6442
   71SOL    HW1  247   1.373   1.490   4.897  1.4359 -1.0040 -0.0065
   71SOL    HW2  248   1.453   1.618   4.901  0.3131 -0.2355 -1.4437
   72SOL     OW  249   2.926   0.699   0.408 -0.1710  0.1604  0.2220
   72SOL    HW1  250   3.004   0.696   0.353 -0.3405  0.7091 -0.0504
   72SOL    HW2  251   2.893   0.788   0.398 -0.0440  0.3576  1.4456
   73SOL     OW  252   3.399   1.146   1.193  0.4480 -0.1915  0.8740
   73SOL    HW1  253   3.478   1.201   1.188  0.5315 -0.3227  0.7534
   73SOL    HW2  254   3.423   1.076   1.254 -0.1005  0.6363  2.0785
   74SOL     OW  255   0.489   2.642   4.123  0.1126 -0.4105 -0.1666
   74SOL    HW1  256   0.446   2.573   4.073 -0.8871 -0.3169  0.5406
   74SOL    HW2  257   0.581   2.637   4.096 -0.3220 -0.5979 -1.7254
   75SOL     OW  258   0.659   2.342   0.307  0.0633 -0.3325  0.0282
   75SOL    HW1  259   0.650   2.360   0.401 -1.0490 -1.5515  0.1819
   75SOL    HW2  260   0.733   2.396   0.279  0.2752  0.2105  1.5576
   76SOL     OW  261   1.329   1.730   2.419 -0.1428  0.5151 -0.7069
   76SOL    HW1  262   1.302   1.810   2.464  1.2795  0.9295 -0.5617
   76SOL    HW2  263   1.420   1.744   2.396  0.4863 -1.4720  0.2797
   77SOL     OW  264   4.308   0.208   0.410 -0.1542 -0.1155 -0.3254
   77SOL    HW1  265   4.230   0.263   0.415  0.5888  1.1607 -1.8499
   77SOL    HW2  266   4.276   0.124   0.375 -1.2872 -0.7246  1.9892
   78SOL     OW  267   0.034   4.091   3.736 -0.3728  0.0012 -0.2108
   78SOL    HW1  268  -0.030   4.046   3.682  0.3675 -0.1931 -0.9528
   78SOL    HW2  269   0.119   4.067   3.698  0.2668 -1.2482  1.8619
   79SOL     OW  270   4.162   0.412   4.292 -0.2918 -0.2515 -0.4269
   79SOL    HW1  271   4.152   0.440   4.201 -2.1210  0.7201  0.0265
   79SOL    HW2  272   4.130   0.486   4.344  0.3489 -0.9306  1.0065
   80SOL     OW  273   2.731   1.236   1.567 -0.0826 -0.0513  0.1254
   80SOL    HW1  274   2.789   1.295   1.615 -0.1005 -0.6442  0.8945
   80SOL    HW2  275   2.727   1.157   1.621 -2.5550  0.4029  0.7128
   81SOL     OW  276   0.650   4.424   2.759 -0.1720 -0.7592 -0.1733
   81SOL    HW1  277   0.625   4.482   2.687 -1.5738 -0.3505  0.6124
   81SOL    HW2  278   0.583   4.356   2.760 -1.6076  0.5445  2.2002
   82SOL     OW  279   4.206   4.417   3.971  0.3203  0.0168  0.1401
   82SOL    HW1  280   4.234   4.447   4.058 -0.4519 -0.3012  0.5098
   82SOL    HW2  281   4.285   4.380   3.932  0.0236 -3.0342  2.0631
   83SOL     OW  282   4.823   4.812   3.891  0.5953  0.2645  0.3241
   83SOL    HW1  283   4.815   4.861   3.972 -1.4830  0.6139 -0.0497
   83SOL    HW2  284   4.853   4.725   3.919 -1.6651 -0.1452  1.6953
   84SOL     OW  285   3.099   0.998   4.420 -0.2639  0.4742 -0.0438
   84SOL    HW1  286   3.129   0.983   4.509 -0.4565 -0.3618 -0.1081
   84SOL    HW2  287   3.158   1.063   4.385  0.4303  0.0790  0.3726
   85SOL     OW  288   0.672   1.742   2.609  0.0332 -0.4835 -0.2106
   85SOL    HW1  289   0.733   1.815   2.619 -0.7114 -0.0153  1.2846
   85SOL    HW2  290   0.605   1.774   2.548 -0.7284  0.4279  1.0538
   86SOL     OW  291   2.461   4.688   1.997  0.0876 -0.6956  0.8666
   86SOL    HW1  292   2.435   4.773   1.961 -1.3276 -0.6240  1.9473
   86SOL    HW2  293   2.536   4.707   2.053  0.4147 -0.3365  0.3145
   87SOL     OW  294   2.380   3.197   4.169 -0.1756  0.2878 -0.6756
   87SOL    HW1  295   2.318   3.270   4.166 -1.1098 -0.4185  0.5056
   87SOL    HW2  296   2.343   3.137   4.233  0.8594 -0.9761 -1.2171
   88SOL     OW  297   0.121   3.330   3.540  0.3897 -0.1235 -0.0680
   88SOL    HW1  298   0.185   3.293   3.479  1.2715  0.1850  0.6549
   88SOL    HW2  299   0.093   3.256   3.594  0.1162 -0.2611 -0.3941
   89SOL     OW  300   0.311   2.693   3.621  0.3912 -0.2264  0.2673
   89SOL    HW1  301   0.262   2.691   3.703  0.3415  0.5068  0.2622
   89SOL    HW2  302   0.281   2.773   3.577 -2.3920 -2.3847 -2.1879
   90SOL     OW  303   2.373   0.604   4.202  0.6682  0.7405 -0.5004
   90SOL    HW1  304   2.437   0.559   4.258  0.7731  0.6750 -0.6706
   90SOL    HW2  305   2.298   0.618   4.258  1.0491  1.3409 -0.1276
   91SOL     OW  306   1.193   3.850   0.408 -0.2702 -0.1538  0.1301
   91SOL    HW1  307   1.152   3.890   0.485 -2.5986 -2.3831  0.1986
   91SOL    HW2  308   1.149   3.891   0.334 -0.7320 -0.6522  0.1229
   92SOL     OW  309   3.115   2.061   4.033  0.0009  0.9147  0.6471
   92SOL    HW1  310   3.112   1.993   4.100  0.6599 -1.5391 -1.6369
   92SOL    HW2  311   3.201   2.050   3.992 -0.7094  1.6987 -1.1576
   93SOL     OW  312   2.965   1.724   1.070  0.8781 -0.2379 -0.7284
   93SOL    HW1  313   3.054   1.759   1.062  0.7540 -0.1777 -2.0576
   93SOL    HW2  314   2.977   1.630   1.077  1.1196 -0.1067  0.8549
   94SOL     OW  315   0.838   1.760   0.624 -0.5876  0.5618  0.1834
   94SOL    HW1  316   0.770   1.773   0.558  0.0030 -0.6951 -0.7024
   94SOL    HW2  317   0.798   1.703   0.690 -1.2599  2.0157  1.0934
   95SOL     OW  318   1.135   3.145   0.255 -0.0578 -0.1069 -0.3128
   95SOL    HW1  319   1.040   3.151   0.248  0.0384  0.6814 -1.1616
   95SOL    HW2  320   1.156   3.058   0.221 -0.4779 -0.3371  0.0041
   96SOL     OW  321   4.554   0.736   4.768  0.0527 -0.1388 -0.2793
   96SOL    HW1  322   4.480   0.787   4.801  0.7486  1.5488 -1.2050
   96SOL    HW2  323   4.624   0.801   4.754  1.3297 -1.5046 -0.5329
   97SOL     OW  324   1.288   4.622   3.271  0.9441 -0.0725 -0.6404
   97SOL    HW1  325   1.222   4.603   3.338  1.7259 -0.4442  0.0387
   97SOL    HW2  326   1.335   4.699   3.305  0.2621  0.7814 -1.5735
   98SOL     OW  327   4.193   0.205   3.968  0.1584  0.8894  0.0995
   98SOL    HW1  328   4.246   0.192   4.046 -0.0818  0.5083  0.2015
   98SOL    HW2  329   4.107   0.167   3.990  0.8468 -1.6601 -1.2432
   99SOL     OW  330   2.986   4.114   3.879 -0.2183  0.1780  0.3456
   99SOL    HW1  331   2.942   4.044   3.927  0.5801 -0.6711 -0.1241
   99SOL    HW2  332   3.014   4.175   3.947  0.6320 -0.8567  0.9541
  100SOL     OW  333   3.200   2.868   0.542 -0.2728  0.4764 -0.1672
  100SOL    HW1  334   3.237   2.897   0.626  0.4571 -1.3516  0.1874
  100SOL    HW2  335   3.106   2.859   0.559  0.0048 -0.9014  0.8134
  101SOL     OW  336   2.669   4.653   2.857  0.4237  0.8502 -0.0100
  101SOL    HW1  337   2.589   4.693   2.822 -1.1843 -0.1498  2.2986
  101SOL    HW2  338   2.641   4.609   2.937  2.7154 -2.1712 -0.7090
  102SOL     OW  339   3.318   0.442   0.427  0.0819  0.1566  0.0842
  102SOL    HW1  340   3.332   0.447   0.522 -1.8627  2.2610  0.3522
  102SOL    HW2  341   3.233   0.399   0.418  0.4403 -0.3939 -0.7477
  103SOL     OW  342   2.411   0.799   2.416  0.0179 -0.0726 -0.4803
  103SOL    HW1  343   2.398   0.817   2.323 -0.6810  0.6855 -0.2443
  103SOL    HW2  344   2.323   0.798   2.453  0.1762 -1.8793 -0.0780
  104SOL     OW  345   3.442   4.942   3.828 -0.6818  0.3764 -0.0297
  104SOL    HW1  346   3.502   4.936   3.902 -0.8349  1.0958  0.1682
  104SOL    HW2  347   3.355   4.951   3.868 -0.9943 -1.1953 -0.3164
  105SOL     OW  348   1.167   1.071   1.168  0.0568  0.1069 -0.2166
  105SOL    HW1  349   1.168   1.095   1.076  0.7235  1.0365  0.0210
  105SOL    HW2  350   1.259   1.065   1.193 -0.0620 -2.4159 -0.1652
  106SOL     OW  351   1.320   2.140   1.617  0.0381 -0.5487 -0.1001
  106SOL    HW1  352   1.291   2.124   1.707 -1.5822  0.2638 -0.4393
  106SOL    HW2  353   1.362   2.226   1.620 -1.6996  0.3458 -0.4380
  107SOL     OW  354   2.091   1.052   1.698 -0.3191 -0.4656  0.1052
  107SOL    HW1  355   2.097   1.014   1.785 -0.4974  0.3931  0.5108
  107SOL    HW2  356   2.014   1.109   1.702  0.0045  0.0247 -0.4325
  108SOL     OW  357   2.650   3.531   0.098 -0.7834  0.1409 -0.5429
  108SOL    HW1  358   2.566   3.539   0.053 -1.2564 -0.3715  0.2193
  108SOL    HW2  359   2.671   3.620   0.128 -2.0630 -0.0344  1.0012
  109SOL     OW  360   2.914   4.467   0.498  0.9722  0.4075 -0.1953
  109SOL    HW1  361   2.916   4.542   0.439 -0.0608 -0.2059 -1.0514
  109SOL    HW2  362   2.827   4.430   0.486  1.4436 -0.8958  0.2376
  110SOL     OW  363   2.617   2.813   3.389 -0.7002 -0.2150  0.9894
  110SOL    HW1  364   2.667   2.736   3.363  0.7796  0.9170  0.3535
  110SOL    HW2  365   2.570   2.839   3.309 -1.3022 -0.5174  1.2384
  111SOL     OW  366   3.432   4.741   3.482 -0.5534 -0.3720 -0.0950
  111SOL    HW1  367   3.484   4.754   3.561  2.7462 -1.7233 -1.8735
  111SOL    HW2  368   3.395   4.653   3.491 -1.6127  0.1262  0.6310
  112SOL     OW  369   2.376   1.085   0.818 -0.0868  0.5456  0.0204
  112SOL    HW1  370   2.348   1.009   0.767 -2.3051  1.0043  0.4606
  112SOL    HW2  371   2.405   1.148   0.753  0.5273 -0.1654 -0.4231
  113SOL     OW  372   1.691   1.007   2.364 -0.0052  0.2170  0.0550
  113SOL    HW1  373   1.751   1.063   2.314 -0.9313  0.4154 -0.8796
  113SOL    HW2  374   1.629   0.974   2.298 -1.6659  0.9932  1.1685
  114SOL     OW  375   4.630   2.221   2.446 -0.3824 -0.0478  1.1647
  114SOL    HW1  376   4.722   2.205   2.423 -0.8082 -0.4076 -0.4661
  114SOL    HW2  377   4.621   2.316   2.446 -0.3567 -0.0156 -0.3586
  115SOL     OW  378   3.711   4.235   4.616 -0.4038 -0.3913 -0.7969
  115SOL    HW1  379   3.756   4.189   4.545 -0.3038  1.0214 -1.6831
  115SOL    HW2  380   3.781   4.278   4.665 -0.5061 -1.0636 -0.0491
  116SOL     OW  381   0.338   2.015   2.867  0.0660  0.2390 -0.2556
  116SOL    HW1  382   0.396   1.939   2.873  0.8765  0.8120 -0.6107
  116SOL    HW2  383   0.278   2.005   2.941  0.7188 -0.2805  0.2208
  117SOL     OW  384   2.874   3.997   2.676  0.1437 -0.5692 -0.1586
  117SOL    HW1  385   2.939   4.040   2.621 -1.9688  1.1503 -1.5216
  117SOL    HW2  386   2.885   4.037   2.762  0.2291  0.4900 -0.6460
  118SOL     OW  387   1.171   4.216   1.203 -0.2906  0.6045 -0.1707
  118SOL    HW1  388   1.121   4.277   1.258 -0.5689  0.6733 -0.4977
  118SOL    HW2  389   1.155   4.130   1.243 -1.8824  0.4220 -1.1313
  119SOL     OW  390   4.336   4.577   0.540  0.7345  0.7779  0.0902
  119SOL    HW1  391   4.350   4.571   0.446 -0.1350  1.3514 -0.0871
  119SOL    HW2  392   4.242   4.560   0.552  1.1075 -0.8940  1.0219
  120SOL     OW  393   2.006   3.281   3.331  0.2214  0.3186  0.0072
  120SOL    HW1  394   2.068   3.301   3.401  0.4846 -2.0959  0.5417
  120SOL    HW2  395   1.932   3.340   3.347  1.0615  1.0807  1.2163
  121SOL     OW  396   3.010   0.473   1.647 -0.3285 -0.1746  0.2414
  121SOL    HW1  397   2.988   0.566   1.639  0.5272  0.0387  0.2188
  121SOL    HW2  398   2.930   0.432   1.678 -0.9264  0.4615 -0.4278
  122SOL     OW  399   0.395   0.580   3.535  0.3371  0.1816 -0.1605
  122SOL    HW1  400   0.319   0.546   3.581  0.6645 -1.1310 -0.5426
  122SOL    HW2  401   0.370   0.579   3.442  1.0444 -0.9404 -0.3579
  123SOL     OW  402   4.664   2.299   1.722 -0.1464 -0.5698  0.1625
  123SOL    HW1  403   4.713   2.301   1.639 -0.8734  1.5704 -0.2813
  123SOL    HW2  404   4.590   2.357   1.707 -0.6307 -0.6242  2.1326
  124SOL     OW  405   3.376   0.994   4.771  0.0898  0.1738  0.0773
  124SOL    HW1  406   3.286   0.970   4.747 -0.2925  1.0195  0.6299
  124SOL    HW2  407   3.390   0.951   4.856 -0.5173  1.6667  0.9608
  125SOL     OW  408   4.244   1.939   0.128  0.2848 -0.7805  1.0742
  125SOL    HW1  409   4.233   1.946   0.223 -0.2728 -1.2399  1.0514
  125SOL    HW2  410   4.297   1.861   0.116  0.3961 -0.6948  1.0096
  126SOL     OW  411   3.880   0.928   4.527  0.0726  0.0755  0.2973
  126SOL    HW1  412   3.809   0.979   4.487  1.1493  0.0832 -1.7370
  126SOL    HW2  413   3.945   0.917   4.457  2.0420 -0.0475  2.0215
  127SOL     OW  414   0.554   4.723   1.727  0.5189  0.5083  0.1268
  127SOL    HW1  415   0.546   4.749   1.818  1.1742 -1.0420  0.6466
  127SOL    HW2  416   0.643   4.748   1.702  1.1058 -1.0034  0.5898
  128SOL     OW  417   1.952   3.294   4.070  0.2089 -0.1217  0.1093
  128SOL    HW1  418   1.878   3.264   4.123 -0.0012  1.5463  0.8383
  128SOL    HW2  419   1.911   3.334   3.993  0.4886 -1.8215 -0.9721
  129SOL     OW  420   0.500   3.560   4.918 -0.5415  0.3595  0.3401
  129SOL    HW1  421   0.498   3.517   4.833 -0.4700  0.7475  0.1404
  129SOL    HW2  422   0.453   3.500   4.976  0.4660 -0.4945  0.3093
  130SOL     OW  423   0.180   3.459   4.526  0.1269 -0.4638 -0.2454
  130SOL    HW1  424   0.102   3.472   4.580  0.0949  1.0548 -0.6190
  130SOL    HW2  425   0.146   3.441   4.438  0.1864 -0.2129 -0.3215
  131SOL     OW  426   3.127   4.499   0.662  0.8144  0.3063 -0.2355
  131SOL    HW1  427   3.032   4.496   0.652  0.6606  2.3834  0.0581
  131SOL    HW2  428   3.161   4.453   0.586 -0.4269  0.0306 -0.6497
  132SOL     OW  429   4.550   0.826   3.099  0.1994 -0.2908  0.1962
  132SOL    HW1  430   4.626   0.774   3.125  1.1021  0.0712 -1.5657
  132SOL    HW2  431   4.523   0.789   3.016 -1.4523 -0.2733  0.6969
  133SOL     OW  432   3.137   2.193   3.403  0.3870  0.1702  0.4493
  133SOL    HW1  433   3.217   2.197   3.350  0.7408 -0.3656  0.9332
  133SOL    HW2  434   3.166   2.158   3.487 -0.4582 -0.5647  0.4397
  134SOL     OW  435   2.797   3.210   3.801 -0.2394 -0.0592 -0.4000
  134SOL    HW1  436   2.733   3.247   3.739  0.6573  1.6418 -0.3635
  134SOL    HW2  437   2.780   3.256   3.883  0.3671 -0.3364 -0.1161
  135SOL     OW  438   1.935   2.530   0.243 -0.1281 -0.0721 -0.0816
  135SOL    HW1  439   1.913   2.499   0.331 -0.4409 -1.0040 -0.4728
  135SOL    HW2  440   1.998   2.600   0.256  1.3189 -1.4858  0.8116
  136SOL     OW  441   0.929   1.421   3.450  0.1586 -0.4181  0.1507
  136SOL    HW1  442   0.877   1.430   3.530  0.0822 -0.6103  0.1223
  136SOL    HW2  443   0.971   1.335   3.458  1.7635  0.3916  0.9415
  137SOL     OW  444   2.521   2.799   2.562 -0.0313 -0.2208  0.1395
  137SOL    HW1  445   2.443   2.845   2.531  0.2918  1.0874  1.2235
  137SOL    HW2  446   2.518   2.808   2.657  0.3925 -1.9062  0.3491
  138SOL     OW  447   1.955   1.150   2.511 -0.0896  0.2618 -0.1666
  138SOL    HW1  448   2.034   1.186   2.468  0.4192 -0.4628  0.1458
  138SOL    HW2  449   1.884   1.204   2.478  0.9207  3.5552  2.4916
  139SOL     OW  450   2.441   2.986   1.323  0.3145  0.0874 -0.0947
  139SOL    HW1  451   2.411   2.949   1.239 -2.2118  0.2660  0.6432
  139SOL    HW2  452   2.379   2.952   1.387  2.0247  0.1945  1.7034
  140SOL     OW  453   3.377   3.752   3.671  0.1255  0.3858  0.8535
  140SOL    HW1  454   3.319   3.801   3.614  1.0736  0.5698  0.0017
  140SOL    HW2  455   3.371   3.795   3.756  1.3445  2.3856  0.0029
  141SOL     OW  456   3.204   2.496   3.566  0.1567 -0.2255  0.5058
  141SOL    HW1  457   3.248   2.573   3.602  0.0179 -0.4667  1.1986
  141SOL    HW2  458   3.232   2.424   3.621  0.1924 -0.6625 -0.0719
  142SOL     OW  459   4.558   1.430   4.710 -0.3602  0.5910  0.0246
  142SOL    HW1  460   4.567   1.423   4.805 -0.2939 -0.5194 -0.0549
  142SOL    HW2  461   4.465   1.415   4.694 -0.3818  0.8409 -0.0852
  143SOL     OW  462   1.460   2.122   4.420 -0.3649 -0.2222  0.0471
  143SOL    HW1  463   1.507   2.044   4.449  0.8367  0.3267 -0.3554
  143SOL    HW2  464   1.375   2.116   4.462 -0.3462 -1.8182 -0.0775
  144SOL     OW  465   2.735   0.953   0.895 -0.4560  0.5318  0.0031
  144SOL    HW1  466   2.674   1.018   0.927 -0.4778  0.4764  0.0766
  144SOL    HW2  467   2.800   1.003   0.846  0.3009  0.7885  1.2065
  145SOL     OW  468   3.093   1.638   1.813 -0.2756 -0.2448 -0.3751
  145SOL    HW1  469   3.175   1.684   1.830 -0.9297  0.2326  1.7536
  145SOL    HW2  470   3.024   1.702   1.832 -1.1703 -1.4574  0.6317
  146SOL     OW  471   1.711   2.023   0.848  0.4791 -0.3583  0.7063
  146SOL    HW1  472   1.641   1.972   0.808 -0.5695  1.0135  0.7566
  146SOL    HW2  473   1.787   2.008   0.791 -0.0314 -1.2900  0.2565
  147SOL     OW  474   4.715   2.812   1.162  0.2770 -0.3912  0.3463
  147SOL    HW1  475   4.712   2.904   1.187  0.9282 -0.7288  1.7400
  147SOL    HW2  476   4.638   2.773   1.204 -0.4089 -0.3761 -0.8331
  148SOL     OW  477   3.003   3.572   3.592  0.5162 -0.2702 -0.5112
  148SOL    HW1  478   2.918   3.565   3.635  0.8018  1.5414  0.4456
  148SOL    HW2  479   3.051   3.495   3.623  0.1400  0.0997  1.1219
  149SOL     OW  480   1.607   3.147   4.585  0.0356  0.0309 -0.6510
  149SOL    HW1  481   1.659   3.076   4.546 -0.0432  0.5237 -1.6763
  149SOL    HW2  482   1.522   3.106   4.605  0.2784 -0.3775 -0.4597
  150SOL     OW  483   1.368   2.395   3.019  0.5747 -0.3756  0.1820
  150SOL    HW1  484   1.364   2.365   3.109  1.1062 -2.5757 -0.4757
  150SOL    HW2  485   1.324   2.327   2.968 -0.2383  1.0874 -1.1913
  151SOL     OW  486   3.241   2.320   4.807 -0.0190  0.8647 -0.4720
  151SOL    HW1  487   3.322   2.288   4.848 -0.3122  1.6102  0.7215
  151SOL    HW2  488   3.189   2.354   4.880 -1.9428 -0.6616 -1.0274
  152SOL     OW  489   1.682   1.818   2.686  0.2158  0.3919 -0.2306
  152SOL    HW1  490   1.660   1.801   2.594  0.8522  0.9783 -0.4938
  152SOL    HW2  491   1.697   1.912   2.690  1.2159  0.2147  0.2541
  153SOL     OW  492   4.170   0.015   3.112  0.2775 -0.7371  0.0383
  153SOL    HW1  493   4.111  -0.026   3.049  0.0344 -3.2798  1.7593
  153SOL    HW2  494   4.258  -0.010   3.083  0.1870 -1.5586  0.4405
  154SOL     OW  495   2.743   3.588   3.739  0.4243  0.4505  0.1613
  154SOL    HW1  496   2.687   3.550   3.671  0.7312  1.9893 -1.0014
  154SOL    HW2  497   2.728   3.682   3.732  2.4825  0.8329  0.4147
  155SOL     OW  498   2.366   0.007   1.931  0.6102  0.0136  0.1219
  155SOL    HW1  499   2.365   0.076   1.997 -0.4043  0.4352 -0.3059
  155SOL    HW2  500   2.274  -0.010   1.913  0.8531 -1.1515 -0.1073
  156SOL     OW  501   1.449   3.207   0.868  0.2744  0.0168 -0.2110
  156SOL    HW1  502   1.467   3.148   0.941 -1.3736 -0.7421 -0.3730
  156SOL    HW2  503   1.497   3.287   0.888  0.7040 -0.5717  1.1582
  157SOL     OW  504   0.159   0.938   2.155  0.1264 -0.0835  0.5744
  157SOL    HW1  505   0.234   0.967   2.104 -0.0097  0.5830  0.7403
  157SOL    HW2  506   0.094   0.912   2.090 -0.0768  0.8361  0.3905
  158SOL     OW  507   0.914   3.847   1.897 -0.0515 -0.0293 -0.2237
  158SOL    HW1  508   0.917   3.943   1.894  1.1773 -0.0568  0.0054
  158SOL    HW2  509   0.897   3.826   1.989  1.7911 -0.0590  0.1400
  159SOL     OW  510   0.657   0.624   3.326 -0.3123  0.1887  0.0171
  159SOL    HW1  511   0.701   0.603   3.244 -2.3775 -1.4146 -0.7698
  159SOL    HW2  512   0.662   0.720   3.332  0.9327  0.2472 -1.3358
  160SOL     OW  513   3.348   2.200   2.762  0.1315 -0.1253  0.1199
  160SOL    HW1  514   3.319   2.221   2.673  1.1062 -0.4071 -0.2774
  160SOL    HW2  515   3.365   2.285   2.803 -0.5153  0.0116  0.1078
  161SOL     OW  516   1.418   1.532   0.530  0.2896 -0.2557  0.1494
  161SOL    HW1  517   1.448   1.569   0.447  0.7006  1.3016  0.9508
  161SOL    HW2  518   1.496   1.496   0.570 -0.2759 -3.1426 -1.1025
  162SOL     OW  519   1.454   4.465   1.282 -0.6197 -0.6309  0.1752
  162SOL    HW1  520   1.508   4.530   1.237  1.1193 -1.7426  0.5262
  162SOL    HW2  521   1.488   4.465   1.372 -1.0651 -1.5169  0.3482
  163SOL     OW  522   3.211   3.354   1.448  0.2292  0.4911 -0.2933
  163SOL    HW1  523   3.198   3.432   1.394  0.4459 -0.5195 -1.8819
  163SOL    HW2  524   3.230   3.284   1.385 -0.9927 -1.0816  0.9909
  164SOL     OW  525   3.926   0.955   3.836  0.6584  0.1858  0.3505
  164SOL    HW1  526   3.946   0.890   3.768 -0.2916  0.5594 -0.3022
  164SOL    HW2  527   3.932   1.039   3.791  0.6419  0.4751  0.8867
  165SOL     OW  528   4.442   2.085   1.753  0.1928 -0.0550 -0.2668
  165SOL    HW1  529   4.520   2.140   1.746  0.9271 -1.0911 -0.5711
  165SOL    HW2  530   4.392   2.103   1.674  0.1731  0.5551 -0.1143
  166SOL     OW  531   1.459   2.420   4.642  0.0792  0.2804 -0.4573
  166SOL    HW1  532   1.516   2.466   4.580 -0.5419  1.2703 -0.3048
  166SOL    HW2  533   1.375   2.466   4.637  0.7098  2.1980  3.0894
  167SOL     OW  534   1.751   4.746   3.976  0.3139  0.1154  0.2841
  167SOL    HW1  535   1.776   4.838   3.966 -1.4845  0.6611  0.4823
  167SOL    HW2  536   1.669   4.749   4.026 -0.0868 -1.5661 -0.2219
  168SOL     OW  537   3.062   4.815   4.837  0.0588 -0.3177  0.0972
  168SOL    HW1  538   3.150   4.802   4.802  0.3163  1.1118  0.1830
  168SOL    HW2  539   3.013   4.854   4.765 -0.0744  0.3367  0.5309
  169SOL     OW  540   2.177   0.923   3.963 -0.8367 -0.1825 -0.3090
  169SOL    HW1  541   2.248   0.952   3.906 -0.4675 -0.3472  0.0592
  169SOL    HW2  542   2.141   0.846   3.919  0.3494 -1.1439  0.3513
  170SOL     OW  543   3.344   4.185   4.251 -0.6344  0.6675 -0.0890
  170SOL    HW1  544   3.373   4.223   4.334 -0.3801 -0.2934  0.2812
  170SOL    HW2  545   3.311   4.098   4.275  1.5883 -0.6064 -1.2610
  171SOL     OW  546   2.146   1.818   4.772 -0.2678 -0.5692 -0.0277
  171SOL    HW1  547   2.194   1.737   4.789  0.0139 -0.2612  0.6851
  171SOL    HW2  548   2.137   1.859   4.858 -1.4915 -0.4414 -0.1992
  172SOL     OW  549   3.598   4.377   1.686  0.1852 -0.3047 -0.1915
  172SOL    HW1  550   3.681   4.346   1.650  0.1365 -0.6745  0.0053
  172SOL    HW2  551   3.561   4.300   1.729  0.7213  0.3769  1.5398
  173SOL     OW  552   2.467   1.387   1.809 -0.1388  0.7273  0.1727
  173SOL    HW1  553   2.469   1.458   1.873 -0.7930  2.0870 -1.2530
  173SOL    HW2  554   2.416   1.318   1.851  0.5041  1.0807  1.5870
  174SOL     OW  555   4.730   4.594   4.507 -0.0172  0.5570 -0.3713
  174SOL    HW1  556   4.726   4.624   4.598 -0.4877 -0.1525 -0.1540
  174SOL    HW2  557   4.757   4.503   4.512 -1.7749 -0.0276 -0.8140
  175SOL     OW  558   0.145   0.013   0.399 -0.4134 -0.5053  0.1521
  175SOL    HW1  559   0.104  -0.008   0.483  1.3582 -1.1560  0.8910
  175SOL    HW2  560   0.086   0.077   0.360 -1.0961  0.1258  2.0733
  176SOL     OW  561   1.542   0.675   4.443 -1.1483  0.4214  0.2571
  176SOL    HW1  562   1.503   0.763   4.437 -0.5564  0.6060 -1.9412
  176SOL    HW2  563   1.571   0.668   4.534 -1.8965  2.1898  0.6862
  177SOL     OW  564   2.812   2.192   3.616  0.0195  0.0651  0.0572
  177SOL    HW1  565   2.745   2.255   3.642  0.4743  1.6820 -2.3086
  177SOL    HW2  566   2.796   2.177   3.523  3.5571  1.4732 -0.9615
  178SOL     OW  567   4.000   4.556   2.895  0.2594  0.2152 -0.3226
  178SOL    HW1  568   3.946   4.606   2.834 -1.1160 -1.7429 -0.7827
  178SOL    HW2  569   3.953   4.558   2.978  0.7367  0.5481 -0.0512
  179SOL     OW  570   0.370   2.055   2.588 -0.3991  0.6175  0.0775
  179SOL    HW1  571   0.370   1.961   2.572  0.9758  0.7704 -0.9689
  179SOL    HW2  572   0.345   2.063   2.681 -1.0493 -0.7207  0.0454
  180SOL     OW  573   2.671   0.148   4.597  0.1945  0.0310  0.4848
  180SOL    HW1  574   2.705   0.230   4.562  0.4092 -0.2647 -0.0141
  180SOL    HW2  575   2.624   0.108   4.524  1.0263 -0.8027  0.3793
  181SOL     OW  576   2.474   1.064   4.847 -0.0361 -0.2822 -0.0132
  181SOL    HW1  577   2.553   1.117   4.837 -0.0300 -0.0622  1.1414
  181SOL    HW2  578   2.406   1.128   4.868 -0.0188 -0.7165  1.4509
  182SOL     OW  579   3.870   4.032   1.686  0.0038  0.2618  1.0308
  182SOL    HW1  580   3.849   4.061   1.597 -1.7134  0.9630  1.6219
  182SOL    HW2  581   3.955   4.072   1.705  1.5499 -1.7341 -1.0710
  183SOL     OW  582   1.906   3.949   4.300  0.5556  0.1038  0.8232
  183SOL    HW1  583   1.827   3.896   4.299  0.2844  0.4408  2.6303
  183SOL    HW2  584   1.923   3.966   4.207 -1.6983  0.3695  0.3989
  184SOL     OW  585   0.052   3.582   1.034  0.4303  1.2822 -0.0950
  184SOL    HW1  586   0.080   3.673   1.034  1.1239  1.0847  1.1193
  184SOL    HW2  587   0.133   3.532   1.033  0.1688  0.6998  2.2925
  185SOL     OW  588   4.834   0.983   1.614 -0.1602 -0.3399 -0.2866
  185SOL    HW1  589   4.907   0.929   1.643 -0.2323 -0.6413 -0.6579
  185SOL    HW2  590   4.874   1.067   1.592  0.1922 -0.7156 -1.1436
  186SOL     OW  591   2.823   3.385   4.591  0.2212 -0.3801  0.2050
  186SOL    HW1  592   2.882   3.312   4.609  3.3196  2.0452  0.9529
  186SOL    HW2  593   2.779   3.361   4.509  2.5900 -2.2418 -0.6533
  187SOL     OW  594   4.291   1.367   4.079  0.0194 -0.5543 -0.1021
  187SOL    HW1  595   4.354   1.297   4.092  2.2410  1.6968  2.2902
  187SOL    HW2  596   4.334   1.428   4.020 -0.5428  0.2978  0.3427
  188SOL     OW  597   4.125   2.366   1.157 -0.1412  0.1595 -0.1311
  188SOL    HW1  598   4.193   2.309   1.122 -0.4390  0.4728 -1.2883
  188SOL    HW2  599   4.092   2.413   1.080 -1.6812 -0.0083  0.3916
  189SOL     OW  600   2.218   3.301   3.506  0.0281  0.1775  0.1107
  189SOL    HW1  601   2.260   3.215   3.516 -0.9073 -0.2901  0.1579
  189SOL    HW2  602   2.222   3.340   3.593 -0.9746 -0.5111  0.4816
  190SOL     OW  603   2.714   1.476   3.201 -0.1748 -0.1978 -0.1822
  190SOL    HW1  604   2.789   1.527   3.234  0.4463 -1.4672  0.4584
  190SOL    HW2  605   2.638   1.529   3.222  0.5689  1.4896 -1.5325
  191SOL     OW  606   3.253   2.504   3.293 -0.0038 -0.6578 -0.1961
  191SOL    HW1  607   3.205   2.493   3.375 -0.0675 -1.5480 -0.3446
  191SOL    HW2  608   3.292   2.418   3.277  0.6688 -0.2644 -0.6866
  192SOL     OW  609   3.693   0.820   1.627 -0.2931 -0.2092 -0.0869
  192SOL    HW1  610   3.780   0.855   1.612 -0.8054  1.7819  1.2391
  192SOL    HW2  611   3.657   0.806   1.539  0.4639  1.3605 -0.6836
  193SOL     OW  612   2.945   2.117   4.794 -0.0978 -0.5887 -0.0514
  193SOL    HW1  613   2.971   2.073   4.875  1.3247  1.1928  0.5228
  193SOL    HW2  614   2.956   2.210   4.812 -0.7780 -0.0805 -1.9672
  194SOL     OW  615   4.172   1.095   3.984  0.3603 -0.0071  0.4020
  194SOL    HW1  616   4.175   1.137   4.069  1.8941 -0.0240  0.3764
  194SOL    HW2  617   4.087   1.052   3.982 -0.4288  1.4307  1.2103
  195SOL     OW  618   1.734   3.156   0.242 -0.4057  0.1001  0.4342
  195SOL    HW1  619   1.743   3.251   0.250 -2.1026  0.4687 -1.3265
  195SOL    HW2  620   1.644   3.138   0.269 -0.0660 -1.0402  0.8693
  196SOL     OW  621   4.371   0.305   2.525  0.2859  0.1462 -0.1732
  196SOL    HW1  622   4.300   0.245   2.549  0.7796 -0.9176 -1.2647
  196SOL    HW2  623   4.385   0.358   2.603 -1.3768  0.0542  0.2282
  197SOL     OW  624   1.804   1.713   4.457 -0.0919 -0.3014  0.3005
  197SOL    HW1  625   1.821   1.683   4.547 -0.6479  0.0758  0.5359
  197SOL    HW2  626   1.771   1.635   4.412  0.8110 -0.6611  0.2364
  198SOL     OW  627   3.172   3.362   3.161  0.5483 -0.1894 -0.1227
  198SOL    HW1  628   3.252   3.355   3.107  0.8284 -1.1494  0.3954
  198SOL    HW2  629   3.201   3.403   3.242  0.4790 -0.3342 -0.0233
  199SOL     OW  630   2.285   2.900   2.509  0.9727 -0.3740  0.0845
  199SOL    HW1  631   2.291   2.992   2.483 -1.0473 -0.0626  0.6139
  199SOL    HW2  632   2.213   2.864   2.458 -0.2023 -0.8767  1.9947
  200SOL     OW  633   0.786   3.640   4.505  0.2153 -0.2683 -0.1704
  200SOL    HW1  634   0.769   3.584   4.430  0.1449 -0.1131 -0.2718
  200SOL    HW2  635   0.881   3.635   4.518  0.0140 -1.7883  0.9150
  201SOL     OW  636   2.359   2.764   0.597 -0.3388 -0.4116 -0.2752
  201SOL    HW1  637   2.438   2.711   0.589  0.1331  0.3232 -0.5713
  201SOL    HW2  638   2.291   2.701   0.622  0.0994 -1.2391 -1.1023
  202SOL     OW  639   0.942   4.222   0.137  0.0690 -0.3564  0.5471
  202SOL    HW1  640   1.012   4.273   0.096  0.0804 -0.3005  0.6342
  202SOL    HW2  641   0.862   4.252   0.093  0.2435 -1.4746 -0.5836
  203SOL     OW  642   4.730   4.297   0.317  0.5466 -0.0732 -0.0971
  203SOL    HW1  643   4.653   4.298   0.261 -0.4852 -0.0555  1.2774
  203SOL    HW2  644   4.771   4.212   0.301  0.5386  0.1173 -1.1981
  204SOL     OW  645   3.853   1.470   3.745  0.2103  0.2182  0.3205
  204SOL    HW1  646   3.813   1.546   3.787 -0.3930 -0.2251  0.5645
  204SOL    HW2  647   3.783   1.433   3.691  0.4640 -0.2292  0.2937
  205SOL     OW  648   0.692   4.344   0.047 -0.3195 -0.3244  0.3526
  205SOL    HW1  649   0.713   4.420   0.101 -0.0059  0.1858 -0.4764
  205SOL    HW2  650   0.636   4.289   0.103 -2.1718  1.4138  0.3058
  206SOL     OW  651   1.766   1.857   2.968  0.0108 -0.5092  0.0955
  206SOL    HW1  652   1.740   1.820   3.052 -1.1414  2.1737  1.0450
  206SOL    HW2  653   1.687   1.850   2.913 -1.1089  2.4977  1.1021
  207SOL     OW  654   3.476   4.795   0.282 -0.0735  0.3016 -0.3110
  207SOL    HW1  655   3.398   4.846   0.260 -0.3201  0.4228  0.7783
  207SOL    HW2  656   3.447   4.733   0.349  0.7699  0.3948  0.1605
  208SOL     OW  657   2.973   1.443   1.648 -0.1648  0.1625  0.1998
  208SOL    HW1  658   3.028   1.503   1.699  1.7150 -0.7335 -0.6600
  208SOL    HW2  659   2.940   1.381   1.712  0.1828  0.4579  0.6777
  209SOL     OW  660   3.941   2.495   1.516 -0.3214 -0.4139  0.2666
  209SOL    HW1  661   4.024   2.532   1.547 -1.1895  1.0967  0.8439
  209SOL    HW2  662   3.937   2.520   1.423  0.0873 -0.9176  0.1082
  210SOL     OW  663   2.461   1.920   1.988  0.6044  0.5414 -0.1113
  210SOL    HW1  664   2.460   1.937   1.894 -0.9279  0.5613 -0.1107
  210SOL    HW2  665   2.371   1.937   2.017  1.0220  0.4323  1.3395
  211SOL     OW  666   1.549   3.396   4.113 -0.4516 -0.4818  0.1859
  211SOL    HW1  667   1.570   3.422   4.024 -0.0860 -0.6419  0.2209
  211SOL    HW2  668   1.593   3.311   4.124 -0.9969 -0.7547  0.3166
  212SOL     OW  669   2.442   4.552   0.480  0.1908 -0.3918  0.3846
  212SOL    HW1  670   2.498   4.503   0.540  0.1168 -1.7132 -0.5867
  212SOL    HW2  671   2.374   4.589   0.536  0.9259 -0.3779  1.3070
  213SOL     OW  672   1.743   4.229   0.595 -0.1085  0.4837  0.2753
  213SOL    HW1  673   1.690   4.151   0.608  0.8097 -0.3472 -0.7522
  213SOL    HW2  674   1.715   4.264   0.511  0.7066  0.2439 -0.1020
  214SOL     OW  675   0.231   0.872   4.630  0.5761 -0.5973 -0.3547
  214SOL    HW1  676   0.213   0.886   4.723  0.6255 -2.3745 -0.0571
  214SOL    HW2  677   0.296   0.801   4.628  1.6018  0.3170 -1.7090
  215SOL     OW  678   1.746   3.683   2.710  0.6963 -0.3814 -0.6390
  215SOL    HW1  679   1.785   3.769   2.726  0.2177 -0.4714  1.2296
  215SOL    HW2  680   1.696   3.695   2.629 -0.4548  1.5109  0.2733
  216SOL     OW  681   2.928   2.753   4.630  0.3029  0.4815 -0.2722
  216SOL    HW1  682   2.990   2.729   4.561  1.1749 -0.4607  0.7817
  216SOL    HW2  683   2.868   2.815   4.589  0.7863 -0.0558 -1.8642
  217SOL     OW  684   0.064   3.640   2.622 -0.2864 -0.3691 -0.0551
  217SOL    HW1  685  -0.008   3.624   2.682 -0.2700 -0.0521  0.0540
  217SOL    HW2  686   0.023   3.674   2.542 -0.1755  1.2948  0.5389
  218SOL     OW  687   1.119   2.014   0.688 -0.3124 -0.0337 -0.3931
  218SOL    HW1  688   1.179   1.969   0.748 -0.1528 -0.6074 -0.9709
  218SOL    HW2  689   1.144   1.981   0.601 -0.1238  1.2565 -0.8411
  219SOL     OW  690   1.494   0.333   3.320  0.2169 -0.0999  0.2452
  219SOL    HW1  691   1.537   0.260   3.365 -1.6169 -2.0563 -0.9626
  219SOL    HW2  692   1.560   0.368   3.261  1.4556 -0.0319  1.6189
  220SOL     OW  693   4.530   0.417   3.749 -0.5290  0.0527 -0.1526
  220SOL    HW1  694   4.584   0.458   3.680 -2.4322  0.1840 -1.6574
  220SOL    HW2  695   4.575   0.335   3.769  0.9820  0.8053 -0.2877
  221SOL     OW  696   0.594   0.346   3.382 -0.2648 -0.4907  0.0234
  221SOL    HW1  697   0.608   0.440   3.386  1.1153 -0.6663 -0.1646
  221SOL    HW2  698   0.541   0.326   3.459  1.4590  0.1266  1.4445
  222SOL     OW  699   1.670   3.699   3.014  0.5804 -0.1536  0.0445
  222SOL    HW1  700   1.598   3.717   3.074  1.8936  0.9969  1.3581
  222SOL    HW2  701   1.663   3.767   2.947  1.5378  1.2012  1.2552
  223SOL     OW  702   2.738   1.126   1.319 -0.3233 -0.0235  0.0273
  223SOL    HW1  703   2.659   1.090   1.361 -1.5918  1.4296 -1.0050
  223SOL    HW2  704   2.764   1.198   1.375  0.7836 -0.9838  0.7904
  224SOL     OW  705   1.047   0.894   3.751 -0.2515  0.0054  0.1838
  224SOL    HW1  706   0.968   0.845   3.731 -1.5035  1.4278  1.3459
  224SOL    HW2  707   1.045   0.969   3.691  1.6750 -1.2751 -1.6326
  225SOL     OW  708   1.586   0.265   2.088 -0.1769  0.0805 -0.3246
  225SOL    HW1  709   1.592   0.232   2.177 -0.3293 -1.2139 -0.7645
  225SOL    HW2  710   1.506   0.224   2.053  0.0483  0.3195 -1.1436
  226SOL     OW  711   0.166   3.915   3.039 -0.3096  0.4594 -0.3943
  226SOL    HW1  712   0.211   3.984   3.087  2.4897 -1.5683  0.1332
  226SOL    HW2  713   0.114   3.870   3.106 -0.7916  0.9648 -0.4145
  227SOL     OW  714   4.407   0.114   1.040 -0.3319 -0.1666  0.2980
  227SOL    HW1  715   4.431   0.023   1.053  2.6886  0.2990 -1.1867
  227SOL    HW2  716   4.404   0.151   1.128 -0.4902 -1.4307  0.8400
  228SOL     OW  717   2.642   4.641   4.317  0.2589  0.2597 -0.5366
  228SOL    HW1  718   2.630   4.609   4.228  1.6476  1.9811 -1.3819
  228SOL    HW2  719   2.553   4.661   4.347 -0.2922 -1.0490 -1.2140
  229SOL     OW  720   3.596   0.584   4.887  0.3052  0.7806 -0.0047
  229SOL    HW1  721   3.660   0.513   4.901 -0.0766  0.4336  0.0099
  229SOL    HW2  722   3.548   0.588   4.970 -0.9530 -0.2474 -0.6458
  230SOL     OW  723   1.037   3.621   1.876  0.0110  1.1609 -0.4804
  230SOL    HW1  724   0.991   3.705   1.878 -1.6712  0.2905  2.1535
  230SOL    HW2  725   0.986   3.568   1.814  0.3601  1.6882 -1.2282
  231SOL     OW  726   3.625   1.163   0.791  0.0479  0.1940 -0.0242
  231SOL    HW1  727   3.547   1.108   0.793 -0.1565  0.3797 -1.6511
  231SOL    HW2  728   3.606   1.230   0.725  0.6312  1.7160  1.2705
  232SOL     OW  729   2.330   2.623   3.728 -0.4538 -0.4861  0.0893
  232SOL    HW1  730   2.346   2.679   3.652  0.1532  4.5058  3.3950
  232SOL    HW2  731   2.391   2.550   3.718  1.9035  1.6585 -2.7020
  233SOL     OW  732   4.439   2.859   1.868 -0.7928  0.4713  0.0462
  233SOL    HW1  733   4.409   2.918   1.798  2.6046  2.1141 -0.2314
  233SOL    HW2  734   4.493   2.795   1.823 -2.8783 -1.8625  0.6295
  234SOL     OW  735   0.833   2.445   0.110 -0.6156  0.5374 -0.1118
  234SOL    HW1  736   0.851   2.511   0.043  0.5641 -0.4338 -0.7975
  234SOL    HW2  737   0.768   2.387   0.069  0.2772 -0.1888 -0.5360
  235SOL     OW  738   1.276   2.994   4.104  0.4185  0.1682 -0.2123
  235SOL    HW1  739   1.321   2.912   4.082  1.2447  0.0561  1.6351
  235SOL    HW2  740   1.316   3.059   4.047  0.4791 -0.5405 -0.9963
  236SOL     OW  741   1.599   0.172   0.792 -0.0182 -0.2721 -0.1439
  236SOL    HW1  742   1.576   0.079   0.784  0.9839 -0.7094  1.6442
  236SOL    HW2  743   1.690   0.176   0.761 -0.6363  0.4883 -2.0072
  237SOL     OW  744   3.778   4.766   4.563  0.1082  0.5730 -0.8072
  237SOL    HW1  745   3.700   4.788   4.511  1.2754  2.1865 -2.0197
  237SOL    HW2  746   3.840   4.731   4.498  0.4385 -0.6142  0.1221
  238SOL     OW  747   2.954   2.500   0.459  0.1178  0.0060  0.0851
  238SOL    HW1  748   3.026   2.563   0.465 -0.5533  1.1194 -2.3996
  238SOL    HW2  749   2.877   2.553   0.440 -1.0040 -1.3451  0.7270
  239SOL     OW  750   4.797   3.009   2.799  0.0963 -0.2511 -0.0031
  239SOL    HW1  751   4.740   2.966   2.862  1.5148  0.5703  1.9432
  239SOL    HW2  752   4.761   3.097   2.790  0.4947 -0.0232  0.5326
  240SOL     OW  753   3.035   2.933   2.125 -0.4875 -0.2960  0.1374
  240SOL    HW1  754   2.942   2.919   2.108 -0.1521 -1.4384 -0.8594
  240SOL    HW2  755   3.060   2.861   2.183 -0.9816  2.0001  3.5421
  241SOL     OW  756   3.960   4.029   4.440  0.0844  0.0065  0.1148
  241SOL    HW1  757   3.936   3.971   4.512 -0.9259  1.3151  0.8886
  241SOL    HW2  758   3.877   4.054   4.400  0.5459  0.3482 -0.6548
  242SOL     OW  759   1.179   3.251   1.239  0.2745  0.2311 -0.0577
  242SOL    HW1  760   1.108   3.206   1.285  0.6676 -0.9858 -0.5871
  242SOL    HW2  761   1.138   3.289   1.162 -0.0011  0.4821  0.2128
  243SOL     OW  762   4.327   2.456   4.470 -0.2308 -0.5272 -0.1192
  243SOL    HW1  763   4.317   2.373   4.424 -0.0242 -0.2939 -0.5876
  243SOL    HW2  764   4.238   2.479   4.499 -0.3539 -0.6914 -0.3692
  244SOL     OW  765   1.010   1.907   4.761  0.0832 -0.6314  0.2087
  244SOL    HW1  766   1.038   1.838   4.702 -0.3989 -0.6894  0.0417
  244SOL    HW2  767   0.978   1.860   4.839 -2.9565 -0.8200 -0.9957
  245SOL     OW  768   2.979   3.083   0.059 -0.1976  0.2861  0.6325
  245SOL    HW1  769   2.917   3.025   0.016  0.9720  0.3799 -1.2722
  245SOL    HW2  770   2.981   3.052   0.150 -1.5117 -0.9816  0.2687
  246SOL     OW  771   0.409   3.325   4.239 -0.6861  0.3539 -0.7017
  246SOL    HW1  772   0.328   3.375   4.236  0.3982  2.1722 -1.2215
  246SOL    HW2  773   0.402   3.263   4.166 -1.1951  1.1746 -1.3702
  247SOL     OW  774   0.457   4.926   0.425  0.4983 -0.1679  0.3558
  247SOL    HW1  775   0.472   5.017   0.449  0.5322  0.2875 -1.3124
  247SOL    HW2  776   0.378   4.928   0.370  0.6664 -1.0980  0.0623
  248SOL     OW  777   2.456   2.616   1.163  0.1335  0.6225  1.1938
  248SOL    HW1  778   2.470   2.676   1.236  1.7250 -0.6941  2.0394
  248SOL    HW2  779   2.516   2.544   1.180 -0.4483 -0.3700 -0.7193
  249SOL     OW  780   4.120   2.761   1.887 -0.1900 -0.3900 -0.2420
  249SOL    HW1  781   4.202   2.733   1.847 -0.2481 -1.6979  0.4927
  249SOL    HW2  782   4.072   2.680   1.904 -1.6231  0.3354 -0.5878
  250SOL     OW  783   1.940   2.196   3.761  0.6396  0.0501  0.1236
  250SOL    HW1  784   1.886   2.275   3.766  1.5581  0.6564  1.3387
  250SOL    HW2  785   2.030   2.230   3.751  1.1169 -0.7829  1.3249
  251SOL     OW  786   4.047   0.256   4.549  0.7757 -0.3160 -0.8443
  251SOL    HW1  787   4.124   0.300   4.511  0.8643 -1.1355 -1.6540
  251SOL    HW2  788   4.074   0.165   4.558 -0.2639 -0.7090 -1.5902
  252SOL     OW  789   0.765   4.259   2.934  0.3265 -0.5237 -0.8092
  252SOL    HW1  790   0.734   4.316   2.864 -0.9862 -0.3887 -0.1541
  252SOL    HW2  791   0.823   4.314   2.986  0.5428 -0.3404 -1.2390
  253SOL     OW  792   3.966   3.243   0.661 -0.3443  0.2628 -0.1838
  253SOL    HW1  793   3.970   3.244   0.565  0.5051  3.1403 -0.2313
  253SOL    HW2  794   4.036   3.183   0.687 -1.1094 -1.1871 -1.3305
  254SOL     OW  795   1.561   3.049   4.030  0.1156 -0.3890 -0.5632
  254SOL    HW1  796   1.579   3.019   3.940 -0.6051  0.0477 -0.8636
  254SOL    HW2  797   1.604   2.984   4.086  0.2491 -0.8826 -1.2241
  255SOL     OW  798   1.288   0.897   2.946  0.1802 -0.0352  0.0019
  255SOL    HW1  799   1.337   0.960   2.894 -0.1640  0.7670  0.6434
  255SOL    HW2  800   1.348   0.871   3.016  0.4410 -0.6920 -0.4485
  256SOL     OW  801   3.342   1.796   0.518  0.0734 -0.2023 -0.5345
  256SOL    HW1  802   3.327   1.829   0.607 -0.2754  2.2880 -1.4286
  256SOL    HW2  803   3.436   1.804   0.505 -0.1327  1.8347 -1.1673
  257SOL     OW  804   2.169   3.922   2.444  0.3539 -0.5639  1.0224
  257SOL    HW1  805   2.239   3.868   2.408 -1.1931 -1.4026 -0.9099
  257SOL    HW2  806   2.172   4.002   2.391 -0.4605 -0.8380  0.5413
  258SOL     OW  807   0.249   3.386   1.425 -0.0446 -0.0454  0.0339
  258SOL    HW1  808   0.174   3.368   1.368  0.8495 -2.4219 -0.4838
  258SOL    HW2  809   0.240   3.323   1.497  1.4780 -0.4376 -0.0899
  259SOL     OW  810   0.670   0.401   2.809  0.3181 -0.2161  0.1606
  259SOL    HW1  811   0.755   0.378   2.846  0.3102  0.0322  0.3353
  259SOL    HW2  812   0.683   0.488   2.770  0.0454 -0.0041  0.5350
  260SOL     OW  813   3.075   4.701   3.787  0.1998  0.4266  0.5816
  260SOL    HW1  814   3.114   4.782   3.819  1.2383  0.1856 -0.0346
  260SOL    HW2  815   3.074   4.711   3.692 -0.7046  0.1749  0.5558
  261SOL     OW  816   0.469   4.891   0.704 -0.7899  0.3515  0.1999
  261SOL    HW1  817   0.452   4.903   0.611  2.0405  3.9128 -0.0914
  261SOL    HW2  818   0.383   4.896   0.745 -1.9892  0.0029 -2.1036
  262SOL     OW  819   1.317   0.476   0.390 -0.5015  0.1472  0.0517
  262SOL    HW1  820   1.401   0.471   0.343 -0.2163 -1.3996  0.6801
  262SOL    HW2  821   1.299   0.386   0.417 -1.8197  0.6390  0.9061
  263SOL     OW  822   3.164   1.630   1.345  0.0519 -0.3266  0.7371
  263SOL    HW1  823   3.241   1.636   1.402  0.9606 -0.3703 -0.4561
  263SOL    HW2  824   3.165   1.540   1.312  0.1167 -0.0137 -0.1382
  264SOL     OW  825   0.836   4.094   2.559  0.5407 -0.0291 -0.0143
  264SOL    HW1  826   0.870   4.181   2.579 -0.2454 -0.0674  1.6508
  264SOL    HW2  827   0.823   4.053   2.644 -0.3816 -1.2806 -0.7213
  265SOL     OW  828   2.536   2.574   0.852 -0.1844 -0.1068  0.2186
  265SOL    HW1  829   2.546   2.482   0.875  2.3613  0.3070  1.0380
  265SOL    HW2  830   2.473   2.608   0.916 -0.1976 -0.9882  0.6894
  266SOL     OW  831   1.995   3.744   1.846 -0.8980 -0.0276  0.3145
  266SOL    HW1  832   1.932   3.763   1.916 -2.4403 -0.0339 -1.0154
  266SOL    HW2  833   1.947   3.760   1.765  0.5102 -1.0323 -0.7728
  267SOL     OW  834   0.803   3.429   2.646 -0.2518 -0.9389  0.8222
  267SOL    HW1  835   0.773   3.449   2.735 -0.0253  0.0233  0.6963
  267SOL    HW2  836   0.774   3.505   2.594  1.4030 -0.5086  0.4771
  268SOL     OW  837   1.565   3.081   3.546  0.8537  0.6111  0.3237
  268SOL    HW1  838   1.571   3.005   3.489 -0.1979  0.3388  0.5616
  268SOL    HW2  839   1.484   3.125   3.519  1.3075  1.5012  0.3691
  269SOL     OW  840   1.413   0.687   1.026  0.1843 -0.1423  0.4561
  269SOL    HW1  841   1.362   0.760   0.993 -0.9462 -0.8982  0.4592
  269SOL    HW2  842   1.432   0.710   1.117 -0.2114  0.1154  0.4732
  270SOL     OW  843   3.931   1.622   3.505 -0.0509  0.6244 -0.3902
  270SOL    HW1  844   3.971   1.649   3.587 -0.2703  0.9433 -0.3868
  270SOL    HW2  845   3.901   1.532   3.521  0.4059  0.4864 -0.3041
  271SOL     OW  846   0.332   1.023   0.736 -0.0068  0.0738 -0.0681
  271SOL    HW1  847   0.306   1.108   0.701 -2.1253  0.4961  2.2823
  271SOL    HW2  848   0.404   1.043   0.796  1.2437 -0.1956 -1.4197
  272SOL     OW  849   2.996   4.754   1.699 -0.2436  0.0151 -0.5226
  272SOL    HW1  850   2.978   4.690   1.630  0.1595 -0.1971 -0.4395
  272SOL    HW2  851   3.059   4.709   1.756 -1.2695 -0.1547  0.4916
  273SOL     OW  852   4.791   2.210   1.152 -0.3702 -0.7137 -0.5678
  273SOL    HW1  853   4.861   2.265   1.117  0.3968 -0.5582  1.1037
  273SOL    HW2  854   4.711   2.255   1.127  0.1937  0.2819 -0.6584
  274SOL     OW  855   1.639   0.660   4.703  0.5190 -0.1951 -0.5532
  274SOL    HW1  856   1.570   0.620   4.756  1.5005  0.5722  1.4022
  274SOL    HW2  857   1.671   0.733   4.756  1.9907  0.2322 -1.9538
  275SOL     OW  858   2.922   2.769   1.685  0.5872 -0.0179 -0.0291
  275SOL    HW1  859   2.887   2.695   1.735  0.5023  1.1268  1.6780
  275SOL    HW2  860   2.953   2.730   1.603 -1.8645 -1.5309 -0.3190
  276SOL     OW  861   0.119   0.912   3.906  0.2089  0.1913 -0.7471
  276SOL    HW1  862   0.161   0.956   3.980  0.6141 -1.1108 -0.1561
  276SOL    HW2  863   0.032   0.889   3.939 -0.0851  0.7325 -1.1298
  277SOL     OW  864   2.773   1.656   1.494 -0.2662 -0.2172  0.0461
  277SOL    HW1  865   2.869   1.662   1.489 -0.0248 -2.5667  0.4960
  277SOL    HW2  866   2.754   1.656   1.587 -0.5515 -1.0885  0.0008
  278SOL     OW  867   4.578   1.685   2.279  0.2627 -0.8773  0.0281
  278SOL    HW1  868   4.521   1.643   2.215  1.4827 -0.3096 -1.5067
  278SOL    HW2  869   4.579   1.777   2.252  0.9434 -0.6669  0.7575
  279SOL     OW  870   2.941   0.191   4.413  0.5448  0.0915 -0.0835
  279SOL    HW1  871   2.933   0.119   4.350  2.9764 -0.1932 -0.1376
  279SOL    HW2  872   3.014   0.244   4.381  0.5430  1.0733  1.4206
  280SOL     OW  873   1.447   4.664   2.862  0.4944 -0.4806 -0.1247
  280SOL    HW1  874   1.443   4.734   2.797  0.1786  2.2940  2.6468
  280SOL    HW2  875   1.538   4.633   2.859  0.7560  0.3247 -1.1249
  281SOL     OW  876   0.876   0.313   3.374  0.7581 -0.4636 -0.7162
  281SOL    HW1  877   0.780   0.310   3.372  0.7113 -4.9533 -0.2052
  281SOL    HW2  878   0.897   0.344   3.462 -0.3235 -1.7128  0.0247
  282SOL     OW  879   4.146   1.375   0.349  0.1412 -0.6483  0.4944
  282SOL    HW1  880   4.172   1.331   0.268 -0.3279  1.5011 -0.9093
  282SOL    HW2  881   4.052   1.363   0.354  0.2386 -1.2188  1.0121
  283SOL     OW  882   0.847   0.749   4.948 -0.5817 -0.3223 -0.2035
  283SOL    HW1  883   0.900   0.697   4.887  0.2107  1.2971 -0.9471
  283SOL    HW2  884   0.786   0.686   4.986 -0.3243 -1.6089 -1.8111
  284SOL     OW  885   3.234   0.067   2.195 -0.2420  0.2431  0.1777
  284SOL    HW1  886   3.220   0.085   2.102  1.6184  0.2867 -0.1343
  284SOL    HW2  887   3.315   0.017   2.198 -1.2745 -1.4603  1.6479
  285SOL     OW  888   2.429   3.664   4.929 -0.2578  0.4156  0.2085
  285SOL    HW1  889   2.429   3.713   5.011 -0.3527  2.8190 -1.1454
  285SOL    HW2  890   2.370   3.590   4.945  0.5843  0.1791  2.6151
  286SOL     OW  891   1.050   4.234   2.799 -0.3688  0.1840  0.2867
  286SOL    HW1  892   1.065   4.271   2.712 -0.1360 -0.4053  0.0679
  286SOL    HW2  893   1.112   4.161   2.805 -0.8531 -0.2115  0.6725
  287SOL     OW  894   3.190   2.713   1.855 -0.3842 -0.1160  0.3210
  287SOL    HW1  895   3.242   2.670   1.786 -0.2816 -0.5622  0.6743
  287SOL    HW2  896   3.240   2.791   1.878 -0.5214  0.1534 -0.2536
  288SOL     OW  897   2.215   4.060   3.031 -0.4020  0.1004  0.2323
  288SOL    HW1  898   2.308   4.077   3.017 -1.1158  2.0112 -3.6024
  288SOL    HW2  899   2.207   3.965   3.027  1.1897 -0.0292 -1.6852
  289SOL     OW  900   0.603   0.075   4.055  0.2643 -0.0862 -0.4568
  289SOL    HW1  901   0.526   0.090   4.110  0.5284  0.7451 -0.3081
  289SOL    HW2  902   0.612   0.155   4.004  0.8701 -0.2881 -0.6784
  290SOL     OW  903   1.052   0.972   4.024 -0.0393 -0.9730  0.3902
  290SOL    HW1  904   1.125   0.926   4.067  0.9174  1.7304  1.8695
  290SOL    HW2  905   1.067   0.960   3.931  1.8252 -1.2043  0.6910
  291SOL     OW  906   1.744   4.046   4.663 -0.1769 -0.1947  0.1118
  291SOL    HW1  907   1.663   3.996   4.654 -0.5502  0.3758  0.2861
  291SOL    HW2  908   1.718   4.137   4.652  0.5551 -0.0534 -0.5043
  292SOL     OW  909   2.486   4.830   2.721 -0.2722 -0.2058  0.2979
  292SOL    HW1  910   2.509   4.923   2.715  0.0517 -0.2143  1.2358
  292SOL    HW2  911   2.497   4.796   2.632 -2.0637  1.0283 -0.4600
  293SOL     OW  912   4.204   1.213   1.067 -0.0911  0.3488 -0.8075
  293SOL    HW1  913   4.227   1.140   1.125 -1.7827  1.3396  1.2581
  293SOL    HW2  914   4.253   1.196   0.986  0.0870 -2.6989 -0.1833
  294SOL     OW  915   4.586   2.439   3.324 -0.4093  0.1576 -0.1621
  294SOL    HW1  916   4.531   2.483   3.390  0.0646  1.0024 -0.3106
  294SOL    HW2  917   4.617   2.360   3.368 -0.2079  0.6418  0.5923
  295SOL     OW  918   2.881   1.131   0.058 -0.3040 -0.2039 -0.4755
  295SOL    HW1  919   2.857   1.187  -0.015 -0.1542  0.3971 -0.0724
  295SOL    HW2  920   2.799   1.119   0.107  0.1042  1.7473  0.8323
  296SOL     OW  921   4.511   3.927   2.836  0.1283 -0.7055  0.1262
  296SOL    HW1  922   4.430   3.884   2.806  0.3507 -0.8007 -0.3462
  296SOL    HW2  923   4.568   3.925   2.759  0.4076 -0.2179  0.3225
  297SOL     OW  924   3.207   1.254   0.814  0.0765  0.4473 -0.4360
  297SOL    HW1  925   3.233   1.285   0.727  0.0855 -0.1933 -0.6623
  297SOL    HW2  926   3.261   1.305   0.875  0.6472  0.3184 -0.8343
  298SOL     OW  927   4.828   1.964   0.182  0.1971 -0.1868 -0.1859
  298SOL    HW1  928   4.745   1.975   0.137  1.0003 -0.6242 -1.8248
  298SOL    HW2  929   4.810   1.899   0.250 -1.4133  1.6079  1.2363
  299SOL     OW  930   3.907   1.868   4.002 -0.2532  0.0203 -0.2398
  299SOL    HW1  931   3.980   1.878   3.942 -0.5330 -0.3895 -0.6526
  299SOL    HW2  932   3.863   1.953   4.002 -0.3155 -0.0118 -0.6982
  300SOL     OW  933   2.676   4.093   3.516 -0.0271 -0.2243  0.2071
  300SOL    HW1  934   2.701   4.002   3.503  0.7497  0.2017 -1.5924
  300SOL    HW2  935   2.587   4.098   3.481 -0.4080 -0.4519  1.1066
  301SOL     OW  936   1.442   0.406   4.304 -0.3872 -0.4232 -0.5648
  301SOL    HW1  937   1.409   0.372   4.387  0.5156 -0.1897 -0.1003
  301SOL    HW2  938   1.458   0.499   4.321  1.7803 -0.7848 -0.3419
  302SOL     OW  939   4.326   0.268   4.535  0.0276 -0.1590 -0.2914
  302SOL    HW1  940   4.393   0.332   4.512 -0.7702  0.8888  0.2416
  302SOL    HW2  941   4.283   0.305   4.611 -0.6471 -1.2047 -0.1471
  303SOL     OW  942   0.384   4.390   0.442  0.1879  0.4636 -0.7062
  303SOL    HW1  943   0.301   4.386   0.490  0.0445 -1.7537 -1.0198
  303SOL    HW2  944   0.401   4.299   0.417  4.0503  0.3436  1.5753
  304SOL     OW  945   3.142   0.198   1.952  0.2772 -0.4217  0.3461
  304SOL    HW1  946   3.234   0.210   1.929  0.3663  2.0158  1.6817
  304SOL    HW2  947   3.096   0.203   1.868  1.2201  0.1477 -0.1552
  305SOL     OW  948   1.596   2.525   1.875  0.0127  0.2462 -0.4773
  305SOL    HW1  949   1.580   2.585   1.948 -0.2017 -0.3144 -0.0592
  305SOL    HW2  950   1.578   2.577   1.796  2.0800  1.4502 -0.2443
  306SOL     OW  951   0.041   1.589   2.655  0.4824  0.4659 -0.0220
  306SOL    HW1  952  -0.035   1.569   2.600 -0.8628  0.9438  1.5566
  306SOL    HW2  953   0.004   1.633   2.731  2.4691  1.4524  0.4319
  307SOL     OW  954   3.056   0.115   0.975  0.1255 -0.3952 -0.2452
  307SOL    HW1  955   2.985   0.173   1.004 -1.4941 -2.1486 -0.4996
  307SOL    HW2  956   3.101   0.091   1.055 -1.5956 -1.7278  0.4077
  308SOL     OW  957   1.521   2.350   4.284 -0.3694 -0.1813 -0.1433
  308SOL    HW1  958   1.486   2.268   4.319  0.3070 -0.7943 -0.8614
  308SOL    HW2  959   1.465   2.418   4.321 -1.6243 -1.0464 -0.3913
  309SOL     OW  960   4.465   0.937   3.676 -1.0126  0.2512 -0.4667
  309SOL    HW1  961   4.551   0.979   3.679 -0.9940  0.2011 -0.2870
  309SOL    HW2  962   4.471   0.876   3.603 -0.7389 -0.0860 -0.1706
  310SOL     OW  963   1.681   2.566   0.517 -0.0997  0.1275  0.7025
  310SOL    HW1  964   1.663   2.608   0.433  1.4828 -2.0720 -0.8611
  310SOL    HW2  965   1.620   2.492   0.521  0.4906 -0.3594  0.9802
  311SOL     OW  966   4.658   1.949   3.719  0.8132 -0.3520 -0.5012
  311SOL    HW1  967   4.569   1.921   3.697 -0.4754  1.6069  1.7121
  311SOL    HW2  968   4.704   1.869   3.742 -1.2824 -1.1917  1.0840
  312SOL     OW  969   2.328   4.565   2.498 -0.0982  0.2805 -0.4563
  312SOL    HW1  970   2.411   4.613   2.498 -0.4720  1.1513 -3.7541
  312SOL    HW2  971   2.261   4.634   2.503 -0.7188 -0.4074  2.1346
  313SOL     OW  972   3.983   2.438   4.543  0.0276 -0.0499  0.3011
  313SOL    HW1  973   3.947   2.447   4.631  1.6176 -1.4275  1.1661
  313SOL    HW2  974   3.960   2.519   4.499 -2.0113  0.0897  1.5256
  314SOL     OW  975   1.595   2.783   2.839 -0.6847 -0.0916  0.5054
  314SOL    HW1  976   1.620   2.700   2.879 -0.3153  0.5831  1.7367
  314SOL    HW2  977   1.510   2.766   2.799 -1.0068 -0.8482  1.4750
  315SOL     OW  978   1.303   2.468   3.426  0.0715  0.2426  0.0634
  315SOL    HW1  979   1.325   2.388   3.377 -0.0188  0.7412 -0.8078
  315SOL    HW2  980   1.367   2.472   3.497  1.8204  0.8459 -1.4922
  316SOL     OW  981   1.979   2.568   3.817 -0.3193  0.5771  0.3130
  316SOL    HW1  982   2.062   2.540   3.779 -0.6104 -1.6665  1.1843
  316SOL    HW2  983   1.996   2.573   3.911 -0.7102  1.9356  0.3352
  317SOL     OW  984   2.391   2.352   4.281  0.0887  0.3750  0.2802
  317SOL    HW1  985   2.338   2.286   4.326  0.0160 -0.2831 -0.7386
  317SOL    HW2  986   2.328   2.409   4.238  0.1112 -1.6034 -2.6517
  318SOL     OW  987   4.205   0.072   0.826  0.1478  0.2363 -0.4939
  318SOL    HW1  988   4.289   0.078   0.871  0.3221 -2.2088 -0.3748
  318SOL    HW2  989   4.228   0.055   0.735 -0.1983 -0.5745 -0.4384
  319SOL     OW  990   1.483   3.764   3.808 -0.3051  0.1546 -0.1322
  319SOL    HW1  991   1.403   3.750   3.758 -0.8709  0.5680  0.6472
  319SOL    HW2  992   1.461   3.831   3.873  1.2033  1.7104 -1.1252
  320SOL     OW  993   3.085   1.322   2.671 -0.3265 -0.1502  0.3421
  320SOL    HW1  994   3.050   1.369   2.746  0.2013 -1.8478  1.7303
  320SOL    HW2  995   3.121   1.390   2.614 -2.8956  1.3835  0.4068
  321SOL     OW  996   0.946   0.984   2.266 -0.1704 -0.2768 -0.5663
  321SOL    HW1  997   0.867   1.033   2.245  0.6854  0.4039 -2.4215
  321SOL    HW2  998   0.927   0.895   2.235 -0.1767 -0.0804 -1.1430
  322SOL     OW  999   2.581   1.688   4.480  0.3396 -0.7261 -0.5156
  322SOL    HW1 1000   2.488   1.674   4.463  0.7908 -2.6555 -1.7365
  322SOL    HW2 1001   2.615   1.728   4.399  0.6402 -0.3465 -0.2084
  323SOL     OW 1002   0.495   1.372   0.847 -0.3323  0.4978  0.4194
  323SOL    HW1 1003   0.493   1.466   0.861  1.4050  1.2284 -3.0975
  323SOL    HW2 1004   0.414   1.353   0.800  0.0151  0.5397 -0.2049
  324SOL     OW 1005   4.702   2.959   1.964 -0.0151  0.3997 -0.2927
  324SOL    HW1 1006   4.658   2.991   2.043 -0.7050 -1.5153  0.1555
  324SOL    HW2 1007   4.641   2.894   1.928  1.1959 -0.2134 -1.2871
  325SOL     OW 1008   2.195   2.574   2.414 -0.7032 -0.4644  0.0863
  325SOL    HW1 1009   2.144   2.548   2.337  0.2587 -0.7655 -0.4736
  325SOL    HW2 1010   2.284   2.542   2.396 -0.0258  1.0903  0.4891
  326SOL     OW 1011   0.684   4.704   4.763  0.2870  0.0145  0.3792
  326SOL    HW1 1012   0.601   4.743   4.790 -0.4743 -1.7181  0.6529
  326SOL    HW2 1013   0.738   4.704   4.842  0.2786  0.4630  0.3870
  327SOL     OW 1014   0.348   0.543   3.018  0.0160 -0.2044  0.5232
  327SOL    HW1 1015   0.425   0.580   2.975  1.0742 -0.9227  1.7161
  327SOL    HW2 1016   0.276   0.598   2.989  1.3918  2.4745  1.7391
  328SOL     OW 1017   1.133   0.117   2.752 -0.9432  0.5723  0.0806
  328SOL    HW1 1018   1.117   0.107   2.846  0.4755  1.5089  0.4578
  328SOL    HW2 1019   1.054   0.160   2.718 -1.6619 -0.2017  0.7460
  329SOL     OW 1020   4.142   3.045   2.293  0.7027 -0.1045  0.2470
  329SOL    HW1 1021   4.135   2.996   2.211  1.6925 -1.3853  0.8852
  329SOL    HW2 1022   4.089   3.123   2.279 -0.6607 -1.1853 -0.9451
  330SOL     OW 1023   2.629   4.801   0.577 -0.3595  0.1887  0.5642
  330SOL    HW1 1024   2.549   4.799   0.526 -1.0842 -3.5051  1.5895
  330SOL    HW2 1025   2.607   4.854   0.654 -1.8069 -0.7095  0.7914
  331SOL     OW 1026   3.916   3.032   4.465  0.4919 -0.1968 -0.2502
  331SOL    HW1 1027   3.926   2.967   4.535  0.7942 -0.2919 -0.3803
  331SOL    HW2 1028   3.949   3.113   4.503 -0.1518 -0.0536  0.0079
  332SOL     OW 1029   4.941   4.025   1.871  0.0349  0.3703  0.0571
  332SOL    HW1 1030   4.992   4.071   1.937  2.3579  0.2937 -1.5588
  332SOL    HW2 1031   4.977   3.937   1.870  0.4326  0.5217 -1.6575
  333SOL     OW 1032   0.409   3.926   4.892  0.4067 -0.3956  0.3452
  333SOL    HW1 1033   0.485   3.874   4.919 -1.5624 -2.7542  1.6404
  333SOL    HW2 1034   0.377   3.883   4.813  0.9451  1.2548 -0.8521
  334SOL     OW 1035   4.538   0.431   4.475  0.6723 -0.0165  0.5468
  334SOL    HW1 1036   4.631   0.425   4.454  0.7138 -0.6445  0.8862
  334SOL    HW2 1037   4.507   0.508   4.428  1.4607  0.4475  0.7753
  335SOL     OW 1038   0.472   4.798   1.981  0.0788  0.1387  0.3128
  335SOL    HW1 1039   0.384   4.775   2.009  0.2977 -0.1813  0.7532
  335SOL    HW2 1040   0.523   4.801   2.062  0.3800  0.7280  0.1042
  336SOL     OW 1041   4.423   4.671   4.295  0.0017  0.5761  0.1350
  336SOL    HW1 1042   4.346   4.613   4.296 -0.8212  1.6352 -0.1349
  336SOL    HW2 1043   4.450   4.675   4.387 -0.4205  0.4011  0.2717
  337SOL     OW 1044   2.922   1.521   4.309 -0.1161  0.2169  0.0746
  337SOL    HW1 1045   3.010   1.507   4.274 -0.7795  1.2307 -2.1986
  337SOL    HW2 1046   2.883   1.434   4.313 -0.9875  0.1612 -4.7253
  338SOL     OW 1047   0.721   1.060   3.513  0.0085  0.0928 -0.4089
  338SOL    HW1 1048   0.700   0.998   3.583 -0.0796 -0.5651 -1.0070
  338SOL    HW2 1049   0.652   1.126   3.518  1.3028  1.4135  1.6553
  339SOL     OW 1050   1.067   0.775   0.811 -0.4333  0.1509  0.5630
  339SOL    HW1 1051   1.083   0.726   0.892 -1.7847  0.3541  0.9790
  339SOL    HW2 1052   0.982   0.743   0.780 -0.5683  1.0573 -0.0345
  340SOL     OW 1053   3.238   0.205   2.428  0.5111  0.0903  0.1238
  340SOL    HW1 1054   3.330   0.190   2.450  0.5446  1.0221  0.6742
  340SOL    HW2 1055   3.231   0.178   2.336  0.9795 -1.3608  0.4878
  341SOL     OW 1056   2.021   4.783   1.081 -0.0317  0.2507  0.4265
  341SOL    HW1 1057   2.050   4.765   0.992  0.7260  0.1953  0.6725
  341SOL    HW2 1058   2.068   4.719   1.134 -0.2283  0.4932  0.8975
  342SOL     OW 1059   3.659   2.802   4.357  0.3329  0.1981  0.1165
  342SOL    HW1 1060   3.607   2.802   4.276 -0.0073  0.1435  0.3339
  342SOL    HW2 1061   3.613   2.742   4.415  0.5361  0.2946  0.3803
  343SOL     OW 1062   2.265   1.302   0.460  0.3170  0.1313  0.0807
  343SOL    HW1 1063   2.246   1.304   0.553 -1.8737  1.5450 -0.3239
  343SOL    HW2 1064   2.326   1.375   0.446 -0.2773  0.6649  0.2442
  344SOL     OW 1065   1.645   1.001   2.633 -0.8813 -0.6828 -0.0121
  344SOL    HW1 1066   1.716   0.970   2.690 -0.4202  0.1473 -0.1051
  344SOL    HW2 1067   1.677   0.985   2.544 -0.4388  0.4060 -0.0749
  345SOL     OW 1068   4.177   0.367   2.214 -0.0815 -0.0836 -0.0492
  345SOL    HW1 1069   4.091   0.353   2.254 -1.0277  0.9060 -1.6505
  345SOL    HW2 1070   4.222   0.426   2.274 -0.6725 -0.2498  0.5794
  346SOL     OW 1071   0.743   2.803   4.486 -0.4931  0.8201 -0.9484
  346SOL    HW1 1072   0.771   2.740   4.420 -3.1854 -0.7722 -0.7105
  346SOL    HW2 1073   0.651   2.820   4.466 -0.6505  2.3623  0.8033
  347SOL     OW 1074   2.875   1.442   2.095 -0.1576 -0.9210 -0.0250
  347SOL    HW1 1075   2.888   1.352   2.128 -0.3069 -1.1404 -0.5589
  347SOL    HW2 1076   2.826   1.431   2.014 -0.6026 -0.3169  0.1540
  348SOL     OW 1077   2.873   4.077   1.492  0.1748  0.3278 -0.3241
  348SOL    HW1 1078   2.845   4.104   1.404  0.7585  0.7744 -0.3819
  348SOL    HW2 1079   2.833   4.141   1.550  1.9294  1.6820 -0.4972
  349SOL     OW 1080   4.072   0.487   4.028  0.3486  0.2573 -0.2275
  349SOL    HW1 1081   4.128   0.444   3.964  0.7940  1.0461 -0.3881
  349SOL    HW2 1082   3.983   0.475   3.995  0.4685 -0.4998 -0.2795
  350SOL     OW 1083   3.773   4.736   0.909 -0.1358  0.2899 -0.7822
  350SOL    HW1 1084   3.832   4.811   0.918  0.2247  0.0016 -0.7094
  350SOL    HW2 1085   3.708   4.748   0.979 -0.8743  1.2373 -1.6050
  351SOL     OW 1086   2.906   2.786   1.187  0.0519  0.3473 -0.0096
  351SOL    HW1 1087   2.841   2.789   1.117  1.1329  2.4544 -1.0050
  351SOL    HW2 1088   2.966   2.717   1.162 -0.8522 -0.4943  0.0769
  352SOL     OW 1089   3.899   3.807   4.562  0.2457 -0.3480  0.1908
  352SOL    HW1 1090   3.907   3.794   4.657 -0.4883  0.2432  0.3430
  352SOL    HW2 1091   3.982   3.775   4.527  0.7925  0.0207  1.0951
  353SOL     OW 1092   4.187   2.406   2.202 -0.6398  0.0705 -0.0084
  353SOL    HW1 1093   4.261   2.465   2.188 -0.6341 -0.0646 -0.5806
  353SOL    HW2 1094   4.212   2.325   2.157 -1.8703  0.6080 -1.7515
  354SOL     OW 1095   4.677   2.603   3.819  0.0647 -0.4508 -0.2972
  354SOL    HW1 1096   4.759   2.650   3.810  0.1823 -0.1832  1.8394
  354SOL    HW2 1097   4.702   2.513   3.840 -0.1141  0.0325  2.2745
  355SOL     OW 1098   1.681   4.085   2.881  0.1005  0.1755 -0.1758
  355SOL    HW1 1099   1.684   4.120   2.970  2.3980 -0.5013  0.0741
  355SOL    HW2 1100   1.632   4.004   2.889  1.7629 -0.7885  0.8849
  356SOL     OW 1101   4.458   3.645   0.287  0.5016  0.2863  0.2928
  356SOL    HW1 1102   4.545   3.626   0.322  2.1228  3.0506 -1.7813
  356SOL    HW2 1103   4.425   3.717   0.340 -0.3449 -0.4103  0.7432
  357SOL     OW 1104   3.617   0.795   3.451 -0.1404 -0.1498  0.0130
  357SOL    HW1 1105   3.568   0.713   3.458 -1.2552  0.5359  0.5386
  357SOL    HW2 1106   3.577   0.840   3.376  0.0124  0.2142  0.1512
  358SOL     OW 1107   3.941   3.413   2.185  0.4323 -0.0144  0.5802
  358SOL    HW1 1108   3.869   3.463   2.224  0.5208  1.7344 -1.3272
  358SOL    HW2 1109   3.944   3.442   2.094  1.0190 -3.0119 -0.4594
  359SOL     OW 1110   0.101   1.589   1.619 -0.2910 -0.0841  0.3711
  359SOL    HW1 1111   0.038   1.633   1.677 -0.7425  0.3500 -0.4351
  359SOL    HW2 1112   0.187   1.616   1.653 -0.5469  0.1721  0.8304
  360SOL     OW 1113   3.451   0.823   0.095  0.0480  0.2273  0.2852
  360SOL    HW1 1114   3.439   0.728   0.095  1.8720 -0.0436  1.5626
  360SOL    HW2 1115   3.378   0.856   0.148  0.1964 -0.5820  1.0049
  361SOL     OW 1116   4.249   0.394   4.745 -0.3981 -0.6259 -0.1104
  361SOL    HW1 1117   4.185   0.461   4.771  2.2070  2.7636 -1.6425
  361SOL    HW2 1118   4.333   0.428   4.776  1.3204 -2.2303 -2.6872
  362SOL     OW 1119   3.103   1.131   0.214 -0.4304  0.1650  0.2667
  362SOL    HW1 1120   3.040   1.144   0.143  0.4819 -0.5493 -0.6824
  362SOL    HW2 1121   3.070   1.188   0.284 -1.5681  0.5768 -0.5604
  363SOL     OW 1122   1.928   0.917   2.616  0.0557  0.4529  0.1017
  363SOL    HW1 1123   1.962   0.901   2.704  0.7293 -1.4660 -0.4550
  363SOL    HW2 1124   1.936   1.012   2.605 -1.8688  1.0674  2.7807
  364SOL     OW 1125   4.208   3.483   2.158 -0.4403 -0.2188 -0.1088
  364SOL    HW1 1126   4.243   3.394   2.153 -0.0139 -0.0103 -1.1269
  364SOL    HW2 1127   4.119   3.472   2.191 -0.2422 -0.9760  0.1898
  365SOL     OW 1128   2.738   2.112   1.341 -0.5507  0.0687  0.3000
  365SOL    HW1 1129   2.801   2.053   1.301 -0.2300  0.4052  0.2965
  365SOL    HW2 1130   2.763   2.199   1.309 -0.2239  0.3588  1.2988
  366SOL     OW 1131   0.248   2.818   1.197 -0.0649 -0.1064  0.1657
  366SOL    HW1 1132   0.314   2.763   1.156  0.3830  0.7360 -0.2751
  366SOL    HW2 1133   0.209   2.763   1.265 -0.3536 -1.3087 -0.9315
  367SOL     OW 1134   1.510   3.874   2.854 -0.5997  0.2499 -0.0367
  367SOL    HW1 1135   1.435   3.833   2.898  0.6836 -3.8528 -1.3229
  367SOL    HW2 1136   1.486   3.877   2.762 -0.0343  1.1327 -0.1744
  368SOL     OW 1137   0.340   2.468   3.966 -0.3290  0.2375 -0.1680
  368SOL    HW1 1138   0.247   2.489   3.958 -0.2307  0.7523  0.0512
  368SOL    HW2 1139   0.354   2.398   3.901 -0.8927  0.0631 -0.1085
  369SOL     OW 1140   0.348   0.661   3.266  0.0435 -0.1875 -0.2145
  369SOL    HW1 1141   0.333   0.610   3.186  1.3022  0.5945 -0.9802
  369SOL    HW2 1142   0.440   0.686   3.261  0.2879 -0.5436  1.7516
  370SOL     OW 1143   4.718   4.637   4.774 -0.4940  0.2493  0.0678
  370SOL    HW1 1144   4.646   4.647   4.836  0.1865  0.2744  0.8740
  370SOL    HW2 1145   4.769   4.564   4.809 -2.3556 -2.6730 -2.7238
  371SOL     OW 1146   4.879   4.120   1.311  0.0444 -0.0272  0.1260
  371SOL    HW1 1147   4.824   4.087   1.240 -0.0649  2.3146 -0.9865
  371SOL    HW2 1148   4.819   4.129   1.385 -0.1873 -1.0767  0.0759
  372SOL     OW 1149   4.484   3.582   4.599  0.4782 -0.1291  0.3095
  372SOL    HW1 1150   4.399   3.624   4.613 -0.1725 -1.4540  0.4587
  372SOL    HW2 1151   4.541   3.620   4.667 -0.7107 -1.1654  1.9658
  373SOL     OW 1152   3.370   4.041   1.965  0.0521 -0.0099 -0.5679
  373SOL    HW1 1153   3.465   4.053   1.963 -0.0673  1.0773 -0.0478
  373SOL    HW2 1154   3.349   4.001   1.880  0.9846 -0.4214 -0.6143
  374SOL     OW 1155   0.511   0.040   2.481  0.1900  0.5136 -0.3386
  374SOL    HW1 1156   0.513  -0.029   2.547 -2.1135 -0.3330 -1.0288
  374SOL    HW2 1157   0.539   0.119   2.526  0.3803 -0.3863  1.1669
  375SOL     OW 1158   3.543   4.111   2.533 -0.1087 -0.4506 -0.4188
  375SOL    HW1 1159   3.634   4.133   2.554 -0.4676  0.3683  0.3612
  375SOL    HW2 1160   3.506   4.082   2.617 -1.3626  2.0898 -0.0260
  376SOL     OW 1161   3.547   3.724   2.689 -0.0496  0.5536  0.0981
  376SOL    HW1 1162   3.488   3.661   2.732 -1.4690  1.2705 -0.7151
  376SOL    HW2 1163   3.513   3.810   2.715  0.5320  0.9828 -0.5220
  377SOL     OW 1164   1.029   1.344   0.162  0.2150  0.2261  0.3936
  377SOL    HW1 1165   1.020   1.285   0.237  1.0208 -0.0836  0.2496
  377SOL    HW2 1166   1.103   1.309   0.112  0.0979  0.8088 -0.2012
  378SOL     OW 1167   3.464   3.987   2.749  0.3556 -0.7318 -0.0844
  378SOL    HW1 1168   3.369   3.979   2.758  0.0409  0.5936 -1.7256
  378SOL    HW2 1169   3.494   4.018   2.835 -0.9566  0.7014 -0.1156
  379SOL     OW 1170   4.877   4.394   1.289 -0.0673 -0.0139 -0.0079
  379SOL    HW1 1171   4.880   4.298   1.279 -0.0795  0.0317 -0.4493
  379SOL    HW2 1172   4.865   4.407   1.383  1.0549 -0.4365  0.2193
  380SOL     OW 1173   0.659   0.370   2.418  0.2419 -0.1653 -0.2818
  380SOL    HW1 1174   0.619   0.438   2.472  2.8973  0.5025  0.9858
  380SOL    HW2 1175   0.584   0.325   2.378 -1.8199  0.2225  2.7747
  381SOL     OW 1176   0.295   0.333   4.335  0.2153  0.1331 -0.0726
  381SOL    HW1 1177   0.310   0.242   4.310  2.6668  0.1860  0.9176
  381SOL    HW2 1178   0.293   0.332   4.431 -1.3293  0.9588 -0.0471
  382SOL     OW 1179   0.760   4.008   0.008 -0.3310 -0.6166 -0.0431
  382SOL    HW1 1180   0.750   3.997  -0.086  2.6950 -0.9979 -0.4123
  382SOL    HW2 1181   0.722   3.929   0.046 -0.5705 -0.9818 -1.0189
  383SOL     OW 1182   2.542   1.456   0.227  0.3882 -0.3807 -0.2811
  383SOL    HW1 1183   2.542   1.386   0.292  0.1608 -1.7470 -1.6911
  383SOL    HW2 1184   2.453   1.491   0.230  0.9524  1.0256  1.5902
  384SOL     OW 1185   3.154   2.487   0.103  0.2167  0.2878 -0.0936
  384SOL    HW1 1186   3.105   2.552   0.155 -0.7660 -0.0395 -0.5918
  384SOL    HW2 1187   3.139   2.405   0.149  3.3200  0.6555  1.8722
  385SOL     OW 1188   0.069   0.310   1.054  0.4864 -0.1718  0.0161
  385SOL    HW1 1189   0.039   0.389   1.010  0.0848 -0.0416  0.5073
  385SOL    HW2 1190   0.164   0.313   1.048  0.4663  0.2959 -0.0606
  386SOL     OW 1191   3.627   2.653   1.609  0.0199  0.3713 -0.2457
  386SOL    HW1 1192   3.664   2.739   1.590  0.6809 -0.2020 -1.7464
  386SOL    HW2 1193   3.579   2.629   1.529  0.5325 -0.9965 -0.1759
  387SOL     OW 1194   1.479   1.819   3.781 -0.7595  0.6394  0.3627
  387SOL    HW1 1195   1.561   1.828   3.830  0.3189 -0.4071 -1.1488
  387SOL    HW2 1196   1.443   1.908   3.778  0.6118  1.2263  0.5832
  388SOL     OW 1197   4.574   3.783   1.099  0.0932 -0.0548 -0.1807
  388SOL    HW1 1198   4.610   3.833   1.026  0.0461  0.4608  0.1448
  388SOL    HW2 1199   4.649   3.771   1.159 -0.6605  2.9423  1.5802
  389SOL     OW 1200   4.614   1.584   2.994 -0.3221  0.3707  0.6916
  389SOL    HW1 1201   4.635   1.491   2.980 -1.4657  0.2685 -0.6449
  389SOL    HW2 1202   4.683   1.631   2.947 -0.3171  0.1555  0.4750
  390SOL     OW 1203   0.386   2.898   3.919 -0.6576  0.3650  0.0050
  390SOL    HW1 1204   0.351   2.968   3.864 -1.6529  0.3609  0.6055
  390SOL    HW2 1205   0.321   2.828   3.913 -0.1463 -0.1281  0.1738
  391SOL     OW 1206   2.316   0.323   3.929  0.6260  0.2117 -0.6279
  391SOL    HW1 1207   2.371   0.340   4.006 -0.2175  0.1422 -0.0047
  391SOL    HW2 1208   2.301   0.409   3.891 -1.8076  0.7337  1.2717
  392SOL     OW 1209   1.035   3.304   2.869 -0.1198  0.1025  0.1913
  392SOL    HW1 1210   1.038   3.246   2.946  0.0431 -0.9679 -0.5945
  392SOL    HW2 1211   1.038   3.244   2.795 -0.8941  1.0850 -0.6575
  393SOL     OW 1212   0.538   1.859   2.406 -0.0525 -0.0831 -0.0077
  393SOL    HW1 1213   0.540   1.951   2.381 -0.7559  0.1542  0.7683
  393SOL    HW2 1214   0.592   1.815   2.340  1.2289  1.0338  0.2535
  394SOL     OW 1215   1.963   1.598   2.005 -0.5769  0.3158  0.6010
  394SOL    HW1 1216   1.919   1.612   2.089  0.7162 -0.0107  1.3626
  394SOL    HW2 1217   1.954   1.681   1.959 -2.2157  0.1731  0.5954
  395SOL     OW 1218   3.822   0.286   4.372 -0.1437 -0.2645  0.1725
  395SOL    HW1 1219   3.815   0.381   4.365 -0.1205  0.1161  3.4144
  395SOL    HW2 1220   3.908   0.271   4.411 -0.6522 -1.4575  0.8998
  396SOL     OW 1221   3.025   2.100   1.120 -0.2586 -0.0741 -0.4781
  396SOL    HW1 1222   3.074   2.018   1.131 -0.9457 -0.7477 -2.1300
  396SOL    HW2 1223   3.084   2.156   1.070  0.5011  0.7663  1.2616
  397SOL     OW 1224   3.039   4.403   1.361 -0.1894 -0.8014 -0.0349
  397SOL    HW1 1225   2.971   4.377   1.300  0.0806  0.6803 -1.0301
  397SOL    HW2 1226   2.992   4.434   1.438 -0.6048 -0.8151 -0.2790
  398SOL     OW 1227   3.345   3.601   1.937  0.3072 -0.2380 -0.2485
  398SOL    HW1 1228   3.311   3.669   1.996  2.6954  0.7436  0.1133
  398SOL    HW2 1229   3.268   3.551   1.912 -1.3299  1.6105  0.7661
  399SOL     OW 1230   4.106   4.197   4.265 -0.0224 -0.0797  0.0873
  399SOL    HW1 1231   4.101   4.107   4.299 -0.1823 -0.1310 -0.0718
  399SOL    HW2 1232   4.118   4.186   4.171 -0.5131  0.0711  0.0061
  400SOL     OW 1233   1.354   1.234   2.136  0.1712 -0.4911  0.6865
  400SOL    HW1 1234   1.419   1.203   2.073 -0.4525 -0.2607 -0.0924
  400SOL    HW2 1235   1.285   1.168   2.134 -0.7393  0.4419 -0.3013
  401SOL     OW 1236   0.518   2.744   0.975 -0.2468 -0.5445  0.4285
  401SOL    HW1 1237   0.535   2.776   0.887 -1.8531 -1.3383 -0.2302
  401SOL    HW2 1238   0.563   2.805   1.033 -0.2277  0.7542 -0.8989
  402SOL     OW 1239   4.077   2.588   2.385 -0.7970 -0.6015 -0.2485
  402SOL    HW1 1240   4.132   2.546   2.319  1.2211 -0.9878  1.5491
  402SOL    HW2 1241   4.044   2.516   2.439 -0.0806 -0.1523  0.8279
  403SOL     OW 1242   4.116   4.319   2.254 -0.4381  0.2374  0.1800
  403SOL    HW1 1243   4.196   4.367   2.276  0.5316 -1.4082  0.3943
  403SOL    HW2 1244   4.089   4.356   2.170 -0.4352  1.9825  0.9036
  404SOL     OW 1245   3.051   0.037   3.419 -0.0779 -0.0385  0.2481
  404SOL    HW1 1246   2.970   0.052   3.371 -0.7735 -2.1419  0.6411
  404SOL    HW2 1247   3.036  -0.046   3.465  1.1185  1.0823  2.8633
  405SOL     OW 1248   2.536   2.846   4.449  0.6401  0.1013  0.3029
  405SOL    HW1 1249   2.631   2.834   4.439  0.8998  0.2663  2.3111
  405SOL    HW2 1250   2.508   2.774   4.505 -0.0363  1.2497  1.4936
  406SOL     OW 1251   0.744   1.874   3.334  0.1310 -0.3778 -0.1424
  406SOL    HW1 1252   0.759   1.942   3.400  0.3832 -2.9506  2.6725
  406SOL    HW2 1253   0.830   1.835   3.320 -0.1555 -0.7103 -1.0418
  407SOL     OW 1254   1.381   3.325   0.331  0.1881  0.2076 -0.0473
  407SOL    HW1 1255   1.410   3.391   0.268  1.1276 -1.5801 -1.5794
  407SOL    HW2 1256   1.301   3.289   0.293 -0.8135  1.0179  1.2154
  408SOL     OW 1257   3.210   1.002   3.734 -0.7288 -0.1593  0.3431
  408SOL    HW1 1258   3.279   0.957   3.783 -0.7766 -0.2810  0.2976
  408SOL    HW2 1259   3.210   1.090   3.770  1.6762  0.8821 -1.8421
  409SOL     OW 1260   0.710   4.751   4.478 -0.0092  0.0197  0.7506
  409SOL    HW1 1261   0.698   4.769   4.571  2.0913  0.9441  0.9076
  409SOL    HW2 1262   0.801   4.776   4.461 -0.3782 -0.0416 -1.5814
  410SOL     OW 1263   4.756   0.520  -0.027  0.3247  0.3130 -0.4636
  410SOL    HW1 1264   4.688   0.458  -0.055  0.2744  1.0016 -1.9862
  410SOL    HW2 1265   4.837   0.470  -0.031  0.1317 -0.0153 -0.3818
  411SOL     OW 1266   2.900   0.344   1.115  0.0464  0.3871  0.0176
  411SOL    HW1 1267   2.832   0.285   1.145  1.0384 -0.8883 -0.1733
  411SOL    HW2 1268   2.873   0.368   1.026  0.9326 -1.9229 -0.9466
  412SOL     OW 1269   0.502   0.398   4.155 -0.5132 -0.2762 -0.5409
  412SOL    HW1 1270   0.416   0.370   4.187 -0.0365 -1.2460 -0.0651
  412SOL    HW2 1271   0.565   0.351   4.210  0.3320 -1.2398 -2.2139
  413SOL     OW 1272   2.790   0.398   4.504  0.3827 -0.1885  0.0224
  413SOL    HW1 1273   2.838   0.323   4.469  0.3793 -0.0303 -0.3231
  413SOL    HW2 1274   2.830   0.474   4.463  0.0302 -0.0367 -0.0461
  414SOL     OW 1275   0.456   4.460   1.721  0.1613  0.3292  0.0026
  414SOL    HW1 1276   0.483   4.551   1.710 -1.6092  0.7996 -0.8108
  414SOL    HW2 1277   0.471   4.419   1.636  1.7162 -0.3928  0.5891
  415SOL     OW 1278   3.575   3.241   1.964  0.5977 -0.1828  0.1509
  415SOL    HW1 1279   3.500   3.300   1.970 -0.4643 -1.5161  0.3094
  415SOL    HW2 1280   3.538   3.153   1.969  2.1761 -0.8825  0.2488
  416SOL     OW 1281   0.843   4.728   0.965 -0.5112 -0.4272  0.1939
  416SOL    HW1 1282   0.926   4.761   1.001 -1.1343  0.3209  0.9868
  416SOL    HW2 1283   0.810   4.669   1.033 -0.6586 -0.6616 -0.0848
  417SOL     OW 1284   1.578   3.170   1.114  0.2739  0.0397  0.3642
  417SOL    HW1 1285   1.519   3.208   1.179 -0.5095  0.1642 -0.3946
  417SOL    HW2 1286   1.578   3.076   1.134 -0.2789  0.0242  0.2959
  418SOL     OW 1287   3.067   3.381   4.382  0.3498 -0.3497 -0.0641
  418SOL    HW1 1288   3.133   3.407   4.447  1.0283  1.4542 -1.3861
  418SOL    HW2 1289   2.988   3.428   4.408  0.8124  0.9268 -0.8908
  419SOL     OW 1290   4.514   1.410   1.460 -0.2085 -0.1695  0.4434
  419SOL    HW1 1291   4.552   1.451   1.538  0.1681 -0.7855  0.5917
  419SOL    HW2 1292   4.480   1.326   1.491  0.0005 -0.4479 -0.0711
  420SOL     OW 1293   3.408   3.755   4.771 -0.3215 -0.2075 -0.2991
  420SOL    HW1 1294   3.455   3.756   4.855  0.3447 -1.5522 -0.6355
  420SOL    HW2 1295   3.319   3.781   4.793  0.1002  0.4979  0.6602
  421SOL     OW 1296   0.024   2.457   2.509 -0.2795  0.3610 -0.1210
  421SOL    HW1 1297  -0.058   2.502   2.529 -0.1138  0.6572 -0.0916
  421SOL    HW2 1298   0.074   2.460   2.590  0.2903  1.3437 -0.4833
  422SOL     OW 1299   2.659   3.322   1.793 -0.3612 -0.2321 -0.1751
  422SOL    HW1 1300   2.710   3.305   1.872 -1.2343 -0.1138  0.4248
  422SOL    HW2 1301   2.678   3.247   1.736  0.3923 -0.2434  0.0783
  423SOL     OW 1302   3.680   1.762   2.670 -0.3695  0.4213 -0.0691
  423SOL    HW1 1303   3.599   1.762   2.722 -0.6203 -1.4850 -0.3893
  423SOL    HW2 1304   3.706   1.670   2.666  0.7964  0.7765 -1.5676
  424SOL     OW 1305   4.665   3.417   4.002 -0.2403 -0.4823  0.2437
  424SOL    HW1 1306   4.747   3.461   3.980  0.1694 -1.0154  0.6766
  424SOL    HW2 1307   4.607   3.435   3.927  0.7485 -1.3025 -0.7609
  425SOL     OW 1308   1.051   4.492   0.368  0.0592 -0.1327 -0.4730
  425SOL    HW1 1309   1.088   4.408   0.392  0.1178  0.2519  0.8362
  425SOL    HW2 1310   0.961   4.472   0.340 -0.0215 -0.5869  0.1061
  426SOL     OW 1311   0.496   3.608   4.128 -0.0634  0.0044 -0.0607
  426SOL    HW1 1312   0.469   3.525   4.088 -0.7831  1.5228 -3.0779
  426SOL    HW2 1313   0.541   3.583   4.208 -4.1775 -3.1079  1.6641
  427SOL     OW 1314   0.598   0.095   3.719 -0.7126  0.1195 -0.4575
  427SOL    HW1 1315   0.573   0.004   3.735  0.4977 -0.7836 -3.0443
  427SOL    HW2 1316   0.517   0.139   3.696 -1.1960 -0.5037  0.0210
  428SOL     OW 1317   2.765   4.189   1.967 -0.0588 -0.2443 -0.1758
  428SOL    HW1 1318   2.845   4.136   1.965  0.6456  0.8164 -1.3421
  428SOL    HW2 1319   2.752   4.207   2.060 -0.1456 -2.1607  0.2320
  429SOL     OW 1320   2.476   1.376   4.400  0.8774 -0.1934 -0.3055
  429SOL    HW1 1321   2.399   1.319   4.407  0.6033  0.0801 -0.9779
  429SOL    HW2 1322   2.440   1.464   4.389  1.3050  0.1857  1.1659
  430SOL     OW 1323   3.816   2.828   0.712  0.1595  0.9498  0.0542
  430SOL    HW1 1324   3.860   2.748   0.739  0.8266  1.2708 -0.0465
  430SOL    HW2 1325   3.807   2.879   0.792 -0.3517  0.7402  0.1350
  431SOL     OW 1326   4.218   2.174   2.470 -0.9054 -0.5852  0.1231
  431SOL    HW1 1327   4.287   2.115   2.439  0.2862  0.8000  0.0063
  431SOL    HW2 1328   4.185   2.216   2.390 -1.5719 -0.9100  0.2249
  432SOL     OW 1329   3.513   3.264   2.580 -0.7228  0.1118  0.5659
  432SOL    HW1 1330   3.551   3.351   2.572 -1.3970  0.3460 -0.2558
  432SOL    HW2 1331   3.436   3.266   2.523  0.0065 -1.4490 -0.5458
  433SOL     OW 1332   1.158   1.643   2.987 -0.0912  0.1848 -0.8306
  433SOL    HW1 1333   1.095   1.620   3.055  1.7736 -0.1690  0.8667
  433SOL    HW2 1334   1.169   1.562   2.936 -1.5552  0.4768 -1.6574
  434SOL     OW 1335   3.420   4.379   0.383 -0.1231 -0.5064  0.1492
  434SOL    HW1 1336   3.326   4.376   0.405 -0.0173 -0.2456  0.6722
  434SOL    HW2 1337   3.459   4.312   0.439  0.0513 -0.3535  0.2110
  435SOL     OW 1338   2.321   0.587   3.044 -0.1135 -0.4375 -0.2900
  435SOL    HW1 1339   2.267   0.557   2.972 -1.0245  1.1882 -0.3366
  435SOL    HW2 1340   2.264   0.582   3.121  0.0523  0.1169 -0.1223
  436SOL     OW 1341   0.122   2.129   4.880 -0.3993  0.7822 -0.0109
  436SOL    HW1 1342   0.110   2.224   4.880  1.6496  1.1130 -1.2156
  436SOL    HW2 1343   0.153   2.109   4.792 -0.9855 -1.0478  0.1678
  437SOL     OW 1344   2.974   3.938   3.681  0.8849  0.0620  0.0362
  437SOL    HW1 1345   2.925   3.907   3.758  0.2922  0.9399  0.0285
  437SOL    HW2 1346   3.001   4.026   3.704  0.3365  0.4993 -0.9145
  438SOL     OW 1347   1.499   4.836   0.751 -0.3333 -0.1144  0.0957
  438SOL    HW1 1348   1.528   4.758   0.798 -1.3511 -1.0907 -0.8460
  438SOL    HW2 1349   1.480   4.806   0.662 -2.1303  0.8775  0.0872
  439SOL     OW 1350   3.464   2.137   0.007  0.3489 -0.7671  0.0227
  439SOL    HW1 1351   3.459   2.042  -0.003 -1.8805 -0.5601 -1.4835
  439SOL    HW2 1352   3.425   2.154   0.093 -2.1717 -1.0841 -0.9731
  440SOL     OW 1353   2.698   2.945   0.693 -0.0893 -0.0639  0.0933
  440SOL    HW1 1354   2.706   3.040   0.701  0.1376 -0.0429 -0.3236
  440SOL    HW2 1355   2.628   2.921   0.753 -0.1681  0.3720  0.1774
  441SOL     OW 1356   2.285   3.789   1.956  0.4321  0.0034  0.0384
  441SOL    HW1 1357   2.211   3.772   1.897 -0.2558 -1.3099  1.2174
  441SOL    HW2 1358   2.287   3.713   2.014  1.6654  0.8226  1.1193
  442SOL     OW 1359   3.017   3.639   2.488 -0.1059 -0.1624  0.1982
  442SOL    HW1 1360   3.092   3.583   2.506 -0.1271 -0.6963 -1.2574
  442SOL    HW2 1361   3.025   3.662   2.395 -2.0470 -0.7455 -0.1667
  443SOL     OW 1362   3.079   4.437   3.831 -0.1878 -0.1018 -0.1971
  443SOL    HW1 1363   3.079   4.533   3.823  0.7085  0.1451  1.8887
  443SOL    HW2 1364   2.987   4.413   3.831 -0.4811  0.9353  0.5844
  444SOL     OW 1365   1.575   1.916   4.542  0.2784 -0.5376  0.6781
  444SOL    HW1 1366   1.652   1.861   4.533  0.4551  0.0217 -2.3007
  444SOL    HW2 1367   1.606   1.995   4.586  1.5809 -0.1544 -0.8165
  445SOL     OW 1368   3.657   1.493   1.702 -0.4945 -0.5090 -0.1405
  445SOL    HW1 1369   3.666   1.580   1.741 -2.7760 -0.1708 -0.2391
  445SOL    HW2 1370   3.624   1.439   1.773  0.6406 -1.2555 -0.1588
  446SOL     OW 1371   0.713   3.178   2.591  0.0921 -0.6165 -0.3540
  446SOL    HW1 1372   0.668   3.210   2.669  1.3133 -1.2673  0.6560
  446SOL    HW2 1373   0.780   3.244   2.573 -0.2314 -0.4331 -0.9013
  447SOL     OW 1374   2.175   3.423   2.041  1.0333 -0.6764  0.0398
  447SOL    HW1 1375   2.176   3.503   2.094  2.1449 -0.5624 -0.1504
  447SOL    HW2 1376   2.236   3.440   1.970 -0.6567 -0.7190 -1.4972
  448SOL     OW 1377   0.463   1.403   1.183 -0.1846 -0.6508 -0.5574
  448SOL    HW1 1378   0.461   1.477   1.243  1.3555 -1.3963  0.4762
  448SOL    HW2 1379   0.373   1.394   1.153 -0.8176  0.3308  0.9363
  449SOL     OW 1380   4.187   1.243   2.955 -0.2066 -0.2851 -0.8083
  449SOL    HW1 1381   4.216   1.167   3.005  0.1560  0.2872 -0.1363
  449SOL    HW2 1382   4.091   1.240   2.961 -0.1762 -0.3838 -0.3350
  450SOL     OW 1383   4.166   4.307   0.394  0.4184  0.3388 -0.2881
  450SOL    HW1 1384   4.260   4.286   0.396  0.5540  0.9794  0.9527
  450SOL    HW2 1385   4.143   4.321   0.486 -0.7255  0.9366 -0.6540
  451SOL     OW 1386   0.395   2.623   2.959  0.7990  0.2543 -0.3150
  451SOL    HW1 1387   0.482   2.631   2.921  0.4666  0.6878 -0.9977
  451SOL    HW2 1388   0.397   2.540   3.007  1.6808  0.4140 -0.0680
  452SOL     OW 1389   0.507   2.585   4.391 -0.1935 -0.5101  0.4551
  452SOL    HW1 1390   0.582   2.525   4.404  1.0405  0.9207  0.1863
  452SOL    HW2 1391   0.523   2.626   4.306  0.3951  2.0697  1.7073
  453SOL     OW 1392   1.003   0.102   3.049 -0.2137  0.3385 -0.4314
  453SOL    HW1 1393   1.025   0.009   3.041  1.4059  0.6688 -0.2034
  453SOL    HW2 1394   1.015   0.122   3.141 -1.2633  0.6282 -0.3455
  454SOL     OW 1395   4.132   1.862   0.614  0.7514  0.0800  0.0503
  454SOL    HW1 1396   4.116   1.939   0.668  0.7451 -2.0026  3.3206
  454SOL    HW2 1397   4.227   1.853   0.613  0.7071 -0.5257  0.7370
  455SOL     OW 1398   1.763   4.727   2.646  0.0181  0.3098 -0.4526
  455SOL    HW1 1399   1.751   4.720   2.740 -0.9769  0.4420 -0.5650
  455SOL    HW2 1400   1.853   4.697   2.631  0.7636  1.8098  0.7178
  456SOL     OW 1401   0.724   1.236   4.736 -0.6990  0.1111  0.1004
  456SOL    HW1 1402   0.781   1.266   4.808 -0.0136  3.0124 -1.4673
  456SOL    HW2 1403   0.653   1.300   4.734 -0.8188 -0.0332 -1.6290
  457SOL     OW 1404   2.180   1.627   1.744  0.0355  0.3354 -0.0919
  457SOL    HW1 1405   2.126   1.596   1.672 -0.4683  0.1207  0.3667
  457SOL    HW2 1406   2.185   1.553   1.805 -0.1266  0.7274  0.4146
  458SOL     OW 1407   4.404   1.827   1.507  0.3221 -0.0412  0.0764
  458SOL    HW1 1408   4.428   1.792   1.422  0.7059 -1.2109  0.6380
  458SOL    HW2 1409   4.485   1.865   1.542  0.5632 -0.9738  0.5628
  459SOL     OW 1410   4.369   0.027   4.666  0.0925 -0.3558 -0.0351
  459SOL    HW1 1411   4.329   0.107   4.632 -1.5102 -1.2506 -0.3709
  459SOL    HW2 1412   4.295  -0.024   4.699  1.1192 -1.5675  0.4719
  460SOL     OW 1413   4.457   2.984   0.301 -0.1994  0.3480 -0.4272
  460SOL    HW1 1414   4.368   2.993   0.267 -0.5023 -0.4227  0.1307
  460SOL    HW2 1415   4.492   2.908   0.255  1.3217  2.4170 -2.9867
  461SOL     OW 1416   2.647   3.738   2.478  0.1274 -0.5010  0.2277
  461SOL    HW1 1417   2.681   3.649   2.477  1.2129 -0.0975 -0.2601
  461SOL    HW2 1418   2.597   3.745   2.397  1.4401 -0.1730 -0.5936
  462SOL     OW 1419   4.878   1.307   1.317 -0.1237 -0.2981  0.9792
  462SOL    HW1 1420   4.952   1.368   1.323 -0.5663  0.2363  1.0331
  462SOL    HW2 1421   4.890   1.249   1.392  0.1584 -0.1150  1.0788
  463SOL     OW 1422   4.185   0.315   1.151  0.2555 -0.2814  0.3468
  463SOL    HW1 1423   4.091   0.312   1.137  0.0670 -0.0423  1.4634
  463SOL    HW2 1424   4.221   0.347   1.069 -0.8652  2.2455  0.7631
  464SOL     OW 1425   3.560   0.061   1.274 -0.0107  0.5487  0.0292
  464SOL    HW1 1426   3.483   0.108   1.306  0.6234  1.9054 -0.3424
  464SOL    HW2 1427   3.544   0.050   1.180  1.2572  3.0575 -0.5802
  465SOL     OW 1428   3.084   4.695   1.300 -0.4461 -0.3356  0.4571
  465SOL    HW1 1429   3.070   4.771   1.356 -0.1636  0.6286 -0.7549
  465SOL    HW2 1430   3.121   4.629   1.359  1.9730  1.3601  1.0046
  466SOL     OW 1431   0.404   1.403   0.369 -0.1544  0.4450  0.2514
  466SOL    HW1 1432   0.427   1.312   0.385 -0.0268  0.6419  1.2943
  466SOL    HW2 1433   0.482   1.453   0.394  0.2098  0.7856 -1.4509
  467SOL     OW 1434   1.546   3.121   0.455  0.7026 -0.4296  0.3080
  467SOL    HW1 1435   1.497   3.197   0.423  1.7620 -0.2428 -0.9243
  467SOL    HW2 1436   1.479   3.061   0.487 -0.2899  0.1582 -0.6030
  468SOL     OW 1437   1.308   4.848   2.670 -0.2486 -0.0068  0.0793
  468SOL    HW1 1438   1.274   4.907   2.737 -0.8351 -0.1429 -0.0957
  468SOL    HW2 1439   1.382   4.895   2.631  0.6865 -0.2914  1.4368
  469SOL     OW 1440   0.069   1.013   1.290 -0.0871  0.6780 -0.2830
  469SOL    HW1 1441   0.023   0.945   1.340 -0.4618  0.2435 -1.1900
  469SOL    HW2 1442   0.015   1.091   1.301  0.5022  0.9191  1.0087
  470SOL     OW 1443   3.313   4.468   2.285 -0.3393  0.2628  0.0706
  470SOL    HW1 1444   3.351   4.458   2.372 -1.7599 -0.5085  0.6331
  470SOL    HW2 1445   3.315   4.563   2.269 -0.9271  0.5197  1.3706
  471SOL     OW 1446   4.418   4.099   3.085  0.5746  0.1593  0.0527
  471SOL    HW1 1447   4.452   4.038   3.020  0.0149  0.1041 -0.1943
  471SOL    HW2 1448   4.456   4.184   3.061 -1.0194  0.5159 -1.4575
  472SOL     OW 1449   3.060   0.505   3.341  0.0485  0.3075  0.2934
  472SOL    HW1 1450   3.123   0.533   3.274 -0.8473  0.8411 -0.3507
  472SOL    HW2 1451   3.033   0.417   3.313  0.7798 -0.0910  0.7899
  473SOL     OW 1452   4.758   0.963   4.373  0.6168  0.3550 -0.2855
  473SOL    HW1 1453   4.680   0.972   4.428  0.5796  0.5407 -0.3691
  473SOL    HW2 1454   4.748   0.878   4.330  0.5623  0.2864 -0.1355
  474SOL     OW 1455   2.748   3.314   4.883  0.1785  0.1785  0.3843
  474SOL    HW1 1456   2.732   3.377   4.953  0.1416 -1.2767  1.7500
  474SOL    HW2 1457   2.828   3.268   4.910 -0.8560 -1.6888  0.4857
  475SOL     OW 1458   4.562   1.068   4.751  0.6331 -0.0545  0.5225
  475SOL    HW1 1459   4.564   1.093   4.844 -0.8479 -1.1036  0.8685
  475SOL    HW2 1460   4.651   1.039   4.733  1.1840  1.0215  1.3452
  476SOL     OW 1461   3.550   1.910   0.376  0.4872 -0.7881 -0.0811
  476SOL    HW1 1462   3.544   1.888   0.283 -0.5223 -0.3332 -0.1274
  476SOL    HW2 1463   3.547   2.005   0.379 -0.2312 -0.8233  0.4723
  477SOL     OW 1464   2.597   2.503   4.015 -0.1226 -0.3141  0.0805
  477SOL    HW1 1465   2.661   2.567   3.982 -2.1293  1.9493  0.2772
  477SOL    HW2 1466   2.628   2.481   4.102  1.4744 -0.9008 -0.6037
  478SOL     OW 1467   0.183   1.079   4.148  0.0487 -0.4694  0.0093
  478SOL    HW1 1468   0.267   1.091   4.192  0.1434 -2.5691  0.5138
  478SOL    HW2 1469   0.124   1.049   4.218 -0.9311  0.2229 -0.4966
  479SOL     OW 1470   1.532   2.627   4.465 -0.1632 -0.4961  0.7387
  479SOL    HW1 1471   1.463   2.659   4.407 -0.3711  0.9100  1.7034
  479SOL    HW2 1472   1.600   2.594   4.407 -0.4193  0.7538 -0.3077
  480SOL     OW 1473   2.189   4.167   0.937  0.0494  0.0441 -0.9922
  480SOL    HW1 1474   2.143   4.200   0.859 -2.4674  1.2266  0.8574
  480SOL    HW2 1475   2.246   4.239   0.963 -0.6250  0.4456 -0.6096
  481SOL     OW 1476   1.218   0.686   3.717  0.2714  0.4409  0.4751
  481SOL    HW1 1477   1.264   0.680   3.633 -0.7004 -0.6472 -0.0050
  481SOL    HW2 1478   1.150   0.751   3.703 -0.7801 -0.7421 -0.0391
  482SOL     OW 1479   3.313   0.555   3.515 -0.4826  0.4830  0.2443
  482SOL    HW1 1480   3.247   0.524   3.453 -0.2478  0.2949  0.0858
  482SOL    HW2 1481   3.300   0.650   3.517 -0.5948  0.4746  0.0244
  483SOL     OW 1482   1.944   0.949   2.135  0.9274  0.0293 -0.1482
  483SOL    HW1 1483   1.887   0.893   2.083  0.4273  0.5286 -0.1468
  483SOL    HW2 1484   1.979   0.891   2.203  2.6658 -0.9758 -1.7967
  484SOL     OW 1485   0.679   3.944   2.763  0.0128  0.2024  0.2606
  484SOL    HW1 1486   0.701   3.973   2.851  2.5902 -2.3524  0.5921
  484SOL    HW2 1487   0.583   3.943   2.761 -0.1113 -0.0446  3.1707
  485SOL     OW 1488   2.205   2.544   1.158 -0.4401 -0.1643  0.2314
  485SOL    HW1 1489   2.292   2.582   1.141 -0.8718  0.6482 -0.2574
  485SOL    HW2 1490   2.178   2.584   1.241 -1.4282  1.6756 -0.8946
  486SOL     OW 1491   2.884   2.671   3.141  0.4708  0.6937 -0.1976
  486SOL    HW1 1492   2.946   2.682   3.213  0.3806 -0.5388  0.0914
  486SOL    HW2 1493   2.885   2.577   3.122 -1.5113  0.5797  0.0105
  487SOL     OW 1494   4.594   3.314   2.424 -0.3131 -0.0521 -0.0117
  487SOL    HW1 1495   4.534   3.388   2.430  0.1288  0.2257  1.1751
  487SOL    HW2 1496   4.617   3.309   2.331  0.0107  1.5819 -0.0412
  488SOL     OW 1497   2.905   4.877   0.834  0.3446 -0.3008  0.2662
  488SOL    HW1 1498   2.899   4.926   0.752 -0.3477  2.0948  1.6472
  488SOL    HW2 1499   2.965   4.928   0.888  1.4256 -2.2536  1.0409
  489SOL     OW 1500   0.583   4.385   3.181  0.1336 -0.3959  0.7684
  489SOL    HW1 1501   0.675   4.399   3.203  0.2201 -2.1609  1.6479
  489SOL    HW2 1502   0.580   4.298   3.142 -1.0327  0.0525 -0.2248
  490SOL     OW 1503   3.648   4.038   4.867 -0.3611  0.3835 -0.1268
  490SOL    HW1 1504   3.646   3.967   4.803  2.1774 -0.1987  0.3104
  490SOL    HW2 1505   3.670   4.116   4.815  1.1548  0.0065 -0.1211
  491SOL     OW 1506   1.014   1.734   2.204  0.5586 -0.4387  0.1623
  491SOL    HW1 1507   0.998   1.669   2.135 -0.5306 -0.0553  0.0477
  491SOL    HW2 1508   0.974   1.814   2.172 -0.7139 -0.4592  1.5904
  492SOL     OW 1509   1.094   3.604   0.798 -0.3197 -0.6914  0.1761
  492SOL    HW1 1510   1.013   3.601   0.749  0.7348  0.5123 -1.7651
  492SOL    HW2 1511   1.073   3.656   0.876 -1.1778  0.5973 -0.8664
  493SOL     OW 1512   4.104   1.129   0.242  0.7826 -0.0749  0.2414
  493SOL    HW1 1513   4.162   1.055   0.256  0.4421 -0.5773 -0.8926
  493SOL    HW2 1514   4.025   1.109   0.292  0.8322 -0.3123  0.2217
  494SOL     OW 1515   1.046   3.569   2.471  0.4366  1.0000 -0.0843
  494SOL    HW1 1516   1.001   3.489   2.502 -0.3311  1.6723  0.5956
  494SOL    HW2 1517   1.135   3.561   2.506  0.5524  0.1540 -0.5378
  495SOL     OW 1518   1.777   2.426   1.580  0.3267  0.9993  0.0701
  495SOL    HW1 1519   1.796   2.385   1.665 -0.4597  0.9767  0.2456
  495SOL    HW2 1520   1.698   2.479   1.597  0.3260  1.2103 -0.5819
  496SOL     OW 1521   4.866   1.166   0.147 -0.0078 -0.7797  0.0973
  496SOL    HW1 1522   4.849   1.237   0.210  0.6328  0.6871 -1.3140
  496SOL    HW2 1523   4.945   1.124   0.180 -0.8516 -1.4325  1.4093
  497SOL     OW 1524   0.294   0.201   4.587 -0.1631  0.8429  0.0814
  497SOL    HW1 1525   0.203   0.197   4.615  0.3736  1.0017  1.9981
  497SOL    HW2 1526   0.323   0.110   4.588 -0.1969  0.8312 -0.1122
  498SOL     OW 1527   0.878   2.153   2.022 -0.0842  0.0333  0.5547
  498SOL    HW1 1528   0.970   2.172   2.041  0.3096 -0.6098 -0.5401
  498SOL    HW2 1529   0.876   2.058   2.009  0.0043  0.3917 -3.4784
  499SOL     OW 1530   1.303   4.289   1.941  0.5037  0.5218 -0.8137
  499SOL    HW1 1531   1.284   4.373   1.982  1.9222  0.1429  0.7274
  499SOL    HW2 1532   1.316   4.311   1.848 -0.4505  1.7682 -0.6898
  500SOL     OW 1533   0.090   4.894   0.710 -0.1898 -0.1584  0.5159
  500SOL    HW1 1534   0.151   4.871   0.780  0.8067 -0.2484 -0.3639
  500SOL    HW2 1535   0.032   4.818   0.703  0.1744 -0.4623  0.7489
  501SOL     OW 1536   4.846   1.275   3.077  0.5602 -0.3651  0.3767
  501SOL    HW1 1537   4.937   1.246   3.066  0.3487 -0.5331 -1.0802
  501SOL    HW2 1538   4.794   1.204   3.040 -0.0519  0.8391 -1.1883
  502SOL     OW 1539   4.860   3.710   2.412  0.0066 -0.2201  0.2185
  502SOL    HW1 1540   4.785   3.655   2.389 -0.0073 -0.1579  0.1166
  502SOL    HW2 1541   4.833   3.799   2.389  0.0506 -0.1767  0.3317
  503SOL     OW 1542   3.321   2.800   1.239 -0.4445 -0.3118 -0.3634
  503SOL    HW1 1543   3.339   2.706   1.239  0.5557 -0.1740  1.6034
  503SOL    HW2 1544   3.281   2.816   1.324 -0.0249  1.1413 -0.4199
  504SOL     OW 1545   3.234  -0.006   0.234 -0.1535 -0.2239 -0.0458
  504SOL    HW1 1546   3.211   0.072   0.284 -0.2886  0.8234 -1.6998
  504SOL    HW2 1547   3.153  -0.056   0.229 -0.8981  1.0842 -1.6762
  505SOL     OW 1548   3.428   2.568   0.710 -0.4723 -0.2908  0.2243
  505SOL    HW1 1549   3.417   2.663   0.714 -0.8472 -0.2968 -0.5047
  505SOL    HW2 1550   3.479   2.547   0.788  0.8833  0.6862 -0.3548
  506SOL     OW 1551   1.784   4.724   0.221  0.2000  0.6676 -0.4500
  506SOL    HW1 1552   1.719   4.742   0.154 -3.7293  0.7334  3.0185
  506SOL    HW2 1553   1.827   4.643   0.191 -1.5098  0.5655 -2.8914
  507SOL     OW 1554   1.667   0.672   0.810  0.5020 -0.4259  1.2743
  507SOL    HW1 1555   1.690   0.595   0.757  0.8909 -0.9438  2.1832
  507SOL    HW2 1556   1.578   0.653   0.841 -0.7444  0.9648 -1.1180
  508SOL     OW 1557   2.118   4.966   4.776 -0.2976  0.0134  0.3388
  508SOL    HW1 1558   2.125   5.047   4.725 -2.8902 -0.0472 -0.2399
  508SOL    HW2 1559   2.208   4.932   4.779  0.3530  1.2702 -2.1292
  509SOL     OW 1560   1.558   4.024   3.928 -0.5907 -0.0035  0.5984
  509SOL    HW1 1561   1.475   4.055   3.890  0.0789  3.0646  1.3423
  509SOL    HW2 1562   1.625   4.071   3.878  0.7937 -2.5288 -0.0778
  510SOL     OW 1563  -0.010   4.804   1.211 -0.2474 -0.3361 -0.3910
  510SOL    HW1 1564  -0.089   4.773   1.255  0.8482 -1.6988  0.6853
  510SOL    HW2 1565   0.057   4.741   1.234  0.5604 -0.7775 -3.5214
  511SOL     OW 1566   0.453   4.535   3.389 -0.2763 -0.3122 -0.1090
  511SOL    HW1 1567   0.465   4.479   3.312 -2.0144 -1.6267  0.4965
  511SOL    HW2 1568   0.439   4.622   3.353  0.3407 -0.6419 -1.2060
  512SOL     OW 1569   1.882   0.505   2.358 -0.2033  0.5868  0.0850
  512SOL    HW1 1570   1.873   0.561   2.435  0.2418 -0.3384  0.8393
  512SOL    HW2 1571   1.849   0.420   2.386 -0.5169  0.3624 -0.9142
  513SOL     OW 1572   4.711   4.557   2.867 -0.0803 -0.1289  0.5098
  513SOL    HW1 1573   4.639   4.596   2.916 -0.5797 -0.1284 -0.2097
  513SOL    HW2 1574   4.746   4.628   2.814  0.3291 -0.1757  0.7121
  514SOL     OW 1575   3.273   4.273   3.228 -0.2101  0.2847 -0.3176
  514SOL    HW1 1576   3.210   4.305   3.163 -0.3364 -0.1091 -0.3878
  514SOL    HW2 1577   3.233   4.195   3.265  0.7412 -0.6638 -1.2150
  515SOL     OW 1578   0.933   3.156   1.304 -0.6466 -0.8169 -0.1224
  515SOL    HW1 1579   0.931   3.203   1.388 -1.8994 -0.3185 -0.4044
  515SOL    HW2 1580   0.910   3.066   1.326  0.8786 -1.1325  0.2999
  516SOL     OW 1581   1.978   1.532   3.755 -0.0583 -0.5028 -0.7059
  516SOL    HW1 1582   1.928   1.514   3.835 -1.4756  0.6950 -1.2723
  516SOL    HW2 1583   1.964   1.456   3.700  0.3743 -1.0354 -0.0986
  517SOL     OW 1584   1.781   1.879   4.777 -0.0631  0.2719  0.4157
  517SOL    HW1 1585   1.690   1.900   4.798 -0.4595  0.5827 -1.4899
  517SOL    HW2 1586   1.832   1.937   4.834 -1.0855  1.8043 -0.1753
  518SOL     OW 1587   3.433   1.594   3.539 -0.0009  0.0612 -0.0548
  518SOL    HW1 1588   3.450   1.659   3.471  0.5316 -0.5939 -0.5702
  518SOL    HW2 1589   3.377   1.529   3.497  1.0747 -0.8240 -0.1729
  519SOL     OW 1590   0.562   1.300   3.281  0.2587  0.7311  0.7305
  519SOL    HW1 1591   0.636   1.240   3.275 -0.3566  0.0677 -0.5064
  519SOL    HW2 1592   0.595   1.382   3.245  0.1253  0.1475 -0.7956
  520SOL     OW 1593   3.912   2.170   3.073 -0.0420  0.2945  0.0420
  520SOL    HW1 1594   3.954   2.253   3.096 -0.9259  1.1772 -1.3197
  520SOL    HW2 1595   3.900   2.125   3.157  1.9659  0.7800  0.6351
  521SOL     OW 1596   4.080   2.950   3.994 -0.1623  0.2538 -0.0250
  521SOL    HW1 1597   4.160   2.898   3.997 -0.5285 -0.2696  2.1896
  521SOL    HW2 1598   4.073   2.988   4.082 -2.5634 -0.0696 -0.0184
  522SOL     OW 1599   3.986   0.289   3.591 -0.4730  0.5432 -0.3138
  522SOL    HW1 1600   4.061   0.346   3.571  0.6175 -1.2561 -1.5804
  522SOL    HW2 1601   3.924   0.307   3.520  0.5206 -0.8931 -1.5997
  523SOL     OW 1602   1.411   0.409   2.711 -0.0174  0.4348 -0.1059
  523SOL    HW1 1603   1.503   0.427   2.692  0.4076  0.9284  2.1978
  523SOL    HW2 1604   1.401   0.428   2.804 -2.1209 -1.0274  0.0391
  524SOL     OW 1605   4.969   4.307   3.909  0.1312 -0.1785 -0.2566
  524SOL    HW1 1606   4.876   4.295   3.927 -0.6336  1.4462 -2.6333
  524SOL    HW2 1607   4.988   4.245   3.839  0.3107  0.8214 -1.1193
  525SOL     OW 1608   4.046   3.278   1.764  0.1888  0.0757 -0.0078
  525SOL    HW1 1609   3.954   3.295   1.741  0.0598 -1.8134 -1.0721
  525SOL    HW2 1610   4.053   3.183   1.767  2.2900  0.1656 -0.7185
  526SOL     OW 1611   0.868   1.033   2.520 -0.5415 -0.3511  0.2221
  526SOL    HW1 1612   0.822   1.116   2.508  0.3057  0.3871  1.7890
  526SOL    HW2 1613   0.910   1.016   2.435 -0.6007  0.8934 -0.0761
  527SOL     OW 1614   1.815   1.966   3.645 -0.3264 -0.2848 -0.0105
  527SOL    HW1 1615   1.894   1.929   3.607 -0.9612 -1.7735  0.0687
  527SOL    HW2 1616   1.846   2.038   3.700  0.9585 -0.7894 -0.0490
  528SOL     OW 1617   0.864   0.792   2.894 -0.0157 -0.7215 -0.2220
  528SOL    HW1 1618   0.926   0.801   2.967 -1.3287  0.9784  0.7571
  528SOL    HW2 1619   0.830   0.881   2.881 -2.9213 -1.7074 -0.0840
  529SOL     OW 1620   3.126   3.407   2.726 -0.1737  0.0238 -0.4952
  529SOL    HW1 1621   3.108   3.325   2.771 -0.5172 -0.1650 -0.9740
  529SOL    HW2 1622   3.091   3.395   2.637  0.8361  0.2460 -0.9371
  530SOL     OW 1623   4.824   3.057   1.251 -0.0121 -0.3193 -0.8516
  530SOL    HW1 1624   4.840   3.151   1.253 -0.1659 -0.2897  1.0324
  530SOL    HW2 1625   4.803   3.034   1.341 -3.4188 -1.5876 -1.8112
  531SOL     OW 1626   0.070   2.902   4.804 -0.4887  1.1462  0.3831
  531SOL    HW1 1627   0.124   2.946   4.870  1.3982  1.8709 -1.5523
  531SOL    HW2 1628   0.133   2.861   4.744 -2.1565 -0.5830 -0.2936
  532SOL     OW 1629   4.722   3.930   2.415 -0.3733 -0.0042  0.3666
  532SOL    HW1 1630   4.637   3.887   2.404 -0.4327 -0.0664  1.0248
  532SOL    HW2 1631   4.721   3.962   2.505  0.0356  0.5872  0.1683
  533SOL     OW 1632   3.262   4.302   1.878  0.4050 -0.2374 -0.1792
  533SOL    HW1 1633   3.277   4.212   1.906 -1.7985 -1.2340 -1.8524
  533SOL    HW2 1634   3.189   4.296   1.817 -1.9439  3.0433  1.9492
  534SOL     OW 1635   2.671   3.253   4.398  0.1727  0.1281  0.2942
  534SOL    HW1 1636   2.732   3.196   4.351  0.4185 -0.4253  1.2546
  534SOL    HW2 1637   2.663   3.330   4.343  0.0639 -0.7019 -0.9009
  535SOL     OW 1638   1.619   2.549   2.974  0.4347 -0.7987 -0.2412
  535SOL    HW1 1639   1.701   2.518   3.014 -0.6622 -0.4094  2.5551
  535SOL    HW2 1640   1.559   2.475   2.982 -0.4203 -0.0260  0.8473
  536SOL     OW 1641   4.062   0.725   0.241  0.3047  0.2191 -0.7776
  536SOL    HW1 1642   4.023   0.762   0.162  0.3561  0.2146 -0.8051
  536SOL    HW2 1643   4.155   0.717   0.220  0.4998  1.1874 -0.3505
  537SOL     OW 1644   4.818   4.848   3.612 -1.1455 -1.2385  0.4237
  537SOL    HW1 1645   4.728   4.822   3.592 -1.9131  0.6298  1.1822
  537SOL    HW2 1646   4.818   4.861   3.707  0.0449 -1.5939  0.4826
  538SOL     OW 1647   0.376   1.331   3.791 -0.0094  0.0426 -0.4534
  538SOL    HW1 1648   0.370   1.317   3.696  0.0574  0.0317 -0.4557
  538SOL    HW2 1649   0.390   1.244   3.827 -1.7195 -0.2100 -0.2956
  539SOL     OW 1650   3.198   4.076   1.539 -0.2530  0.2133 -0.9038
  539SOL    HW1 1651   3.176   4.162   1.576  0.3195  0.4442 -1.0933
  539SOL    HW2 1652   3.117   4.026   1.546 -0.8147  1.0122 -1.4897
  540SOL     OW 1653   1.753   3.065   2.463  0.2651 -0.0049 -0.4678
  540SOL    HW1 1654   1.719   3.068   2.553  0.4637 -0.0692 -0.3911
  540SOL    HW2 1655   1.684   3.021   2.414 -0.8994  2.0953 -0.8235
  541SOL     OW 1656   1.285   3.486   2.588  0.6840 -0.2898  0.1792
  541SOL    HW1 1657   1.325   3.400   2.575  0.7614 -0.2388  0.0803
  541SOL    HW2 1658   1.356   3.540   2.624  1.4929  0.5171 -2.3453
  542SOL     OW 1659   4.483   1.008   4.482 -0.1808  0.3739  0.2101
  542SOL    HW1 1660   4.493   1.039   4.571  1.0167  0.2919  0.1216
  542SOL    HW2 1661   4.390   0.986   4.474  0.1807 -2.7403  2.4822
  543SOL     OW 1662   1.476   0.316   1.275 -0.0992  0.4347  0.1954
  543SOL    HW1 1663   1.388   0.300   1.243  0.2156 -1.8754  0.2640
  543SOL    HW2 1664   1.531   0.317   1.196  0.0349 -0.1405  0.2727
  544SOL     OW 1665   3.823   3.687   3.774  0.3679  0.0703 -0.2003
  544SOL    HW1 1666   3.738   3.686   3.819  0.0857 -0.9412 -0.7171
  544SOL    HW2 1667   3.879   3.632   3.828  0.3636 -0.1774 -0.4423
  545SOL     OW 1668   3.678   0.428   1.205 -0.0081 -0.1714 -0.4194
  545SOL    HW1 1669   3.672   0.363   1.276 -0.8272 -0.0709 -0.3811
  545SOL    HW2 1670   3.593   0.422   1.161 -0.1720  1.0173 -0.2884
  546SOL     OW 1671   4.572   4.827   4.554 -0.2446 -0.6458  0.1803
  546SOL    HW1 1672   4.484   4.859   4.573 -0.4130 -0.8638 -0.2197
  546SOL    HW2 1673   4.594   4.772   4.630 -0.3273 -0.3414  0.4272
  547SOL     OW 1674   0.866   0.757   2.127 -0.9205  0.7645 -0.6684
  547SOL    HW1 1675   0.846   0.664   2.127  0.3067  0.4725 -1.4357
  547SOL    HW2 1676   0.912   0.772   2.044 -0.3888  1.8765 -0.2000
  548SOL     OW 1677   4.112   0.405   2.659 -0.0378 -0.3518 -0.5164
  548SOL    HW1 1678   4.090   0.318   2.627 -0.5941 -1.1345  1.7989
  548SOL    HW2 1679   4.104   0.399   2.754 -1.0814  2.4775 -0.3074
  549SOL     OW 1680   2.727   4.484   1.882 -0.3905  0.0790  0.0305
  549SOL    HW1 1681   2.665   4.540   1.929 -1.1712 -0.0444 -0.8384
  549SOL    HW2 1682   2.742   4.528   1.799  2.9169  1.6004  1.2573
  550SOL     OW 1683   3.884   3.208   2.844 -0.4651 -0.0388  0.0122
  550SOL    HW1 1684   3.970   3.227   2.805  0.0581 -0.5833  0.8731
  550SOL    HW2 1685   3.836   3.291   2.835  1.7447  1.9167  3.6283
  551SOL     OW 1686   2.435   1.506   3.737 -0.3451 -0.0113 -0.6264
  551SOL    HW1 1687   2.463   1.448   3.808  1.8833  0.2356 -1.2241
  551SOL    HW2 1688   2.375   1.453   3.685  0.2174 -1.1785 -0.1202
  552SOL     OW 1689   3.824   0.949   1.880 -0.0793 -0.4875  0.0881
  552SOL    HW1 1690   3.872   0.946   1.963  1.1461 -0.0780 -0.5718
  552SOL    HW2 1691   3.872   0.891   1.822  0.0001  0.4156 -0.7835
  553SOL     OW 1692   2.659   3.950   1.665  0.0947  0.8234 -0.0149
  553SOL    HW1 1693   2.564   3.951   1.660 -0.0522 -0.0127  1.7372
  553SOL    HW2 1694   2.682   4.037   1.699 -0.0217  1.1094 -0.6643
  554SOL     OW 1695   3.705   1.057   1.027  0.1872  0.5355  0.3899
  554SOL    HW1 1696   3.686   1.099   0.943 -0.9287  2.4583  1.5310
  554SOL    HW2 1697   3.791   1.093   1.052 -1.0076  2.7504  1.6244
  555SOL     OW 1698   1.147   4.720   0.673  0.1880  0.2740  0.4672
  555SOL    HW1 1699   1.219   4.657   0.679 -0.2171 -0.0465  2.6747
  555SOL    HW2 1700   1.174   4.781   0.605  0.5896 -2.2607 -1.8095
  556SOL     OW 1701   1.115   1.279   4.517  0.1029 -0.0801 -0.1055
  556SOL    HW1 1702   1.152   1.196   4.547 -1.7769 -1.3172 -1.0761
  556SOL    HW2 1703   1.157   1.295   4.432  0.2654 -0.1699 -0.0427
  557SOL     OW 1704   1.542   2.000   3.254  0.1386  0.0777  0.4510
  557SOL    HW1 1705   1.632   2.021   3.231  0.1115  0.7767  0.9491
  557SOL    HW2 1706   1.544   1.988   3.349 -0.3859  0.5914  0.5297
  558SOL     OW 1707   0.885   4.826   4.076  0.0780 -0.4560 -0.3733
  558SOL    HW1 1708   0.834   4.892   4.028 -0.6665 -1.8075 -1.5273
  558SOL    HW2 1709   0.909   4.869   4.158  0.4834  1.5875 -1.4902
  559SOL     OW 1710   4.022   1.582   3.914 -0.5075  0.1754 -0.5784
  559SOL    HW1 1711   4.005   1.581   4.008 -1.7809 -1.0545 -0.7843
  559SOL    HW2 1712   3.984   1.500   3.882 -1.2321  1.1446 -2.3565
  560SOL     OW 1713   3.559   1.560   1.995 -0.2156 -0.4304  0.4796
  560SOL    HW1 1714   3.562   1.469   1.966  0.2497 -0.8259  1.7085
  560SOL    HW2 1715   3.511   1.558   2.078  0.0731  0.3938  0.6813
  561SOL     OW 1716   2.249   4.853   0.113 -0.4410 -0.1652  0.0266
  561SOL    HW1 1717   2.337   4.892   0.109 -0.6443  0.2858 -0.1285
  561SOL    HW2 1718   2.258   4.780   0.174  0.0297 -0.0846  0.0587
  562SOL     OW 1719   1.112   2.180   1.013 -0.0971  0.2455 -0.1979
  562SOL    HW1 1720   1.133   2.231   0.935 -0.3342  0.9331  0.1866
  562SOL    HW2 1721   1.174   2.209   1.079 -1.0870  1.0178  0.4146
  563SOL     OW 1722   0.476   1.618   1.902  0.2183 -0.0729  0.0497
  563SOL    HW1 1723   0.421   1.540   1.897  0.9153 -0.5020 -1.2792
  563SOL    HW2 1724   0.548   1.601   1.841  0.4009  1.5971 -0.2413
  564SOL     OW 1725   2.587   2.204   4.130 -0.1768 -0.3386 -0.1164
  564SOL    HW1 1726   2.525   2.269   4.164  0.7198  1.3313 -1.4777
  564SOL    HW2 1727   2.626   2.165   4.208 -1.3632  0.1369  0.7519
  565SOL     OW 1728   3.785   2.900   0.985 -0.0850  1.2810 -0.3185
  565SOL    HW1 1729   3.722   2.854   1.040  1.8371 -0.8325  0.2572
  565SOL    HW2 1730   3.796   2.986   1.027 -1.7816  1.3038  0.1338
  566SOL     OW 1731   3.839   3.308   4.093  0.6915 -0.1913 -0.3557
  566SOL    HW1 1732   3.796   3.225   4.109 -0.0123 -0.0600 -1.4910
  566SOL    HW2 1733   3.842   3.316   3.997  1.3089  0.7970 -0.2703
  567SOL     OW 1734   4.169   1.239   0.596 -0.2225  0.4726  0.3243
  567SOL    HW1 1735   4.083   1.236   0.638 -0.5466  0.7807 -0.3048
  567SOL    HW2 1736   4.154   1.286   0.514  0.6063  0.7860  0.3433
  568SOL     OW 1737   2.347   4.603   3.328  0.2201 -0.8538  0.0648
  568SOL    HW1 1738   2.257   4.592   3.357 -0.0002 -1.3760 -0.7789
  568SOL    HW2 1739   2.398   4.544   3.383 -0.1227 -1.4580 -0.2533
  569SOL     OW 1740   1.881   2.876   3.864  0.1111  0.7838  0.4096
  569SOL    HW1 1741   1.931   2.921   3.796  0.1411 -0.8133 -0.6680
  569SOL    HW2 1742   1.789   2.891   3.841  0.0906 -1.3666 -1.1832
  570SOL     OW 1743   2.067   0.266   4.639 -0.3485 -0.0749  0.2122
  570SOL    HW1 1744   2.007   0.315   4.696 -0.5876 -1.7755  1.5381
  570SOL    HW2 1745   2.015   0.247   4.561 -1.0977 -0.3118  0.7467
  571SOL     OW 1746   0.548   2.142   2.252  0.1318  0.3228 -0.0647
  571SOL    HW1 1747   0.477   2.193   2.292 -0.5883 -0.5232 -0.2267
  571SOL    HW2 1748   0.530   2.146   2.158  0.7045  0.6761 -0.1659
  572SOL     OW 1749   3.955   3.854   1.090 -0.0793  0.5346  0.2289
  572SOL    HW1 1750   3.966   3.804   1.171 -1.4149  1.0244  0.7358
  572SOL    HW2 1751   3.862   3.850   1.071 -0.3205  3.1599  0.5303
  573SOL     OW 1752   4.319   3.739   1.425 -0.4541 -0.0961 -0.2138
  573SOL    HW1 1753   4.241   3.757   1.477  0.2637  0.3799  0.7387
  573SOL    HW2 1754   4.372   3.683   1.481  0.3927  0.5312 -0.3607
  574SOL     OW 1755   2.351   0.792   1.047  0.7594  0.2064 -0.0517
  574SOL    HW1 1756   2.434   0.750   1.068 -0.0394 -0.7603  1.3105
  574SOL    HW2 1757   2.375   0.880   1.018  2.2133  0.1570  0.9244
  575SOL     OW 1758   1.744   2.290   2.364  0.7576  0.0707  0.2381
  575SOL    HW1 1759   1.737   2.243   2.281 -1.2052  2.9542 -1.4148
  575SOL    HW2 1760   1.838   2.298   2.380  1.1730 -0.8884 -1.4945
  576SOL     OW 1761   0.505   0.315   1.902 -0.4852  0.1951 -0.1716
  576SOL    HW1 1762   0.429   0.297   1.957  0.4507 -1.4371  0.6532
  576SOL    HW2 1763   0.493   0.260   1.824  0.3864 -0.9858  0.4957
  577SOL     OW 1764   0.083   2.067   3.467  0.2147 -0.0830  0.7547
  577SOL    HW1 1765   0.160   2.092   3.415 -0.3419 -1.0595 -0.5971
  577SOL    HW2 1766   0.101   1.977   3.495 -0.4903 -0.3597  0.3281
  578SOL     OW 1767   3.819   3.926   1.909 -0.1247  0.4784  0.8843
  578SOL    HW1 1768   3.731   3.890   1.914 -0.2961  0.5746 -0.9070
  578SOL    HW2 1769   3.836   3.937   1.815  0.7181  3.0959  1.2551
  579SOL     OW 1770   1.899   3.930   2.477 -0.1069 -0.3034 -0.4531
  579SOL    HW1 1771   1.829   3.899   2.419 -1.4857  1.0433  0.4232
  579SOL    HW2 1772   1.979   3.916   2.427 -1.0485 -1.2376 -1.7774
  580SOL     OW 1773   2.879   2.955   2.482 -0.6830 -0.2115 -0.1290
  580SOL    HW1 1774   2.959   2.994   2.517 -0.6424 -0.2951 -0.1293
  580SOL    HW2 1775   2.827   2.931   2.559  0.4898 -2.7227 -0.0258
  581SOL     OW 1776   2.007   2.070   4.014 -0.0492 -0.3242  0.0545
  581SOL    HW1 1777   1.955   2.113   3.946 -0.4111 -1.1859 -0.2240
  581SOL    HW2 1778   1.969   2.099   4.097  1.4381  2.0985  0.0083
  582SOL     OW 1779   4.156   1.454   2.126  0.5874  0.3624 -0.2239
  582SOL    HW1 1780   4.135   1.373   2.079  1.6197 -0.7657  1.1641
  582SOL    HW2 1781   4.073   1.501   2.131 -0.5035 -1.5373  0.6268
  583SOL     OW 1782   2.813   1.855   1.244  0.0957 -0.1509  0.1743
  583SOL    HW1 1783   2.765   1.917   1.190  1.0163  0.6374  0.2443
  583SOL    HW2 1784   2.858   1.799   1.182 -3.2178 -2.9410 -0.0468
  584SOL     OW 1785   0.186   1.704   4.821  0.2301 -0.7015  0.0822
  584SOL    HW1 1786   0.237   1.784   4.803  0.8598 -1.1058  0.0348
  584SOL    HW2 1787   0.139   1.724   4.902  0.7910 -0.4638  0.3604
  585SOL     OW 1788   2.276   4.363   2.785 -0.2780 -0.5453  0.0168
  585SOL    HW1 1789   2.303   4.395   2.871  0.8080 -2.5247  0.4711
  585SOL    HW2 1790   2.199   4.309   2.802  0.7082 -2.0100 -0.0324
  586SOL     OW 1791   1.548   3.638   2.045  0.0260  0.1718 -0.5593
  586SOL    HW1 1792   1.536   3.723   2.087  2.8131  0.6673 -0.5118
  586SOL    HW2 1793   1.472   3.628   1.988 -0.9045  2.1989  0.2280
  587SOL     OW 1794   0.301   1.216   1.403 -0.7775 -0.5228  0.2645
  587SOL    HW1 1795   0.276   1.238   1.313 -1.4176 -1.8567  0.0933
  587SOL    HW2 1796   0.337   1.297   1.439 -0.8607  0.1254 -1.0735
  588SOL     OW 1797   4.576   1.872   1.290  0.5562  0.3694 -0.2323
  588SOL    HW1 1798   4.617   1.813   1.226 -0.3105 -0.4651 -0.0413
  588SOL    HW2 1799   4.645   1.889   1.354  1.8880  2.2972 -2.0338
  589SOL     OW 1800   2.444   1.818   4.756  0.3053  0.2882 -0.2824
  589SOL    HW1 1801   2.465   1.830   4.663  0.0573  0.6758 -0.2886
  589SOL    HW2 1802   2.457   1.905   4.795 -2.5219  0.9209 -0.5229
  590SOL     OW 1803   4.358   4.430   2.144  0.1030  0.4258 -0.5351
  590SOL    HW1 1804   4.309   4.420   2.062 -0.3762 -0.2574 -0.1814
  590SOL    HW2 1805   4.406   4.348   2.153 -1.7206 -0.5532  1.0447
  591SOL     OW 1806   1.147   0.426   3.776 -0.7109 -0.3906 -0.1374
  591SOL    HW1 1807   1.181   0.515   3.785 -0.9538 -0.4133  1.3227
  591SOL    HW2 1808   1.141   0.411   3.682  0.4125  0.7187 -0.4102
  592SOL     OW 1809   4.241   2.624   1.132 -0.2360 -0.0259  0.0000
  592SOL    HW1 1810   4.209   2.576   1.208 -1.4333 -0.6097 -0.8418
  592SOL    HW2 1811   4.163   2.639   1.079  0.4503  1.0938 -0.7194
  593SOL     OW 1812   3.737   1.686   3.889 -0.4743  0.3199 -0.3126
  593SOL    HW1 1813   3.814   1.738   3.909 -0.1730  0.3081 -1.4124
  593SOL    HW2 1814   3.681   1.744   3.839  0.1560 -0.5799 -2.1299
  594SOL     OW 1815   1.532   0.795   3.676 -0.6986  0.8392 -0.3092
  594SOL    HW1 1816   1.544   0.701   3.660 -0.4060  1.1228 -1.9977
  594SOL    HW2 1817   1.576   0.837   3.601  0.5480  2.3768  1.2058
  595SOL     OW 1818   0.371   2.445   3.183  0.4049  0.3227 -0.6194
  595SOL    HW1 1819   0.358   2.351   3.191 -0.3428  0.3626 -1.2770
  595SOL    HW2 1820   0.320   2.483   3.254 -1.2336  0.3467 -1.7676
  596SOL     OW 1821   3.118   4.601   0.313  0.2038 -0.3625  0.2954
  596SOL    HW1 1822   3.169   4.595   0.394 -0.1688  1.0785  0.6632
  596SOL    HW2 1823   3.072   4.685   0.320 -1.5273 -1.2175 -0.4370
  597SOL     OW 1824   1.202   4.283   4.471 -0.3970 -0.3053  0.3977
  597SOL    HW1 1825   1.134   4.336   4.429  1.2216  1.8125  0.2829
  597SOL    HW2 1826   1.204   4.316   4.562  0.7703  0.0197  0.2698
  598SOL     OW 1827   0.326   4.376   3.561 -0.3064  0.6850  0.4784
  598SOL    HW1 1828   0.349   4.432   3.487 -1.5479  0.5029 -0.0688
  598SOL    HW2 1829   0.326   4.435   3.636  1.1233  0.8374  0.3808
  599SOL     OW 1830   0.672   4.260   1.921  0.0963 -0.5085  0.2627
  599SOL    HW1 1831   0.599   4.313   1.953 -0.0673 -0.5978  0.0423
  599SOL    HW2 1832   0.721   4.236   2.000  2.5116  3.2941  0.1593
  600SOL     OW 1833   1.976   0.144   2.851 -0.2696 -0.4113 -0.0010
  600SOL    HW1 1834   2.043   0.186   2.905 -1.0464  0.6888  0.1396
  600SOL    HW2 1835   2.005   0.053   2.844  1.0297 -0.0533  0.3747
  601SOL     OW 1836   1.212   0.797   1.532 -0.0863 -0.5798  0.0046
  601SOL    HW1 1837   1.119   0.813   1.545  0.2594 -0.0564  2.4189
  601SOL    HW2 1838   1.250   0.884   1.518  0.3098 -0.4691  1.5455
  602SOL     OW 1839   4.024   3.709   1.326 -0.6209  0.5717  0.2575
  602SOL    HW1 1840   4.027   3.747   1.414 -0.0642  1.3991 -0.1100
  602SOL    HW2 1841   4.038   3.615   1.340  0.9818  0.8749  0.9302
  603SOL     OW 1842   1.617   2.153   4.684 -0.1814  0.3288 -0.3100
  603SOL    HW1 1843   1.538   2.206   4.677  0.3213  0.9199 -2.3475
  603SOL    HW2 1844   1.636   2.149   4.777 -0.8416  2.8572  0.0128
  604SOL     OW 1845   0.366   4.373   1.462  0.0709  0.3057  0.1102
  604SOL    HW1 1846   0.308   4.399   1.533  0.4306 -1.4000  1.0719
  604SOL    HW2 1847   0.335   4.286   1.437  0.7167  0.3825 -1.0246
  605SOL     OW 1848   2.780   4.216   1.706 -0.0938  0.6265 -0.5850
  605SOL    HW1 1849   2.765   4.205   1.800  1.7732 -0.7829 -0.3949
  605SOL    HW2 1850   2.761   4.309   1.690 -0.0524  0.9960  1.2663
  606SOL     OW 1851   0.929   4.539   0.723 -0.0088  0.5210 -0.3094
  606SOL    HW1 1852   1.011   4.583   0.700 -0.1124  1.6840  1.3637
  606SOL    HW2 1853   0.868   4.564   0.653  0.8679  0.1178 -1.2582
  607SOL     OW 1854   1.882   2.497   3.059  0.6860  0.3791  0.7866
  607SOL    HW1 1855   1.959   2.468   3.011 -1.0575 -1.4485 -1.1231
  607SOL    HW2 1856   1.894   2.462   3.148  2.2306  0.5678  0.6781
  608SOL     OW 1857   3.077   4.041   0.359  0.2031 -0.1564  0.3343
  608SOL    HW1 1858   3.091   3.979   0.288  2.8078  1.3510 -0.6073
  608SOL    HW2 1859   3.010   4.101   0.324  0.1291 -0.4769 -0.0922
  609SOL     OW 1860   2.038   1.925   2.912  0.1289  0.0425 -0.2303
  609SOL    HW1 1861   2.058   1.892   2.825 -0.6521 -0.2619 -0.3063
  609SOL    HW2 1862   1.944   1.909   2.922 -0.2480  1.9843 -0.1749
  610SOL     OW 1863   3.012   4.319   4.087 -0.0108 -0.6123  0.3064
  610SOL    HW1 1864   2.918   4.331   4.099 -0.2507 -3.2598  1.8533
  610SOL    HW2 1865   3.045   4.407   4.068 -2.7284  0.4296 -0.0711
  611SOL     OW 1866   1.976   2.920   2.016 -0.0218 -0.7347 -0.1948
  611SOL    HW1 1867   2.019   2.974   1.950 -1.1521  2.6096  1.5603
  611SOL    HW2 1868   1.884   2.917   1.989 -0.9041  2.2705  1.9301
  612SOL     OW 1869   1.954   1.208   2.086 -0.3064 -0.5583  0.4270
  612SOL    HW1 1870   1.962   1.118   2.118 -1.3690 -0.7966  0.0559
  612SOL    HW2 1871   1.866   1.213   2.050 -0.0845  0.4948 -0.0047
  613SOL     OW 1872   4.502   2.600   4.332 -0.3471  0.0252 -0.0278
  613SOL    HW1 1873   4.486   2.562   4.418  1.7406 -0.9303  0.0022
  613SOL    HW2 1874   4.482   2.693   4.342 -0.7787 -0.1971  1.2847
  614SOL     OW 1875   0.216   3.183   3.019 -0.3062  0.0541  0.4408
  614SOL    HW1 1876   0.232   3.229   2.937  0.7117  0.3684  0.8034
  614SOL    HW2 1877   0.257   3.097   3.007  1.0578  0.5795  1.0848
  615SOL     OW 1878   0.100   0.486   3.481  0.2922  0.0969 -0.0412
  615SOL    HW1 1879   0.113   0.476   3.575  0.6802  1.0218  0.0192
  615SOL    HW2 1880   0.006   0.473   3.468  0.3439 -0.7693  0.3618
  616SOL     OW 1881   2.028   3.619   0.789  0.2229 -0.3054  0.9042
  616SOL    HW1 1882   2.095   3.565   0.746  0.9593  0.7949  0.6057
  616SOL    HW2 1883   1.949   3.606   0.736  0.8245  0.1653 -0.1518
  617SOL     OW 1884   4.351   0.013   3.866 -0.1967 -0.4665 -0.2253
  617SOL    HW1 1885   4.362  -0.031   3.951  0.4518 -0.3274 -0.2286
  617SOL    HW2 1886   4.316   0.100   3.888 -0.8865 -0.7533 -0.1726
  618SOL     OW 1887   2.676   3.033   2.323  0.3062  0.2169  0.3935
  618SOL    HW1 1888   2.771   3.037   2.311  0.4488 -1.3061  0.8591
  618SOL    HW2 1889   2.662   2.956   2.377 -1.2281  0.2450  0.0698
  619SOL     OW 1890   1.957   2.792   4.322 -0.3863 -0.2153  0.2979
  619SOL    HW1 1891   2.015   2.723   4.353  0.6490  0.8717  0.8176
  619SOL    HW2 1892   1.931   2.839   4.401  1.2121  1.7441 -0.2702
  620SOL     OW 1893   0.206   1.151   1.875 -0.4599  0.6081  0.1316
  620SOL    HW1 1894   0.262   1.074   1.869 -0.6625  0.3597  1.2173
  620SOL    HW2 1895   0.126   1.120   1.916 -1.4822  0.9340 -1.5474
  621SOL     OW 1896   1.205   1.230   2.455  0.2844 -0.2119  0.5275
  621SOL    HW1 1897   1.252   1.312   2.471 -0.9404  0.6623 -0.1947
  621SOL    HW2 1898   1.211   1.217   2.361 -3.0370  1.3476 -0.0563
  622SOL     OW 1899   4.828   3.273   1.692 -0.5202  0.2179 -0.0910
  622SOL    HW1 1900   4.889   3.204   1.719 -2.5310 -1.3917  0.6516
  622SOL    HW2 1901   4.867   3.353   1.726  1.4829 -0.6281 -0.2217
  623SOL     OW 1902   2.698   3.823   1.984  0.4159 -1.1694 -0.1829
  623SOL    HW1 1903   2.636   3.878   2.032  1.3257  0.0390 -0.3479
  623SOL    HW2 1904   2.764   3.884   1.951  1.8248 -2.4290  0.1771
  624SOL     OW 1905   2.388   1.078   1.634  0.2972  0.3136 -0.4837
  624SOL    HW1 1906   2.373   1.146   1.700 -0.7754 -0.9842  0.6737
  624SOL    HW2 1907   2.301   1.047   1.610  0.6245  1.0298 -2.8993
  625SOL     OW 1908   4.419   4.735   4.840  0.1139 -0.5037 -0.0477
  625SOL    HW1 1909   4.489   4.787   4.880  1.5759 -2.0224 -0.5291
  625SOL    HW2 1910   4.341   4.790   4.849  1.1587  0.8541  1.3425
  626SOL     OW 1911   1.009   2.134   3.735  0.0357  0.1815 -0.6646
  626SOL    HW1 1912   0.998   2.041   3.717  1.0005 -0.0264 -0.2306
  626SOL    HW2 1913   0.957   2.150   3.814  0.5892 -0.1896 -0.2185
  627SOL     OW 1914   1.129   4.869   4.246  0.5003  0.3248 -0.7675
  627SOL    HW1 1915   1.181   4.949   4.250  0.1785  0.5820 -1.4610
  627SOL    HW2 1916   1.173   4.815   4.180  0.3621  0.1963 -0.7553
  628SOL     OW 1917   1.120   1.859   4.162  0.2967  0.0593  0.6124
  628SOL    HW1 1918   1.040   1.851   4.216  0.4100  2.4661  1.2597
  628SOL    HW2 1919   1.088   1.859   4.072 -0.3509  0.1744  0.8360
  629SOL     OW 1920   1.457   1.241   0.671 -0.3212 -0.0272  0.3635
  629SOL    HW1 1921   1.425   1.153   0.688  0.4691 -0.1281  1.4816
  629SOL    HW2 1922   1.379   1.296   0.674 -0.5788 -0.4281  1.7238
  630SOL     OW 1923   4.075   2.504   4.222  0.0735 -0.1375 -0.2045
  630SOL    HW1 1924   4.043   2.444   4.155 -0.8830  0.9030 -0.7221
  630SOL    HW2 1925   4.168   2.514   4.202 -0.3484  0.8203 -1.9804
  631SOL     OW 1926   4.491   4.805   1.208 -0.6765 -0.2720  0.5153
  631SOL    HW1 1927   4.579   4.797   1.246  0.7067  0.5455 -2.1885
  631SOL    HW2 1928   4.500   4.769   1.120 -2.9892  0.1405  0.0507
  632SOL     OW 1929   0.555   1.919   4.159 -0.4921 -0.2805 -0.4722
  632SOL    HW1 1930   0.627   1.910   4.097  0.8626  0.1594  0.9805
  632SOL    HW2 1931   0.545   1.832   4.197 -1.1817 -0.4991 -1.1337
  633SOL     OW 1932   0.526   1.757   1.034  0.0825 -0.9146 -0.2180
  633SOL    HW1 1933   0.590   1.798   0.975 -0.7526  0.4650 -0.2011
  633SOL    HW2 1934   0.547   1.791   1.120 -2.2095  1.6554 -0.5506
  634SOL     OW 1935   1.471   4.382   3.929 -0.4492  0.1652 -0.3886
  634SOL    HW1 1936   1.463   4.325   4.005  1.1458 -0.0424 -0.3540
  634SOL    HW2 1937   1.393   4.437   3.932 -1.7622 -1.6176 -0.1174
  635SOL     OW 1938   3.260   4.741   2.490 -0.2996 -0.0241 -0.5022
  635SOL    HW1 1939   3.248   4.827   2.449 -1.1035  0.2806  0.3151
  635SOL    HW2 1940   3.182   4.691   2.466 -1.2444  0.4672  1.3059
  636SOL     OW 1941   1.057   4.765   3.006  0.0787  0.6247  0.1639
  636SOL    HW1 1942   1.007   4.741   3.084  0.9628  0.5451  0.7087
  636SOL    HW2 1943   1.008   4.725   2.934  0.0476 -0.5572  0.8096
  637SOL     OW 1944   3.341   4.929   2.851  0.3317 -0.2753 -0.5226
  637SOL    HW1 1945   3.370   4.840   2.873  1.4983 -0.0484 -1.0298
  637SOL    HW2 1946   3.382   4.947   2.766  0.2702  0.8089 -0.3403
  638SOL     OW 1947   0.345   2.093   4.153  0.1710  0.0030 -0.4553
  638SOL    HW1 1948   0.410   2.023   4.155 -0.4504 -0.5634 -0.0489
  638SOL    HW2 1949   0.339   2.116   4.060 -0.6994 -1.5049 -0.8032
  639SOL     OW 1950   4.126   4.770   4.886  0.0196 -0.1927 -0.9415
  639SOL    HW1 1951   4.146   4.862   4.900 -0.5284 -0.3569  1.2756
  639SOL    HW2 1952   4.033   4.762   4.906  0.3035 -1.4072  0.0215
  640SOL     OW 1953   3.834   2.775   0.209 -0.4760  0.9206  0.0568
  640SOL    HW1 1954   3.897   2.832   0.164  2.7701 -1.6048  1.0132
  640SOL    HW2 1955   3.837   2.693   0.159 -1.8656  0.2142  1.0787
  641SOL     OW 1956   2.025   1.411   3.256 -0.4809 -0.1907  0.4509
  641SOL    HW1 1957   2.081   1.358   3.312 -0.4585  0.3248  0.9181
  641SOL    HW2 1958   2.081   1.437   3.183  0.2572  1.3633  1.5414
  642SOL     OW 1959   1.169   0.453   2.902  0.3268  0.5443 -0.2281
  642SOL    HW1 1960   1.228   0.528   2.915  0.4569  0.7289 -1.7515
  642SOL    HW2 1961   1.200   0.388   2.965 -0.2273  1.9885  1.6306
  643SOL     OW 1962   3.997   0.924   4.274  0.1774 -0.3965 -0.1313
  643SOL    HW1 1963   3.941   0.998   4.250  0.4222  0.1104  0.8127
  643SOL    HW2 1964   3.989   0.863   4.201  0.2637  0.7316 -1.1159
  644SOL     OW 1965   4.258   4.442   3.429 -0.0233 -0.5768  0.7765
  644SOL    HW1 1966   4.348   4.438   3.396 -0.7537 -0.8405 -1.2910
  644SOL    HW2 1967   4.245   4.534   3.452  0.7550 -0.5330  1.0755
  645SOL     OW 1968   1.699   0.085   3.717 -0.0056  0.0842 -0.1449
  645SOL    HW1 1969   1.743   0.050   3.794 -1.2150  0.3710  0.6955
  645SOL    HW2 1970   1.709   0.179   3.724  1.7498  0.0417 -1.5031
  646SOL     OW 1971   3.130   4.325   4.385  0.1817  0.7360  0.2671
  646SOL    HW1 1972   3.160   4.267   4.315 -1.9908  0.5520 -0.5847
  646SOL    HW2 1973   3.211   4.364   4.421  1.4374 -0.2672 -1.3486
  647SOL     OW 1974   1.235   1.886   0.887 -0.0106  0.0604  0.3259
  647SOL    HW1 1975   1.314   1.836   0.903  1.3737  1.6896 -0.9863
  647SOL    HW2 1976   1.216   1.930   0.971  1.0497  0.4015  0.3978
  648SOL     OW 1977   2.374   2.908   4.241  0.0091 -0.2077 -0.1592
  648SOL    HW1 1978   2.420   2.859   4.172 -0.4803  0.1019 -0.7188
  648SOL    HW2 1979   2.432   2.902   4.317  0.3397 -0.9565 -0.4583
  649SOL     OW 1980   4.577   0.038   1.431  0.2578  0.1775 -0.1472
  649SOL    HW1 1981   4.653   0.059   1.376  0.0404 -0.0806 -0.5541
  649SOL    HW2 1982   4.502   0.059   1.377 -0.0177  2.4741  1.0106
  650SOL     OW 1983   1.815   0.538   1.520  0.2902 -0.1145 -0.0309
  650SOL    HW1 1984   1.883   0.562   1.457  0.2865  0.1121  0.0522
  650SOL    HW2 1985   1.822   0.443   1.528 -1.3280 -0.5238 -2.2802
  651SOL     OW 1986   1.346   0.288   4.546 -0.0942 -0.0344 -0.1335
  651SOL    HW1 1987   1.297   0.228   4.602  0.0335  0.3918  0.4460
  651SOL    HW2 1988   1.437   0.278   4.573 -0.0585  0.3308 -0.1103
  652SOL     OW 1989   4.800   2.267   0.789  0.0502  0.2880  0.6255
  652SOL    HW1 1990   4.895   2.279   0.792 -0.1135  1.6832  1.3143
  652SOL    HW2 1991   4.772   2.317   0.712 -0.4248  2.8198  2.3057
  653SOL     OW 1992   1.400   2.037   2.391  0.1703  0.4938  0.2170
  653SOL    HW1 1993   1.395   2.112   2.332 -0.6128  0.1128 -0.2132
  653SOL    HW2 1994   1.314   2.036   2.435  0.2638 -0.0069  0.3913
  654SOL     OW 1995   1.274   2.429   4.368 -0.0717 -0.0408  0.2408
  654SOL    HW1 1996   1.257   2.471   4.452 -0.8220  2.5680 -1.1010
  654SOL    HW2 1997   1.191   2.390   4.343 -0.1262  0.0793  0.2364
  655SOL     OW 1998   0.205   0.552   1.268  0.1166  0.3527 -0.1199
  655SOL    HW1 1999   0.265   0.626   1.274 -0.1653  0.4922  1.3559
  655SOL    HW2 2000   0.251   0.489   1.212  1.3537  0.7339  0.4149
  656SOL     OW 2001   3.703   3.233   0.625  0.5970  0.4622  0.0014
  656SOL    HW1 2002   3.656   3.316   0.629  0.3882  0.3600 -0.2819
  656SOL    HW2 2003   3.795   3.256   0.640  0.3477  0.5448  1.5786
  657SOL     OW 2004   3.060   3.928   0.091  0.6737  0.2014 -0.0519
  657SOL    HW1 2005   3.026   4.015   0.071 -0.3108  0.1413  1.1881
  657SOL    HW2 2006   3.089   3.894   0.007  0.6932  1.5643 -0.6266
  658SOL     OW 2007   1.228   2.710   2.781 -0.4220  0.0888  0.0406
  658SOL    HW1 2008   1.301   2.718   2.719 -1.5968  1.1936 -1.2550
  658SOL    HW2 2009   1.207   2.799   2.807 -0.8977 -0.2625  0.9313
  659SOL     OW 2010   3.369   1.326   1.516  0.3655 -0.4784  0.2386
  659SOL    HW1 2011   3.317   1.323   1.596 -0.7783  1.2702 -0.3872
  659SOL    HW2 2012   3.393   1.235   1.499 -0.6229 -1.0489  1.7511
  660SOL     OW 2013   2.717   2.136   4.381  0.3826 -0.0561 -0.6069
  660SOL    HW1 2014   2.794   2.114   4.433 -0.2029 -2.1908 -0.5815
  660SOL    HW2 2015   2.687   2.219   4.418  0.9872 -0.6480  1.3193
  661SOL     OW 2016   1.667   4.853  -0.003  0.2486 -0.2274 -0.2813
  661SOL    HW1 2017   1.728   4.852  -0.077 -1.2152 -1.3037 -1.5390
  661SOL    HW2 2018   1.650   4.945   0.013  1.3924  0.0556 -0.5770
  662SOL     OW 2019   1.961   3.632   1.309  0.1289  0.5376 -0.3081
  662SOL    HW1 2020   1.885   3.680   1.277 -0.7441 -2.0138 -2.4858
  662SOL    HW2 2021   1.926   3.570   1.372  0.4603 -0.2668 -0.8958
  663SOL     OW 2022   3.471   4.496   2.744  0.3667  0.2132 -0.1020
  663SOL    HW1 2023   3.515   4.427   2.794  0.2778 -0.0023 -0.3174
  663SOL    HW2 2024   3.504   4.484   2.654 -1.4959 -1.1355 -0.6698
  664SOL     OW 2025   1.877   3.424   1.936 -0.3418  0.7107  0.3406
  664SOL    HW1 2026   1.857   3.347   1.883 -1.0443  1.9852 -1.3362
  664SOL    HW2 2027   1.967   3.447   1.911 -0.5027  1.0296  0.0429
  665SOL     OW 2028   0.593   2.678   3.776  0.0067  0.2289  0.1733
  665SOL    HW1 2029   0.504   2.664   3.746 -0.0455  0.1651  0.3566
  665SOL    HW2 2030   0.592   2.652   3.869  0.4550 -0.7495 -0.0788
  666SOL     OW 2031   2.354   2.086   0.176 -0.1098 -0.4264 -0.3085
  666SOL    HW1 2032   2.357   2.092   0.081 -1.1946 -1.8378 -0.4649
  666SOL    HW2 2033   2.342   1.993   0.194 -2.8756  0.1044  1.1008
  667SOL     OW 2034   4.895   0.914   3.076 -0.7984 -0.4299  0.2325
  667SOL    HW1 2035   4.863   0.908   2.986 -0.4642 -0.6000  0.1267
  667SOL    HW2 2036   4.975   0.966   3.070 -0.8565 -0.3124  0.4529
  668SOL     OW 2037   4.904   3.238   0.370  0.4319 -0.7446  0.3413
  668SOL    HW1 2038   4.855   3.206   0.294  0.6854 -2.4554  0.8569
  668SOL    HW2 2039   4.874   3.183   0.442  2.0288 -0.8300  0.9648
  669SOL     OW 2040   0.162   3.852   1.310 -0.4014  0.1478  0.2861
  669SOL    HW1 2041   0.076   3.824   1.280  0.1540 -0.2833 -0.9786
  669SOL    HW2 2042   0.221   3.829   1.238  0.8182  0.1384  1.2588
  670SOL     OW 2043   1.336   3.584   0.927 -0.0347 -0.1290 -0.1097
  670SOL    HW1 2044   1.257   3.590   0.873  1.2048  2.3660 -1.8190
  670SOL    HW2 2045   1.397   3.532   0.876 -0.8681 -3.2005  1.7819
  671SOL     OW 2046   2.153   3.454   1.023 -0.4183  0.1544  0.4129
  671SOL    HW1 2047   2.158   3.361   0.998  0.6872 -0.3569  2.3223
  671SOL    HW2 2048   2.066   3.482   0.994 -0.4160 -1.2051 -1.0413
  672SOL     OW 2049   1.089   0.125   1.812  0.2247  0.5443  0.0282
  672SOL    HW1 2050   1.111   0.217   1.832  1.0156  0.2940  0.3480
  672SOL    HW2 2051   1.141   0.074   1.874  0.0757 -0.1424 -0.4025
  673SOL     OW 2052   3.737   4.412   4.872 -0.3492  0.2659  0.2435
  673SOL    HW1 2053   3.686   4.474   4.924 -1.8539 -2.1296  1.7765
  673SOL    HW2 2054   3.779   4.355   4.936  1.4035 -0.0618 -1.1130
  674SOL     OW 2055   2.113   1.383   4.648 -0.6612  0.8804  0.0652
  674SOL    HW1 2056   2.074   1.417   4.729 -2.6896  0.7052 -0.7820
  674SOL    HW2 2057   2.096   1.450   4.582 -1.3470 -0.0749 -0.7686
  675SOL     OW 2058   2.436   1.294   3.053  0.6988  0.2853  0.2178
  675SOL    HW1 2059   2.499   1.366   3.056  2.2491 -1.0282  0.7827
  675SOL    HW2 2060   2.367   1.319   3.114  1.5291  1.0103  0.8740
  676SOL     OW 2061   2.272   0.827   3.698  0.0593 -0.2978 -0.9617
  676SOL    HW1 2062   2.264   0.751   3.640  0.8058 -3.2862  2.4625
  676SOL    HW2 2063   2.348   0.875   3.664  0.8874 -2.2861 -2.1053
  677SOL     OW 2064   4.722   0.734   0.443 -0.3176 -0.3810  0.6630
  677SOL    HW1 2065   4.683   0.680   0.375 -0.3196 -0.9378  1.0952
  677SOL    HW2 2066   4.804   0.689   0.466 -0.8925 -0.8771  1.8636
  678SOL     OW 2067   0.125   3.083   2.725  0.5105  0.5143 -0.1485
  678SOL    HW1 2068   0.165   3.000   2.697  0.4915  0.7766 -0.9506
  678SOL    HW2 2069   0.040   3.057   2.762  1.3728 -0.0488  1.5592
  679SOL     OW 2070   1.705   3.930   1.428  0.5054  0.4219 -0.5081
  679SOL    HW1 2071   1.624   3.977   1.446 -0.1003 -1.0070  0.6820
  679SOL    HW2 2072   1.774   3.993   1.449 -0.1736 -0.1228  4.5372
  680SOL     OW 2073   0.053   2.127   3.801 -0.1456 -0.5084 -0.7334
  680SOL    HW1 2074   0.097   2.044   3.784  1.5601  0.5414 -1.7692
  680SOL    HW2 2075   0.042   2.129   3.896  1.3071 -1.1956 -0.5210
  681SOL     OW 2076   0.784   4.480   4.438  0.2247  0.0026 -0.6337
  681SOL    HW1 2077   0.816   4.473   4.528 -2.3595 -2.2098  0.2679
  681SOL    HW2 2078   0.767   4.573   4.426  0.0576  0.3039  1.4446
  682SOL     OW 2079   2.545   0.846   4.435  0.0151 -0.0343  0.4794
  682SOL    HW1 2080   2.527   0.798   4.354 -1.6296  0.0807  0.7585
  682SOL    HW2 2081   2.601   0.918   4.408  0.0958 -0.4215 -0.4251
  683SOL     OW 2082   0.616   3.620   3.700  0.8423 -0.6632 -0.4220
  683SOL    HW1 2083   0.602   3.713   3.684 -0.1793 -0.8874 -0.9667
  683SOL    HW2 2084   0.605   3.610   3.794  1.2626 -0.1857 -0.3209
  684SOL     OW 2085   4.411   4.583   0.259 -0.4101  0.0330  0.0236
  684SOL    HW1 2086   4.367   4.550   0.180  1.3455 -0.1415 -0.9223
  684SOL    HW2 2087   4.433   4.674   0.238  1.5625 -0.4928 -0.4064
  685SOL     OW 2088   0.740   2.380   4.389 -0.0476  0.2737 -0.1070
  685SOL    HW1 2089   0.815   2.434   4.365 -1.2418  1.5107 -1.2744
  685SOL    HW2 2090   0.759   2.294   4.352  0.7925  0.5664 -0.3826
  686SOL     OW 2091   1.050   1.061   2.925  0.1158  0.2944 -0.5086
  686SOL    HW1 2092   1.017   1.106   2.848  0.1837  1.7315  0.2632
  686SOL    HW2 2093   1.145   1.057   2.912  0.0028 -0.7263 -1.1243
  687SOL     OW 2094   2.458   3.863   3.186 -0.1591 -0.1276  0.2188
  687SOL    HW1 2095   2.487   3.774   3.207 -0.9538 -0.4657 -0.0800
  687SOL    HW2 2096   2.389   3.851   3.121  0.5367  0.7757 -0.7227
  688SOL     OW 2097   0.870   4.053   1.280  1.1273  0.0939 -0.0870
  688SOL    HW1 2098   0.800   4.090   1.334  1.6579 -0.7729  1.2403
  688SOL    HW2 2099   0.858   4.095   1.194 -1.3752 -0.4640 -0.1016
  689SOL     OW 2100   3.104   0.403   1.381  0.2641 -0.2797 -0.2995
  689SOL    HW1 2101   3.022   0.399   1.331  0.0541 -1.7756  0.1220
  689SOL    HW2 2102   3.079   0.445   1.464 -0.0946 -0.7808 -0.1502
  690SOL     OW 2103   0.585   0.140   0.177  0.0939  0.2955  1.0188
  690SOL    HW1 2104   0.583   0.045   0.167 -0.3352  0.4057 -0.0118
  690SOL    HW2 2105   0.546   0.155   0.263 -2.1482 -0.3342  0.1766
  691SOL     OW 2106   3.062   4.486   3.196  0.0448  0.2779 -0.1920
  691SOL    HW1 2107   3.034   4.551   3.132 -0.8622 -0.1888 -0.2874
  691SOL    HW2 2108   2.988   4.479   3.257 -0.4800 -1.6627 -0.9691
  692SOL     OW 2109   4.350   3.674   3.957  1.2262  0.1360 -0.2223
  692SOL    HW1 2110   4.291   3.676   4.033  1.0445  0.0840 -0.3626
  692SOL    HW2 2111   4.353   3.582   3.932  0.6924  0.2580 -0.7428
  693SOL     OW 2112   3.067   4.213   1.003 -0.0841  0.0286 -0.5810
  693SOL    HW1 2113   3.040   4.304   0.989  1.0930  0.4073 -0.4295
  693SOL    HW2 2114   3.002   4.162   0.956 -0.4517  0.9677 -1.1242
  694SOL     OW 2115   0.368   1.431   1.546 -0.2131 -0.4559  0.0497
  694SOL    HW1 2116   0.351   1.402   1.635  1.5103 -0.6425  0.3567
  694SOL    HW2 2117   0.374   1.526   1.552  1.1435 -0.5392  0.4091
  695SOL     OW 2118   3.752   4.049   3.538 -0.2842 -0.7883 -0.2833
  695SOL    HW1 2119   3.799   3.968   3.560  0.4925 -1.0320 -2.5044
  695SOL    HW2 2120   3.693   4.023   3.467 -0.6601  0.4047 -0.4171
  696SOL     OW 2121   2.939   1.367   1.362  0.1283  0.0212 -0.3121
  696SOL    HW1 2122   2.939   1.395   1.453 -0.6004 -0.0817 -0.2709
  696SOL    HW2 2123   3.025   1.328   1.348  0.1586 -0.1789  0.4025
  697SOL     OW 2124   1.422   0.462   1.766  0.1087 -0.2512 -0.4631
  697SOL    HW1 2125   1.473   0.540   1.745 -0.0335  0.3783  1.3673
  697SOL    HW2 2126   1.487   0.391   1.767  0.2826 -0.1388 -1.8759
  698SOL     OW 2127   0.409   3.233   4.497 -0.2005 -0.1375  0.1744
  698SOL    HW1 2128   0.400   3.253   4.404  0.7591  1.3592  0.3672
  698SOL    HW2 2129   0.319   3.227   4.529 -0.5325  0.2300 -0.6646
  699SOL     OW 2130   3.850   4.110   2.195  0.5129  0.3625 -0.4763
  699SOL    HW1 2131   3.939   4.146   2.186  0.5264  0.0535 -1.8103
  699SOL    HW2 2132   3.797   4.163   2.136  0.7767 -2.4858 -3.5322
  700SOL     OW 2133   0.376   1.837   3.132  0.1072 -0.1077  0.2221
  700SOL    HW1 2134   0.401   1.747   3.152 -0.4031 -0.4612 -0.6563
  700SOL    HW2 2135   0.282   1.832   3.113 -0.0375  0.7023  0.6470
  701SOL     OW 2136   3.462   1.937   1.835  0.2816  0.3225 -0.2220
  701SOL    HW1 2137   3.503   1.956   1.919  1.8882  0.7497 -1.0644
  701SOL    HW2 2138   3.492   2.007   1.778 -1.2390  0.3493 -1.0219
  702SOL     OW 2139   0.699   1.731   3.749 -0.3761  0.0004  0.2915
  702SOL    HW1 2140   0.776   1.763   3.702  1.3433  0.3058  3.0584
  702SOL    HW2 2141   0.735   1.689   3.828 -2.9419 -2.1579  0.4560
  703SOL     OW 2142   0.726   3.025   4.790 -0.4232 -0.0596 -0.4143
  703SOL    HW1 2143   0.712   2.978   4.872 -1.9122  0.0852 -0.5491
  703SOL    HW2 2144   0.819   3.014   4.771 -0.3989 -1.5190  0.4169
  704SOL     OW 2145   1.477   1.673   3.034  0.2423 -0.8253 -0.0136
  704SOL    HW1 2146   1.537   1.746   3.044 -1.7852  0.9740 -0.1955
  704SOL    HW2 2147   1.427   1.671   3.116 -0.8607 -0.8832 -0.6581
  705SOL     OW 2148   2.796   1.789   4.700  0.2116 -0.1123  0.2798
  705SOL    HW1 2149   2.755   1.704   4.717  0.6473 -0.1258  1.3304
  705SOL    HW2 2150   2.861   1.770   4.633  2.0094 -1.1559  2.2053
  706SOL     OW 2151   1.532   2.760   4.703 -0.7077 -0.1747 -0.5389
  706SOL    HW1 2152   1.471   2.833   4.698  0.4820  0.8420 -0.5573
  706SOL    HW2 2153   1.526   2.718   4.617 -0.8791  0.3170 -0.7705
  707SOL     OW 2154   0.916   1.762   0.028  0.4015 -0.9831 -0.4548
  707SOL    HW1 2155   0.903   1.801   0.114  0.4653 -0.6569 -0.5872
  707SOL    HW2 2156   0.839   1.709   0.013 -1.2423  1.4999 -1.5426
  708SOL     OW 2157   2.605   0.842   1.931  0.0969 -0.4161 -0.1662
  708SOL    HW1 2158   2.527   0.803   1.970  0.1398 -0.5781 -0.2429
  708SOL    HW2 2159   2.653   0.878   2.006  0.6028 -1.4714  0.0347
  709SOL     OW 2160   3.564   1.799   3.380  0.7221 -0.3294 -0.0657
  709SOL    HW1 2161   3.636   1.759   3.332  2.9784 -0.2336  2.9535
  709SOL    HW2 2162   3.592   1.890   3.392 -0.8734  0.2468 -0.5433
  710SOL     OW 2163   2.554   4.749   2.473  0.2206 -0.3681  0.4034
  710SOL    HW1 2164   2.569   4.740   2.379 -0.1951  1.8176  0.0651
  710SOL    HW2 2165   2.642   4.757   2.510  0.4431 -2.3068  0.3850
  711SOL     OW 2166   1.578   0.459   0.265 -0.5830 -0.1032  0.4027
  711SOL    HW1 2167   1.635   0.532   0.289 -1.1321  0.6307 -0.4583
  711SOL    HW2 2168   1.627   0.381   0.291 -0.4740  0.5721  2.4160
  712SOL     OW 2169   3.814   1.317   2.890 -0.4299  0.9525 -0.3252
  712SOL    HW1 2170   3.764   1.297   2.811 -0.8417  3.0076 -0.6395
  712SOL    HW2 2171   3.866   1.394   2.867  1.3365  0.1137  0.6640
  713SOL     OW 2172   1.045   2.433   1.503 -0.7208  0.0252  0.2592
  713SOL    HW1 2173   1.092   2.386   1.571 -0.0572  0.5076  0.1443
  713SOL    HW2 2174   1.080   2.522   1.505 -0.3816 -0.0541 -0.9790
  714SOL     OW 2175   3.149   0.380   3.802 -0.3377 -0.2702 -0.3312
  714SOL    HW1 2176   3.227   0.366   3.748 -0.8066 -2.1849 -0.6055
  714SOL    HW2 2177   3.116   0.465   3.774  0.3171 -0.5021 -1.9610
  715SOL     OW 2178   2.691   4.713   1.443  0.3564 -0.3251  0.0515
  715SOL    HW1 2179   2.605   4.691   1.479  0.2774 -2.1153 -1.1014
  715SOL    HW2 2180   2.749   4.647   1.479  0.5147 -1.3726 -1.9871
  716SOL     OW 2181   0.486   3.911   3.079  0.0950  0.2922 -0.0425
  716SOL    HW1 2182   0.575   3.914   3.115 -1.1864 -0.0760  3.6227
  716SOL    HW2 2183   0.451   3.998   3.096 -0.7854 -0.1051  0.1937
  717SOL     OW 2184   3.389   0.985   0.483 -0.9237  0.3251 -0.1076
  717SOL    HW1 2185   3.339   0.956   0.407 -0.2594 -0.5019 -0.2378
  717SOL    HW2 2186   3.464   1.032   0.445 -0.3545 -0.4708  0.0133
  718SOL     OW 2187   4.823   3.371   2.934 -0.2448  0.1128  0.3796
  718SOL    HW1 2188   4.889   3.303   2.947 -0.9947 -0.2723  2.3934
  718SOL    HW2 2189   4.786   3.387   3.021 -0.7414  2.4465 -0.1756
  719SOL     OW 2190   3.218   1.304   1.305  0.2712 -0.5088 -0.0047
  719SOL    HW1 2191   3.254   1.227   1.261  1.9445  0.1158  0.1851
  719SOL    HW2 2192   3.282   1.323   1.374  0.4588  1.6708 -0.7276
  720SOL     OW 2193   2.506   0.837   3.102 -0.5208 -0.5117  0.1997
  720SOL    HW1 2194   2.496   0.781   3.179  1.0026  1.5985  2.0682
  720SOL    HW2 2195   2.452   0.913   3.121  0.4481  0.3580 -0.4567
  721SOL     OW 2196   4.238   4.262   2.870  0.2479  0.1863  0.9368
  721SOL    HW1 2197   4.169   4.229   2.927 -1.2705 -0.0952 -0.9400
  721SOL    HW2 2198   4.219   4.222   2.785  2.8729 -0.0539  0.3851
  722SOL     OW 2199   3.882   4.688   3.148 -0.4802  0.0919  0.0843
  722SOL    HW1 2200   3.793   4.669   3.180 -0.1151 -1.8662  0.0584
  722SOL    HW2 2201   3.927   4.724   3.224 -0.6144 -1.2942  0.8670
  723SOL     OW 2202   3.790   3.659   0.162  0.5472 -0.0991 -0.3880
  723SOL    HW1 2203   3.867   3.706   0.193 -0.2316  1.4486 -0.6964
  723SOL    HW2 2204   3.755   3.617   0.241  2.5273 -2.1408 -0.5145
  724SOL     OW 2205   2.415  -0.051   0.403 -0.1899 -0.3000  0.3179
  724SOL    HW1 2206   2.486  -0.051   0.339 -0.8685  0.3485 -0.4473
  724SOL    HW2 2207   2.364   0.028   0.383 -0.0151  0.3202  2.0987
  725SOL     OW 2208   4.665   0.131   4.368  0.4412  0.0197  0.0705
  725SOL    HW1 2209   4.662   0.055   4.426  0.2286 -0.6741 -0.8354
  725SOL    HW2 2210   4.685   0.204   4.426 -0.9511 -0.4598  1.2035
  726SOL     OW 2211   1.861   1.635   4.701 -0.3372 -0.0707  0.1770
  726SOL    HW1 2212   1.946   1.622   4.743  0.8300 -0.1684 -2.0675
  726SOL    HW2 2213   1.836   1.724   4.726  0.0090 -0.3319  1.5335
  727SOL     OW 2214   1.149   4.699   1.393  0.5236  0.1482 -0.6581
  727SOL    HW1 2215   1.218   4.753   1.431 -1.8157  2.4625  0.6758
  727SOL    HW2 2216   1.094   4.761   1.344 -1.1663 -1.3596 -0.7718
  728SOL     OW 2217   3.280   3.008   0.790  0.0987 -0.0434  0.5425
  728SOL    HW1 2218   3.249   3.064   0.862 -1.2156  0.9632 -0.7335
  728SOL    HW2 2219   3.375   3.022   0.788  0.0577  0.5062  1.5984
  729SOL     OW 2220   3.085   2.544   1.176  0.8412  0.0183 -0.2886
  729SOL    HW1 2221   3.176   2.519   1.163  0.4301 -1.9305  0.3201
  729SOL    HW2 2222   3.036   2.491   1.114  0.0193  0.1407  0.2344
  730SOL     OW 2223   1.729   2.899   0.455  0.4530 -0.1698  0.1036
  730SOL    HW1 2224   1.673   2.976   0.461  0.8879  0.2425 -0.9196
  730SOL    HW2 2225   1.687   2.843   0.390  0.1322 -0.8169  0.8519
  731SOL     OW 2226   2.879   1.937   3.735  0.2154  0.1474  0.5868
  731SOL    HW1 2227   2.833   2.005   3.685 -1.8351 -0.6589  1.2821
  731SOL    HW2 2228   2.816   1.910   3.802  0.8789 -2.5669  0.2234
  732SOL     OW 2229   0.533   2.893   3.373 -0.5597  0.3277 -0.9112
  732SOL    HW1 2230   0.518   2.856   3.287 -1.8769 -0.5109 -0.3618
  732SOL    HW2 2231   0.447   2.893   3.414 -0.0340  1.1051  0.2538
  733SOL     OW 2232   3.667   2.846   2.587  0.1071  0.5473  0.8144
  733SOL    HW1 2233   3.644   2.919   2.644 -0.0596  1.7725 -0.7440
  733SOL    HW2 2234   3.762   2.853   2.577 -0.1173  1.8417 -0.9148
  734SOL     OW 2235   3.762   0.139   2.671 -0.0100 -0.5452  0.5988
  734SOL    HW1 2236   3.777   0.080   2.745 -2.9351 -0.5927  1.2521
  734SOL    HW2 2237   3.776   0.227   2.706  2.6641 -0.6673  0.0566
  735SOL     OW 2238   3.877   2.649   4.397  0.0811  0.1730 -0.2864
  735SOL    HW1 2239   3.890   2.590   4.322  1.2275  1.7167 -1.3562
  735SOL    HW2 2240   3.805   2.706   4.369  1.2267  1.4641 -0.7266
  736SOL     OW 2241   3.308   4.418   4.582 -0.1436  0.5269  0.8761
  736SOL    HW1 2242   3.399   4.423   4.613 -0.2851  0.0348  1.3904
  736SOL    HW2 2243   3.255   4.429   4.661 -0.5236  0.5249  0.6215
  737SOL     OW 2244   0.405   0.270   0.864 -0.1383 -0.2213  0.1315
  737SOL    HW1 2245   0.424   0.323   0.787 -1.6569 -0.6613 -0.5884
  737SOL    HW2 2246   0.310   0.275   0.875  0.1701  1.4160  3.1938
  738SOL     OW 2247   4.715   0.609   3.165 -0.0303 -0.5159 -0.1784
  738SOL    HW1 2248   4.709   0.515   3.147 -0.5246 -0.3618 -0.8368
  738SOL    HW2 2249   4.737   0.613   3.258  0.5038 -1.2892 -0.2596
  739SOL     OW 2250   4.911   0.723   4.749  0.3272 -0.1225 -0.4163
  739SOL    HW1 2251   4.944   0.664   4.681  1.1180 -0.2202  0.0397
  739SOL    HW2 2252   4.872   0.665   4.814 -1.8369  0.0411 -1.4767
  740SOL     OW 2253   3.311   1.563   0.396 -0.3266  0.5081 -0.1054
  740SOL    HW1 2254   3.217   1.551   0.411 -0.4060  1.4275  0.2458
  740SOL    HW2 2255   3.329   1.651   0.431  0.4834  0.7107 -1.0068
  741SOL     OW 2256   2.896   3.728   2.713 -0.2707 -0.6188 -0.1183
  741SOL    HW1 2257   2.883   3.821   2.698 -2.1225 -0.5653  1.5049
  741SOL    HW2 2258   2.932   3.695   2.630 -1.0550  1.2490 -1.2560
  742SOL     OW 2259   2.186   4.796   0.578  0.5366  0.5586 -0.1945
  742SOL    HW1 2260   2.238   4.870   0.611 -0.1959  0.7251  0.6246
  742SOL    HW2 2261   2.228   4.719   0.616 -0.2003  0.7363  1.0611
  743SOL     OW 2262   2.675   2.302   0.452  0.3918 -0.0167 -0.7826
  743SOL    HW1 2263   2.662   2.385   0.498  2.0763  0.0041 -0.2788
  743SOL    HW2 2264   2.624   2.238   0.502 -2.1347  0.9009 -2.0093
  744SOL     OW 2265   2.549   0.282   0.221 -0.9704  0.2097  0.1221
  744SOL    HW1 2266   2.587   0.369   0.211  0.0619 -0.3188 -0.7010
  744SOL    HW2 2267   2.524   0.255   0.133  0.2033 -0.9662  0.1117
  745SOL     OW 2268   3.261   2.827   3.604  0.6473 -0.2947  0.4065
  745SOL    HW1 2269   3.286   2.819   3.512 -0.8871 -1.1673  0.0249
  745SOL    HW2 2270   3.344   2.822   3.652  1.3736 -1.1355 -0.8732
  746SOL     OW 2271   3.772   4.528   0.648  0.1813  0.4645 -0.5332
  746SOL    HW1 2272   3.683   4.534   0.683  0.2286  0.1988 -0.3693
  746SOL    HW2 2273   3.827   4.513   0.725  0.0294 -2.6876 -0.9193
  747SOL     OW 2274   3.506   4.436   3.105 -0.4623 -0.1442 -0.0903
  747SOL    HW1 2275   3.565   4.484   3.162  0.5854 -1.6451  0.1394
  747SOL    HW2 2276   3.435   4.406   3.162  0.3526 -1.2557  0.3864
  748SOL     OW 2277   1.359   3.187   3.887 -0.2765 -0.5292 -0.0597
  748SOL    HW1 2278   1.450   3.169   3.910 -0.1776  0.1283  0.0716
  748SOL    HW2 2279   1.364   3.253   3.819 -0.6721  0.1052  0.5094
  749SOL     OW 2280   4.724   1.676   4.886  0.2167  0.0442  0.0136
  749SOL    HW1 2281   4.646   1.638   4.926  1.1743 -1.4490  0.5491
  749SOL    HW2 2282   4.738   1.624   4.807  2.5470 -2.0656  1.6507
  750SOL     OW 2283   1.211   0.956   0.210  0.8929 -0.5771  0.4276
  750SOL    HW1 2284   1.189   0.949   0.302  0.5197  0.5366  0.4396
  750SOL    HW2 2285   1.133   0.994   0.169  1.3027 -0.4171 -0.2279
  751SOL     OW 2286   4.439   0.096   2.791 -0.5973 -0.1917  0.3782
  751SOL    HW1 2287   4.356   0.098   2.743  0.3570  2.7280 -1.3389
  751SOL    HW2 2288   4.505   0.078   2.725  0.3832 -0.0638  1.2966
  752SOL     OW 2289   2.466   4.325   0.725  0.2398 -0.6035  0.6945
  752SOL    HW1 2290   2.539   4.386   0.737  0.6328 -0.9838  0.3088
  752SOL    HW2 2291   2.490   4.249   0.780 -0.5930 -0.1319  1.7446
  753SOL     OW 2292   3.201   4.499   2.783  0.1700  0.4526 -0.2038
  753SOL    HW1 2293   3.193   4.417   2.833 -0.5687 -0.1133 -1.2160
  753SOL    HW2 2294   3.295   4.512   2.774  0.3143  0.3703  1.0135
  754SOL     OW 2295   0.411   0.614   4.369 -0.2116 -0.9441  0.3646
  754SOL    HW1 2296   0.472   0.621   4.442 -2.2330 -1.0222  2.1529
  754SOL    HW2 2297   0.424   0.526   4.335  0.8081 -0.8780  0.5575
  755SOL     OW 2298   4.199   0.884   3.749  0.0029  0.3530  0.0136
  755SOL    HW1 2299   4.190   0.916   3.839 -0.2454 -0.8388  0.4277
  755SOL    HW2 2300   4.280   0.924   3.718 -0.6842  1.9944  0.2219
  756SOL     OW 2301   3.186   4.241   0.535 -0.5580 -0.6997 -0.1424
  756SOL    HW1 2302   3.196   4.212   0.626 -2.6692  1.5603  0.9370
  756SOL    HW2 2303   3.157   4.163   0.488  0.7985 -1.9721  1.0340
  757SOL     OW 2304   4.303   1.588   1.340 -0.3810  0.4163  0.2529
  757SOL    HW1 2305   4.280   1.535   1.263  0.9916 -0.1876  0.2411
  757SOL    HW2 2306   4.376   1.542   1.380 -0.6254  1.1095  1.5417
  758SOL     OW 2307   0.312   3.701   3.614 -0.0143 -0.0683  0.4512
  758SOL    HW1 2308   0.287   3.772   3.554 -0.1281 -0.7720 -0.3551
  758SOL    HW2 2309   0.393   3.665   3.576  0.9329  0.6362  1.7202
  759SOL     OW 2310   1.606   1.882   2.114 -0.2990  0.3244  0.3301
  759SOL    HW1 2311   1.603   1.824   2.038  1.9474  0.2184  0.2476
  759SOL    HW2 2312   1.610   1.970   2.076  0.6377  0.2810  0.3090
  760SOL     OW 2313   2.447   1.150   1.381  0.1985 -0.0108 -0.1289
  760SOL    HW1 2314   2.369   1.124   1.333 -1.0820  0.9778  1.3345
  760SOL    HW2 2315   2.424   1.140   1.473  1.4760  1.1351  0.3667
  761SOL     OW 2316   1.335   4.271   0.281 -0.1428  0.2389  0.1228
  761SOL    HW1 2317   1.409   4.212   0.262 -0.8071 -1.2012  1.7298
  761SOL    HW2 2318   1.355   4.307   0.367 -0.2546  1.6015 -0.4071
  762SOL     OW 2319   3.093   0.234   3.215 -0.0454  0.1682  0.5568
  762SOL    HW1 2320   3.049   0.166   3.267 -0.3408  1.4129  2.0004
  762SOL    HW2 2321   3.139   0.185   3.147 -0.5255 -1.4577  1.3341
  763SOL     OW 2322   2.190   3.128   1.647 -0.2451 -0.6354 -0.5697
  763SOL    HW1 2323   2.232   3.092   1.568 -1.2748 -2.5695 -0.2874
  763SOL    HW2 2324   2.168   3.051   1.700  1.5304  0.6446  2.2467
  764SOL     OW 2325   0.065   0.475   4.299  0.0102 -0.3783  0.3351
  764SOL    HW1 2326   0.145   0.431   4.328 -0.2361 -0.3545  1.0779
  764SOL    HW2 2327   0.096   0.551   4.249  0.4411 -0.7848 -0.0231
  765SOL     OW 2328   2.437   4.342   1.673  0.2314 -0.1494 -0.3169
  765SOL    HW1 2329   2.357   4.393   1.664 -0.1640 -0.8885 -1.0642
  765SOL    HW2 2330   2.492   4.370   1.600  0.5369  0.1322  0.0170
  766SOL     OW 2331   0.226   3.074   4.106  0.6987  0.0942  0.3109
  766SOL    HW1 2332   0.235   3.073   4.010 -0.1253  1.0087  0.1978
  766SOL    HW2 2333   0.275   2.998   4.136  1.4890  0.1420 -0.7939
  767SOL     OW 2334   4.930   2.290   3.069  0.0834  0.1284 -0.2123
  767SOL    HW1 2335   4.841   2.294   3.033  0.7228  0.2566 -1.8314
  767SOL    HW2 2336   4.967   2.376   3.051  0.5678  0.0528  0.4041
  768SOL     OW 2337   1.534   0.814   0.010  0.1342  0.3742 -0.0188
  768SOL    HW1 2338   1.589   0.892   0.014 -1.7764  1.8033 -0.1658
  768SOL    HW2 2339   1.502   0.802   0.099  0.4335 -0.2675  0.0077
  769SOL     OW 2340   3.006   1.487   4.713 -0.4185 -0.0528  0.1485
  769SOL    HW1 2341   3.044   1.488   4.801 -0.5492  2.0031  0.2369
  769SOL    HW2 2342   2.914   1.508   4.726 -0.2111  1.3815 -0.5353
  770SOL     OW 2343   2.504   1.790   1.399 -0.1334 -0.3357 -0.3300
  770SOL    HW1 2344   2.512   1.882   1.423 -1.2909  0.4458 -2.7063
  770SOL    HW2 2345   2.591   1.754   1.416 -0.2365  0.5749  2.7641
  771SOL     OW 2346   4.105  -0.012   4.554  0.4335 -0.1934 -0.2044
  771SOL    HW1 2347   4.153  -0.094   4.567 -0.6952 -0.8942 -0.3499
  771SOL    HW2 2348   4.021  -0.025   4.599  0.7988  1.4439  1.0597
  772SOL     OW 2349   2.434   2.374   3.814 -0.1749  0.1226 -0.5131
  772SOL    HW1 2350   2.498   2.429   3.859 -1.7220  2.1685 -0.6830
  772SOL    HW2 2351   2.397   2.318   3.882 -1.2481  1.9602  0.4802
  773SOL     OW 2352   4.822   4.780   0.962 -0.1717 -0.0786  0.0701
  773SOL    HW1 2353   4.854   4.787   1.052  0.4869 -1.2413 -0.0557
  773SOL    HW2 2354   4.825   4.870   0.929 -0.1737  0.3268  1.1105
  774SOL     OW 2355   4.027   4.430   2.567 -0.1420  0.4342  0.0231
  774SOL    HW1 2356   4.077   4.483   2.505  0.9315 -1.3831 -0.7329
  774SOL    HW2 2357   3.977   4.370   2.513 -1.4389  0.7286  0.8575
  775SOL     OW 2358   2.219   2.180   0.645  0.0384  0.6213  0.4161
  775SOL    HW1 2359   2.244   2.088   0.656  1.5368  0.3749 -3.5009
  775SOL    HW2 2360   2.254   2.223   0.723  0.7185 -1.8380  1.6019
  776SOL     OW 2361   3.580   2.784   1.164 -0.4598  0.1715 -0.2250
  776SOL    HW1 2362   3.495   2.805   1.204  0.3536 -0.9734  2.3791
  776SOL    HW2 2363   3.640   2.777   1.239  1.6101 -0.5008 -1.8526
  777SOL     OW 2364   1.015   4.366   3.022  0.2012  0.1662  0.3708
  777SOL    HW1 2365   1.076   4.438   3.004  2.1688 -1.0502  1.7896
  777SOL    HW2 2366   1.024   4.308   2.947  0.7285  0.0514  0.5179
  778SOL     OW 2367   0.400   4.597   2.330 -0.5938  0.0079 -0.3395
  778SOL    HW1 2368   0.396   4.508   2.294  0.6240  0.2104 -1.0118
  778SOL    HW2 2369   0.335   4.645   2.280  1.7487  0.5386 -3.1508
  779SOL     OW 2370   0.319   4.314   0.815  0.1499 -0.0833  0.0473
  779SOL    HW1 2371   0.331   4.340   0.907 -0.3847 -1.1529  0.4333
  779SOL    HW2 2372   0.226   4.331   0.798  0.6252  1.8984 -0.9010
  780SOL     OW 2373   4.302   4.601   3.735  0.1404  0.5548  0.1302
  780SOL    HW1 2374   4.259   4.614   3.651 -0.7310  1.4555  0.7001
  780SOL    HW2 2375   4.233   4.614   3.800  0.9609  0.6088  1.0176
  781SOL     OW 2376   1.365   2.277   2.213  0.2479 -0.4107  0.0892
  781SOL    HW1 2377   1.365   2.349   2.150 -1.4918 -1.6878 -1.4854
  781SOL    HW2 2378   1.355   2.320   2.298 -1.6511  1.2259 -0.8506
  782SOL     OW 2379   2.404   2.551   0.052 -0.3369  0.3461 -0.0642
  782SOL    HW1 2380   2.489   2.579   0.017 -0.6531  1.0190 -0.3199
  782SOL    HW2 2381   2.346   2.625   0.035 -0.7057  0.3514  1.1116
  783SOL     OW 2382   3.569   4.226   1.141 -0.1657 -0.0683 -0.2803
  783SOL    HW1 2383   3.518   4.304   1.163 -0.1830  0.2392 -1.3922
  783SOL    HW2 2384   3.523   4.187   1.067  0.4178 -0.5712 -0.3807
  784SOL     OW 2385   1.017   3.258   2.426  0.3756  0.1296  0.3093
  784SOL    HW1 2386   1.102   3.255   2.383 -1.1135 -0.9172 -2.8578
  784SOL    HW2 2387   1.033   3.223   2.514  3.3175  0.7925  0.1286
  785SOL     OW 2388   2.641   1.058   4.274 -0.1585 -0.4229 -0.0005
  785SOL    HW1 2389   2.584   1.087   4.203 -0.3442  0.5574  0.5369
  785SOL    HW2 2390   2.700   0.995   4.233 -0.2447  0.1510 -1.0271
  786SOL     OW 2391   3.047   4.682   2.355  0.3590  0.8410  0.4180
  786SOL    HW1 2392   3.024   4.714   2.268 -0.7810  1.4233  0.9067
  786SOL    HW2 2393   2.974   4.624   2.378  0.4339  1.0298  1.1564
  787SOL     OW 2394   4.356   2.291   0.947 -0.1699  0.0098 -0.3688
  787SOL    HW1 2395   4.353   2.196   0.959 -0.4535  0.2330  1.7541
  787SOL    HW2 2396   4.449   2.312   0.941 -0.0841 -0.3479 -0.2808
  788SOL     OW 2397   0.171   3.251   2.373 -0.1175  0.0184 -0.0999
  788SOL    HW1 2398   0.214   3.253   2.458 -1.4285  1.4333  0.5903
  788SOL    HW2 2399   0.223   3.309   2.318  1.0237 -1.2943 -0.4426
  789SOL     OW 2400   1.875   1.999   2.157  0.0762  0.0251  0.1819
  789SOL    HW1 2401   1.784   2.025   2.149  0.1733  0.2569 -0.2302
  789SOL    HW2 2402   1.912   2.014   2.069  0.2034 -1.2382  0.0041
  790SOL     OW 2403   1.168   3.342   0.935 -0.5277  0.1900  0.0290
  790SOL    HW1 2404   1.233   3.405   0.967 -2.5641  1.7929  1.2405
  790SOL    HW2 2405   1.160   3.362   0.842  0.6775 -0.0430 -0.1472
  791SOL     OW 2406   0.633   0.617   0.923 -0.7185  0.1035  0.1986
  791SOL    HW1 2407   0.679   0.665   0.854  0.5033  1.5602  1.9481
  791SOL    HW2 2408   0.699   0.558   0.960 -1.1017  0.0362  0.7780
  792SOL     OW 2409   3.633   3.099   4.004 -0.1207  0.2697 -0.4401
  792SOL    HW1 2410   3.640   3.089   4.099  2.4709  0.3096 -0.5655
  792SOL    HW2 2411   3.664   3.015   3.969  0.1454  0.6917 -1.2470
  793SOL     OW 2412   3.201   1.015   3.308  0.0344 -0.3647 -0.4407
  793SOL    HW1 2413   3.240   0.965   3.380 -0.6834  0.0185  0.2283
  793SOL    HW2 2414   3.110   1.025   3.333 -0.4735 -1.0938 -1.8986
  794SOL     OW 2415   2.578   1.356   0.496  0.4047  0.4924  0.1386
  794SOL    HW1 2416   2.652   1.310   0.458 -0.6221 -0.0697 -1.2615
  794SOL    HW2 2417   2.592   1.351   0.590  1.0626 -1.4571 -0.0185
  795SOL     OW 2418   0.158   2.260   0.801 -0.5818  0.7632  0.8435
  795SOL    HW1 2419   0.150   2.289   0.892  1.9261 -0.3515  1.5192
  795SOL    HW2 2420   0.191   2.336   0.754  1.3438  0.4415  1.6037
  796SOL     OW 2421   3.449   2.414   4.000  0.0218  0.4553  0.1280
  796SOL    HW1 2422   3.423   2.333   4.044 -2.2669  1.3363  0.5414
  796SOL    HW2 2423   3.440   2.482   4.067  1.1508  1.1872 -0.4239
  797SOL     OW 2424   3.376   0.236   1.391 -0.7505 -0.0554 -0.3155
  797SOL    HW1 2425   3.423   0.318   1.405 -1.6037  0.3064  0.5159
  797SOL    HW2 2426   3.298   0.243   1.446 -1.4859 -0.8914 -1.2094
  798SOL     OW 2427   0.754   4.094   4.300 -0.7122  0.0117 -0.5011
  798SOL    HW1 2428   0.706   4.072   4.220 -0.5529 -1.8208 -0.1375
  798SOL    HW2 2429   0.846   4.089   4.275 -0.6568  1.5984 -0.7128
  799SOL     OW 2430   2.143   2.928   1.799  0.2730  0.0338 -0.5997
  799SOL    HW1 2431   2.204   2.868   1.757  0.9609 -1.4436  2.2678
  799SOL    HW2 2432   2.196   2.972   1.865 -1.3961 -0.0670  0.8565
  800SOL     OW 2433   3.342   3.136   2.206 -0.0795  0.8281  0.1685
  800SOL    HW1 2434   3.254   3.135   2.167 -0.2712  0.8522  0.5954
  800SOL    HW2 2435   3.393   3.075   2.151 -0.1670  1.3557 -0.5163
  801SOL     OW 2436   0.735   2.343   1.150 -0.4065 -0.1348 -0.4138
  801SOL    HW1 2437   0.808   2.398   1.120 -0.7154 -0.1680 -1.2604
  801SOL    HW2 2438   0.715   2.376   1.238 -0.4665  0.9927 -0.8254
  802SOL     OW 2439   2.650   1.299   0.008  0.0546 -0.4686 -0.0160
  802SOL    HW1 2440   2.636   1.347  -0.074  1.0358  0.3870  0.2928
  802SOL    HW2 2441   2.577   1.325   0.064  1.0952  1.5234  0.5061
  803SOL     OW 2442   1.159   0.242   2.129  0.3833 -0.5074 -0.2199
  803SOL    HW1 2443   1.133   0.209   2.216  0.8166  1.5329  0.7450
  803SOL    HW2 2444   1.079   0.235   2.076 -0.0911 -1.1214  0.5469
  804SOL     OW 2445   0.353   2.151   1.803  0.6131 -0.3516 -0.3253
  804SOL    HW1 2446   0.395   2.075   1.842 -2.6597 -2.3687 -0.3317
  804SOL    HW2 2447   0.383   2.153   1.713  2.4818 -0.1678  0.2532
  805SOL     OW 2448   1.399   0.821   3.908 -0.1687  0.3249 -0.3990
  805SOL    HW1 2449   1.321   0.766   3.896 -0.3866  0.0688  1.7260
  805SOL    HW2 2450   1.441   0.822   3.822  0.0271 -3.4637 -0.4978
  806SOL     OW 2451   3.065   4.380   2.570  0.2095 -0.0006  0.2870
  806SOL    HW1 2452   2.987   4.435   2.573  0.6787  0.8148 -1.2952
  806SOL    HW2 2453   3.125   4.420   2.633  0.3558  1.0336 -0.4854
  807SOL     OW 2454   1.927   0.892   1.531  0.0641 -0.1189  0.1947
  807SOL    HW1 2455   1.988   0.937   1.589  0.3580  0.4671 -0.5513
  807SOL    HW2 2456   1.859   0.957   1.513  0.0122 -0.2733 -0.1787
  808SOL     OW 2457   2.479   2.708   4.676  0.1595 -0.4901 -0.3139
  808SOL    HW1 2458   2.393   2.698   4.636  0.6896  1.3770 -2.0128
  808SOL    HW2 2459   2.473   2.790   4.726  1.1801  0.0692 -1.0965
  809SOL     OW 2460   4.693   4.345   4.607  0.0774  0.1831  0.2663
  809SOL    HW1 2461   4.766   4.302   4.564 -1.7482 -3.4985  0.4480
  809SOL    HW2 2462   4.715   4.343   4.700 -0.4815 -1.6254  0.3965
  810SOL     OW 2463   1.854   3.780   1.602 -0.5230 -0.0068 -0.0388
  810SOL    HW1 2464   1.810   3.806   1.521 -0.6740 -0.6861 -0.1802
  810SOL    HW2 2465   1.939   3.747   1.573 -1.1199 -1.5993 -0.0843
  811SOL     OW 2466   2.969   3.009   1.336 -0.3103  0.3708 -0.1423
  811SOL    HW1 2467   2.895   3.030   1.393  0.5791  1.0951  0.7919
  811SOL    HW2 2468   2.944   2.927   1.294 -1.4827  0.4136  0.4244
  812SOL     OW 2469   1.946   4.016   0.157  0.2515 -0.0569 -0.0329
  812SOL    HW1 2470   1.961   4.096   0.207  0.8843  0.7217 -1.4151
  812SOL    HW2 2471   1.937   4.045   0.067 -1.1455 -1.3941 -0.3774
  813SOL     OW 2472   1.258   2.672   0.207  0.1192 -0.2294  0.0884
  813SOL    HW1 2473   1.328   2.701   0.149 -0.3733 -2.5164 -1.8216
  813SOL    HW2 2474   1.192   2.742   0.202 -0.0953 -0.5336 -2.5332
  814SOL     OW 2475   1.553   4.506   1.538  0.2072  0.2547  0.2581
  814SOL    HW1 2476   1.571   4.590   1.581  0.2938 -0.5932  1.9817
  814SOL    HW2 2477   1.597   4.441   1.594  0.7542 -0.8947 -1.4221
  815SOL     OW 2478   2.976   0.936   1.953 -0.2796 -0.2021  0.2751
  815SOL    HW1 2479   2.931   0.852   1.952  2.0754 -1.5387 -1.3508
  815SOL    HW2 2480   3.053   0.922   2.009  0.1274  0.8726  0.0198
  816SOL     OW 2481   3.025   4.778   4.081  0.5937  0.0452  0.9339
  816SOL    HW1 2482   3.019   4.684   4.097 -0.0305  0.3830  3.0017
  816SOL    HW2 2483   3.110   4.803   4.117 -0.3727  0.6501  2.9898
  817SOL     OW 2484   3.814   4.230   0.988  0.1990 -0.3293 -0.7832
  817SOL    HW1 2485   3.739   4.255   1.042 -0.8301  0.7744 -2.6406
  817SOL    HW2 2486   3.886   4.223   1.051 -1.1765 -0.2731  0.8960
  818SOL     OW 2487   3.486   4.864   2.576  0.0031  0.1191 -0.4670
  818SOL    HW1 2488   3.415   4.799   2.571 -0.0529  0.2999 -3.9026
  818SOL    HW2 2489   3.565   4.815   2.553  0.6829  0.4220  1.0916
  819SOL     OW 2490   4.024   0.613   4.451  0.1279 -0.6518 -0.4092
  819SOL    HW1 2491   4.068   0.655   4.525 -0.2202 -0.1002 -0.5045
  819SOL    HW2 2492   3.930   0.622   4.470 -0.0758  1.7591 -2.0649
  820SOL     OW 2493   4.528   2.843   0.634 -0.4558  0.0069 -0.1885
  820SOL    HW1 2494   4.491   2.910   0.691 -0.7054 -0.4787  0.2383
  820SOL    HW2 2495   4.617   2.873   0.615 -0.6876  0.6257 -0.2896
  821SOL     OW 2496   4.423   1.208   1.613  0.6449  0.0405  0.0255
  821SOL    HW1 2497   4.508   1.190   1.653  1.1397 -1.2794 -1.5140
  821SOL    HW2 2498   4.374   1.254   1.681  2.0264 -0.5635  1.4993
  822SOL     OW 2499   2.203   3.831   4.078 -0.0167  0.0689 -0.2215
  822SOL    HW1 2500   2.151   3.781   4.140  0.4565 -0.0610  0.0760
  822SOL    HW2 2501   2.189   3.787   3.994 -0.7881  0.3467 -0.2486
  823SOL     OW 2502   2.524   0.206   0.963 -0.1274 -0.0048  0.4128
  823SOL    HW1 2503   2.553   0.199   0.871  0.3604 -3.0513  0.6893
  823SOL    HW2 2504   2.599   0.174   1.014 -1.6787 -2.0998  1.5565
  824SOL     OW 2505   1.594   2.924   3.096  0.3731  0.2323 -0.1475
  824SOL    HW1 2506   1.545   2.867   3.037  0.5503  0.2649 -0.3277
  824SOL    HW2 2507   1.589   3.011   3.056 -0.4149  0.4749  0.4397
  825SOL     OW 2508   3.807   1.104   3.551 -0.3002  0.0467 -0.2003
  825SOL    HW1 2509   3.846   1.171   3.608  1.1191 -0.2047 -0.8288
  825SOL    HW2 2510   3.881   1.072   3.499 -1.3677 -0.5014 -1.4097
  826SOL     OW 2511   0.878   4.722   0.046 -0.0509 -0.0239 -0.5487
  826SOL    HW1 2512   0.946   4.680   0.099 -1.9892 -1.9291  0.5977
  826SOL    HW2 2513   0.856   4.802   0.095 -1.1156 -1.2473  1.0914
  827SOL     OW 2514   0.105   2.476   4.302 -0.3286 -0.2700 -0.0879
  827SOL    HW1 2515   0.075   2.561   4.333 -0.7860 -1.3206  2.6551
  827SOL    HW2 2516   0.025   2.424   4.294  0.1322 -1.1412  0.7343
  828SOL     OW 2517   2.301   1.586   4.781  0.5545  0.2592 -0.2547
  828SOL    HW1 2518   2.367   1.652   4.761 -0.6174  0.6585 -3.5155
  828SOL    HW2 2519   2.336   1.506   4.742 -0.4896  0.3188 -1.3893
  829SOL     OW 2520   2.925   0.011   4.635 -0.1969  0.2895 -0.1045
  829SOL    HW1 2521   2.843   0.058   4.622  0.0120  0.4426 -0.9621
  829SOL    HW2 2522   2.986   0.051   4.572  0.3090 -0.3505 -0.0363
  830SOL     OW 2523   4.520   1.942   2.144 -0.0183 -0.1708  0.2916
  830SOL    HW1 2524   4.590   2.000   2.115  0.9189 -1.3444  0.1242
  830SOL    HW2 2525   4.474   1.918   2.063 -1.7058  1.8782  0.5537
  831SOL     OW 2526   3.406   0.391   3.719  0.3946  0.2001 -0.2311
  831SOL    HW1 2527   3.413   0.296   3.705 -1.2357  0.2152 -1.5250
  831SOL    HW2 2528   3.405   0.428   3.631 -1.6111  1.1552  0.1408
  832SOL     OW 2529   1.654   2.033   1.801 -0.0729  0.5126  0.4660
  832SOL    HW1 2530   1.600   2.112   1.806  0.3582  0.7574  1.5867
  832SOL    HW2 2531   1.740   2.062   1.832  0.5729  0.0127 -0.7963
  833SOL     OW 2532   2.241   0.183   0.354 -0.0478 -0.1945  0.1086
  833SOL    HW1 2533   2.197   0.216   0.432 -2.0377 -1.8216 -0.2335
  833SOL    HW2 2534   2.262   0.261   0.302 -1.4953  0.7205  0.8496
  834SOL     OW 2535   2.558   2.140   0.642 -0.3033  0.1492  0.0609
  834SOL    HW1 2536   2.628   2.076   0.626 -0.3667  0.4745 -1.6881
  834SOL    HW2 2537   2.477   2.090   0.630 -0.3630  0.2081  0.2166
  835SOL     OW 2538   0.775   1.546   2.962  0.1044 -0.1550  0.0514
  835SOL    HW1 2539   0.768   1.634   2.997  1.8674 -0.6826  1.9124
  835SOL    HW2 2540   0.862   1.516   2.989  0.2264 -1.8622 -1.9881
  836SOL     OW 2541   0.852   3.734   2.214 -0.0473 -0.4114 -0.3053
  836SOL    HW1 2542   0.843   3.776   2.299  0.9092  0.9244 -0.8325
  836SOL    HW2 2543   0.874   3.643   2.235  1.9903  0.2851  0.9423
  837SOL     OW 2544   0.837   1.640   0.288 -0.3385 -0.4953  0.0314
  837SOL    HW1 2545   0.845   1.727   0.328  0.6052 -1.1520  1.3348
  837SOL    HW2 2546   0.924   1.621   0.254 -0.6163 -0.8173 -0.5082
  838SOL     OW 2547   1.184   1.014   2.139  0.0053  0.2437 -0.3555
  838SOL    HW1 2548   1.219   0.925   2.143 -1.7504 -0.4912 -0.4976
  838SOL    HW2 2549   1.100   1.008   2.184 -0.0109  1.9103 -0.1241
  839SOL     OW 2550   0.544   3.381   1.096  0.3118 -0.2502 -0.1401
  839SOL    HW1 2551   0.585   3.467   1.091  2.7021 -1.2663  0.0320
  839SOL    HW2 2552   0.616   3.320   1.075 -0.8548 -2.2612  1.3411
  840SOL     OW 2553   1.739   3.240   4.271  0.2344  0.2650  0.1628
  840SOL    HW1 2554   1.693   3.158   4.289  0.2743  0.2411  0.1563
  840SOL    HW2 2555   1.701   3.303   4.332 -2.1622  1.0833 -2.0115
  841SOL     OW 2556   3.347   0.117   3.112 -0.1259 -0.7700  0.4337
  841SOL    HW1 2557   3.343   0.090   3.204  2.2771 -1.9611  0.2779
  841SOL    HW2 2558   3.327   0.038   3.062 -0.0112 -0.4855 -0.0743
  842SOL     OW 2559   1.370   2.389   2.458 -0.0258 -0.2566  0.8821
  842SOL    HW1 2560   1.308   2.357   2.524 -1.7118 -0.9618 -0.9459
  842SOL    HW2 2561   1.359   2.484   2.459 -1.3087 -0.3831  0.4656
  843SOL     OW 2562   1.295   0.147   3.481  0.5490 -0.2685  0.4456
  843SOL    HW1 2563   1.306   0.230   3.527 -2.5481 -0.3468  1.5782
  843SOL    HW2 2564   1.377   0.100   3.497  1.6018  1.7872  1.4555
  844SOL     OW 2565   4.454   1.057   0.530 -0.4530 -0.4133 -0.5273
  844SOL    HW1 2566   4.523   1.043   0.466  0.5079  1.3531  0.0483
  844SOL    HW2 2567   4.428   1.148   0.517 -0.3308 -0.0464  1.4681
  845SOL     OW 2568   2.991   2.392   1.619 -0.7631 -0.5918 -0.0572
  845SOL    HW1 2569   2.995   2.430   1.707  3.1146  1.0254 -0.7205
  845SOL    HW2 2570   3.049   2.316   1.624  1.5423  0.9272 -1.6550
  846SOL     OW 2571   4.703   4.270   1.735  0.4010  0.0099  0.0752
  846SOL    HW1 2572   4.720   4.221   1.816  1.0518  1.7136  1.0270
  846SOL    HW2 2573   4.650   4.345   1.763 -0.4217 -0.0078 -1.3095
  847SOL     OW 2574   3.518   1.330   0.492  0.1335  0.6743 -0.1369
  847SOL    HW1 2575   3.578   1.387   0.443  1.1728  1.5361  1.9834
  847SOL    HW2 2576   3.492   1.263   0.429  1.8541  1.3460 -1.6831
  848SOL     OW 2577   2.207   4.386   3.901 -0.0126 -0.6759  0.3447
  848SOL    HW1 2578   2.213   4.462   3.843 -0.8995 -0.4358  0.5415
  848SOL    HW2 2579   2.190   4.313   3.842 -3.6833 -0.0547  0.3617
  849SOL     OW 2580   2.515   1.848   0.346 -0.0722 -0.3865  0.0618
  849SOL    HW1 2581   2.576   1.798   0.400 -1.0384 -1.1187  0.4923
  849SOL    HW2 2582   2.570   1.913   0.301  1.3408 -2.3193 -1.1407
  850SOL     OW 2583   0.859   1.887   2.038  0.5810 -0.3015 -0.1944
  850SOL    HW1 2584   0.785   1.867   2.096  1.6881  0.8498  1.7465
  850SOL    HW2 2585   0.826   1.869   1.950 -2.6418  1.8335  0.3988
  851SOL     OW 2586   3.355   0.578   2.069 -0.0535 -0.0791 -0.0271
  851SOL    HW1 2587   3.416   0.517   2.109 -0.0293 -0.5915 -0.8292
  851SOL    HW2 2588   3.342   0.545   1.980 -0.6351  0.6480 -0.2259
  852SOL     OW 2589   3.926   1.834   3.035  0.5261 -0.1099  0.0122
  852SOL    HW1 2590   4.021   1.838   3.051  0.3157  0.0939  1.3274
  852SOL    HW2 2591   3.887   1.836   3.123 -0.7264  0.4827 -0.5376
  853SOL     OW 2592   0.498   2.659   2.237 -0.1772 -0.0839 -0.2356
  853SOL    HW1 2593   0.554   2.622   2.169 -0.0358 -1.1075  0.4230
  853SOL    HW2 2594   0.491   2.590   2.303  0.5176  1.2086  1.2725
  854SOL     OW 2595   1.546   2.472   1.334 -0.0489  0.2465 -0.0562
  854SOL    HW1 2596   1.612   2.477   1.266 -1.6773 -0.8917 -1.8479
  854SOL    HW2 2597   1.543   2.559   1.373  1.4338  0.7146 -0.9374
  855SOL     OW 2598   2.586   4.415   1.454 -0.7229 -0.1479 -0.7514
  855SOL    HW1 2599   2.676   4.438   1.479 -1.3805  2.6633 -0.6808
  855SOL    HW2 2600   2.592   4.395   1.361  0.2435 -2.0126 -0.3566
  856SOL     OW 2601   0.499   0.644   1.618 -0.2382  0.3375  0.7712
  856SOL    HW1 2602   0.541   0.710   1.562  0.1557 -0.2417  0.3632
  856SOL    HW2 2603   0.566   0.623   1.684  0.4988 -1.2247 -0.3962
  857SOL     OW 2604   2.738   0.465   1.456  0.7452 -0.1911  0.1691
  857SOL    HW1 2605   2.729   0.471   1.361  0.4515 -0.9745  0.1429
  857SOL    HW2 2606   2.651   0.437   1.486 -0.2496  3.2516  0.9870
  858SOL     OW 2607   3.268   0.860   4.050  0.3168 -0.0798 -0.5617
  858SOL    HW1 2608   3.209   0.931   4.077  1.8762  0.9025  0.4662
  858SOL    HW2 2609   3.339   0.904   4.004  0.3098 -1.2262 -1.7234
  859SOL     OW 2610   2.378   4.709   4.335 -0.3612  0.1281  0.4595
  859SOL    HW1 2611   2.324   4.756   4.399 -2.1320 -3.6170  2.1002
  859SOL    HW2 2612   2.318   4.688   4.264 -0.2375 -1.2303  0.7187
  860SOL     OW 2613   0.278   2.184   4.627 -0.2332 -0.0935 -0.1136
  860SOL    HW1 2614   0.327   2.259   4.661  0.8478 -0.1766 -1.4050
  860SOL    HW2 2615   0.259   2.207   4.536 -1.7800 -0.4839  0.0823
  861SOL     OW 2616   3.955   1.788   2.776 -0.0359 -0.7481  0.2912
  861SOL    HW1 2617   3.956   1.812   2.869  0.4859  0.7098 -0.0571
  861SOL    HW2 2618   3.869   1.815   2.745  0.1095 -0.4256  0.1637
  862SOL     OW 2619   3.016   3.627   0.400 -0.2175  0.3676  0.0004
  862SOL    HW1 2620   3.043   3.535   0.401 -0.8147  0.1677 -0.8963
  862SOL    HW2 2621   2.925   3.625   0.369 -0.4463  1.2159  0.5741
  863SOL     OW 2622   2.926   1.440   0.664 -0.5658  0.3582  0.0745
  863SOL    HW1 2623   2.933   1.486   0.581 -1.6975  1.4034  0.5357
  863SOL    HW2 2624   2.833   1.442   0.686 -0.5691 -1.5707  0.4549
  864SOL     OW 2625   0.290   2.157   1.101 -0.5662 -0.2785 -0.0903
  864SOL    HW1 2626   0.239   2.081   1.074 -1.2453  0.1533 -0.0489
  864SOL    HW2 2627   0.379   2.123   1.112 -0.8497 -1.0584 -0.1002
  865SOL     OW 2628   0.066   1.704   3.992 -0.0754 -0.0895 -0.2640
  865SOL    HW1 2629   0.096   1.614   3.981 -0.0661  0.0209 -1.2341
  865SOL    HW2 2630   0.090   1.726   4.082 -0.6838 -1.2745  0.2134
  866SOL     OW 2631   3.804   4.881   3.809  0.5233 -0.0390  0.7875
  866SOL    HW1 2632   3.837   4.851   3.894  0.7100 -1.3102  0.2882
  866SOL    HW2 2633   3.826   4.974   3.806 -0.2200  0.2285  2.4643
  867SOL     OW 2634   1.005   1.610   1.201 -0.1194 -0.1683 -0.1778
  867SOL    HW1 2635   1.057   1.538   1.238  1.2572  0.4859 -0.7796
  867SOL    HW2 2636   1.023   1.606   1.107  0.7747  1.5620 -0.1065
  868SOL     OW 2637   2.959   1.940   0.251  0.4974 -0.5529  0.1437
  868SOL    HW1 2638   2.948   1.855   0.294 -0.1849  0.0446  1.1821
  868SOL    HW2 2639   2.880   1.989   0.274  1.9223  1.2046  1.5542
  869SOL     OW 2640   3.046   2.285   3.875  0.3847  0.0715 -0.0845
  869SOL    HW1 2641   2.968   2.264   3.825  0.3262  2.6856 -1.2828
  869SOL    HW2 2642   3.063   2.208   3.928 -1.7167 -1.3958 -1.4173
  870SOL     OW 2643   1.974   0.607   3.650 -0.0194 -0.0003  0.8785
  870SOL    HW1 2644   2.067   0.615   3.630 -0.5002  0.1748 -1.5461
  870SOL    HW2 2645   1.929   0.650   3.577 -2.0040  2.0282  3.1147
  871SOL     OW 2646   3.842   0.039   4.727  0.0540  0.1441  0.0859
  871SOL    HW1 2647   3.784   0.103   4.686  0.4691  2.2454  2.5098
  871SOL    HW2 2648   3.827  -0.041   4.678 -1.6385  1.6814 -2.1601
  872SOL     OW 2649   4.227   4.805   0.291 -0.2511 -0.6323  0.3332
  872SOL    HW1 2650   4.194   4.729   0.241  0.2680 -0.5764 -0.1065
  872SOL    HW2 2651   4.279   4.854   0.227 -0.4415  0.0033  0.6644
  873SOL     OW 2652   0.898   0.312   2.893 -0.1367 -0.2908  0.3170
  873SOL    HW1 2653   0.889   0.234   2.947  0.0548  1.0129  2.3422
  873SOL    HW2 2654   0.980   0.352   2.922  0.8907 -0.4028 -2.1858
  874SOL     OW 2655   4.801   1.742   1.782  0.2081 -0.3912 -0.1385
  874SOL    HW1 2656   4.781   1.693   1.862 -0.0917  0.5009  0.3490
  874SOL    HW2 2657   4.812   1.832   1.811 -2.1070  0.3787 -1.3815
  875SOL     OW 2658   2.867   0.602   0.060  0.4016 -0.0808 -0.5139
  875SOL    HW1 2659   2.962   0.593   0.058  0.6156  1.6193  0.2974
  875SOL    HW2 2660   2.843   0.621  -0.031  0.8534 -0.2916 -0.6833
  876SOL     OW 2661   3.875   4.666   0.037  0.3873  0.3328 -0.5942
  876SOL    HW1 2662   3.829   4.699   0.114  0.8855  0.4373 -0.3403
  876SOL    HW2 2663   3.928   4.593   0.069 -0.9795 -1.0021 -1.2129
  877SOL     OW 2664   2.726   0.602   4.737  0.1274 -0.3074  0.5371
  877SOL    HW1 2665   2.689   0.686   4.763 -2.7859 -1.5222  0.6687
  877SOL    HW2 2666   2.715   0.599   4.642 -2.4873 -1.6014  0.7892
  878SOL     OW 2667   1.021   4.305   2.487  0.0387  0.7859 -0.4191
  878SOL    HW1 2668   1.031   4.266   2.400  2.2862 -1.5815  0.7668
  878SOL    HW2 2669   1.036   4.398   2.474  3.2357  0.1469 -2.2240
  879SOL     OW 2670   2.833   0.250   2.727  0.7672  0.3801  0.6296
  879SOL    HW1 2671   2.779   0.327   2.711  0.6874  0.4136  1.0499
  879SOL    HW2 2672   2.895   0.249   2.653  0.4064  0.5210  0.3203
  880SOL     OW 2673   3.193   2.294   1.027  0.3007  0.1904  0.1029
  880SOL    HW1 2674   3.168   2.312   0.936  0.4621  2.2602  0.4220
  880SOL    HW2 2675   3.282   2.259   1.021 -0.1404 -0.8707 -0.5923
  881SOL     OW 2676   2.712   2.774   3.650  0.1950  0.0570 -0.0400
  881SOL    HW1 2677   2.686   2.810   3.565  0.3071  3.4704  1.2103
  881SOL    HW2 2678   2.807   2.784   3.652  0.2676 -0.6175  0.2637
  882SOL     OW 2679   4.831   3.343   3.215 -0.1641  0.1118  0.2705
  882SOL    HW1 2680   4.891   3.388   3.274  0.1637  2.6812 -1.8377
  882SOL    HW2 2681   4.747   3.345   3.261  0.0779  2.0500  0.7399
  883SOL     OW 2682   2.651   0.636   3.815  0.2266  0.2269  0.5494
  883SOL    HW1 2683   2.612   0.640   3.728 -1.2479  0.2580  1.1734
  883SOL    HW2 2684   2.684   0.547   3.823 -0.7813 -0.1675  0.4114
  884SOL     OW 2685   4.070   1.169   3.397  0.2724  0.2205  0.0999
  884SOL    HW1 2686   4.007   1.166   3.325  0.7632 -0.4273 -0.3147
  884SOL    HW2 2687   4.131   1.238   3.372 -0.2142  0.7962  0.4655
  885SOL     OW 2688   1.138   1.563   4.191 -0.1942  0.2272 -0.3780
  885SOL    HW1 2689   1.158   1.645   4.237  0.7218 -0.4675  0.5259
  885SOL    HW2 2690   1.213   1.550   4.133 -0.2453 -0.0529 -0.3829
  886SOL     OW 2691   2.759   3.175   1.597  0.2858  0.0670 -0.7095
  886SOL    HW1 2692   2.741   3.095   1.547  0.1465  0.2444 -0.9496
  886SOL    HW2 2693   2.831   3.217   1.550 -0.2946  0.5786 -1.1696
  887SOL     OW 2694   2.759   1.072   4.641 -0.0821  0.2614  0.3514
  887SOL    HW1 2695   2.851   1.098   4.648 -0.2727  0.9037  0.5514
  887SOL    HW2 2696   2.724   1.130   4.573 -0.5609  0.6682  0.9351
  888SOL     OW 2697   0.321   1.903   4.737  0.3069  0.0211 -0.1207
  888SOL    HW1 2698   0.400   1.864   4.699 -0.0742 -0.0194 -0.8942
  888SOL    HW2 2699   0.300   1.977   4.679  1.0977  1.5076  1.3902
  889SOL     OW 2700   1.221   1.372   0.730  0.2529  0.8277  0.2537
  889SOL    HW1 2701   1.166   1.293   0.725  0.7285  0.4429  0.8739
  889SOL    HW2 2702   1.173   1.438   0.680  0.1970 -0.0549 -0.9277
  890SOL     OW 2703   1.589   4.063   0.199 -0.4632  0.3430 -0.1197
  890SOL    HW1 2704   1.620   4.138   0.251 -1.0664  0.8097 -0.4319
  890SOL    HW2 2705   1.581   4.097   0.110 -0.4860 -0.1675 -0.3148
  891SOL     OW 2706   3.019   3.599   0.068 -0.4232  0.4207  0.5553
  891SOL    HW1 2707   2.943   3.634   0.115  0.5231  2.5070  0.6868
  891SOL    HW2 2708   3.094   3.623   0.122  0.5698  1.4037 -1.1479
  892SOL     OW 2709   0.267   1.232   4.424  0.4153 -0.0791 -0.0683
  892SOL    HW1 2710   0.346   1.217   4.476  0.8211 -0.2058 -0.7009
  892SOL    HW2 2711   0.232   1.144   4.407 -0.2201  0.0084  0.7355
  893SOL     OW 2712   3.281   1.929   2.703  0.0542 -0.0910  0.0028
  893SOL    HW1 2713   3.315   2.008   2.746  3.9344 -0.9783 -1.0110
  893SOL    HW2 2714   3.334   1.858   2.739 -0.4343 -1.6197 -2.1395
  894SOL     OW 2715   4.359   2.859   4.356  0.0124  0.2531  0.2529
  894SOL    HW1 2716   4.264   2.848   4.355 -0.0118  0.4643 -0.0172
  894SOL    HW2 2717   4.375   2.928   4.421 -0.0804  0.7163 -0.2062
  895SOL     OW 2718   3.159   1.427   1.958 -0.0973 -0.1980 -0.1460
  895SOL    HW1 2719   3.135   1.442   2.049  3.4869  1.1656  0.7441
  895SOL    HW2 2720   3.136   1.509   1.914 -1.4574 -0.7116 -0.4465
  896SOL     OW 2721   1.007   2.187   4.846 -0.2369 -0.6595  0.6024
  896SOL    HW1 2722   0.978   2.142   4.925  0.5498  0.9329  1.8535
  896SOL    HW2 2723   1.026   2.117   4.784 -2.5922 -1.8859  1.1795
  897SOL     OW 2724   1.617   2.868   1.048  0.1411 -0.5528  0.1143
  897SOL    HW1 2725   1.641   2.873   0.955  0.4525  1.6629  0.2619
  897SOL    HW2 2726   1.693   2.828   1.089  0.8121  0.2023 -0.3539
  898SOL     OW 2727   2.422   1.466   2.189  0.2124 -0.1210 -0.2861
  898SOL    HW1 2728   2.512   1.468   2.222  0.4657 -3.2777 -0.5542
  898SOL    HW2 2729   2.423   1.526   2.114  2.6026 -1.4023 -1.3871
  899SOL     OW 2730   3.222   2.503   2.458  0.2791 -0.1946 -0.1391
  899SOL    HW1 2731   3.144   2.559   2.458  0.4971  0.1123 -0.1946
  899SOL    HW2 2732   3.200   2.431   2.399  0.1322  0.0293 -0.3605
  900SOL     OW 2733   1.731   1.677   0.587  0.0019 -0.0163 -0.0601
  900SOL    HW1 2734   1.755   1.584   0.595 -0.2042  0.0942  3.0630
  900SOL    HW2 2735   1.714   1.689   0.494  2.3918 -2.5009 -0.9709
  901SOL     OW 2736   4.288   1.242   4.633  0.3841  0.1791  0.4023
  901SOL    HW1 2737   4.201   1.202   4.627  1.1485 -1.4377 -0.8165
  901SOL    HW2 2738   4.277   1.313   4.695 -1.4601 -0.9241  1.4502
  902SOL     OW 2739   4.607   3.143   4.017  0.0495  0.1981  0.1274
  902SOL    HW1 2740   4.621   3.237   4.018 -1.9986  0.5870 -1.2869
  902SOL    HW2 2741   4.669   3.108   4.081  2.0840  2.3010 -0.5718
  903SOL     OW 2742   0.053   3.044   4.321 -0.1840 -0.3821 -0.2999
  903SOL    HW1 2743   0.076   3.093   4.400 -1.8249  0.3719 -0.2464
  903SOL    HW2 2744   0.125   3.061   4.260  1.1538 -1.0639  1.0464
  904SOL     OW 2745   0.635   4.419   0.537  0.6888  0.3329 -0.0915
  904SOL    HW1 2746   0.541   4.432   0.537  0.6908  0.3640  0.4423
  904SOL    HW2 2747   0.668   4.479   0.604  1.1688  0.8880 -0.8110
  905SOL     OW 2748   0.152   2.619   1.354  0.1349 -0.0345  0.2011
  905SOL    HW1 2749   0.236   2.578   1.332 -0.4112 -1.5991  0.9046
  905SOL    HW2 2750   0.113   2.562   1.420 -2.3771 -0.4668 -1.4969
  906SOL     OW 2751   0.538   2.458   2.000 -0.1725  0.3439 -0.2232
  906SOL    HW1 2752   0.443   2.451   1.990 -0.1885  0.0157  0.1573
  906SOL    HW2 2753   0.571   2.370   1.980  0.0232  0.3661 -0.0028
  907SOL     OW 2754   0.393   1.400  -0.010 -0.4668  0.5257  0.1044
  907SOL    HW1 2755   0.431   1.432   0.072 -2.6265  0.4281  1.2368
  907SOL    HW2 2756   0.394   1.476  -0.069  3.0589  0.0494 -0.6354
  908SOL     OW 2757   0.616   0.532   3.722 -0.4196 -0.6631  0.0346
  908SOL    HW1 2758   0.564   0.495   3.793  0.6297 -0.1975  1.0748
  908SOL    HW2 2759   0.552   0.552   3.653 -1.4651 -1.0565  0.8665
  909SOL     OW 2760   2.156   2.875   3.681  0.1635 -0.2071 -0.3154
  909SOL    HW1 2761   2.074   2.915   3.652 -0.1769 -1.2796 -0.8706
  909SOL    HW2 2762   2.209   2.868   3.601 -0.2443 -1.9097 -0.4801
  910SOL     OW 2763   4.151   2.049   4.172 -0.2103  0.1691 -0.1411
  910SOL    HW1 2764   4.088   2.017   4.236 -1.2076 -0.7659 -1.5061
  910SOL    HW2 2765   4.206   1.972   4.153 -1.1013 -0.1286 -1.7032
  911SOL     OW 2766   1.058   4.621   4.780  0.1468  0.2391  0.1235
  911SOL    HW1 2767   1.016   4.684   4.838  0.1189 -0.6066  1.0583
  911SOL    HW2 2768   0.996   4.548   4.776  0.6014 -0.1360 -0.1560
  912SOL     OW 2769   3.986   2.948   0.038  0.2995  0.5213 -0.7999
  912SOL    HW1 2770   3.986   2.927  -0.056  0.6837  0.2498 -0.7404
  912SOL    HW2 2771   4.002   3.042   0.042 -0.7128  0.7175 -1.0453
  913SOL     OW 2772   1.918   1.421   0.923 -0.1539 -0.3096  0.0190
  913SOL    HW1 2773   1.826   1.413   0.946 -0.2963  0.4401 -0.2727
  913SOL    HW2 2774   1.949   1.499   0.969 -0.4178  1.1558 -2.1283
  914SOL     OW 2775   1.660   2.143   0.603 -0.4559 -0.1006  0.8049
  914SOL    HW1 2776   1.619   2.227   0.582 -0.8921 -0.7922 -1.3843
  914SOL    HW2 2777   1.611   2.110   0.678 -1.7262  0.6248  0.3141
  915SOL     OW 2778   3.732   1.822   0.830  0.3248  0.1197  0.1666
  915SOL    HW1 2779   3.709   1.872   0.907 -1.0655 -0.2651  0.0447
  915SOL    HW2 2780   3.775   1.743   0.864  0.8971  0.5554  0.4596
  916SOL     OW 2781   3.341   4.255   0.973  0.4239 -0.3665  0.0260
  916SOL    HW1 2782   3.248   4.234   0.975  0.4067 -0.2729  2.0992
  916SOL    HW2 2783   3.345   4.348   0.950  0.0299 -0.4768 -0.4845
  917SOL     OW 2784   4.897   4.061   0.315  0.3453  0.2204 -0.0872
  917SOL    HW1 2785   4.835   4.000   0.276  0.9413 -0.6240  0.2617
  917SOL    HW2 2786   4.971   4.007   0.343  0.6305  1.0128  0.7752
  918SOL     OW 2787   4.386   4.484  -0.004 -0.4825 -0.0334 -0.1835
  918SOL    HW1 2788   4.300   4.453  -0.031 -0.2308 -0.4909 -0.4688
  918SOL    HW2 2789   4.394   4.571  -0.044 -0.3959 -0.4182 -1.0200
  919SOL     OW 2790   4.282   2.231   4.331 -0.3430 -0.1933 -0.0476
  919SOL    HW1 2791   4.292   2.170   4.403  0.2309  1.6983  1.5842
  919SOL    HW2 2792   4.211   2.195   4.278 -0.0246 -2.2215  0.8147
  920SOL     OW 2793   0.804   0.120   1.761 -0.1158  0.2836  0.5426
  920SOL    HW1 2794   0.897   0.131   1.779 -0.3553  1.7610  1.0892
  920SOL    HW2 2795   0.772   0.064   1.831  0.1652  0.7093  1.0188
  921SOL     OW 2796   3.575   4.908   4.079  0.3009  0.4723 -0.7098
  921SOL    HW1 2797   3.584   5.002   4.098  2.4958  0.4670 -1.4333
  921SOL    HW2 2798   3.665   4.875   4.083 -0.5174 -1.8079  0.4231
  922SOL     OW 2799   2.058   1.570   0.390  0.1347  0.0664 -0.2350
  922SOL    HW1 2800   2.048   1.665   0.389  1.0995  0.1804 -0.8331
  922SOL    HW2 2801   2.051   1.546   0.482 -1.5476  0.5289 -0.2125
  923SOL     OW 2802   3.816   4.396   0.406  0.4473  0.2614 -0.1504
  923SOL    HW1 2803   3.818   4.443   0.489  1.6839 -2.9648  1.8317
  923SOL    HW2 2804   3.773   4.313   0.426  2.3297 -1.3658 -2.2366
  924SOL     OW 2805   3.610   0.606   2.426  0.6773 -0.2086 -0.2982
  924SOL    HW1 2806   3.572   0.540   2.485  0.1258 -1.0554 -1.5686
  924SOL    HW2 2807   3.538   0.665   2.407 -0.0048 -1.6387 -2.4617
  925SOL     OW 2808   3.160   0.981   0.907 -0.5563 -0.2345  0.2385
  925SOL    HW1 2809   3.191   0.973   0.997  1.3236  0.6928 -0.2815
  925SOL    HW2 2810   3.162   1.075   0.889  2.2832 -0.5522 -1.7446
  926SOL     OW 2811   4.548   2.414   1.184 -0.9157 -0.2760 -0.2366
  926SOL    HW1 2812   4.466   2.371   1.159  0.4699 -3.4276  0.1739
  926SOL    HW2 2813   4.597   2.423   1.103  0.2311 -2.9269  0.0725
  927SOL     OW 2814   4.360   0.585   0.750 -0.2309 -0.0155  0.5216
  927SOL    HW1 2815   4.319   0.670   0.765  0.1526 -0.0319  1.7618
  927SOL    HW2 2816   4.451   0.606   0.729  0.0783 -0.1362  1.6740
  928SOL     OW 2817   4.699   1.404   0.292 -0.0790 -0.3016 -0.1418
  928SOL    HW1 2818   4.625   1.404   0.232  1.0493  1.1171 -1.6238
  928SOL    HW2 2819   4.749   1.482   0.268  1.3594 -0.6608  1.4905
  929SOL     OW 2820   0.790   0.038   3.526 -0.4687  0.5059 -0.1697
  929SOL    HW1 2821   0.771   0.097   3.453  0.0430  1.2897  0.3088
  929SOL    HW2 2822   0.724   0.060   3.592 -1.2397 -0.5434 -0.5687
  930SOL     OW 2823   0.445   0.823   4.083 -0.0789 -0.2395 -0.0039
  930SOL    HW1 2824   0.458   0.855   4.172 -1.3702  0.0122  0.1176
  930SOL    HW2 2825   0.527   0.844   4.038 -0.9529  3.8232 -0.1108
  931SOL     OW 2826   3.522   2.381   4.307 -0.4770  0.0592 -0.2466
  931SOL    HW1 2827   3.457   2.312   4.317 -0.2599 -0.0424  0.4999
  931SOL    HW2 2828   3.583   2.347   4.242 -0.9109 -0.0383 -0.6069
  932SOL     OW 2829   0.999   1.702   2.513 -0.1841  0.1317 -0.7104
  932SOL    HW1 2830   0.996   1.637   2.582  3.5611  1.5017  1.0286
  932SOL    HW2 2831   0.954   1.778   2.550  2.1871  1.0124  0.5985
  933SOL     OW 2832   4.548   3.078   1.390 -0.1659 -0.4821  0.5138
  933SOL    HW1 2833   4.615   3.023   1.429 -2.0066 -1.8317  1.9649
  933SOL    HW2 2834   4.589   3.113   1.311  1.8299 -2.1678  0.7048
  934SOL     OW 2835   1.248   1.340   0.415 -0.1905 -0.2335 -0.0598
  934SOL    HW1 2836   1.265   1.417   0.469 -1.2837  0.0029 -0.0179
  934SOL    HW2 2837   1.327   1.330   0.361  0.3008  0.4130  0.5233
  935SOL     OW 2838   2.386   0.561   4.922 -0.3209  0.1749  0.6380
  935SOL    HW1 2839   2.342   0.563   4.837  1.1146  0.2904 -0.1266
  935SOL    HW2 2840   2.333   0.501   4.975 -0.5811 -0.8277 -0.6979
  936SOL     OW 2841   0.738   4.560   1.431 -0.7935  0.6276  0.5202
  936SOL    HW1 2842   0.806   4.498   1.458 -3.0159 -1.5582  1.4595
  936SOL    HW2 2843   0.752   4.636   1.487  3.1929  2.0434 -1.9523
  937SOL     OW 2844   0.573   2.800   1.453  0.3338  0.1004 -0.0211
  937SOL    HW1 2845   0.623   2.852   1.391 -0.2220 -0.2586 -0.7838
  937SOL    HW2 2846   0.521   2.741   1.399  0.0199 -0.3907  0.7911
  938SOL     OW 2847   4.592   0.753   2.491 -0.1665  0.1235 -0.5256
  938SOL    HW1 2848   4.568   0.839   2.527  0.1059  1.5402 -3.4247
  938SOL    HW2 2849   4.511   0.721   2.451  0.1647 -0.1515 -0.9742
  939SOL     OW 2850   3.679   0.165   0.443 -0.2356 -0.8411  0.4150
  939SOL    HW1 2851   3.696   0.097   0.377  0.7664  0.2716 -0.5230
  939SOL    HW2 2852   3.763   0.174   0.489 -0.7890 -1.2680  1.5664
  940SOL     OW 2853   3.083   0.852   1.680  0.0227 -0.0990 -0.2021
  940SOL    HW1 2854   3.096   0.891   1.766  0.9212  0.3698 -0.5368
  940SOL    HW2 2855   2.993   0.818   1.682 -0.4403  1.1050  0.4398
  941SOL     OW 2856   4.171   1.702   2.637 -0.3342  0.3041  1.0769
  941SOL    HW1 2857   4.226   1.654   2.699  0.5159  0.4187  0.4317
  941SOL    HW2 2858   4.114   1.755   2.692 -0.0278 -0.0663  1.7685
  942SOL     OW 2859   3.309   3.598   4.156  0.3075  0.0117 -0.4192
  942SOL    HW1 2860   3.283   3.591   4.064  1.5620 -3.0792 -0.6485
  942SOL    HW2 2861   3.405   3.604   4.153  0.4377 -1.2244  0.6960
  943SOL     OW 2862   4.671   1.619   2.007  0.1968  0.6694 -0.2276
  943SOL    HW1 2863   4.705   1.591   2.092  1.2777 -0.1009 -0.8869
  943SOL    HW2 2864   4.579   1.639   2.023  0.4977  0.9877  1.2132
  944SOL     OW 2865   1.958   1.809   3.241 -0.3060  0.0036  0.0066
  944SOL    HW1 2866   1.881   1.755   3.256 -0.8462  0.1393 -1.9904
  944SOL    HW2 2867   1.926   1.899   3.245 -0.3000  0.0569 -0.9585
  945SOL     OW 2868   4.361   2.439   4.158  0.3253  0.5120  0.4330
  945SOL    HW1 2869   4.419   2.491   4.214  1.4625 -1.1618  0.8752
  945SOL    HW2 2870   4.354   2.355   4.203  0.3354 -0.4825 -1.3637
  946SOL     OW 2871   3.986   0.850   0.017 -0.2020  0.5008  0.3529
  946SOL    HW1 2872   3.906   0.850  -0.036  1.0347 -0.0216 -1.5960
  946SOL    HW2 2873   4.021   0.939   0.007  0.4909  0.1492 -0.4743
  947SOL     OW 2874   1.687   0.525   2.151  0.2416 -0.6775  0.0366
  947SOL    HW1 2875   1.705   0.498   2.241  1.7422 -0.8816 -0.2972
  947SOL    HW2 2876   1.744   0.470   2.098 -1.3049 -1.2107 -1.1292
  948SOL     OW 2877   0.603   1.298   1.527 -0.2045  0.3426  0.3850
  948SOL    HW1 2878   0.574   1.210   1.553 -0.8180  0.7936  1.3081
  948SOL    HW2 2879   0.522   1.347   1.516  0.0709  0.3901 -1.7498
  949SOL     OW 2880   0.965   2.415   4.702 -0.2123 -0.2161  0.0936
  949SOL    HW1 2881   0.979   2.329   4.740  2.8995 -0.2907 -0.9550
  949SOL    HW2 2882   0.938   2.470   4.776 -1.5995 -1.8675  0.8827
  950SOL     OW 2883   1.621   2.364   3.316  0.0790  0.6058 -0.2782
  950SOL    HW1 2884   1.657   2.328   3.397 -0.2347  0.5020 -0.1806
  950SOL    HW2 2885   1.677   2.438   3.295  0.0852  0.7135  0.1097
  951SOL     OW 2886   3.729   1.899   2.413  0.7465  0.1422 -0.2898
  951SOL    HW1 2887   3.791   1.845   2.365 -2.3158 -1.2429 -3.0947
  951SOL    HW2 2888   3.672   1.836   2.458 -0.0340  1.2243  0.2865
  952SOL     OW 2889   0.189   4.462   2.603 -0.1255  0.3227 -0.2587
  952SOL    HW1 2890   0.255   4.415   2.550 -0.3109 -1.7247  1.2181
  952SOL    HW2 2891   0.121   4.486   2.540  0.0274 -1.3431 -1.1152
  953SOL     OW 2892   3.832   4.794   3.548 -0.9405 -0.4980  0.1726
  953SOL    HW1 2893   3.864   4.842   3.624  2.3935  1.0342 -1.9169
  953SOL    HW2 2894   3.767   4.852   3.508 -0.6447 -0.0157  0.3869
  954SOL     OW 2895   0.264   2.764   4.669 -0.1439  0.5713 -0.0023
  954SOL    HW1 2896   0.289   2.674   4.647  0.6750  0.6732  0.4630
  954SOL    HW2 2897   0.348   2.809   4.685 -0.5590  1.3394  0.0521
  955SOL     OW 2898   0.559   0.411   4.772 -0.1944  0.5299  0.0931
  955SOL    HW1 2899   0.599   0.324   4.763  1.3050  1.1519  0.4884
  955SOL    HW2 2900   0.550   0.442   4.681 -0.2155  0.1877 -0.0235
  956SOL     OW 2901   0.357   1.709   0.561 -0.0401 -0.3214  0.0104
  956SOL    HW1 2902   0.313   1.739   0.641 -0.3552  1.1947 -0.6867
  956SOL    HW2 2903   0.286   1.677   0.505 -0.1281  0.8380 -0.5717
  957SOL     OW 2904   2.527   3.141   2.076 -0.1701  0.4266  0.2278
  957SOL    HW1 2905   2.583   3.208   2.038 -0.2459 -0.1504 -0.9541
  957SOL    HW2 2906   2.543   3.146   2.170  1.8623  0.2774 -0.0618
  958SOL     OW 2907   1.099   2.990   3.875 -0.2946 -0.7933  0.4893
  958SOL    HW1 2908   1.161   2.948   3.933  0.9438 -0.8696 -0.8444
  958SOL    HW2 2909   1.148   3.062   3.835 -1.5406  0.1610  0.6188
  959SOL     OW 2910   0.748   1.799   3.070  0.6338 -0.5625 -0.5308
  959SOL    HW1 2911   0.677   1.838   3.019 -0.8329 -0.5276  1.4008
  959SOL    HW2 2912   0.714   1.798   3.160  3.8865  1.4456  0.8894
  960SOL     OW 2913   1.529   3.489   4.397  0.0163  0.0400 -0.3542
  960SOL    HW1 2914   1.571   3.508   4.314 -2.7777 -0.0723 -1.9413
  960SOL    HW2 2915   1.450   3.440   4.373 -1.0780  0.2924  2.3355
  961SOL     OW 2916   3.676   3.530   0.383 -0.2837 -0.0954 -0.0811
  961SOL    HW1 2917   3.590   3.503   0.352 -0.6156  0.0317  0.7175
  961SOL    HW2 2918   3.665   3.544   0.477  0.6325 -0.1832  0.0499
  962SOL     OW 2919   3.406   1.906   3.010 -0.1777  0.1487 -0.5647
  962SOL    HW1 2920   3.501   1.902   2.997 -0.1342 -0.7600 -0.0367
  962SOL    HW2 2921   3.382   1.995   2.981  0.9299  0.6455 -0.0371
  963SOL     OW 2922   2.297   1.861   1.666  0.0580  0.4351  0.0030
  963SOL    HW1 2923   2.278   1.775   1.703  0.9249 -0.5609 -1.7578
  963SOL    HW2 2924   2.253   1.861   1.581 -1.3471  2.4070  0.6568
  964SOL     OW 2925   2.174   2.407   2.652 -0.1674 -0.4006  0.7260
  964SOL    HW1 2926   2.252   2.449   2.689  0.6502 -0.1014 -1.2265
  964SOL    HW2 2927   2.152   2.460   2.576 -1.1526 -1.5797  0.1572
  965SOL     OW 2928   1.913   4.202   2.387  0.3151  0.5024 -0.3346
  965SOL    HW1 2929   1.998   4.162   2.365 -0.7775 -2.3028  0.2045
  965SOL    HW2 2930   1.893   4.168   2.474 -1.3673  1.1200 -0.4617
  966SOL     OW 2931   3.458   3.016   0.040  0.4763  0.1539  0.0388
  966SOL    HW1 2932   3.396   3.031  -0.031 -0.7256  2.0463  1.3830
  966SOL    HW2 2933   3.435   3.081   0.106  3.9402  1.0110  0.6167
  967SOL     OW 2934   3.200   3.932   2.767 -0.4026  0.1120  0.2987
  967SOL    HW1 2935   3.154   3.858   2.806  0.3825 -0.7954 -0.4682
  967SOL    HW2 2936   3.139   3.967   2.702 -0.8043  0.1959  0.7176
  968SOL     OW 2937   3.962   4.590   2.287  0.1379  0.3062 -0.1089
  968SOL    HW1 2938   4.006   4.666   2.326  0.4086 -0.5652  1.3525
  968SOL    HW2 2939   4.018   4.516   2.309 -1.1142 -0.5765  0.2173
  969SOL     OW 2940   4.325   2.608   1.805 -0.5021  0.2295  0.4859
  969SOL    HW1 2941   4.247   2.558   1.781  1.6404 -3.0592 -0.2819
  969SOL    HW2 2942   4.337   2.590   1.899  0.9449 -1.9539 -0.0383
  970SOL     OW 2943   1.353   4.678   2.175 -0.3769 -0.6870 -0.0520
  970SOL    HW1 2944   1.362   4.755   2.231 -0.0417 -0.9305  0.2296
  970SOL    HW2 2945   1.398   4.608   2.222  0.6753 -0.6976 -1.0241
  971SOL     OW 2946   2.009   1.026   3.538  0.2201 -0.2503  0.2022
  971SOL    HW1 2947   1.919   0.996   3.544  0.0025  0.4588  0.5317
  971SOL    HW2 2948   2.059   0.947   3.519 -0.6068 -0.4457 -1.3111
  972SOL     OW 2949   2.908   3.460   1.717 -0.7554 -0.4012  0.3209
  972SOL    HW1 2950   2.851   3.527   1.754 -1.8721 -2.0209  1.6780
  972SOL    HW2 2951   2.851   3.409   1.660 -0.2145 -0.9257  0.2348
  973SOL     OW 2952   2.902   2.634  -0.067 -0.3971 -0.1687 -0.4517
  973SOL    HW1 2953   2.923   2.660  -0.157 -0.1503 -1.4132 -0.7734
  973SOL    HW2 2954   2.974   2.668  -0.014  0.7080 -1.4654 -1.0714
  974SOL     OW 2955   1.838   2.204   4.515 -0.1346  0.0595 -0.4546
  974SOL    HW1 2956   1.859   2.287   4.556 -0.5456 -0.0812  0.0515
  974SOL    HW2 2957   1.774   2.163   4.574 -0.2997 -0.3987 -0.9398
  975SOL     OW 2958   1.785   2.518   4.325 -0.0434 -0.3548  0.0592
  975SOL    HW1 2959   1.747   2.445   4.277 -0.5685  0.0124 -0.0941
  975SOL    HW2 2960   1.847   2.558   4.264 -1.0191  0.3700 -0.4838
  976SOL     OW 2961   1.867   2.883   0.862  0.1587  0.4707 -0.2949
  976SOL    HW1 2962   1.915   2.834   0.795 -0.3938 -0.4746 -0.0254
  976SOL    HW2 2963   1.933   2.909   0.926  0.4090 -0.2868 -0.2361
  977SOL     OW 2964   1.827   2.356   4.053 -0.6270 -0.0531  0.6356
  977SOL    HW1 2965   1.898   2.412   4.020 -3.0968  2.6035 -0.6248
  977SOL    HW2 2966   1.863   2.316   4.131  2.0940  1.5777  0.3702
  978SOL     OW 2967   3.854   0.135   1.230 -0.7411  0.7141 -0.8536
  978SOL    HW1 2968   3.764   0.106   1.215 -0.2800 -1.7782  0.5818
  978SOL    HW2 2969   3.904   0.097   1.158 -0.8025  2.2281 -1.7394
  979SOL     OW 2970   1.433   4.259   0.839 -0.3456  0.0816 -0.1336
  979SOL    HW1 2971   1.459   4.188   0.780  0.9866  1.2674 -1.0352
  979SOL    HW2 2972   1.515   4.298   0.867 -1.0298  2.5808 -1.3105
  980SOL     OW 2973   4.724   3.948   3.654  0.1078 -0.1046  0.2991
  980SOL    HW1 2974   4.785   3.876   3.638  0.3913  0.3148 -0.5639
  980SOL    HW2 2975   4.661   3.912   3.717  0.6381 -0.8780  0.4105
  981SOL     OW 2976   3.539   0.999   3.622 -0.5042  0.6214  0.0065
  981SOL    HW1 2977   3.533   0.969   3.531 -1.3448  2.7118 -0.6956
  981SOL    HW2 2978   3.624   1.042   3.627 -1.0457  1.7860 -0.2677
  982SOL     OW 2979   2.341   1.585   0.512 -0.2992  0.1346  0.2617
  982SOL    HW1 2980   2.431   1.586   0.543 -0.4477  0.3531  0.6963
  982SOL    HW2 2981   2.290   1.557   0.588 -0.7319  1.2440  0.4077
  983SOL     OW 2982   0.673   1.572   1.673  0.3638  0.0074 -0.0633
  983SOL    HW1 2983   0.599   1.549   1.617  0.7767 -1.6994  0.0531
  983SOL    HW2 2984   0.745   1.588   1.612  0.4947 -0.6268 -0.0756
  984SOL     OW 2985   3.639   1.790   3.672  0.1438 -0.7006  0.2390
  984SOL    HW1 2986   3.555   1.755   3.645  0.5323 -1.6129  0.1764
  984SOL    HW2 2987   3.701   1.760   3.606  0.3000  1.2079 -0.5432
  985SOL     OW 2988   1.577   3.380   3.223 -0.1234 -0.0974 -0.5786
  985SOL    HW1 2989   1.571   3.427   3.140 -1.1039 -0.5160 -0.7613
  985SOL    HW2 2990   1.504   3.319   3.221 -1.1300  0.9668  1.2688
  986SOL     OW 2991   1.331   2.749   0.834  0.1040 -0.1168  0.4919
  986SOL    HW1 2992   1.425   2.741   0.820 -0.0993 -0.2319 -1.0206
  986SOL    HW2 2993   1.320   2.834   0.876  0.7575  0.8189 -1.1202
  987SOL     OW 2994   3.057   4.273   1.714  0.1327 -0.1945  0.1751
  987SOL    HW1 2995   3.015   4.359   1.707  1.0929  0.2785 -0.0571
  987SOL    HW2 2996   2.985   4.210   1.709 -0.5456  0.5806 -0.0822
  988SOL     OW 2997   3.776   4.794   2.017 -0.1969 -0.6342  0.3381
  988SOL    HW1 2998   3.864   4.756   2.025  0.0275  0.1843  2.1077
  988SOL    HW2 2999   3.731   4.737   1.955  1.9581 -0.3690 -1.6078
  989SOL     OW 3000   1.185   3.146   2.670 -0.2623 -0.3244  0.0654
  989SOL    HW1 3001   1.276   3.162   2.644 -0.3940  1.4816  0.5683
  989SOL    HW2 3002   1.150   3.089   2.601  1.0337 -0.4187 -0.5397
  990SOL     OW 3003   1.911   3.923   3.231  0.7856 -0.3808  0.3206
  990SOL    HW1 3004   1.901   4.016   3.209 -0.2152 -0.5598 -0.0359
  990SOL    HW2 3005   1.974   3.922   3.302  0.1105  0.6620  0.9585
  991SOL     OW 3006   0.270   0.352   2.428 -0.2997  0.7831 -0.6781
  991SOL    HW1 3007   0.305   0.346   2.517 -2.2726  0.6122  0.1461
  991SOL    HW2 3008   0.346   0.371   2.373  1.2464 -0.7799  0.8003
  992SOL     OW 3009   2.302   1.284   3.636 -0.0036  0.2873  0.2100
  992SOL    HW1 3010   2.240   1.277   3.563  2.3153 -0.1531 -1.8775
  992SOL    HW2 3011   2.333   1.195   3.650 -0.5071  0.3497  1.8796
  993SOL     OW 3012   1.073   1.525   3.763  0.3555 -0.0701 -0.1884
  993SOL    HW1 3013   1.013   1.458   3.731 -0.4147  0.0991  0.8816
  993SOL    HW2 3014   1.148   1.476   3.797 -0.3096 -0.4124  0.8119
  994SOL     OW 3015   1.505   4.171   3.529  0.0670 -0.3011 -0.0070
  994SOL    HW1 3016   1.591   4.130   3.531  0.4004  0.3122 -1.0306
  994SOL    HW2 3017   1.446   4.103   3.497 -0.0401 -1.0349  1.6417
  995SOL     OW 3018   4.426   2.921   4.818 -0.2032 -0.2893  0.1002
  995SOL    HW1 3019   4.433   2.826   4.815  0.8576 -0.3180  1.7524
  995SOL    HW2 3020   4.402   2.940   4.909  0.9905  1.0613  0.1733
  996SOL     OW 3021   0.026   1.327   1.766  0.1047 -0.0776  0.8542
  996SOL    HW1 3022   0.080   1.403   1.788  0.8363  0.1600 -1.4719
  996SOL    HW2 3023   0.073   1.253   1.805  1.7148  0.2335 -0.3781
  997SOL     OW 3024   4.322   3.520   3.631  0.1831  0.0089 -0.3232
  997SOL    HW1 3025   4.395   3.572   3.595  0.7319 -0.1252  0.5634
  997SOL    HW2 3026   4.364   3.462   3.696  0.2544 -4.1335 -3.6121
  998SOL     OW 3027   3.711   3.226   1.435 -0.0562 -0.3507 -0.1389
  998SOL    HW1 3028   3.714   3.307   1.486 -1.9387 -1.6562  2.2826
  998SOL    HW2 3029   3.619   3.218   1.409  0.5964 -0.4654 -2.6613
  999SOL     OW 3030   2.653   2.685   0.112 -0.2512  0.0950  0.5154
  999SOL    HW1 3031   2.588   2.749   0.083 -0.4336 -0.0965  0.4964
  999SOL    HW2 3032   2.713   2.676   0.038 -1.9822 -2.0750 -0.7649
 1000SOL     OW 3033   0.951   2.862   1.424  1.0063  0.4309 -0.3320
 1000SOL    HW1 3034   0.929   2.788   1.367  1.5422 -0.5720  0.7176
 1000SOL    HW2 3035   0.951   2.825   1.512 -0.4607  2.0839  0.4334
 1001SOL     OW 3036   1.568   3.491   3.850  0.4875  0.5311  0.2005
 1001SOL    HW1 3037   1.558   3.586   3.862 -0.4540  0.6440 -1.2190
 1001SOL    HW2 3038   1.522   3.472   3.769 -0.5247 -1.3780  1.1447
 1002SOL     OW 3039   4.235   0.059   2.596  0.0514 -0.5128 -0.6117
 1002SOL    HW1 3040   4.156   0.011   2.621 -2.1266  1.2116 -3.4484
 1002SOL    HW2 3041   4.267   0.012   2.519  0.8633 -0.2863 -0.4149
 1003SOL     OW 3042   3.998   1.597   4.541  0.2330  0.1300 -0.1321
 1003SOL    HW1 3043   3.970   1.601   4.449  1.5967  0.6717 -0.5431
 1003SOL    HW2 3044   4.018   1.504   4.556 -5.7876 -1.3485  1.5068
 1004SOL     OW 3045   1.652   2.197   0.020  0.0414 -0.0436 -0.0463
 1004SOL    HW1 3046   1.728   2.157   0.061  0.2498 -0.1026 -0.4772
 1004SOL    HW2 3047   1.580   2.183   0.081  0.7314  1.5624  1.2104
 1005SOL     OW 3048   3.718   3.313   0.197 -0.1626 -0.6871  0.0580
 1005SOL    HW1 3049   3.635   3.331   0.153 -0.8330 -1.6553  0.8538
 1005SOL    HW2 3050   3.725   3.382   0.263  0.7125  0.6055 -1.3203
 1006SOL     OW 3051   0.213   4.098   2.393 -0.3749 -0.1574 -0.2361
 1006SOL    HW1 3052   0.225   4.004   2.383 -0.6604 -0.1708 -0.4405
 1006SOL    HW2 3053   0.172   4.108   2.479 -2.4394 -0.3898 -1.1320
 1007SOL     OW 3054   3.204   2.168   0.579 -0.0328  0.1854  0.2524
 1007SOL    HW1 3055   3.221   2.098   0.515  1.2856  0.1448  0.6159
 1007SOL    HW2 3056   3.110   2.165   0.593 -0.2530 -0.2805 -1.1546
 1008SOL     OW 3057   1.841   1.442   3.992  0.1884 -0.0986 -0.2565
 1008SOL    HW1 3058   1.885   1.503   4.052  0.2350  0.5815 -0.9724
 1008SOL    HW2 3059   1.825   1.364   4.046 -1.9215  1.3353  1.3865
 1009SOL     OW 3060   1.213   3.383   1.818 -0.1399  0.4184 -0.0389
 1009SOL    HW1 3061   1.286   3.325   1.796 -1.4069  0.2235 -4.6924
 1009SOL    HW2 3062   1.250   3.471   1.813  0.4125  0.2423  0.7737
 1010SOL     OW 3063   2.443   4.704   3.874  0.5300 -0.5033  0.0792
 1010SOL    HW1 3064   2.493   4.679   3.797 -0.1336 -1.4976 -0.0494
 1010SOL    HW2 3065   2.351   4.696   3.847  0.2943 -0.3819  0.8228
 1011SOL     OW 3066   3.441   0.447   1.073  0.2370 -0.3075 -0.2208
 1011SOL    HW1 3067   3.398   0.510   1.131  1.4823  0.0342  0.3741
 1011SOL    HW2 3068   3.379   0.433   1.002 -1.0936 -0.2960  0.8967
 1012SOL     OW 3069   4.536   3.848   3.865 -0.1489 -0.6616 -0.8470
 1012SOL    HW1 3070   4.495   3.761   3.875  2.4777 -1.8479  0.7361
 1012SOL    HW2 3071   4.503   3.898   3.940 -0.0095 -1.0327 -0.5342
 1013SOL     OW 3072   0.951   3.887   3.014 -0.0480 -0.2111 -0.4050
 1013SOL    HW1 3073   1.000   3.905   2.933  0.2758 -0.9679 -0.3799
 1013SOL    HW2 3074   0.956   3.792   3.025 -0.3962 -0.1522  0.3133
 1014SOL     OW 3075   0.563   4.212   4.752 -0.2197  0.3249 -0.1348
 1014SOL    HW1 3076   0.601   4.254   4.829  0.4896 -1.6009  0.6298
 1014SOL    HW2 3077   0.550   4.120   4.778 -2.6606  0.2257 -1.3751
 1015SOL     OW 3078   2.918   0.978   0.369 -0.0742  0.5162 -0.1032
 1015SOL    HW1 3079   2.981   0.943   0.432 -3.3074 -1.4328  2.3113
 1015SOL    HW2 3080   2.972   1.026   0.306  3.6609 -0.0530  2.3620
 1016SOL     OW 3081   1.470   4.920   1.228  0.3037 -0.0042 -0.2751
 1016SOL    HW1 3082   1.493   4.923   1.320  1.5188  0.0851 -0.5678
 1016SOL    HW2 3083   1.553   4.925   1.182 -0.1803 -1.3053 -1.3731
 1017SOL     OW 3084   1.469   3.530   0.149  0.3065 -0.6932 -0.4810
 1017SOL    HW1 3085   1.436   3.479   0.075  1.1149  0.9903 -2.0532
 1017SOL    HW2 3086   1.522   3.599   0.110 -1.9469  2.3651  1.3931
 1018SOL     OW 3087   1.293   2.817   3.567  0.2773  0.3682 -0.3125
 1018SOL    HW1 3088   1.218   2.875   3.554  1.3256  1.6336 -0.8726
 1018SOL    HW2 3089   1.307   2.776   3.481 -1.8155 -2.5116  0.5656
 1019SOL     OW 3090   2.907   0.098   4.130  0.0313  0.1368  0.1800
 1019SOL    HW1 3091   2.969   0.029   4.108  1.2081  0.8808  1.0453
 1019SOL    HW2 3092   2.919   0.163   4.061  1.3050  0.9383  1.1051
 1020SOL     OW 3093   0.360   1.238   3.506 -0.5063 -0.2058 -0.3401
 1020SOL    HW1 3094   0.295   1.182   3.464 -0.1881 -0.7100 -0.1642
 1020SOL    HW2 3095   0.418   1.265   3.434  0.8809 -2.2058 -0.0553
 1021SOL     OW 3096   1.813   0.898   4.815 -0.0177  0.3825  0.2765
 1021SOL    HW1 3097   1.772   0.926   4.897  4.0424  0.4287  2.5786
 1021SOL    HW2 3098   1.866   0.974   4.788  0.9710 -0.6246 -0.7389
 1022SOL     OW 3099   4.852   0.833   0.108 -0.2919  0.7714 -0.9492
 1022SOL    HW1 3100   4.770   0.797   0.074 -1.3236 -0.0263  2.0649
 1022SOL    HW2 3101   4.825   0.913   0.154  0.6617  0.6614 -0.1742
 1023SOL     OW 3102   0.082   0.550   2.450  1.1444 -0.0723 -0.0940
 1023SOL    HW1 3103   0.144   0.479   2.431 -0.4899 -1.3961 -0.7090
 1023SOL    HW2 3104   0.049   0.529   2.537 -0.7383 -1.1977 -1.0238
 1024SOL     OW 3105   0.188   3.755   0.658  0.3353  0.3345 -0.0009
 1024SOL    HW1 3106   0.201   3.835   0.708 -1.4668  0.8675 -0.3298
 1024SOL    HW2 3107   0.265   3.702   0.678  0.6328  1.3498  1.7357
 1025SOL     OW 3108   0.486   3.162   0.922 -0.5143  0.5161  0.2563
 1025SOL    HW1 3109   0.419   3.107   0.961  1.0240 -1.5002  0.2266
 1025SOL    HW2 3110   0.552   3.173   0.990  0.4687  0.0172 -0.5722
 1026SOL     OW 3111   3.153   4.463   4.811 -0.3738  0.2714  0.1949
 1026SOL    HW1 3112   3.074   4.415   4.837 -1.2234  0.7000 -1.4921
 1026SOL    HW2 3113   3.137   4.552   4.841 -0.1320  0.1738  0.6254
 1027SOL     OW 3114   1.941   2.316   0.072  0.3976  0.6323  0.0929
 1027SOL    HW1 3115   2.036   2.329   0.076  0.3735  0.8777 -0.1286
 1027SOL    HW2 3116   1.905   2.389   0.123  0.3699 -0.1165  1.1986
 1028SOL     OW 3117   4.065   1.494   1.504  0.4502 -0.1729 -0.3859
 1028SOL    HW1 3118   4.141   1.490   1.447  0.2024 -2.0455 -0.6588
 1028SOL    HW2 3119   4.098   1.474   1.592  0.9762  3.5052  0.4430
 1029SOL     OW 3120   0.017   2.394   4.896 -0.2274 -0.3454 -0.1726
 1029SOL    HW1 3121  -0.073   2.402   4.928 -0.0133  0.6315  0.2074
 1029SOL    HW2 3122   0.012   2.423   4.805 -0.1058  0.8085  0.1732
 1030SOL     OW 3123   2.483   3.197   4.886  0.0646  0.0203  0.0521
 1030SOL    HW1 3124   2.472   3.199   4.791 -0.8121  0.0512  0.1496
 1030SOL    HW2 3125   2.558   3.255   4.902  1.0750 -1.0229 -0.7196
 1031SOL     OW 3126   1.331   0.997   4.146 -0.2543  0.1598  0.3816
 1031SOL    HW1 3127   1.367   0.908   4.147  0.3942  0.4147  1.2018
 1031SOL    HW2 3128   1.333   1.023   4.055  1.7775  0.2073  0.3926
 1032SOL     OW 3129   3.824   1.535   0.548  0.3092 -0.3963  0.2071
 1032SOL    HW1 3130   3.779   1.620   0.548  0.4351 -0.3183  1.3202
 1032SOL    HW2 3131   3.912   1.555   0.518  0.1074 -0.2753 -0.3260
 1033SOL     OW 3132   3.045   1.896   3.400  0.3259  0.0747  0.2492
 1033SOL    HW1 3133   3.128   1.888   3.354  1.4444 -1.4677  2.3522
 1033SOL    HW2 3134   3.027   1.990   3.400  1.4153  0.3201 -1.3105
 1034SOL     OW 3135   4.433   0.569   3.400 -0.1870  0.4250  0.1363
 1034SOL    HW1 3136   4.380   0.500   3.438 -2.1203  1.8281  0.1391
 1034SOL    HW2 3137   4.369   0.630   3.363  1.4679  1.8169 -0.5437
 1035SOL     OW 3138   0.809   0.603   3.080  0.3323  0.5579 -0.6524
 1035SOL    HW1 3139   0.811   0.680   3.024  1.8282  3.4601  2.9344
 1035SOL    HW2 3140   0.899   0.593   3.110  0.0657 -2.3234 -0.5287
 1036SOL     OW 3141   2.479   3.290   0.884  0.0409 -0.3170  0.0418
 1036SOL    HW1 3142   2.406   3.241   0.845 -0.5828 -0.7559  1.6888
 1036SOL    HW2 3143   2.467   3.280   0.978  0.2388  2.5318  0.4539
 1037SOL     OW 3144   2.830   2.059   3.029  0.1309 -0.2830 -0.4726
 1037SOL    HW1 3145   2.769   1.986   3.016 -0.4130  0.5063 -2.8438
 1037SOL    HW2 3146   2.779   2.138   3.013  1.2550  0.5113 -0.3221
 1038SOL     OW 3147   0.759   4.577   1.166 -0.6930 -0.1519 -0.2508
 1038SOL    HW1 3148   0.734   4.605   1.254 -0.1005  0.2503 -0.2041
 1038SOL    HW2 3149   0.754   4.481   1.169 -1.4537 -0.1138 -0.0219
 1039SOL     OW 3150   4.350   0.672   4.040  0.9910  0.1243  0.2790
 1039SOL    HW1 3151   4.328   0.588   3.999  1.7980 -1.3902  2.7097
 1039SOL    HW2 3152   4.266   0.706   4.071  0.4387  1.0689 -2.0965
 1040SOL     OW 3153   4.061   4.432   2.007 -0.3693  0.3404  0.0863
 1040SOL    HW1 3154   4.051   4.526   2.020  0.4157  0.5056 -0.4346
 1040SOL    HW2 3155   4.008   4.413   1.930 -0.6851  0.3191  0.3075
 1041SOL     OW 3156   3.616   4.238   3.681 -0.6741 -0.1769 -0.2199
 1041SOL    HW1 3157   3.656   4.325   3.682 -0.6350 -0.1961 -0.0878
 1041SOL    HW2 3158   3.672   4.187   3.623 -0.9621  0.0120 -0.6697
 1042SOL     OW 3159   2.273   0.726   1.382  0.0739  0.0622 -0.4663
 1042SOL    HW1 3160   2.353   0.757   1.340  0.7692  0.9827  1.4300
 1042SOL    HW2 3161   2.211   0.715   1.310  1.3114  1.1766 -1.7656
 1043SOL     OW 3162   4.808   3.953   3.976 -0.9716 -0.0561 -0.2980
 1043SOL    HW1 3163   4.738   3.960   3.911 -0.1901  1.8093 -1.0016
 1043SOL    HW2 3164   4.889   3.961   3.925 -0.3040  0.0254  0.7506
 1044SOL     OW 3165   1.440   3.228   2.587 -0.2788  0.3074  0.1673
 1044SOL    HW1 3166   1.501   3.302   2.581  0.7461 -0.6257 -2.3107
 1044SOL    HW2 3167   1.495   3.154   2.611 -0.8873 -0.0915  0.3496
 1045SOL     OW 3168   0.834   2.724   3.651 -0.0469 -0.3487  0.4059
 1045SOL    HW1 3169   0.864   2.636   3.630 -0.2691 -0.0751 -1.1627
 1045SOL    HW2 3170   0.738   2.716   3.657 -0.0527 -0.2511  0.4495
 1046SOL     OW 3171   4.336   1.973   3.817 -0.0581  0.1684  0.5682
 1046SOL    HW1 3172   4.406   2.009   3.871 -0.4135  1.2399  0.3249
 1046SOL    HW2 3173   4.299   1.903   3.871  0.4904  0.3041  1.1407
 1047SOL     OW 3174   1.747   3.724   4.354 -0.5674  0.1578 -0.1572
 1047SOL    HW1 3175   1.810   3.657   4.326 -1.0683  0.4828 -2.2779
 1047SOL    HW2 3176   1.700   3.684   4.427  1.1560 -0.6273  0.5624
 1048SOL     OW 3177   1.245   2.639   1.229  0.4479 -0.1133  0.1847
 1048SOL    HW1 3178   1.202   2.582   1.293  0.4041  0.1715  0.4150
 1048SOL    HW2 3179   1.230   2.597   1.145 -1.4912  0.6783  0.0711
 1049SOL     OW 3180   1.900   2.772   0.619  0.1781  0.3379  0.0554
 1049SOL    HW1 3181   1.842   2.802   0.549 -0.5009 -0.8098  0.0948
 1049SOL    HW2 3182   1.864   2.687   0.645  2.2425 -0.7394 -0.3659
 1050SOL     OW 3183   4.734   4.241   2.029  0.1098 -0.0999 -0.8573
 1050SOL    HW1 3184   4.762   4.170   2.086 -1.2221  1.0067  1.2737
 1050SOL    HW2 3185   4.814   4.270   1.985  1.3567 -0.4226  1.1109
 1051SOL     OW 3186   1.933   0.131   3.389  1.0579  0.6883 -0.1056
 1051SOL    HW1 3187   2.013   0.171   3.423  1.1932  1.4802 -1.3171
 1051SOL    HW2 3188   1.964   0.062   3.330  0.8226 -0.1290  0.6942
 1052SOL     OW 3189   1.550   0.809   0.311  0.6506  0.2049  0.2471
 1052SOL    HW1 3190   1.515   0.749   0.377 -0.1267  0.0557 -0.2914
 1052SOL    HW2 3191   1.637   0.775   0.292  1.2552  0.7537  1.8215
 1053SOL     OW 3192   1.033   4.589   4.088  0.1735  0.7862 -0.2457
 1053SOL    HW1 3193   0.970   4.661   4.090 -1.0923 -0.2824  0.2185
 1053SOL    HW2 3194   1.005   4.535   4.014 -1.3330 -1.2431  1.6667
 1054SOL     OW 3195   2.032   1.194   0.278  0.1593  0.3448 -0.3876
 1054SOL    HW1 3196   2.088   1.261   0.317 -1.2917  0.7120  1.1568
 1054SOL    HW2 3197   1.956   1.242   0.246 -0.1976 -0.3904 -0.6647
 1055SOL     OW 3198   3.640   1.497   2.598 -0.2642  0.3980  0.3932
 1055SOL    HW1 3199   3.704   1.427   2.608 -0.6716 -0.3760 -1.8594
 1055SOL    HW2 3200   3.557   1.458   2.624 -0.5820 -0.1884 -1.3793
 1056SOL     OW 3201   0.429   1.128   1.092 -0.2950  0.0512 -0.0589
 1056SOL    HW1 3202   0.339   1.143   1.063 -1.1514  0.0946  2.3644
 1056SOL    HW2 3203   0.462   1.216   1.114  0.7407  0.1612 -1.8778
 1057SOL     OW 3204   4.613   3.228   0.892 -0.5075 -0.1522 -0.2986
 1057SOL    HW1 3205   4.567   3.161   0.841 -1.4407  0.6670 -0.5568
 1057SOL    HW2 3206   4.587   3.212   0.982  0.1279 -0.8017 -0.2223
 1058SOL     OW 3207   3.436   4.691   4.484 -0.0655  0.3117 -0.2318
 1058SOL    HW1 3208   3.448   4.693   4.389  1.6155  1.1223 -0.0473
 1058SOL    HW2 3209   3.501   4.629   4.516 -0.3229  0.3630  0.4238
 1059SOL     OW 3210   2.111   3.905   3.407 -0.4697  0.0403  0.8138
 1059SOL    HW1 3211   2.126   3.811   3.412  2.4238  0.4116  0.7027
 1059SOL    HW2 3212   2.075   3.928   3.492  2.7553 -0.6620  2.5364
 1060SOL     OW 3213   2.883   0.695   3.054 -0.1505 -0.1704 -0.4353
 1060SOL    HW1 3214   2.950   0.757   3.083  0.1781  0.0874 -1.6616
 1060SOL    HW2 3215   2.928   0.611   3.051 -0.1038 -0.1446 -0.4651
 1061SOL     OW 3216   2.050   4.289   3.096  0.3831 -0.4934  0.3080
 1061SOL    HW1 3217   1.991   4.256   3.163  1.0367 -1.8323  0.2729
 1061SOL    HW2 3218   2.124   4.227   3.097  1.6211  0.9203  0.1209
 1062SOL     OW 3219   2.625   3.404   1.390 -0.2109  0.5333  0.5511
 1062SOL    HW1 3220   2.556   3.351   1.350  1.4981  0.2577 -2.3221
 1062SOL    HW2 3221   2.690   3.340   1.420 -0.1375  0.8748  1.1474
 1063SOL     OW 3222   4.918   4.246   4.458  0.2443  0.1767  0.2574
 1063SOL    HW1 3223   5.003   4.269   4.420  0.0869  0.7576  0.2482
 1063SOL    HW2 3224   4.863   4.225   4.383  0.1276  0.6648  0.2044
 1064SOL     OW 3225   0.856   0.158   4.770 -0.4281  0.1564 -0.4425
 1064SOL    HW1 3226   0.770   0.117   4.780 -0.5716  0.7733  1.1944
 1064SOL    HW2 3227   0.919   0.090   4.796 -0.4986  0.0575 -0.5327
 1065SOL     OW 3228   4.467   3.671   4.327 -0.1165  0.2828  0.0663
 1065SOL    HW1 3229   4.513   3.754   4.341 -2.7927  1.5901  2.1652
 1065SOL    HW2 3230   4.460   3.633   4.415 -0.3225 -1.3896 -0.6436
 1066SOL     OW 3231   1.018   2.801   0.189 -0.0025 -0.9581 -0.2503
 1066SOL    HW1 3232   1.021   2.829   0.098 -1.4228 -1.9599 -0.6461
 1066SOL    HW2 3233   0.933   2.756   0.198 -0.2990 -0.1369  1.7742
 1067SOL     OW 3234   4.716   4.534   0.154  0.5854  0.1810  0.2838
 1067SOL    HW1 3235   4.689   4.442   0.152  1.1435  0.0230 -0.1180
 1067SOL    HW2 3236   4.806   4.534   0.121  0.2465  0.9842 -0.7036
 1068SOL     OW 3237   3.756   3.708   3.503 -0.1290  0.1748 -0.1995
 1068SOL    HW1 3238   3.755   3.687   3.596  0.1438 -0.8356 -0.4144
 1068SOL    HW2 3239   3.693   3.780   3.494  1.2692  1.6391  1.0506
 1069SOL     OW 3240   4.744   3.954   4.860 -0.5205 -0.1634 -0.3847
 1069SOL    HW1 3241   4.664   4.005   4.851 -1.1371 -1.1233 -0.4657
 1069SOL    HW2 3242   4.800   3.983   4.788 -0.4876  1.0354  0.0990
 1070SOL     OW 3243   1.116   1.063   1.573  0.4178  0.2532  0.6927
 1070SOL    HW1 3244   1.084   1.033   1.488 -0.7512  1.6896  0.5817
 1070SOL    HW2 3245   1.039   1.060   1.630  0.7367  1.0815  1.1861
 1071SOL     OW 3246   3.548   3.020   0.741 -0.7183 -0.0935 -0.3766
 1071SOL    HW1 3247   3.599   3.080   0.686  0.3748 -1.3233 -0.7202
 1071SOL    HW2 3248   3.540   2.940   0.689 -1.3620 -0.5961  0.4686
 1072SOL     OW 3249   4.108   1.717   3.233  0.1614  0.5090  0.4112
 1072SOL    HW1 3250   4.056   1.639   3.216 -0.8373  1.2033  0.2515
 1072SOL    HW2 3251   4.181   1.710   3.171  0.0369 -0.2453  0.3350
 1073SOL     OW 3252   4.017   2.754   1.032  0.0074  0.3750  0.5461
 1073SOL    HW1 3253   3.923   2.772   1.022 -0.4945 -2.0945  0.0980
 1073SOL    HW2 3254   4.035   2.771   1.124 -1.0763  0.1389  0.8245
 1074SOL     OW 3255   3.232   0.440   4.065 -0.0894  0.1868 -0.0115
 1074SOL    HW1 3256   3.261   0.530   4.054 -0.4291  0.3618  0.5236
 1074SOL    HW2 3257   3.261   0.396   3.984  2.9026 -0.0078  1.0418
 1075SOL     OW 3258   1.251   3.540   3.238  0.3226 -0.1282  0.1698
 1075SOL    HW1 3259   1.171   3.523   3.188  0.5764 -1.6240  0.2389
 1075SOL    HW2 3260   1.233   3.504   3.325  1.9783 -2.9577 -0.5464
 1076SOL     OW 3261   3.674   3.313   2.206 -0.2851  0.4476 -0.5969
 1076SOL    HW1 3262   3.616   3.384   2.180 -1.1188 -0.5067 -1.4037
 1076SOL    HW2 3263   3.694   3.266   2.125 -1.3090 -1.3779  0.1312
 1077SOL     OW 3264   1.912   4.604   4.167 -0.1276  0.2938  0.3783
 1077SOL    HW1 3265   1.846   4.630   4.102  0.3038 -0.3140 -0.3243
 1077SOL    HW2 3266   1.925   4.511   4.151 -0.3100  0.0332  1.6325
 1078SOL     OW 3267   2.728   1.079   2.902  0.4111 -0.5941  0.2032
 1078SOL    HW1 3268   2.774   1.153   2.943  1.3529 -2.0711  1.9379
 1078SOL    HW2 3269   2.641   1.114   2.881  0.1426  0.4960  2.7757
 1079SOL     OW 3270   3.154   0.034   3.894 -0.2577  0.3562  0.6035
 1079SOL    HW1 3271   3.161   0.070   3.983 -0.1043  0.1675  0.6700
 1079SOL    HW2 3272   3.077   0.076   3.857 -0.0223  0.8321  0.6438
 1080SOL     OW 3273   0.434   2.451   4.632  0.4841  0.5212  0.7518
 1080SOL    HW1 3274   0.442   2.470   4.539 -0.6094  0.0773  0.5457
 1080SOL    HW2 3275   0.509   2.396   4.653 -0.0751 -0.6760 -0.2405
 1081SOL     OW 3276   0.636   3.480   2.288  0.2919 -0.1232 -0.5247
 1081SOL    HW1 3277   0.727   3.454   2.270  0.3161  0.0431 -0.6483
 1081SOL    HW2 3278   0.642   3.533   2.367  0.5476  1.3866 -1.5232
 1082SOL     OW 3279   4.221   2.059   0.408  0.2018 -0.6598  0.3992
 1082SOL    HW1 3280   4.240   2.032   0.498  1.0220 -0.9644  0.1350
 1082SOL    HW2 3281   4.295   2.114   0.383 -0.7044  0.6289  0.3953
 1083SOL     OW 3282   4.470   1.682   2.544 -0.2063  1.0102 -0.0461
 1083SOL    HW1 3283   4.530   1.713   2.476  1.1957  1.5727  1.3936
 1083SOL    HW2 3284   4.476   1.748   2.613  0.4337 -0.8305  1.7511
 1084SOL     OW 3285   1.789   4.394   2.681 -0.8649  0.0672 -0.1831
 1084SOL    HW1 3286   1.846   4.441   2.620 -0.6002  1.4866  1.1047
 1084SOL    HW2 3287   1.769   4.312   2.636  1.0555  0.1256 -1.2598
 1085SOL     OW 3288   2.451   4.808   3.168 -0.3507  0.2117  0.3306
 1085SOL    HW1 3289   2.544   4.793   3.149 -1.0341 -1.4808 -2.1571
 1085SOL    HW2 3290   2.429   4.743   3.235  0.1774  0.4860  0.7803
 1086SOL     OW 3291   3.078   3.457   1.925 -0.6997  0.4992 -0.1125
 1086SOL    HW1 3292   3.025   3.438   1.848 -0.5194  1.4261 -0.4840
 1086SOL    HW2 3293   3.081   3.375   1.974 -0.7365 -0.1321 -1.1451
 1087SOL     OW 3294   3.424   2.184   0.307  0.1737 -0.3914  0.0153
 1087SOL    HW1 3295   3.339   2.140   0.297  0.2094 -0.3596 -0.4654
 1087SOL    HW2 3296   3.411   2.246   0.379  0.2166 -1.4097  0.9386
 1088SOL     OW 3297   1.636   2.298   3.863 -0.0268 -0.2868 -0.7348
 1088SOL    HW1 3298   1.686   2.311   3.944  2.5340  2.1457 -2.5229
 1088SOL    HW2 3299   1.613   2.206   3.864  1.4157 -0.7326  1.9441
 1089SOL     OW 3300   1.391   3.184   3.111  0.4368 -0.6565 -0.4313
 1089SOL    HW1 3301   1.358   3.099   3.084 -0.5994 -0.3916 -0.0538
 1089SOL    HW2 3302   1.340   3.247   3.061  0.6799 -0.2376 -0.1612
 1090SOL     OW 3303   0.102   4.916   2.644  0.0106 -0.0439  0.4949
 1090SOL    HW1 3304   0.086   4.862   2.567 -0.9687  1.5296 -0.4521
 1090SOL    HW2 3305   0.189   4.889   2.674  1.5005  0.9186 -2.5642
 1091SOL     OW 3306   2.744   4.331   4.072 -0.3288 -0.3288  0.4426
 1091SOL    HW1 3307   2.718   4.345   3.981 -1.4333 -1.3682  0.5695
 1091SOL    HW2 3308   2.681   4.381   4.124 -0.3320 -0.5617  0.6657
 1092SOL     OW 3309   0.249   0.967   0.432 -0.4794 -0.4216  0.1432
 1092SOL    HW1 3310   0.289   0.955   0.517  1.6563  0.9409 -0.5858
 1092SOL    HW2 3311   0.165   1.009   0.450  2.0962  5.0453  1.5643
 1093SOL     OW 3312   1.937   4.674   4.448  0.4149  0.4871 -0.2378
 1093SOL    HW1 3313   1.910   4.695   4.359  2.1589  0.8296 -0.7152
 1093SOL    HW2 3314   1.942   4.578   4.449 -0.5602  0.4193 -0.1805
 1094SOL     OW 3315   0.254   1.074   2.746  0.2754  0.7872 -0.1152
 1094SOL    HW1 3316   0.277   0.987   2.713  0.3540  0.1203  1.5849
 1094SOL    HW2 3317   0.182   1.102   2.690 -0.9621 -1.1788  0.3836
 1095SOL     OW 3318   3.078   4.314   2.288 -0.1950 -0.2454  0.0068
 1095SOL    HW1 3319   3.079   4.354   2.375 -1.7977  0.5539 -0.2922
 1095SOL    HW2 3320   3.165   4.331   2.252 -0.0747  0.9370  0.8025
 1096SOL     OW 3321   3.136   2.244   2.587 -0.1834  0.1507  0.1773
 1096SOL    HW1 3322   3.161   2.264   2.497  1.4849 -0.6353  0.4230
 1096SOL    HW2 3323   3.093   2.324   2.619  0.1710  0.8187 -0.9705
 1097SOL     OW 3324   1.825   3.559   1.013 -0.0850 -0.0056  0.2932
 1097SOL    HW1 3325   1.799   3.626   1.076 -1.1216 -1.5085  1.5237
 1097SOL    HW2 3326   1.794   3.592   0.929 -0.6537  1.0113  0.8821
 1098SOL     OW 3327   3.799   1.310   4.584 -0.0488  0.2273 -0.0934
 1098SOL    HW1 3328   3.790   1.242   4.651  1.7415  0.2476  0.2005
 1098SOL    HW2 3329   3.762   1.388   4.624 -0.1795 -0.0640  0.3663
 1099SOL     OW 3330   3.090   3.502   1.030  0.3707  0.1151 -0.6359
 1099SOL    HW1 3331   3.133   3.422   0.999  0.1070  0.3796 -1.7237
 1099SOL    HW2 3332   3.083   3.558   0.952 -0.7126  0.6291 -0.1998
 1100SOL     OW 3333   4.807   2.939   2.518 -0.3892  0.0475 -0.1025
 1100SOL    HW1 3334   4.806   2.946   2.614  2.0218  0.5639 -0.0549
 1100SOL    HW2 3335   4.785   2.848   2.500 -0.0461 -0.2697  0.9921
 1101SOL     OW 3336   3.621   1.300   1.150 -0.2619 -0.0335  0.6555
 1101SOL    HW1 3337   3.673   1.221   1.139  0.2707  0.4456 -0.4061
 1101SOL    HW2 3338   3.682   1.365   1.184 -0.3458  0.3179  0.1390
 1102SOL     OW 3339   3.279   1.140   2.604 -0.2351  0.4149 -0.6362
 1102SOL    HW1 3340   3.204   1.195   2.626  0.9010  1.3465  1.2344
 1102SOL    HW2 3341   3.281   1.074   2.674  1.5492  1.3821  0.3125
 1103SOL     OW 3342   3.110   1.568   0.806 -0.2460 -0.0566  0.0636
 1103SOL    HW1 3343   3.074   1.501   0.748  1.0329 -0.0927 -0.7237
 1103SOL    HW2 3344   3.113   1.525   0.892 -1.7114 -0.1611  0.1013
 1104SOL     OW 3345   0.560   0.761   4.586  0.1778  0.3015 -0.0493
 1104SOL    HW1 3346   0.587   0.833   4.643 -0.3385  1.0594 -0.7410
 1104SOL    HW2 3347   0.533   0.692   4.647  2.1848  0.0663  0.6407
 1105SOL     OW 3348   3.763   3.757   0.758 -0.0620  0.2776  0.5914
 1105SOL    HW1 3349   3.719   3.763   0.843  0.6756 -1.4156  1.1407
 1105SOL    HW2 3350   3.821   3.834   0.756 -1.0265  1.0384  1.0327
 1106SOL     OW 3351   2.449   0.410   1.155 -0.0345  0.2480  0.2060
 1106SOL    HW1 3352   2.452   0.347   1.083 -0.0179 -0.6525  0.9734
 1106SOL    HW2 3353   2.535   0.451   1.154 -0.5154  1.3063 -1.1859
 1107SOL     OW 3354   1.354   2.401   0.337 -0.2031  0.1855  0.0536
 1107SOL    HW1 3355   1.387   2.435   0.254 -1.2667 -1.0738 -0.9386
 1107SOL    HW2 3356   1.266   2.437   0.344 -0.3852 -0.2889  0.2708
 1108SOL     OW 3357   4.471   3.223   3.733  0.6965 -0.2829 -0.0929
 1108SOL    HW1 3358   4.542   3.158   3.735  0.7502 -0.2208  0.1704
 1108SOL    HW2 3359   4.397   3.178   3.774  1.0360  0.1552  1.0680
 1109SOL     OW 3360   1.872   0.750   3.893 -0.0736  0.1891  0.1990
 1109SOL    HW1 3361   1.912   0.697   3.824 -2.3884 -1.0681 -0.2878
 1109SOL    HW2 3362   1.918   0.722   3.973  1.3294  0.2638 -0.5356
 1110SOL     OW 3363   3.140   3.764   3.278  0.3934  0.1473 -0.1111
 1110SOL    HW1 3364   3.045   3.758   3.287  0.3934 -0.2485 -0.3339
 1110SOL    HW2 3365   3.169   3.812   3.355  0.2590 -1.7956  1.2011
 1111SOL     OW 3366   0.169   3.339   2.779 -0.3100 -0.0469  0.3776
 1111SOL    HW1 3367   0.104   3.389   2.729 -1.6764 -0.6126  1.5270
 1111SOL    HW2 3368   0.155   3.249   2.752  0.8330 -0.0555 -0.2428
 1112SOL     OW 3369   1.494   2.446   3.656  0.3119  0.1960  0.0416
 1112SOL    HW1 3370   1.571   2.419   3.707 -1.0015 -1.5792  1.1897
 1112SOL    HW2 3371   1.426   2.382   3.679 -0.7520  0.0997 -2.9787
 1113SOL     OW 3372   4.130   4.045   1.255  0.0595 -0.1782 -0.3900
 1113SOL    HW1 3373   4.081   3.963   1.244  0.8738 -0.6533 -0.6366
 1113SOL    HW2 3374   4.219   4.023   1.227  0.6651  0.3854  0.9950
 1114SOL     OW 3375   2.654   4.748   2.219 -0.3107 -0.2475  0.6518
 1114SOL    HW1 3376   2.708   4.670   2.234 -1.1632 -0.7055  1.4204
 1114SOL    HW2 3377   2.689   4.786   2.138  1.7932  0.0083  1.6087
 1115SOL     OW 3378   4.839   4.723   0.544 -0.4648  0.5994 -0.4000
 1115SOL    HW1 3379   4.890   4.728   0.463 -0.0201  0.9706 -0.1023
 1115SOL    HW2 3380   4.769   4.660   0.525  1.0283 -1.1869 -0.3111
 1116SOL     OW 3381   4.700   0.084   3.020  0.5250  0.5655 -0.0274
 1116SOL    HW1 3382   4.758   0.027   2.970 -0.2808  0.2994 -0.6922
 1116SOL    HW2 3383   4.618   0.034   3.028 -0.1012  1.4970 -0.3743
 1117SOL     OW 3384   3.843   2.458   1.028 -0.2327 -0.7570  0.3456
 1117SOL    HW1 3385   3.840   2.363   1.015  0.6772 -0.7479  0.0288
 1117SOL    HW2 3386   3.893   2.491   0.954  4.1983 -0.6200  3.0218
 1118SOL     OW 3387   4.044   0.823   1.717 -0.4010 -0.3019  0.7018
 1118SOL    HW1 3388   4.047   0.778   1.633 -2.7985  1.2967 -0.3532
 1118SOL    HW2 3389   4.115   0.887   1.714  0.8310 -1.6343  0.7944
 1119SOL     OW 3390   0.349   3.651   4.682  0.1706  0.0168  0.0423
 1119SOL    HW1 3391   0.425   3.594   4.694  0.1785  0.0916  0.3452
 1119SOL    HW2 3392   0.291   3.602   4.623  1.4844  0.9289 -2.1415
 1120SOL     OW 3393   4.348   3.593   2.457 -0.0750  0.2436  0.0987
 1120SOL    HW1 3394   4.376   3.660   2.395  0.2528  0.0635  0.0508
 1120SOL    HW2 3395   4.305   3.527   2.403  1.2605 -0.4937 -0.1037
 1121SOL     OW 3396   4.832   4.886   4.514 -0.6811 -0.0520  0.0617
 1121SOL    HW1 3397   4.760   4.823   4.511 -0.6007 -0.1975  0.9459
 1121SOL    HW2 3398   4.886   4.858   4.588  1.6139 -1.3554 -1.9371
 1122SOL     OW 3399   4.126   3.933   1.778 -0.6145  0.5827  0.0681
 1122SOL    HW1 3400   4.211   3.932   1.823 -0.6986 -0.4341  0.2354
 1122SOL    HW2 3401   4.064   3.961   1.844 -0.4744  0.9190  0.0611
 1123SOL     OW 3402   2.941   4.760   2.117  0.2249 -0.0184  0.7959
 1123SOL    HW1 3403   2.969   4.673   2.089 -1.2987 -0.7431  1.4322
 1123SOL    HW2 3404   2.909   4.802   2.037 -2.4446 -1.4305  0.9915
 1124SOL     OW 3405   1.548   2.697   2.089 -0.5284  0.2362 -0.2156
 1124SOL    HW1 3406   1.466   2.746   2.100 -0.3464  0.2557  1.2983
 1124SOL    HW2 3407   1.540   2.624   2.151  1.4712  1.4607  1.6355
 1125SOL     OW 3408   3.088   1.029   1.330  0.3671 -0.7112  0.1476
 1125SOL    HW1 3409   3.031   1.056   1.402  0.7166  2.6620 -0.6487
 1125SOL    HW2 3410   3.036   1.047   1.251  0.9532 -1.8107 -0.4993
 1126SOL     OW 3411   2.807   4.831   2.557 -0.0867 -0.1220  0.2974
 1126SOL    HW1 3412   2.819   4.846   2.651 -0.8358  0.1444  0.3526
 1126SOL    HW2 3413   2.873   4.886   2.516  0.8110 -0.8704  0.6864
 1127SOL     OW 3414   3.786   3.083   3.203 -0.0054  0.6837 -0.0022
 1127SOL    HW1 3415   3.809   3.083   3.296  1.6868  1.3127 -0.3803
 1127SOL    HW2 3416   3.745   3.169   3.189  0.7029  1.0214 -0.0423
 1128SOL     OW 3417   0.615   3.775   0.065  0.1740 -0.3724  0.0453
 1128SOL    HW1 3418   0.594   3.772   0.158 -0.3430 -0.0734 -0.0619
 1128SOL    HW2 3419   0.603   3.684   0.035 -0.9927 -0.2073 -0.0190
 1129SOL     OW 3420   3.286   0.091   4.453 -0.3802  0.0972  0.2505
 1129SOL    HW1 3421   3.220   0.022   4.444 -2.7314  2.3205 -0.8478
 1129SOL    HW2 3422   3.284   0.115   4.546 -1.0640  0.1026  0.2351
 1130SOL     OW 3423   1.537   0.822   1.851  0.3166 -0.6306 -0.4252
 1130SOL    HW1 3424   1.482   0.754   1.890 -0.7587  0.0662 -0.6581
 1130SOL    HW2 3425   1.623   0.808   1.889 -0.6752  0.0536  2.3314
 1131SOL     OW 3426   2.099   3.064   2.679  0.6654  0.0517 -0.1049
 1131SOL    HW1 3427   2.151   2.988   2.652  0.0202 -0.3725 -0.1812
 1131SOL    HW2 3428   2.061   3.038   2.764 -0.6826 -0.2878 -0.7742
 1132SOL     OW 3429   3.931   3.227   0.374  0.4848 -0.5053  0.3704
 1132SOL    HW1 3430   3.926   3.139   0.412  1.8306 -1.8758 -2.3550
 1132SOL    HW2 3431   3.854   3.234   0.319  1.2867 -0.7319 -0.8108
 1133SOL     OW 3432   4.216   3.220   1.508 -0.4472 -0.1367  0.2534
 1133SOL    HW1 3433   4.120   3.215   1.505 -0.6625  2.7318 -0.4402
 1133SOL    HW2 3434   4.235   3.278   1.581  0.7824 -0.5780  0.3064
 1134SOL     OW 3435   3.373   4.117   3.745 -0.0090 -0.0146 -0.3748
 1134SOL    HW1 3436   3.464   4.139   3.724 -0.2027  2.4726  1.1051
 1134SOL    HW2 3437   3.333   4.199   3.773 -2.8159 -0.9881 -1.1449
 1135SOL     OW 3438   0.051   0.568   3.968  0.3824  0.3444  0.4826
 1135SOL    HW1 3439  -0.014   0.498   3.962  1.2536 -0.5059  0.6090
 1135SOL    HW2 3440   0.020   0.624   4.039  0.4629 -0.7824  1.4434
 1136SOL     OW 3441   2.069   0.165   0.110  0.4381 -0.2221  0.0560
 1136SOL    HW1 3442   2.095   0.114   0.033  0.2387  1.2195 -1.0160
 1136SOL    HW2 3443   2.115   0.123   0.183  2.2274 -0.4546 -1.1244
 1137SOL     OW 3444   3.657   4.689   4.804 -0.3415  0.0634 -0.6953
 1137SOL    HW1 3445   3.726   4.672   4.867 -0.4844  1.0308 -0.2566
 1137SOL    HW2 3446   3.700   4.737   4.733 -0.7504  1.6923  0.1135
 1138SOL     OW 3447   0.477   4.792   2.701  0.0399  0.4782 -0.4480
 1138SOL    HW1 3448   0.412   4.740   2.747  0.6361  1.7409  2.0646
 1138SOL    HW2 3449   0.455   4.883   2.723  1.1198  1.0792 -1.6929
 1139SOL     OW 3450   0.385   1.368   1.819 -0.1370  0.3029  0.1234
 1139SOL    HW1 3451   0.321   1.319   1.871  0.5269  0.9607  1.6103
 1139SOL    HW2 3452   0.470   1.346   1.857  0.3153  1.3191 -0.2616
 1140SOL     OW 3453   2.861   0.196   3.615 -0.7084  0.0050  0.6488
 1140SOL    HW1 3454   2.887   0.115   3.571 -1.6144  0.2236 -0.3173
 1140SOL    HW2 3455   2.827   0.252   3.545 -2.9877  0.0444  1.7075
 1141SOL     OW 3456   3.423   3.549   4.579 -0.2851 -0.1744  0.0455
 1141SOL    HW1 3457   3.357   3.479   4.585 -0.1032 -0.3426  0.0790
 1141SOL    HW2 3458   3.408   3.602   4.657  1.0042 -1.4308  1.2023
 1142SOL     OW 3459   1.614   1.283   3.577 -0.1053  0.6486  0.2516
 1142SOL    HW1 3460   1.563   1.263   3.656 -0.1461  0.2737  0.1342
 1142SOL    HW2 3461   1.674   1.351   3.604  0.1962  0.2037  0.7327
 1143SOL     OW 3462   1.796   3.223   2.260 -0.0017 -0.0617 -0.2652
 1143SOL    HW1 3463   1.867   3.174   2.219 -0.1206 -1.4291  1.0849
 1143SOL    HW2 3464   1.768   3.169   2.334 -0.8224  1.5927  0.7046
 1144SOL     OW 3465   1.574   2.845   3.396  0.0237  0.6860  0.3926
 1144SOL    HW1 3466   1.593   2.876   3.307 -1.3144  0.1505 -0.0982
 1144SOL    HW2 3467   1.491   2.799   3.388  2.3245 -4.1431  0.8030
 1145SOL     OW 3468   2.261   0.917   2.712  0.1347 -0.1068  0.4865
 1145SOL    HW1 3469   2.227   0.865   2.639 -1.0884  0.6214  0.5103
 1145SOL    HW2 3470   2.324   0.859   2.755  1.1960 -0.4095 -1.3625
 1146SOL     OW 3471   2.953   0.871   2.783  0.7901 -0.5634 -0.3556
 1146SOL    HW1 3472   2.890   0.939   2.805  1.0439 -0.1806 -0.7995
 1146SOL    HW2 3473   2.932   0.799   2.842  2.0640  0.7511  1.8558
 1147SOL     OW 3474   0.732   0.390   1.737  0.1365  0.8110  0.0574
 1147SOL    HW1 3475   0.650   0.421   1.778 -0.5782 -0.0273 -0.7130
 1147SOL    HW2 3476   0.723   0.295   1.734  0.1615  0.8327 -2.0370
 1148SOL     OW 3477   1.881   3.369   0.042  0.3028 -0.4057 -0.0046
 1148SOL    HW1 3478   1.868   3.307  -0.030  1.6382  0.0145 -0.6304
 1148SOL    HW2 3479   1.887   3.454  -0.002  2.5231 -0.2901  0.4466
 1149SOL     OW 3480   3.340   4.373   3.850 -0.0117 -0.0671  0.0818
 1149SOL    HW1 3481   3.370   4.401   3.936 -0.2663  2.3782 -0.5667
 1149SOL    HW2 3482   3.250   4.406   3.844 -0.0861 -0.4310 -1.0379
 1150SOL     OW 3483   4.392   1.836   1.875 -0.1004  0.2933  0.8106
 1150SOL    HW1 3484   4.420   1.918   1.834  1.8620 -0.1917  1.0895
 1150SOL    HW2 3485   4.343   1.790   1.806  0.6324  0.7593 -0.0398
 1151SOL     OW 3486   4.387   4.501   4.557  0.1676 -0.0490 -0.5574
 1151SOL    HW1 3487   4.376   4.426   4.499  0.6768  1.3549 -2.5890
 1151SOL    HW2 3488   4.461   4.478   4.614  0.6674 -0.8638 -1.5108
 1152SOL     OW 3489   0.542   3.222   1.645  0.4668 -0.2629  0.8931
 1152SOL    HW1 3490   0.468   3.163   1.637  1.1563 -0.9907 -0.6194
 1152SOL    HW2 3491   0.558   3.252   1.555  1.6890  0.2688  1.2683
 1153SOL     OW 3492   3.601   3.476   1.527 -0.0303 -0.0723 -0.5309
 1153SOL    HW1 3493   3.526   3.489   1.585 -0.0482  0.5295 -0.6802
 1153SOL    HW2 3494   3.576   3.520   1.446  0.0322 -0.8284 -0.9675
 1154SOL     OW 3495   1.097   3.553   4.255 -0.6039 -0.1347  0.0005
 1154SOL    HW1 3496   1.076   3.645   4.271 -1.6324 -0.3749  0.1033
 1154SOL    HW2 3497   1.190   3.553   4.231 -0.3029  0.8044  1.0732
 1155SOL     OW 3498   0.840   1.409   4.915  0.1623  0.0835 -0.1693
 1155SOL    HW1 3499   0.879   1.371   4.993 -0.7766  2.2253  1.4215
 1155SOL    HW2 3500   0.915   1.440   4.864  0.7309  0.2391  0.7376
 1156SOL     OW 3501   2.558   0.188   2.772  0.4350  0.3362  0.4988
 1156SOL    HW1 3502   2.649   0.165   2.789  0.0425 -1.4647  0.3962
 1156SOL    HW2 3503   2.556   0.212   2.679  0.4963 -1.5149 -0.0132
 1157SOL     OW 3504   3.335   3.545   0.445  0.0218  0.9382 -0.2358
 1157SOL    HW1 3505   3.298   3.608   0.507 -0.0076  1.8850 -1.1852
 1157SOL    HW2 3506   3.305   3.575   0.360  0.9928  0.3142 -0.8160
 1158SOL     OW 3507   1.921   0.730   1.319 -0.3408 -0.1402 -0.5938
 1158SOL    HW1 3508   1.975   0.762   1.247  0.4643 -1.7639 -0.7565
 1158SOL    HW2 3509   1.916   0.803   1.380  1.0467  0.4396 -1.1492
 1159SOL     OW 3510   0.581   2.589   1.677 -0.0305 -0.4764  0.3916
 1159SOL    HW1 3511   0.616   2.661   1.623 -1.3517 -0.3305 -0.3048
 1159SOL    HW2 3512   0.487   2.607   1.682 -0.5008 -2.5170 -0.3687
 1160SOL     OW 3513   0.857   0.196   1.368  0.0024  0.6010 -0.6675
 1160SOL    HW1 3514   0.835   0.109   1.334 -0.3625  0.3284  0.2454
 1160SOL    HW2 3515   0.932   0.181   1.425 -1.0595  0.6124  0.7696
 1161SOL     OW 3516   4.473   1.671   0.349  0.2708 -0.4262  0.1319
 1161SOL    HW1 3517   4.445   1.676   0.258  1.4443 -0.3041 -0.2412
 1161SOL    HW2 3518   4.558   1.714   0.351  0.6219 -1.1149  1.1298
 1162SOL     OW 3519   0.097   1.084   2.491 -0.1056  0.2737  0.3292
 1162SOL    HW1 3520   0.002   1.074   2.481  0.1008 -0.3522 -1.1874
 1162SOL    HW2 3521   0.134   1.003   2.456  1.1003  1.6015 -1.6844
 1163SOL     OW 3522   3.982   0.602   0.814 -0.0515  0.1026 -0.2298
 1163SOL    HW1 3523   3.975   0.688   0.855  1.0044  0.1453 -0.1038
 1163SOL    HW2 3524   3.902   0.557   0.840 -0.4190  0.8935  0.0591
 1164SOL     OW 3525   4.194   2.981   0.242  0.5729 -0.0137 -0.1393
 1164SOL    HW1 3526   4.116   2.998   0.189  1.1027  0.6984 -0.7049
 1164SOL    HW2 3527   4.163   2.921   0.311 -0.6762  0.9409  0.1673
 1165SOL     OW 3528   2.106   0.889   3.291 -0.3984  0.1929  0.3660
 1165SOL    HW1 3529   2.158   0.967   3.275 -2.1425  1.4383  0.5961
 1165SOL    HW2 3530   2.033   0.894   3.230 -0.2766 -1.5452  0.0131
 1166SOL     OW 3531   0.378   4.407   2.993 -0.1595 -0.0991  0.2508
 1166SOL    HW1 3532   0.459   4.414   3.044 -0.2201 -0.2763  0.3734
 1166SOL    HW2 3533   0.334   4.491   3.004 -1.4502 -0.9867  2.6439
 1167SOL     OW 3534   1.022   0.645   4.128  0.1412 -0.1903 -0.1541
 1167SOL    HW1 3535   1.080   0.580   4.089  0.2630 -0.9842  1.2888
 1167SOL    HW2 3536   1.066   0.670   4.210 -0.9323  0.1344  0.3418
 1168SOL     OW 3537   0.835   2.641   4.274  0.5072 -0.5293 -0.0889
 1168SOL    HW1 3538   0.907   2.705   4.273  0.6602 -0.6934  0.2946
 1168SOL    HW2 3539   0.802   2.642   4.184  0.0343  0.6207  0.0827
 1169SOL     OW 3540   2.327   2.107   1.800 -0.4108 -0.3507  0.1817
 1169SOL    HW1 3541   2.327   2.042   1.730  0.0912 -1.0324  0.7944
 1169SOL    HW2 3542   2.254   2.166   1.778  0.9317  0.6371 -1.9472
 1170SOL     OW 3543   4.525   4.932   0.355  0.4096 -0.2443  0.0665
 1170SOL    HW1 3544   4.547   5.023   0.337  0.0671  0.5756  3.1856
 1170SOL    HW2 3545   4.497   4.931   0.446 -0.2002 -3.4016 -0.0116
 1171SOL     OW 3546   2.741   0.950   2.139 -0.2868  0.0030 -0.4449
 1171SOL    HW1 3547   2.693   1.030   2.160 -0.3234  0.5087 -2.2557
 1171SOL    HW2 3548   2.821   0.982   2.097  0.1442 -0.9015 -0.3166
 1172SOL     OW 3549   2.025   3.332   1.611  0.3035  0.4095 -0.0021
 1172SOL    HW1 3550   2.090   3.267   1.638 -0.1785  0.2867  0.9101
 1172SOL    HW2 3551   1.943   3.302   1.651 -0.5248  0.0735 -1.8778
 1173SOL     OW 3552   0.781   1.492   2.017  0.9502  0.3994  0.1635
 1173SOL    HW1 3553   0.743   1.460   1.935  0.3886 -0.3162  0.6853
 1173SOL    HW2 3554   0.876   1.494   2.001  0.7296  2.0492 -1.1003
 1174SOL     OW 3555   2.671   4.057   0.408 -0.1667  0.4875 -0.0406
 1174SOL    HW1 3556   2.703   3.971   0.433 -2.2280 -0.0765  0.9212
 1174SOL    HW2 3557   2.661   4.054   0.313  1.3556  0.2727 -0.2037
 1175SOL     OW 3558   4.437   4.108   0.914  0.1606  0.1162 -0.3940
 1175SOL    HW1 3559   4.383   4.135   0.841  0.9738 -0.5093 -1.2647
 1175SOL    HW2 3560   4.395   4.028   0.947 -1.8998  1.9494  1.7982
 1176SOL     OW 3561   0.611   3.683   2.090 -0.0608  0.0136  0.2150
 1176SOL    HW1 3562   0.594   3.611   2.151  1.4560 -1.1252 -0.6054
 1176SOL    HW2 3563   0.686   3.729   2.128  0.2065 -0.0469 -0.2336
 1177SOL     OW 3564   3.708   0.711   0.321 -0.5797  0.3567 -0.0648
 1177SOL    HW1 3565   3.780   0.747   0.269 -0.5398 -1.2897 -1.2054
 1177SOL    HW2 3566   3.629   0.747   0.282 -0.4870  0.1743 -0.4232
 1178SOL     OW 3567   0.169   2.052   3.079 -0.1093  0.2356 -0.4395
 1178SOL    HW1 3568   0.240   2.063   3.142 -0.3769 -0.2167 -0.0531
 1178SOL    HW2 3569   0.109   2.124   3.097 -0.4744 -0.2289  0.2151
 1179SOL     OW 3570   2.406   3.452   1.871  0.7742  0.1678  0.7890
 1179SOL    HW1 3571   2.392   3.502   1.791 -0.4681 -2.2862 -0.6740
 1179SOL    HW2 3572   2.478   3.392   1.850 -0.7937 -1.8200  0.7033
 1180SOL     OW 3573   3.618   3.851   1.618  0.4564  0.3490 -0.5694
 1180SOL    HW1 3574   3.666   3.901   1.553  0.4381 -1.5630 -2.1350
 1180SOL    HW2 3575   3.681   3.786   1.649  0.2138  0.7184  0.7578
 1181SOL     OW 3576   4.925   0.701   1.713  0.2423 -0.2215 -0.9994
 1181SOL    HW1 3577   4.951   0.716   1.803  0.3031 -0.7624 -0.9204
 1181SOL    HW2 3578   4.913   0.606   1.707 -0.7569 -0.0912 -1.2864
 1182SOL     OW 3579   2.541   3.898   4.501  0.0131  0.2705 -0.6442
 1182SOL    HW1 3580   2.505   3.824   4.550 -1.3692  1.6270  0.5314
 1182SOL    HW2 3581   2.500   3.893   4.415 -0.0855 -0.2949 -0.5682
 1183SOL     OW 3582   2.228   4.667   0.311 -0.7496 -0.3261 -0.2327
 1183SOL    HW1 3583   2.228   4.743   0.370  2.5499 -0.0387 -0.4436
 1183SOL    HW2 3584   2.298   4.611   0.343 -1.5104 -2.1457 -1.5639
 1184SOL     OW 3585   0.975   0.468   1.649 -0.3209  0.6935 -0.0262
 1184SOL    HW1 3586   0.903   0.442   1.707 -0.7589  1.1263 -0.3656
 1184SOL    HW2 3587   0.959   0.419   1.568  1.2475 -1.2416  0.7574
 1185SOL     OW 3588   2.796   2.664   3.920 -0.5112 -0.1896 -0.4566
 1185SOL    HW1 3589   2.771   2.669   3.828 -1.1454  0.7051 -0.2566
 1185SOL    HW2 3590   2.878   2.615   3.921 -0.5962 -0.3611 -1.4742
 1186SOL     OW 3591   0.346   0.096   4.186  0.3455  0.1197  0.5689
 1186SOL    HW1 3592   0.278   0.083   4.120 -0.4777  0.0122  1.4139
 1186SOL    HW2 3593   0.348   0.013   4.234 -0.2536  0.7582  1.7445
 1187SOL     OW 3594   4.872   1.096   1.917  0.2205 -0.5352 -0.3654
 1187SOL    HW1 3595   4.805   1.097   1.985  1.0463 -0.0931  0.4788
 1187SOL    HW2 3596   4.868   1.183   1.877 -1.0480 -1.1704 -1.7214
 1188SOL     OW 3597   3.643   3.138   3.664  0.5490  0.1421  0.3229
 1188SOL    HW1 3598   3.680   3.206   3.608 -0.3680  1.7307  1.5594
 1188SOL    HW2 3599   3.685   3.152   3.749 -0.3813 -0.1790  0.8501
 1189SOL     OW 3600   3.059   4.512   1.076  0.5545  0.4823  0.0838
 1189SOL    HW1 3601   3.078   4.587   1.132  1.4740  0.0516  0.3775
 1189SOL    HW2 3602   2.995   4.461   1.125  1.9206 -0.2850  1.1281
 1190SOL     OW 3603   1.832   0.330   2.001 -0.4335  0.4570 -0.0561
 1190SOL    HW1 3604   1.755   0.297   2.048 -0.5211  0.1308 -0.4227
 1190SOL    HW2 3605   1.906   0.286   2.042 -0.5676 -0.3800 -0.6906
 1191SOL     OW 3606   1.926   2.993   1.645  0.4059 -0.5972  0.0599
 1191SOL    HW1 3607   1.900   2.919   1.591 -1.5376 -1.2744  1.8195
 1191SOL    HW2 3608   2.000   2.961   1.696  1.5936 -0.2722 -1.3758
 1192SOL     OW 3609   0.859   2.992   3.220  0.2194 -0.3571  0.3707
 1192SOL    HW1 3610   0.916   2.925   3.257  0.3593  0.3546  1.4992
 1192SOL    HW2 3611   0.805   3.021   3.294 -0.4804  0.1277 -0.3084
 1193SOL     OW 3612   0.362   2.410   1.062  0.5789 -0.6335  0.1042
 1193SOL    HW1 3613   0.338   2.317   1.070  2.4397 -1.0664  0.9862
 1193SOL    HW2 3614   0.424   2.413   0.989  0.0032  0.0571 -0.3797
 1194SOL     OW 3615   1.346   0.026   0.972  0.5170  0.8052 -0.2129
 1194SOL    HW1 3616   1.392   0.017   1.055  0.8838 -1.4585 -0.6037
 1194SOL    HW2 3617   1.400  -0.020   0.908 -0.8784  0.5158 -1.2575
 1195SOL     OW 3618   3.108   0.823   3.125 -0.5357  0.2300 -0.6083
 1195SOL    HW1 3619   3.171   0.751   3.129 -1.6445 -0.8206 -1.4863
 1195SOL    HW2 3620   3.154   0.897   3.165  1.3312 -0.4417 -1.3967
 1196SOL     OW 3621   1.592   1.379   2.817  0.2757  0.0720 -0.2731
 1196SOL    HW1 3622   1.541   1.364   2.738 -0.3791  0.7268  0.0044
 1196SOL    HW2 3623   1.638   1.461   2.801  0.3901  0.0421 -0.1059
 1197SOL     OW 3624   4.461   4.704   1.881 -0.0755 -0.7237 -0.0742
 1197SOL    HW1 3625   4.507   4.732   1.960 -0.9061 -0.2552  0.2614
 1197SOL    HW2 3626   4.471   4.778   1.820 -0.4365 -0.5859  0.0289
 1198SOL     OW 3627   3.371   3.016   1.753 -0.1778 -0.0662  0.1153
 1198SOL    HW1 3628   3.358   3.110   1.741  0.9486  0.0173 -0.6198
 1198SOL    HW2 3629   3.286   2.984   1.783 -0.7035  1.1154 -0.0396
 1199SOL     OW 3630   3.614   0.642   0.654 -0.4648 -0.1122  0.2343
 1199SOL    HW1 3631   3.542   0.597   0.611  0.1648 -1.8971  0.9294
 1199SOL    HW2 3632   3.585   0.651   0.745  0.5917 -1.9754  0.8262
 1200SOL     OW 3633   1.691   3.719   4.659  0.6459 -0.0359 -0.1567
 1200SOL    HW1 3634   1.679   3.753   4.748 -0.2686 -0.4368 -0.1120
 1200SOL    HW2 3635   1.783   3.694   4.655  1.3039  2.1010 -0.0776
 1201SOL     OW 3636   0.047   4.578   0.103  0.1084 -0.3192 -0.1864
 1201SOL    HW1 3637   0.070   4.501   0.154  0.6998 -0.4932 -0.7117
 1201SOL    HW2 3638   0.087   4.564   0.018  0.8015  0.8856 -0.0761
 1202SOL     OW 3639   4.430   1.505   3.874 -0.3358  0.3129 -0.7281
 1202SOL    HW1 3640   4.525   1.495   3.870 -0.1186  1.8475  0.0782
 1202SOL    HW2 3641   4.408   1.559   3.799 -0.7575 -1.0937 -1.6496
 1203SOL     OW 3642   4.760   0.195   0.494  0.2547  0.2104 -0.0317
 1203SOL    HW1 3643   4.815   0.176   0.418 -0.5611  0.4720 -0.6997
 1203SOL    HW2 3644   4.817   0.246   0.552  0.8404  0.1348 -0.5249
 1204SOL     OW 3645   4.038   0.689   1.489  0.4624  0.3225  0.0488
 1204SOL    HW1 3646   3.952   0.670   1.451  1.1237  0.8722 -1.8381
 1204SOL    HW2 3647   4.086   0.607   1.482  0.2500  0.1369  0.6969
 1205SOL     OW 3648   3.588   1.554   0.342 -0.1508  0.3881 -0.2099
 1205SOL    HW1 3649   3.495   1.575   0.337  0.2948  2.5829 -0.5500
 1205SOL    HW2 3650   3.623   1.617   0.406  1.0611 -0.5451  0.0791
 1206SOL     OW 3651   3.518   2.454   2.094 -0.6563 -0.3662  0.2622
 1206SOL    HW1 3652   3.586   2.387   2.084  0.3807  0.5199  0.9973
 1206SOL    HW2 3653   3.478   2.435   2.179 -1.3539 -0.8968 -0.1777
 1207SOL     OW 3654   4.512   3.059   2.525  0.4799  0.5544 -0.6690
 1207SOL    HW1 3655   4.508   3.154   2.517 -1.8703  0.6096  0.5215
 1207SOL    HW2 3656   4.566   3.032   2.451  0.6970  2.7520 -1.4029
 1208SOL     OW 3657   4.016   4.494   0.246 -0.0417  0.3073  0.4528
 1208SOL    HW1 3658   3.937   4.485   0.299 -0.1523 -1.6982  0.0397
 1208SOL    HW2 3659   4.086   4.460   0.302  0.2666  0.5884  0.2413
 1209SOL     OW 3660   4.241   4.208   3.556 -0.5776 -0.0407  0.0145
 1209SOL    HW1 3661   4.149   4.222   3.577 -0.8107 -1.4437  0.0026
 1209SOL    HW2 3662   4.264   4.283   3.501 -1.2263  1.2247  1.3722
 1210SOL     OW 3663   4.491   1.338   2.907  0.3228 -0.8703  0.3660
 1210SOL    HW1 3664   4.465   1.256   2.865  0.9068 -1.8061  1.7583
 1210SOL    HW2 3665   4.470   1.326   2.999  1.3868  0.1417  0.7703
 1211SOL     OW 3666   3.814   2.182   3.809  0.4979 -0.3274 -0.6596
 1211SOL    HW1 3667   3.720   2.169   3.807  0.4804 -0.1808 -0.8871
 1211SOL    HW2 3668   3.826   2.275   3.789  0.6063  0.0672  1.1119
 1212SOL     OW 3669   1.847   4.866   4.711  0.1660 -0.2055 -0.3373
 1212SOL    HW1 3670   1.918   4.906   4.761 -0.9254  1.6056 -0.1553
 1212SOL    HW2 3671   1.886   4.847   4.625  1.3916 -1.1339  0.3968
 1213SOL     OW 3672   2.183   3.633   3.429 -0.1977  0.1405 -0.0296
 1213SOL    HW1 3673   2.124   3.581   3.484 -0.5889 -1.8536 -2.1731
 1213SOL    HW2 3674   2.242   3.569   3.389 -1.3202  1.0494 -3.5729
 1214SOL     OW 3675   2.685   1.635   3.539 -0.0230 -0.0703  0.4413
 1214SOL    HW1 3676   2.705   1.541   3.532  0.9564  0.0826  1.0731
 1214SOL    HW2 3677   2.700   1.656   3.630 -2.0147  0.3406  0.7287
 1215SOL     OW 3678   0.947   2.614   0.461  0.2259  0.1519  0.0721
 1215SOL    HW1 3679   0.925   2.534   0.509  1.5585  0.9252  2.1033
 1215SOL    HW2 3680   1.028   2.645   0.502  0.5527  1.7564 -1.6568
 1216SOL     OW 3681   2.716   1.525   4.684  0.3294  0.0849  0.1551
 1216SOL    HW1 3682   2.667   1.570   4.615  0.3030  1.0469  0.7769
 1216SOL    HW2 3683   2.672   1.441   4.694 -0.9751  0.7803  0.4488
 1217SOL     OW 3684   1.122   4.352   3.414  0.1904 -0.0750 -0.2185
 1217SOL    HW1 3685   1.174   4.277   3.385 -0.1076 -0.6679  0.7109
 1217SOL    HW2 3686   1.036   4.316   3.434 -0.8043  0.9986 -2.2854
 1218SOL     OW 3687   1.620   1.601   4.250 -0.0333 -0.4186 -0.1186
 1218SOL    HW1 3688   1.584   1.517   4.280  2.4270 -1.8697 -0.9273
 1218SOL    HW2 3689   1.599   1.603   4.156 -0.3701  0.0651 -0.0390
 1219SOL     OW 3690   0.509  -0.006   1.093  0.3818 -0.5796 -0.4949
 1219SOL    HW1 3691   0.548   0.081   1.098  0.4193 -0.6579  1.9509
 1219SOL    HW2 3692   0.414   0.010   1.092  0.3104 -0.4563  2.0001
 1220SOL     OW 3693   0.605   0.959   3.795 -0.3882 -0.4890 -0.3978
 1220SOL    HW1 3694   0.561   0.921   3.719 -1.0310 -1.7545  0.5680
 1220SOL    HW2 3695   0.540   1.017   3.834 -0.0869  0.0953 -0.7407
 1221SOL     OW 3696   0.069   1.666   4.495  0.2847  0.0262 -0.0360
 1221SOL    HW1 3697  -0.002   1.608   4.523 -0.8637  1.3173 -0.1783
 1221SOL    HW2 3698   0.124   1.674   4.573 -0.7833  0.5253  0.6920
 1222SOL     OW 3699   2.393   3.562   1.414  0.2126  0.0094  0.6668
 1222SOL    HW1 3700   2.455   3.617   1.367 -0.2827  0.1662  0.1886
 1222SOL    HW2 3701   2.430   3.474   1.407  0.5000  0.1327  0.5927
 1223SOL     OW 3702   4.134   2.666   0.144  0.0898  0.5490  0.0517
 1223SOL    HW1 3703   4.184   2.635   0.069 -0.6049  0.5571 -0.4215
 1223SOL    HW2 3704   4.043   2.654   0.119 -0.1459 -0.4469  1.3273
 1224SOL     OW 3705   3.745   2.083   4.338 -0.6415  0.3465 -0.1988
 1224SOL    HW1 3706   3.748   2.165   4.288 -0.9859  0.7591  0.4377
 1224SOL    HW2 3707   3.797   2.100   4.416  0.4457 -0.5146 -0.7134
 1225SOL     OW 3708   0.295   4.783   0.884  0.0919 -0.4480  0.5353
 1225SOL    HW1 3709   0.389   4.764   0.885  0.2483  0.2522  0.2881
 1225SOL    HW2 3710   0.254   4.710   0.931  0.7610 -0.7523  0.6501
 1226SOL     OW 3711   2.794   3.829   3.476 -0.0055 -0.0883 -0.0155
 1226SOL    HW1 3712   2.868   3.858   3.529 -1.3611  2.8210  0.5296
 1226SOL    HW2 3713   2.833   3.810   3.390  1.5835 -0.2811  0.7094
 1227SOL     OW 3714   2.031   2.644   0.968 -0.0445  0.3398 -0.3612
 1227SOL    HW1 3715   2.039   2.739   0.979 -0.3438  0.3445 -0.1709
 1227SOL    HW2 3716   2.090   2.607   1.033  0.5340  0.3970 -0.8399
 1228SOL     OW 3717   4.775   4.485   0.901 -0.3335 -0.5110 -0.0476
 1228SOL    HW1 3718   4.709   4.514   0.838 -3.2491 -0.4444  2.7627
 1228SOL    HW2 3719   4.802   4.565   0.946  1.2750 -0.6319 -0.7291
 1229SOL     OW 3720   2.449   3.088   3.385  0.5135  0.2385 -0.1595
 1229SOL    HW1 3721   2.458   3.020   3.451 -0.5102  1.0193  0.8283
 1229SOL    HW2 3722   2.362   3.074   3.347  0.2416  1.0492  0.1389
 1230SOL     OW 3723   0.323   4.307   0.067  0.0182 -0.6160  0.0674
 1230SOL    HW1 3724   0.316   4.217   0.036  0.6413 -1.4301  2.1324
 1230SOL    HW2 3725   0.242   4.323   0.116 -0.6433  0.4079 -1.2879
 1231SOL     OW 3726   3.343   0.479   1.800 -0.1889 -0.0615  0.0505
 1231SOL    HW1 3727   3.281   0.492   1.728 -0.2193 -0.8031 -0.0651
 1231SOL    HW2 3728   3.365   0.386   1.796  0.2669  0.0177  0.6320
 1232SOL     OW 3729   1.014   1.418   2.395  0.4938  0.0142  0.0536
 1232SOL    HW1 3730   1.000   1.356   2.324 -1.8291  0.0811  0.3831
 1232SOL    HW2 3731   0.968   1.380   2.470 -1.6174  2.3991  0.0853
 1233SOL     OW 3732   1.384   1.772   4.389  0.0658 -0.0671  0.1045
 1233SOL    HW1 3733   1.423   1.720   4.319 -0.0532 -0.0116 -0.0029
 1233SOL    HW2 3734   1.456   1.827   4.421 -0.0341  0.3652 -0.4001
 1234SOL     OW 3735   0.693   2.375   2.350  0.0401  0.0462 -0.0353
 1234SOL    HW1 3736   0.776   2.412   2.322 -0.8308  1.5336 -0.7520
 1234SOL    HW2 3737   0.674   2.308   2.284 -0.2492  1.0379 -0.9823
 1235SOL     OW 3738   4.192   2.517   4.811  0.4952  0.5267 -0.6335
 1235SOL    HW1 3739   4.182   2.576   4.736 -1.0662  1.8944  0.5426
 1235SOL    HW2 3740   4.108   2.523   4.857  1.4098 -0.2081  1.2472
 1236SOL     OW 3741   2.061   0.052   1.257 -0.2424 -0.1535  0.7783
 1236SOL    HW1 3742   2.055  -0.019   1.194  0.3764 -0.3573  0.9392
 1236SOL    HW2 3743   2.155   0.064   1.270 -0.2885  1.3546  0.0076
 1237SOL     OW 3744   2.531   2.883   2.842 -0.0977  0.2199  0.6706
 1237SOL    HW1 3745   2.443   2.914   2.864  0.4702  2.6619 -0.2349
 1237SOL    HW2 3746   2.563   2.842   2.923 -2.5295 -2.0738  0.6123
 1238SOL     OW 3747   1.869   1.220   0.650  0.2051  0.3638 -0.1059
 1238SOL    HW1 3748   1.873   1.170   0.568  0.2570 -0.4422  0.3744
 1238SOL    HW2 3749   1.936   1.180   0.706  0.6639  1.3704  0.0913
 1239SOL     OW 3750   2.693   1.312   0.773 -0.9320  0.0767  0.3631
 1239SOL    HW1 3751   2.749   1.354   0.838 -2.2100  2.1815  0.2226
 1239SOL    HW2 3752   2.749   1.247   0.731 -0.2323 -1.9032  3.9471
 1240SOL     OW 3753   3.751   4.144   2.723 -0.0413  0.0642  0.3913
 1240SOL    HW1 3754   3.693   4.203   2.772 -0.8272 -1.2307  1.1067
 1240SOL    HW2 3755   3.832   4.193   2.711 -0.2340  0.8364  2.0298
 1241SOL     OW 3756   1.622   3.797   4.091  0.4456  0.4310  0.2794
 1241SOL    HW1 3757   1.569   3.856   4.037  1.8530 -0.0261 -1.7126
 1241SOL    HW2 3758   1.661   3.853   4.157 -0.1742  1.2817 -0.0612
 1242SOL     OW 3759   2.538   4.432   3.373 -0.0176  0.9621 -0.0887
 1242SOL    HW1 3760   2.513   4.386   3.453  0.2183  1.9192  0.5477
 1242SOL    HW2 3761   2.505   4.377   3.302  0.3856 -0.2465  0.6462
 1243SOL     OW 3762   3.660   2.542   3.173  0.6909  0.3000 -0.0112
 1243SOL    HW1 3763   3.598   2.613   3.158 -1.5249 -1.3575  0.7182
 1243SOL    HW2 3764   3.662   2.494   3.089 -0.1217 -0.4043  0.3468
 1244SOL     OW 3765   3.440   4.492   1.157  0.0806  0.4022  0.2213
 1244SOL    HW1 3766   3.507   4.560   1.144  0.7337  0.3071  2.6369
 1244SOL    HW2 3767   3.363   4.527   1.113  0.6590  2.3031  0.6139
 1245SOL     OW 3768  -0.005   2.254   0.423 -0.0030 -0.2686 -0.6054
 1245SOL    HW1 3769   0.056   2.278   0.354 -0.2562  1.8142 -0.1719
 1245SOL    HW2 3770   0.037   2.283   0.504 -0.8691 -0.2427 -0.1488
 1246SOL     OW 3771   0.970   4.858   4.475  0.2235 -0.4111 -0.3990
 1246SOL    HW1 3772   1.025   4.860   4.397 -0.7007  0.3547 -1.0411
 1246SOL    HW2 3773   1.032   4.867   4.548  1.1939 -2.1294 -0.9534
 1247SOL     OW 3774   3.999   2.328   0.141  0.8172 -0.1373 -0.4911
 1247SOL    HW1 3775   4.033   2.268   0.075 -0.3419 -2.6712  1.0756
 1247SOL    HW2 3776   3.904   2.324   0.132  0.6964  1.1104 -0.0260
 1248SOL     OW 3777   2.145   0.007   4.289 -0.0709  0.2889  0.1098
 1248SOL    HW1 3778   2.179  -0.036   4.367  0.3008  0.5537  0.0996
 1248SOL    HW2 3779   2.134  -0.063   4.225 -1.1630 -0.0560  0.6614
 1249SOL     OW 3780   0.568   0.225   1.433  0.0367 -0.1695 -0.5051
 1249SOL    HW1 3781   0.660   0.246   1.419 -0.1241  1.4277  0.6715
 1249SOL    HW2 3782   0.527   0.240   1.347  0.9110 -1.3209 -1.1555
 1250SOL     OW 3783   0.557   3.064   4.093 -0.1595 -0.3255 -0.4098
 1250SOL    HW1 3784   0.618   2.990   4.084 -0.4638 -0.4093 -2.2809
 1250SOL    HW2 3785   0.470   3.024   4.081 -0.3224  0.3006 -1.4928
 1251SOL     OW 3786   0.506   2.881   0.412  0.4057 -0.2905 -0.1959
 1251SOL    HW1 3787   0.524   2.810   0.350 -1.8352 -0.0384 -1.2262
 1251SOL    HW2 3788   0.591   2.900   0.452  2.0202 -0.3401 -3.2908
 1252SOL     OW 3789   2.245   0.997   1.253  0.6432  0.0040  0.2283
 1252SOL    HW1 3790   2.163   1.038   1.224  0.3111 -1.7025 -1.4367
 1252SOL    HW2 3791   2.217   0.921   1.305  1.2102  0.3388  1.0473
 1253SOL     OW 3792   4.458   0.252   3.217 -0.1584  0.4193  0.5841
 1253SOL    HW1 3793   4.539   0.298   3.238  0.1921 -0.1369  0.4737
 1253SOL    HW2 3794   4.432   0.210   3.299 -0.1601  0.3382  0.5430
 1254SOL     OW 3795   2.458   3.605   3.794  0.5737 -0.3736  0.1382
 1254SOL    HW1 3796   2.470   3.543   3.722 -0.5160 -1.3623  0.7705
 1254SOL    HW2 3797   2.462   3.550   3.873 -1.9959  0.0599  0.6511
 1255SOL     OW 3798   0.158   3.949   0.100  0.2414  0.4634  0.2282
 1255SOL    HW1 3799   0.244   3.925   0.066 -0.4085 -0.1141 -1.1123
 1255SOL    HW2 3800   0.117   3.865   0.121 -0.8088  0.5481 -1.3045
 1256SOL     OW 3801   0.430   0.543   1.080 -0.3797 -0.3523 -0.5503
 1256SOL    HW1 3802   0.501   0.555   1.016  0.4724 -1.8203  0.0716
 1256SOL    HW2 3803   0.401   0.632   1.100  0.5013  0.2202 -1.7026
 1257SOL     OW 3804   4.219   1.855   2.385 -0.2774 -0.2607 -0.1352
 1257SOL    HW1 3805   4.313   1.869   2.390 -0.1997 -0.9865  0.5733
 1257SOL    HW2 3806   4.197   1.806   2.464 -1.2037 -0.3597 -0.4344
 1258SOL     OW 3807   0.301   4.325   2.218  0.2750  0.2909  0.4843
 1258SOL    HW1 3808   0.214   4.356   2.193  0.3820 -1.8031 -3.1393
 1258SOL    HW2 3809   0.286   4.274   2.298 -2.1257 -1.1648 -0.7913
 1259SOL     OW 3810   0.427   2.991   2.755  0.3650 -0.1818  0.0064
 1259SOL    HW1 3811   0.515   2.956   2.767  0.4247  0.4766  1.7041
 1259SOL    HW2 3812   0.381   2.923   2.706  1.9759 -0.2526 -1.5046
 1260SOL     OW 3813   2.370   2.393   1.609 -0.0008  0.1505 -0.0926
 1260SOL    HW1 3814   2.354   2.414   1.701 -1.4909 -0.1546 -0.2522
 1260SOL    HW2 3815   2.347   2.473   1.562  2.0095  0.7590 -0.1529
 1261SOL     OW 3816   4.684   1.427   3.565  0.5357  0.0646 -0.1769
 1261SOL    HW1 3817   4.625   1.353   3.577  1.5573 -0.8426 -0.6188
 1261SOL    HW2 3818   4.701   1.429   3.470 -0.3625  1.5673 -0.3304
 1262SOL     OW 3819   0.647   0.626   0.505 -0.2898  0.3013  0.2675
 1262SOL    HW1 3820   0.659   0.712   0.464 -0.3763  0.4243  0.5013
 1262SOL    HW2 3821   0.668   0.564   0.435 -2.5919  0.4698 -0.6370
 1263SOL     OW 3822   2.498   3.409   2.264  0.0931 -0.7282  0.7549
 1263SOL    HW1 3823   2.431   3.474   2.287 -0.3516 -0.7860 -0.2974
 1263SOL    HW2 3824   2.544   3.448   2.190  0.5302 -1.1578  0.7974
 1264SOL     OW 3825   3.724   4.874   0.283 -0.6071  0.6711  0.0588
 1264SOL    HW1 3826   3.636   4.837   0.285 -0.8559  1.1718  2.8746
 1264SOL    HW2 3827   3.777   4.811   0.332 -0.0243  1.6563  0.7423
 1265SOL     OW 3828   4.153   4.690   1.566 -0.5747 -0.0983  0.2252
 1265SOL    HW1 3829   4.210   4.613   1.563  0.5434  0.6804  1.1666
 1265SOL    HW2 3830   4.155   4.725   1.477  3.4315  2.0244  0.9402
 1266SOL     OW 3831   2.477   4.933   4.058  0.1538  0.2137 -0.0579
 1266SOL    HW1 3832   2.567   4.900   4.045  0.1782  0.0325  0.5270
 1266SOL    HW2 3833   2.421   4.859   4.033  0.1259  0.6723 -1.4357
 1267SOL     OW 3834   1.920   4.092   1.503 -0.3349  0.4281 -0.3378
 1267SOL    HW1 3835   1.955   4.135   1.426  1.0231  1.5811  0.8618
 1267SOL    HW2 3836   1.995   4.046   1.542 -0.4018  1.7575  1.5077
 1268SOL     OW 3837   2.343   1.918   3.685  0.1510 -0.3732  0.2621
 1268SOL    HW1 3838   2.257   1.876   3.692 -0.6638  1.3943  2.1982
 1268SOL    HW2 3839   2.389   1.893   3.765  0.8529 -0.0980 -0.0413
 1269SOL     OW 3840   1.423   2.427   4.028 -0.0602  0.1676 -0.1103
 1269SOL    HW1 3841   1.450   2.369   4.099 -0.9144  1.8600  1.7296
 1269SOL    HW2 3842   1.498   2.431   3.969 -0.1154 -3.0257 -0.5658
 1270SOL     OW 3843   1.726   0.924   1.120 -0.1950  0.1731  0.4625
 1270SOL    HW1 3844   1.722   0.948   1.027 -0.7393  0.9494  0.6750
 1270SOL    HW2 3845   1.682   0.839   1.125 -0.0379  0.0619 -0.0120
 1271SOL     OW 3846   0.508   0.581   2.524 -0.4022 -0.5180 -0.4091
 1271SOL    HW1 3847   0.445   0.644   2.560  0.2438  0.6486 -1.2532
 1271SOL    HW2 3848   0.593   0.610   2.557 -0.1237 -1.1359 -0.5679
 1272SOL     OW 3849   4.024   2.240   1.395  0.7721  0.0045  0.4824
 1272SOL    HW1 3850   3.973   2.315   1.429  0.5711  0.7306 -1.3182
 1272SOL    HW2 3851   4.067   2.274   1.317  0.4695 -1.8476 -0.5342
 1273SOL     OW 3852   2.597   4.860   3.583 -0.3034 -0.0500 -0.4979
 1273SOL    HW1 3853   2.634   4.903   3.660 -0.5688 -0.1116 -0.3350
 1273SOL    HW2 3854   2.579   4.770   3.613  0.0210 -0.2082 -0.7641
 1274SOL     OW 3855   4.040   1.495   1.814  0.1762  0.1363  0.2802
 1274SOL    HW1 3856   3.985   1.418   1.828  1.6536 -1.2867 -1.3810
 1274SOL    HW2 3857   3.993   1.566   1.858 -2.3687 -1.2455 -0.0425
 1275SOL     OW 3858   1.158   3.578   0.368  0.3747 -0.1333  0.0717
 1275SOL    HW1 3859   1.062   3.575   0.377  0.3938 -1.6896  0.1694
 1275SOL    HW2 3860   1.183   3.664   0.401 -0.8038 -0.4755  2.0281
 1276SOL     OW 3861   4.069   1.444   2.509 -0.0451 -0.1491 -0.0147
 1276SOL    HW1 3862   4.082   1.531   2.545 -0.4772 -0.1508  0.1506
 1276SOL    HW2 3863   4.030   1.394   2.581 -0.1013 -0.3854 -0.2085
 1277SOL     OW 3864   0.218   3.586   2.103 -0.6832  0.0701 -0.2035
 1277SOL    HW1 3865   0.250   3.676   2.097 -0.2293 -0.0519  0.2892
 1277SOL    HW2 3866   0.272   3.546   2.171 -1.2457 -0.4200 -0.0303
 1278SOL     OW 3867   2.279   0.159   2.507  0.4263  0.0061  0.1845
 1278SOL    HW1 3868   2.272   0.087   2.445  1.3525 -0.1309  0.2262
 1278SOL    HW2 3869   2.219   0.225   2.474  0.8922 -0.0734 -0.8504
 1279SOL     OW 3870   3.941   3.720   4.050 -0.5833  0.3147  0.1025
 1279SOL    HW1 3871   3.938   3.632   4.013 -2.5077 -0.3561  1.6731
 1279SOL    HW2 3872   4.032   3.733   4.076  0.4535  0.0934 -2.9864
 1280SOL     OW 3873   2.347   2.469   1.858 -0.1742 -0.6183 -0.3620
 1280SOL    HW1 3874   2.412   2.408   1.892  0.7964 -0.3241 -1.6075
 1280SOL    HW2 3875   2.337   2.534   1.927  0.2974 -1.0680  0.1465
 1281SOL     OW 3876   3.517   4.687   2.909  0.0042  0.5723  0.0095
 1281SOL    HW1 3877   3.489   4.645   2.991 -0.7548  0.3615 -0.3457
 1281SOL    HW2 3878   3.496   4.624   2.841 -0.7302  1.3287 -0.4924
 1282SOL     OW 3879   4.882   3.560   3.429 -0.2008 -0.1174  0.4349
 1282SOL    HW1 3880   4.915   3.485   3.478 -2.0360 -0.9592  0.4709
 1282SOL    HW2 3881   4.847   3.620   3.496 -0.2101  0.0084  0.3184
 1283SOL     OW 3882   3.155   0.513   0.000 -0.8701 -0.3130 -0.5599
 1283SOL    HW1 3883   3.101   0.469  -0.066  0.2777  1.4409 -2.8179
 1283SOL    HW2 3884   3.236   0.463   0.001  0.1098  1.0963 -2.5077
 1284SOL     OW 3885   1.712   0.185   2.882 -0.1045 -0.2935 -0.3434
 1284SOL    HW1 3886   1.674   0.182   2.794  0.6001 -1.8208 -0.6319
 1284SOL    HW2 3887   1.806   0.184   2.867  0.0267  0.2144  0.4268
 1285SOL     OW 3888   2.018   0.526   3.927  0.4570 -0.2291  0.5626
 1285SOL    HW1 3889   1.994   0.486   3.844  0.7166  1.6165 -0.4405
 1285SOL    HW2 3890   2.108   0.556   3.915  0.2772  0.6440  1.2748
 1286SOL     OW 3891   4.035   2.375   3.205 -0.1874  0.1514  0.3027
 1286SOL    HW1 3892   4.006   2.454   3.251  1.1836  0.8751 -0.0218
 1286SOL    HW2 3893   4.121   2.356   3.242 -0.3333 -0.9841  0.0974
 1287SOL     OW 3894   3.292   1.246   4.672 -1.2035  0.0816  0.0270
 1287SOL    HW1 3895   3.283   1.304   4.748 -0.2268 -1.3928  1.3519
 1287SOL    HW2 3896   3.349   1.175   4.703  2.0484  1.0595 -3.1107
 1288SOL     OW 3897   1.979  -0.022   3.691 -0.5202 -1.0256  0.3727
 1288SOL    HW1 3898   2.053  -0.001   3.634 -0.6478  1.0645  0.9133
 1288SOL    HW2 3899   1.937   0.062   3.709 -1.7495 -1.8963  1.8320
 1289SOL     OW 3900   2.223   4.422   1.015  0.0011 -0.4854  0.2701
 1289SOL    HW1 3901   2.140   4.452   0.977  0.6849  0.7680 -0.2589
 1289SOL    HW2 3902   2.265   4.501   1.048  1.1400 -1.0559  0.2413
 1290SOL     OW 3903   0.592   1.231   4.451 -0.7424 -0.4241  0.1693
 1290SOL    HW1 3904   0.550   1.183   4.522 -1.6889 -1.0755 -0.7825
 1290SOL    HW2 3905   0.683   1.201   4.452 -0.6936 -0.2756  1.2029
 1291SOL     OW 3906   2.697   0.304   4.119 -0.1545  0.2859 -1.0960
 1291SOL    HW1 3907   2.743   0.220   4.109 -0.2479 -0.2091  1.8312
 1291SOL    HW2 3908   2.766   0.367   4.137 -0.3034  0.2664 -0.4360
 1292SOL     OW 3909   3.518   0.731   4.619  0.4735 -0.4239 -0.4368
 1292SOL    HW1 3910   3.499   0.741   4.712  2.9804  3.3512 -0.0951
 1292SOL    HW2 3911   3.466   0.798   4.576 -0.0319 -1.5827 -1.7121
 1293SOL     OW 3912   4.049   0.937   0.808 -0.0131  0.4506 -0.3535
 1293SOL    HW1 3913   3.972   0.905   0.761 -1.1175  0.2222  1.5262
 1293SOL    HW2 3914   4.053   1.030   0.788 -0.8279  0.4771 -0.4058
 1294SOL     OW 3915   3.423   1.717   2.807  0.0712 -0.3968 -0.0187
 1294SOL    HW1 3916   3.404   1.626   2.829 -0.8960 -0.2642 -0.2740
 1294SOL    HW2 3917   3.402   1.766   2.887 -1.6714 -0.1348 -0.5988
 1295SOL     OW 3918   4.717   1.220   0.689  0.0217  0.2163  0.5985
 1295SOL    HW1 3919   4.673   1.232   0.773 -0.3015 -0.9404  0.6110
 1295SOL    HW2 3920   4.652   1.243   0.623  0.2902  1.1707  0.6519
 1296SOL     OW 3921   2.648   2.125   4.765  1.0006 -0.0176 -0.4220
 1296SOL    HW1 3922   2.728   2.176   4.749  1.7169 -0.1663  2.2275
 1296SOL    HW2 3923   2.676   2.054   4.823 -1.0940  0.1081  0.8351
 1297SOL     OW 3924   4.412   0.349   2.918  0.5573  0.2495  0.0483
 1297SOL    HW1 3925   4.419   0.267   2.870  1.4384 -0.3047  1.0651
 1297SOL    HW2 3926   4.434   0.326   3.008  0.8031  1.5940  0.3567
 1298SOL     OW 3927   4.308   3.790   4.660  0.4028 -0.0127  0.8107
 1298SOL    HW1 3928   4.245   3.816   4.593  2.1194  1.2062 -0.4100
 1298SOL    HW2 3929   4.265   3.812   4.743 -1.0963  0.0044  0.0653
 1299SOL     OW 3930   2.591   3.631   3.444  0.1263 -0.2568  0.2009
 1299SOL    HW1 3931   2.575   3.627   3.350 -0.2858 -1.0931  0.2998
 1299SOL    HW2 3932   2.674   3.679   3.452  0.3961 -0.5778 -0.6055
 1300SOL     OW 3933   4.115   3.116   4.239 -0.0282  0.0468  0.8591
 1300SOL    HW1 3934   4.141   3.102   4.330  0.9855 -1.4381  0.3704
 1300SOL    HW2 3935   4.186   3.171   4.203 -0.1401  0.1605  0.8118
 1301SOL     OW 3936   2.345   2.882   1.086  0.5277 -0.3277 -0.0525
 1301SOL    HW1 3937   2.385   2.920   1.008 -1.6894 -0.5146 -1.3622
 1301SOL    HW2 3938   2.369   2.789   1.084  0.5381 -0.3154 -0.4844
 1302SOL     OW 3939   4.534   4.027   0.335 -0.0671 -0.4432  0.3856
 1302SOL    HW1 3940   4.601   3.976   0.290  0.5056 -0.1586  0.9067
 1302SOL    HW2 3941   4.541   3.999   0.427  1.2275  1.5786  0.9609
 1303SOL     OW 3942   4.468   4.181   2.065  0.1861  0.3421  0.0685
 1303SOL    HW1 3943   4.495   4.091   2.082  0.1279  0.6319  1.8246
 1303SOL    HW2 3944   4.549   4.226   2.037  1.2232  0.6986  3.2383
 1304SOL     OW 3945   2.933   2.444   4.458 -0.1267 -0.1893 -0.7989
 1304SOL    HW1 3946   2.862   2.476   4.401 -0.5989  1.5218  0.6414
 1304SOL    HW2 3947   2.895   2.367   4.502 -1.9318  1.7751  1.3758
 1305SOL     OW 3948   2.577   1.420   2.631 -0.0482  0.2661  0.2530
 1305SOL    HW1 3949   2.629   1.487   2.585  1.1156 -1.0270 -0.3752
 1305SOL    HW2 3950   2.492   1.422   2.586  1.4072 -1.8075 -3.0165
 1306SOL     OW 3951   2.816   3.771   0.153 -0.2445  0.1547  0.1193
 1306SOL    HW1 3952   2.898   3.821   0.149 -0.2043  0.0587 -0.3216
 1306SOL    HW2 3953   2.747   3.837   0.158 -0.2086  0.2717 -0.7455
 1307SOL     OW 3954   1.435   1.295   3.338  0.0137 -0.1664 -0.4702
 1307SOL    HW1 3955   1.493   1.274   3.412  0.6500  1.0694 -0.5830
 1307SOL    HW2 3956   1.491   1.344   3.278 -0.3324 -1.6802 -2.0746
 1308SOL     OW 3957   3.865   3.712   3.241 -0.1215 -0.2830 -0.1766
 1308SOL    HW1 3958   3.824   3.692   3.325 -1.9130 -4.6331 -1.7829
 1308SOL    HW2 3959   3.878   3.626   3.200 -0.1453  1.6139 -4.7252
 1309SOL     OW 3960   1.655   0.368   4.697  0.2639 -0.3914  0.0889
 1309SOL    HW1 3961   1.583   0.378   4.759 -0.2170 -0.5759 -0.4357
 1309SOL    HW2 3962   1.693   0.456   4.690  1.1246 -0.6098  1.5845
 1310SOL     OW 3963   3.285   0.597   1.214  0.7330 -0.0038  0.1082
 1310SOL    HW1 3964   3.237   0.545   1.279 -1.1623  0.4082 -0.8826
 1310SOL    HW2 3965   3.275   0.687   1.244  2.5136 -0.0139  0.8667
 1311SOL     OW 3966   1.356   3.236   3.429 -0.2198  0.2368 -0.3100
 1311SOL    HW1 3967   1.271   3.274   3.448 -1.3395 -2.5743  0.8301
 1311SOL    HW2 3968   1.349   3.205   3.339 -0.8967 -1.0894  0.1780
 1312SOL     OW 3969   2.671   1.725   0.517 -0.1490  0.1408  0.0507
 1312SOL    HW1 3970   2.661   1.690   0.606  0.2517  1.0067  0.4550
 1312SOL    HW2 3971   2.741   1.673   0.478 -0.8200 -0.7193 -0.0142
 1313SOL     OW 3972   3.416   3.393   0.709  0.3263 -0.0845 -0.0202
 1313SOL    HW1 3973   3.451   3.435   0.788  1.8485  2.5377 -1.9660
 1313SOL    HW2 3974   3.406   3.464   0.646 -0.9603 -2.0653 -2.2063
 1314SOL     OW 3975   4.517   2.797   3.715 -0.3448 -0.3942  0.1091
 1314SOL    HW1 3976   4.571   2.718   3.721 -0.8944 -0.7584  0.2881
 1314SOL    HW2 3977   4.580   2.868   3.700  0.1534 -0.8597 -0.0142
 1315SOL     OW 3978   3.936   0.375   2.387  0.2293 -0.4423 -0.4373
 1315SOL    HW1 3979   3.897   0.399   2.471  0.4892 -2.0881  0.2046
 1315SOL    HW2 3980   3.880   0.417   2.322  0.4017  1.4244  0.5359
 1316SOL     OW 3981   4.350   1.490   0.819  0.2696 -0.0663  0.2487
 1316SOL    HW1 3982   4.435   1.533   0.818  0.1439  0.1954 -1.3943
 1316SOL    HW2 3983   4.329   1.476   0.727 -0.4994 -2.0745  0.6921
 1317SOL     OW 3984   2.697   0.514   0.257  0.3695 -0.4507  0.3155
 1317SOL    HW1 3985   2.724   0.555   0.175  2.1568 -0.6013  0.7813
 1317SOL    HW2 3986   2.778   0.506   0.308 -0.9158  1.2608  2.8435
 1318SOL     OW 3987   0.318   0.330   4.881  0.2810 -0.0630  0.1093
 1318SOL    HW1 3988   0.395   0.359   4.833  0.3124  0.1545  0.2873
 1318SOL    HW2 3989   0.324   0.235   4.881 -0.4815 -0.1500 -1.5627
 1319SOL     OW 3990   1.439   0.744   4.189 -0.5063 -0.4043  0.1398
 1319SOL    HW1 3991   1.461   0.737   4.096 -1.1150 -0.6526  0.0143
 1319SOL    HW2 3992   1.524   0.739   4.234 -0.1489  0.4028 -0.4341
 1320SOL     OW 3993   2.749   0.956   3.142  0.4924  0.2612  0.1998
 1320SOL    HW1 3994   2.665   0.917   3.117  0.5056  0.4648 -0.1579
 1320SOL    HW2 3995   2.787   0.988   3.061  0.7042  0.5881  0.4236
 1321SOL     OW 3996   4.421   1.859   2.740  0.3445 -0.0264  0.2424
 1321SOL    HW1 3997   4.482   1.922   2.779  1.2954 -1.0963  0.5449
 1321SOL    HW2 3998   4.358   1.913   2.692  1.7728  1.0984 -0.4425
 1322SOL     OW 3999   3.733   0.075   2.166 -0.4082  0.7820  0.4188
 1322SOL    HW1 4000   3.817   0.083   2.211  0.0860 -0.0860 -0.3099
 1322SOL    HW2 4001   3.749   0.010   2.097 -0.5343  3.3729 -2.3010
 1323SOL     OW 4002   3.953   0.426   4.742  0.3546 -0.7773 -0.5922
 1323SOL    HW1 4003   3.984   0.349   4.694 -0.5052 -0.5460 -1.5638
 1323SOL    HW2 4004   3.935   0.491   4.675  1.1531  0.3324  0.2277
 1324SOL     OW 4005   2.506   2.041   4.536 -0.5249  0.1237  0.3258
 1324SOL    HW1 4006   2.571   2.055   4.466 -2.0537  2.1978 -0.8024
 1324SOL    HW2 4007   2.552   2.067   4.616  0.2285  1.0595 -0.3797
 1325SOL     OW 4008   2.419   3.118   3.680 -0.0598 -0.6391  0.3421
 1325SOL    HW1 4009   2.469   3.040   3.703  1.9063  0.3585 -0.3155
 1325SOL    HW2 4010   2.356   3.128   3.751  0.7843 -1.8625  1.3036
 1326SOL     OW 4011   4.082   2.486   1.890 -0.2877  0.2280  0.1909
 1326SOL    HW1 4012   4.112   2.417   1.949  0.5671 -3.1130 -3.6807
 1326SOL    HW2 4013   4.004   2.449   1.848 -0.9628  2.4990 -0.6963
 1327SOL     OW 4014   2.606   1.713   3.816  0.4472  0.3285 -0.0791
 1327SOL    HW1 4015   2.558   1.639   3.777 -0.8416  1.6289 -1.1007
 1327SOL    HW2 4016   2.560   1.731   3.897  0.8483 -0.0628  0.2397
 1328SOL     OW 4017   4.331   2.684   2.857  0.7154 -0.2621 -0.5190
 1328SOL    HW1 4018   4.362   2.650   2.773  1.5373  0.2985 -0.4485
 1328SOL    HW2 4019   4.345   2.612   2.918  1.4987 -0.1561 -0.5703
 1329SOL     OW 4020   4.637   1.660   1.112  0.3014  0.7982 -0.3490
 1329SOL    HW1 4021   4.643   1.635   1.020 -2.3550  0.6406 -0.5812
 1329SOL    HW2 4022   4.611   1.579   1.157  1.0748  0.9906  0.4712
 1330SOL     OW 4023   2.821   0.476   0.894 -0.1002  0.0054  0.6752
 1330SOL    HW1 4024   2.872   0.529   0.833 -0.4418 -0.2645  0.1455
 1330SOL    HW2 4025   2.734   0.471   0.855 -0.0333 -1.0745  0.6138
 1331SOL     OW 4026   0.560   1.531   4.735  0.2646  0.2755 -0.2201
 1331SOL    HW1 4027   0.501   1.504   4.664 -0.1974  0.6587  0.0143
 1331SOL    HW2 4028   0.648   1.526   4.696  0.1163 -0.6164 -0.4726
 1332SOL     OW 4029   3.055   2.999   1.727  0.4405 -0.1036 -0.1338
 1332SOL    HW1 4030   2.985   3.056   1.758 -0.5841 -1.0192 -0.6675
 1332SOL    HW2 4031   3.010   2.920   1.697  1.7759 -1.0364  0.2136
 1333SOL     OW 4032   1.301   3.198   1.550 -0.2486  0.3664  0.1952
 1333SOL    HW1 4033   1.272   3.107   1.538  2.1243 -0.2900 -1.1817
 1333SOL    HW2 4034   1.221   3.245   1.573 -1.3821 -2.2470  2.2281
 1334SOL     OW 4035   3.365   3.881   1.172  0.2144 -0.3737 -0.0970
 1334SOL    HW1 4036   3.383   3.855   1.262  0.7126  0.7271  0.1398
 1334SOL    HW2 4037   3.318   3.964   1.180  0.1751 -0.3158 -0.8520
 1335SOL     OW 4038   1.012   3.170   3.096 -0.0237 -0.1031 -0.4871
 1335SOL    HW1 4039   1.077   3.173   3.166 -0.2953  1.4677 -0.2491
 1335SOL    HW2 4040   0.956   3.096   3.119  2.0074 -1.9146 -1.0522
 1336SOL     OW 4041   4.489   3.647   2.677  0.1965  0.3954 -0.5374
 1336SOL    HW1 4042   4.454   3.635   2.589  0.2759 -2.1088 -0.2914
 1336SOL    HW2 4043   4.413   3.670   2.730 -0.0030  1.0275 -1.0780
 1337SOL     OW 4044   1.872   3.996   4.038 -0.9624 -0.6062  0.3110
 1337SOL    HW1 4045   1.868   3.919   3.981 -2.2508  0.5191 -1.2046
 1337SOL    HW2 4046   1.865   4.070   3.978  0.5927  0.7411  1.6934
 1338SOL     OW 4047   3.824   2.589   1.282 -0.2100  0.1331 -0.2099
 1338SOL    HW1 4048   3.824   2.568   1.188 -0.2296  1.3098 -0.4925
 1338SOL    HW2 4049   3.772   2.520   1.322 -1.5158  0.4408 -1.2883
 1339SOL     OW 4050   2.424   1.633   1.985  0.1141 -0.3817  0.0990
 1339SOL    HW1 4051   2.332   1.655   1.969  0.0479 -1.5350 -1.2909
 1339SOL    HW2 4052   2.474   1.701   1.939  0.0256  1.0809  2.0342
 1340SOL     OW 4053   4.171   0.385   1.949  1.1270 -0.6948 -0.1485
 1340SOL    HW1 4054   4.198   0.376   2.041  2.5154 -1.7407 -0.6311
 1340SOL    HW2 4055   4.246   0.423   1.905 -0.2859  1.9129 -0.5218
 1341SOL     OW 4056   4.543   0.641   4.271  0.3152 -0.1663 -0.0116
 1341SOL    HW1 4057   4.475   0.622   4.206  0.1777  2.2046 -0.6330
 1341SOL    HW2 4058   4.496   0.680   4.345  1.0878  4.3051 -1.6073
 1342SOL     OW 4059   4.533   2.367   2.164 -0.8108 -0.8018 -0.3161
 1342SOL    HW1 4060   4.555   2.378   2.257 -0.1714 -2.4551 -0.2517
 1342SOL    HW2 4061   4.580   2.438   2.121 -0.7108 -0.3125  0.5648
 1343SOL     OW 4062   2.460   1.372   0.897 -0.0294 -0.3574  0.0147
 1343SOL    HW1 4063   2.535   1.319   0.869 -1.4953 -3.3085  1.2142
 1343SOL    HW2 4064   2.464   1.369   0.993 -0.1582  1.8761  0.1467
 1344SOL     OW 4065   4.747   3.730   1.932  0.5322  0.1730  0.0953
 1344SOL    HW1 4066   4.830   3.761   1.966  0.0830 -0.0482  1.4605
 1344SOL    HW2 4067   4.717   3.800   1.873  0.4820  1.4513  1.5692
 1345SOL     OW 4068   4.317   4.679   2.632  0.2570 -0.0633 -0.5778
 1345SOL    HW1 4069   4.277   4.646   2.712 -0.5962  1.5022 -0.3243
 1345SOL    HW2 4070   4.411   4.667   2.646  0.0935 -0.2674  0.4471
 1346SOL     OW 4071   3.629   4.510   0.191  0.1971  1.2199 -0.2785
 1346SOL    HW1 4072   3.558   4.473   0.242  1.2506 -0.0468  0.3362
 1346SOL    HW2 4073   3.708   4.468   0.225  1.0130  0.8005 -2.5085
 1347SOL     OW 4074   3.790   2.504   2.198 -0.0555  0.1448 -0.3107
 1347SOL    HW1 4075   3.736   2.554   2.259  0.5217  2.5765 -1.6638
 1347SOL    HW2 4076   3.880   2.516   2.230 -0.0779 -2.3039  0.8465
 1348SOL     OW 4077   1.744   4.676   2.916 -0.5492  0.2691 -0.0129
 1348SOL    HW1 4078   1.733   4.680   3.011  3.6486  0.6852  0.6362
 1348SOL    HW2 4079   1.808   4.606   2.902  1.6830  2.5434 -2.1315
 1349SOL     OW 4080   1.917   0.012   2.121 -0.1430 -0.5056  0.3905
 1349SOL    HW1 4081   1.900  -0.077   2.154  0.5701 -0.7625  0.0768
 1349SOL    HW2 4082   1.830   0.052   2.117 -0.4819 -1.2008  0.5112
 1350SOL     OW 4083   2.175   0.427   1.133  0.4095  0.3256  0.2294
 1350SOL    HW1 4084   2.269   0.430   1.146  0.6472 -1.9727 -0.5352
 1350SOL    HW2 4085   2.158   0.494   1.066  1.6802 -0.1102 -0.5529
 1351SOL     OW 4086   3.400   1.686   1.620 -0.3459  0.0602 -0.1422
 1351SOL    HW1 4087   3.467   1.720   1.679 -0.7605 -0.1903  0.4860
 1351SOL    HW2 4088   3.431   1.599   1.594 -0.6450 -0.2447  0.5135
 1352SOL     OW 4089   0.371   3.550   0.750  0.2531  0.2777 -0.1488
 1352SOL    HW1 4090   0.431   3.483   0.717 -0.2551 -0.2396 -0.0346
 1352SOL    HW2 4091   0.290   3.503   0.767 -0.0010  0.8595  0.2723
 1353SOL     OW 4092   3.410   2.686   2.617  0.5067 -0.0533  0.1594
 1353SOL    HW1 4093   3.473   2.633   2.666 -0.8010 -0.6317  1.3033
 1353SOL    HW2 4094   3.337   2.626   2.601 -0.4894  1.0635  0.4113
 1354SOL     OW 4095   4.541   4.459   1.810  0.0840  0.3409 -1.1260
 1354SOL    HW1 4096   4.527   4.526   1.877  1.6835  1.1379 -1.5326
 1354SOL    HW2 4097   4.559   4.508   1.730 -0.5919 -0.5961 -1.8685
 1355SOL     OW 4098   4.607   2.671   0.418  0.8538 -0.7650  0.7889
 1355SOL    HW1 4099   4.611   2.709   0.330  1.0852 -0.5683  0.8831
 1355SOL    HW2 4100   4.592   2.746   0.476 -1.5794 -1.1087  0.7378
 1356SOL     OW 4101   2.369   4.640   1.094  0.0748 -0.2755 -0.6420
 1356SOL    HW1 4102   2.378   4.715   1.035  0.5248  0.1564 -0.0457
 1356SOL    HW2 4103   2.356   4.679   1.181 -1.7454 -0.8987 -0.5968
 1357SOL     OW 4104   2.852   0.710   1.957  0.2408 -0.4670 -0.5022
 1357SOL    HW1 4105   2.816   0.685   1.872 -1.0153 -0.5292  0.0224
 1357SOL    HW2 4106   2.792   0.672   2.021 -1.2872  2.9646  0.3614
 1358SOL     OW 4107   2.458   2.918   0.813  0.7416  0.6358  0.6553
 1358SOL    HW1 4108   2.427   2.858   0.745 -0.2918 -1.4507  2.8125
 1358SOL    HW2 4109   2.411   3.000   0.796 -0.5639 -0.2815 -0.3194
 1359SOL     OW 4110   2.266   3.630   2.203 -0.3919 -0.3499 -0.0399
 1359SOL    HW1 4111   2.201   3.631   2.274 -0.2777 -0.9032  0.0773
 1359SOL    HW2 4112   2.340   3.680   2.237 -0.2954 -0.7034  0.2736
 1360SOL     OW 4113   2.182   4.822   3.904 -0.8595  0.3870 -0.0159
 1360SOL    HW1 4114   2.158   4.783   3.820  1.4656  2.4630 -1.7708
 1360SOL    HW2 4115   2.129   4.902   3.909 -3.1929 -1.1141  2.0382
 1361SOL     OW 4116   3.504   4.402   2.477  0.1281 -0.5783 -0.2446
 1361SOL    HW1 4117   3.541   4.314   2.490  0.5999 -0.2897  0.4050
 1361SOL    HW2 4118   3.581   4.458   2.466 -0.1600 -0.1464 -0.0224
 1362SOL     OW 4119   2.028   3.915   3.681  0.2888 -0.8170  0.2122
 1362SOL    HW1 4120   2.019   4.005   3.715 -2.3813 -1.5686  1.8247
 1362SOL    HW2 4121   2.097   3.877   3.735 -0.2493 -0.4184  1.2158
 1363SOL     OW 4122   0.138   2.860   0.343  0.0039 -0.3053  0.3344
 1363SOL    HW1 4123   0.162   2.845   0.434  0.5205  1.4159  0.5203
 1363SOL    HW2 4124   0.060   2.806   0.330  0.2815 -1.0640  1.5931
 1364SOL     OW 4125   3.744   4.130   4.338 -0.4739 -0.6166  0.4585
 1364SOL    HW1 4126   3.747   4.221   4.308 -1.5923 -0.7727 -0.1987
 1364SOL    HW2 4127   3.713   4.081   4.262  1.4516 -1.7757  0.3583
 1365SOL     OW 4128   2.948   2.164   4.517 -0.6513  0.0768  0.1865
 1365SOL    HW1 4129   3.037   2.173   4.484 -0.9749 -0.6860 -0.9736
 1365SOL    HW2 4130   2.958   2.138   4.608  0.3030  0.1640  0.1156
 1366SOL     OW 4131   4.395   1.985   3.153  0.0924  0.4108 -0.2575
 1366SOL    HW1 4132   4.361   1.971   3.241 -1.9483  0.7515 -0.9528
 1366SOL    HW2 4133   4.490   1.977   3.163 -0.1659 -0.7847  1.7230
 1367SOL     OW 4134   3.756   2.577   4.048 -0.1357 -0.3693  0.5326
 1367SOL    HW1 4135   3.671   2.600   4.086 -0.0425  0.4754  0.2599
 1367SOL    HW2 4136   3.805   2.659   4.047  0.2798 -0.6136 -0.3347
 1368SOL     OW 4137   4.849   0.431   1.275  0.3068 -0.4999 -0.6700
 1368SOL    HW1 4138   4.909   0.506   1.277  1.6605 -1.5387  1.6935
 1368SOL    HW2 4139   4.898   0.362   1.230 -0.4860 -0.3800 -1.7747
 1369SOL     OW 4140   3.918   0.500   0.300 -0.3794  0.3984  0.3240
 1369SOL    HW1 4141   3.967   0.579   0.277  0.3765 -0.1611 -0.0190
 1369SOL    HW2 4142   3.895   0.460   0.217  0.1116 -0.2675  0.4992
 1370SOL     OW 4143   0.861   1.019   1.654  0.2698 -0.1659 -0.2116
 1370SOL    HW1 4144   0.773   1.010   1.691 -0.6810  0.1915 -2.2543
 1370SOL    HW2 4145   0.871   0.943   1.597  1.0839  0.0786 -0.4152
 1371SOL     OW 4146   3.491   2.685   4.138  0.1464  0.0438  0.0131
 1371SOL    HW1 4147   3.417   2.698   4.198  0.4256  0.1282  0.3462
 1371SOL    HW2 4148   3.468   2.735   4.060 -1.2045 -1.7790 -0.8269
 1372SOL     OW 4149   0.612   4.704   2.204 -0.0900 -0.2905  0.3892
 1372SOL    HW1 4150   0.553   4.658   2.264 -1.9788  2.3399  0.7206
 1372SOL    HW2 4151   0.675   4.747   2.262  1.0511 -1.5240  0.1307
 1373SOL     OW 4152   2.023   1.987   2.383 -0.6661 -0.3970 -0.4040
 1373SOL    HW1 4153   1.983   1.968   2.298  1.3818 -0.4794 -1.4037
 1373SOL    HW2 4154   1.994   2.076   2.403 -2.0585 -0.7720 -0.6319
 1374SOL     OW 4155   0.388   0.420   1.495 -0.1121 -0.2690  0.8800
 1374SOL    HW1 4156   0.431   0.492   1.541  1.2719  0.0973 -0.8731
 1374SOL    HW2 4157   0.460   0.367   1.461 -1.1045 -1.7061  0.9236
 1375SOL     OW 4158   3.584   4.027   0.648 -0.1049  0.6381 -0.8230
 1375SOL    HW1 4159   3.526   4.005   0.721 -0.2770  0.7030 -0.9370
 1375SOL    HW2 4160   3.672   4.004   0.678 -0.1846  0.5905 -0.6267
 1376SOL     OW 4161   1.885   4.906   3.144  0.4106 -0.0336  0.0867
 1376SOL    HW1 4162   1.793   4.929   3.151  0.0979 -1.3235  0.6458
 1376SOL    HW2 4163   1.897   4.878   3.053  0.4031  0.6931 -0.1430
 1377SOL     OW 4164   4.309   3.347   2.666  0.7536  0.0775 -0.1596
 1377SOL    HW1 4165   4.311   3.346   2.571  1.3334  0.0766 -0.1531
 1377SOL    HW2 4166   4.302   3.255   2.691 -0.9545  0.1651 -0.2101
 1378SOL     OW 4167   2.760   4.401   4.694 -0.3176 -0.2332 -0.2857
 1378SOL    HW1 4168   2.801   4.443   4.769  0.6203  0.7005 -1.2779
 1378SOL    HW2 4169   2.788   4.453   4.619 -2.6249 -0.0825 -1.1343
 1379SOL     OW 4170   0.553   0.833   1.181  0.2660 -0.0066  0.3438
 1379SOL    HW1 4171   0.577   0.794   1.265  0.7018 -0.2422  0.1136
 1379SOL    HW2 4172   0.465   0.868   1.195  0.8687  1.2252  1.3348
 1380SOL     OW 4173   1.496   4.814   3.342 -0.3759  0.0215 -0.0578
 1380SOL    HW1 4174   1.555   4.888   3.328  0.3040 -0.5577 -0.3026
 1380SOL    HW2 4175   1.477   4.817   3.436 -1.8687  1.6151 -0.3617
 1381SOL     OW 4176   0.362   3.225   2.566  0.4642  0.1295 -0.3624
 1381SOL    HW1 4177   0.359   3.318   2.587 -5.0168  0.5214 -1.3290
 1381SOL    HW2 4178   0.348   3.181   2.650 -0.1624  0.4450 -0.2897
 1382SOL     OW 4179   4.215   0.905   4.481  0.1818 -0.1520  0.3115
 1382SOL    HW1 4180   4.150   0.937   4.543 -0.3307  0.4531 -0.5202
 1382SOL    HW2 4181   4.166   0.893   4.399  0.9963 -0.2259 -0.1732
 1383SOL     OW 4182   3.218   3.679   4.418  0.1228  0.3524  0.4275
 1383SOL    HW1 4183   3.295   3.637   4.454 -0.1802  1.0710  1.9753
 1383SOL    HW2 4184   3.222   3.660   4.324  3.0828  1.7566  0.1527
 1384SOL     OW 4185   3.717   4.378   4.187 -0.1675 -0.0963 -0.7492
 1384SOL    HW1 4186   3.740   4.377   4.094  1.6533  2.8197 -0.4735
 1384SOL    HW2 4187   3.794   4.415   4.230 -1.7781  0.7404  1.6103
 1385SOL     OW 4188   2.745   0.657   3.294  0.3059 -0.5857  0.0472
 1385SOL    HW1 4189   2.776   0.714   3.224  0.0394 -0.0057  0.3969
 1385SOL    HW2 4190   2.685   0.596   3.251  0.7328 -0.7258 -0.3596
 1386SOL     OW 4191   3.758   1.265   4.067  0.0057 -0.6816  0.3931
 1386SOL    HW1 4192   3.744   1.309   4.151 -0.7281 -0.4743  0.1698
 1386SOL    HW2 4193   3.850   1.280   4.047  0.4592 -1.5740  1.6384
 1387SOL     OW 4194   4.044   1.304   4.134 -0.0972 -0.2895 -0.6545
 1387SOL    HW1 4195   4.138   1.325   4.137 -0.4437  1.3625 -0.0732
 1387SOL    HW2 4196   4.015   1.312   4.225 -1.0601  0.6200 -1.0202
 1388SOL     OW 4197   3.793   0.690   2.847  0.6671  0.2955 -0.2892
 1388SOL    HW1 4198   3.717   0.710   2.792  0.1797 -2.6880 -0.8800
 1388SOL    HW2 4199   3.756   0.673   2.933  0.6507 -0.8668 -0.5072
 1389SOL     OW 4200   4.145   3.005   0.580 -0.7085  0.3196 -0.2003
 1389SOL    HW1 4201   4.094   2.959   0.514 -0.2333  2.0981 -1.9166
 1389SOL    HW2 4202   4.163   2.940   0.648 -2.4597 -1.1851 -1.1180
 1390SOL     OW 4203   3.531   3.084   2.785 -0.1209 -0.6779 -0.0471
 1390SOL    HW1 4204   3.445   3.047   2.765 -1.3096  1.4086  0.8718
 1390SOL    HW2 4205   3.545   3.149   2.716  0.8035 -1.1029 -0.2687
 1391SOL     OW 4206   2.796   0.072   3.295 -0.2132  0.7819  0.1711
 1391SOL    HW1 4207   2.809   0.085   3.201 -2.6484 -0.1760 -0.3889
 1391SOL    HW2 4208   2.785   0.160   3.330 -0.5952  1.0825 -0.6806
 1392SOL     OW 4209   0.672   0.218   4.332 -0.4149 -0.1663  0.4921
 1392SOL    HW1 4210   0.668   0.148   4.397 -1.0017  1.4952  2.3568
 1392SOL    HW2 4211   0.757   0.206   4.289  0.0609 -1.2650  1.6646
 1393SOL     OW 4212   4.674   2.213   0.254 -0.0827 -0.1896  0.2155
 1393SOL    HW1 4213   4.668   2.134   0.200  0.1173 -0.5772  0.7506
 1393SOL    HW2 4214   4.759   2.205   0.297 -0.4138 -0.0819  0.8952
 1394SOL     OW 4215   0.357   3.818   2.167 -0.2087  0.1547 -0.4580
 1394SOL    HW1 4216   0.429   3.772   2.126  1.3310  0.8886  1.2543
 1394SOL    HW2 4217   0.395   3.900   2.199 -1.8624  0.7099  0.2600
 1395SOL     OW 4218   0.156   1.344   0.283 -0.2366 -0.8555  0.2380
 1395SOL    HW1 4219   0.243   1.375   0.308  0.9091 -1.9049 -2.1703
 1395SOL    HW2 4220   0.137   1.389   0.201 -1.2552 -1.8685 -0.1072
 1396SOL     OW 4221   1.779   1.306   0.250 -0.5192 -0.4133 -0.3342
 1396SOL    HW1 4222   1.742   1.264   0.328  0.4793 -0.1231  0.3161
 1396SOL    HW2 4223   1.787   1.398   0.273 -0.2157 -0.3249 -0.7793
 1397SOL     OW 4224   2.996   1.472   2.897 -0.2857  0.6825 -0.0067
 1397SOL    HW1 4225   2.908   1.455   2.933  0.1553  0.4808  1.0366
 1397SOL    HW2 4226   2.996   1.565   2.877 -1.6060  0.2339 -2.5544
 1398SOL     OW 4227   2.838   4.492   3.432  0.1415 -0.0608  0.2470
 1398SOL    HW1 4228   2.861   4.401   3.452  0.8859 -0.1763 -1.0069
 1398SOL    HW2 4229   2.745   4.490   3.410  0.2864 -0.6452 -0.3538
 1399SOL     OW 4230   3.310   1.748   1.938 -0.5740  0.0303 -0.0964
 1399SOL    HW1 4231   3.371   1.701   1.995 -1.0920  0.8933  1.2395
 1399SOL    HW2 4232   3.365   1.807   1.887 -0.1906 -0.0227  0.2477
 1400SOL     OW 4233   2.203   3.864   0.630 -0.0375 -0.1641  0.3103
 1400SOL    HW1 4234   2.113   3.891   0.650  0.1088 -0.0341  0.8184
 1400SOL    HW2 4235   2.242   3.941   0.588  0.8726  1.1247  3.2095
 1401SOL     OW 4236   0.734   0.434   0.289  0.5343 -0.3411 -0.5396
 1401SOL    HW1 4237   0.681   0.355   0.279 -0.4674  0.1420  0.7436
 1401SOL    HW2 4238   0.728   0.477   0.203 -2.2770  0.3339 -0.1307
 1402SOL     OW 4239   4.701   1.821   0.395 -0.1029 -0.6331 -0.2141
 1402SOL    HW1 4240   4.762   1.878   0.441 -0.3908 -0.7671  0.3398
 1402SOL    HW2 4241   4.719   1.733   0.428 -0.0907 -0.7792 -0.5994
 1403SOL     OW 4242   0.589   1.951   0.271 -0.1927  0.0326  0.1229
 1403SOL    HW1 4243   0.556   1.918   0.355 -0.5993 -1.5157 -0.6024
 1403SOL    HW2 4244   0.521   1.928   0.208 -0.5025  2.3596 -0.4702
 1404SOL     OW 4245   1.521   1.574   0.298 -0.4451 -0.1550  0.0132
 1404SOL    HW1 4246   1.552   1.662   0.278  0.1826 -0.5190 -0.6454
 1404SOL    HW2 4247   1.571   1.517   0.240 -0.5224 -0.9919  0.7465
 1405SOL     OW 4248   3.897   2.582   0.017  0.2588 -0.1471 -0.2501
 1405SOL    HW1 4249   3.837   2.511   0.039  0.6154 -0.2915  0.2807
 1405SOL    HW2 4250   3.895   2.587  -0.079 -2.7651  1.7316 -0.2041
 1406SOL     OW 4251   1.953   2.498   1.359  0.0036  0.2534  0.5205
 1406SOL    HW1 4252   1.888   2.463   1.419 -2.0202  3.9090  0.7669
 1406SOL    HW2 4253   2.021   2.535   1.415  0.3395 -0.1357  0.3788
 1407SOL     OW 4254   1.802   4.934   0.382 -0.0601  0.5288 -0.1820
 1407SOL    HW1 4255   1.791   4.868   0.314 -1.1859 -0.9383  1.3319
 1407SOL    HW2 4256   1.759   5.012   0.347  1.8747  0.7561 -2.2829
 1408SOL     OW 4257   3.177   2.163   1.731 -0.3306  0.4782 -0.0813
 1408SOL    HW1 4258   3.225   2.080   1.731 -0.2982  0.4941 -0.3473
 1408SOL    HW2 4259   3.241   2.228   1.759  0.3812  0.8080 -2.3006
 1409SOL     OW 4260   4.498   4.181   3.375 -0.2328 -0.3235  0.2313
 1409SOL    HW1 4261   4.590   4.157   3.364 -0.1447 -0.4181  1.0760
 1409SOL    HW2 4262   4.472   4.217   3.291  0.7647  0.3124  0.1784
 1410SOL     OW 4263   4.548   1.341   0.499 -0.0752 -0.0993  0.0676
 1410SOL    HW1 4264   4.574   1.366   0.410  0.5871  0.2318  0.3406
 1410SOL    HW2 4265   4.477   1.401   0.521  0.8249  0.9176  0.3383
 1411SOL     OW 4266   1.047   0.889   3.372  0.6424  0.8608 -0.2271
 1411SOL    HW1 4267   1.136   0.923   3.370  1.3970 -1.0662 -1.2113
 1411SOL    HW2 4268   1.030   0.860   3.283 -0.4488 -0.0934  0.2691
 1412SOL     OW 4269   2.071   1.364   1.913 -0.1315 -0.3275 -0.2059
 1412SOL    HW1 4270   2.033   1.315   1.986  0.1158  1.3363  1.1090
 1412SOL    HW2 4271   2.043   1.454   1.927  1.5573  0.3753 -1.0577
 1413SOL     OW 4272   0.949   4.412   1.530 -0.1364 -0.1382  0.4394
 1413SOL    HW1 4273   0.962   4.377   1.618 -1.2647 -0.1344  0.6213
 1413SOL    HW2 4274   1.037   4.426   1.496  0.3260  1.0752  2.0440
 1414SOL     OW 4275   0.397   1.719   0.216  0.1832  0.4727 -0.7016
 1414SOL    HW1 4276   0.375   1.677   0.299 -1.3837 -0.2988 -1.4635
 1414SOL    HW2 4277   0.467   1.664   0.180  0.3704  0.3881 -0.2163
 1415SOL     OW 4278   4.758   1.025   1.063 -0.8288  0.1662  0.2061
 1415SOL    HW1 4279   4.795   1.108   1.033 -2.4889  0.5616 -0.8522
 1415SOL    HW2 4280   4.712   1.047   1.144  0.6426 -0.2094  1.1891
 1416SOL     OW 4281   3.584   4.128   1.788 -0.0365  0.3258 -0.9264
 1416SOL    HW1 4282   3.664   4.081   1.764  0.0314  0.6910 -1.4490
 1416SOL    HW2 4283   3.513   4.073   1.757 -0.0529 -0.6333  0.6834
 1417SOL     OW 4284   4.377   3.279   1.847  0.1903 -0.4862  0.7357
 1417SOL    HW1 4285   4.451   3.311   1.794  1.1487 -2.6370  0.6688
 1417SOL    HW2 4286   4.375   3.185   1.830 -1.5998 -0.7179  1.9915
 1418SOL     OW 4287   2.180   0.650   3.461  0.1220  0.1806  0.1628
 1418SOL    HW1 4288   2.147   0.698   3.386 -0.1705 -0.5132 -0.1551
 1418SOL    HW2 4289   2.198   0.562   3.428 -0.3415 -0.2308  0.9841
 1419SOL     OW 4290   4.592   0.925   0.134 -0.3593 -0.9557 -0.0719
 1419SOL    HW1 4291   4.602   0.924   0.229 -0.4931 -1.4881 -0.0584
 1419SOL    HW2 4292   4.575   1.016   0.113 -0.4456 -0.8517  0.4288
 1420SOL     OW 4293   2.228   1.480   3.081  0.0533 -0.1843 -0.4953
 1420SOL    HW1 4294   2.277   1.545   3.132  1.0852 -1.6234  0.4321
 1420SOL    HW2 4295   2.174   1.531   3.021  0.5012  1.5213  0.5125
 1421SOL     OW 4296   0.856   2.591   2.616 -0.2004  0.3403  0.1555
 1421SOL    HW1 4297   0.879   2.587   2.708 -1.7110  1.0221  0.6042
 1421SOL    HW2 4298   0.767   2.626   2.615 -1.5643 -2.7832 -1.3799
 1422SOL     OW 4299   2.242   4.189   0.341 -0.1758  0.1755 -0.1282
 1422SOL    HW1 4300   2.258   4.130   0.267 -2.1289 -1.2869  0.5078
 1422SOL    HW2 4301   2.300   4.157   0.410  0.5897  0.6140 -0.5595
 1423SOL     OW 4302   1.824   0.256   0.642 -0.6832  0.2035  0.3969
 1423SOL    HW1 4303   1.888   0.186   0.633 -0.4489  0.7083 -3.1702
 1423SOL    HW2 4304   1.872   0.327   0.685  0.3446 -0.3451  0.1757
 1424SOL     OW 4305   4.629   3.371   0.189 -0.7769  0.1420  0.5022
 1424SOL    HW1 4306   4.602   3.352   0.279  2.3029 -3.1328  0.9925
 1424SOL    HW2 4307   4.713   3.416   0.198  0.1916 -1.3050 -0.5876
 1425SOL     OW 4308   3.535   3.867   3.460 -0.2327  0.6222  0.0456
 1425SOL    HW1 4309   3.479   3.942   3.438 -1.3381 -0.0193  0.6579
 1425SOL    HW2 4310   3.479   3.808   3.509  1.0178  0.0086  0.7719
 1426SOL     OW 4311   2.767   2.141   3.370 -0.5580  0.0089  0.1590
 1426SOL    HW1 4312   2.810   2.107   3.292 -0.7172 -0.3738  0.2392
 1426SOL    HW2 4313   2.675   2.117   3.360 -0.7140  0.6034  0.1107
 1427SOL     OW 4314   1.043   1.138   0.363  0.3157  0.2023 -0.2151
 1427SOL    HW1 4315   1.064   1.221   0.406  0.7931 -0.9999  2.0080
 1427SOL    HW2 4316   1.105   1.076   0.399 -0.3978 -1.2581 -1.4176
 1428SOL     OW 4317   4.630   4.889   0.667 -0.1245 -0.1449 -0.1923
 1428SOL    HW1 4318   4.696   4.822   0.649 -0.2117 -0.1577 -0.4624
 1428SOL    HW2 4319   4.678   4.972   0.660 -0.1797 -0.1453 -0.5749
 1429SOL     OW 4320   3.154   3.701   2.900  0.4379 -0.1536  0.5726
 1429SOL    HW1 4321   3.227   3.653   2.862 -0.2451 -0.7056 -0.0808
 1429SOL    HW2 4322   3.088   3.634   2.918  0.4089  0.2200  1.9531
 1430SOL     OW 4323   2.354   2.190   1.139  0.6502 -0.0462  0.1763
 1430SOL    HW1 4324   2.362   2.176   1.234 -2.0953 -2.9471  0.1596
 1430SOL    HW2 4325   2.273   2.239   1.129  0.3115 -0.7696 -0.6962
 1431SOL     OW 4326   0.652   4.151   0.533 -0.0559 -0.2262  0.6020
 1431SOL    HW1 4327   0.652   4.120   0.442 -1.2568  0.4457  0.3524
 1431SOL    HW2 4328   0.628   4.243   0.527 -0.5484 -0.2771  1.6413
 1432SOL     OW 4329   2.076   0.012   0.815  0.3831 -0.0712  0.1170
 1432SOL    HW1 4330   2.058   0.040   0.725 -0.6788 -0.5632  0.1644
 1432SOL    HW2 4331   2.151   0.065   0.841  1.0264 -0.2709 -1.2208
 1433SOL     OW 4332   2.371   3.024   3.069  1.0253 -0.3962 -0.4194
 1433SOL    HW1 4333   2.422   3.056   3.144 -0.7571 -0.2533  0.7869
 1433SOL    HW2 4334   2.353   3.103   3.018  2.6015 -0.5490 -1.3002
 1434SOL     OW 4335   0.876   3.650   3.878  0.1007  0.1396  0.4694
 1434SOL    HW1 4336   0.944   3.594   3.916  0.2620  1.6822  2.6198
 1434SOL    HW2 4337   0.813   3.663   3.949 -0.6885  1.4762 -0.4316
 1435SOL     OW 4338   2.249   0.647   4.689 -0.3196 -0.3883 -0.6777
 1435SOL    HW1 4339   2.155   0.659   4.673 -0.3386  0.1970 -0.1593
 1435SOL    HW2 4340   2.286   0.735   4.680 -0.3073 -0.0146  2.2135
 1436SOL     OW 4341   4.274   2.740   1.399 -0.4168 -0.0407  0.4965
 1436SOL    HW1 4342   4.181   2.745   1.419 -0.9925  0.4017 -1.9710
 1436SOL    HW2 4343   4.301   2.832   1.389  0.1972 -0.1863  0.7626
 1437SOL     OW 4344   2.341   3.749   4.644 -0.6424 -0.1273 -0.6610
 1437SOL    HW1 4345   2.322   3.675   4.586 -0.7295 -0.0500 -0.7313
 1437SOL    HW2 4346   2.325   3.715   4.732  0.3344 -0.5020 -0.6246
 1438SOL     OW 4347   3.371   3.212   3.662 -0.0232 -0.9535  0.4851
 1438SOL    HW1 4348   3.408   3.300   3.663 -0.9465 -0.5603  1.0242
 1438SOL    HW2 4349   3.445   3.155   3.637  1.0870 -0.2579  2.0163
 1439SOL     OW 4350   2.086   1.149   0.827 -0.0185 -0.1241 -0.5496
 1439SOL    HW1 4351   2.177   1.139   0.855 -0.0095  1.6626  0.1730
 1439SOL    HW2 4352   2.060   1.235   0.860 -1.7840 -0.3407 -1.2774
 1440SOL     OW 4353   4.726   0.230   1.595 -0.4511  0.2573  0.2782
 1440SOL    HW1 4354   4.775   0.177   1.533 -1.7252  0.1853 -0.7001
 1440SOL    HW2 4355   4.680   0.295   1.541 -0.5502  1.0397  1.2666
 1441SOL     OW 4356   3.967   2.364   2.503 -0.2304  0.3834  0.1326
 1441SOL    HW1 4357   3.948   2.335   2.592  2.0495 -2.0728 -0.0607
 1441SOL    HW2 4358   3.945   2.289   2.448  2.5240  0.1454 -0.8056
 1442SOL     OW 4359   3.419   2.870   3.939 -0.2020 -0.6608  0.3566
 1442SOL    HW1 4360   3.344   2.918   3.904  1.1175  0.4477 -1.1010
 1442SOL    HW2 4361   3.464   2.836   3.862  2.1226  0.7838  0.9678
 1443SOL     OW 4362   4.030   4.891   1.031  0.2804 -0.0965  0.3208
 1443SOL    HW1 4363   4.057   4.800   1.046 -2.0772 -0.8880  0.1150
 1443SOL    HW2 4364   4.092   4.924   0.966  0.5947 -1.8835 -0.3378
 1444SOL     OW 4365   4.191   0.416   0.874 -0.0217  0.6047  0.5960
 1444SOL    HW1 4366   4.126   0.482   0.855 -2.0115 -1.5509 -0.6186
 1444SOL    HW2 4367   4.261   0.431   0.810 -2.0942 -0.5418 -2.0890
 1445SOL     OW 4368   2.960   1.689   2.475  0.0049 -0.4077  0.1512
 1445SOL    HW1 4369   2.970   1.751   2.546 -1.2695 -0.5892  0.5214
 1445SOL    HW2 4370   2.870   1.701   2.445  0.0708 -1.3254 -0.4698
 1446SOL     OW 4371   3.697   0.916   3.060 -0.6432  0.1090  0.5491
 1446SOL    HW1 4372   3.783   0.959   3.061  1.0515 -2.9186 -0.3481
 1446SOL    HW2 4373   3.649   0.960   2.991  1.2070  0.2511 -0.7322
 1447SOL     OW 4374   0.976   2.457   4.002 -0.1544  0.1980  0.2239
 1447SOL    HW1 4375   0.996   2.444   4.095 -1.9925  1.5499  0.8604
 1447SOL    HW2 4376   1.057   2.492   3.965  0.3975  0.2889  1.4680
 1448SOL     OW 4377   1.309   1.575   1.037  0.5798 -0.4855  0.4848
 1448SOL    HW1 4378   1.233   1.563   0.980  1.9926 -2.1918 -1.1862
 1448SOL    HW2 4379   1.274   1.618   1.115 -1.7143  0.6470 -1.0422
 1449SOL     OW 4380   4.167   0.435   1.467 -0.3809 -0.0056  0.1708
 1449SOL    HW1 4381   4.216   0.501   1.420 -2.5958  0.3351 -1.8860
 1449SOL    HW2 4382   4.233   0.378   1.507  1.5923  1.1951 -1.2630
 1450SOL     OW 4383   4.690   3.731   0.582 -0.3575  0.3055 -0.1067
 1450SOL    HW1 4384   4.769   3.726   0.636 -1.8055  0.2173  2.1467
 1450SOL    HW2 4385   4.699   3.660   0.518  1.1057 -0.0845  0.5049
 1451SOL     OW 4386   4.795   4.463   1.535 -0.0875  0.3674  0.0107
 1451SOL    HW1 4387   4.777   4.401   1.605 -3.2894  2.2471  1.0577
 1451SOL    HW2 4388   4.723   4.526   1.539  2.3557  3.5846 -1.6522
 1452SOL     OW 4389   0.640   3.472   4.313 -0.0572  0.1058 -0.0471
 1452SOL    HW1 4390   0.611   3.452   4.402 -0.2038 -1.8429 -0.4955
 1452SOL    HW2 4391   0.657   3.387   4.273 -0.3536  0.9144 -2.0192
 1453SOL     OW 4392   0.239   4.686   2.074 -0.1839  0.1807  0.4215
 1453SOL    HW1 4393   0.225   4.643   1.990  0.2365 -1.6054  1.2308
 1453SOL    HW2 4394   0.160   4.738   2.088 -0.2443  0.5146 -1.0726
 1454SOL     OW 4395   1.165   4.130   0.898 -0.0160 -0.2684  0.2990
 1454SOL    HW1 4396   1.173   4.049   0.949  0.1738 -1.1513 -1.0500
 1454SOL    HW2 4397   1.252   4.169   0.902 -0.5346  0.7757  2.3286
 1455SOL     OW 4398   4.975   4.569   1.836  0.4370  0.3273  1.0639
 1455SOL    HW1 4399   4.950   4.623   1.911  1.7587  1.0956  0.9850
 1455SOL    HW2 4400   4.911   4.589   1.768  0.1370  0.7894  1.4824
 1456SOL     OW 4401   1.701   3.447   2.905 -0.6565  0.1529 -0.1033
 1456SOL    HW1 4402   1.775   3.389   2.926 -0.4310 -0.4093 -2.2413
 1456SOL    HW2 4403   1.736   3.536   2.918  0.5783 -0.0913 -1.5356
 1457SOL     OW 4404   3.892   4.379   1.807  0.0600  0.0728  0.4237
 1457SOL    HW1 4405   3.928   4.335   1.730 -0.5232  0.3792 -0.0319
 1457SOL    HW2 4406   3.896   4.472   1.786  0.0779  0.1687  0.8427
 1458SOL     OW 4407   1.239   2.568   4.593  0.1136 -0.1208  0.1188
 1458SOL    HW1 4408   1.147   2.583   4.570 -0.0601 -1.2114  0.0362
 1458SOL    HW2 4409   1.258   2.631   4.662 -0.6212  0.2754 -0.0334
 1459SOL     OW 4410   0.151   4.059   0.908 -0.0310 -0.4103 -0.1828
 1459SOL    HW1 4411   0.081   4.112   0.870  2.7013  2.4232 -1.6849
 1459SOL    HW2 4412   0.170   4.101   0.992  0.6434 -0.3957 -0.3382
 1460SOL     OW 4413   0.134   4.172   2.687  0.4136  0.3637  0.0507
 1460SOL    HW1 4414   0.063   4.228   2.718 -0.5649  0.0063 -1.4226
 1460SOL    HW2 4415   0.113   4.085   2.722  0.7190  0.4797  0.5176
 1461SOL     OW 4416   4.841   0.108   0.967 -0.0736  0.0247 -0.5703
 1461SOL    HW1 4417   4.915   0.168   0.978  0.6508 -0.7692 -0.8967
 1461SOL    HW2 4418   4.764   0.159   0.989  0.7388  0.2647  2.1315
 1462SOL     OW 4419   0.033   3.714   3.215  0.4554  0.3628  0.1752
 1462SOL    HW1 4420   0.002   3.666   3.138  1.7568  0.3067 -0.3347
 1462SOL    HW2 4421  -0.032   3.695   3.283 -1.3985  1.3783 -1.2027
 1463SOL     OW 4422   1.480   0.464   3.583  0.4760 -0.2033 -0.5867
 1463SOL    HW1 4423   1.525   0.444   3.501  1.3010  0.1618 -0.2269
 1463SOL    HW2 4424   1.403   0.514   3.556  0.1650 -0.9926 -1.2195
 1464SOL     OW 4425   4.695   1.856   1.558 -0.0139  0.0765  0.1326
 1464SOL    HW1 4426   4.755   1.925   1.531  0.5139 -0.3611  0.1692
 1464SOL    HW2 4427   4.742   1.808   1.626 -0.5115 -0.1088  0.3498
 1465SOL     OW 4428   2.513   2.068   3.338 -0.0988 -0.3783 -0.6322
 1465SOL    HW1 4429   2.463   2.065   3.419  0.4155  0.7826 -0.2465
 1465SOL    HW2 4430   2.540   1.977   3.322  2.0017 -0.3091  1.9227
 1466SOL     OW 4431   0.974   1.683   1.733  0.3134  0.1921  0.2717
 1466SOL    HW1 4432   0.983   1.607   1.675  0.0361  0.2548  0.1433
 1466SOL    HW2 4433   1.063   1.704   1.759  0.4314  0.0998 -0.0509
 1467SOL     OW 4434   3.706   2.363   4.920  0.1749  0.6137  0.4472
 1467SOL    HW1 4435   3.630   2.418   4.904 -0.3729 -0.1360  0.3986
 1467SOL    HW2 4436   3.671   2.287   4.967  0.8169  0.0370  0.0096
 1468SOL     OW 4437   0.061   0.132   4.374 -0.1358  0.0891  0.0405
 1468SOL    HW1 4438   0.099   0.065   4.317 -0.1441  1.0677 -1.1590
 1468SOL    HW2 4439  -0.003   0.085   4.427  1.6666 -1.3314  1.0752
 1469SOL     OW 4440   2.423   4.320   4.097 -0.3210  0.6648  0.2290
 1469SOL    HW1 4441   2.398   4.228   4.101  2.4509 -0.1346  1.7517
 1469SOL    HW2 4442   2.360   4.359   4.036 -2.6461 -1.8225  0.8234
 1470SOL     OW 4443   3.674   4.498   2.231 -0.0157 -0.1724  0.0495
 1470SOL    HW1 4444   3.765   4.529   2.227  0.8527 -2.4666  0.5052
 1470SOL    HW2 4445   3.657   4.464   2.143  1.2185 -3.7889  1.0318
 1471SOL     OW 4446   0.880   3.841   2.471  0.4355  0.0083  0.4865
 1471SOL    HW1 4447   0.901   3.795   2.552  0.4273 -0.5790  0.1586
 1471SOL    HW2 4448   0.889   3.934   2.493  3.4291 -0.1671  0.3805
 1472SOL     OW 4449   4.133   3.489   1.164 -0.2303 -0.1431  0.0749
 1472SOL    HW1 4450   4.118   3.477   1.070 -0.6441 -0.1188  0.1348
 1472SOL    HW2 4451   4.145   3.583   1.174 -1.0939 -0.0310  0.1641
 1473SOL     OW 4452   2.585   0.091   4.853 -0.3152 -0.5142 -0.1442
 1473SOL    HW1 4453   2.613   0.097   4.762  1.6500  1.1550  0.5062
 1473SOL    HW2 4454   2.508   0.148   4.859  0.0983  0.0981 -0.5807
 1474SOL     OW 4455   0.436   1.526   4.483 -0.0792 -0.1661 -0.1683
 1474SOL    HW1 4456   0.373   1.586   4.443  0.3719  0.0151 -0.6143
 1474SOL    HW2 4457   0.470   1.475   4.409  1.8016  1.1185 -0.2309
 1475SOL     OW 4458   2.345   1.639   4.395  0.1881 -0.7343 -0.2178
 1475SOL    HW1 4459   2.261   1.632   4.441  0.2025  0.3856  0.0091
 1475SOL    HW2 4460   2.322   1.676   4.309  0.5434  0.6736  0.2592
 1476SOL     OW 4461   3.409   3.740   1.416  0.0564 -0.0539  0.0230
 1476SOL    HW1 4462   3.377   3.658   1.455  0.3181 -0.6483 -0.9890
 1476SOL    HW2 4463   3.465   3.778   1.484 -1.1614 -0.0203  1.0269
 1477SOL     OW 4464   2.489   1.510   1.544 -0.0095 -0.5440 -0.4803
 1477SOL    HW1 4465   2.581   1.534   1.543 -0.0502 -0.2893  0.7220
 1477SOL    HW2 4466   2.482   1.441   1.610 -1.2814  2.2900  2.6529
 1478SOL     OW 4467   0.921   0.258   4.215 -0.4552  1.3976 -0.2574
 1478SOL    HW1 4468   0.945   0.258   4.122  0.5768  2.3733 -0.0120
 1478SOL    HW2 4469   0.996   0.219   4.259 -2.2530 -2.1931 -0.0622
 1479SOL     OW 4470   0.085   2.496   0.620 -0.1639  0.3544 -0.3373
 1479SOL    HW1 4471   0.028   2.549   0.675 -1.0305  0.6462 -1.4778
 1479SOL    HW2 4472   0.073   2.531   0.531  1.9822  0.5988 -0.5936
 1480SOL     OW 4473   4.829   4.257   0.593  0.1595 -0.0153  0.0241
 1480SOL    HW1 4474   4.758   4.224   0.647 -0.0839  1.0935  0.4195
 1480SOL    HW2 4475   4.796   4.249   0.503  0.2576 -1.1419  0.0777
 1481SOL     OW 4476   2.654   0.572   1.799 -0.4850 -0.5288 -0.2209
 1481SOL    HW1 4477   2.637   0.620   1.719  0.4780  0.4438  0.1351
 1481SOL    HW2 4478   2.592   0.607   1.862  0.8224  0.9789  0.2952
 1482SOL     OW 4479   1.037   0.298   0.981 -0.1406  0.8095 -0.1024
 1482SOL    HW1 4480   1.024   0.286   0.887  0.4078 -1.4678  0.0559
 1482SOL    HW2 4481   0.949   0.308   1.016 -0.3949  0.9832 -0.7813
 1483SOL     OW 4482   0.312   0.612   3.927  0.1557  0.0631  0.1989
 1483SOL    HW1 4483   0.223   0.584   3.945  0.3728 -0.4379  0.5045
 1483SOL    HW2 4484   0.329   0.682   3.990  0.7798 -1.4165  1.7280
 1484SOL     OW 4485   1.353   4.250   4.164 -0.5043  0.3843 -0.0509
 1484SOL    HW1 4486   1.375   4.157   4.155  0.6240  0.5445  0.9102
 1484SOL    HW2 4487   1.367   4.270   4.256 -0.6590  1.5431 -0.2630
 1485SOL     OW 4488   0.504   2.886   4.681 -0.1112  0.3438 -0.3849
 1485SOL    HW1 4489   0.579   2.926   4.726  0.4270 -0.0589 -0.9000
 1485SOL    HW2 4490   0.497   2.934   4.598 -0.5199  0.4811 -0.2704
 1486SOL     OW 4491   3.342   2.304   1.296 -0.3541 -0.6490  0.0614
 1486SOL    HW1 4492   3.360   2.228   1.241 -1.4669  0.5898 -2.1555
 1486SOL    HW2 4493   3.246   2.309   1.299 -0.3210  1.3112 -0.8598
 1487SOL     OW 4494   1.880   4.567   3.824 -0.2602 -0.1318  0.0693
 1487SOL    HW1 4495   1.854   4.646   3.871  0.8910 -0.6199  1.6043
 1487SOL    HW2 4496   1.862   4.495   3.884  1.3925 -0.7612 -0.1197
 1488SOL     OW 4497   2.496   2.876   3.812 -0.5228  0.2454  0.1333
 1488SOL    HW1 4498   2.560   2.837   3.752  0.7811 -1.1762  2.3185
 1488SOL    HW2 4499   2.550   2.926   3.874 -1.8094  1.4699  0.3071
 1489SOL     OW 4500   2.780   3.633   1.493 -0.2407 -0.7735 -0.5034
 1489SOL    HW1 4501   2.738   3.641   1.579 -2.9509  1.9696 -1.8754
 1489SOL    HW2 4502   2.721   3.577   1.442  1.1275 -2.0445 -0.7642
 1490SOL     OW 4503   4.298   3.476   0.177 -0.2689  0.5790 -0.1368
 1490SOL    HW1 4504   4.259   3.448   0.260 -0.9328 -0.5341 -0.8121
 1490SOL    HW2 4505   4.376   3.526   0.204 -0.1470 -0.2452  1.1477
 1491SOL     OW 4506   4.434   0.400   1.793 -0.0496 -0.0525  0.0982
 1491SOL    HW1 4507   4.402   0.330   1.736  1.6045 -0.7381 -0.0288
 1491SOL    HW2 4508   4.497   0.448   1.740  1.8527 -0.9733  1.4135
 1492SOL     OW 4509   3.951   1.529   2.815  0.5920 -0.1840  0.4356
 1492SOL    HW1 4510   4.041   1.513   2.844  0.7280 -1.3830 -0.6051
 1492SOL    HW2 4511   3.947   1.624   2.802  1.5436 -0.0525  1.0039
 1493SOL     OW 4512   1.328   4.941   3.123 -0.1606  0.4621  0.2613
 1493SOL    HW1 4513   1.311   4.852   3.093 -0.6214  0.5317  0.2989
 1493SOL    HW2 4514   1.260   4.957   3.189 -1.4603  1.5903 -1.2736
 1494SOL     OW 4515   0.740   4.882   2.900  0.8703 -0.3283 -0.4376
 1494SOL    HW1 4516   0.684   4.838   2.836  0.7044  0.4480 -0.8440
 1494SOL    HW2 4517   0.801   4.814   2.930  1.4992 -0.5170 -2.0425
 1495SOL     OW 4518   2.921   1.048   3.358  0.0299  0.1249  0.0275
 1495SOL    HW1 4519   2.863   1.020   3.286 -0.8671 -1.3864  1.2683
 1495SOL    HW2 4520   2.862   1.085   3.423  0.2276 -2.2627  1.7164
 1496SOL     OW 4521   0.160   0.310   1.449 -0.3372  0.2045 -0.0415
 1496SOL    HW1 4522   0.172   0.215   1.458  1.1575  0.3334 -0.4678
 1496SOL    HW2 4523   0.249   0.346   1.451 -0.8312  1.5225 -0.7285
 1497SOL     OW 4524   0.059   2.932   1.003  0.0025 -0.5206 -0.3000
 1497SOL    HW1 4525   0.111   2.873   1.058 -1.6518 -1.8543 -0.0743
 1497SOL    HW2 4526  -0.014   2.959   1.059 -0.8392 -0.6071 -1.3264
 1498SOL     OW 4527   4.656   3.317   2.154  0.0766 -0.1608  0.2711
 1498SOL    HW1 4528   4.642   3.322   2.059 -2.5757 -0.6726  0.5537
 1498SOL    HW2 4529   4.749   3.335   2.166  0.5539 -0.4640 -2.4505
 1499SOL     OW 4530   1.270   2.640   2.351  0.5210 -0.2794  0.0049
 1499SOL    HW1 4531   1.188   2.686   2.371 -0.9121 -1.9823 -1.5171
 1499SOL    HW2 4532   1.308   2.690   2.278  1.8348  1.5406  1.8396
 1500SOL     OW 4533   3.465   2.477   2.362 -0.3453 -0.5182 -0.2729
 1500SOL    HW1 4534   3.504   2.563   2.381  0.5378 -1.0912  0.6366
 1500SOL    HW2 4535   3.375   2.485   2.393  0.1786 -0.4057  1.3246
 1501SOL     OW 4536   2.735   1.515   1.263 -0.4519 -0.5235 -0.5113
 1501SOL    HW1 4537   2.804   1.451   1.281 -1.2629 -1.5183 -0.8245
 1501SOL    HW2 4538   2.729   1.567   1.342  0.2696 -0.7995 -0.2701
 1502SOL     OW 4539   2.646   4.917   0.154 -0.0136  0.5908  0.1631
 1502SOL    HW1 4540   2.626   4.954   0.068 -0.8904  0.3084  0.2278
 1502SOL    HW2 4541   2.641   4.822   0.141  2.9249  0.4116 -0.1700
 1503SOL     OW 4542   0.817   1.431   3.690  0.3430  0.4015  0.5993
 1503SOL    HW1 4543   0.788   1.359   3.747  0.2572 -0.1335 -0.1104
 1503SOL    HW2 4544   0.737   1.465   3.652  0.4570  0.3312  0.2958
 1504SOL     OW 4545   0.458   0.589   0.202 -0.6651  0.2394  0.4376
 1504SOL    HW1 4546   0.497   0.575   0.289  1.0776 -0.9529 -0.4964
 1504SOL    HW2 4547   0.395   0.659   0.216 -1.0759 -0.5112  2.8636
 1505SOL     OW 4548   4.843   4.591   3.105 -0.1640  0.1001 -0.0125
 1505SOL    HW1 4549   4.781   4.642   3.158 -2.0562 -0.1895 -1.8180
 1505SOL    HW2 4550   4.813   4.603   3.015  2.3579 -0.2112 -0.9711
 1506SOL     OW 4551   3.464   4.381   4.088  0.1138 -0.1760 -0.0037
 1506SOL    HW1 4552   3.535   4.420   4.138 -0.3369  1.4242 -0.5674
 1506SOL    HW2 4553   3.446   4.298   4.133 -1.0404  1.6652  3.2333
 1507SOL     OW 4554   2.147   4.587   4.925  0.4778 -0.3600 -0.3179
 1507SOL    HW1 4555   2.241   4.578   4.940  0.2021 -1.7677  0.8208
 1507SOL    HW2 4556   2.127   4.677   4.952  1.3833 -0.2649  0.0781
 1508SOL     OW 4557   4.293   3.027   1.340  0.0001  0.4399  0.0111
 1508SOL    HW1 4558   4.383   3.032   1.370 -0.0309 -1.1216  0.4321
 1508SOL    HW2 4559   4.249   3.099   1.386  0.3644 -0.7007  2.3075
 1509SOL     OW 4560   1.622   3.174   2.965 -0.2752 -0.4449 -0.2694
 1509SOL    HW1 4561   1.679   3.248   2.944  0.4018 -0.6335  0.8307
 1509SOL    HW2 4562   1.571   3.204   3.040 -0.3927 -0.8939 -0.1683
 1510SOL     OW 4563   1.996   2.912   0.379  0.1962 -0.3001 -0.0623
 1510SOL    HW1 4564   1.903   2.911   0.402  0.1493 -0.5770 -0.2572
 1510SOL    HW2 4565   2.029   2.828   0.411  0.4339 -0.0927  0.2316
 1511SOL     OW 4566   1.211   1.820   1.823 -0.3340 -0.3524  0.0376
 1511SOL    HW1 4567   1.275   1.753   1.849  1.7190  0.2537 -2.8139
 1511SOL    HW2 4568   1.245   1.901   1.860 -0.2946 -0.2709 -0.1715
 1512SOL     OW 4569   2.968   0.238   2.491 -0.4889 -0.1138  0.1318
 1512SOL    HW1 4570   3.063   0.238   2.497 -0.3821 -3.5459  0.1704
 1512SOL    HW2 4571   2.949   0.213   2.400 -1.2744 -1.4328  0.6280
 1513SOL     OW 4572   2.135   4.437   2.164  0.3573  0.6102 -0.5072
 1513SOL    HW1 4573   2.051   4.460   2.126 -0.3788  0.1830  0.7879
 1513SOL    HW2 4574   2.175   4.377   2.100 -0.3415  0.7763 -1.1085
 1514SOL     OW 4575   0.948   2.465   3.640  0.3243  0.4600 -0.0648
 1514SOL    HW1 4576   0.912   2.449   3.727 -2.2451 -0.7013 -1.2389
 1514SOL    HW2 4577   0.978   2.379   3.611  1.8178  0.9642 -0.1038
 1515SOL     OW 4578   1.694   0.289   3.151 -0.3946  0.1947 -0.2545
 1515SOL    HW1 4579   1.661   0.200   3.143 -2.5264  0.9641 -0.5700
 1515SOL    HW2 4580   1.668   0.332   3.070  0.0079  1.2957  0.1789
 1516SOL     OW 4581   0.190   1.374   2.589 -0.1256  0.5657  0.0510
 1516SOL    HW1 4582   0.144   1.446   2.631 -0.4920  0.6290 -0.4538
 1516SOL    HW2 4583   0.128   1.301   2.592  0.1589  0.3302  0.3607
 1517SOL     OW 4584   1.112   3.631   2.828 -0.4290  0.5715  0.3564
 1517SOL    HW1 4585   1.102   3.542   2.793 -1.2607  0.9370 -0.3577
 1517SOL    HW2 4586   1.033   3.677   2.800  0.1731  1.6540  0.3894
 1518SOL     OW 4587   1.191   1.416   1.752  0.4727  0.4184  0.8580
 1518SOL    HW1 4588   1.145   1.438   1.671 -1.3385 -0.8692  1.4706
 1518SOL    HW2 4589   1.277   1.457   1.743  1.0417 -1.1632 -2.5130
 1519SOL     OW 4590   4.597   0.168   1.854  0.2543  0.1612 -0.4869
 1519SOL    HW1 4591   4.666   0.195   1.794  0.2519  1.2599 -0.0246
 1519SOL    HW2 4592   4.546   0.248   1.869 -0.2212 -0.2821  0.3393
 1520SOL     OW 4593   2.757   0.330   3.405 -0.5602  0.6501 -0.2358
 1520SOL    HW1 4594   2.790   0.411   3.443 -1.2824  1.0954 -0.5285
 1520SOL    HW2 4595   2.661   0.339   3.409 -0.6476 -0.0371 -0.5784
 1521SOL     OW 4596   4.607   1.600   0.816 -0.2641  0.0012  0.2053
 1521SOL    HW1 4597   4.643   1.576   0.731 -1.2125  0.6380 -0.3907
 1521SOL    HW2 4598   4.594   1.694   0.811 -0.1702  0.0762  1.1269
 1522SOL     OW 4599   4.911   1.342   2.161  0.2971  0.4021  0.0942
 1522SOL    HW1 4600   4.849   1.271   2.179 -0.0053 -0.3090 -3.1170
 1522SOL    HW2 4601   4.997   1.299   2.160  0.4825  0.7314  1.2724
 1523SOL     OW 4602   2.546   2.765   2.268 -0.0978  0.1118 -0.1623
 1523SOL    HW1 4603   2.524   2.818   2.191  1.1107  0.0129 -0.5977
 1523SOL    HW2 4604   2.534   2.825   2.342 -0.2969  0.5131 -0.5137
 1524SOL     OW 4605   3.187   3.149   3.412 -0.3533 -0.1306  0.3655
 1524SOL    HW1 4606   3.223   3.202   3.483 -2.3406 -0.6021  1.8139
 1524SOL    HW2 4607   3.247   3.074   3.406  1.6439  1.4485 -0.7160
 1525SOL     OW 4608   2.037   1.902   3.522  0.2300 -0.9411 -0.4004
 1525SOL    HW1 4609   2.106   1.945   3.471  1.0228  0.6193  1.7907
 1525SOL    HW2 4610   2.085   1.858   3.593 -0.9392 -0.5439  0.6716
 1526SOL     OW 4611   4.509   4.245   2.712  0.1054 -0.3558  0.2279
 1526SOL    HW1 4612   4.415   4.231   2.699  0.4180 -1.2539 -1.3808
 1526SOL    HW2 4613   4.532   4.186   2.784 -0.4166 -0.8043  0.0371
 1527SOL     OW 4614   0.311   1.487   2.364 -0.0692  0.3304  0.1403
 1527SOL    HW1 4615   0.267   1.476   2.449 -2.7765 -2.1218 -1.3968
 1527SOL    HW2 4616   0.395   1.443   2.375 -1.6255 -2.8139  0.8268
 1528SOL     OW 4617   2.224   1.735   3.266 -0.3313 -0.2065 -0.7413
 1528SOL    HW1 4618   2.134   1.764   3.282 -1.0400 -2.7498  0.3956
 1528SOL    HW2 4619   2.253   1.699   3.350  1.1050 -1.0600 -1.5503
 1529SOL     OW 4620   1.629   4.254   3.127  0.1096 -0.0297 -0.0723
 1529SOL    HW1 4621   1.684   4.307   3.069  0.8127  1.8482  2.1684
 1529SOL    HW2 4622   1.564   4.315   3.162  0.5266 -0.7417  2.0883
 1530SOL     OW 4623   3.842   4.021   0.773  0.1401  0.3700 -0.0137
 1530SOL    HW1 4624   3.823   4.092   0.835 -0.5468  2.3874 -2.3955
 1530SOL    HW2 4625   3.931   4.039   0.743 -0.4813  1.0435 -1.5617
 1531SOL     OW 4626   1.012   4.685   2.385  0.2824  0.5414 -0.2445
 1531SOL    HW1 4627   1.096   4.680   2.429 -0.2174 -0.6686  0.6226
 1531SOL    HW2 4628   0.961   4.747   2.437 -0.5380 -1.3846  1.3878
 1532SOL     OW 4629   0.589   3.918   2.462  0.0011 -0.0903 -0.1906
 1532SOL    HW1 4630   0.568   3.955   2.376 -0.4553 -2.7253 -1.3139
 1532SOL    HW2 4631   0.657   3.975   2.496 -0.3589  1.5058 -1.9337
 1533SOL     OW 4632   4.896   3.305   1.348  0.3027 -0.0963  0.0337
 1533SOL    HW1 4633   4.873   3.304   1.441 -0.6706 -0.9827 -0.1974
 1533SOL    HW2 4634   4.842   3.374   1.311 -0.3011 -0.6303 -0.0981
 1534SOL     OW 4635   4.059   3.588   4.755 -0.3713 -0.0304  0.2127
 1534SOL    HW1 4636   4.087   3.576   4.664 -0.3423 -0.9086  0.3336
 1534SOL    HW2 4637   4.109   3.523   4.804 -1.3947 -0.4832  0.6696
 1535SOL     OW 4638   3.017   0.024   1.439  0.0244 -0.2016 -0.4383
 1535SOL    HW1 4639   2.933   0.068   1.446  0.3789  0.2941  0.9459
 1535SOL    HW2 4640   3.069   0.059   1.511  1.3732 -0.6050 -1.1766
 1536SOL     OW 4641   0.327   4.450   4.309 -0.0881  0.1973 -0.4014
 1536SOL    HW1 4642   0.406   4.396   4.306 -0.2108  0.0719 -1.7952
 1536SOL    HW2 4643   0.265   4.404   4.253  0.2856  2.4765 -2.8696
 1537SOL     OW 4644   1.723   1.546   3.584  0.1648  0.1432 -0.6365
 1537SOL    HW1 4645   1.799   1.598   3.610  0.5187 -0.1071 -1.1652
 1537SOL    HW2 4646   1.737   1.527   3.492 -0.0618 -0.7171 -0.5011
 1538SOL     OW 4647   3.138   0.409   2.742 -0.0116  0.5972  0.3352
 1538SOL    HW1 4648   3.118   0.350   2.815 -0.7218 -0.2041 -0.4681
 1538SOL    HW2 4649   3.052   0.431   2.706  0.3508  0.4941 -0.6161
 1539SOL     OW 4650   0.171   0.824   2.399  0.2576 -0.5020  0.1110
 1539SOL    HW1 4651   0.138   0.736   2.383  1.3531 -0.7839 -0.6776
 1539SOL    HW2 4652   0.170   0.866   2.313 -1.7058  0.8065  0.7029
 1540SOL     OW 4653   3.561   2.319   1.569  0.0393  0.2483 -0.0658
 1540SOL    HW1 4654   3.548   2.280   1.483 -0.1587 -0.3085  0.2135
 1540SOL    HW2 4655   3.648   2.289   1.596 -0.1817 -0.1487  0.2200
 1541SOL     OW 4656   3.921   1.198   0.731  0.4094 -0.5381 -0.6987
 1541SOL    HW1 4657   3.895   1.283   0.768  1.5706 -1.0238  1.3437
 1541SOL    HW2 4658   3.843   1.143   0.742  1.4681 -1.5249  3.9415
 1542SOL     OW 4659   1.780   0.787   1.979  0.8704  0.3812 -0.3958
 1542SOL    HW1 4660   1.810   0.758   1.892 -0.1881  0.2264 -0.7204
 1542SOL    HW2 4661   1.774   0.706   2.030  1.0878  0.4256 -0.2961
 1543SOL     OW 4662   3.676   3.788   1.053  0.0221  0.5609  0.1031
 1543SOL    HW1 4663   3.616   3.863   1.044 -2.7686 -1.6610 -1.5912
 1543SOL    HW2 4664   3.636   3.734   1.121  0.8042 -0.4233 -0.2034
 1544SOL     OW 4665   4.395   4.298   4.372  0.1742 -0.6376  0.3743
 1544SOL    HW1 4666   4.471   4.248   4.342  0.6168  0.4364 -0.3302
 1544SOL    HW2 4667   4.335   4.299   4.298  0.9660  1.4160 -0.3000
 1545SOL     OW 4668   3.416   1.603   2.496  0.3650  0.5176 -0.2302
 1545SOL    HW1 4669   3.498   1.618   2.543  0.8692 -0.3256 -0.8072
 1545SOL    HW2 4670   3.391   1.513   2.520 -0.3085  0.7054 -0.1919
 1546SOL     OW 4671   2.659   0.862   4.802  0.2038  0.1920  0.3568
 1546SOL    HW1 4672   2.582   0.902   4.844  1.6010  2.6186  0.7797
 1546SOL    HW2 4673   2.692   0.930   4.744  0.4847 -1.7924 -1.9477
 1547SOL     OW 4674   0.995   4.633   1.696  0.0349 -0.0902  0.1799
 1547SOL    HW1 4675   0.934   4.702   1.667  0.2842 -0.0973 -0.3799
 1547SOL    HW2 4676   0.959   4.553   1.658 -0.0122 -0.2051  0.4670
 1548SOL     OW 4677   2.762   0.661   2.585 -0.0861 -0.3559  0.1026
 1548SOL    HW1 4678   2.773   0.677   2.491 -0.1519  0.0808  0.1668
 1548SOL    HW2 4679   2.706   0.733   2.615 -0.3187 -0.6673  0.4183
 1549SOL     OW 4680   2.280   0.640   3.923  0.1807  0.0544 -0.1387
 1549SOL    HW1 4681   2.297   0.643   4.017  1.4596  0.3913 -0.3531
 1549SOL    HW2 4682   2.339   0.707   3.887  1.0521 -1.3174 -1.3480
 1550SOL     OW 4683   0.792   1.114   0.246  0.3512  1.1151 -0.0092
 1550SOL    HW1 4684   0.847   1.078   0.176 -0.2594 -0.5152  0.2849
 1550SOL    HW2 4685   0.853   1.151   0.309  1.2892 -1.7572  0.9270
 1551SOL     OW 4686   1.065   1.653   0.866 -0.4352  0.5501  0.3922
 1551SOL    HW1 4687   1.090   1.746   0.864  2.2413 -0.0812 -1.1619
 1551SOL    HW2 4688   1.046   1.632   0.774 -0.8921 -0.4598  0.7075
 1552SOL     OW 4689   2.196   4.143   2.303  0.3581  0.7912 -0.3667
 1552SOL    HW1 4690   2.184   4.151   2.208  0.7481  0.1411 -0.4714
 1552SOL    HW2 4691   2.184   4.233   2.336  0.4397  1.0602 -1.0526
 1553SOL     OW 4692   4.692   2.091   3.145  0.5661  0.9819 -0.0874
 1553SOL    HW1 4693   4.740   2.057   3.070 -1.0471  1.3695 -1.3587
 1553SOL    HW2 4694   4.730   2.047   3.221  1.7261  0.0080 -1.2077
 1554SOL     OW 4695   4.745   1.354   4.940 -0.4919  0.2981 -0.3429
 1554SOL    HW1 4696   4.797   1.281   4.975  0.6212  1.5733  0.7718
 1554SOL    HW2 4697   4.809   1.418   4.910 -1.4426  1.0114 -0.9194
 1555SOL     OW 4698   2.454   2.301   3.136 -0.0908 -0.1443  0.5062
 1555SOL    HW1 4699   2.543   2.285   3.105 -0.9858 -0.8712 -1.9396
 1555SOL    HW2 4700   2.427   2.218   3.176 -0.9982 -1.4175 -2.4698
 1556SOL     OW 4701   2.536   0.826   1.607  0.1222  0.2366 -0.3005
 1556SOL    HW1 4702   2.533   0.844   1.701  2.1230  0.7276 -0.2910
 1556SOL    HW2 4703   2.500   0.905   1.566 -0.4113  0.1701  0.0330
 1557SOL     OW 4704   0.745   4.033   3.081 -0.0918  0.4369  0.1178
 1557SOL    HW1 4705   0.752   4.110   3.024  2.0133 -0.4420 -0.9230
 1557SOL    HW2 4706   0.821   3.979   3.058 -2.1657 -2.6035 -0.0939
 1558SOL     OW 4707   1.159   2.964   2.878 -0.8719  0.3543  0.3534
 1558SOL    HW1 4708   1.196   3.043   2.840  2.6079 -2.2573 -2.3629
 1558SOL    HW2 4709   1.066   2.967   2.853 -0.0869  1.9269 -3.0211
 1559SOL     OW 4710   3.497   2.581  -0.008  0.6047 -0.0933 -0.2978
 1559SOL    HW1 4711   3.408   2.563   0.021  0.8963 -1.3975 -0.1406
 1559SOL    HW2 4712   3.531   2.645   0.054 -0.5102  1.1264 -0.9017
 1560SOL     OW 4713   1.683   3.310   0.659 -0.3583 -0.1895 -0.1923
 1560SOL    HW1 4714   1.591   3.291   0.675 -0.4260  1.5840  2.1011
 1560SOL    HW2 4715   1.731   3.251   0.717 -0.0440 -0.7566 -1.0076
 1561SOL     OW 4716   1.031   4.392   4.300 -0.3236  0.5791  0.4291
 1561SOL    HW1 4717   0.944   4.404   4.337 -1.5874 -1.2344 -1.6979
 1561SOL    HW2 4718   1.034   4.451   4.225  0.1777  0.4490  0.3416
 1562SOL     OW 4719   4.144   0.563   2.426  0.2620  0.0593 -0.2214
 1562SOL    HW1 4720   4.133   0.507   2.502  1.4282  1.8109  1.3485
 1562SOL    HW2 4721   4.061   0.609   2.418  0.2142  0.0547  0.2026
 1563SOL     OW 4722   2.476   3.975   4.840 -0.3971  0.8603  0.5793
 1563SOL    HW1 4723   2.472   4.057   4.790  0.1854  0.9295  0.6449
 1563SOL    HW2 4724   2.387   3.940   4.834 -0.3011  0.7891 -0.6369
 1564SOL     OW 4725   4.876   1.300   3.969 -0.7530  0.1153 -0.6875
 1564SOL    HW1 4726   4.853   1.253   4.049 -1.2456  0.4543 -0.6237
 1564SOL    HW2 4727   4.970   1.315   3.976 -0.8603  0.4916  0.0160
 1565SOL     OW 4728   2.360   1.926   0.635 -0.4937 -0.2715 -0.5782
 1565SOL    HW1 4729   2.394   1.871   0.706 -0.7087 -1.0406 -1.0518
 1565SOL    HW2 4730   2.313   1.864   0.579 -2.1578  0.6540 -0.2590
 1566SOL     OW 4731   3.526   2.903   2.294 -0.1141  0.4363 -0.3783
 1566SOL    HW1 4732   3.464   2.920   2.365  0.1653  0.1058 -0.0514
 1566SOL    HW2 4733   3.479   2.844   2.235 -0.1441  0.2499 -0.1716
 1567SOL     OW 4734   1.449   4.159   4.413 -0.3305 -0.6636 -0.2363
 1567SOL    HW1 4735   1.358   4.173   4.440  0.1203  0.7353  0.6715
 1567SOL    HW2 4736   1.476   4.080   4.460 -0.3968  0.2263  1.3738
 1568SOL     OW 4737   3.618   4.004   0.208  0.1048  0.2675 -0.4755
 1568SOL    HW1 4738   3.526   4.028   0.199 -0.0782 -0.7554 -1.4465
 1568SOL    HW2 4739   3.650   3.994   0.118  0.6898 -1.1372 -0.1455
 1569SOL     OW 4740   0.975   4.103   1.850 -0.3619  0.0397  0.7869
 1569SOL    HW1 4741   1.051   4.158   1.870 -0.3754 -0.1777  1.4691
 1569SOL    HW2 4742   0.943   4.135   1.765 -0.7051  1.4702  1.4221
 1570SOL     OW 4743   3.624   1.091   1.761  0.0420  0.2340  0.0474
 1570SOL    HW1 4744   3.661   1.135   1.685  1.0085 -0.7082 -0.0500
 1570SOL    HW2 4745   3.699   1.050   1.804 -0.6120  0.0114  1.0144
 1571SOL     OW 4746   2.570   0.311   3.015 -0.1807 -0.3514 -0.2753
 1571SOL    HW1 4747   2.548   0.264   2.934 -0.7385  0.0451 -0.3605
 1571SOL    HW2 4748   2.625   0.384   2.986 -1.1346  0.3374 -0.4359
 1572SOL     OW 4749   0.470   3.416   1.826  0.8335 -0.0522  0.1912
 1572SOL    HW1 4750   0.500   3.354   1.760 -0.5506 -2.6585  1.7931
 1572SOL    HW2 4751   0.418   3.480   1.778 -0.0083 -1.7693 -1.3271
 1573SOL     OW 4752   2.017   2.265   2.443 -0.4977  0.2984  0.1931
 1573SOL    HW1 4753   2.092   2.219   2.480 -2.2350 -2.2170  0.8523
 1573SOL    HW2 4754   1.975   2.307   2.518 -0.8200  0.0690  0.1414
 1574SOL     OW 4755   0.071   2.986   2.006  0.1852  0.2569 -0.1773
 1574SOL    HW1 4756   0.109   3.065   1.968 -2.0340  2.9716  2.6203
 1574SOL    HW2 4757   0.073   3.002   2.101 -1.4639 -2.5363  0.4484
 1575SOL     OW 4758   4.390   0.595   1.327  0.1445 -0.1419 -0.0196
 1575SOL    HW1 4759   4.460   0.660   1.332 -1.3448  1.4639  1.2669
 1575SOL    HW2 4760   4.335   0.625   1.255  0.1468 -0.7620 -0.2905
 1576SOL     OW 4761   2.260   1.306   4.123  0.1547  0.4333  0.1155
 1576SOL    HW1 4762   2.311   1.379   4.087  0.9621 -0.2755 -0.2119
 1576SOL    HW2 4763   2.208   1.274   4.050  0.2127  0.3345  0.1173
 1577SOL     OW 4764   1.818   4.816   0.805 -0.2333 -0.0831 -0.8525
 1577SOL    HW1 4765   1.902   4.862   0.804 -0.2398  0.0065  0.5148
 1577SOL    HW2 4766   1.821   4.760   0.728  2.4923 -2.4591  0.7606
 1578SOL     OW 4767   3.929   0.474   1.099  0.4477 -0.2299 -0.5491
 1578SOL    HW1 4768   3.877   0.545   1.061 -0.0931 -0.2140  0.1783
 1578SOL    HW2 4769   3.868   0.431   1.159  1.2793 -0.2052  0.3375
 1579SOL     OW 4770   4.202   2.495   3.942 -0.3239  0.4563  0.5437
 1579SOL    HW1 4771   4.280   2.477   3.995  1.1622 -1.1117 -1.9587
 1579SOL    HW2 4772   4.146   2.419   3.956  0.3792 -0.3026 -0.5344
 1580SOL     OW 4773   0.531   3.311   1.363 -0.4361 -0.1608 -0.2272
 1580SOL    HW1 4774   0.449   3.345   1.397  0.3107  0.7974  0.6546
 1580SOL    HW2 4775   0.523   3.320   1.268  0.1172  3.5910 -0.0661
 1581SOL     OW 4776   3.336   3.074   4.724 -0.3128 -0.3771  0.1553
 1581SOL    HW1 4777   3.285   3.149   4.693 -0.0863 -1.0743 -2.1351
 1581SOL    HW2 4778   3.334   3.012   4.651  1.6065 -1.5320  0.9958
 1582SOL     OW 4779   1.519   3.068   4.952 -0.1630 -0.2754  0.9802
 1582SOL    HW1 4780   1.571   3.048   4.875 -0.7497 -1.0531  0.7793
 1582SOL    HW2 4781   1.581   3.059   5.025  0.4590  0.7148  0.6043
 1583SOL     OW 4782   3.412   2.082   1.424  0.0583  0.3840 -0.1749
 1583SOL    HW1 4783   3.375   2.169   1.405 -0.4258  0.2430  0.1036
 1583SOL    HW2 4784   3.354   2.046   1.492  0.3115 -0.1193 -0.2245
 1584SOL     OW 4785   1.703   2.062   4.135  0.4362  0.1115 -0.2271
 1584SOL    HW1 4786   1.697   2.108   4.219 -0.0636 -0.5316  0.0953
 1584SOL    HW2 4787   1.731   1.974   4.158 -0.1310 -0.1971 -0.6866
 1585SOL     OW 4788   2.358   1.806   2.289 -0.4292  0.6995 -0.4619
 1585SOL    HW1 4789   2.363   1.833   2.380  0.0940 -0.5419 -0.1029
 1585SOL    HW2 4790   2.345   1.712   2.292  2.4269  0.1579 -1.6457
 1586SOL     OW 4791   1.597   0.351   1.003 -0.2661 -0.2116 -0.4016
 1586SOL    HW1 4792   1.625   0.285   0.939  1.0181  1.0071 -1.1591
 1586SOL    HW2 4793   1.531   0.403   0.958 -2.1556 -1.6348  0.5934
 1587SOL     OW 4794   0.574   1.658   1.327 -0.7701 -0.0012  0.0172
 1587SOL    HW1 4795   0.661   1.619   1.340 -0.1906  0.7829 -1.2753
 1587SOL    HW2 4796   0.588   1.752   1.336 -1.4586  0.1432 -0.3436
 1588SOL     OW 4797   3.889   1.061   2.729 -0.5828  0.2606 -0.4299
 1588SOL    HW1 4798   3.959   1.126   2.719  0.0757 -0.3814 -0.0446
 1588SOL    HW2 4799   3.923   0.982   2.688 -0.9387 -0.1628  0.0775
 1589SOL     OW 4800   4.669   1.295   1.746 -0.1422  0.1759 -0.2455
 1589SOL    HW1 4801   4.764   1.306   1.747 -0.1058  0.0612 -1.3686
 1589SOL    HW2 4802   4.635   1.383   1.761  0.1533  0.5682 -1.7357
 1590SOL     OW 4803   4.339   0.052   0.095 -0.1730 -0.1639  0.3758
 1590SOL    HW1 4804   4.387   0.135   0.106 -0.6284 -0.0788  1.9046
 1590SOL    HW2 4805   4.254   0.078   0.059  0.4859 -0.2191 -1.3382
 1591SOL     OW 4806   2.994   0.697   1.241 -0.1339 -0.3459  0.2428
 1591SOL    HW1 4807   3.002   0.703   1.145  0.9740 -0.1847  0.3336
 1591SOL    HW2 4808   2.926   0.762   1.263  0.8828  0.9453 -0.2786
 1592SOL     OW 4809   2.116   1.337   2.312 -0.3716 -0.6174  0.6009
 1592SOL    HW1 4810   2.121   1.432   2.303 -1.0762 -0.3243  2.7415
 1592SOL    HW2 4811   2.050   1.310   2.248  0.5608  0.1598 -0.7518
 1593SOL     OW 4812   2.757   2.979   4.838 -0.1627 -0.0896 -0.2504
 1593SOL    HW1 4813   2.694   2.940   4.899  1.0070 -3.4927 -1.0523
 1593SOL    HW2 4814   2.703   3.017   4.769 -1.3867  0.1410  0.7956
 1594SOL     OW 4815   3.587   2.200   3.134  0.6650  0.1154  0.2895
 1594SOL    HW1 4816   3.623   2.287   3.154  0.8362 -0.2674  1.7754
 1594SOL    HW2 4817   3.633   2.173   3.054 -0.2731  1.8666 -0.9027
 1595SOL     OW 4818   1.191   3.814   2.505  0.0262 -0.3320 -0.1505
 1595SOL    HW1 4819   1.212   3.837   2.414  1.9206 -0.4730  0.2100
 1595SOL    HW2 4820   1.137   3.735   2.497 -1.6628  0.8628 -1.1874
 1596SOL     OW 4821   2.249   1.994   4.555 -0.6525 -0.3343  0.3400
 1596SOL    HW1 4822   2.344   2.007   4.555 -0.7924  0.7598  0.1981
 1596SOL    HW2 4823   2.234   1.927   4.623  0.0487  0.8672  1.7369
 1597SOL     OW 4824   4.848   4.857   2.839 -0.0104 -0.2108  0.0334
 1597SOL    HW1 4825   4.901   4.836   2.762 -0.3555 -0.7167 -0.0761
 1597SOL    HW2 4826   4.911   4.867   2.910  0.3020  0.1541 -0.2927
 1598SOL     OW 4827   2.424   0.743   0.422 -0.3640  0.0034 -0.2295
 1598SOL    HW1 4828   2.482   0.771   0.350  0.1443  1.1131  0.5727
 1598SOL    HW2 4829   2.337   0.738   0.382  0.1305 -0.7746 -1.2417
 1599SOL     OW 4830   1.283   2.095   0.056  0.5227  0.2149  0.2583
 1599SOL    HW1 4831   1.218   2.160   0.030  0.9568  0.9106  0.8896
 1599SOL    HW2 4832   1.303   2.047  -0.025  2.9143  3.2303 -1.1345
 1600SOL     OW 4833   1.701   1.016   4.578 -0.3619  0.5918  0.6271
 1600SOL    HW1 4834   1.759   1.015   4.502  0.5451  0.5706  1.2989
 1600SOL    HW2 4835   1.729   0.941   4.631 -1.7288 -0.0614  0.4424
 1601SOL     OW 4836   1.609   2.657   0.781 -0.1576 -0.1842  0.7706
 1601SOL    HW1 4837   1.685   2.678   0.835 -0.7872  1.3118  1.1364
 1601SOL    HW2 4838   1.646   2.623   0.699  0.8283 -1.2958  1.6546
 1602SOL     OW 4839   2.169   0.368   2.945 -0.4793 -0.2149  0.4952
 1602SOL    HW1 4840   2.206   0.309   3.010  0.4051  1.6095  1.7151
 1602SOL    HW2 4841   2.233   0.368   2.874 -1.3920 -2.1176 -0.4218
 1603SOL     OW 4842   0.643   4.532   3.842 -0.5688 -0.1782 -0.1631
 1603SOL    HW1 4843   0.611   4.622   3.831 -0.6149 -0.2900 -1.0356
 1603SOL    HW2 4844   0.608   4.504   3.926 -0.9705  0.4532 -0.1126
 1604SOL     OW 4845   4.539   2.657   1.337 -0.5530  0.4461 -0.4112
 1604SOL    HW1 4846   4.533   2.587   1.271  1.5482 -1.3172  1.1146
 1604SOL    HW2 4847   4.450   2.664   1.371 -0.4986 -3.6185  1.2669
 1605SOL     OW 4848   4.103   0.915   3.479  0.0050  0.1375  0.2234
 1605SOL    HW1 4849   4.166   0.905   3.551  1.4909 -2.7354 -1.2804
 1605SOL    HW2 4850   4.110   1.006   3.453  1.3413  0.6058  2.0234
 1606SOL     OW 4851   0.233   3.902   4.647  0.3059  0.1682 -0.0964
 1606SOL    HW1 4852   0.235   3.933   4.557 -0.6024 -0.1244 -0.2299
 1606SOL    HW2 4853   0.266   3.812   4.642 -3.3077 -1.3258 -0.8276
 1607SOL     OW 4854   0.258   3.122   1.635 -0.5611 -0.2823 -0.7259
 1607SOL    HW1 4855   0.263   3.154   1.725 -0.1578  0.3347 -0.9611
 1607SOL    HW2 4856   0.283   3.030   1.641 -1.0069 -0.3713 -0.1429
 1608SOL     OW 4857   2.641   0.005   1.698 -0.3240 -0.4587  0.6118
 1608SOL    HW1 4858   2.660  -0.032   1.612  2.4878 -1.1679  1.4180
 1608SOL    HW2 4859   2.574   0.071   1.682 -0.6222 -1.2873 -1.9334
 1609SOL     OW 4860   2.665   0.156   2.280 -0.3963  0.3646 -0.8310
 1609SOL    HW1 4861   2.749   0.111   2.289 -0.2821  0.6634 -0.3250
 1609SOL    HW2 4862   2.636   0.170   2.371 -1.5155 -0.7084 -1.0004
 1610SOL     OW 4863   0.263   4.649   3.039 -0.1810 -0.1110  0.5093
 1610SOL    HW1 4864   0.321   4.722   3.061 -0.7866  0.4352  0.2975
 1610SOL    HW2 4865   0.188   4.659   3.098  1.1016 -2.3636  2.7497
 1611SOL     OW 4866   3.584   4.751   3.715 -0.7188  0.0311 -0.4491
 1611SOL    HW1 4867   3.516   4.801   3.761 -1.1519  1.2344 -2.2723
 1611SOL    HW2 4868   3.665   4.799   3.732 -0.7673  0.0960 -0.3998
 1612SOL     OW 4869   2.877   1.458   0.119  0.2785  0.1139 -0.7116
 1612SOL    HW1 4870   2.873   1.488   0.210  1.7641  1.6897 -1.1233
 1612SOL    HW2 4871   2.787   1.430   0.100 -1.1241  3.6412 -0.0094
 1613SOL     OW 4872   4.473   4.081   4.564  0.1248 -0.2183 -0.5354
 1613SOL    HW1 4873   4.514   4.161   4.532 -0.0370 -0.2697 -0.8711
 1613SOL    HW2 4874   4.379   4.097   4.557  0.0604  0.1297  0.8064
 1614SOL     OW 4875   2.613   2.358   4.495  0.3232 -0.1682  0.6710
 1614SOL    HW1 4876   2.651   2.432   4.543  0.2292  0.1800  0.2220
 1614SOL    HW2 4877   2.533   2.393   4.456 -0.6322 -0.9740  1.8399
 1615SOL     OW 4878   2.243   3.486   0.671  0.4291 -0.0094  0.1401
 1615SOL    HW1 4879   2.243   3.516   0.580 -0.8119  1.0363  0.4474
 1615SOL    HW2 4880   2.282   3.399   0.668  2.9276  1.0443 -1.0183
 1616SOL     OW 4881   1.391   2.332   1.179 -0.9082  0.0073  0.2459
 1616SOL    HW1 4882   1.321   2.307   1.239  0.0007 -1.3822  0.7823
 1616SOL    HW2 4883   1.448   2.389   1.231 -0.4154 -0.7473  0.5411
 1617SOL     OW 4884   1.306   3.326   4.334  0.1308 -0.2698 -0.0993
 1617SOL    HW1 4885   1.297   3.395   4.269  1.6765 -0.2298 -0.2930
 1617SOL    HW2 4886   1.220   3.322   4.376  0.2248  2.3828  0.5359
 1618SOL     OW 4887   0.383   2.124   3.879 -0.1233  0.1287 -0.4507
 1618SOL    HW1 4888   0.303   2.080   3.851  0.7982 -1.7234 -0.3161
 1618SOL    HW2 4889   0.449   2.095   3.817  0.5618  1.2165 -0.2458
 1619SOL     OW 4890   1.318   1.967   4.743 -0.1286  0.0263 -0.2006
 1619SOL    HW1 4891   1.262   1.891   4.726 -0.2395 -0.0462  0.4524
 1619SOL    HW2 4892   1.284   2.035   4.686 -0.6027 -0.1517 -0.1326
 1620SOL     OW 4893   3.126   2.580   2.896  0.3472 -0.2608 -0.1195
 1620SOL    HW1 4894   3.082   2.520   2.957  0.3233 -1.9330 -1.7102
 1620SOL    HW2 4895   3.216   2.549   2.892  0.1729 -0.6290 -1.4750
 1621SOL     OW 4896   1.211   0.952   0.482 -0.1397 -0.1643 -0.3378
 1621SOL    HW1 4897   1.162   0.871   0.495 -0.5844  0.1012 -0.3289
 1621SOL    HW2 4898   1.259   0.965   0.563  2.2664 -1.9545 -1.3657
 1622SOL     OW 4899   0.087   4.197   1.634  1.1074 -0.2016  0.5914
 1622SOL    HW1 4900   0.051   4.141   1.704  0.6516 -1.2728 -0.4657
 1622SOL    HW2 4901   0.093   4.284   1.674 -0.0134 -0.5877  1.6810
 1623SOL     OW 4902   2.865   4.619   4.846 -0.4984  0.0668 -0.1366
 1623SOL    HW1 4903   2.796   4.653   4.789  0.3743 -1.0120 -1.9109
 1623SOL    HW2 4904   2.934   4.686   4.844 -0.6638  0.2453  0.0556
 1624SOL     OW 4905   1.733   1.777   0.324 -0.0689  1.1399 -0.5122
 1624SOL    HW1 4906   1.821   1.803   0.351  0.1988 -1.3515  1.3965
 1624SOL    HW2 4907   1.686   1.860   0.312  2.3457  2.5162 -1.0587
 1625SOL     OW 4908   0.824   1.383   2.597  0.0060 -0.5007 -0.0824
 1625SOL    HW1 4909   0.802   1.339   2.679  1.3416 -2.1295 -0.5392
 1625SOL    HW2 4910   0.855   1.470   2.624 -3.1588  0.4696  0.8032
 1626SOL     OW 4911   3.965   4.499   3.450  0.4115  0.0460  0.0728
 1626SOL    HW1 4912   4.057   4.513   3.472  0.8917 -2.3731 -0.1388
 1626SOL    HW2 4913   3.952   4.404   3.458 -1.3849 -0.0300 -2.4509
 1627SOL     OW 4914   0.691   0.163   2.688  0.2341  0.4399 -0.1357
 1627SOL    HW1 4915   0.672   0.249   2.725 -0.9896 -0.6165  1.8726
 1627SOL    HW2 4916   0.707   0.107   2.764  0.7527 -1.1722 -1.3673
 1628SOL     OW 4917   3.234   1.879   4.686 -0.0001  0.1999 -0.2524
 1628SOL    HW1 4918   3.143   1.868   4.660  0.1814 -0.8712 -0.4476
 1628SOL    HW2 4919   3.233   1.871   4.782 -0.2151  0.9964 -0.1797
 1629SOL     OW 4920   3.145   0.683   1.473 -0.2683  0.0493  0.2729
 1629SOL    HW1 4921   3.098   0.748   1.526 -0.6939 -0.6270  0.7427
 1629SOL    HW2 4922   3.100   0.684   1.389 -1.5983 -1.0892  0.9448
 1630SOL     OW 4923   0.744   4.875   2.356 -0.0279  0.2244 -0.1580
 1630SOL    HW1 4924   0.667   4.927   2.380 -0.8346 -0.8068 -0.3696
 1630SOL    HW2 4925   0.791   4.862   2.438  0.7620  2.1110 -0.2662
 1631SOL     OW 4926   4.640   2.801   3.035 -0.3236  0.2613 -0.2947
 1631SOL    HW1 4927   4.599   2.754   3.108  0.0204 -0.4813 -0.5653
 1631SOL    HW2 4928   4.580   2.790   2.962  1.1714 -2.5494 -1.2660
 1632SOL     OW 4929   0.523   2.985   4.402  0.4454  0.6094  0.3564
 1632SOL    HW1 4930   0.504   3.076   4.423 -0.2641  0.9326 -1.5433
 1632SOL    HW2 4931   0.454   2.959   4.341  0.7419 -1.1598  0.7111
 1633SOL     OW 4932   4.620   2.425   0.923  0.4370  0.2030  0.8008
 1633SOL    HW1 4933   4.692   2.380   0.878  0.2523 -0.1845  0.8883
 1633SOL    HW2 4934   4.620   2.513   0.885  0.9357  0.1984  0.7765
 1634SOL     OW 4935   4.230   1.283   3.790  0.2536  0.1345  0.1060
 1634SOL    HW1 4936   4.201   1.217   3.853  0.8732 -0.6512 -0.4112
 1634SOL    HW2 4937   4.318   1.308   3.820  0.9345 -0.9104 -0.9269
 1635SOL     OW 4938   0.075   3.914   2.757 -0.1862 -0.3103 -0.0547
 1635SOL    HW1 4939   0.076   3.826   2.719  0.0974 -0.5615  0.5182
 1635SOL    HW2 4940   0.113   3.903   2.844 -0.9333  0.2311  0.3502
 1636SOL     OW 4941   2.998   1.823   1.471 -0.1734 -0.0077  0.5462
 1636SOL    HW1 4942   2.923   1.835   1.413 -0.2757 -1.2288  0.3957
 1636SOL    HW2 4943   3.050   1.754   1.430 -0.3951 -1.1139  2.0312
 1637SOL     OW 4944   2.148   3.767   0.142 -0.0673  0.2035 -0.0782
 1637SOL    HW1 4945   2.130   3.740   0.052  0.0949 -0.4145  0.0690
 1637SOL    HW2 4946   2.100   3.850   0.152 -0.7257 -0.1169 -0.4905
 1638SOL     OW 4947   3.818   2.603   0.411  0.2336 -0.0979  0.3625
 1638SOL    HW1 4948   3.752   2.542   0.377 -0.3188  0.6282  0.0837
 1638SOL    HW2 4949   3.823   2.671   0.344  1.5916 -0.3564  0.1860
 1639SOL     OW 4950   4.847   2.751   3.670  0.1210 -0.2304  0.1458
 1639SOL    HW1 4951   4.827   2.731   3.579 -0.3658 -0.8496  0.3838
 1639SOL    HW2 4952   4.828   2.845   3.678  2.1701  0.3353 -0.9069
 1640SOL     OW 4953   3.017   0.402   4.722  0.8044  0.5024  0.2592
 1640SOL    HW1 4954   3.086   0.347   4.686 -0.4695  0.0815 -1.7607
 1640SOL    HW2 4955   2.937   0.371   4.679 -0.8433  0.2636  3.2717
 1641SOL     OW 4956   1.257   3.946   3.197  0.4077 -0.3623  0.2853
 1641SOL    HW1 4957   1.266   4.032   3.156 -0.4724 -0.6464 -0.5276
 1641SOL    HW2 4958   1.275   3.884   3.127 -1.9591 -0.8612  0.0536
 1642SOL     OW 4959   4.406   0.204   1.290 -0.1753 -0.2510  0.5219
 1642SOL    HW1 4960   4.320   0.245   1.280  0.0077 -0.2372 -1.4798
 1642SOL    HW2 4961   4.464   0.276   1.315 -0.5705 -0.0659  0.9077
 1643SOL     OW 4962   2.662   3.194   0.455 -0.0969 -0.3162 -0.4681
 1643SOL    HW1 4963   2.718   3.257   0.501 -0.1193 -0.3138 -0.4439
 1643SOL    HW2 4964   2.578   3.239   0.447  0.7709  1.0335 -3.4373
 1644SOL     OW 4965   1.440   4.659   4.884 -0.2379  0.3689  0.1597
 1644SOL    HW1 4966   1.420   4.641   4.792 -1.6638 -3.1010  1.0093
 1644SOL    HW2 4967   1.530   4.693   4.883 -0.1303  0.1906 -2.4543
 1645SOL     OW 4968   2.766   3.493   2.479  0.1261 -0.2583 -0.0809
 1645SOL    HW1 4969   2.758   3.413   2.530  0.8131 -0.3268 -0.0706
 1645SOL    HW2 4970   2.852   3.529   2.503 -0.0941  0.3795 -0.2229
 1646SOL     OW 4971   2.402   4.457   0.047 -0.1813  0.4736 -0.1107
 1646SOL    HW1 4972   2.462   4.493  -0.018  0.7038 -2.2581 -0.9525
 1646SOL    HW2 4973   2.358   4.385   0.001 -1.7732  0.3770  1.4513
 1647SOL     OW 4974   0.255   0.314   2.045  0.2683  0.4896  0.1003
 1647SOL    HW1 4975   0.213   0.400   2.047  1.0478  0.8881  1.6786
 1647SOL    HW2 4976   0.188   0.254   2.077  0.2794  0.8325  0.8016
 1648SOL     OW 4977   3.041   4.660   2.967  0.2414 -0.1931  0.1132
 1648SOL    HW1 4978   3.075   4.599   2.902 -0.1899  0.2942 -0.5841
 1648SOL    HW2 4979   2.954   4.684   2.934  0.4233  0.8354  0.3550
 1649SOL     OW 4980   3.196   3.891   3.521  0.4561  0.6453  0.1169
 1649SOL    HW1 4981   3.166   3.967   3.471 -0.6630 -0.1180 -0.4372
 1649SOL    HW2 4982   3.133   3.884   3.593  0.5006  0.2030  0.1149
 1650SOL     OW 4983   3.520   2.900   3.689  0.3798 -0.3138  0.2377
 1650SOL    HW1 4984   3.566   2.982   3.701  0.4495 -0.4493  0.9276
 1650SOL    HW2 4985   3.584   2.832   3.709  0.0880 -0.5158  0.5146
 1651SOL     OW 4986   4.752   0.045   0.048 -0.7861 -0.7088  0.2831
 1651SOL    HW1 4987   4.714  -0.042   0.053 -0.3744 -1.1457 -2.4507
 1651SOL    HW2 4988   4.699   0.091  -0.017 -0.4833  0.8210  1.0660
 1652SOL     OW 4989   2.197   2.223   4.406  0.9048  0.5382  0.0917
 1652SOL    HW1 4990   2.239   2.150   4.450 -0.2924  0.7366  1.6392
 1652SOL    HW2 4991   2.187   2.290   4.473 -1.0551  0.8242 -0.4071
 1653SOL     OW 4992   2.100   0.204   2.058 -0.9924 -0.5651 -0.1518
 1653SOL    HW1 4993   2.123   0.236   1.971  1.6373 -1.8692 -0.0189
 1653SOL    HW2 4994   2.050   0.124   2.042 -0.7225 -0.6712 -0.4754
 1654SOL     OW 4995   2.027   0.069   1.660  0.1554 -0.2089 -0.0463
 1654SOL    HW1 4996   2.027   0.010   1.735  2.4838 -0.5230 -0.2070
 1654SOL    HW2 4997   1.963   0.137   1.683 -1.8283 -2.1839  0.5938
 1655SOL     OW 4998   3.739   4.587   2.516 -0.2308  0.0947 -0.1914
 1655SOL    HW1 4999   3.737   4.683   2.518 -0.4263  0.0916 -0.1790
 1655SOL    HW2 5000   3.817   4.566   2.466 -0.0037  0.2584  0.0893
 1656SOL     OW 5001   2.863   0.669   4.423  0.0462  0.2621 -0.1286
 1656SOL    HW1 5002   2.937   0.697   4.477 -1.3529 -0.6222  2.3839
 1656SOL    HW2 5003   2.833   0.750   4.381  1.3629  0.9233  0.1412
 1657SOL     OW 5004   0.746   1.791   1.808 -0.1461  0.2502 -0.0659
 1657SOL    HW1 5005   0.837   1.769   1.787 -0.5021 -2.0501  0.5495
 1657SOL    HW2 5006   0.694   1.725   1.762 -1.5020  1.2609 -0.0464
 1658SOL     OW 5007   3.808   2.587   4.704  0.2693 -0.2588 -0.2344
 1658SOL    HW1 5008   3.768   2.517   4.653  0.2489 -1.6957  1.6497
 1658SOL    HW2 5009   3.734   2.643   4.731 -0.1704 -1.3010  0.8376
 1659SOL     OW 5010   1.351   2.141   0.313  0.2997 -0.2211 -0.3695
 1659SOL    HW1 5011   1.337   2.233   0.336 -0.2215 -0.7592  1.6825
 1659SOL    HW2 5012   1.319   2.134   0.223 -0.2133  1.4725 -0.3570
 1660SOL     OW 5013   1.239   2.980   0.055  0.5945 -0.1205 -0.0933
 1660SOL    HW1 5014   1.331   3.006   0.064  0.8368 -1.1409  0.6725
 1660SOL    HW2 5015   1.197   3.053   0.011  1.0512  1.9138  2.6054
 1661SOL     OW 5016   2.553   4.180   4.679 -0.4324  0.2342  0.1403
 1661SOL    HW1 5017   2.497   4.219   4.611  0.6196  1.2109 -0.2026
 1661SOL    HW2 5018   2.598   4.255   4.718  1.8318 -0.5942 -0.7002
 1662SOL     OW 5019   4.333   2.192   2.091 -0.9951  0.1508  0.4409
 1662SOL    HW1 5020   4.330   2.216   1.999 -0.3435 -0.7218  0.1826
 1662SOL    HW2 5021   4.419   2.223   2.121 -0.7618 -0.5183  0.4772
 1663SOL     OW 5022   2.371   1.473   2.440 -0.7406  0.0832  0.0250
 1663SOL    HW1 5023   2.285   1.452   2.477 -1.0379 -1.8606 -1.5999
 1663SOL    HW2 5024   2.357   1.477   2.346  0.8422  0.2548 -0.2295
 1664SOL     OW 5025   4.203   1.818   1.216 -0.1956  0.0333  0.2903
 1664SOL    HW1 5026   4.172   1.848   1.302 -2.6720 -0.0920 -0.4787
 1664SOL    HW2 5027   4.252   1.738   1.235 -1.4923 -0.5091  1.5332
 1665SOL     OW 5028   0.438   0.945   3.032  0.1264  0.1728 -0.7242
 1665SOL    HW1 5029   0.422   0.885   3.104  1.5238 -0.2418 -0.7333
 1665SOL    HW2 5030   0.432   0.890   2.954 -0.4337  0.4362 -0.8780
 1666SOL     OW 5031   1.195   3.565   3.681  0.0139  0.1583  0.5004
 1666SOL    HW1 5032   1.229   3.651   3.656  0.2446  0.7234  2.5343
 1666SOL    HW2 5033   1.109   3.559   3.639  0.3206  1.0527 -0.2749
 1667SOL     OW 5034   0.248   4.169   2.007 -0.3912 -0.4286 -0.0900
 1667SOL    HW1 5035   0.335   4.134   1.987 -0.2439 -1.0218  1.4176
 1667SOL    HW2 5036   0.253   4.193   2.100 -1.9845 -0.9523  0.1617
 1668SOL     OW 5037   3.423   3.858   0.396  0.3570 -0.1527  0.5178
 1668SOL    HW1 5038   3.518   3.846   0.385  0.5457  1.0018  0.7972
 1668SOL    HW2 5039   3.408   3.950   0.376 -0.8882 -0.5723 -0.6180
 1669SOL     OW 5040   3.296   2.776   3.348 -0.6563  0.2063  0.1420
 1669SOL    HW1 5041   3.356   2.802   3.278 -1.2053 -2.0504 -1.3007
 1669SOL    HW2 5042   3.280   2.683   3.332 -4.5039  0.6529  0.4375
 1670SOL     OW 5043   1.140   2.038   3.314 -0.4618 -0.1354  0.0548
 1670SOL    HW1 5044   1.145   2.109   3.378 -0.1434  1.5837 -1.7792
 1670SOL    HW2 5045   1.220   2.047   3.262  0.0361 -2.4358  0.3075
 1671SOL     OW 5046   3.967   0.906   0.434  0.2310 -0.0764  0.1950
 1671SOL    HW1 5047   4.001   0.838   0.375 -1.7944 -1.7120  0.8337
 1671SOL    HW2 5048   3.953   0.861   0.517 -1.4341  1.0288  0.5550
 1672SOL     OW 5049   0.378   4.714   4.373 -0.1515  0.1491 -0.4157
 1672SOL    HW1 5050   0.470   4.722   4.350 -0.3037 -1.1947 -1.5840
 1672SOL    HW2 5051   0.354   4.624   4.351 -1.2883 -0.1064  1.5896
 1673SOL     OW 5052   2.421   4.404   1.964 -0.3075 -0.2550 -0.1248
 1673SOL    HW1 5053   2.414   4.499   1.965 -1.0505 -0.2667 -1.7241
 1673SOL    HW2 5054   2.435   4.381   1.873 -1.3614 -1.7470  0.0513
 1674SOL     OW 5055   4.776   2.636   2.661 -0.0277  0.3040 -0.2189
 1674SOL    HW1 5056   4.708   2.695   2.693 -1.0359 -1.3048  0.7414
 1674SOL    HW2 5057   4.818   2.602   2.740 -1.3279 -2.3335 -0.5262
 1675SOL     OW 5058   3.745   4.277   2.400  0.0089 -0.3282  0.4582
 1675SOL    HW1 5059   3.766   4.197   2.351  1.2753  0.1610  0.1871
 1675SOL    HW2 5060   3.710   4.337   2.334 -1.1042 -0.6896  0.6905
 1676SOL     OW 5061   1.828   0.799   4.431  0.0449 -0.0277  0.3639
 1676SOL    HW1 5062   1.744   0.763   4.404  0.2581 -0.7979  0.7084
 1676SOL    HW2 5063   1.868   0.830   4.350 -1.1464  1.6210  0.3554
 1677SOL     OW 5064   1.697   0.891   0.628 -0.2569  0.7727 -0.1743
 1677SOL    HW1 5065   1.781   0.873   0.586 -0.1313  1.2696 -0.1452
 1677SOL    HW2 5066   1.676   0.810   0.675  0.0994  0.5708 -0.3569
 1678SOL     OW 5067   0.890   4.369   0.954  0.3178  0.0689  0.3293
 1678SOL    HW1 5068   0.800   4.355   0.985  0.3777  0.7373  0.8137
 1678SOL    HW2 5069   0.891   4.458   0.919  0.9995  0.3671  1.0811
 1679SOL     OW 5070   0.923   0.338   4.513 -0.0716  0.1628 -0.0566
 1679SOL    HW1 5071   0.936   0.289   4.431  0.8743  1.7104 -0.8870
 1679SOL    HW2 5072   0.974   0.290   4.578 -0.3466 -0.7539 -0.5041
 1680SOL     OW 5073   4.262   2.402   0.270  0.4206 -0.3638  0.4112
 1680SOL    HW1 5074   4.191   2.363   0.219  0.2918 -0.2872  0.5324
 1680SOL    HW2 5075   4.223   2.421   0.355  0.3196  0.5765  0.1590
 1681SOL     OW 5076   4.260   4.385   0.939  0.0412 -0.2483  0.5526
 1681SOL    HW1 5077   4.202   4.312   0.960  0.9904 -1.3096 -0.4052
 1681SOL    HW2 5078   4.324   4.386   1.009 -0.1533 -0.1311  0.7302
 1682SOL     OW 5079   2.441   2.300   0.811 -0.3016 -0.2136 -0.5076
 1682SOL    HW1 5080   2.475   2.286   0.899  0.5732 -0.7568 -0.9185
 1682SOL    HW2 5081   2.492   2.240   0.756  1.2351  2.1813 -1.8322
 1683SOL     OW 5082   2.619   2.953   0.352  0.2471  0.3914  0.1555
 1683SOL    HW1 5083   2.644   3.041   0.379  1.2874 -0.0841  0.8036
 1683SOL    HW2 5084   2.671   2.895   0.408 -2.1839 -0.6709  1.5022
 1684SOL     OW 5085   2.192   1.646   0.770 -0.0065 -0.2071  0.1972
 1684SOL    HW1 5086   2.198   1.711   0.839 -0.0537  0.1451 -0.1271
 1684SOL    HW2 5087   2.105   1.658   0.731  0.7668  1.0035 -1.2755
 1685SOL     OW 5088   0.704   1.991   4.643  0.2280 -0.3841 -0.0182
 1685SOL    HW1 5089   0.730   1.960   4.729 -0.2316  0.5903  0.4944
 1685SOL    HW2 5090   0.635   1.931   4.615 -0.1032 -0.3029  0.6034
 1686SOL     OW 5091   1.990   1.481   0.648 -0.0992 -0.0564 -0.5661
 1686SOL    HW1 5092   2.017   1.391   0.633  1.1958 -0.1804  2.0138
 1686SOL    HW2 5093   1.959   1.483   0.739 -0.7948  1.9462 -0.7798
 1687SOL     OW 5094   3.811   3.589   4.829 -0.1521 -0.3057  0.2225
 1687SOL    HW1 5095   3.803   3.604   4.924  0.3864  1.6143  0.0056
 1687SOL    HW2 5096   3.905   3.590   4.813 -0.2660  0.5514 -0.4719
 1688SOL     OW 5097   1.630   3.776   4.907  0.5560  0.6698  0.5145
 1688SOL    HW1 5098   1.672   3.796   4.991  1.0779  1.5841  0.0554
 1688SOL    HW2 5099   1.588   3.858   4.882  2.5543  1.2211 -1.3308
 1689SOL     OW 5100   3.981   4.234   3.607 -0.1183  0.7118  0.8795
 1689SOL    HW1 5101   3.923   4.195   3.542  0.4428 -2.1733  1.9689
 1689SOL    HW2 5102   3.953   4.196   3.690  1.5936  1.3552  1.8025
 1690SOL     OW 5103   3.452   0.060   0.534  0.5697  0.0741 -0.3674
 1690SOL    HW1 5104   3.535   0.093   0.500  1.4312 -1.5938  0.0174
 1690SOL    HW2 5105   3.448  -0.030   0.504 -0.5100 -0.2487  0.6660
 1691SOL     OW 5106   2.421   0.517   2.266  0.4793 -0.0668  0.2408
 1691SOL    HW1 5107   2.349   0.456   2.251 -0.9265  1.8865 -1.5376
 1691SOL    HW2 5108   2.419   0.535   2.360 -0.1291 -1.4421  0.5121
 1692SOL     OW 5109   0.001   1.567   3.378 -0.3638  0.4355 -0.3977
 1692SOL    HW1 5110  -0.029   1.486   3.419  0.6695 -0.3071 -1.0592
 1692SOL    HW2 5111  -0.054   1.577   3.300  0.2372 -0.2543 -0.9292
 1693SOL     OW 5112   3.693   3.585   4.412  0.2922  0.3273 -0.1656
 1693SOL    HW1 5113   3.761   3.614   4.472  2.0275 -0.4546 -1.6156
 1693SOL    HW2 5114   3.611   3.601   4.457  1.3180  3.1323  0.9092
 1694SOL     OW 5115   4.909   0.177   0.269 -0.2939 -0.1862 -0.0352
 1694SOL    HW1 5116   4.838   0.154   0.209 -0.4357 -1.2591  0.5086
 1694SOL    HW2 5117   4.951   0.253   0.229 -1.9038  0.6485 -0.2549
 1695SOL     OW 5118   4.176   0.906   2.775  0.5031 -0.6102 -0.1438
 1695SOL    HW1 5119   4.113   0.847   2.735 -0.4148  0.4763 -0.3565
 1695SOL    HW2 5120   4.246   0.914   2.710  0.5581 -1.3259 -0.1777
 1696SOL     OW 5121   2.225   3.513   0.397  0.5800 -0.9127 -0.0862
 1696SOL    HW1 5122   2.149   3.461   0.371  0.8580 -2.1873  1.5043
 1696SOL    HW2 5123   2.223   3.590   0.339  0.0423 -2.5597 -2.3888
 1697SOL     OW 5124   4.340   0.620   2.664 -0.1336  0.5402 -0.1598
 1697SOL    HW1 5125   4.257   0.572   2.659  0.8678 -1.5121  1.3901
 1697SOL    HW2 5126   4.350   0.660   2.578 -1.6409 -1.0756 -1.1544
 1698SOL     OW 5127   3.078   4.177   4.917 -0.0022  0.0356 -0.3119
 1698SOL    HW1 5128   3.169   4.188   4.890  0.4841 -0.6789  0.9655
 1698SOL    HW2 5129   3.071   4.227   4.999 -0.2587 -1.3646  0.5514
 1699SOL     OW 5130   1.027   4.830   3.427 -0.3772  0.2990 -0.0662
 1699SOL    HW1 5131   1.056   4.897   3.366  0.5304 -0.2965 -0.3239
 1699SOL    HW2 5132   0.935   4.850   3.444 -0.3316  1.1384 -0.7333
 1700SOL     OW 5133   3.745   2.176   2.851 -0.3870 -0.2072 -0.3739
 1700SOL    HW1 5134   3.805   2.191   2.925 -0.1515 -0.7524 -0.4497
 1700SOL    HW2 5135   3.800   2.190   2.774 -0.3045 -0.9156 -0.4442
 1701SOL     OW 5136   0.313   2.914   3.073  0.1677  0.3901 -0.6253
 1701SOL    HW1 5137   0.319   2.849   3.003  2.4715  0.1396 -0.2913
 1701SOL    HW2 5138   0.401   2.950   3.080 -0.2167  1.0865  1.5061
 1702SOL     OW 5139   4.711   1.430   3.269  0.1658  0.1574  0.0448
 1702SOL    HW1 5140   4.628   1.393   3.240 -0.7254  1.2124  1.1266
 1702SOL    HW2 5141   4.777   1.383   3.218 -1.0709 -0.7813 -0.7713
 1703SOL     OW 5142   1.868   0.166   4.282  0.0513  0.2003  0.0527
 1703SOL    HW1 5143   1.860   0.170   4.377 -0.3303 -4.5318  0.4560
 1703SOL    HW2 5144   1.949   0.118   4.266 -0.8066 -0.7207 -1.8933
 1704SOL     OW 5145   0.633   4.705   0.287 -0.5566 -0.2938 -0.1215
 1704SOL    HW1 5146   0.590   4.765   0.349 -1.4724 -1.4607  0.4061
 1704SOL    HW2 5147   0.564   4.680   0.226 -0.0249 -0.3319 -0.7161
 1705SOL     OW 5148   1.433   0.489   4.878  0.2384  0.1527  0.0911
 1705SOL    HW1 5149   1.375   0.432   4.929  1.1088 -1.8074 -0.9864
 1705SOL    HW2 5150   1.435   0.571   4.926 -0.8811 -0.8089  1.8712
 1706SOL     OW 5151   3.680   1.631   4.211 -0.1804 -0.3356  0.5622
 1706SOL    HW1 5152   3.633   1.548   4.217  1.5400 -1.3735  0.5704
 1706SOL    HW2 5153   3.666   1.673   4.296 -0.9914 -0.6616  0.5950
 1707SOL     OW 5154   2.400   3.847   3.506  0.0502  0.1743 -0.3353
 1707SOL    HW1 5155   2.477   3.791   3.518 -0.8321 -1.1932 -0.8179
 1707SOL    HW2 5156   2.328   3.785   3.496 -0.7052  1.3474 -2.8223
 1708SOL     OW 5157   2.988   4.501   2.042 -0.6379 -0.2618 -0.0793
 1708SOL    HW1 5158   3.017   4.421   2.085 -0.4083 -0.1310  0.0156
 1708SOL    HW2 5159   2.909   4.477   1.995 -0.8057 -0.4439  0.2942
 1709SOL     OW 5160   0.328   4.149   3.118 -0.5653  0.1240 -0.3452
 1709SOL    HW1 5161   0.261   4.165   3.184 -0.6432  0.1376 -0.4269
 1709SOL    HW2 5162   0.347   4.236   3.082  1.8717  0.6793  1.9399
 1710SOL     OW 5163   4.503   3.561   4.924 -0.4048  0.0670  0.1454
 1710SOL    HW1 5164   4.560   3.526   4.993  0.0905  1.7748  0.6558
 1710SOL    HW2 5165   4.414   3.539   4.953 -0.0752 -1.9778 -0.2879
 1711SOL     OW 5166   2.691   1.202   2.485 -0.8569 -0.0970 -0.0073
 1711SOL    HW1 5167   2.649   1.204   2.399 -0.2116  0.7325 -0.3081
 1711SOL    HW2 5168   2.649   1.272   2.534 -0.3414  0.2565 -0.0669
 1712SOL     OW 5169   0.033   0.226   2.327  0.5545 -0.0428  0.0674
 1712SOL    HW1 5170   0.114   0.276   2.325 -0.6381  1.9822 -0.0531
 1712SOL    HW2 5171  -0.006   0.247   2.412 -0.1408 -0.5183 -0.1262
 1713SOL     OW 5172   0.342   2.849   0.140  0.5441  0.3645  0.4734
 1713SOL    HW1 5173   0.381   2.767   0.172  1.6962 -0.1290 -2.0111
 1713SOL    HW2 5174   0.251   2.845   0.172  0.4005 -2.1713  0.0037
 1714SOL     OW 5175   1.195   3.808   4.409 -0.3284  0.0077  0.1422
 1714SOL    HW1 5176   1.190   3.880   4.471  0.4292  1.3183 -1.2453
 1714SOL    HW2 5177   1.189   3.729   4.463 -1.0255  1.0904  1.7161
 1715SOL     OW 5178   1.326   3.105   0.642  0.4467 -0.5686  0.2463
 1715SOL    HW1 5179   1.267   3.178   0.621  0.2634 -0.4130  1.2386
 1715SOL    HW2 5180   1.369   3.133   0.723  1.4080 -0.9662 -0.1169
 1716SOL     OW 5181   4.411   1.563   3.440 -0.0477 -0.2989  0.1105
 1716SOL    HW1 5182   4.375   1.594   3.523  1.7691 -0.6497  1.0754
 1716SOL    HW2 5183   4.471   1.493   3.464  3.3288  1.9739 -1.0658
 1717SOL     OW 5184   4.712   0.472   3.439 -0.5100  0.3657 -0.0708
 1717SOL    HW1 5185   4.726   0.385   3.400  1.2121  0.6855 -0.2396
 1717SOL    HW2 5186   4.625   0.498   3.408 -1.4717 -1.6643  0.7382
 1718SOL     OW 5187   0.283   4.860   3.940  0.1024 -0.1630 -0.2908
 1718SOL    HW1 5188   0.209   4.838   3.884 -0.0285 -0.8678  0.1506
 1718SOL    HW2 5189   0.293   4.784   3.998  0.5606  0.3332  0.2946
 1719SOL     OW 5190   0.414   2.611   4.889  0.0761 -0.0090  0.0336
 1719SOL    HW1 5191   0.328   2.650   4.901 -0.5734 -0.8151 -1.6751
 1719SOL    HW2 5192   0.401   2.543   4.823  2.4114  1.2692 -1.9015
 1720SOL     OW 5193   3.756   1.257   2.605  0.6270 -0.1225  0.0493
 1720SOL    HW1 5194   3.782   1.253   2.513 -0.4532  0.0417 -0.2799
 1720SOL    HW2 5195   3.798   1.181   2.646  0.2005 -0.8475 -0.8268
 1721SOL     OW 5196   0.561   4.774   3.259 -0.1125 -0.2987 -0.4843
 1721SOL    HW1 5197   0.651   4.756   3.230  1.1396  1.7320  1.7560
 1721SOL    HW2 5198   0.516   4.805   3.181  1.7308  0.5435 -1.2563
 1722SOL     OW 5199   1.596   3.016   2.691  0.0963  0.8829 -0.3402
 1722SOL    HW1 5200   1.611   2.925   2.717 -0.7522  0.9525  0.4847
 1722SOL    HW2 5201   1.616   3.066   2.770  0.2392  1.3851 -0.6918
 1723SOL     OW 5202   1.568   0.862   2.164  0.5677 -0.2911  0.4523
 1723SOL    HW1 5203   1.489   0.866   2.111  0.5852  1.6823  0.5262
 1723SOL    HW2 5204   1.640   0.876   2.101  0.7033  0.2008  0.7125
 1724SOL     OW 5205   1.396   3.389   3.643 -0.4964 -0.6531 -0.0875
 1724SOL    HW1 5206   1.330   3.457   3.633 -1.4173 -1.4757  0.2082
 1724SOL    HW2 5207   1.383   3.332   3.567 -0.7578 -1.3273  0.4504
 1725SOL     OW 5208   3.684   0.705   2.100  0.4206 -0.8546  0.2705
 1725SOL    HW1 5209   3.601   0.738   2.135  0.4661 -1.9664  1.5153
 1725SOL    HW2 5210   3.658   0.653   2.023 -0.0287 -1.0890  0.5733
 1726SOL     OW 5211   1.548   1.174   3.830  0.9038 -0.2122  0.4668
 1726SOL    HW1 5212   1.580   1.092   3.867  0.6624 -0.2450  0.6032
 1726SOL    HW2 5213   1.504   1.218   3.903  1.4083  0.2365  0.5054
 1727SOL     OW 5214   2.731   4.340   3.110 -0.0116 -0.0505  0.2803
 1727SOL    HW1 5215   2.757   4.307   3.024 -1.3128 -2.2772  0.6654
 1727SOL    HW2 5216   2.747   4.267   3.170 -1.0824  0.7299  1.5719
 1728SOL     OW 5217   0.244   1.815   1.850  0.2836  0.4614  0.4888
 1728SOL    HW1 5218   0.309   1.752   1.880  0.2836 -0.7620 -1.8578
 1728SOL    HW2 5219   0.165   1.793   1.898 -0.1965 -2.5514 -1.4614
 1729SOL     OW 5220   1.166   0.406   0.666 -0.4123  0.0445  0.0481
 1729SOL    HW1 5221   1.121   0.402   0.582  0.9101 -0.0266 -0.6837
 1729SOL    HW2 5222   1.199   0.317   0.680  0.0346  0.2359  0.2529
 1730SOL     OW 5223   0.159   0.848   3.401  0.0096  0.0551 -0.4964
 1730SOL    HW1 5224   0.146   0.806   3.486 -1.7059 -0.9468 -1.2036
 1730SOL    HW2 5225   0.214   0.788   3.352 -0.3625 -0.1558 -0.6546
 1731SOL     OW 5226   1.255   2.285   3.739 -0.0070 -0.0107 -0.4529
 1731SOL    HW1 5227   1.168   2.245   3.732 -0.0092 -0.4276  1.4557
 1731SOL    HW2 5228   1.315   2.216   3.711 -0.1648 -0.5639  0.5167
 1732SOL     OW 5229   4.770   0.621   2.314  0.1428 -0.4081  0.3124
 1732SOL    HW1 5230   4.713   0.650   2.386 -0.1751 -2.4809  0.9709
 1732SOL    HW2 5231   4.855   0.607   2.355  0.5293  0.4110 -0.1843
 1733SOL     OW 5232   2.827   3.682   0.813 -0.0527 -0.2387  0.1210
 1733SOL    HW1 5233   2.786   3.750   0.760 -0.3697 -0.5060  0.0213
 1733SOL    HW2 5234   2.759   3.615   0.823 -0.0114 -0.1662  0.9119
 1734SOL     OW 5235   2.073   2.544   1.680  0.0517  0.1267  0.1424
 1734SOL    HW1 5236   2.130   2.573   1.751  1.2597  0.5315 -0.9622
 1734SOL    HW2 5237   2.109   2.586   1.601 -2.3242  1.1615 -0.4780
 1735SOL     OW 5238   1.942   4.281   0.760  0.4519 -0.0710  0.0779
 1735SOL    HW1 5239   2.020   4.320   0.722  1.5151 -1.9308  0.2440
 1735SOL    HW2 5240   1.890   4.253   0.685 -0.4877  1.8451 -0.0543
 1736SOL     OW 5241   3.098   3.159   1.996 -0.6331 -0.0046 -0.1690
 1736SOL    HW1 5242   3.087   3.088   2.060  1.2100  0.4629  0.7176
 1736SOL    HW2 5243   3.151   3.120   1.927  0.5043  0.5221  0.3887
 1737SOL     OW 5244   2.097   4.768   2.893  0.1946 -0.4356  0.0112
 1737SOL    HW1 5245   2.096   4.684   2.939 -0.4973 -0.8751 -0.7831
 1737SOL    HW2 5246   2.184   4.805   2.912  0.5716 -1.4042  0.2152
 1738SOL     OW 5247   1.813   2.568   4.587  0.3226  0.3458  0.0484
 1738SOL    HW1 5248   1.794   2.538   4.498 -1.8082 -2.4478  1.3046
 1738SOL    HW2 5249   1.734   2.615   4.613  1.1984  1.7461  0.3032
 1739SOL     OW 5250   1.929   2.708   2.715  0.5494 -0.1927 -1.0831
 1739SOL    HW1 5251   1.836   2.719   2.735  0.6701 -2.7590  1.5010
 1739SOL    HW2 5252   1.971   2.787   2.750 -0.2487 -0.9499  1.8070
 1740SOL     OW 5253   0.875   3.732   2.754  0.1467  0.1281  0.2011
 1740SOL    HW1 5254   0.827   3.659   2.794 -1.8842 -0.8683 -3.5719
 1740SOL    HW2 5255   0.811   3.804   2.751  0.6230  0.5434 -0.1760
 1741SOL     OW 5256   0.830   1.247   1.379  0.0631  0.7826  0.0748
 1741SOL    HW1 5257   0.755   1.258   1.437 -0.8943 -0.3073 -0.8953
 1741SOL    HW2 5258   0.796   1.268   1.292  0.3520 -1.4959 -0.6509
 1742SOL     OW 5259   4.909   3.434   0.105 -0.0975 -0.0705 -0.0315
 1742SOL    HW1 5260   4.970   3.494   0.062 -0.8387  1.6828  1.2478
 1742SOL    HW2 5261   4.928   3.348   0.066  4.1976  0.0376  1.2939
 1743SOL     OW 5262   3.780   0.844   4.773 -0.0393  0.9319  0.2232
 1743SOL    HW1 5263   3.793   0.909   4.704 -1.3417  1.4882  0.4705
 1743SOL    HW2 5264   3.740   0.770   4.728 -0.8075  1.2606  0.3526
 1744SOL     OW 5265   1.062   3.665   4.877  0.7109  0.2425 -0.0042
 1744SOL    HW1 5266   0.969   3.652   4.857  0.9815 -1.1903 -0.4241
 1744SOL    HW2 5267   1.080   3.606   4.949  1.1835  0.9349  0.4640
 1745SOL     OW 5268   1.507   4.760   0.435  0.4872 -0.1897 -0.0198
 1745SOL    HW1 5269   1.496   4.810   0.354 -0.9223 -0.9754 -0.3672
 1745SOL    HW2 5270   1.577   4.698   0.416  0.0430 -0.4933 -0.7329
 1746SOL     OW 5271   3.478   1.652   4.786  0.0280 -0.0537 -0.0575
 1746SOL    HW1 5272   3.476   1.685   4.696 -0.2085  0.0378 -0.0187
 1746SOL    HW2 5273   3.566   1.673   4.817 -0.1019  0.5089 -0.0475
 1747SOL     OW 5274   3.109   0.656   2.168  0.2738 -0.2575 -0.9684
 1747SOL    HW1 5275   3.038   0.612   2.121 -0.1159  0.2857 -0.8841
 1747SOL    HW2 5276   3.189   0.614   2.134  0.0226  0.3564 -2.3747
 1748SOL     OW 5277   2.050   0.709   2.258 -0.0051  0.0740 -0.1183
 1748SOL    HW1 5278   1.971   0.661   2.282 -1.2324  1.1237 -1.7704
 1748SOL    HW2 5279   2.109   0.642   2.222 -1.1673 -0.4208 -1.1973
 1749SOL     OW 5280   4.024   0.771   4.075  0.6340  0.2120  0.3116
 1749SOL    HW1 5281   3.986   0.801   3.992  0.9501  1.3309  0.5580
 1749SOL    HW2 5282   4.027   0.675   4.067 -0.4806  0.2248 -0.4657
 1750SOL     OW 5283   1.689   2.210   3.559 -0.3519  0.1881  0.7203
 1750SOL    HW1 5284   1.756   2.145   3.582 -1.2762 -0.3455  2.0439
 1750SOL    HW2 5285   1.728   2.294   3.585  0.6837  0.1601 -0.6250
 1751SOL     OW 5286   0.775   3.367   0.841  0.4011  0.2891  0.3580
 1751SOL    HW1 5287   0.828   3.409   0.909  0.7393  2.4044 -1.1267
 1751SOL    HW2 5288   0.768   3.433   0.772 -0.7662 -1.4217 -1.2407
 1752SOL     OW 5289   0.608   3.638   1.078  0.7882 -0.2729  0.6507
 1752SOL    HW1 5290   0.613   3.718   1.131  1.4976  0.4299 -0.4403
 1752SOL    HW2 5291   0.552   3.663   1.004 -0.0717 -1.1967  0.9750
 1753SOL     OW 5292   0.723   3.061   3.482 -0.5020 -0.0769  0.0689
 1753SOL    HW1 5293   0.660   2.990   3.473 -0.6813  0.2574 -1.6199
 1753SOL    HW2 5294   0.769   3.042   3.564 -1.7138 -1.1798  0.5255
 1754SOL     OW 5295   2.220   1.977   2.105 -0.0859  0.2302 -0.3267
 1754SOL    HW1 5296   2.180   2.049   2.153 -1.6666 -1.4976  1.0827
 1754SOL    HW2 5297   2.273   1.931   2.170  0.8600  0.0528 -1.1924
 1755SOL     OW 5298   1.828   2.524   3.339 -0.1458 -0.2379 -0.0111
 1755SOL    HW1 5299   1.785   2.604   3.367  0.4080  1.2496 -2.9738
 1755SOL    HW2 5300   1.921   2.540   3.352 -0.0677 -0.6830  0.0227
 1756SOL     OW 5301   4.624   1.864   4.700  0.6120 -0.6208 -0.1014
 1756SOL    HW1 5302   4.546   1.895   4.746 -0.1312 -0.8078 -1.1755
 1756SOL    HW2 5303   4.673   1.814   4.764  0.5149  0.5956  0.9601
 1757SOL     OW 5304   1.309   0.309   3.105  0.2121 -0.0203 -0.1009
 1757SOL    HW1 5305   1.353   0.328   3.187 -1.6328  0.0624  0.9353
 1757SOL    HW2 5306   1.303   0.213   3.102  0.3280 -0.0252 -0.1524
 1758SOL     OW 5307   0.154   1.616   0.409  0.1403  0.2542 -0.5915
 1758SOL    HW1 5308   0.099   1.547   0.372 -0.3194  1.0612 -1.4549
 1758SOL    HW2 5309   0.153   1.685   0.343 -2.3825  2.6621  1.7069
 1759SOL     OW 5310   3.453   3.838   4.130 -0.5527  0.3677 -0.1359
 1759SOL    HW1 5311   3.402   3.862   4.208 -1.2901 -1.8716  0.1400
 1759SOL    HW2 5312   3.414   3.888   4.059 -2.0639 -0.0168  0.3873
 1760SOL     OW 5313   1.265   0.569   4.593  0.3108  0.0491  0.2743
 1760SOL    HW1 5314   1.193   0.532   4.645 -0.9492 -0.0328 -1.4333
 1760SOL    HW2 5315   1.322   0.494   4.575 -0.8796 -0.5919 -1.0101
 1761SOL     OW 5316   2.488   2.874   2.013  0.7725 -0.2774  0.0589
 1761SOL    HW1 5317   2.501   2.969   2.011 -1.9224  0.1579 -2.1542
 1761SOL    HW2 5318   2.512   2.845   1.925 -2.0332 -1.0027 -0.5428
 1762SOL     OW 5319   1.781   3.159   0.888 -0.4864 -0.3421 -0.2819
 1762SOL    HW1 5320   1.716   3.162   0.958  0.2773 -0.0966  0.4411
 1762SOL    HW2 5321   1.782   3.068   0.859 -1.4147 -0.2696 -0.5639
 1763SOL     OW 5322   0.700   0.945   4.745  0.0487 -0.1000  0.0143
 1763SOL    HW1 5323   0.690   1.037   4.721 -0.2938  0.0356  0.6505
 1763SOL    HW2 5324   0.753   0.947   4.825 -0.0904 -0.4475  0.1181
 1764SOL     OW 5325   3.996   2.795   1.401 -0.3349 -0.0941 -0.1319
 1764SOL    HW1 5326   3.908   2.760   1.393  0.3816 -1.8569 -0.8970
 1764SOL    HW2 5327   3.984   2.885   1.431 -2.3357 -0.5663  0.6188
 1765SOL     OW 5328   1.387   2.711   3.048  0.6648 -0.2668  0.0415
 1765SOL    HW1 5329   1.302   2.678   3.019  0.3397 -0.5397  1.2264
 1765SOL    HW2 5330   1.451   2.656   3.003  0.1714 -1.2005  0.4422
 1766SOL     OW 5331   1.679   4.792   4.442  0.4566  0.5112 -0.0498
 1766SOL    HW1 5332   1.625   4.739   4.383 -0.2288  0.9291  0.1914
 1766SOL    HW2 5333   1.761   4.743   4.450 -0.1321 -0.4741  0.1075
 1767SOL     OW 5334   4.358   1.692   3.698  0.1161 -0.1086 -0.1464
 1767SOL    HW1 5335   4.373   1.785   3.717  1.2641  0.3425 -2.8671
 1767SOL    HW2 5336   4.268   1.687   3.667  0.4344  0.3509 -1.1863
 1768SOL     OW 5337   0.549   4.790   3.882  0.2167 -0.0637 -0.0373
 1768SOL    HW1 5338   0.559   4.854   3.953 -0.2143  1.2969 -1.1686
 1768SOL    HW2 5339   0.459   4.760   3.889  0.1823  0.0480 -0.0036
 1769SOL     OW 5340   3.426   0.294   4.313  0.1732 -0.2773  0.7107
 1769SOL    HW1 5341   3.397   0.372   4.361 -0.3638 -0.8289  1.3032
 1769SOL    HW2 5342   3.399   0.221   4.368 -1.7832 -1.0115 -1.0749
 1770SOL     OW 5343   4.186   3.088   0.862 -0.2781 -0.0318 -0.0728
 1770SOL    HW1 5344   4.210   3.001   0.829  2.0486  0.5217 -0.0280
 1770SOL    HW2 5345   4.173   3.076   0.956  0.4884 -0.2636  0.0071
 1771SOL     OW 5346   3.500   4.127   4.516  0.7643  0.4950  0.4019
 1771SOL    HW1 5347   3.561   4.194   4.548  2.5382 -0.1943 -1.3380
 1771SOL    HW2 5348   3.540   4.044   4.540  0.0923  0.0285 -0.0423
 1772SOL     OW 5349   1.896   0.149   1.031 -0.1147 -0.1532 -0.2654
 1772SOL    HW1 5350   1.919   0.097   1.108  0.2614  0.8676  0.3342
 1772SOL    HW2 5351   1.952   0.115   0.962 -0.7219 -1.3371 -0.2001
 1773SOL     OW 5352   2.313   3.856   1.422  0.1674 -0.1291  0.1757
 1773SOL    HW1 5353   2.352   3.874   1.508 -1.4811  1.0944  0.7311
 1773SOL    HW2 5354   2.284   3.942   1.391 -2.4040 -0.9633  0.0403
 1774SOL     OW 5355   0.580   1.473   3.900  0.0758  0.1186  0.0817
 1774SOL    HW1 5356   0.550   1.564   3.900 -2.4219 -0.5079  3.2561
 1774SOL    HW2 5357   0.504   1.423   3.868  1.9076 -0.8985 -3.1168
 1775SOL     OW 5358   4.801   2.007   0.911  0.6852  0.3560 -0.3739
 1775SOL    HW1 5359   4.755   2.007   0.995 -0.6587  0.4815 -1.0955
 1775SOL    HW2 5360   4.797   2.098   0.881  1.7679  0.4561 -0.2731
 1776SOL     OW 5361   0.829   2.681   3.292  0.1071 -0.4541 -0.4024
 1776SOL    HW1 5362   0.743   2.640   3.307 -0.4060  1.0546  1.0328
 1776SOL    HW2 5363   0.830   2.699   3.198 -0.6304 -1.5684 -0.6560
 1777SOL     OW 5364   2.979   2.633   1.990 -0.0245 -0.4810 -0.2787
 1777SOL    HW1 5365   2.911   2.594   1.934 -1.4809  1.5942 -0.1134
 1777SOL    HW2 5366   3.050   2.655   1.930 -0.6481 -0.2677 -0.9580
 1778SOL     OW 5367   2.453   3.705   0.535  0.5279 -0.6666  0.1703
 1778SOL    HW1 5368   2.408   3.622   0.552 -1.0501  0.2936  0.9594
 1778SOL    HW2 5369   2.424   3.763   0.605  1.5645  0.5738 -0.3826
 1779SOL     OW 5370   0.881   2.112   3.441  0.2030  0.1828  0.2335
 1779SOL    HW1 5371   0.951   2.173   3.463 -0.2268 -0.0092  2.3929
 1779SOL    HW2 5372   0.807   2.141   3.494 -1.2327  0.0859 -1.6321
 1780SOL     OW 5373   4.676   2.684   0.895  0.6383 -0.0025  0.4569
 1780SOL    HW1 5374   4.703   2.734   0.972 -0.0936  0.7665  0.2212
 1780SOL    HW2 5375   4.610   2.738   0.853 -1.5017 -1.9430  1.1410
 1781SOL     OW 5376   2.598   4.644   0.234  0.4565 -0.3708  0.0187
 1781SOL    HW1 5377   2.587   4.638   0.329 -0.1675 -2.5181 -0.1354
 1781SOL    HW2 5378   2.545   4.572   0.199  0.3292  0.6259 -2.0056
 1782SOL     OW 5379   0.890   3.418   2.221 -0.1894 -0.9728 -0.5860
 1782SOL    HW1 5380   0.934   3.379   2.296  1.1652  0.6324 -0.5091
 1782SOL    HW2 5381   0.921   3.366   2.146 -0.2573 -1.5217 -0.2437
 1783SOL     OW 5382   2.623   2.310   0.993  0.6932  0.0764  0.0954
 1783SOL    HW1 5383   2.629   2.215   1.001  3.5977 -0.0009 -1.5963
 1783SOL    HW2 5384   2.621   2.341   1.084 -0.6524 -1.5716  0.6845
 1784SOL     OW 5385   0.629   2.907   0.732  0.7250 -0.6103 -0.0555
 1784SOL    HW1 5386   0.661   2.861   0.654  2.8999 -2.3981  1.7461
 1784SOL    HW2 5387   0.699   2.969   0.754 -0.1733  0.3822  0.1339
 1785SOL     OW 5388   0.502   3.305   0.664 -0.2963 -0.4047 -0.2866
 1785SOL    HW1 5389   0.411   3.282   0.683 -0.0334 -1.8931 -0.6762
 1785SOL    HW2 5390   0.552   3.269   0.737  0.2198 -1.9678 -1.3479
 1786SOL     OW 5391   0.658   0.886   2.653  0.1501 -0.2965  0.7133
 1786SOL    HW1 5392   0.594   0.936   2.602  0.2638 -0.5884  0.2848
 1786SOL    HW2 5393   0.742   0.908   2.614  0.2767 -0.2101  1.0335
 1787SOL     OW 5394   2.330   3.348   3.173  0.2407  0.0588 -0.0846
 1787SOL    HW1 5395   2.321   3.290   3.249 -0.0861 -0.9066 -0.8437
 1787SOL    HW2 5396   2.310   3.293   3.098  1.2258  0.8222 -0.9433
 1788SOL     OW 5397   3.181   2.252   2.996 -0.4874 -0.3072 -0.7371
 1788SOL    HW1 5398   3.248   2.293   2.941 -1.2393 -1.3451 -2.5221
 1788SOL    HW2 5399   3.148   2.179   2.943 -0.1869 -2.3684  1.7204
 1789SOL     OW 5400   3.688   0.964   0.074  0.5189 -0.3958 -0.1217
 1789SOL    HW1 5401   3.723   0.917  -0.001  0.7113 -0.2711 -0.1097
 1789SOL    HW2 5402   3.610   0.914   0.100  0.2663 -0.2578 -0.5979
 1790SOL     OW 5403   1.722   4.314   0.948  0.6526 -0.0626  0.1951
 1790SOL    HW1 5404   1.785   4.318   0.876  1.1350  0.4721  0.6335
 1790SOL    HW2 5405   1.775   4.303   1.026  0.1993  0.2687  0.5613
 1791SOL     OW 5406   1.490   1.627   1.249  0.5944  0.1663  0.2346
 1791SOL    HW1 5407   1.562   1.689   1.239  0.5660  0.1045 -0.3570
 1791SOL    HW2 5408   1.461   1.609   1.160  1.3516 -1.5657  0.2867
 1792SOL     OW 5409   3.253   2.044   2.419 -0.3051  0.2620 -0.2639
 1792SOL    HW1 5410   3.236   2.033   2.513  1.0268 -2.0095 -0.2045
 1792SOL    HW2 5411   3.338   2.088   2.415  0.4812 -1.2041 -0.3348
 1793SOL     OW 5412   3.034   4.249   3.577 -0.0797 -0.9632  0.9530
 1793SOL    HW1 5413   3.119   4.250   3.620 -0.1927 -0.7931  1.1806
 1793SOL    HW2 5414   2.974   4.285   3.643 -0.3019 -0.9528  0.7469
 1794SOL     OW 5415   4.905   2.586   2.896 -0.1020 -0.1815 -0.3689
 1794SOL    HW1 5416   4.989   2.584   2.849  0.1850 -0.7597  0.1602
 1794SOL    HW2 5417   4.901   2.675   2.933  1.8271 -1.0581  2.3136
 1795SOL     OW 5418   0.795   0.731   3.847 -0.3421  0.1112 -0.2547
 1795SOL    HW1 5419   0.726   0.775   3.796 -2.8194 -1.9007  1.1066
 1795SOL    HW2 5420   0.797   0.642   3.812  0.6950 -0.2115  0.5870
 1796SOL     OW 5421   1.491   1.707   1.591  0.0347 -0.0751  0.1266
 1796SOL    HW1 5422   1.460   1.621   1.562 -1.2407  0.6264 -0.6723
 1796SOL    HW2 5423   1.447   1.769   1.533  1.1983  1.1129  0.4664
 1797SOL     OW 5424   1.247   1.473   2.173  0.0050 -0.3887  0.0432
 1797SOL    HW1 5425   1.272   1.381   2.182 -0.2366 -0.7534 -2.2886
 1797SOL    HW2 5426   1.305   1.507   2.105 -0.2794  1.0276  0.4892
 1798SOL     OW 5427   0.272   1.664   2.846  0.6112  0.1579 -0.1871
 1798SOL    HW1 5428   0.287   1.587   2.901 -1.4429 -0.1852 -0.0331
 1798SOL    HW2 5429   0.208   1.635   2.780  0.2957  1.5447 -0.5277
 1799SOL     OW 5430   3.201   0.813   3.529 -0.5965 -1.1682 -0.0661
 1799SOL    HW1 5431   3.110   0.786   3.541 -0.8785 -0.0639  0.4493
 1799SOL    HW2 5432   3.213   0.885   3.591  0.5199 -1.0435 -0.3989
 1800SOL     OW 5433   2.726   0.503   2.803 -0.4660 -0.1080 -0.3348
 1800SOL    HW1 5434   2.723   0.546   2.717  0.7447 -2.1789 -1.4900
 1800SOL    HW2 5435   2.778   0.563   2.857 -0.7623  0.9605 -1.1793
 1801SOL     OW 5436   3.432   0.941   3.871 -0.4520  0.0094 -0.7490
 1801SOL    HW1 5437   3.473   0.954   3.785  0.5819 -1.5949 -0.5360
 1801SOL    HW2 5438   3.504   0.950   3.933 -1.0291  0.2734 -0.1110
 1802SOL     OW 5439   4.130   0.116   4.875  0.0866  0.8340  0.4422
 1802SOL    HW1 5440   4.148   0.210   4.872 -0.4042  0.9343  0.5609
 1802SOL    HW2 5441   4.044   0.109   4.918 -0.0186  0.3500  0.1611
 1803SOL     OW 5442   2.112   0.706   0.700  0.2113  0.0161 -0.7287
 1803SOL    HW1 5443   2.043   0.763   0.734  0.5755 -0.7092  1.3807
 1803SOL    HW2 5444   2.176   0.767   0.662 -0.7043  0.8127 -1.0369
 1804SOL     OW 5445   1.932   2.378   4.743  0.4684  0.1146 -0.0182
 1804SOL    HW1 5446   1.916   2.361   4.835  1.2910  0.4201  0.1862
 1804SOL    HW2 5447   1.881   2.457   4.724 -0.9507 -0.8147 -0.2299
 1805SOL     OW 5448   2.402   0.668   2.017 -0.3241 -0.0571  0.1063
 1805SOL    HW1 5449   2.403   0.589   2.071  2.8131 -0.9603 -1.0887
 1805SOL    HW2 5450   2.372   0.737   2.077 -1.1205 -1.7464  1.7666
 1806SOL     OW 5451   1.983   1.867   1.920  0.6196 -0.3315 -0.0802
 1806SOL    HW1 5452   1.960   1.957   1.898  0.6757  0.0927  1.5070
 1806SOL    HW2 5453   2.078   1.864   1.909  0.5855 -0.2725 -0.3941
 1807SOL     OW 5454   1.340   3.645   1.818 -0.5469 -0.7722  0.2007
 1807SOL    HW1 5455   1.247   3.662   1.804 -0.1823  1.0591 -0.2982
 1807SOL    HW2 5456   1.379   3.732   1.828  0.8873 -1.5551  1.9855
 1808SOL     OW 5457   4.294   0.450   3.874 -0.0641  0.1085 -0.9769
 1808SOL    HW1 5458   4.262   0.366   3.906  1.0236  0.5951  1.6908
 1808SOL    HW2 5459   4.380   0.431   3.837  0.7308  0.1197  0.7318
 1809SOL     OW 5460   2.718   3.172   0.839  0.1663 -0.3863  0.2174
 1809SOL    HW1 5461   2.638   3.221   0.857 -0.2748 -0.6977 -0.8335
 1809SOL    HW2 5462   2.740   3.131   0.922 -1.3831 -1.1920  0.2642
 1810SOL     OW 5463   3.327   3.169   0.550 -0.0917  0.4236  0.0369
 1810SOL    HW1 5464   3.383   3.214   0.613 -1.3146  0.6591  1.0007
 1810SOL    HW2 5465   3.259   3.128   0.604 -1.5295  1.1519 -1.1516
 1811SOL     OW 5466   4.819   0.097   1.310 -0.2941  0.5623 -0.4403
 1811SOL    HW1 5467   4.858   0.021   1.267 -0.6901  0.9274 -1.4733
 1811SOL    HW2 5468   4.858   0.172   1.267  0.9188  1.0054  1.3138
 1812SOL     OW 5469   0.738   4.569   1.965 -0.2931  0.1619  0.5742
 1812SOL    HW1 5470   0.696   4.611   2.040  0.6698 -0.0231  1.2224
 1812SOL    HW2 5471   0.677   4.499   1.940 -0.6910  0.3174  1.0848
 1813SOL     OW 5472   2.414   4.331   3.597  0.3206  0.8028  0.0428
 1813SOL    HW1 5473   2.452   4.246   3.618  1.1803  0.9055 -1.0387
 1813SOL    HW2 5474   2.320   4.319   3.610  0.3847 -0.4421 -0.5014
 1814SOL     OW 5475   3.419   3.081   4.311  0.0359  0.2616  0.7109
 1814SOL    HW1 5476   3.414   3.030   4.230 -3.2415 -0.5779  1.3134
 1814SOL    HW2 5477   3.506   3.122   4.308  0.5361 -0.7582 -2.5642
 1815SOL     OW 5478   0.229   0.190   3.850  0.5395  0.2244 -0.5110
 1815SOL    HW1 5479   0.278   0.108   3.842 -0.7438 -0.5081 -1.0426
 1815SOL    HW2 5480   0.161   0.171   3.914  1.5586  1.5697  1.0768
 1816SOL     OW 5481   2.466   1.007   3.589  0.2469 -0.2341 -0.4410
 1816SOL    HW1 5482   2.489   1.002   3.497  0.8113  1.6051 -0.4437
 1816SOL    HW2 5483   2.526   1.072   3.625 -0.0805 -0.7825  1.1970
 1817SOL     OW 5484   2.085   3.172   2.176  0.4456  0.5642 -0.6207
 1817SOL    HW1 5485   2.100   3.130   2.091  1.1724  1.3766 -0.8962
 1817SOL    HW2 5486   2.095   3.265   2.160 -0.3377  0.8008  0.1709
 1818SOL     OW 5487   0.672   3.300   0.428  0.2658 -0.3363 -0.3705
 1818SOL    HW1 5488   0.754   3.261   0.459 -0.0392  0.1283  1.1117
 1818SOL    HW2 5489   0.612   3.291   0.502 -0.6003  0.5718 -0.9370
 1819SOL     OW 5490   3.156   0.610   0.264  0.1353 -0.3036 -0.4895
 1819SOL    HW1 5491   3.228   0.560   0.303  1.6821  2.3503  0.3226
 1819SOL    HW2 5492   3.136   0.564   0.183  1.7762 -1.9419 -0.0234
 1820SOL     OW 5493   3.162   1.878   0.016  0.2245 -0.3885  0.2639
 1820SOL    HW1 5494   3.109   1.911   0.088  0.4624  0.4848  0.0438
 1820SOL    HW2 5495   3.132   1.788   0.004 -0.9196 -0.0428  0.4203
 1821SOL     OW 5496   2.974   1.776   0.655  0.6768  0.0946  0.1763
 1821SOL    HW1 5497   2.970   1.694   0.704  1.1703 -1.0477 -1.5742
 1821SOL    HW2 5498   2.970   1.749   0.563 -1.1491  2.1790 -0.4459
 1822SOL     OW 5499   2.178   3.047   3.297 -0.4288 -0.3693 -0.3393
 1822SOL    HW1 5500   2.140   3.131   3.322  2.2644  0.1595  2.6565
 1822SOL    HW2 5501   2.118   2.982   3.333 -1.5450  0.2849 -0.9761
 1823SOL     OW 5502   4.916   2.997   1.742  0.1381 -0.0618  0.2179
 1823SOL    HW1 5503   4.842   2.993   1.803 -0.2408  0.5086 -0.1979
 1823SOL    HW2 5504   4.990   2.963   1.793 -0.4608 -0.9274  0.5447
 1824SOL     OW 5505   3.569   0.629   1.822 -0.0553 -0.2480 -0.2230
 1824SOL    HW1 5506   3.633   0.574   1.777  2.2256  1.3632  0.8924
 1824SOL    HW2 5507   3.488   0.578   1.819  1.4514 -2.7796 -0.9282
 1825SOL     OW 5508   0.862   3.012   2.053 -0.1512  0.3741 -0.0023
 1825SOL    HW1 5509   0.887   2.995   2.144 -1.5561  0.1846  0.3666
 1825SOL    HW2 5510   0.796   3.081   2.058 -0.2208  0.3840 -0.8748
 1826SOL     OW 5511   4.125   1.855   4.425  0.7578  0.0351  0.4134
 1826SOL    HW1 5512   4.111   1.766   4.457  1.1219  0.3424  1.4761
 1826SOL    HW2 5513   4.134   1.907   4.505  2.4422  0.7084 -0.1800
 1827SOL     OW 5514   3.815   2.525   2.664 -0.2474 -0.2300 -0.2957
 1827SOL    HW1 5515   3.857   2.608   2.686  2.7826 -1.9443  1.1232
 1827SOL    HW2 5516   3.852   2.502   2.578  0.7208 -1.1160  0.3381
 1828SOL     OW 5517   0.948   1.998   3.138  0.2095  0.4634  0.2756
 1828SOL    HW1 5518   1.011   1.991   3.209  2.1317 -2.1969 -1.5057
 1828SOL    HW2 5519   0.885   1.928   3.154 -0.7411  1.3589  0.5682
 1829SOL     OW 5520   2.452   3.967   2.057  0.4953  0.1137 -0.0932
 1829SOL    HW1 5521   2.465   4.033   1.989 -1.2171 -0.0421 -0.6293
 1829SOL    HW2 5522   2.382   3.911   2.023  0.2492 -0.5377  1.3898
 1830SOL     OW 5523   4.914   3.340   2.161 -0.0190  0.0288  0.8917
 1830SOL    HW1 5524   4.968   3.332   2.083  1.1874  1.6721  1.4995
 1830SOL    HW2 5525   4.963   3.294   2.229 -1.2699 -1.7740  0.6475
 1831SOL     OW 5526   1.848   1.226   1.726  0.6953  0.3222 -0.8335
 1831SOL    HW1 5527   1.828   1.212   1.634 -3.5900  0.7003 -0.1702
 1831SOL    HW2 5528   1.865   1.320   1.733 -0.8152  0.6358 -1.0524
 1832SOL     OW 5529   3.565   3.811   1.954 -0.0608  0.0496 -0.2946
 1832SOL    HW1 5530   3.478   3.850   1.958 -0.4568 -0.4578 -2.4998
 1832SOL    HW2 5531   3.559   3.745   1.885  2.6509  1.6672 -2.3195
 1833SOL     OW 5532   4.612   3.234   1.180 -0.1779 -0.2536  0.0440
 1833SOL    HW1 5533   4.655   3.320   1.175  0.0468 -0.4190 -3.3969
 1833SOL    HW2 5534   4.519   3.254   1.167  0.0367 -0.5096 -2.5245
 1834SOL     OW 5535   0.478   0.147   1.697 -0.0570  0.1261 -0.3552
 1834SOL    HW1 5536   0.514   0.171   1.612  1.7647  1.8613  0.8012
 1834SOL    HW2 5537   0.533   0.074   1.727 -1.5461 -1.3895 -1.1726
 1835SOL     OW 5538   1.404   4.025   0.676 -0.0998  0.1578  0.3812
 1835SOL    HW1 5539   1.430   3.944   0.720  0.2067  0.9206  1.6612
 1835SOL    HW2 5540   1.314   4.009   0.648  0.9007 -1.7153 -2.1613
 1836SOL     OW 5541   4.318   1.418   1.762 -0.7810 -0.1656 -0.2375
 1836SOL    HW1 5542   4.362   1.499   1.734  0.5376 -0.7153  0.1491
 1836SOL    HW2 5543   4.226   1.442   1.769 -0.4179  1.3059 -0.1474
 1837SOL     OW 5544   3.960   1.220   3.756 -0.8799  0.2693 -0.6354
 1837SOL    HW1 5545   4.053   1.241   3.769 -0.6013  0.0389 -2.1211
 1837SOL    HW2 5546   3.916   1.304   3.752 -0.4488  0.4517 -1.8175
 1838SOL     OW 5547   2.390   1.858   2.547 -0.7410 -0.0504  0.4975
 1838SOL    HW1 5548   2.377   1.803   2.624 -0.2514  0.4503  0.9459
 1838SOL    HW2 5549   2.479   1.891   2.556  0.3195 -2.0063 -1.5837
 1839SOL     OW 5550   2.145   3.880   2.744  0.2534  0.1260 -0.0757
 1839SOL    HW1 5551   2.153   3.931   2.663  0.5664  0.0511 -0.0961
 1839SOL    HW2 5552   2.051   3.873   2.759  0.1806  2.7959  1.2445
 1840SOL     OW 5553   2.003   0.071   0.545 -0.0926  0.3331  0.5213
 1840SOL    HW1 5554   1.933   0.050   0.483  0.5228 -1.1596  0.3048
 1840SOL    HW2 5555   2.077   0.017   0.518  0.8436  1.1705  1.3337
 1841SOL     OW 5556   1.707   3.676   0.441 -0.1570 -0.2654  0.1497
 1841SOL    HW1 5557   1.614   3.666   0.421 -1.1660  4.7663  0.7985
 1841SOL    HW2 5558   1.748   3.697   0.357  0.3733 -2.0623 -0.0683
 1842SOL     OW 5559   3.877   2.036   0.109 -0.0326  0.5765 -0.0780
 1842SOL    HW1 5560   3.955   2.055   0.056 -0.0904  0.2878 -0.2694
 1842SOL    HW2 5561   3.804   2.047   0.048  0.0011 -1.6602 -0.6151
 1843SOL     OW 5562   3.755   2.137   4.772  0.1705 -0.2699 -0.4523
 1843SOL    HW1 5563   3.768   2.157   4.680  0.2561  0.4403 -0.2919
 1843SOL    HW2 5564   3.716   2.217   4.809 -0.2693 -0.6973  0.0365
 1844SOL     OW 5565   2.637   4.044   4.056 -0.1364 -0.3126  0.1608
 1844SOL    HW1 5566   2.658   4.061   4.148  0.3127  2.0044 -0.3008
 1844SOL    HW2 5567   2.555   4.092   4.042  1.4505  2.2152 -1.3661
 1845SOL     OW 5568   3.687   1.751   1.801 -0.4797 -0.5670 -0.3908
 1845SOL    HW1 5569   3.771   1.754   1.846  0.0221  0.4332 -1.3481
 1845SOL    HW2 5570   3.625   1.788   1.864  0.0288 -0.1099 -0.1486
 1846SOL     OW 5571   4.035   2.579   2.939  1.0731 -0.5404 -0.0004
 1846SOL    HW1 5572   4.131   2.575   2.934  1.2359  1.8022  0.1407
 1846SOL    HW2 5573   4.010   2.638   2.868 -0.2994 -1.2219 -0.1154
 1847SOL     OW 5574   0.972   1.007   0.059  0.5739  0.3784 -0.4724
 1847SOL    HW1 5575   0.961   0.913   0.049 -1.6189  0.5334 -0.0490
 1847SOL    HW2 5576   0.994   1.038  -0.029 -0.1904 -0.3540 -0.9348
 1848SOL     OW 5577   3.465   2.692   3.075 -0.1700  0.7710  0.3987
 1848SOL    HW1 5578   3.374   2.714   3.058  0.0932  1.6301  0.0121
 1848SOL    HW2 5579   3.514   2.744   3.012  0.6495  1.2495  1.3927
 1849SOL     OW 5580   4.412   2.411   0.044 -0.9353  0.9757 -0.0209
 1849SOL    HW1 5581   4.331   2.452   0.014 -1.1444  0.3587 -0.3228
 1849SOL    HW2 5582   4.393   2.385   0.135 -0.5178  2.2722  0.4580
 1850SOL     OW 5583   1.358   3.931   2.296 -0.1183  0.5244  0.0806
 1850SOL    HW1 5584   1.296   3.916   2.225 -0.5333  0.6571  0.4167
 1850SOL    HW2 5585   1.444   3.920   2.255 -0.3481  0.8800 -0.5066
 1851SOL     OW 5586   2.997   0.434   0.475 -0.4842  0.3851 -0.1451
 1851SOL    HW1 5587   2.993   0.525   0.444 -2.1475  0.2517 -0.4038
 1851SOL    HW2 5588   2.955   0.436   0.561 -2.0896 -0.3861 -0.8643
 1852SOL     OW 5589   2.514   2.427   3.519  0.1103  0.8250 -0.2002
 1852SOL    HW1 5590   2.583   2.457   3.577 -0.5416  1.5931  0.2018
 1852SOL    HW2 5591   2.481   2.347   3.559  0.5450  0.6346 -0.2223
 1853SOL     OW 5592   2.481   4.555   4.731 -0.8066 -0.0255  0.3579
 1853SOL    HW1 5593   2.453   4.491   4.665  0.3199 -0.7335  0.5337
 1853SOL    HW2 5594   2.574   4.571   4.710  0.8511 -3.2694  4.0342
 1854SOL     OW 5595   3.741   2.256   2.114  0.4225 -0.5242 -0.6557
 1854SOL    HW1 5596   3.746   2.346   2.146 -1.1728 -0.5696 -0.1856
 1854SOL    HW2 5597   3.771   2.203   2.187  2.1066 -0.3589 -1.1967
 1855SOL     OW 5598   3.087   2.245   1.352  0.3152  0.0359  0.0300
 1855SOL    HW1 5599   3.056   2.225   1.264  1.8290 -0.4011 -0.4314
 1855SOL    HW2 5600   3.027   2.200   1.410  0.8379 -1.8977 -0.8602
 1856SOL     OW 5601   3.198   0.374   0.937 -0.3180 -0.1074 -0.2864
 1856SOL    HW1 5602   3.186   0.413   1.024  0.2111  1.1132 -0.7379
 1856SOL    HW2 5603   3.164   0.285   0.946  2.1424 -0.9629  1.9073
 1857SOL     OW 5604   1.547   3.032   1.779  0.0926 -1.1796  0.4835
 1857SOL    HW1 5605   1.598   2.977   1.839  1.3453 -3.1485 -2.2027
 1857SOL    HW2 5606   1.551   2.987   1.695 -0.7844  1.9040 -1.3809
 1858SOL     OW 5607   3.268   0.572   3.167  0.0018  0.0263  0.1029
 1858SOL    HW1 5608   3.324   0.507   3.208 -0.3615 -0.2973  0.0860
 1858SOL    HW2 5609   3.329   0.636   3.130  0.3416  0.5730  1.5159
 1859SOL     OW 5610   1.929   2.027   0.603 -0.0465  0.0268  0.2394
 1859SOL    HW1 5611   1.983   2.084   0.657  0.6353 -1.1385  0.8217
 1859SOL    HW2 5612   1.847   2.075   0.592 -0.0417  0.4867  1.9393
 1860SOL     OW 5613   4.846   2.767   2.118 -0.0863 -0.1568 -0.1238
 1860SOL    HW1 5614   4.913   2.699   2.118 -0.0832 -0.1771  0.9079
 1860SOL    HW2 5615   4.873   2.828   2.049  0.5202 -0.6201 -0.3018
 1861SOL     OW 5616   1.996   2.192   0.846  0.3857  0.3519 -1.0846
 1861SOL    HW1 5617   2.070   2.244   0.877  0.2423 -0.4049  0.6371
 1861SOL    HW2 5618   1.920   2.250   0.853  0.3884  0.2556 -0.1647
 1862SOL     OW 5619   0.743   4.883   1.287  0.0406 -0.5146 -0.0268
 1862SOL    HW1 5620   0.664   4.917   1.244 -0.6191  1.1417  2.2936
 1862SOL    HW2 5621   0.800   4.858   1.215 -2.2983 -1.1220 -1.8043
 1863SOL     OW 5622   4.316   0.770   2.412 -0.1287 -0.6572 -0.0660
 1863SOL    HW1 5623   4.291   0.821   2.335 -3.0924 -0.4358  0.9076
 1863SOL    HW2 5624   4.251   0.699   2.415  0.9077 -1.6044  1.3736
 1864SOL     OW 5625   3.561   1.493   2.283 -0.6168  0.2164 -0.3027
 1864SOL    HW1 5626   3.515   1.552   2.343 -0.6183  0.2869 -0.3720
 1864SOL    HW2 5627   3.630   1.454   2.335  0.5785  1.6831 -0.7201
 1865SOL     OW 5628   0.002   0.238   1.862 -0.2353 -0.1190  0.5463
 1865SOL    HW1 5629  -0.015   0.302   1.794 -2.8813 -0.2790  0.9605
 1865SOL    HW2 5630  -0.051   0.266   1.936 -0.6047 -2.1497  1.1255
 1866SOL     OW 5631   4.056   4.728   1.982 -0.0590 -0.3150  0.4348
 1866SOL    HW1 5632   4.063   4.821   1.962  1.8036 -0.4398  0.3397
 1866SOL    HW2 5633   4.019   4.689   1.902  0.6447  0.1439 -0.1296
 1867SOL     OW 5634   2.891   4.239   0.285  0.0660 -0.0427 -0.0479
 1867SOL    HW1 5635   2.834   4.244   0.362  0.2015 -2.9013  0.3374
 1867SOL    HW2 5636   2.884   4.326   0.245 -0.8806  1.1997  2.5376
 1868SOL     OW 5637   3.915   4.841   1.377  0.8493 -0.0217  0.0917
 1868SOL    HW1 5638   3.889   4.906   1.312 -0.1510 -0.0359  0.4543
 1868SOL    HW2 5639   3.948   4.892   1.451 -0.5155  0.1190  0.6243
 1869SOL     OW 5640   2.993   2.454   2.688  0.6485 -0.0769  0.1288
 1869SOL    HW1 5641   2.970   2.510   2.614  0.1803 -0.4829 -0.0352
 1869SOL    HW2 5642   3.031   2.514   2.752  0.6205  0.3498 -0.2495
 1870SOL     OW 5643   3.268   4.704   3.192 -0.2990 -0.2521  0.1804
 1870SOL    HW1 5644   3.220   4.644   3.136 -0.1679 -0.4467  0.2738
 1870SOL    HW2 5645   3.262   4.665   3.279  0.1563 -0.3619  0.1665
 1871SOL     OW 5646   1.820   1.271   4.200 -0.1701  0.7158 -0.2420
 1871SOL    HW1 5647   1.910   1.250   4.227 -1.0081  0.4124  2.7863
 1871SOL    HW2 5648   1.775   1.186   4.202 -0.7335  0.9998 -0.7808
 1872SOL     OW 5649   1.321   0.669   3.459 -0.5209 -0.0915 -0.5755
 1872SOL    HW1 5650   1.266   0.696   3.385 -1.1003 -1.8243 -0.8135
 1872SOL    HW2 5651   1.404   0.714   3.445 -0.9117  0.2648 -1.8218
 1873SOL     OW 5652   3.608   1.143   3.350  0.6450  0.0648  0.8977
 1873SOL    HW1 5653   3.665   1.091   3.295  0.5049 -0.4211  1.2086
 1873SOL    HW2 5654   3.665   1.174   3.421  0.8264  0.6944  0.4865
 1874SOL     OW 5655   1.408   4.916   1.564 -0.4049 -0.0390  0.4589
 1874SOL    HW1 5656   1.487   4.953   1.525 -0.2086  1.4025  2.1374
 1874SOL    HW2 5657   1.336   4.964   1.523 -0.4297 -1.0633 -0.7592
 1875SOL     OW 5658   1.843   1.734   2.233 -0.2532  0.1638 -0.4791
 1875SOL    HW1 5659   1.856   1.823   2.201  0.8241 -0.1983 -1.0846
 1875SOL    HW2 5660   1.752   1.733   2.265  0.1600  1.8722  0.8897
 1876SOL     OW 5661   2.018   0.701   0.025  0.1564 -0.1346  0.2506
 1876SOL    HW1 5662   2.099   0.669   0.064 -0.2158  2.4418  3.6975
 1876SOL    HW2 5663   2.044   0.776  -0.027  0.0581  0.8554  1.5720
 1877SOL     OW 5664   4.563   0.271   0.309  0.0173  0.1422 -0.6207
 1877SOL    HW1 5665   4.472   0.267   0.339  0.1735 -2.1614 -0.2874
 1877SOL    HW2 5666   4.615   0.274   0.390  0.2752  0.6492 -0.7973
 1878SOL     OW 5667   0.954   0.121   0.723  0.5326  0.8952 -0.0071
 1878SOL    HW1 5668   1.008   0.093   0.797  0.4656 -2.1976 -0.9814
 1878SOL    HW2 5669   0.868   0.085   0.741  0.5543 -0.0431 -1.6260
 1879SOL     OW 5670   1.423   0.181   2.317  0.3020  0.1387  0.5397
 1879SOL    HW1 5671   1.336   0.180   2.277 -0.4539  3.4034  1.7683
 1879SOL    HW2 5672   1.406   0.200   2.410  2.3244  0.9092  0.7881
 1880SOL     OW 5673   3.941   4.475   0.853  0.6919  0.0333 -0.0864
 1880SOL    HW1 5674   3.905   4.559   0.882  2.1263  0.8547 -0.6231
 1880SOL    HW2 5675   3.940   4.420   0.932 -0.4481  0.4624  0.2187
 1881SOL     OW 5676   0.843   3.286   3.768  0.2621 -0.4654 -0.3827
 1881SOL    HW1 5677   0.863   3.192   3.761 -0.1257 -0.9362  2.9620
 1881SOL    HW2 5678   0.753   3.294   3.739 -0.8962 -1.8819  2.3956
 1882SOL     OW 5679   3.109   2.256   0.220  0.4581 -0.1375  0.2550
 1882SOL    HW1 5680   3.114   2.177   0.274  2.9606  0.7435  1.4569
 1882SOL    HW2 5681   3.024   2.294   0.241  0.4388 -0.9961  1.9012
 1883SOL     OW 5682   0.498   3.127   2.106  0.2710  0.0502  0.0999
 1883SOL    HW1 5683   0.527   3.088   2.189  0.1795 -1.0175 -0.3480
 1883SOL    HW2 5684   0.523   3.219   2.112  1.5714 -0.3222  0.7241
 1884SOL     OW 5685   4.755   4.808   2.240  0.4178  0.1221 -0.5159
 1884SOL    HW1 5686   4.704   4.730   2.263 -0.2975  0.7056 -0.0864
 1884SOL    HW2 5687   4.691   4.869   2.206  0.8890  0.7376 -0.3154
 1885SOL     OW 5688   0.653   0.623   4.120 -0.0188  0.3210  0.6519
 1885SOL    HW1 5689   0.563   0.649   4.138 -0.0157  0.6552  0.1916
 1885SOL    HW2 5690   0.648   0.528   4.104 -0.1858  0.2194  1.2797
 1886SOL     OW 5691   1.970   0.472   4.792  0.1492 -0.0504 -0.7422
 1886SOL    HW1 5692   1.949   0.555   4.748 -1.6160 -0.3959 -0.6165
 1886SOL    HW2 5693   2.010   0.498   4.875  0.3616  0.6514 -1.0560
 1887SOL     OW 5694   1.137   3.958   1.346  0.1071 -0.6722 -0.0232
 1887SOL    HW1 5695   1.107   3.962   1.437 -1.4106 -0.4509 -0.4886
 1887SOL    HW2 5696   1.056   3.954   1.295  0.8865  0.4447 -1.4218
 1888SOL     OW 5697   3.511   0.726   0.898 -0.1663 -0.6659  0.5038
 1888SOL    HW1 5698   3.495   0.815   0.868 -1.4423 -0.6092  1.2645
 1888SOL    HW2 5699   3.424   0.690   0.913  0.2110 -2.7123 -1.6050
 1889SOL     OW 5700   4.287   0.992   3.087 -0.2538 -0.2025 -0.3276
 1889SOL    HW1 5701   4.346   0.918   3.104 -0.9587 -0.2315  2.5079
 1889SOL    HW2 5702   4.226   0.959   3.021 -0.0217 -1.8766  0.2363
 1890SOL     OW 5703   0.256   4.676   2.779 -0.1555 -0.2682 -0.5017
 1890SOL    HW1 5704   0.266   4.657   2.873  0.0908  1.1704 -0.2100
 1890SOL    HW2 5705   0.244   4.590   2.738  0.3647 -0.9741  0.7673
 1891SOL     OW 5706   3.624   3.509   4.133 -0.2748 -0.1068  0.2340
 1891SOL    HW1 5707   3.638   3.528   4.226 -0.6540 -1.1444  0.5126
 1891SOL    HW2 5708   3.700   3.457   4.108 -0.2739  0.0012  0.0139
 1892SOL     OW 5709   2.016   1.489   4.892 -0.6203 -0.6718 -0.1973
 1892SOL    HW1 5710   1.974   1.504   4.976 -0.0516  0.2219 -0.0543
 1892SOL    HW2 5711   2.105   1.524   4.903 -0.2475 -1.3605 -0.8886
 1893SOL     OW 5712   2.104   1.664   4.558 -0.2607  0.4304 -0.0414
 1893SOL    HW1 5713   2.014   1.690   4.537  0.3733  1.5797 -1.5502
 1893SOL    HW2 5714   2.130   1.723   4.629 -0.4033  0.7325 -0.2389
 1894SOL     OW 5715   1.213   2.005   2.597 -0.3570  0.5599 -0.1825
 1894SOL    HW1 5716   1.160   1.958   2.662 -0.0392  0.3638 -0.0614
 1894SOL    HW2 5717   1.248   2.080   2.645 -0.4171  0.6140 -0.2244
 1895SOL     OW 5718   0.750   1.324   1.120  0.1863  0.2702 -0.1359
 1895SOL    HW1 5719   0.672   1.373   1.144  0.7516  1.3876 -0.5240
 1895SOL    HW2 5720   0.730   1.285   1.035  0.3802  1.3550 -0.6961
 1896SOL     OW 5721   3.768   0.469   2.185  0.0078 -0.2692 -0.6775
 1896SOL    HW1 5722   3.759   0.564   2.185  1.0023 -0.1440 -1.9008
 1896SOL    HW2 5723   3.678   0.436   2.177 -0.5154  0.4945  1.4918
 1897SOL     OW 5724   2.622   4.610   3.651  0.3553 -0.2342  0.4197
 1897SOL    HW1 5725   2.670   4.583   3.730 -0.9834  0.5574  1.5620
 1897SOL    HW2 5726   2.604   4.528   3.605 -0.2114 -0.9121  1.7809
 1898SOL     OW 5727   0.739   4.243   2.203  0.5208 -0.2112  0.1442
 1898SOL    HW1 5728   0.790   4.323   2.191  0.1492  0.1991  1.1623
 1898SOL    HW2 5729   0.709   4.248   2.294 -2.4287  0.2521 -0.7492
 1899SOL     OW 5730   4.893   0.400   0.604  0.1254  0.4311 -0.5263
 1899SOL    HW1 5731   4.909   0.492   0.581 -0.3947  0.5110 -0.5816
 1899SOL    HW2 5732   4.842   0.405   0.685  0.1465  0.1887 -0.4992
 1900SOL     OW 5733   4.736   2.949   4.871  0.0466 -0.3341  0.4266
 1900SOL    HW1 5734   4.704   2.863   4.846  0.2255 -0.4788  0.6935
 1900SOL    HW2 5735   4.826   2.951   4.841 -0.1738  0.0397 -0.2417
 1901SOL     OW 5736   1.231   1.470   2.619  0.0057 -0.6787 -0.3256
 1901SOL    HW1 5737   1.297   1.538   2.623  0.3035 -1.0118  1.2573
 1901SOL    HW2 5738   1.223   1.439   2.710 -1.3322 -1.5780 -0.7167
 1902SOL     OW 5739   3.595   1.308   1.934 -0.0446 -0.6842 -0.1297
 1902SOL    HW1 5740   3.552   1.255   2.001 -1.7423 -0.7973 -1.2424
 1902SOL    HW2 5741   3.611   1.247   1.862 -1.3136  0.0820 -1.1198
 1903SOL     OW 5742   3.532   0.761   1.388 -0.1334 -0.3315  0.2933
 1903SOL    HW1 5743   3.537   0.806   1.304  0.7378  1.1531  1.1063
 1903SOL    HW2 5744   3.470   0.813   1.440  0.2327 -0.5568  0.9624
 1904SOL     OW 5745   2.299   1.155   2.302  0.1074 -0.2306 -0.0428
 1904SOL    HW1 5746   2.244   1.230   2.282  2.4679  1.5828 -0.0921
 1904SOL    HW2 5747   2.307   1.156   2.398  0.8603  0.1372 -0.1048
 1905SOL     OW 5748   2.384   3.275   1.316 -0.1513  0.0001 -0.8157
 1905SOL    HW1 5749   2.295   3.298   1.290  0.0847 -0.1978 -1.8326
 1905SOL    HW2 5750   2.380   3.181   1.335  0.3668 -0.6228 -3.3982
 1906SOL     OW 5751   2.175   3.504   4.714 -0.4305  0.2668  0.4233
 1906SOL    HW1 5752   2.199   3.465   4.798 -1.7541  0.3249  0.8584
 1906SOL    HW2 5753   2.184   3.433   4.651  0.9654  0.3272  0.5278
 1907SOL     OW 5754   2.225   4.197   2.021  0.0501 -0.5495 -0.0929
 1907SOL    HW1 5755   2.301   4.244   1.986  0.4371 -0.9322  0.2238
 1907SOL    HW2 5756   2.157   4.208   1.954 -0.1733  1.2274  0.3701
 1908SOL     OW 5757   1.239   2.941   3.137 -0.0336 -0.0115  0.2961
 1908SOL    HW1 5758   1.207   2.936   3.047  2.5463 -0.6508 -0.6992
 1908SOL    HW2 5759   1.310   2.876   3.141  0.5322  0.6320  2.5284
 1909SOL     OW 5760   2.158   1.278   3.877 -0.4131  0.0641  0.0841
 1909SOL    HW1 5761   2.066   1.289   3.853 -0.0031 -1.5436 -2.6863
 1909SOL    HW2 5762   2.207   1.298   3.797  1.5650 -0.4057  1.1009
 1910SOL     OW 5763   2.055   0.962   2.893  0.2664  0.1090  0.3292
 1910SOL    HW1 5764   2.123   0.954   2.826 -1.6551 -1.2234 -1.6232
 1910SOL    HW2 5765   2.063   1.052   2.925  1.0394  0.9522 -2.0022
 1911SOL     OW 5766   4.029   0.915   2.054 -0.5281 -0.0690 -0.0242
 1911SOL    HW1 5767   4.097   0.972   2.018  0.3128 -0.3431  1.0827
 1911SOL    HW2 5768   4.065   0.827   2.045 -0.5307 -0.1843  0.9391
 1912SOL     OW 5769   4.362   4.765   2.227  0.1487 -0.0065  0.2132
 1912SOL    HW1 5770   4.421   4.840   2.227 -1.0623  0.9679 -0.3930
 1912SOL    HW2 5771   4.274   4.802   2.234 -0.5454 -1.2919 -1.0642
 1913SOL     OW 5772   2.840   4.476   0.156 -0.4001  0.0884  0.0228
 1913SOL    HW1 5773   2.778   4.542   0.188  0.1154  0.3744  0.4550
 1913SOL    HW2 5774   2.868   4.508   0.071 -1.3161 -0.3614 -0.4560
 1914SOL     OW 5775   0.464   0.352   3.877  0.3220  0.3251  0.6645
 1914SOL    HW1 5776   0.374   0.327   3.897  0.7919 -1.5653  0.6410
 1914SOL    HW2 5777   0.505   0.367   3.962  0.0441  1.0081  0.6827
 1915SOL     OW 5778   4.407   4.372   1.182  0.1185 -0.3137 -0.6361
 1915SOL    HW1 5779   4.390   4.353   1.274  0.3748  1.0682 -0.2731
 1915SOL    HW2 5780   4.491   4.330   1.164  0.8251  0.6787  0.2162
 1916SOL     OW 5781   4.782   1.107   3.527 -0.5598 -0.2166  0.2320
 1916SOL    HW1 5782   4.797   1.059   3.608  0.1092  0.6899  0.6650
 1916SOL    HW2 5783   4.781   1.040   3.459 -2.3603 -1.1249  1.1044
 1917SOL     OW 5784   4.598   1.563   1.710  0.3940  0.5951  0.2572
 1917SOL    HW1 5785   4.548   1.627   1.759  1.2611  2.3960 -1.0836
 1917SOL    HW2 5786   4.685   1.602   1.702  1.7612 -1.9206  1.5681
 1918SOL     OW 5787   1.468   1.166   1.465 -0.1693  0.0595 -0.4672
 1918SOL    HW1 5788   1.429   1.249   1.437 -1.0567 -0.1800  0.0074
 1918SOL    HW2 5789   1.451   1.162   1.559  1.6574  0.2729 -0.0854
 1919SOL     OW 5790   1.502   4.389   2.325  0.2693 -0.1850 -0.1101
 1919SOL    HW1 5791   1.501   4.301   2.362  0.6148 -0.8817 -1.6875
 1919SOL    HW2 5792   1.514   4.447   2.401 -0.1849 -1.4616  0.9724
 1920SOL     OW 5793   0.862   2.037   0.724 -0.2295 -0.7961 -0.3349
 1920SOL    HW1 5794   0.840   2.002   0.638 -0.3205  0.2644 -0.7583
 1920SOL    HW2 5795   0.957   2.037   0.726 -0.1940  0.1627 -0.8864
 1921SOL     OW 5796   0.112   0.467   2.732  0.5370  0.1339 -0.2565
[truncated: 436,112 more chars]
