# Supplementary material for: Scalable Constant pH Molecular Dynamics in GROMACS
Source: J Chem Theory Comput. 2022 Sep 21;18(10):6148–60. doi: 10.1021/acs.jctc.2c00516 (PMC9558312; doi:10.1021/acs.jctc.2c00516)
Supplement: Supplementary file 1 — ct2c00516_si_001.zip [file ct2c00516_si_001.zip › SI_constant_ph_gromacs/input_CHARMM36/calibration_triHis_multisite/md.mdp]

; RUN CONTROL
define               = -DPOSRES_BUF 
integrator           = md           
dt                   = 0.002         ; Time step (ps).
nsteps               = 50000000       ; 10.0 ns.    

; OUTPUT CONTROL
nstxout-compressed   = 10000        ; Write frame every 200.000 ps.

; NEIGHBOUR SEARCHING
cutoff-scheme        = Verlet        ; Related params are inferred by Gromacs.

; BOND PARAMETERS
constraints          = h-bonds       ; Constrain H-bond vibrations.
constraint_algorithm = lincs         ; Holonomic constraints.
lincs_iter           = 1             ; Related to accuracy of LINCS.
lincs_order          = 4             ; Related to accuracy of LINCS.

; ELECTROSTATICS
coulombtype          = PME           ; Use Particle Mesh Ewald.
rcoulomb             = 1.2           ; Berk: CHARMM was calibrated for 1.2 nm.
fourierspacing       = 0.14          ; Berk: set this to 0.14 for CHARMM.

; VAN DER WAALS
vdwtype              = cut-off       ; Twin range cut-off with nblist cut-off.
rvdw                 = 1.2           ; Berk: CHARMM was calibrated for 1.2 nm.
vdw-modifier         = force-switch  ; Berk: specific for CHARMM.
rvdw-switch          = 1.0           ; Berk: specific for CHARMM.

; TEMPERATURE COUPLING
tcoupl               = v-rescale    
tc-grps              = SYSTEM       
tau-t                = 0.5           ; Berk: change from 0.1 to 0.5.
ref-t                = 300           ; Reference temp. (K) (for each group).

; PRESSURE COUPLING
pcoupl               = Parrinello-Rahman
pcoupltype           = isotropic     ; Uniform scaling of box.
tau_p                = 5.0           ; Berk: better to change from 2.0 to 5.0.
ref_p                = 1.0           ; Reference pressure (bar).
compressibility      = 4.5e-05       ; Isothermal compressbility of water.
refcoord_scaling     = all           ; Required with position restraints.

; PERIODIC BOUNDARY CONDITION
pbc                  = xyz           ; To keep molecule(s) in box.

; CONSTANT PH
lambda-dynamics                                        = yes    
lambda-dynamics-calibration                            = yes      
lambda-dynamics-simulation-ph                          = 6.5         
lambda-dynamics-lambda-particle-mass                   = 5.0          
lambda-dynamics-update-nst                             = 500          
lambda-dynamics-tau                                    = 2         
lambda-dynamics-multistate-constraints	 	           = yes 
lambda-dynamics-number-lambda-group-types              = 2           
lambda-dynamics-number-atom-collections                = 2            

lambda-dynamics-group-type1-name                          = HIS
lambda-dynamics-group-type1-n-states                      = 3
lambda-dynamics-group-type1-state-0-charges               = 0.0 0.0 0.0 0.0 0.0 0.0 0.0 0.0 0.0 0.0
lambda-dynamics-group-type1-state-1-charges               = -0.05 0.19 0.13 0.19 -0.51 0.44 -0.51 0.44 0.32 0.18
lambda-dynamics-group-type1-state-1-reference-pka         = 6.5
lambda-dynamics-group-type1-state-1-dvdl-coefficients     = 0
lambda-dynamics-group-type1-state-2-charges               = -0.08 -0.05 0.09 0.22 -0.36 0.32 -0.7 0.0 0.25 0.13
lambda-dynamics-group-type1-state-2-reference-pka         = 6.5
lambda-dynamics-group-type1-state-2-dvdl-coefficients     = 0
lambda-dynamics-group-type1-state-3-charges               = -0.09 0.22 0.1 -0.05 -0.7 0.0 -0.36 0.32 0.25 0.13
lambda-dynamics-group-type1-state-3-reference-pka         = 6.5
lambda-dynamics-group-type1-state-3-dvdl-coefficients     = 0
 
lambda-dynamics-group-type2-name                          = BUF
lambda-dynamics-group-type2-n-states                      = 1
lambda-dynamics-group-type2-state-0-charges               =  0.0 
lambda-dynamics-group-type2-state-1-charges               = -1.0
lambda-dynamics-group-type2-state-1-reference-pka         = 6.5
lambda-dynamics-group-type2-state-1-dvdl-coefficients     = 0

lambda-dynamics-atom-set1-name                         = HIS          
lambda-dynamics-atom-set1-index-group-name             = LAMBDA1
lambda-dynamics-atom-set1-barrier		               = 5.0       
lambda-dynamics-atom-set1-initial-lambda               = 1.0 0.0 0.0 

lambda-dynamics-atom-set2-name                         = BUF
lambda-dynamics-atom-set2-index-group-name             = BUF
lambda-dynamics-atom-set2-barrier		               = 0.0  
lambda-dynamics-atom-set2-initial-lambda               = 1.0
lambda-dynamics-atom-set2-buffer-residue               = yes
lambda-dynamics-atom-set2-buffer-residue-multiplier    = 1        
