# Supplementary material for: Scalable Constant pH Molecular Dynamics in GROMACS
Source: J Chem Theory Comput. 2022 Sep 21;18(10):6148–60. doi: 10.1021/acs.jctc.2c00516 (PMC9558312; doi:10.1021/acs.jctc.2c00516)
Supplement: Supplementary file 1 — ct2c00516_si_001.zip [file ct2c00516_si_001.zip › SI_constant_ph_gromacs/input_CHARMM36/triHis_multisite/eq.gro]

Protein in water
12098
    1ACE    CH3    1   3.653   3.745   3.116
    1ACE   HH31    2   3.595   3.738   3.211
    1ACE   HH32    3   3.594   3.715   3.026
    1ACE   HH33    4   3.749   3.689   3.120
    1ACE      C    5   3.686   3.889   3.104
    1ACE      O    6   3.594   3.967   3.097
    2ALA      N    7   3.816   3.919   3.098
    2ALA     HN    8   3.880   3.846   3.121
    2ALA     CA    9   3.855   4.055   3.082
    2ALA     HA   10   3.806   4.106   3.000
    2ALA     CB   11   3.835   4.142   3.213
    2ALA    HB1   12   3.869   4.082   3.300
    2ALA    HB2   13   3.880   4.243   3.208
    2ALA    HB3   14   3.726   4.161   3.223
    2ALA      C   15   4.006   4.050   3.044
    2ALA      O   16   4.083   4.147   3.051
    3HISH     N   17   4.053   3.934   3.002
    3HISH    HN   18   3.989   3.857   2.994
    3HISH    CA   19   4.199   3.912   2.963
    3HISH    HA   20   4.251   4.006   2.977
    3HISH    CB   21   4.254   3.806   3.062
    3HISH   HB1   22   4.189   3.718   3.047
    3HISH   HB2   23   4.356   3.784   3.023
    3HISH   CD2   24   4.189   3.798   3.312
    3HISH   HD2   25   4.137   3.704   3.321
    3HISH    CG   26   4.253   3.852   3.203
    3HISH   NE2   27   4.253   3.849   3.418
    3HISH   HE2   28   4.256   3.812   3.511
    3HISH   ND1   29   4.344   3.942   3.250
    3HISH   HD1   30   4.395   3.999   3.185
    3HISH   CE1   31   4.337   3.943   3.382
    3HISH   HE1   32   4.406   3.994   3.445
    3HISH     C   33   4.214   3.871   2.813
    3HISH     O   34   4.289   3.779   2.777
    4ALA      N   35   4.140   3.933   2.724
    4ALA     HN   36   4.074   4.003   2.749
    4ALA     CA   37   4.162   3.931   2.578
    4ALA     HA   38   4.171   3.827   2.552
    4ALA     CB   39   4.036   3.986   2.493
    4ALA    HB1   40   3.948   3.922   2.518
    4ALA    HB2   41   4.012   4.088   2.528
    4ALA    HB3   42   4.050   3.980   2.383
    4ALA      C   43   4.283   4.012   2.546
    4ALA      O   44   4.327   4.106   2.622
    5NME      N   45   4.365   3.973   2.443
    5NME     HN   46   4.354   3.889   2.389
    5NME    CH3   47   4.489   4.045   2.411
    5NME   HH31   48   4.579   3.992   2.448
    5NME   HH32   49   4.487   4.058   2.301
    5NME   HH33   50   4.505   4.144   2.459
    6SOL     OW   51   0.074   0.252   3.717
    6SOL    HW1   52   0.032   0.172   3.747
    6SOL    HW2   53   0.053   0.317   3.785
    7SOL     OW   54   0.085   2.504   3.656
    7SOL    HW1   55   0.164   2.538   3.614
    7SOL    HW2   56   0.013   2.549   3.611
    8SOL     OW   57   3.075   3.899   4.063
    8SOL    HW1   58   2.995   3.857   4.031
    8SOL    HW2   59   3.119   3.930   3.984
    9SOL     OW   60   3.974   1.313   3.262
    9SOL    HW1   61   3.886   1.350   3.255
    9SOL    HW2   62   3.960   1.222   3.289
   10SOL     OW   63   4.498   2.460   0.201
   10SOL    HW1   64   4.472   2.382   0.250
   10SOL    HW2   65   4.583   2.437   0.164
   11SOL     OW   66   0.714   1.701   2.813
   11SOL    HW1   67   0.757   1.711   2.728
   11SOL    HW2   68   0.652   1.629   2.799
   12SOL     OW   69   3.591   2.783   2.723
   12SOL    HW1   70   3.557   2.816   2.806
   12SOL    HW2   71   3.571   2.690   2.723
   13SOL     OW   72   1.122   3.068   1.100
   13SOL    HW1   73   1.183   3.001   1.131
   13SOL    HW2   74   1.149   3.148   1.145
   14SOL     OW   75   1.754   2.451   3.093
   14SOL    HW1   76   1.675   2.413   3.056
   14SOL    HW2   77   1.824   2.423   3.034
   15SOL     OW   78   2.538   0.043   3.710
   15SOL    HW1   79   2.510   0.006   3.794
   15SOL    HW2   80   2.633   0.036   3.711
   16SOL     OW   81   0.107   3.137   1.945
   16SOL    HW1   82   0.043   3.206   1.959
   16SOL    HW2   83   0.191   3.182   1.935
   17SOL     OW   84   1.306   2.064   2.364
   17SOL    HW1   85   1.342   2.018   2.439
   17SOL    HW2   86   1.261   1.997   2.313
   18SOL     OW   87   4.358   4.424   0.844
   18SOL    HW1   88   4.267   4.441   0.820
   18SOL    HW2   89   4.397   4.388   0.764
   19SOL     OW   90   4.658   3.300   3.177
   19SOL    HW1   91   4.577   3.250   3.175
   19SOL    HW2   92   4.699   3.276   3.261
   20SOL     OW   93   1.644   2.877   3.502
   20SOL    HW1   94   1.577   2.809   3.496
   20SOL    HW2   95   1.602   2.956   3.469
   21SOL     OW   96   1.312   4.653   4.475
   21SOL    HW1   97   1.272   4.675   4.559
   21SOL    HW2   98   1.270   4.711   4.412
   22SOL     OW   99   0.604   4.860   0.951
   22SOL    HW1  100   0.511   4.880   0.958
   22SOL    HW2  101   0.624   4.808   1.029
   23SOL     OW  102   2.128   4.743   2.400
   23SOL    HW1  103   2.128   4.719   2.307
   23SOL    HW2  104   2.220   4.754   2.422
   24SOL     OW  105   1.168   3.762   2.413
   24SOL    HW1  106   1.253   3.720   2.399
   24SOL    HW2  107   1.119   3.699   2.467
   25SOL     OW  108   4.530   2.261   3.986
   25SOL    HW1  109   4.526   2.186   3.926
   25SOL    HW2  110   4.517   2.222   4.073
   26SOL     OW  111   2.506   3.634   4.162
   26SOL    HW1  112   2.413   3.654   4.158
   26SOL    HW2  113   2.549   3.719   4.168
   27SOL     OW  114   2.644   0.888   0.423
   27SOL    HW1  115   2.570   0.948   0.421
   27SOL    HW2  116   2.631   0.836   0.502
   28SOL     OW  117   4.756   1.467   4.427
   28SOL    HW1  118   4.852   1.459   4.421
   28SOL    HW2  119   4.723   1.386   4.389
   29SOL     OW  120   4.758   4.180   3.584
   29SOL    HW1  121   4.707   4.244   3.633
   29SOL    HW2  122   4.788   4.117   3.650
   30SOL     OW  123   3.959   4.736   0.884
   30SOL    HW1  124   4.000   4.821   0.895
   30SOL    HW2  125   4.026   4.673   0.909
   31SOL     OW  126   1.755   0.448   0.967
   31SOL    HW1  127   1.725   0.532   1.002
   31SOL    HW2  128   1.847   0.443   0.991
   32SOL     OW  129   2.800   0.042   3.680
   32SOL    HW1  130   2.829   0.042   3.589
   32SOL    HW2  131   2.880   0.051   3.731
   33SOL     OW  132   2.441   2.981   0.333
   33SOL    HW1  133   2.439   2.938   0.419
   33SOL    HW2  134   2.494   2.923   0.278
   34SOL     OW  135   0.091   1.793   4.520
   34SOL    HW1  136   0.134   1.758   4.598
   34SOL    HW2  137   0.142   1.757   4.447
   35SOL     OW  138   4.634   4.059   3.909
   35SOL    HW1  139   4.682   4.006   3.846
   35SOL    HW2  140   4.637   4.008   3.990
   36SOL     OW  141   1.175   4.578   4.073
   36SOL    HW1  142   1.158   4.544   4.161
   36SOL    HW2  143   1.132   4.516   4.014
   37SOL     OW  144   2.862   0.903   2.216
   37SOL    HW1  145   2.938   0.876   2.165
   37SOL    HW2  146   2.890   0.983   2.260
   38SOL     OW  147   0.678   2.015   0.083
   38SOL    HW1  148   0.696   2.106   0.108
   38SOL    HW2  149   0.723   2.004   0.000
   39SOL     OW  150   0.308   3.308   3.748
   39SOL    HW1  151   0.276   3.315   3.838
   39SOL    HW2  152   0.332   3.397   3.723
   40SOL     OW  153   4.232   1.903   4.011
   40SOL    HW1  154   4.232   1.814   3.976
   40SOL    HW2  155   4.231   1.960   3.934
   41SOL     OW  156   4.287   4.870   1.779
   41SOL    HW1  157   4.371   4.888   1.820
   41SOL    HW2  158   4.295   4.906   1.691
   42SOL     OW  159   0.117   1.922   3.419
   42SOL    HW1  160   0.064   1.914   3.499
   42SOL    HW2  161   0.172   1.844   3.419
   43SOL     OW  162   4.354   1.951   1.005
   43SOL    HW1  163   4.260   1.963   1.011
   43SOL    HW2  164   4.372   1.872   1.056
   44SOL     OW  165   0.101   1.988   0.578
   44SOL    HW1  166   0.167   2.010   0.513
   44SOL    HW2  167   0.050   2.068   0.589
   45SOL     OW  168   4.547   0.935   1.463
   45SOL    HW1  169   4.621   0.879   1.484
   45SOL    HW2  170   4.524   0.978   1.546
   46SOL     OW  171   1.075   4.027   3.330
   46SOL    HW1  172   1.023   3.972   3.271
   46SOL    HW2  173   1.071   4.114   3.292
   47SOL     OW  174   1.610   2.269   0.314
   47SOL    HW1  175   1.662   2.259   0.394
   47SOL    HW2  176   1.542   2.332   0.337
   48SOL     OW  177   2.640   3.972   2.920
   48SOL    HW1  178   2.594   4.055   2.913
   48SOL    HW2  179   2.605   3.931   2.999
   49SOL     OW  180   2.576   0.480   1.798
   49SOL    HW1  181   2.542   0.435   1.875
   49SOL    HW2  182   2.622   0.557   1.833
   50SOL     OW  183   3.864   3.097   0.979
   50SOL    HW1  184   3.858   3.173   1.038
   50SOL    HW2  185   3.841   3.132   0.893
   51SOL     OW  186   2.360   2.125   4.015
   51SOL    HW1  187   2.333   2.173   4.094
   51SOL    HW2  188   2.288   2.138   3.954
   52SOL     OW  189   2.402   2.548   0.500
   52SOL    HW1  190   2.390   2.460   0.464
   52SOL    HW2  191   2.497   2.556   0.511
   53SOL     OW  192   3.878   1.336   1.874
   53SOL    HW1  193   3.798   1.287   1.891
   53SOL    HW2  194   3.944   1.269   1.857
   54SOL     OW  195   0.582   0.467   1.900
   54SOL    HW1  196   0.573   0.513   1.983
   54SOL    HW2  197   0.495   0.432   1.881
   55SOL     OW  198   1.126   1.302   2.728
   55SOL    HW1  199   1.208   1.329   2.770
   55SOL    HW2  200   1.120   1.208   2.746
   56SOL     OW  201   1.956   3.705   3.564
   56SOL    HW1  202   2.002   3.722   3.482
   56SOL    HW2  203   1.948   3.610   3.567
   57SOL     OW  204   2.506   1.203   4.156
   57SOL    HW1  205   2.453   1.227   4.080
   57SOL    HW2  206   2.577   1.149   4.120
   58SOL     OW  207   1.656   3.934   1.134
   58SOL    HW1  208   1.637   3.846   1.101
   58SOL    HW2  209   1.733   3.923   1.189
   59SOL     OW  210   1.555   0.040   4.680
   59SOL    HW1  211   1.489   0.080   4.737
   59SOL    HW2  212   1.636   0.085   4.703
   60SOL     OW  213   4.540   2.545   1.453
   60SOL    HW1  214   4.497   2.536   1.368
   60SOL    HW2  215   4.482   2.601   1.504
   61SOL     OW  216   0.856   3.952   0.827
   61SOL    HW1  217   0.949   3.959   0.847
   61SOL    HW2  218   0.837   4.026   0.769
   62SOL     OW  219   4.593   2.987   2.745
   62SOL    HW1  220   4.558   2.976   2.656
   62SOL    HW2  221   4.561   2.910   2.792
   63SOL     OW  222   4.855   1.832   1.188
   63SOL    HW1  223   4.798   1.789   1.124
   63SOL    HW2  224   4.942   1.797   1.171
   64SOL     OW  225   4.803   4.760   4.795
   64SOL    HW1  226   4.779   4.829   4.856
   64SOL    HW2  227   4.846   4.694   4.850
   65SOL     OW  228   2.667   2.927   0.116
   65SOL    HW1  229   2.639   2.937   0.024
   65SOL    HW2  230   2.653   3.013   0.155
   66SOL     OW  231   0.700   1.419   2.231
   66SOL    HW1  232   0.641   1.344   2.239
   66SOL    HW2  233   0.644   1.492   2.205
   67SOL     OW  234   0.303   3.792   1.466
   67SOL    HW1  235   0.384   3.744   1.484
   67SOL    HW2  236   0.321   3.841   1.386
   68SOL     OW  237   4.791   0.908   0.857
   68SOL    HW1  238   4.855   0.979   0.856
   68SOL    HW2  239   4.768   0.897   0.949
   69SOL     OW  240   4.834   3.197   3.974
   69SOL    HW1  241   4.907   3.192   4.036
   69SOL    HW2  242   4.845   3.283   3.932
   70SOL     OW  243   3.598   0.169   4.814
   70SOL    HW1  244   3.503   0.164   4.817
   70SOL    HW2  245   3.628   0.080   4.834
   71SOL     OW  246   1.494   1.597   0.121
   71SOL    HW1  247   1.423   1.636   0.171
   71SOL    HW2  248   1.532   1.671   0.073
   72SOL     OW  249   2.747   0.699   0.242
   72SOL    HW1  250   2.784   0.653   0.317
   72SOL    HW2  251   2.710   0.780   0.279
   73SOL     OW  252   3.494   1.020   1.041
   73SOL    HW1  253   3.586   1.045   1.032
   73SOL    HW2  254   3.484   0.996   1.133
   74SOL     OW  255   0.566   2.721   3.994
   74SOL    HW1  256   0.485   2.682   3.962
   74SOL    HW2  257   0.636   2.666   3.958
   75SOL     OW  258   0.474   2.439   0.340
   75SOL    HW1  259   0.549   2.402   0.387
   75SOL    HW2  260   0.477   2.397   0.254
   76SOL     OW  261   1.300   1.682   2.311
   76SOL    HW1  262   1.324   1.719   2.396
   76SOL    HW2  263   1.357   1.727   2.249
   77SOL     OW  264   4.406   0.111   0.453
   77SOL    HW1  265   4.374   0.028   0.417
   77SOL    HW2  266   4.336   0.173   0.434
   78SOL     OW  267   4.901   3.994   3.733
   78SOL    HW1  268   4.856   3.913   3.755
   78SOL    HW2  269   4.957   4.012   3.808
   79SOL     OW  270   3.852   0.488   4.198
   79SOL    HW1  271   3.871   0.499   4.105
   79SOL    HW2  272   3.887   0.567   4.238
   80SOL     OW  273   2.526   1.365   1.517
   80SOL    HW1  274   2.506   1.366   1.611
   80SOL    HW2  275   2.579   1.444   1.503
   81SOL     OW  276   0.441   4.465   2.874
   81SOL    HW1  277   0.410   4.388   2.826
   81SOL    HW2  278   0.397   4.538   2.831
   82SOL     OW  279   4.174   4.212   4.091
   82SOL    HW1  280   4.268   4.213   4.072
   82SOL    HW2  281   4.132   4.246   4.012
   83SOL     OW  282   4.872   4.561   3.748
   83SOL    HW1  283   4.839   4.587   3.834
   83SOL    HW2  284   4.862   4.640   3.694
   84SOL     OW  285   3.012   1.031   4.656
   84SOL    HW1  286   3.036   0.962   4.719
   84SOL    HW2  287   3.047   1.111   4.694
   85SOL     OW  288   0.764   1.749   2.479
   85SOL    HW1  289   0.817   1.796   2.543
   85SOL    HW2  290   0.724   1.817   2.424
   86SOL     OW  291   2.449   4.816   1.852
   86SOL    HW1  292   2.464   4.892   1.908
   86SOL    HW2  293   2.438   4.743   1.913
   87SOL     OW  294   2.238   3.163   4.056
   87SOL    HW1  295   2.232   3.244   4.106
   87SOL    HW2  296   2.277   3.100   4.117
   88SOL     OW  297   0.138   3.246   3.541
   88SOL    HW1  298   0.232   3.243   3.560
   88SOL    HW2  299   0.097   3.200   3.614
   89SOL     OW  300   0.430   2.602   3.731
   89SOL    HW1  301   0.400   2.511   3.744
   89SOL    HW2  302   0.356   2.655   3.760
   90SOL     OW  303   2.459   0.290   4.032
   90SOL    HW1  304   2.396   0.221   4.053
   90SOL    HW2  305   2.525   0.284   4.101
   91SOL     OW  306   1.359   3.865   0.091
   91SOL    HW1  307   1.447   3.900   0.081
   91SOL    HW2  308   1.304   3.942   0.104
   92SOL     OW  309   3.026   1.832   4.332
   92SOL    HW1  310   2.971   1.911   4.330
   92SOL    HW2  311   2.966   1.762   4.359
   93SOL     OW  312   3.098   1.670   1.238
   93SOL    HW1  313   3.130   1.588   1.276
   93SOL    HW2  314   3.172   1.731   1.245
   94SOL     OW  315   0.909   1.648   0.793
   94SOL    HW1  316   0.830   1.686   0.755
   94SOL    HW2  317   0.958   1.615   0.718
   95SOL     OW  318   1.031   3.303   0.181
   95SOL    HW1  319   0.948   3.341   0.153
   95SOL    HW2  320   1.051   3.237   0.115
   96SOL     OW  321   4.563   0.766   0.176
   96SOL    HW1  322   4.483   0.809   0.208
   96SOL    HW2  323   4.560   0.679   0.217
   97SOL     OW  324   1.100   4.828   3.535
   97SOL    HW1  325   1.170   4.775   3.573
   97SOL    HW2  326   1.019   4.789   3.567
   98SOL     OW  327   4.097   0.175   4.094
   98SOL    HW1  328   4.054   0.195   4.177
   98SOL    HW2  329   4.084   0.254   4.041
   99SOL     OW  330   3.314   4.207   4.120
   99SOL    HW1  331   3.264   4.159   4.186
   99SOL    HW2  332   3.303   4.299   4.144
  100SOL     OW  333   3.141   2.939   0.679
  100SOL    HW1  334   3.060   2.990   0.685
  100SOL    HW2  335   3.210   3.000   0.706
  101SOL     OW  336   2.550   4.386   3.178
  101SOL    HW1  337   2.614   4.315   3.175
  101SOL    HW2  338   2.524   4.391   3.270
  102SOL     OW  339   3.323   0.289   0.514
  102SOL    HW1  340   3.290   0.335   0.592
  102SOL    HW2  341   3.245   0.263   0.467
  103SOL     OW  342   2.171   0.977   2.328
  103SOL    HW1  343   2.143   0.930   2.250
  103SOL    HW2  344   2.091   0.990   2.378
  104SOL     OW  345   3.571   4.916   3.573
  104SOL    HW1  346   3.601   4.872   3.493
  104SOL    HW2  347   3.478   4.933   3.557
  105SOL     OW  348   1.206   1.013   0.938
  105SOL    HW1  349   1.140   1.070   0.978
  105SOL    HW2  350   1.176   1.002   0.848
  106SOL     OW  351   1.105   2.209   1.538
  106SOL    HW1  352   1.077   2.120   1.517
  106SOL    HW2  353   1.103   2.212   1.634
  107SOL     OW  354   1.975   1.065   1.504
  107SOL    HW1  355   1.898   1.055   1.449
  107SOL    HW2  356   1.953   1.135   1.565
  108SOL     OW  357   2.789   3.530   4.880
  108SOL    HW1  358   2.755   3.572   4.959
  108SOL    HW2  359   2.878   3.504   4.903
  109SOL     OW  360   2.545   4.489   0.416
  109SOL    HW1  361   2.529   4.573   0.457
  109SOL    HW2  362   2.549   4.426   0.488
  110SOL     OW  363   2.645   2.576   3.413
  110SOL    HW1  364   2.620   2.492   3.451
  110SOL    HW2  365   2.616   2.571   3.322
  111SOL     OW  366   3.338   4.763   3.394
  111SOL    HW1  367   3.258   4.740   3.346
  111SOL    HW2  368   3.332   4.858   3.407
  112SOL     OW  369   2.492   1.026   0.816
  112SOL    HW1  370   2.487   0.938   0.779
  112SOL    HW2  371   2.541   1.077   0.751
  113SOL     OW  372   1.602   1.267   2.359
  113SOL    HW1  373   1.667   1.284   2.427
  113SOL    HW2  374   1.524   1.237   2.407
  114SOL     OW  375   4.728   2.164   2.468
  114SOL    HW1  376   4.803   2.154   2.410
  114SOL    HW2  377   4.736   2.254   2.501
  115SOL     OW  378   3.660   4.060   4.768
  115SOL    HW1  379   3.612   4.074   4.686
  115SOL    HW2  380   3.725   3.994   4.746
  116SOL     OW  381   0.417   2.147   2.867
  116SOL    HW1  382   0.430   2.112   2.956
  116SOL    HW2  383   0.322   2.158   2.860
  117SOL     OW  384   2.767   4.113   2.715
  117SOL    HW1  385   2.793   4.058   2.789
  117SOL    HW2  386   2.691   4.162   2.748
  118SOL     OW  387   1.171   4.033   1.146
  118SOL    HW1  388   1.260   4.043   1.179
  118SOL    HW2  389   1.124   3.985   1.215
  119SOL     OW  390   4.359   4.262   0.509
  119SOL    HW1  391   4.373   4.347   0.551
  119SOL    HW2  392   4.296   4.281   0.439
  120SOL     OW  393   2.074   3.126   3.368
  120SOL    HW1  394   2.100   3.172   3.447
  120SOL    HW2  395   2.092   3.188   3.297
  121SOL     OW  396   3.263   0.489   1.680
  121SOL    HW1  397   3.314   0.423   1.633
  121SOL    HW2  398   3.194   0.440   1.724
  122SOL     OW  399   0.343   0.417   3.631
  122SOL    HW1  400   0.316   0.506   3.655
  122SOL    HW2  401   0.264   0.377   3.596
  123SOL     OW  402   4.641   2.335   1.580
  123SOL    HW1  403   4.678   2.288   1.506
  123SOL    HW2  404   4.587   2.404   1.541
  124SOL     OW  405   3.491   1.244   4.862
  124SOL    HW1  406   3.423   1.312   4.860
  124SOL    HW2  407   3.484   1.206   4.949
  125SOL     OW  408   4.169   1.911   0.216
  125SOL    HW1  409   4.211   1.927   0.301
  125SOL    HW2  410   4.239   1.872   0.162
  126SOL     OW  411   3.780   0.786   4.375
  126SOL    HW1  412   3.719   0.803   4.447
  126SOL    HW2  413   3.727   0.798   4.296
  127SOL     OW  414   0.395   0.025   1.355
  127SOL    HW1  415   0.480   0.061   1.330
  127SOL    HW2  416   0.333   0.066   1.296
  128SOL     OW  417   1.931   3.314   4.153
  128SOL    HW1  418   1.904   3.224   4.169
  128SOL    HW2  419   1.864   3.349   4.095
  129SOL     OW  420   0.359   3.284   4.910
  129SOL    HW1  421   0.265   3.295   4.924
  129SOL    HW2  422   0.376   3.327   4.826
  130SOL     OW  423   0.149   3.620   4.462
  130SOL    HW1  424   0.110   3.705   4.480
  130SOL    HW2  425   0.220   3.638   4.401
  131SOL     OW  426   2.908   4.464   0.404
  131SOL    HW1  427   2.836   4.456   0.341
  131SOL    HW2  428   2.984   4.482   0.350
  132SOL     OW  429   4.665   0.790   3.512
  132SOL    HW1  430   4.758   0.795   3.493
  132SOL    HW2  431   4.624   0.769   3.428
  133SOL     OW  432   3.273   2.124   3.613
  133SOL    HW1  433   3.280   2.029   3.607
  133SOL    HW2  434   3.274   2.142   3.707
  134SOL     OW  435   2.917   3.071   3.868
  134SOL    HW1  436   2.991   3.025   3.830
  134SOL    HW2  437   2.913   3.154   3.820
  135SOL     OW  438   1.849   2.561   0.334
  135SOL    HW1  439   1.836   2.470   0.359
  135SOL    HW2  440   1.924   2.590   0.386
  136SOL     OW  441   0.943   1.523   3.266
  136SOL    HW1  442   1.001   1.474   3.208
  136SOL    HW2  443   1.001   1.568   3.327
  137SOL     OW  444   2.503   2.781   2.556
  137SOL    HW1  445   2.450   2.706   2.528
  137SOL    HW2  446   2.452   2.822   2.626
  138SOL     OW  447   1.911   1.082   2.373
  138SOL    HW1  448   1.821   1.063   2.347
  138SOL    HW2  449   1.915   1.178   2.376
  139SOL     OW  450   2.443   2.968   1.232
  139SOL    HW1  451   2.410   3.031   1.167
  139SOL    HW2  452   2.369   2.956   1.292
  140SOL     OW  453   3.509   3.619   3.462
  140SOL    HW1  454   3.567   3.684   3.501
  140SOL    HW2  455   3.422   3.657   3.470
  141SOL     OW  456   3.287   2.562   3.507
  141SOL    HW1  457   3.281   2.494   3.439
  141SOL    HW2  458   3.257   2.518   3.587
  142SOL     OW  459   4.536   1.535   4.567
  142SOL    HW1  460   4.616   1.542   4.515
  142SOL    HW2  461   4.537   1.446   4.601
  143SOL     OW  462   1.319   2.279   4.409
  143SOL    HW1  463   1.354   2.362   4.442
  143SOL    HW2  464   1.277   2.238   4.485
  144SOL     OW  465   2.739   0.911   0.949
  144SOL    HW1  466   2.674   0.957   1.003
  144SOL    HW2  467   2.795   0.980   0.915
  145SOL     OW  468   2.995   1.598   1.786
  145SOL    HW1  469   2.929   1.618   1.853
  145SOL    HW2  470   3.078   1.624   1.827
  146SOL     OW  471   1.499   1.989   0.609
  146SOL    HW1  472   1.439   1.936   0.661
  146SOL    HW2  473   1.574   1.931   0.593
  147SOL     OW  474   4.710   2.975   1.048
  147SOL    HW1  475   4.796   2.946   1.017
  147SOL    HW2  476   4.679   2.903   1.103
  148SOL     OW  477   3.077   3.464   3.625
  148SOL    HW1  478   3.076   3.544   3.677
  148SOL    HW2  479   3.116   3.490   3.542
  149SOL     OW  480   1.387   3.046   4.511
  149SOL    HW1  481   1.422   3.099   4.440
  149SOL    HW2  482   1.297   3.027   4.484
  150SOL     OW  483   1.499   2.504   2.728
  150SOL    HW1  484   1.428   2.528   2.788
  150SOL    HW2  485   1.455   2.463   2.654
  151SOL     OW  486   3.000   2.303   4.761
  151SOL    HW1  487   2.994   2.207   4.763
  151SOL    HW2  488   3.081   2.322   4.808
  152SOL     OW  489   1.460   1.882   2.495
  152SOL    HW1  490   1.540   1.878   2.442
  152SOL    HW2  491   1.473   1.957   2.553
  153SOL     OW  492   4.355   0.132   3.099
  153SOL    HW1  493   4.270   0.101   3.068
  153SOL    HW2  494   4.398   0.054   3.133
  154SOL     OW  495   2.885   3.298   3.691
  154SOL    HW1  496   2.871   3.246   3.611
  154SOL    HW2  497   2.949   3.364   3.665
  155SOL     OW  498   2.324   0.354   1.698
  155SOL    HW1  499   2.300   0.355   1.791
  155SOL    HW2  500   2.402   0.409   1.693
  156SOL     OW  501   1.293   3.379   0.902
  156SOL    HW1  502   1.298   3.408   0.993
  156SOL    HW2  503   1.214   3.421   0.868
  157SOL     OW  504   0.178   0.727   2.199
  157SOL    HW1  505   0.115   0.659   2.178
  157SOL    HW2  506   0.162   0.796   2.135
  158SOL     OW  507   1.025   3.780   2.018
  158SOL    HW1  508   0.993   3.852   1.963
  158SOL    HW2  509   0.953   3.761   2.077
  159SOL     OW  510   0.743   0.664   3.344
  159SOL    HW1  511   0.780   0.688   3.259
  159SOL    HW2  512   0.745   0.745   3.396
  160SOL     OW  513   3.443   2.136   2.458
  160SOL    HW1  514   3.361   2.153   2.411
  160SOL    HW2  515   3.483   2.223   2.467
  161SOL     OW  516   1.354   1.413   0.424
  161SOL    HW1  517   1.429   1.474   0.420
  161SOL    HW2  518   1.392   1.331   0.454
  162SOL     OW  519   1.287   4.381   1.339
  162SOL    HW1  520   1.277   4.403   1.247
  162SOL    HW2  521   1.367   4.426   1.366
  163SOL     OW  522   3.410   3.346   1.443
  163SOL    HW1  523   3.321   3.355   1.409
  163SOL    HW2  524   3.462   3.316   1.368
  164SOL     OW  525   3.770   1.234   3.875
  164SOL    HW1  526   3.804   1.278   3.797
  164SOL    HW2  527   3.757   1.144   3.847
  165SOL     OW  528   4.459   2.275   1.808
  165SOL    HW1  529   4.390   2.213   1.783
  165SOL    HW2  530   4.527   2.262   1.742
  166SOL     OW  531   1.570   2.436   4.721
  166SOL    HW1  532   1.507   2.384   4.770
  166SOL    HW2  533   1.516   2.492   4.665
  167SOL     OW  534   1.758   4.658   4.036
  167SOL    HW1  535   1.706   4.715   4.094
  167SOL    HW2  536   1.693   4.602   3.994
  168SOL     OW  537   3.266   4.797   4.639
  168SOL    HW1  538   3.360   4.810   4.627
  168SOL    HW2  539   3.233   4.778   4.551
  169SOL     OW  540   2.531   0.756   4.364
  169SOL    HW1  541   2.605   0.751   4.303
  169SOL    HW2  542   2.547   0.685   4.426
  170SOL     OW  543   3.143   4.093   4.290
  170SOL    HW1  544   3.129   4.086   4.385
  170SOL    HW2  545   3.099   4.016   4.254
  171SOL     OW  546   1.953   1.656   4.558
  171SOL    HW1  547   1.938   1.694   4.645
  171SOL    HW2  548   2.035   1.696   4.529
  172SOL     OW  549   3.772   4.342   1.598
  172SOL    HW1  550   3.719   4.266   1.572
  172SOL    HW2  551   3.807   4.376   1.516
  173SOL     OW  552   2.498   1.348   1.796
  173SOL    HW1  553   2.477   1.416   1.860
  173SOL    HW2  554   2.437   1.277   1.817
  174SOL     OW  555   4.612   4.442   4.411
  174SOL    HW1  556   4.527   4.404   4.435
  174SOL    HW2  557   4.676   4.391   4.459
  175SOL     OW  558   0.126   0.119   0.256
  175SOL    HW1  559   0.118   0.095   0.164
  175SOL    HW2  560   0.107   0.213   0.258
  176SOL     OW  561   2.033   0.649   4.023
  176SOL    HW1  562   2.113   0.599   4.006
  176SOL    HW2  563   1.969   0.615   3.960
  177SOL     OW  564   2.835   2.232   3.292
  177SOL    HW1  565   2.838   2.275   3.378
  177SOL    HW2  566   2.750   2.187   3.291
  178SOL     OW  567   4.042   4.401   2.824
  178SOL    HW1  568   3.965   4.349   2.849
  178SOL    HW2  569   4.068   4.446   2.905
  179SOL     OW  570   0.558   2.003   2.675
  179SOL    HW1  571   0.515   1.925   2.641
  179SOL    HW2  572   0.511   2.022   2.756
  180SOL     OW  573   2.736   0.089   4.555
  180SOL    HW1  574   2.762   0.111   4.466
  180SOL    HW2  575   2.654   0.040   4.545
  181SOL     OW  576   2.445   0.930   4.901
  181SOL    HW1  577   2.506   1.003   4.909
  181SOL    HW2  578   2.484   0.860   4.953
  182SOL     OW  579   3.662   4.051   1.518
  182SOL    HW1  580   3.609   4.052   1.439
  182SOL    HW2  581   3.665   3.958   1.543
  183SOL     OW  582   2.265   3.913   4.318
  183SOL    HW1  583   2.203   3.974   4.279
  183SOL    HW2  584   2.351   3.939   4.284
  184SOL     OW  585   0.112   3.730   1.052
  184SOL    HW1  586   0.188   3.676   1.075
  184SOL    HW2  587   0.056   3.728   1.130
  185SOL     OW  588   4.854   0.781   1.869
  185SOL    HW1  589   4.894   0.850   1.921
  185SOL    HW2  590   4.873   0.805   1.778
  186SOL     OW  591   2.666   3.259   4.525
  186SOL    HW1  592   2.599   3.191   4.533
  186SOL    HW2  593   2.698   3.271   4.615
  187SOL     OW  594   4.750   1.597   4.090
  187SOL    HW1  595   4.781   1.537   4.157
  187SOL    HW2  596   4.683   1.548   4.042
  188SOL     OW  597   4.134   2.239   1.054
  188SOL    HW1  598   4.123   2.289   1.135
  188SOL    HW2  599   4.177   2.301   0.994
  189SOL     OW  600   2.150   3.277   3.580
  189SOL    HW1  601   2.160   3.269   3.674
  189SOL    HW2  602   2.059   3.306   3.568
  190SOL     OW  603   2.757   1.513   3.196
  190SOL    HW1  604   2.797   1.453   3.259
  190SOL    HW2  605   2.722   1.584   3.250
  191SOL     OW  606   3.275   2.396   3.259
  191SOL    HW1  607   3.216   2.326   3.286
  191SOL    HW2  608   3.349   2.351   3.219
  192SOL     OW  609   3.719   0.908   1.512
  192SOL    HW1  610   3.763   0.857   1.444
  192SOL    HW2  611   3.729   0.999   1.483
  193SOL     OW  612   2.864   2.384   4.524
  193SOL    HW1  613   2.913   2.372   4.605
  193SOL    HW2  614   2.794   2.444   4.548
  194SOL     OW  615   4.034   0.859   4.307
  194SOL    HW1  616   3.999   0.949   4.309
  194SOL    HW2  617   3.975   0.809   4.363
  195SOL     OW  618   1.832   3.276   0.095
  195SOL    HW1  619   1.791   3.208   0.148
  195SOL    HW2  620   1.759   3.329   0.063
  196SOL     OW  621   4.439   0.357   2.616
  196SOL    HW1  622   4.366   0.295   2.611
  196SOL    HW2  623   4.415   0.417   2.687
  197SOL     OW  624   1.699   1.794   4.452
  197SOL    HW1  625   1.743   1.718   4.490
  197SOL    HW2  626   1.624   1.756   4.405
  198SOL     OW  627   3.315   3.614   3.194
  198SOL    HW1  628   3.348   3.627   3.105
  198SOL    HW2  629   3.341   3.693   3.242
  199SOL     OW  630   2.253   3.281   2.573
  199SOL    HW1  631   2.264   3.333   2.493
  199SOL    HW2  632   2.260   3.190   2.544
  200SOL     OW  633   0.869   3.619   4.434
  200SOL    HW1  634   0.941   3.636   4.374
  200SOL    HW2  635   0.911   3.602   4.519
  201SOL     OW  636   2.394   2.808   0.547
  201SOL    HW1  637   2.416   2.715   0.543
  201SOL    HW2  638   2.334   2.815   0.622
  202SOL     OW  639   0.971   4.177   0.210
  202SOL    HW1  640   0.884   4.159   0.172
  202SOL    HW2  641   0.963   4.265   0.248
  203SOL     OW  642   4.696   4.472   0.400
  203SOL    HW1  643   4.655   4.398   0.355
  203SOL    HW2  644   4.731   4.526   0.329
  204SOL     OW  645   3.773   1.579   3.610
  204SOL    HW1  646   3.842   1.595   3.675
  204SOL    HW2  647   3.692   1.581   3.661
  205SOL     OW  648   1.034   4.056   0.451
  205SOL    HW1  649   0.942   4.033   0.437
  205SOL    HW2  650   1.066   4.082   0.364
  206SOL     OW  651   1.841   2.087   2.889
  206SOL    HW1  652   1.788   2.164   2.869
  206SOL    HW2  653   1.919   2.122   2.933
  207SOL     OW  654   3.636   4.742   0.255
  207SOL    HW1  655   3.601   4.711   0.339
  207SOL    HW2  656   3.687   4.668   0.222
  208SOL     OW  657   2.840   1.322   1.644
  208SOL    HW1  658   2.771   1.286   1.589
  208SOL    HW2  659   2.801   1.328   1.731
  209SOL     OW  660   4.134   2.589   1.450
  209SOL    HW1  661   4.044   2.600   1.481
  209SOL    HW2  662   4.188   2.597   1.528
  210SOL     OW  663   2.534   1.807   2.128
  210SOL    HW1  664   2.461   1.839   2.074
  210SOL    HW2  665   2.498   1.805   2.217
  211SOL     OW  666   1.543   3.471   3.824
  211SOL    HW1  667   1.536   3.560   3.859
  211SOL    HW2  668   1.454   3.436   3.832
  212SOL     OW  669   2.317   4.607   0.253
  212SOL    HW1  670   2.221   4.604   0.252
  212SOL    HW2  671   2.342   4.530   0.304
  213SOL     OW  672   1.744   4.104   0.709
  213SOL    HW1  673   1.672   4.056   0.668
  213SOL    HW2  674   1.801   4.126   0.635
  214SOL     OW  675   0.203   0.979   4.617
  214SOL    HW1  676   0.212   0.888   4.645
  214SOL    HW2  677   0.108   0.991   4.606
  215SOL     OW  678   1.707   3.906   2.861
  215SOL    HW1  679   1.672   3.819   2.880
  215SOL    HW2  680   1.675   3.926   2.774
  216SOL     OW  681   2.662   2.743   4.431
  216SOL    HW1  682   2.702   2.693   4.359
  216SOL    HW2  683   2.683   2.834   4.413
  217SOL     OW  684   0.185   3.473   2.711
  217SOL    HW1  685   0.257   3.456   2.651
  217SOL    HW2  686   0.119   3.517   2.658
  218SOL     OW  687   1.024   2.142   0.662
  218SOL    HW1  688   0.939   2.175   0.634
  218SOL    HW2  689   1.077   2.143   0.583
  219SOL     OW  690   1.441   0.124   3.447
  219SOL    HW1  691   1.490   0.054   3.403
  219SOL    HW2  692   1.506   0.192   3.462
  220SOL     OW  693   4.399   0.713   3.885
  220SOL    HW1  694   4.427   0.662   3.809
  220SOL    HW2  695   4.338   0.777   3.849
  221SOL     OW  696   0.606   0.479   3.630
  221SOL    HW1  697   0.610   0.575   3.637
  221SOL    HW2  698   0.513   0.458   3.642
  222SOL     OW  699   1.558   3.669   2.895
  222SOL    HW1  700   1.612   3.607   2.846
  222SOL    HW2  701   1.470   3.657   2.859
  223SOL     OW  702   2.609   1.094   1.375
  223SOL    HW1  703   2.591   1.062   1.286
  223SOL    HW2  704   2.572   1.182   1.376
  224SOL     OW  705   0.955   0.548   3.596
  224SOL    HW1  706   0.968   0.489   3.522
  224SOL    HW2  707   0.951   0.635   3.557
  225SOL     OW  708   1.376   0.311   1.972
  225SOL    HW1  709   1.295   0.316   2.022
  225SOL    HW2  710   1.351   0.334   1.883
  226SOL     OW  711   0.225   3.996   3.019
  226SOL    HW1  712   0.244   4.079   3.062
  226SOL    HW2  713   0.176   3.946   3.083
  227SOL     OW  714   4.411   0.092   1.015
  227SOL    HW1  715   4.476   0.143   0.966
  227SOL    HW2  716   4.335   0.150   1.020
  228SOL     OW  717   2.812   4.649   4.375
  228SOL    HW1  718   2.896   4.602   4.380
  228SOL    HW2  719   2.766   4.608   4.301
  229SOL     OW  720   3.234   0.398   4.762
  229SOL    HW1  721   3.192   0.344   4.695
  229SOL    HW2  722   3.305   0.343   4.796
  230SOL     OW  723   1.045   3.660   1.759
  230SOL    HW1  724   1.074   3.728   1.820
  230SOL    HW2  725   0.997   3.598   1.813
  231SOL     OW  726   3.540   1.043   0.731
  231SOL    HW1  727   3.464   0.995   0.697
  231SOL    HW2  728   3.567   1.100   0.659
  232SOL     OW  729   2.268   2.587   3.708
  232SOL    HW1  730   2.252   2.581   3.614
  232SOL    HW2  731   2.363   2.574   3.717
  233SOL     OW  732   4.338   2.964   1.621
  233SOL    HW1  733   4.362   3.008   1.540
  233SOL    HW2  734   4.419   2.922   1.650
  234SOL     OW  735   1.013   2.523   4.914
  234SOL    HW1  736   0.978   2.602   4.874
  234SOL    HW2  737   0.968   2.451   4.869
  235SOL     OW  738   1.205   3.065   4.018
  235SOL    HW1  739   1.155   2.985   4.002
  235SOL    HW2  740   1.295   3.036   4.025
  236SOL     OW  741   1.791   0.282   0.534
  236SOL    HW1  742   1.734   0.267   0.610
  236SOL    HW2  743   1.879   0.288   0.571
  237SOL     OW  744   3.683   4.557   4.544
  237SOL    HW1  745   3.694   4.610   4.465
  237SOL    HW2  746   3.715   4.471   4.519
  238SOL     OW  747   3.011   2.543   0.556
  238SOL    HW1  748   2.961   2.620   0.530
  238SOL    HW2  749   3.103   2.570   0.549
  239SOL     OW  750   0.067   3.214   2.738
  239SOL    HW1  751   0.004   3.233   2.808
  239SOL    HW2  752   0.121   3.292   2.732
  240SOL     OW  753   2.993   2.976   2.039
  240SOL    HW1  754   2.904   2.978   2.073
  240SOL    HW2  755   3.045   2.935   2.108
  241SOL     OW  756   3.894   4.060   4.579
  241SOL    HW1  757   3.877   3.989   4.517
  241SOL    HW2  758   3.836   4.131   4.550
  242SOL     OW  759   1.088   3.293   1.267
  242SOL    HW1  760   1.062   3.273   1.357
  242SOL    HW2  761   1.006   3.315   1.223
  243SOL     OW  762   4.102   2.478   4.352
  243SOL    HW1  763   4.171   2.477   4.419
  243SOL    HW2  764   4.148   2.460   4.270
  244SOL     OW  765   0.932   1.868   0.111
  244SOL    HW1  766   0.985   1.794   0.141
  244SOL    HW2  767   0.846   1.853   0.149
  245SOL     OW  768   2.940   2.979   0.055
  245SOL    HW1  769   2.876   2.913   0.083
  245SOL    HW2  770   2.961   3.027   0.135
  246SOL     OW  771   0.360   3.389   4.053
  246SOL    HW1  772   0.320   3.462   4.100
  246SOL    HW2  773   0.300   3.316   4.066
  247SOL     OW  774   0.409   0.000   0.184
  247SOL    HW1  775   0.453   0.066   0.239
  247SOL    HW2  776   0.378   0.049   0.108
  248SOL     OW  777   2.533   2.712   1.183
  248SOL    HW1  778   2.497   2.780   1.240
  248SOL    HW2  779   2.623   2.739   1.166
  249SOL     OW  780   4.294   2.631   1.678
  249SOL    HW1  781   4.374   2.609   1.727
  249SOL    HW2  782   4.227   2.641   1.745
  250SOL     OW  783   2.156   2.137   3.828
  250SOL    HW1  784   2.151   2.107   3.737
  250SOL    HW2  785   2.110   2.221   3.828
  251SOL     OW  786   3.871   0.086   4.543
  251SOL    HW1  787   3.904   0.103   4.631
  251SOL    HW2  788   3.933   0.022   4.506
  252SOL     OW  789   0.659   4.193   2.887
  252SOL    HW1  790   0.573   4.212   2.849
  252SOL    HW2  791   0.695   4.279   2.908
  253SOL     OW  792   3.746   3.179   0.427
  253SOL    HW1  793   3.832   3.221   0.429
  253SOL    HW2  794   3.763   3.090   0.397
  254SOL     OW  795   1.496   2.941   4.196
  254SOL    HW1  796   1.531   3.019   4.154
  254SOL    HW2  797   1.568   2.879   4.196
  255SOL     OW  798   1.366   0.987   2.904
  255SOL    HW1  799   1.441   1.026   2.858
  255SOL    HW2  800   1.404   0.917   2.957
  256SOL     OW  801   3.318   2.050   0.564
  256SOL    HW1  802   3.262   1.985   0.606
  256SOL    HW2  803   3.407   2.015   0.574
  257SOL     OW  804   2.193   3.893   2.407
  257SOL    HW1  805   2.110   3.846   2.409
  257SOL    HW2  806   2.178   3.966   2.346
  258SOL     OW  807   0.162   3.541   1.539
  258SOL    HW1  808   0.211   3.623   1.536
  258SOL    HW2  809   0.148   3.525   1.632
  259SOL     OW  810   0.714   0.508   2.784
  259SOL    HW1  811   0.726   0.477   2.874
  259SOL    HW2  812   0.692   0.430   2.734
  260SOL     OW  813   3.069   4.835   3.529
  260SOL    HW1  814   3.049   4.927   3.511
  260SOL    HW2  815   3.110   4.803   3.449
  261SOL     OW  816   0.723   0.046   0.456
  261SOL    HW1  817   0.712   0.023   0.549
  261SOL    HW2  818   0.659   0.116   0.442
  262SOL     OW  819   1.464   0.385   0.046
  262SOL    HW1  820   1.537   0.431   0.087
  262SOL    HW2  821   1.396   0.382   0.113
  263SOL     OW  822   3.253   1.485   1.403
  263SOL    HW1  823   3.325   1.531   1.445
  263SOL    HW2  824   3.283   1.394   1.395
  264SOL     OW  825   0.695   3.917   2.813
  264SOL    HW1  826   0.692   4.012   2.824
  264SOL    HW2  827   0.620   3.896   2.758
  265SOL     OW  828   2.482   2.615   0.879
  265SOL    HW1  829   2.527   2.542   0.920
  265SOL    HW2  830   2.449   2.668   0.952
  266SOL     OW  831   2.062   3.801   2.100
  266SOL    HW1  832   2.153   3.788   2.071
  266SOL    HW2  833   2.034   3.880   2.054
  267SOL     OW  834   0.629   3.607   2.438
  267SOL    HW1  835   0.668   3.604   2.526
  267SOL    HW2  836   0.535   3.598   2.453
  268SOL     OW  837   1.374   3.260   3.564
  268SOL    HW1  838   1.447   3.216   3.520
  268SOL    HW2  839   1.312   3.281   3.494
  269SOL     OW  840   1.624   0.636   1.115
  269SOL    HW1  841   1.549   0.596   1.159
  269SOL    HW2  842   1.650   0.707   1.173
  270SOL     OW  843   4.101   1.516   3.563
  270SOL    HW1  844   4.160   1.581   3.601
  270SOL    HW2  845   4.029   1.567   3.527
  271SOL     OW  846   0.362   1.205   0.597
  271SOL    HW1  847   0.318   1.128   0.632
  271SOL    HW2  848   0.311   1.228   0.520
  272SOL     OW  849   3.077   4.447   1.514
  272SOL    HW1  850   3.002   4.390   1.532
  272SOL    HW2  851   3.106   4.475   1.601
  273SOL     OW  852   4.772   2.309   1.334
  273SOL    HW1  853   4.855   2.356   1.335
  273SOL    HW2  854   4.707   2.375   1.312
  274SOL     OW  855   1.397   0.781   4.706
  274SOL    HW1  856   1.358   0.701   4.741
  274SOL    HW2  857   1.397   0.842   4.780
  275SOL     OW  858   2.885   2.917   1.772
  275SOL    HW1  859   2.915   2.866   1.697
  275SOL    HW2  860   2.897   2.859   1.847
  276SOL     OW  861   4.791   0.807   4.104
  276SOL    HW1  862   4.878   0.769   4.087
  276SOL    HW2  863   4.736   0.731   4.126
  277SOL     OW  864   2.681   1.667   1.688
  277SOL    HW1  865   2.707   1.647   1.598
  277SOL    HW2  866   2.762   1.695   1.731
  278SOL     OW  867   4.507   1.634   2.468
  278SOL    HW1  868   4.517   1.671   2.380
  278SOL    HW2  869   4.508   1.710   2.526
  279SOL     OW  870   3.022   0.277   4.281
  279SOL    HW1  871   3.063   0.287   4.195
  279SOL    HW2  872   2.935   0.242   4.262
  280SOL     OW  873   1.273   4.772   3.097
  280SOL    HW1  874   1.355   4.815   3.122
  280SOL    HW2  875   1.294   4.724   3.017
  281SOL     OW  876   0.854   0.309   3.738
  281SOL    HW1  877   0.791   0.361   3.688
  281SOL    HW2  878   0.920   0.283   3.674
  282SOL     OW  879   4.400   1.314   0.245
  282SOL    HW1  880   4.388   1.255   0.171
  282SOL    HW2  881   4.341   1.280   0.312
  283SOL     OW  882   0.516   0.664   0.243
  283SOL    HW1  883   0.597   0.638   0.287
  283SOL    HW2  884   0.459   0.588   0.252
  284SOL     OW  885   3.258   4.710   2.142
  284SOL    HW1  886   3.206   4.768   2.085
  284SOL    HW2  887   3.340   4.698   2.095
  285SOL     OW  888   2.485   3.514   0.059
  285SOL    HW1  889   2.474   3.479   0.147
  285SOL    HW2  890   2.484   3.437   0.002
  286SOL     OW  891   1.177   4.516   2.485
  286SOL    HW1  892   1.158   4.424   2.465
  286SOL    HW2  893   1.254   4.512   2.542
  287SOL     OW  894   3.091   2.811   1.628
  287SOL    HW1  895   3.136   2.821   1.544
  287SOL    HW2  896   3.148   2.752   1.678
  288SOL     OW  897   2.272   4.177   3.151
  288SOL    HW1  898   2.324   4.173   3.231
  288SOL    HW2  899   2.310   4.250   3.102
  289SOL     OW  900   0.714   4.845   4.273
  289SOL    HW1  901   0.707   4.940   4.270
  289SOL    HW2  902   0.766   4.827   4.351
  290SOL     OW  903   0.857   0.663   3.821
  290SOL    HW1  904   0.890   0.586   3.776
  290SOL    HW2  905   0.795   0.703   3.760
  291SOL     OW  906   1.759   4.435   4.602
  291SOL    HW1  907   1.716   4.356   4.569
  291SOL    HW2  908   1.687   4.490   4.633
  292SOL     OW  909   2.375   4.786   2.472
  292SOL    HW1  910   2.439   4.791   2.543
  292SOL    HW2  911   2.428   4.781   2.392
  293SOL     OW  912   4.189   0.917   1.084
  293SOL    HW1  913   4.193   0.823   1.069
  293SOL    HW2  914   4.281   0.945   1.083
  294SOL     OW  915   4.410   2.401   3.321
  294SOL    HW1  916   4.401   2.464   3.393
  294SOL    HW2  917   4.431   2.318   3.365
  295SOL     OW  918   2.756   1.076   4.863
  295SOL    HW1  919   2.760   1.152   4.921
  295SOL    HW2  920   2.736   1.113   4.777
  296SOL     OW  921   4.638   3.847   2.982
  296SOL    HW1  922   4.637   3.830   2.888
  296SOL    HW2  923   4.583   3.924   2.993
  297SOL     OW  924   3.243   1.014   0.946
  297SOL    HW1  925   3.228   1.095   0.896
  297SOL    HW2  926   3.337   1.013   0.963
  298SOL     OW  927   4.461   2.096   0.414
  298SOL    HW1  928   4.464   2.000   0.415
  298SOL    HW2  929   4.482   2.122   0.503
  299SOL     OW  930   4.225   1.860   4.292
  299SOL    HW1  931   4.132   1.881   4.298
  299SOL    HW2  932   4.253   1.897   4.208
  300SOL     OW  933   2.760   4.053   3.571
  300SOL    HW1  934   2.806   3.988   3.624
  300SOL    HW2  935   2.694   4.003   3.523
  301SOL     OW  936   1.588   0.262   4.338
  301SOL    HW1  937   1.650   0.310   4.393
  301SOL    HW2  938   1.634   0.250   4.255
  302SOL     OW  939   4.220   0.350   4.637
  302SOL    HW1  940   4.168   0.387   4.566
  302SOL    HW2  941   4.228   0.421   4.701
  303SOL     OW  942   0.483   4.599   0.466
  303SOL    HW1  943   0.446   4.676   0.422
  303SOL    HW2  944   0.446   4.524   0.420
  304SOL     OW  945   3.199   0.116   2.273
  304SOL    HW1  946   3.287   0.121   2.234
  304SOL    HW2  947   3.214   0.127   2.367
  305SOL     OW  948   1.713   2.439   2.011
  305SOL    HW1  949   1.703   2.490   2.092
  305SOL    HW2  950   1.693   2.502   1.941
  306SOL     OW  951   0.467   1.747   2.593
  306SOL    HW1  952   0.374   1.755   2.612
  306SOL    HW2  953   0.495   1.669   2.641
  307SOL     OW  954   2.955   0.081   1.052
  307SOL    HW1  955   2.940   0.149   1.117
  307SOL    HW2  956   2.874   0.030   1.051
  308SOL     OW  957   1.530   2.511   4.443
  308SOL    HW1  958   1.613   2.462   4.441
  308SOL    HW2  959   1.541   2.579   4.377
  309SOL     OW  960   4.593   0.989   3.688
  309SOL    HW1  961   4.511   0.948   3.716
  309SOL    HW2  962   4.611   0.950   3.603
  310SOL     OW  963   1.693   2.771   0.439
  310SOL    HW1  964   1.602   2.748   0.420
  310SOL    HW2  965   1.743   2.693   0.413
  311SOL     OW  966   4.668   1.969   3.578
  311SOL    HW1  967   4.630   1.941   3.495
  311SOL    HW2  968   4.737   1.905   3.596
  312SOL     OW  969   2.584   4.436   2.652
  312SOL    HW1  970   2.580   4.387   2.570
  312SOL    HW2  971   2.497   4.475   2.661
  313SOL     OW  972   3.914   2.637   4.511
  313SOL    HW1  973   3.962   2.559   4.481
  313SOL    HW2  974   3.849   2.602   4.571
  314SOL     OW  975   1.675   2.926   2.541
  314SOL    HW1  976   1.698   2.833   2.542
  314SOL    HW2  977   1.592   2.929   2.493
  315SOL     OW  978   1.421   2.721   3.511
  315SOL    HW1  979   1.360   2.707   3.439
  315SOL    HW2  980   1.417   2.641   3.562
  316SOL     OW  981   2.066   2.410   3.853
  316SOL    HW1  982   2.130   2.454   3.798
  316SOL    HW2  983   2.058   2.465   3.930
  317SOL     OW  984   2.299   2.280   4.237
  317SOL    HW1  985   2.250   2.242   4.309
  317SOL    HW2  986   2.255   2.363   4.219
  318SOL     OW  987   4.261   4.816   0.759
  318SOL    HW1  988   4.211   4.884   0.805
  318SOL    HW2  989   4.348   4.818   0.800
  319SOL     OW  990   1.305   3.924   3.749
  319SOL    HW1  991   1.260   3.883   3.675
  319SOL    HW2  992   1.295   4.018   3.734
  320SOL     OW  993   3.156   1.189   2.833
  320SOL    HW1  994   3.231   1.240   2.864
  320SOL    HW2  995   3.132   1.230   2.750
  321SOL     OW  996   0.895   0.733   2.108
  321SOL    HW1  997   0.845   0.814   2.122
  321SOL    HW2  998   0.982   0.763   2.082
  322SOL     OW  999   2.590   1.580   4.594
  322SOL    HW1 1000   2.498   1.602   4.608
  322SOL    HW2 1001   2.596   1.559   4.501
  323SOL     OW 1002   0.115   1.107   0.866
  323SOL    HW1 1003   0.175   1.076   0.933
  323SOL    HW2 1004   0.142   1.198   0.850
  324SOL     OW 1005   4.577   2.947   1.777
  324SOL    HW1 1006   4.598   2.856   1.800
  324SOL    HW2 1007   4.603   2.954   1.685
  325SOL     OW 1008   2.302   2.609   2.460
  325SOL    HW1 1009   2.320   2.688   2.410
  325SOL    HW2 1010   2.377   2.552   2.443
  326SOL     OW 1011   0.859   4.737   4.776
  326SOL    HW1 1012   0.765   4.720   4.775
  326SOL    HW2 1013   0.892   4.684   4.849
  327SOL     OW 1014   0.534   0.693   3.110
  327SOL    HW1 1015   0.475   0.708   3.036
  327SOL    HW2 1016   0.622   0.710   3.075
  328SOL     OW 1017   1.401   0.291   2.943
  328SOL    HW1 1018   1.454   0.308   2.865
  328SOL    HW2 1019   1.345   0.218   2.918
  329SOL     OW 1020   4.075   3.030   2.108
  329SOL    HW1 1021   4.003   3.092   2.096
  329SOL    HW2 1022   4.038   2.961   2.164
  330SOL     OW 1023   2.524   4.768   0.502
  330SOL    HW1 1024   2.440   4.813   0.490
  330SOL    HW2 1025   2.589   4.838   0.504
  331SOL     OW 1026   3.783   3.090   4.640
  331SOL    HW1 1027   3.706   3.057   4.687
  331SOL    HW2 1028   3.753   3.103   4.550
  332SOL     OW 1029   4.775   3.961   1.935
  332SOL    HW1 1030   4.779   4.054   1.958
  332SOL    HW2 1031   4.862   3.927   1.955
  333SOL     OW 1032   0.587   4.094   4.829
  333SOL    HW1 1033   0.559   4.175   4.785
  333SOL    HW2 1034   0.516   4.032   4.812
  334SOL     OW 1035   4.613   0.213   4.324
  334SOL    HW1 1036   4.576   0.261   4.398
  334SOL    HW2 1037   4.676   0.273   4.285
  335SOL     OW 1038   0.416   4.732   1.759
  335SOL    HW1 1039   0.326   4.731   1.724
  335SOL    HW2 1040   0.440   4.824   1.761
  336SOL     OW 1041   4.288   4.614   4.189
  336SOL    HW1 1042   4.223   4.555   4.228
  336SOL    HW2 1043   4.293   4.688   4.249
  337SOL     OW 1044   3.027   1.582   4.216
  337SOL    HW1 1045   3.050   1.673   4.235
  337SOL    HW2 1046   3.004   1.545   4.301
  338SOL     OW 1047   0.762   1.280   3.770
  338SOL    HW1 1048   0.669   1.300   3.760
  338SOL    HW2 1049   0.807   1.359   3.743
  339SOL     OW 1050   0.895   0.776   0.843
  339SOL    HW1 1051   0.806   0.758   0.872
  339SOL    HW2 1052   0.932   0.690   0.823
  340SOL     OW 1053   3.019   4.806   2.335
  340SOL    HW1 1054   3.051   4.719   2.311
  340SOL    HW2 1055   3.098   4.861   2.336
  341SOL     OW 1056   2.012   4.738   1.306
  341SOL    HW1 1057   2.033   4.722   1.214
  341SOL    HW2 1058   2.043   4.660   1.352
  342SOL     OW 1059   3.451   3.010   4.456
  342SOL    HW1 1060   3.399   3.029   4.378
  342SOL    HW2 1061   3.427   3.079   4.518
  343SOL     OW 1062   2.140   1.289   0.632
  343SOL    HW1 1063   2.157   1.249   0.717
  343SOL    HW2 1064   2.219   1.340   0.614
  344SOL     OW 1065   1.770   0.867   2.785
  344SOL    HW1 1066   1.821   0.825   2.855
  344SOL    HW2 1067   1.834   0.922   2.740
  345SOL     OW 1068   4.049   0.414   2.480
  345SOL    HW1 1069   3.983   0.344   2.477
  345SOL    HW2 1070   4.036   0.455   2.566
  346SOL     OW 1071   0.750   2.833   4.460
  346SOL    HW1 1072   0.720   2.755   4.413
  346SOL    HW2 1073   0.671   2.871   4.497
  347SOL     OW 1074   3.175   1.363   2.129
  347SOL    HW1 1075   3.240   1.304   2.167
  347SOL    HW2 1076   3.092   1.315   2.137
  348SOL     OW 1077   2.812   4.173   1.184
  348SOL    HW1 1078   2.755   4.172   1.107
  348SOL    HW2 1079   2.765   4.125   1.251
  349SOL     OW 1080   3.909   0.707   4.008
  349SOL    HW1 1081   4.003   0.701   4.027
  349SOL    HW2 1082   3.896   0.646   3.935
  350SOL     OW 1083   3.745   4.587   1.000
  350SOL    HW1 1084   3.823   4.636   0.974
  350SOL    HW2 1085   3.731   4.610   1.091
  351SOL     OW 1086   2.785   2.655   1.089
  351SOL    HW1 1087   2.876   2.654   1.059
  351SOL    HW2 1088   2.746   2.578   1.049
  352SOL     OW 1089   3.714   3.676   4.599
  352SOL    HW1 1090   3.756   3.626   4.669
  352SOL    HW2 1091   3.756   3.644   4.519
  353SOL     OW 1092   4.300   2.739   2.039
  353SOL    HW1 1093   4.384   2.720   1.998
  353SOL    HW2 1094   4.245   2.769   1.967
  354SOL     OW 1095   4.728   2.658   3.853
  354SOL    HW1 1096   4.776   2.719   3.909
  354SOL    HW2 1097   4.795   2.600   3.818
  355SOL     OW 1098   1.409   4.213   2.843
  355SOL    HW1 1099   1.492   4.247   2.878
  355SOL    HW2 1100   1.436   4.153   2.773
  356SOL     OW 1101   4.650   3.843   0.243
  356SOL    HW1 1102   4.731   3.819   0.196
  356SOL    HW2 1103   4.611   3.913   0.190
  357SOL     OW 1104   3.490   0.584   3.405
  357SOL    HW1 1105   3.560   0.548   3.459
  357SOL    HW2 1106   3.500   0.540   3.320
  358SOL     OW 1107   3.628   3.471   2.059
  358SOL    HW1 1108   3.609   3.416   1.983
  358SOL    HW2 1109   3.628   3.560   2.024
  359SOL     OW 1110   0.214   1.814   1.793
  359SOL    HW1 1111   0.273   1.889   1.790
  359SOL    HW2 1112   0.258   1.747   1.741
  360SOL     OW 1113   3.364   0.612   0.124
  360SOL    HW1 1114   3.293   0.628   0.186
  360SOL    HW2 1115   3.324   0.621   0.038
  361SOL     OW 1116   4.122   0.221   4.900
  361SOL    HW1 1117   4.104   0.310   4.870
  361SOL    HW2 1118   4.036   0.182   4.916
  362SOL     OW 1119   3.046   1.446   0.597
  362SOL    HW1 1120   2.969   1.408   0.639
  362SOL    HW2 1121   3.016   1.475   0.511
  363SOL     OW 1122   1.959   0.979   2.638
  363SOL    HW1 1123   2.006   0.900   2.611
  363SOL    HW2 1124   1.932   1.019   2.555
  364SOL     OW 1125   4.142   3.381   2.212
  364SOL    HW1 1126   4.167   3.373   2.120
  364SOL    HW2 1127   4.047   3.367   2.212
  365SOL     OW 1128   2.680   2.195   1.436
  365SOL    HW1 1129   2.746   2.245   1.388
  365SOL    HW2 1130   2.722   2.176   1.520
  366SOL     OW 1131   0.224   2.820   1.283
  366SOL    HW1 1132   0.163   2.819   1.357
  366SOL    HW2 1133   0.249   2.728   1.271
  367SOL     OW 1134   1.269   3.924   2.911
  367SOL    HW1 1135   1.189   3.872   2.897
  367SOL    HW2 1136   1.316   3.919   2.828
  368SOL     OW 1137   0.432   2.446   4.067
  368SOL    HW1 1138   0.474   2.397   3.996
  368SOL    HW2 1139   0.424   2.383   4.139
  369SOL     OW 1140   0.464   0.612   3.386
  369SOL    HW1 1141   0.507   0.612   3.300
  369SOL    HW2 1142   0.534   0.628   3.449
  370SOL     OW 1143   4.476   4.595   4.792
  370SOL    HW1 1144   4.534   4.669   4.810
  370SOL    HW2 1145   4.521   4.545   4.725
  371SOL     OW 1146   4.689   4.261   1.261
  371SOL    HW1 1147   4.663   4.188   1.204
  371SOL    HW2 1148   4.692   4.223   1.349
  372SOL     OW 1149   4.370   3.679   4.576
  372SOL    HW1 1150   4.366   3.762   4.623
  372SOL    HW2 1151   4.454   3.681   4.531
  373SOL     OW 1152   3.329   3.945   2.105
  373SOL    HW1 1153   3.338   4.006   2.178
  373SOL    HW2 1154   3.418   3.910   2.092
  374SOL     OW 1155   0.574   4.878   2.474
  374SOL    HW1 1156   0.515   4.894   2.548
  374SOL    HW2 1157   0.648   4.937   2.489
  375SOL     OW 1158   3.730   4.087   2.379
  375SOL    HW1 1159   3.783   4.080   2.300
  375SOL    HW2 1160   3.779   4.148   2.435
  376SOL     OW 1161   3.689   3.655   2.591
  376SOL    HW1 1162   3.604   3.614   2.604
  376SOL    HW2 1163   3.670   3.731   2.536
  377SOL     OW 1164   0.840   1.123   4.763
  377SOL    HW1 1165   0.859   1.202   4.814
  377SOL    HW2 1166   0.749   1.102   4.782
  378SOL     OW 1167   3.624   3.962   2.747
  378SOL    HW1 1168   3.554   3.903   2.719
  378SOL    HW2 1169   3.581   4.047   2.757
  379SOL     OW 1170   4.768   4.515   1.220
  379SOL    HW1 1171   4.754   4.421   1.232
  379SOL    HW2 1172   4.680   4.553   1.221
  380SOL     OW 1173   0.622   0.891   2.361
  380SOL    HW1 1174   0.634   0.922   2.450
  380SOL    HW2 1175   0.532   0.858   2.359
  381SOL     OW 1176   0.144   0.382   4.371
  381SOL    HW1 1177   0.084   0.415   4.304
  381SOL    HW2 1178   0.190   0.309   4.328
  382SOL     OW 1179   0.718   4.080   0.178
  382SOL    HW1 1180   0.671   4.074   0.095
  382SOL    HW2 1181   0.686   4.005   0.229
  383SOL     OW 1182   2.476   1.394   0.354
  383SOL    HW1 1183   2.432   1.406   0.438
  383SOL    HW2 1184   2.421   1.439   0.290
  384SOL     OW 1185   3.259   2.454   0.051
  384SOL    HW1 1186   3.340   2.468   0.100
  384SOL    HW2 1187   3.196   2.425   0.118
  385SOL     OW 1188   0.319   0.270   1.047
  385SOL    HW1 1189   0.333   0.282   0.953
  385SOL    HW2 1190   0.279   0.352   1.075
  386SOL     OW 1191   3.541   2.547   1.547
  386SOL    HW1 1192   3.535   2.638   1.519
  386SOL    HW2 1193   3.548   2.496   1.466
  387SOL     OW 1194   1.525   1.788   3.995
  387SOL    HW1 1195   1.567   1.704   3.974
  387SOL    HW2 1196   1.570   1.852   3.940
  388SOL     OW 1197   4.767   3.893   0.885
  388SOL    HW1 1198   4.816   3.955   0.938
  388SOL    HW2 1199   4.829   3.861   0.821
  389SOL     OW 1200   4.686   1.770   2.918
  389SOL    HW1 1201   4.690   1.675   2.904
  389SOL    HW2 1202   4.775   1.801   2.901
  390SOL     OW 1203   0.368   2.991   3.929
  390SOL    HW1 1204   0.420   3.005   3.849
  390SOL    HW2 1205   0.314   2.915   3.909
  391SOL     OW 1206   2.212   0.554   3.728
  391SOL    HW1 1207   2.208   0.523   3.818
  391SOL    HW2 1208   2.273   0.493   3.684
  392SOL     OW 1209   1.198   3.426   2.652
  392SOL    HW1 1210   1.201   3.352   2.712
  392SOL    HW2 1211   1.247   3.397   2.575
  393SOL     OW 1212   0.629   1.931   2.267
  393SOL    HW1 1213   0.592   2.001   2.319
  393SOL    HW2 1214   0.562   1.911   2.201
  394SOL     OW 1215   1.886   1.578   1.739
  394SOL    HW1 1216   1.863   1.600   1.829
  394SOL    HW2 1217   1.981   1.592   1.734
  395SOL     OW 1218   3.647   0.323   4.276
  395SOL    HW1 1219   3.577   0.388   4.283
  395SOL    HW2 1220   3.727   0.375   4.274
  396SOL     OW 1221   2.868   2.022   1.228
  396SOL    HW1 1222   2.948   1.994   1.184
  396SOL    HW2 1223   2.894   2.098   1.280
  397SOL     OW 1224   3.080   4.298   1.252
  397SOL    HW1 1225   2.986   4.280   1.259
  397SOL    HW2 1226   3.099   4.355   1.326
  398SOL     OW 1227   3.290   3.754   1.799
  398SOL    HW1 1228   3.357   3.822   1.789
  398SOL    HW2 1229   3.217   3.799   1.842
  399SOL     OW 1230   4.203   4.118   4.445
  399SOL    HW1 1231   4.190   4.051   4.512
  399SOL    HW2 1232   4.116   4.136   4.410
  400SOL     OW 1233   1.192   1.387   2.131
  400SOL    HW1 1234   1.253   1.315   2.150
  400SOL    HW2 1235   1.123   1.347   2.079
  401SOL     OW 1236   0.574   2.743   1.159
  401SOL    HW1 1237   0.582   2.707   1.070
  401SOL    HW2 1238   0.600   2.834   1.150
  402SOL     OW 1239   4.146   2.663   2.280
  402SOL    HW1 1240   4.178   2.681   2.192
  402SOL    HW2 1241   4.183   2.578   2.303
  403SOL     OW 1242   4.140   4.186   2.210
  403SOL    HW1 1243   4.216   4.139   2.244
  403SOL    HW2 1244   4.164   4.207   2.119
  404SOL     OW 1245   2.864   0.077   3.343
  404SOL    HW1 1246   2.918   0.149   3.375
  404SOL    HW2 1247   2.898   0.058   3.256
  405SOL     OW 1248   2.392   2.810   4.436
  405SOL    HW1 1249   2.484   2.785   4.440
  405SOL    HW2 1250   2.345   2.728   4.420
  406SOL     OW 1251   0.768   1.993   3.271
  406SOL    HW1 1252   0.733   1.960   3.189
  406SOL    HW2 1253   0.859   1.964   3.272
  407SOL     OW 1254   1.559   3.294   0.023
  407SOL    HW1 1255   1.499   3.362   0.051
  407SOL    HW2 1256   1.503   3.223  -0.007
  408SOL     OW 1257   3.091   0.988   3.919
  408SOL    HW1 1258   3.169   0.970   3.972
  408SOL    HW2 1259   3.121   1.051   3.854
  409SOL     OW 1260   0.831   4.753   4.507
  409SOL    HW1 1261   0.830   4.780   4.599
  409SOL    HW2 1262   0.918   4.778   4.476
  410SOL     OW 1263   4.706   0.040   0.115
  410SOL    HW1 1264   4.679   0.026   0.205
  410SOL    HW2 1265   4.694   0.133   0.099
  411SOL     OW 1266   3.042   0.518   1.242
  411SOL    HW1 1267   3.025   0.574   1.318
  411SOL    HW2 1268   2.957   0.511   1.198
  412SOL     OW 1269   0.717   0.470   4.344
  412SOL    HW1 1270   0.628   0.490   4.373
  412SOL    HW2 1271   0.711   0.470   4.248
  413SOL     OW 1272   2.852   0.438   4.487
  413SOL    HW1 1273   2.882   0.446   4.397
  413SOL    HW2 1274   2.862   0.526   4.524
  414SOL     OW 1275   0.502   4.553   1.565
  414SOL    HW1 1276   0.477   4.593   1.649
  414SOL    HW2 1277   0.448   4.474   1.560
  415SOL     OW 1278   3.270   3.030   1.944
  415SOL    HW1 1279   3.282   3.079   1.863
  415SOL    HW2 1280   3.178   3.004   1.944
  416SOL     OW 1281   0.902   4.728   0.770
  416SOL    HW1 1282   0.815   4.711   0.805
  416SOL    HW2 1283   0.900   4.693   0.681
  417SOL     OW 1284   1.432   3.159   1.218
  417SOL    HW1 1285   1.418   3.146   1.312
  417SOL    HW2 1286   1.405   3.249   1.202
  418SOL     OW 1287   2.771   3.247   4.245
  418SOL    HW1 1288   2.793   3.291   4.327
  418SOL    HW2 1289   2.685   3.281   4.222
  419SOL     OW 1290   4.416   1.487   1.572
  419SOL    HW1 1291   4.453   1.559   1.624
  419SOL    HW2 1292   4.356   1.443   1.632
  420SOL     OW 1293   3.237   3.653   4.598
  420SOL    HW1 1294   3.231   3.595   4.674
  420SOL    HW2 1295   3.196   3.735   4.627
  421SOL     OW 1296   0.208   2.496   2.925
  421SOL    HW1 1297   0.146   2.534   2.988
  421SOL    HW2 1298   0.293   2.530   2.952
  422SOL     OW 1299   2.609   3.384   1.968
  422SOL    HW1 1300   2.700   3.413   1.970
  422SOL    HW2 1301   2.614   3.290   1.952
  423SOL     OW 1302   3.617   1.628   2.251
  423SOL    HW1 1303   3.570   1.636   2.334
  423SOL    HW2 1304   3.594   1.541   2.219
  424SOL     OW 1305   4.833   3.428   3.840
  424SOL    HW1 1306   4.832   3.472   3.756
  424SOL    HW2 1307   4.757   3.462   3.887
  425SOL     OW 1308   0.934   4.503   0.535
  425SOL    HW1 1309   0.964   4.418   0.566
  425SOL    HW2 1310   0.858   4.483   0.479
  426SOL     OW 1311   0.433   3.510   4.418
  426SOL    HW1 1312   0.374   3.450   4.372
  426SOL    HW2 1313   0.498   3.535   4.352
  427SOL     OW 1314   0.410   0.193   4.195
  427SOL    HW1 1315   0.321   0.159   4.180
  427SOL    HW2 1316   0.426   0.249   4.119
  428SOL     OW 1317   2.858   4.107   2.088
  428SOL    HW1 1318   2.920   4.040   2.118
  428SOL    HW2 1319   2.873   4.181   2.146
  429SOL     OW 1320   2.330   1.624   4.696
  429SOL    HW1 1321   2.272   1.667   4.634
  429SOL    HW2 1322   2.270   1.572   4.751
  430SOL     OW 1323   3.882   2.635   0.558
  430SOL    HW1 1324   3.906   2.546   0.584
  430SOL    HW2 1325   3.835   2.670   0.634
  431SOL     OW 1326   4.252   2.193   2.436
  431SOL    HW1 1327   4.212   2.109   2.458
  431SOL    HW2 1328   4.344   2.171   2.417
  432SOL     OW 1329   3.758   3.096   2.504
  432SOL    HW1 1330   3.743   3.022   2.562
  432SOL    HW2 1331   3.695   3.084   2.433
  433SOL     OW 1332   1.220   1.731   2.887
  433SOL    HW1 1333   1.276   1.684   2.949
  433SOL    HW2 1334   1.147   1.764   2.940
  434SOL     OW 1335   3.515   4.331   0.535
  434SOL    HW1 1336   3.429   4.292   0.524
  434SOL    HW2 1337   3.559   4.275   0.599
  435SOL     OW 1338   2.436   0.523   3.105
  435SOL    HW1 1339   2.378   0.588   3.146
  435SOL    HW2 1340   2.439   0.548   3.013
  436SOL     OW 1341   4.919   2.186   0.142
  436SOL    HW1 1342   4.881   2.098   0.141
  436SOL    HW2 1343   4.963   2.194   0.057
  437SOL     OW 1344   2.839   3.772   3.701
  437SOL    HW1 1345   2.814   3.748   3.612
  437SOL    HW2 1346   2.829   3.691   3.752
  438SOL     OW 1347   1.713   0.086   0.769
  438SOL    HW1 1348   1.793   0.094   0.821
  438SOL    HW2 1349   1.744   0.067   0.681
  439SOL     OW 1350   3.223   2.092   4.849
  439SOL    HW1 1351   3.273   2.162   4.892
  439SOL    HW2 1352   3.270   2.012   4.870
  440SOL     OW 1353   2.666   3.100   0.527
  440SOL    HW1 1354   2.623   3.058   0.453
  440SOL    HW2 1355   2.647   3.193   0.517
  441SOL     OW 1356   2.333   3.813   2.045
  441SOL    HW1 1357   2.398   3.876   2.012
  441SOL    HW2 1358   2.370   3.727   2.024
  442SOL     OW 1359   3.000   3.677   2.446
  442SOL    HW1 1360   2.998   3.583   2.428
  442SOL    HW2 1361   3.082   3.707   2.407
  443SOL     OW 1362   3.464   4.489   3.840
  443SOL    HW1 1363   3.383   4.527   3.875
  443SOL    HW2 1364   3.435   4.423   3.778
  444SOL     OW 1365   1.615   2.060   4.491
  444SOL    HW1 1366   1.652   1.976   4.462
  444SOL    HW2 1367   1.608   2.052   4.586
  445SOL     OW 1368   3.550   1.346   1.604
  445SOL    HW1 1369   3.556   1.435   1.638
  445SOL    HW2 1370   3.523   1.293   1.680
  446SOL     OW 1371   0.942   3.179   2.456
  446SOL    HW1 1372   0.918   3.269   2.433
  446SOL    HW2 1373   1.010   3.155   2.393
  447SOL     OW 1374   2.185   3.505   2.019
  447SOL    HW1 1375   2.230   3.540   2.096
  447SOL    HW2 1376   2.236   3.538   1.945
  448SOL     OW 1377   0.367   1.316   1.044
  448SOL    HW1 1378   0.354   1.406   1.075
  448SOL    HW2 1379   0.318   1.312   0.962
  449SOL     OW 1380   4.101   1.343   3.000
  449SOL    HW1 1381   4.136   1.256   2.981
  449SOL    HW2 1382   4.056   1.333   3.084
  450SOL     OW 1383   4.085   4.086   0.287
  450SOL    HW1 1384   4.050   4.049   0.206
  450SOL    HW2 1385   4.156   4.027   0.312
  451SOL     OW 1386   0.676   2.827   2.652
  451SOL    HW1 1387   0.712   2.915   2.658
  451SOL    HW2 1388   0.751   2.771   2.632
  452SOL     OW 1389   0.442   2.732   4.363
  452SOL    HW1 1390   0.378   2.661   4.362
  452SOL    HW2 1391   0.526   2.689   4.347
  453SOL     OW 1392   0.837   0.099   3.088
  453SOL    HW1 1393   0.894   0.175   3.074
  453SOL    HW2 1394   0.860   0.068   3.175
  454SOL     OW 1395   4.069   1.754   0.651
  454SOL    HW1 1396   3.997   1.814   0.668
  454SOL    HW2 1397   4.110   1.788   0.571
  455SOL     OW 1398   1.570   4.731   2.730
  455SOL    HW1 1399   1.618   4.720   2.812
  455SOL    HW2 1400   1.572   4.825   2.713
  456SOL     OW 1401   0.546   1.092   4.874
  456SOL    HW1 1402   0.461   1.068   4.912
  456SOL    HW2 1403   0.600   1.118   4.948
  457SOL     OW 1404   2.113   1.381   1.725
  457SOL    HW1 1405   2.141   1.454   1.670
  457SOL    HW2 1406   2.036   1.346   1.682
  458SOL     OW 1407   4.487   1.970   1.555
  458SOL    HW1 1408   4.435   1.909   1.503
  458SOL    HW2 1409   4.551   2.006   1.493
  459SOL     OW 1410   4.283   0.061   4.572
  459SOL    HW1 1411   4.267   0.155   4.581
  459SOL    HW2 1412   4.267   0.026   4.659
  460SOL     OW 1413   4.338   3.059   0.118
  460SOL    HW1 1414   4.353   2.967   0.098
  460SOL    HW2 1415   4.425   3.099   0.115
  461SOL     OW 1416   2.796   3.827   2.351
  461SOL    HW1 1417   2.860   3.768   2.391
  461SOL    HW2 1418   2.754   3.774   2.283
  462SOL     OW 1419   4.790   1.420   1.292
  462SOL    HW1 1420   4.837   1.470   1.359
  462SOL    HW2 1421   4.855   1.359   1.258
  463SOL     OW 1422   4.169   0.325   1.033
  463SOL    HW1 1423   4.089   0.376   1.037
  463SOL    HW2 1424   4.230   0.380   0.984
  464SOL     OW 1425   3.573   0.084   1.559
  464SOL    HW1 1426   3.497   0.033   1.586
  464SOL    HW2 1427   3.602   0.128   1.639
  465SOL     OW 1428   2.711   4.486   1.187
  465SOL    HW1 1429   2.735   4.542   1.261
  465SOL    HW2 1430   2.645   4.426   1.223
  466SOL     OW 1431   0.342   1.468   0.427
  466SOL    HW1 1432   0.300   1.391   0.391
  466SOL    HW2 1433   0.426   1.473   0.383
  467SOL     OW 1434   1.510   3.198   0.446
  467SOL    HW1 1435   1.439   3.261   0.459
  467SOL    HW2 1436   1.466   3.114   0.431
  468SOL     OW 1437   1.410   4.844   2.472
  468SOL    HW1 1438   1.428   4.915   2.533
  468SOL    HW2 1439   1.471   4.775   2.497
  469SOL     OW 1440   0.132   0.842   1.320
  469SOL    HW1 1441   0.155   0.838   1.413
  469SOL    HW2 1442   0.082   0.923   1.311
  470SOL     OW 1443   3.430   4.422   2.177
  470SOL    HW1 1444   3.357   4.375   2.135
  470SOL    HW2 1445   3.447   4.496   2.119
  471SOL     OW 1446   4.528   4.072   3.079
  471SOL    HW1 1447   4.550   4.077   3.172
  471SOL    HW2 1448   4.540   4.161   3.047
  472SOL     OW 1449   3.255   0.250   3.298
  472SOL    HW1 1450   3.345   0.229   3.325
  472SOL    HW2 1451   3.233   0.183   3.234
  473SOL     OW 1452   4.534   0.824   4.364
  473SOL    HW1 1453   4.500   0.913   4.361
  473SOL    HW2 1454   4.457   0.768   4.351
  474SOL     OW 1455   2.740   3.264   4.813
  474SOL    HW1 1456   2.747   3.359   4.805
  474SOL    HW2 1457   2.693   3.250   4.895
  475SOL     OW 1458   4.772   1.176   4.742
  475SOL    HW1 1459   4.757   1.169   4.836
  475SOL    HW2 1460   4.805   1.090   4.716
  476SOL     OW 1461   3.589   1.981   0.063
  476SOL    HW1 1462   3.552   1.941  -0.016
  476SOL    HW2 1463   3.517   2.032   0.100
  477SOL     OW 1464   2.773   2.413   4.069
  477SOL    HW1 1465   2.780   2.494   4.121
  477SOL    HW2 1466   2.725   2.353   4.126
  478SOL     OW 1467   0.155   0.932   4.188
  478SOL    HW1 1468   0.211   0.891   4.255
  478SOL    HW2 1469   0.081   0.967   4.237
  479SOL     OW 1470   1.598   2.849   4.454
  479SOL    HW1 1471   1.509   2.877   4.479
  479SOL    HW2 1472   1.633   2.923   4.406
  480SOL     OW 1473   2.027   4.309   0.943
  480SOL    HW1 1474   2.049   4.307   1.036
  480SOL    HW2 1475   2.083   4.243   0.904
  481SOL     OW 1476   1.187   0.511   3.739
  481SOL    HW1 1477   1.241   0.587   3.759
  481SOL    HW2 1478   1.126   0.541   3.673
  482SOL     OW 1479   3.211   0.618   3.471
  482SOL    HW1 1480   3.170   0.570   3.400
  482SOL    HW2 1481   3.304   0.596   3.464
  483SOL     OW 1482   2.099   0.768   2.159
  483SOL    HW1 1483   2.022   0.730   2.118
  483SOL    HW2 1484   2.128   0.702   2.222
  484SOL     OW 1485   0.488   3.873   2.663
  484SOL    HW1 1486   0.505   3.961   2.629
  484SOL    HW2 1487   0.435   3.831   2.595
  485SOL     OW 1488   2.145   2.581   1.210
  485SOL    HW1 1489   2.188   2.497   1.193
  485SOL    HW2 1490   2.148   2.591   1.305
  486SOL     OW 1491   2.964   2.950   3.105
  486SOL    HW1 1492   3.037   2.938   3.165
  486SOL    HW2 1493   2.903   2.880   3.127
  487SOL     OW 1494   4.465   3.118   2.228
  487SOL    HW1 1495   4.452   3.024   2.239
  487SOL    HW2 1496   4.451   3.132   2.134
  488SOL     OW 1497   2.765   4.847   0.763
  488SOL    HW1 1498   2.795   4.765   0.724
  488SOL    HW2 1499   2.762   4.829   0.857
  489SOL     OW 1500   0.580   4.473   3.112
  489SOL    HW1 1501   0.658   4.523   3.085
  489SOL    HW2 1502   0.523   4.476   3.035
  490SOL     OW 1503   3.516   3.900   0.026
  490SOL    HW1 1504   3.561   3.851   0.095
  490SOL    HW2 1505   3.577   3.970   0.003
  491SOL     OW 1506   1.117   1.640   2.052
  491SOL    HW1 1507   1.139   1.548   2.034
  491SOL    HW2 1508   1.022   1.643   2.049
  492SOL     OW 1509   1.039   3.476   0.826
  492SOL    HW1 1510   1.007   3.489   0.737
  492SOL    HW2 1511   0.991   3.540   0.878
  493SOL     OW 1512   4.137   1.083   0.217
  493SOL    HW1 1513   4.049   1.052   0.239
  493SOL    HW2 1514   4.170   1.122   0.298
  494SOL     OW 1515   0.882   3.459   2.410
  494SOL    HW1 1516   0.794   3.489   2.433
  494SOL    HW2 1517   0.938   3.494   2.479
  495SOL     OW 1518   1.853   2.382   1.653
  495SOL    HW1 1519   1.942   2.398   1.686
  495SOL    HW2 1520   1.801   2.454   1.689
  496SOL     OW 1521   4.722   1.281   0.075
  496SOL    HW1 1522   4.691   1.364   0.110
  496SOL    HW2 1523   4.644   1.239   0.038
  497SOL     OW 1524   0.017   4.801   4.550
  497SOL    HW1 1525  -0.007   4.819   4.641
  497SOL    HW2 1526  -0.064   4.772   4.509
  498SOL     OW 1527   0.867   2.226   2.010
  498SOL    HW1 1528   0.959   2.202   2.003
  498SOL    HW2 1529   0.841   2.196   2.097
  499SOL     OW 1530   1.200   4.137   1.926
  499SOL    HW1 1531   1.123   4.082   1.938
  499SOL    HW2 1532   1.181   4.188   1.847
  500SOL     OW 1533   0.292   4.911   0.619
  500SOL    HW1 1534   0.320   4.828   0.657
  500SOL    HW2 1535   0.207   4.893   0.580
  501SOL     OW 1536   0.018   1.266   3.100
  501SOL    HW1 1537   0.108   1.247   3.075
  501SOL    HW2 1538  -0.002   1.204   3.170
  502SOL     OW 1539   4.909   3.622   2.386
  502SOL    HW1 1540   4.895   3.529   2.368
  502SOL    HW2 1541   4.838   3.644   2.447
  503SOL     OW 1542   3.271   2.516   1.357
  503SOL    HW1 1543   3.265   2.442   1.417
  503SOL    HW2 1544   3.338   2.490   1.294
  504SOL     OW 1545   3.362   4.848   0.341
  504SOL    HW1 1546   3.322   4.904   0.276
  504SOL    HW2 1547   3.426   4.904   0.385
  505SOL     OW 1548   3.305   2.651   0.862
  505SOL    HW1 1549   3.373   2.714   0.883
  505SOL    HW2 1550   3.352   2.575   0.828
  506SOL     OW 1551   2.018   4.761   0.364
  506SOL    HW1 1552   2.024   4.707   0.285
  506SOL    HW2 1553   2.109   4.777   0.389
  507SOL     OW 1554   1.630   0.769   0.842
  507SOL    HW1 1555   1.637   0.701   0.909
  507SOL    HW2 1556   1.541   0.760   0.809
  508SOL     OW 1557   2.135   4.872   4.680
  508SOL    HW1 1558   2.157   4.952   4.728
  508SOL    HW2 1559   2.189   4.804   4.722
  509SOL     OW 1560   1.676   3.984   3.736
  509SOL    HW1 1561   1.587   4.014   3.752
  509SOL    HW2 1562   1.723   4.062   3.707
  510SOL     OW 1563   4.478   0.197   1.315
  510SOL    HW1 1564   4.476   0.133   1.245
  510SOL    HW2 1565   4.519   0.274   1.276
  511SOL     OW 1566   0.439   4.524   3.338
  511SOL    HW1 1567   0.521   4.480   3.316
  511SOL    HW2 1568   0.439   4.604   3.284
  512SOL     OW 1569   1.953   0.375   2.520
  512SOL    HW1 1570   1.924   0.414   2.603
  512SOL    HW2 1571   2.047   0.392   2.518
  513SOL     OW 1572   4.854   4.910   2.722
  513SOL    HW1 1573   4.765   4.899   2.756
  513SOL    HW2 1574   4.843   4.969   2.646
  514SOL     OW 1575   3.449   4.191   3.279
  514SOL    HW1 1576   3.359   4.178   3.309
  514SOL    HW2 1577   3.472   4.279   3.309
  515SOL     OW 1578   0.989   3.177   1.510
  515SOL    HW1 1579   0.972   3.223   1.592
  515SOL    HW2 1580   1.043   3.102   1.535
  516SOL     OW 1581   1.658   1.365   3.668
  516SOL    HW1 1582   1.711   1.372   3.747
  516SOL    HW2 1583   1.651   1.270   3.653
  517SOL     OW 1584   1.839   1.817   4.766
  517SOL    HW1 1585   1.746   1.833   4.749
  517SOL    HW2 1586   1.876   1.904   4.779
  518SOL     OW 1587   3.419   1.516   3.405
  518SOL    HW1 1588   3.456   1.441   3.359
  518SOL    HW2 1589   3.339   1.537   3.356
  519SOL     OW 1590   0.597   1.096   3.265
  519SOL    HW1 1591   0.636   1.108   3.178
  519SOL    HW2 1592   0.619   1.176   3.313
  520SOL     OW 1593   3.982   1.999   3.178
  520SOL    HW1 1594   4.062   1.982   3.227
  520SOL    HW2 1595   3.942   2.074   3.224
  521SOL     OW 1596   3.974   3.077   3.612
  521SOL    HW1 1597   3.990   3.064   3.518
  521SOL    HW2 1598   3.911   3.009   3.635
  522SOL     OW 1599   4.304   0.243   3.713
  522SOL    HW1 1600   4.375   0.277   3.658
  522SOL    HW2 1601   4.291   0.153   3.682
  523SOL     OW 1602   1.557   0.368   2.734
  523SOL    HW1 1603   1.652   0.379   2.739
  523SOL    HW2 1604   1.524   0.456   2.715
  524SOL     OW 1605   0.015   4.373   3.977
  524SOL    HW1 1606  -0.042   4.398   3.904
  524SOL    HW2 1607  -0.030   4.299   4.018
  525SOL     OW 1608   3.901   3.254   1.706
  525SOL    HW1 1609   3.847   3.266   1.784
  525SOL    HW2 1610   3.967   3.189   1.732
  526SOL     OW 1611   0.913   0.760   2.459
  526SOL    HW1 1612   0.962   0.793   2.383
  526SOL    HW2 1613   0.855   0.833   2.482
  527SOL     OW 1614   1.989   1.669   3.664
  527SOL    HW1 1615   1.971   1.694   3.755
  527SOL    HW2 1616   2.084   1.655   3.662
  528SOL     OW 1617   0.866   0.740   2.778
  528SOL    HW1 1618   0.823   0.654   2.775
  528SOL    HW2 1619   0.847   0.779   2.692
  529SOL     OW 1620   3.248   3.346   2.659
  529SOL    HW1 1621   3.152   3.343   2.660
  529SOL    HW2 1622   3.272   3.325   2.569
  530SOL     OW 1623   0.006   3.149   1.154
  530SOL    HW1 1624  -0.020   3.238   1.130
  530SOL    HW2 1625  -0.029   3.138   1.243
  531SOL     OW 1626   4.903   2.832   4.659
  531SOL    HW1 1627   4.889   2.791   4.745
  531SOL    HW2 1628   4.998   2.845   4.653
  532SOL     OW 1629   4.581   3.584   2.255
  532SOL    HW1 1630   4.515   3.517   2.272
  532SOL    HW2 1631   4.601   3.621   2.341
  533SOL     OW 1632   3.215   4.265   2.091
  533SOL    HW1 1633   3.230   4.171   2.082
  533SOL    HW2 1634   3.147   4.284   2.026
  534SOL     OW 1635   2.508   3.347   4.269
  534SOL    HW1 1636   2.425   3.299   4.262
  534SOL    HW2 1637   2.483   3.439   4.276
  535SOL     OW 1638   1.676   2.661   2.600
  535SOL    HW1 1639   1.724   2.602   2.542
  535SOL    HW2 1640   1.625   2.603   2.656
  536SOL     OW 1641   4.047   0.496   4.875
  536SOL    HW1 1642   3.962   0.528   4.843
  536SOL    HW2 1643   4.072   0.558   4.943
  537SOL     OW 1644   4.877   0.025   3.825
  537SOL    HW1 1645   4.795   0.046   3.869
  537SOL    HW2 1646   4.850  -0.017   3.743
  538SOL     OW 1647   0.211   1.293   3.779
  538SOL    HW1 1648   0.151   1.254   3.843
  538SOL    HW2 1649   0.223   1.225   3.713
  539SOL     OW 1650   2.944   3.918   1.392
  539SOL    HW1 1651   2.989   3.953   1.316
  539SOL    HW2 1652   2.938   3.824   1.375
  540SOL     OW 1653   1.594   3.320   2.413
  540SOL    HW1 1654   1.634   3.386   2.357
  540SOL    HW2 1655   1.634   3.238   2.387
  541SOL     OW 1656   1.033   3.622   2.590
  541SOL    HW1 1657   1.079   3.546   2.626
  541SOL    HW2 1658   1.045   3.690   2.655
  542SOL     OW 1659   4.412   1.075   4.343
  542SOL    HW1 1660   4.343   1.056   4.406
  542SOL    HW2 1661   4.390   1.161   4.308
  543SOL     OW 1662   1.698   0.434   1.361
  543SOL    HW1 1663   1.653   0.398   1.284
  543SOL    HW2 1664   1.791   0.431   1.339
  544SOL     OW 1665   3.922   3.641   3.700
  544SOL    HW1 1666   3.898   3.577   3.766
  544SOL    HW2 1667   3.861   3.714   3.713
  545SOL     OW 1668   3.617   0.379   1.391
  545SOL    HW1 1669   3.707   0.370   1.359
  545SOL    HW2 1670   3.599   0.297   1.437
  546SOL     OW 1671   4.277   4.783   4.400
  546SOL    HW1 1672   4.296   4.852   4.464
  546SOL    HW2 1673   4.263   4.705   4.454
  547SOL     OW 1674   0.747   0.411   2.160
  547SOL    HW1 1675   0.749   0.354   2.084
  547SOL    HW2 1676   0.789   0.492   2.131
  548SOL     OW 1677   4.351   0.516   2.823
  548SOL    HW1 1678   4.427   0.551   2.776
  548SOL    HW2 1679   4.322   0.588   2.879
  549SOL     OW 1680   3.052   4.284   1.841
  549SOL    HW1 1681   3.009   4.300   1.756
  549SOL    HW2 1682   3.112   4.212   1.823
  550SOL     OW 1683   4.062   3.156   2.810
  550SOL    HW1 1684   4.147   3.149   2.768
  550SOL    HW2 1685   4.011   3.212   2.751
  551SOL     OW 1686   2.528   1.292   3.637
  551SOL    HW1 1687   2.576   1.352   3.580
  551SOL    HW2 1688   2.436   1.309   3.618
  552SOL     OW 1689   3.932   0.716   1.912
  552SOL    HW1 1690   4.023   0.696   1.935
  552SOL    HW2 1691   3.940   0.780   1.841
  553SOL     OW 1692   2.498   3.873   1.650
  553SOL    HW1 1693   2.416   3.920   1.640
  553SOL    HW2 1694   2.565   3.941   1.651
  554SOL     OW 1695   3.735   0.894   0.874
  554SOL    HW1 1696   3.818   0.940   0.886
  554SOL    HW2 1697   3.673   0.964   0.853
  555SOL     OW 1698   1.355   4.675   0.602
  555SOL    HW1 1699   1.386   4.731   0.674
  555SOL    HW2 1700   1.406   4.704   0.526
  556SOL     OW 1701   1.238   1.261   4.401
  556SOL    HW1 1702   1.281   1.277   4.485
  556SOL    HW2 1703   1.295   1.199   4.356
  557SOL     OW 1704   1.608   1.837   3.294
  557SOL    HW1 1705   1.567   1.854   3.379
  557SOL    HW2 1706   1.585   1.746   3.274
  558SOL     OW 1707   1.333   0.143   4.047
  558SOL    HW1 1708   1.245   0.133   4.010
  558SOL    HW2 1709   1.385   0.179   3.975
  559SOL     OW 1710   4.252   1.629   3.964
  559SOL    HW1 1711   4.206   1.597   4.042
  559SOL    HW2 1712   4.311   1.557   3.940
  560SOL     OW 1713   3.547   1.464   1.899
  560SOL    HW1 1714   3.456   1.494   1.892
  560SOL    HW2 1715   3.545   1.397   1.967
  561SOL     OW 1716   2.297   4.711   4.842
  561SOL    HW1 1717   2.343   4.627   4.848
  561SOL    HW2 1718   2.366   4.776   4.854
  562SOL     OW 1719   1.024   2.253   1.079
  562SOL    HW1 1720   1.087   2.265   1.150
  562SOL    HW2 1721   1.040   2.327   1.020
  563SOL     OW 1722   0.380   1.577   1.971
  563SOL    HW1 1723   0.284   1.579   1.972
  563SOL    HW2 1724   0.403   1.504   2.028
  564SOL     OW 1725   2.573   2.223   4.274
  564SOL    HW1 1726   2.572   2.214   4.370
  564SOL    HW2 1727   2.481   2.225   4.249
  565SOL     OW 1728   3.781   2.771   0.806
  565SOL    HW1 1729   3.828   2.842   0.848
  565SOL    HW2 1730   3.718   2.742   0.871
  566SOL     OW 1731   3.543   3.192   4.018
  566SOL    HW1 1732   3.510   3.131   4.084
  566SOL    HW2 1733   3.630   3.217   4.049
  567SOL     OW 1734   4.260   0.957   0.773
  567SOL    HW1 1735   4.245   1.052   0.767
  567SOL    HW2 1736   4.324   0.947   0.843
  568SOL     OW 1737   2.347   4.701   3.397
  568SOL    HW1 1738   2.303   4.745   3.325
  568SOL    HW2 1739   2.383   4.621   3.358
  569SOL     OW 1740   1.790   2.753   3.714
  569SOL    HW1 1741   1.875   2.720   3.685
  569SOL    HW2 1742   1.744   2.777   3.633
  570SOL     OW 1743   2.276   0.439   4.289
  570SOL    HW1 1744   2.246   0.526   4.262
  570SOL    HW2 1745   2.214   0.413   4.357
  571SOL     OW 1746   0.572   2.142   2.430
  571SOL    HW1 1747   0.567   2.112   2.521
  571SOL    HW2 1748   0.525   2.225   2.430
  572SOL     OW 1749   4.185   3.687   0.585
  572SOL    HW1 1750   4.123   3.738   0.533
  572SOL    HW2 1751   4.268   3.734   0.577
  573SOL     OW 1752   4.417   3.598   1.376
  573SOL    HW1 1753   4.433   3.527   1.438
  573SOL    HW2 1754   4.502   3.616   1.337
  574SOL     OW 1755   2.298   0.697   1.122
  574SOL    HW1 1756   2.386   0.689   1.087
  574SOL    HW2 1757   2.244   0.721   1.047
  575SOL     OW 1758   1.784   2.459   2.448
  575SOL    HW1 1759   1.879   2.475   2.444
  575SOL    HW2 1760   1.763   2.418   2.365
  576SOL     OW 1761   0.535   0.055   1.809
  576SOL    HW1 1762   0.521   0.113   1.884
  576SOL    HW2 1763   0.574   0.111   1.742
  577SOL     OW 1764   0.204   2.173   3.530
  577SOL    HW1 1765   0.275   2.202   3.473
  577SOL    HW2 1766   0.178   2.088   3.494
  578SOL     OW 1767   3.831   3.948   1.716
  578SOL    HW1 1768   3.782   4.031   1.716
  578SOL    HW2 1769   3.879   3.949   1.634
  579SOL     OW 1770   1.840   3.793   2.269
  579SOL    HW1 1771   1.807   3.879   2.244
  579SOL    HW2 1772   1.926   3.786   2.227
  580SOL     OW 1773   2.753   3.144   2.452
  580SOL    HW1 1774   2.845   3.127   2.434
  580SOL    HW2 1775   2.753   3.194   2.534
  581SOL     OW 1776   2.075   1.987   4.049
  581SOL    HW1 1777   2.098   2.021   3.962
  581SOL    HW2 1778   2.051   2.064   4.100
  582SOL     OW 1779   4.279   1.482   2.189
  582SOL    HW1 1780   4.204   1.427   2.168
  582SOL    HW2 1781   4.240   1.566   2.215
  583SOL     OW 1782   2.837   1.729   1.217
  583SOL    HW1 1783   2.854   1.817   1.184
  583SOL    HW2 1784   2.924   1.691   1.229
  584SOL     OW 1785   0.183   1.827   4.799
  584SOL    HW1 1786   0.120   1.898   4.789
  584SOL    HW2 1787   0.167   1.793   4.887
  585SOL     OW 1788   2.330   4.560   2.692
  585SOL    HW1 1789   2.255   4.557   2.632
  585SOL    HW2 1790   2.331   4.650   2.724
  586SOL     OW 1791   1.490   3.794   2.247
  586SOL    HW1 1792   1.454   3.864   2.302
  586SOL    HW2 1793   1.579   3.823   2.228
  587SOL     OW 1794   0.157   1.212   1.282
  587SOL    HW1 1795   0.157   1.295   1.235
  587SOL    HW2 1796   0.220   1.225   1.353
  588SOL     OW 1797   4.645   1.769   1.408
  588SOL    HW1 1798   4.625   1.723   1.327
  588SOL    HW2 1799   4.675   1.856   1.379
  589SOL     OW 1800   2.542   1.778   4.773
  589SOL    HW1 1801   2.610   1.777   4.841
  589SOL    HW2 1802   2.568   1.710   4.712
  590SOL     OW 1803   4.395   4.269   2.083
  590SOL    HW1 1804   4.318   4.277   2.027
  590SOL    HW2 1805   4.422   4.178   2.075
  591SOL     OW 1806   1.157   0.222   3.810
  591SOL    HW1 1807   1.173   0.180   3.725
  591SOL    HW2 1808   1.182   0.314   3.796
  592SOL     OW 1809   4.104   2.519   0.875
  592SOL    HW1 1810   4.108   2.608   0.909
  592SOL    HW2 1811   4.028   2.480   0.919
  593SOL     OW 1812   3.955   1.605   3.827
  593SOL    HW1 1813   3.967   1.561   3.911
  593SOL    HW2 1814   4.012   1.558   3.767
  594SOL     OW 1815   1.673   0.740   3.634
  594SOL    HW1 1816   1.753   0.703   3.596
  594SOL    HW2 1817   1.623   0.771   3.558
  595SOL     OW 1818   0.584   2.406   3.108
  595SOL    HW1 1819   0.583   2.338   3.175
  595SOL    HW2 1820   0.502   2.454   3.121
  596SOL     OW 1821   3.299   4.563   0.392
  596SOL    HW1 1822   3.371   4.622   0.369
  596SOL    HW2 1823   3.220   4.608   0.363
  597SOL     OW 1824   1.291   4.314   4.539
  597SOL    HW1 1825   1.303   4.285   4.449
  597SOL    HW2 1826   1.282   4.233   4.590
  598SOL     OW 1827   0.528   4.468   3.600
  598SOL    HW1 1828   0.487   4.482   3.515
  598SOL    HW2 1829   0.461   4.493   3.664
  599SOL     OW 1830   0.651   4.286   1.767
  599SOL    HW1 1831   0.579   4.326   1.815
  599SOL    HW2 1832   0.617   4.202   1.737
  600SOL     OW 1833   2.200   0.294   2.995
  600SOL    HW1 1834   2.214   0.206   3.029
  600SOL    HW2 1835   2.279   0.314   2.945
  601SOL     OW 1836   1.151   0.965   1.503
  601SOL    HW1 1837   1.132   0.875   1.477
  601SOL    HW2 1838   1.074   1.015   1.476
  602SOL     OW 1839   4.292   3.702   1.143
  602SOL    HW1 1840   4.329   3.648   1.213
  602SOL    HW2 1841   4.241   3.641   1.090
  603SOL     OW 1842   1.604   2.051   4.772
  603SOL    HW1 1843   1.517   2.064   4.809
  603SOL    HW2 1844   1.664   2.081   4.841
  604SOL     OW 1845   0.310   4.372   1.564
  604SOL    HW1 1846   0.220   4.383   1.595
  604SOL    HW2 1847   0.315   4.281   1.535
  605SOL     OW 1848   2.720   4.069   1.425
  605SOL    HW1 1849   2.736   4.156   1.462
  605SOL    HW2 1850   2.806   4.027   1.423
  606SOL     OW 1851   1.121   4.538   0.899
  606SOL    HW1 1852   1.037   4.584   0.884
  606SOL    HW2 1853   1.181   4.608   0.925
  607SOL     OW 1854   1.622   2.746   2.930
  607SOL    HW1 1855   1.629   2.771   2.838
  607SOL    HW2 1856   1.537   2.703   2.937
  608SOL     OW 1857   2.939   4.045   0.470
  608SOL    HW1 1858   2.893   4.124   0.498
  608SOL    HW2 1859   2.944   4.053   0.375
  609SOL     OW 1860   2.015   1.947   2.679
  609SOL    HW1 1861   1.988   1.998   2.602
  609SOL    HW2 1862   1.953   1.973   2.747
  610SOL     OW 1863   2.997   4.469   4.084
  610SOL    HW1 1864   2.959   4.444   4.000
  610SOL    HW2 1865   3.068   4.530   4.062
  611SOL     OW 1866   2.085   2.891   2.092
  611SOL    HW1 1867   2.156   2.877   2.029
  611SOL    HW2 1868   2.013   2.837   2.061
  612SOL     OW 1869   2.102   1.326   2.026
  612SOL    HW1 1870   2.098   1.379   1.946
  612SOL    HW2 1871   2.036   1.258   2.013
  613SOL     OW 1872   4.357   2.761   4.202
  613SOL    HW1 1873   4.379   2.825   4.135
  613SOL    HW2 1874   4.434   2.758   4.259
  614SOL     OW 1875   0.282   3.058   3.255
  614SOL    HW1 1876   0.319   3.143   3.279
  614SOL    HW2 1877   0.270   3.012   3.338
  615SOL     OW 1878   0.137   0.313   3.443
  615SOL    HW1 1879   0.101   0.297   3.530
  615SOL    HW2 1880   0.134   0.228   3.400
  616SOL     OW 1881   1.887   3.327   0.756
  616SOL    HW1 1882   1.908   3.391   0.687
  616SOL    HW2 1883   1.802   3.291   0.729
  617SOL     OW 1884   4.363   0.161   4.048
  617SOL    HW1 1885   4.272   0.154   4.077
  617SOL    HW2 1886   4.405   0.216   4.113
  618SOL     OW 1887   2.536   3.170   2.253
  618SOL    HW1 1888   2.481   3.245   2.273
  618SOL    HW2 1889   2.580   3.150   2.336
  619SOL     OW 1890   2.018   2.929   4.197
  619SOL    HW1 1891   2.030   2.874   4.275
  619SOL    HW2 1892   2.106   2.939   4.161
  620SOL     OW 1893   0.090   0.976   2.000
  620SOL    HW1 1894   0.177   1.007   2.022
  620SOL    HW2 1895   0.033   1.053   2.012
  621SOL     OW 1896   1.201   0.901   2.465
  621SOL    HW1 1897   1.152   0.929   2.388
  621SOL    HW2 1898   1.286   0.873   2.431
  622SOL     OW 1899   4.865   3.345   1.642
  622SOL    HW1 1900   4.854   3.408   1.714
  622SOL    HW2 1901   4.906   3.395   1.572
  623SOL     OW 1902   2.825   3.970   1.855
  623SOL    HW1 1903   2.858   4.007   1.936
  623SOL    HW2 1904   2.902   3.960   1.799
  624SOL     OW 1905   2.278   1.061   1.406
  624SOL    HW1 1906   2.258   1.138   1.353
  624SOL    HW2 1907   2.212   1.062   1.476
  625SOL     OW 1908   4.233   4.598   0.031
  625SOL    HW1 1909   4.306   4.606  -0.031
  625SOL    HW2 1910   4.167   4.659  -0.002
  626SOL     OW 1911   1.198   2.077   3.755
  626SOL    HW1 1912   1.246   2.027   3.821
  626SOL    HW2 1913   1.127   2.119   3.805
  627SOL     OW 1914   1.229   4.822   4.238
  627SOL    HW1 1915   1.300   4.883   4.215
  627SOL    HW2 1916   1.199   4.787   4.154
  628SOL     OW 1917   1.291   1.937   3.980
  628SOL    HW1 1918   1.256   1.848   3.969
  628SOL    HW2 1919   1.386   1.927   3.977
  629SOL     OW 1920   1.356   1.233   0.696
  629SOL    HW1 1921   1.332   1.186   0.616
  629SOL    HW2 1922   1.273   1.257   0.736
  630SOL     OW 1923   3.988   2.227   4.319
  630SOL    HW1 1924   3.999   2.184   4.234
  630SOL    HW2 1925   4.033   2.311   4.309
  631SOL     OW 1926   4.146   4.797   1.159
  631SOL    HW1 1927   4.231   4.819   1.196
  631SOL    HW2 1928   4.160   4.713   1.115
  632SOL     OW 1929   0.613   1.730   4.340
  632SOL    HW1 1930   0.601   1.679   4.261
  632SOL    HW2 1931   0.526   1.734   4.380
  633SOL     OW 1932   0.522   1.848   1.000
  633SOL    HW1 1933   0.613   1.820   1.007
  633SOL    HW2 1934   0.526   1.937   0.965
  634SOL     OW 1935   1.467   4.594   4.000
  634SOL    HW1 1936   1.377   4.625   4.002
  634SOL    HW2 1937   1.486   4.571   4.092
  635SOL     OW 1938   3.442   4.397   2.483
  635SOL    HW1 1939   3.449   4.401   2.387
  635SOL    HW2 1940   3.459   4.305   2.504
  636SOL     OW 1941   1.170   0.131   2.821
  636SOL    HW1 1942   1.165   0.035   2.820
  636SOL    HW2 1943   1.084   0.159   2.790
  637SOL     OW 1944   3.392   4.740   2.937
  637SOL    HW1 1945   3.404   4.664   2.994
  637SOL    HW2 1946   3.416   4.708   2.850
  638SOL     OW 1947   0.459   2.250   4.257
  638SOL    HW1 1948   0.451   2.158   4.231
  638SOL    HW2 1949   0.532   2.251   4.319
  639SOL     OW 1950   3.933   4.746   4.915
  639SOL    HW1 1951   3.922   4.724   4.822
  639SOL    HW2 1952   3.863   4.699   4.959
  640SOL     OW 1953   3.858   2.664   0.243
  640SOL    HW1 1954   3.941   2.616   0.236
  640SOL    HW2 1955   3.820   2.659   0.156
  641SOL     OW 1956   2.025   1.354   3.153
  641SOL    HW1 1957   2.105   1.380   3.108
  641SOL    HW2 1958   1.968   1.431   3.147
  642SOL     OW 1959   1.206   0.473   3.074
  642SOL    HW1 1960   1.244   0.525   3.145
  642SOL    HW2 1961   1.278   0.419   3.043
  643SOL     OW 1962   3.874   1.085   4.274
  643SOL    HW1 1963   3.802   1.081   4.337
  643SOL    HW2 1964   3.852   1.018   4.209
  644SOL     OW 1965   4.241   4.431   3.392
  644SOL    HW1 1966   4.223   4.403   3.302
  644SOL    HW2 1967   4.269   4.522   3.383
  645SOL     OW 1968   1.788   4.901   3.863
  645SOL    HW1 1969   1.877   4.909   3.830
  645SOL    HW2 1970   1.788   4.820   3.914
  646SOL     OW 1971   2.954   4.398   4.338
  646SOL    HW1 1972   2.960   4.402   4.242
  646SOL    HW2 1973   3.040   4.427   4.368
  647SOL     OW 1974   1.072   2.001   0.886
  647SOL    HW1 1975   1.048   2.076   0.942
  647SOL    HW2 1976   1.051   2.030   0.797
  648SOL     OW 1977   2.297   2.951   4.196
  648SOL    HW1 1978   2.302   2.877   4.136
  648SOL    HW2 1979   2.338   2.920   4.276
  649SOL     OW 1980   4.239   0.007   1.481
  649SOL    HW1 1981   4.220  -0.086   1.497
  649SOL    HW2 1982   4.316   0.006   1.425
  650SOL     OW 1983   1.794   0.746   1.756
  650SOL    HW1 1984   1.846   0.721   1.680
  650SOL    HW2 1985   1.742   0.668   1.776
  651SOL     OW 1986   1.294   0.237   4.573
  651SOL    HW1 1987   1.260   0.220   4.485
  651SOL    HW2 1988   1.356   0.309   4.562
  652SOL     OW 1989   4.624   2.095   0.797
  652SOL    HW1 1990   4.608   2.113   0.889
  652SOL    HW2 1991   4.713   2.124   0.780
  653SOL     OW 1992   1.726   2.023   2.420
  653SOL    HW1 1993   1.677   2.100   2.390
  653SOL    HW2 1994   1.805   2.059   2.460
  654SOL     OW 1995   1.195   2.383   4.175
  654SOL    HW1 1996   1.232   2.356   4.259
  654SOL    HW2 1997   1.156   2.304   4.139
  655SOL     OW 1998   0.266   0.724   1.539
  655SOL    HW1 1999   0.343   0.686   1.497
  655SOL    HW2 2000   0.234   0.655   1.597
  656SOL     OW 2001   3.492   2.667   0.614
  656SOL    HW1 2002   3.511   2.607   0.686
  656SOL    HW2 2003   3.560   2.649   0.549
  657SOL     OW 2004   2.976   3.918   0.098
  657SOL    HW1 2005   2.985   4.011   0.122
  657SOL    HW2 2006   3.066   3.889   0.084
  658SOL     OW 2007   1.341   2.831   2.630
  658SOL    HW1 2008   1.382   2.843   2.545
  658SOL    HW2 2009   1.259   2.881   2.625
  659SOL     OW 2010   3.502   1.293   1.155
  659SOL    HW1 2011   3.497   1.250   1.070
  659SOL    HW2 2012   3.591   1.328   1.159
  660SOL     OW 2013   2.646   1.946   4.500
  660SOL    HW1 2014   2.709   1.996   4.551
  660SOL    HW2 2015   2.588   1.905   4.564
  661SOL     OW 2016   1.749   0.011   0.091
  661SOL    HW1 2017   1.698   0.078   0.045
  661SOL    HW2 2018   1.796  -0.036   0.022
  662SOL     OW 2019   2.048   3.639   1.289
  662SOL    HW1 2020   2.011   3.658   1.202
  662SOL    HW2 2021   1.975   3.601   1.338
  663SOL     OW 2022   3.389   4.110   2.574
  663SOL    HW1 2023   3.376   4.017   2.591
  663SOL    HW2 2024   3.362   4.153   2.655
  664SOL     OW 2025   1.870   3.485   1.966
  664SOL    HW1 2026   1.890   3.393   1.954
  664SOL    HW2 2027   1.955   3.526   1.983
  665SOL     OW 2028   0.643   2.782   3.637
  665SOL    HW1 2029   0.556   2.742   3.643
  665SOL    HW2 2030   0.656   2.823   3.722
  666SOL     OW 2031   2.510   2.050   0.227
  666SOL    HW1 2032   2.502   1.959   0.257
  666SOL    HW2 2033   2.550   2.043   0.141
  667SOL     OW 2034   4.909   0.962   3.188
  667SOL    HW1 2035   4.866   0.932   3.108
  667SOL    HW2 2036   4.992   0.998   3.158
  668SOL     OW 2037   0.103   3.253   0.057
  668SOL    HW1 2038   0.032   3.284   0.000
  668SOL    HW2 2039   0.066   3.253   0.145
  669SOL     OW 2040   0.048   3.758   1.328
  669SOL    HW1 2041   0.051   3.851   1.350
  669SOL    HW2 2042   0.109   3.717   1.390
  670SOL     OW 2043   1.188   3.942   0.895
  670SOL    HW1 2044   1.226   3.858   0.869
  670SOL    HW2 2045   1.189   3.940   0.991
  671SOL     OW 2046   2.069   3.236   0.946
  671SOL    HW1 2047   2.057   3.153   0.993
  671SOL    HW2 2048   2.003   3.234   0.877
  672SOL     OW 2049   0.968   0.192   1.757
  672SOL    HW1 2050   0.940   0.283   1.760
  672SOL    HW2 2051   0.894   0.145   1.720
  673SOL     OW 2052   3.922   4.290   0.140
  673SOL    HW1 2053   3.856   4.301   0.208
  673SOL    HW2 2054   3.956   4.201   0.154
  674SOL     OW 2055   2.215   1.246   4.777
  674SOL    HW1 2056   2.149   1.184   4.808
  674SOL    HW2 2057   2.179   1.332   4.799
  675SOL     OW 2058   2.302   1.420   2.990
  675SOL    HW1 2059   2.268   1.398   2.903
  675SOL    HW2 2060   2.304   1.516   2.991
  676SOL     OW 2061   4.721   0.696   0.478
  676SOL    HW1 2062   4.661   0.731   0.545
  676SOL    HW2 2063   4.663   0.656   0.413
  677SOL     OW 2064   0.300   3.080   2.683
  677SOL    HW1 2065   0.315   2.990   2.713
  677SOL    HW2 2066   0.219   3.106   2.728
  678SOL     OW 2067   1.796   3.933   1.405
  678SOL    HW1 2068   1.772   4.016   1.365
  678SOL    HW2 2069   1.861   3.956   1.472
  679SOL     OW 2070   0.197   2.167   3.928
  679SOL    HW1 2071   0.256   2.094   3.945
  679SOL    HW2 2072   0.180   2.205   4.014
  680SOL     OW 2073   1.080   4.462   4.626
  680SOL    HW1 2074   1.157   4.407   4.614
  680SOL    HW2 2075   1.047   4.478   4.538
  681SOL     OW 2076   2.572   0.996   4.474
  681SOL    HW1 2077   2.542   0.926   4.417
  681SOL    HW2 2078   2.614   1.059   4.415
  682SOL     OW 2079   0.349   3.918   3.814
  682SOL    HW1 2080   0.411   3.970   3.762
  682SOL    HW2 2081   0.403   3.876   3.881
  683SOL     OW 2082   4.405   4.537   0.542
  683SOL    HW1 2083   4.424   4.561   0.451
  683SOL    HW2 2084   4.314   4.564   0.555
  684SOL     OW 2085   0.681   2.226   4.394
  684SOL    HW1 2086   0.722   2.299   4.440
  684SOL    HW2 2087   0.754   2.176   4.358
  685SOL     OW 2088   1.088   1.074   3.074
  685SOL    HW1 2089   1.076   1.165   3.048
  685SOL    HW2 2090   1.178   1.071   3.107
  686SOL     OW 2091   2.422   3.854   3.123
  686SOL    HW1 2092   2.436   3.762   3.145
  686SOL    HW2 2093   2.328   3.863   3.112
  687SOL     OW 2094   0.764   4.055   1.552
  687SOL    HW1 2095   0.772   4.144   1.519
  687SOL    HW2 2096   0.826   4.051   1.625
  688SOL     OW 2097   3.105   0.229   1.285
  688SOL    HW1 2098   3.081   0.321   1.277
  688SOL    HW2 2099   3.028   0.188   1.324
  689SOL     OW 2100   0.556   0.270   0.343
  689SOL    HW1 2101   0.621   0.340   0.356
  689SOL    HW2 2102   0.502   0.301   0.270
  690SOL     OW 2103   3.180   4.202   3.312
  690SOL    HW1 2104   3.121   4.152   3.257
  690SOL    HW2 2105   3.129   4.221   3.391
  691SOL     OW 2106   4.133   3.717   3.997
  691SOL    HW1 2107   4.134   3.667   4.078
  691SOL    HW2 2108   4.224   3.720   3.968
  692SOL     OW 2109   3.054   4.174   0.777
  692SOL    HW1 2110   3.073   4.240   0.842
  692SOL    HW2 2111   2.994   4.217   0.715
  693SOL     OW 2112   0.370   1.241   1.463
  693SOL    HW1 2113   0.415   1.222   1.545
  693SOL    HW2 2114   0.394   1.331   1.442
  694SOL     OW 2115   3.777   4.304   3.527
  694SOL    HW1 2116   3.707   4.369   3.527
  694SOL    HW2 2117   3.777   4.268   3.615
  695SOL     OW 2118   2.981   1.077   1.568
  695SOL    HW1 2119   2.985   1.171   1.581
  695SOL    HW2 2120   3.071   1.051   1.547
  696SOL     OW 2121   1.395   0.610   1.875
  696SOL    HW1 2122   1.485   0.577   1.879
  696SOL    HW2 2123   1.350   0.550   1.816
  697SOL     OW 2124   0.295   3.302   4.320
  697SOL    HW1 2125   0.313   3.213   4.350
  697SOL    HW2 2126   0.208   3.322   4.353
  698SOL     OW 2127   3.864   4.086   2.131
  698SOL    HW1 2128   3.955   4.116   2.125
  698SOL    HW2 2129   3.813   4.154   2.087
  699SOL     OW 2130   0.478   2.083   3.109
  699SOL    HW1 2131   0.427   2.003   3.121
  699SOL    HW2 2132   0.490   2.117   3.197
  700SOL     OW 2133   3.709   2.006   1.723
  700SOL    HW1 2134   3.738   2.041   1.807
  700SOL    HW2 2135   3.630   2.055   1.703
  701SOL     OW 2136   1.022   2.049   3.529
  701SOL    HW1 2137   0.967   2.127   3.532
  701SOL    HW2 2138   1.072   2.052   3.611
  702SOL     OW 2139   0.829   3.048   0.126
  702SOL    HW1 2140   0.742   3.084   0.113
  702SOL    HW2 2141   0.884   3.091   0.061
  703SOL     OW 2142   1.538   1.531   3.238
  703SOL    HW1 2143   1.468   1.574   3.189
  703SOL    HW2 2144   1.617   1.577   3.211
  704SOL     OW 2145   2.762   1.624   0.021
  704SOL    HW1 2146   2.771   1.640   0.115
  704SOL    HW2 2147   2.733   1.533   0.015
  705SOL     OW 2148   1.463   2.720   4.703
  705SOL    HW1 2149   1.499   2.694   4.618
  705SOL    HW2 2150   1.368   2.710   4.692
  706SOL     OW 2151   0.721   1.782   0.318
  706SOL    HW1 2152   0.632   1.773   0.352
  706SOL    HW2 2153   0.712   1.769   0.223
  707SOL     OW 2154   2.758   1.005   1.988
  707SOL    HW1 2155   2.758   0.951   2.068
  707SOL    HW2 2156   2.667   1.033   1.978
  708SOL     OW 2157   3.535   1.795   3.211
  708SOL    HW1 2158   3.608   1.763   3.264
  708SOL    HW2 2159   3.535   1.890   3.225
  709SOL     OW 2160   2.551   4.806   2.253
  709SOL    HW1 2161   2.574   4.720   2.220
  709SOL    HW2 2162   2.621   4.864   2.222
  710SOL     OW 2163   1.877   0.378   4.868
  710SOL    HW1 2164   1.896   0.427   4.948
  710SOL    HW2 2165   1.898   0.439   4.797
  711SOL     OW 2166   3.742   1.268   2.907
  711SOL    HW1 2167   3.750   1.291   3.000
  711SOL    HW2 2168   3.746   1.352   2.861
  712SOL     OW 2169   1.221   2.550   1.533
  712SOL    HW1 2170   1.162   2.617   1.499
  712SOL    HW2 2171   1.177   2.516   1.611
  713SOL     OW 2172   3.196   0.405   3.735
  713SOL    HW1 2173   3.145   0.482   3.707
  713SOL    HW2 2174   3.132   0.347   3.776
  714SOL     OW 2175   2.780   4.612   1.557
  714SOL    HW1 2176   2.744   4.646   1.639
  714SOL    HW2 2177   2.755   4.520   1.556
  715SOL     OW 2178   0.778   3.910   3.227
  715SOL    HW1 2179   0.701   3.912   3.171
  715SOL    HW2 2180   0.764   3.981   3.290
  716SOL     OW 2181   3.129   0.707   0.505
  716SOL    HW1 2182   3.091   0.770   0.566
  716SOL    HW2 2183   3.113   0.745   0.418
  717SOL     OW 2184   0.074   3.210   3.148
  717SOL    HW1 2185   0.126   3.286   3.172
  717SOL    HW2 2186   0.130   3.135   3.168
  718SOL     OW 2187   3.283   1.015   1.558
  718SOL    HW1 2188   3.307   1.094   1.509
  718SOL    HW2 2189   3.341   1.016   1.634
  719SOL     OW 2190   2.450   0.591   2.821
  719SOL    HW1 2191   2.506   0.609   2.745
  719SOL    HW2 2192   2.369   0.639   2.802
  720SOL     OW 2193   4.544   3.912   2.711
  720SOL    HW1 2194   4.532   3.992   2.659
  720SOL    HW2 2195   4.456   3.893   2.744
  721SOL     OW 2196   4.055   4.603   3.023
  721SOL    HW1 2197   4.054   4.666   2.951
  721SOL    HW2 2198   4.147   4.579   3.032
  722SOL     OW 2199   3.759   3.520   0.321
  722SOL    HW1 2200   3.809   3.479   0.392
  722SOL    HW2 2201   3.721   3.446   0.273
  723SOL     OW 2202   2.604   0.032   0.248
  723SOL    HW1 2203   2.657  -0.027   0.195
  723SOL    HW2 2204   2.516  -0.007   0.247
  724SOL     OW 2205   4.554   4.848   4.321
  724SOL    HW1 2206   4.463   4.819   4.326
  724SOL    HW2 2207   4.550   4.942   4.338
  725SOL     OW 2208   1.829   1.562   4.899
  725SOL    HW1 2209   1.741   1.576   4.866
  725SOL    HW2 2210   1.859   1.649   4.927
  726SOL     OW 2211   1.117   4.742   1.257
  726SOL    HW1 2212   1.137   4.764   1.166
  726SOL    HW2 2213   1.202   4.741   1.300
  727SOL     OW 2214   3.465   2.873   0.886
  727SOL    HW1 2215   3.532   2.927   0.928
  727SOL    HW2 2216   3.455   2.911   0.799
  728SOL     OW 2217   2.601   2.582   1.424
  728SOL    HW1 2218   2.546   2.580   1.346
  728SOL    HW2 2219   2.679   2.631   1.397
  729SOL     OW 2220   1.750   3.071   0.306
  729SOL    HW1 2221   1.697   3.130   0.360
  729SOL    HW2 2222   1.720   2.983   0.328
  730SOL     OW 2223   2.300   1.879   3.507
  730SOL    HW1 2224   2.312   1.798   3.458
  730SOL    HW2 2225   2.332   1.859   3.595
  731SOL     OW 2226   0.396   2.776   3.407
  731SOL    HW1 2227   0.361   2.695   3.445
  731SOL    HW2 2228   0.335   2.844   3.434
  732SOL     OW 2229   3.454   2.895   2.500
  732SOL    HW1 2230   3.504   2.975   2.479
  732SOL    HW2 2231   3.501   2.856   2.573
  733SOL     OW 2232   3.712   0.014   2.679
  733SOL    HW1 2233   3.715  -0.051   2.609
  733SOL    HW2 2234   3.683   0.094   2.636
  734SOL     OW 2235   3.741   2.461   4.668
  734SOL    HW1 2236   3.688   2.442   4.591
  734SOL    HW2 2237   3.680   2.457   4.741
  735SOL     OW 2238   3.202   4.516   4.424
  735SOL    HW1 2239   3.247   4.500   4.341
  735SOL    HW2 2240   3.266   4.492   4.491
  736SOL     OW 2241   0.253   0.382   0.807
  736SOL    HW1 2242   0.266   0.475   0.786
  736SOL    HW2 2243   0.305   0.335   0.742
  737SOL     OW 2244   4.718   0.457   3.726
  737SOL    HW1 2245   4.709   0.389   3.659
  737SOL    HW2 2246   4.634   0.504   3.724
  738SOL     OW 2247   4.761   0.761   4.840
  738SOL    HW1 2248   4.770   0.668   4.819
  738SOL    HW2 2249   4.725   0.761   4.929
  739SOL     OW 2250   3.284   1.684   0.380
  739SOL    HW1 2251   3.277   1.778   0.359
  739SOL    HW2 2252   3.199   1.663   0.419
  740SOL     OW 2253   2.623   3.817   2.653
  740SOL    HW1 2254   2.642   3.875   2.727
  740SOL    HW2 2255   2.615   3.876   2.578
  741SOL     OW 2256   2.265   4.837   0.508
  741SOL    HW1 2257   2.243   4.928   0.487
  741SOL    HW2 2258   2.247   4.829   0.602
  742SOL     OW 2259   2.717   2.235   0.656
  742SOL    HW1 2260   2.656   2.190   0.597
  742SOL    HW2 2261   2.688   2.211   0.744
  743SOL     OW 2262   2.585   0.247   0.026
  743SOL    HW1 2263   2.653   0.194   0.066
  743SOL    HW2 2264   2.631   0.303  -0.037
  744SOL     OW 2265   3.180   2.894   3.245
  744SOL    HW1 2266   3.171   2.800   3.225
  744SOL    HW2 2267   3.220   2.896   3.332
  745SOL     OW 2268   3.804   4.495   0.641
  745SOL    HW1 2269   3.722   4.528   0.604
  745SOL    HW2 2270   3.777   4.437   0.712
  746SOL     OW 2271   3.884   4.611   3.253
  746SOL    HW1 2272   3.940   4.596   3.178
  746SOL    HW2 2273   3.932   4.574   3.327
  747SOL     OW 2274   1.484   3.224   4.049
  747SOL    HW1 2275   1.552   3.291   4.054
  747SOL    HW2 2276   1.480   3.200   3.956
  748SOL     OW 2277   4.767   1.759   4.913
  748SOL    HW1 2278   4.679   1.778   4.947
  748SOL    HW2 2279   4.769   1.663   4.904
  749SOL     OW 2280   1.287   1.080   0.218
  749SOL    HW1 2281   1.331   1.025   0.153
  749SOL    HW2 2282   1.199   1.043   0.226
  750SOL     OW 2283   4.608   0.051   2.778
  750SOL    HW1 2284   4.513   0.054   2.766
  750SOL    HW2 2285   4.625   0.117   2.846
  751SOL     OW 2286   2.307   4.286   0.772
  751SOL    HW1 2287   2.391   4.261   0.732
  751SOL    HW2 2288   2.260   4.203   0.780
  752SOL     OW 2289   3.240   4.450   2.782
  752SOL    HW1 2290   3.250   4.493   2.697
  752SOL    HW2 2291   3.187   4.372   2.763
  753SOL     OW 2292   0.451   0.568   4.388
  753SOL    HW1 2293   0.409   0.583   4.304
  753SOL    HW2 2294   0.393   0.609   4.452
  754SOL     OW 2295   4.146   0.971   4.051
  754SOL    HW1 2296   4.125   0.921   4.130
  754SOL    HW2 2297   4.236   1.002   4.065
  755SOL     OW 2298   3.294   4.163   0.561
  755SOL    HW1 2299   3.312   4.070   0.546
  755SOL    HW2 2300   3.207   4.164   0.601
  756SOL     OW 2301   4.229   1.446   1.339
  756SOL    HW1 2302   4.233   1.421   1.246
  756SOL    HW2 2303   4.321   1.442   1.368
  757SOL     OW 2304   0.142   3.738   3.738
  757SOL    HW1 2305   0.100   3.729   3.653
  757SOL    HW2 2306   0.211   3.804   3.725
  758SOL     OW 2307   1.370   1.760   2.010
  758SOL    HW1 2308   1.286   1.718   1.989
  758SOL    HW2 2309   1.350   1.853   2.015
  759SOL     OW 2310   2.244   1.311   1.301
  759SOL    HW1 2311   2.224   1.374   1.371
  759SOL    HW2 2312   2.161   1.300   1.255
  760SOL     OW 2313   1.430   4.370   0.237
  760SOL    HW1 2314   1.431   4.310   0.163
  760SOL    HW2 2315   1.404   4.454   0.200
  761SOL     OW 2316   3.285   0.024   3.144
  761SOL    HW1 2317   3.259  -0.067   3.131
  761SOL    HW2 2318   3.378   0.025   3.121
  762SOL     OW 2319   1.981   3.318   1.533
  762SOL    HW1 2320   2.071   3.336   1.560
  762SOL    HW2 2321   1.989   3.266   1.453
  763SOL     OW 2322   0.025   0.554   4.552
  763SOL    HW1 2323   0.083   0.494   4.504
  763SOL    HW2 2324   0.028   0.635   4.500
  764SOL     OW 2325   2.563   4.407   1.799
  764SOL    HW1 2326   2.657   4.396   1.785
  764SOL    HW2 2327   2.529   4.433   1.713
  765SOL     OW 2328   0.155   3.188   4.088
  765SOL    HW1 2329   0.201   3.106   4.076
  765SOL    HW2 2330   0.161   3.206   4.182
  766SOL     OW 2331   0.083   2.495   3.276
  766SOL    HW1 2332  -0.009   2.471   3.265
  766SOL    HW2 2333   0.096   2.569   3.217
  767SOL     OW 2334   1.577   1.108   4.722
  767SOL    HW1 2335   1.611   1.197   4.708
  767SOL    HW2 2336   1.594   1.091   4.815
  768SOL     OW 2337   2.884   1.480   4.732
  768SOL    HW1 2338   2.895   1.546   4.800
  768SOL    HW2 2339   2.798   1.441   4.750
  769SOL     OW 2340   2.484   1.620   1.202
  769SOL    HW1 2341   2.505   1.711   1.178
  769SOL    HW2 2342   2.410   1.597   1.146
  770SOL     OW 2343   3.986   4.807   4.418
  770SOL    HW1 2344   3.912   4.753   4.390
  770SOL    HW2 2345   4.035   4.823   4.338
  771SOL     OW 2346   2.562   2.280   3.858
  771SOL    HW1 2347   2.623   2.303   3.928
  771SOL    HW2 2348   2.497   2.224   3.900
  772SOL     OW 2349   4.917   4.867   1.045
  772SOL    HW1 2350   4.835   4.854   0.998
  772SOL    HW2 2351   4.982   4.885   0.977
  773SOL     OW 2352   4.047   4.407   2.377
  773SOL    HW1 2353   4.114   4.432   2.441
  773SOL    HW2 2354   4.095   4.355   2.312
  774SOL     OW 2355   2.302   2.295   0.463
  774SOL    HW1 2356   2.272   2.292   0.554
  774SOL    HW2 2357   2.251   2.226   0.420
  775SOL     OW 2358   3.605   2.489   1.071
  775SOL    HW1 2359   3.543   2.430   1.114
  775SOL    HW2 2360   3.597   2.571   1.119
  776SOL     OW 2361   0.863   4.403   2.974
  776SOL    HW1 2362   0.877   4.442   3.061
  776SOL    HW2 2363   0.905   4.317   2.979
  777SOL     OW 2364   0.543   4.465   2.395
  777SOL    HW1 2365   0.523   4.549   2.353
  777SOL    HW2 2366   0.465   4.411   2.381
  778SOL     OW 2367   0.260   4.395   1.008
  778SOL    HW1 2368   0.324   4.463   0.987
  778SOL    HW2 2369   0.198   4.438   1.067
  779SOL     OW 2370   4.541   4.643   3.766
  779SOL    HW1 2371   4.602   4.627   3.838
  779SOL    HW2 2372   4.466   4.686   3.808
  780SOL     OW 2373   1.563   2.288   2.332
  780SOL    HW1 2374   1.504   2.279   2.258
  780SOL    HW2 2375   1.538   2.372   2.373
  781SOL     OW 2376   2.165   2.469   0.235
  781SOL    HW1 2377   2.260   2.480   0.239
  781SOL    HW2 2378   2.142   2.493   0.145
  782SOL     OW 2379   3.247   4.147   1.113
  782SOL    HW1 2380   3.270   4.213   1.047
  782SOL    HW2 2381   3.189   4.193   1.174
  783SOL     OW 2382   0.902   3.062   2.172
  783SOL    HW1 2383   0.895   2.985   2.227
  783SOL    HW2 2384   0.917   3.028   2.084
  784SOL     OW 2385   2.656   1.263   4.371
  784SOL    HW1 2386   2.674   1.355   4.347
  784SOL    HW2 2387   2.589   1.235   4.308
  785SOL     OW 2388   3.070   4.861   1.976
  785SOL    HW1 2389   2.987   4.842   1.932
  785SOL    HW2 2390   3.044   4.898   2.060
  786SOL     OW 2391   4.490   2.195   1.023
  786SOL    HW1 2392   4.440   2.114   1.016
  786SOL    HW2 2393   4.434   2.262   0.984
  787SOL     OW 2394   0.145   3.372   2.224
  787SOL    HW1 2395   0.207   3.317   2.272
  787SOL    HW2 2396   0.197   3.446   2.193
  788SOL     OW 2397   1.870   1.847   2.148
  788SOL    HW1 2398   1.905   1.769   2.105
  788SOL    HW2 2399   1.875   1.915   2.082
  789SOL     OW 2400   0.969   3.227   0.896
  789SOL    HW1 2401   1.049   3.187   0.930
  789SOL    HW2 2402   0.996   3.314   0.868
  790SOL     OW 2403   1.073   0.563   1.092
  790SOL    HW1 2404   1.138   0.631   1.105
  790SOL    HW2 2405   0.989   0.609   1.088
  791SOL     OW 2406   3.693   3.008   4.217
  791SOL    HW1 2407   3.683   3.068   4.291
  791SOL    HW2 2408   3.729   2.928   4.256
  792SOL     OW 2409   3.073   0.912   3.188
  792SOL    HW1 2410   3.047   0.995   3.230
  792SOL    HW2 2411   2.991   0.866   3.174
  793SOL     OW 2412   2.394   1.366   0.616
  793SOL    HW1 2413   2.461   1.301   0.597
  793SOL    HW2 2414   2.431   1.418   0.688
  794SOL     OW 2415   0.104   2.197   1.043
  794SOL    HW1 2416   0.016   2.177   1.074
  794SOL    HW2 2417   0.096   2.284   1.004
  795SOL     OW 2418   3.155   2.573   4.084
  795SOL    HW1 2419   3.090   2.548   4.019
  795SOL    HW2 2420   3.158   2.499   4.145
  796SOL     OW 2421   3.302   0.287   1.487
  796SOL    HW1 2422   3.230   0.261   1.430
  796SOL    HW2 2423   3.323   0.208   1.537
  797SOL     OW 2424   0.706   4.190   4.360
  797SOL    HW1 2425   0.685   4.189   4.266
  797SOL    HW2 2426   0.801   4.182   4.364
  798SOL     OW 2427   2.283   2.857   1.899
  798SOL    HW1 2428   2.331   2.791   1.849
  798SOL    HW2 2429   2.350   2.898   1.954
  799SOL     OW 2430   3.395   2.915   2.188
  799SOL    HW1 2431   3.306   2.891   2.213
  799SOL    HW2 2432   3.390   2.933   2.094
  800SOL     OW 2433   0.763   2.463   1.167
  800SOL    HW1 2434   0.827   2.533   1.154
  800SOL    HW2 2435   0.814   2.389   1.200
  801SOL     OW 2436   2.655   1.102   0.224
  801SOL    HW1 2437   2.566   1.126   0.252
  801SOL    HW2 2438   2.663   1.009   0.248
  802SOL     OW 2439   0.967   0.137   2.300
  802SOL    HW1 2440   1.016   0.059   2.273
  802SOL    HW2 2441   1.002   0.158   2.387
  803SOL     OW 2442   0.518   2.250   1.955
  803SOL    HW1 2443   0.558   2.177   1.907
  803SOL    HW2 2444   0.434   2.265   1.910
  804SOL     OW 2445   1.532   0.605   3.814
  804SOL    HW1 2446   1.464   0.664   3.847
  804SOL    HW2 2447   1.553   0.638   3.727
  805SOL     OW 2448   3.027   4.266   2.679
  805SOL    HW1 2449   2.980   4.342   2.646
  805SOL    HW2 2450   2.966   4.193   2.669
  806SOL     OW 2451   1.725   1.103   1.255
  806SOL    HW1 2452   1.732   1.130   1.163
  806SOL    HW2 2453   1.634   1.123   1.278
  807SOL     OW 2454   2.478   2.664   4.761
  807SOL    HW1 2455   2.399   2.691   4.714
  807SOL    HW2 2456   2.523   2.747   4.779
  808SOL     OW 2457   4.855   4.422   4.602
  808SOL    HW1 2458   4.895   4.489   4.546
  808SOL    HW2 2459   4.881   4.446   4.691
  809SOL     OW 2460   1.798   3.938   1.796
  809SOL    HW1 2461   1.804   3.843   1.791
  809SOL    HW2 2462   1.711   3.959   1.763
  810SOL     OW 2463   2.967   3.031   1.330
  810SOL    HW1 2464   2.880   3.040   1.370
  810SOL    HW2 2465   2.950   2.986   1.247
  811SOL     OW 2466   1.971   4.197   0.185
  811SOL    HW1 2467   1.907   4.266   0.167
  811SOL    HW2 2468   2.056   4.236   0.162
  812SOL     OW 2469   0.844   2.546   0.323
  812SOL    HW1 2470   0.817   2.616   0.264
  812SOL    HW2 2471   0.878   2.591   0.400
  813SOL     OW 2472   1.456   4.575   1.431
  813SOL    HW1 2473   1.512   4.619   1.495
  813SOL    HW2 2474   1.440   4.641   1.363
  814SOL     OW 2475   3.263   1.155   1.841
  814SOL    HW1 2476   3.177   1.122   1.866
  814SOL    HW2 2477   3.244   1.230   1.785
  815SOL     OW 2478   3.172   4.684   4.002
  815SOL    HW1 2479   3.152   4.755   4.063
  815SOL    HW2 2480   3.218   4.727   3.929
  816SOL     OW 2481   3.598   4.067   1.096
  816SOL    HW1 2482   3.538   4.072   1.171
  816SOL    HW2 2483   3.650   4.148   1.102
  817SOL     OW 2484   3.467   4.611   2.669
  817SOL    HW1 2485   3.420   4.587   2.590
  817SOL    HW2 2486   3.547   4.559   2.667
  818SOL     OW 2487   3.994   0.485   4.445
  818SOL    HW1 2488   3.996   0.575   4.478
  818SOL    HW2 2489   3.902   0.460   4.451
  819SOL     OW 2490   4.609   2.780   0.774
  819SOL    HW1 2491   4.584   2.867   0.804
  819SOL    HW2 2492   4.648   2.794   0.687
  820SOL     OW 2493   4.431   1.119   1.673
  820SOL    HW1 2494   4.489   1.095   1.745
  820SOL    HW2 2495   4.388   1.199   1.703
  821SOL     OW 2496   2.297   4.111   3.988
  821SOL    HW1 2497   2.223   4.169   4.006
  821SOL    HW2 2498   2.257   4.032   3.950
  822SOL     OW 2499   2.553   0.031   0.946
  822SOL    HW1 2500   2.580   0.071   0.864
  822SOL    HW2 2501   2.612  -0.044   0.957
  823SOL     OW 2502   1.491   3.015   2.995
  823SOL    HW1 2503   1.542   3.000   2.915
  823SOL    HW2 2504   1.504   3.107   3.014
  824SOL     OW 2505   3.668   1.104   3.559
  824SOL    HW1 2506   3.753   1.145   3.543
  824SOL    HW2 2507   3.611   1.140   3.491
  825SOL     OW 2508   0.970   4.866   0.101
  825SOL    HW1 2509   1.045   4.920   0.129
  825SOL    HW2 2510   0.898   4.894   0.157
  826SOL     OW 2511   0.048   2.448   4.335
  826SOL    HW1 2512  -0.008   2.521   4.307
  826SOL    HW2 2513  -0.007   2.397   4.395
  827SOL     OW 2514   2.408   1.628   0.083
  827SOL    HW1 2515   2.354   1.699   0.048
  827SOL    HW2 2516   2.455   1.594   0.006
  828SOL     OW 2517   2.969   4.816   4.530
  828SOL    HW1 2518   2.951   4.910   4.533
  828SOL    HW2 2519   2.890   4.778   4.490
  829SOL     OW 2520   4.557   1.720   2.189
  829SOL    HW1 2521   4.593   1.809   2.196
  829SOL    HW2 2522   4.481   1.729   2.131
  830SOL     OW 2523   3.691   0.539   3.580
  830SOL    HW1 2524   3.786   0.553   3.575
  830SOL    HW2 2525   3.663   0.599   3.649
  831SOL     OW 2526   1.612   1.874   1.905
  831SOL    HW1 2527   1.531   1.913   1.871
  831SOL    HW2 2528   1.651   1.943   1.959
  832SOL     OW 2529   2.308   0.267   0.045
  832SOL    HW1 2530   2.322   0.214   0.123
  832SOL    HW2 2531   2.390   0.259  -0.004
  833SOL     OW 2532   2.565   2.037   0.819
  833SOL    HW1 2533   2.552   1.946   0.848
  833SOL    HW2 2534   2.483   2.059   0.774
  834SOL     OW 2535   0.369   1.368   3.045
  834SOL    HW1 2536   0.322   1.285   3.056
  834SOL    HW2 2537   0.436   1.367   3.114
  835SOL     OW 2538   0.859   3.637   2.204
  835SOL    HW1 2539   0.870   3.714   2.261
  835SOL    HW2 2540   0.873   3.562   2.262
  836SOL     OW 2541   0.832   1.447   0.417
  836SOL    HW1 2542   0.842   1.521   0.477
  836SOL    HW2 2543   0.922   1.421   0.396
  837SOL     OW 2544   1.028   0.997   2.248
  837SOL    HW1 2545   1.076   0.985   2.166
  837SOL    HW2 2546   0.963   1.065   2.227
  838SOL     OW 2547   0.301   3.585   1.223
  838SOL    HW1 2548   0.358   3.661   1.207
  838SOL    HW2 2549   0.356   3.525   1.274
  839SOL     OW 2550   1.706   3.052   3.857
  839SOL    HW1 2551   1.619   3.057   3.817
  839SOL    HW2 2552   1.747   2.977   3.814
  840SOL     OW 2553   3.563   0.030   3.184
  840SOL    HW1 2554   3.579  -0.050   3.233
  840SOL    HW2 2555   3.588   0.009   3.094
  841SOL     OW 2556   1.437   2.533   2.420
  841SOL    HW1 2557   1.452   2.608   2.478
  841SOL    HW2 2558   1.347   2.544   2.389
  842SOL     OW 2559   1.395   0.109   3.713
  842SOL    HW1 2560   1.377   0.106   3.619
  842SOL    HW2 2561   1.436   0.024   3.732
  843SOL     OW 2562   4.164   0.955   0.497
  843SOL    HW1 2563   4.099   0.888   0.478
  843SOL    HW2 2564   4.177   0.949   0.592
  844SOL     OW 2565   3.165   2.099   1.835
  844SOL    HW1 2566   3.100   2.100   1.906
  844SOL    HW2 2567   3.168   2.189   1.804
  845SOL     OW 2568   4.372   4.479   1.560
  845SOL    HW1 2569   4.372   4.397   1.510
  845SOL    HW2 2570   4.431   4.463   1.633
  846SOL     OW 2571   3.613   1.256   0.550
  846SOL    HW1 2572   3.542   1.291   0.496
  846SOL    HW2 2573   3.674   1.328   0.559
  847SOL     OW 2574   2.334   4.579   4.056
  847SOL    HW1 2575   2.390   4.572   3.979
  847SOL    HW2 2576   2.248   4.603   4.021
  848SOL     OW 2577   2.835   2.021   0.244
  848SOL    HW1 2578   2.750   2.022   0.289
  848SOL    HW2 2579   2.846   2.111   0.213
  849SOL     OW 2580   0.843   1.617   2.050
  849SOL    HW1 2581   0.793   1.551   2.097
  849SOL    HW2 2582   0.790   1.639   1.974
  850SOL     OW 2583   3.629   0.497   2.198
  850SOL    HW1 2584   3.642   0.414   2.153
  850SOL    HW2 2585   3.534   0.506   2.206
  851SOL     OW 2586   3.898   1.773   2.925
  851SOL    HW1 2587   3.969   1.763   2.861
  851SOL    HW2 2588   3.925   1.719   2.999
  852SOL     OW 2589   0.598   2.687   2.103
  852SOL    HW1 2590   0.519   2.651   2.063
  852SOL    HW2 2591   0.654   2.611   2.117
  853SOL     OW 2592   1.578   2.496   1.463
  853SOL    HW1 2593   1.525   2.416   1.467
  853SOL    HW2 2594   1.579   2.528   1.553
  854SOL     OW 2595   2.490   4.369   1.301
  854SOL    HW1 2596   2.472   4.286   1.345
  854SOL    HW2 2597   2.426   4.372   1.229
  855SOL     OW 2598   0.703   0.654   1.452
  855SOL    HW1 2599   0.732   0.566   1.428
  855SOL    HW2 2600   0.655   0.641   1.534
  856SOL     OW 2601   2.864   0.365   1.564
  856SOL    HW1 2602   2.894   0.452   1.590
  856SOL    HW2 2603   2.779   0.380   1.523
  857SOL     OW 2604   3.284   1.031   4.369
  857SOL    HW1 2605   3.241   1.108   4.405
  857SOL    HW2 2606   3.352   1.065   4.312
  858SOL     OW 2607   2.707   4.580   4.132
  858SOL    HW1 2608   2.685   4.605   4.042
  858SOL    HW2 2609   2.727   4.487   4.127
  859SOL     OW 2610   0.475   2.207   4.804
  859SOL    HW1 2611   0.523   2.290   4.810
  859SOL    HW2 2612   0.543   2.142   4.785
  860SOL     OW 2613   4.276   1.861   2.714
  860SOL    HW1 2614   4.247   1.905   2.793
  860SOL    HW2 2615   4.354   1.813   2.741
  861SOL     OW 2616   2.838   3.480   0.653
  861SOL    HW1 2617   2.924   3.463   0.692
  861SOL    HW2 2618   2.857   3.511   0.564
  862SOL     OW 2619   2.831   1.526   0.843
  862SOL    HW1 2620   2.876   1.583   0.905
  862SOL    HW2 2621   2.801   1.452   0.896
  863SOL     OW 2622   0.446   2.199   1.397
  863SOL    HW1 2623   0.399   2.212   1.315
  863SOL    HW2 2624   0.535   2.176   1.370
  864SOL     OW 2625   0.130   1.777   3.895
  864SOL    HW1 2626   0.154   1.684   3.893
  864SOL    HW2 2627   0.096   1.791   3.984
  865SOL     OW 2628   3.845   0.092   3.874
  865SOL    HW1 2629   3.775   0.156   3.884
  865SOL    HW2 2630   3.911   0.119   3.938
  866SOL     OW 2631   0.700   1.307   1.285
  866SOL    HW1 2632   0.622   1.266   1.249
  866SOL    HW2 2633   0.705   1.392   1.241
  867SOL     OW 2634   3.077   1.877   0.254
  867SOL    HW1 2635   3.047   1.793   0.289
  867SOL    HW2 2636   2.997   1.919   0.221
  868SOL     OW 2637   2.933   2.105   3.964
  868SOL    HW1 2638   2.902   2.072   4.049
  868SOL    HW2 2639   3.003   2.045   3.939
  869SOL     OW 2640   2.248   1.042   3.477
  869SOL    HW1 2641   2.315   0.986   3.437
  869SOL    HW2 2642   2.219   1.098   3.406
  870SOL     OW 2643   3.621   0.076   4.368
  870SOL    HW1 2644   3.622   0.169   4.347
  870SOL    HW2 2645   3.709   0.057   4.400
  871SOL     OW 2646   4.273   4.813   0.340
  871SOL    HW1 2647   4.303   4.726   0.317
  871SOL    HW2 2648   4.240   4.850   0.258
  872SOL     OW 2649   0.743   0.448   3.050
  872SOL    HW1 2650   0.777   0.533   3.077
  872SOL    HW2 2651   0.809   0.385   3.079
  873SOL     OW 2652   4.800   1.813   1.852
  873SOL    HW1 2653   4.857   1.875   1.807
  873SOL    HW2 2654   4.817   1.828   1.945
  874SOL     OW 2655   2.877   0.281   0.124
  874SOL    HW1 2656   2.862   0.194   0.085
  874SOL    HW2 2657   2.962   0.308   0.088
  875SOL     OW 2658   3.870   4.549   0.188
  875SOL    HW1 2659   3.923   4.564   0.266
  875SOL    HW2 2660   3.882   4.456   0.168
  876SOL     OW 2661   2.900   0.616   4.736
  876SOL    HW1 2662   2.843   0.691   4.722
  876SOL    HW2 2663   2.839   0.543   4.752
  877SOL     OW 2664   1.123   4.234   2.432
  877SOL    HW1 2665   1.082   4.209   2.349
  877SOL    HW2 2666   1.101   4.163   2.492
  878SOL     OW 2667   2.661   0.203   2.696
  878SOL    HW1 2668   2.703   0.277   2.741
  878SOL    HW2 2669   2.730   0.167   2.640
  879SOL     OW 2670   3.009   2.428   1.200
  879SOL    HW1 2671   2.972   2.376   1.271
  879SOL    HW2 2672   2.961   2.510   1.202
  880SOL     OW 2673   2.539   2.891   3.501
  880SOL    HW1 2674   2.551   2.797   3.510
  880SOL    HW2 2675   2.577   2.927   3.581
  881SOL     OW 2676   0.014   3.654   3.152
  881SOL    HW1 2677  -0.069   3.612   3.127
  881SOL    HW2 2678   0.070   3.644   3.075
  882SOL     OW 2679   2.883   0.351   3.629
  882SOL    HW1 2680   2.846   0.412   3.566
  882SOL    HW2 2681   2.816   0.344   3.697
  883SOL     OW 2682   4.410   1.017   3.351
  883SOL    HW1 2683   4.416   1.084   3.418
  883SOL    HW2 2684   4.394   1.066   3.270
  884SOL     OW 2685   1.062   1.425   4.166
  884SOL    HW1 2686   1.009   1.387   4.095
  884SOL    HW2 2687   1.149   1.387   4.154
  885SOL     OW 2688   2.796   3.158   1.605
  885SOL    HW1 2689   2.802   3.062   1.603
  885SOL    HW2 2690   2.718   3.178   1.553
  886SOL     OW 2691   2.590   1.256   4.643
  886SOL    HW1 2692   2.625   1.281   4.558
  886SOL    HW2 2693   2.533   1.181   4.625
  887SOL     OW 2694   0.460   1.806   4.820
  887SOL    HW1 2695   0.368   1.819   4.797
  887SOL    HW2 2696   0.509   1.861   4.760
  888SOL     OW 2697   1.078   1.250   0.750
  888SOL    HW1 2698   1.005   1.302   0.784
  888SOL    HW2 2699   1.049   1.159   0.761
  889SOL     OW 2700   1.548   4.053   0.208
  889SOL    HW1 2701   1.605   4.121   0.244
  889SOL    HW2 2702   1.490   4.099   0.148
  890SOL     OW 2703   3.009   3.331   0.087
  890SOL    HW1 2704   3.080   3.392   0.069
  890SOL    HW2 2705   2.987   3.294   0.001
  891SOL     OW 2706   0.303   1.223   4.514
  891SOL    HW1 2707   0.349   1.257   4.590
  891SOL    HW2 2708   0.308   1.128   4.523
  892SOL     OW 2709   3.344   1.950   2.638
  892SOL    HW1 2710   3.404   1.987   2.573
  892SOL    HW2 2711   3.394   1.949   2.719
  893SOL     OW 2712   4.148   2.907   4.305
  893SOL    HW1 2713   4.197   2.987   4.323
  893SOL    HW2 2714   4.213   2.847   4.269
  894SOL     OW 2715   3.276   1.529   1.949
  894SOL    HW1 2716   3.247   1.485   2.029
  894SOL    HW2 2717   3.260   1.465   1.880
  895SOL     OW 2718   1.112   1.942   4.815
  895SOL    HW1 2719   1.082   2.021   4.770
  895SOL    HW2 2720   1.032   1.899   4.845
  896SOL     OW 2721   1.619   2.725   1.006
  896SOL    HW1 2722   1.693   2.782   0.984
  896SOL    HW2 2723   1.644   2.685   1.089
  897SOL     OW 2724   2.444   1.477   2.174
  897SOL    HW1 2725   2.525   1.472   2.123
  897SOL    HW2 2726   2.375   1.489   2.109
  898SOL     OW 2727   3.073   2.569   2.465
  898SOL    HW1 2728   3.021   2.644   2.437
  898SOL    HW2 2729   3.105   2.531   2.383
  899SOL     OW 2730   1.721   1.846   0.494
  899SOL    HW1 2731   1.796   1.786   0.495
  899SOL    HW2 2732   1.740   1.907   0.423
  900SOL     OW 2733   4.273   1.529   4.556
  900SOL    HW1 2734   4.249   1.564   4.642
  900SOL    HW2 2735   4.369   1.525   4.558
  901SOL     OW 2736   4.544   3.211   3.975
  901SOL    HW1 2737   4.526   3.219   3.881
  901SOL    HW2 2738   4.640   3.214   3.982
  902SOL     OW 2739   0.162   3.075   4.439
  902SOL    HW1 2740   0.217   3.008   4.480
  902SOL    HW2 2741   0.140   3.135   4.511
  903SOL     OW 2742   0.624   4.602   0.684
  903SOL    HW1 2743   0.588   4.607   0.595
  903SOL    HW2 2744   0.647   4.510   0.696
  904SOL     OW 2745   0.049   2.495   1.365
  904SOL    HW1 2746   0.096   2.412   1.371
  904SOL    HW2 2747   0.066   2.537   1.449
  905SOL     OW 2748   0.351   2.633   2.022
  905SOL    HW1 2749   0.352   2.650   1.927
  905SOL    HW2 2750   0.273   2.580   2.035
  906SOL     OW 2751   0.054   1.182   0.153
  906SOL    HW1 2752   0.026   1.092   0.164
  906SOL    HW2 2753  -0.027   1.232   0.141
  907SOL     OW 2754   0.411   0.613   4.047
  907SOL    HW1 2755   0.353   0.689   4.051
  907SOL    HW2 2756   0.353   0.538   4.062
  908SOL     OW 2757   2.088   2.784   3.541
  908SOL    HW1 2758   2.047   2.859   3.498
  908SOL    HW2 2759   2.106   2.723   3.469
  909SOL     OW 2760   4.267   2.373   4.156
  909SOL    HW1 2761   4.322   2.325   4.217
  909SOL    HW2 2762   4.329   2.427   4.106
  910SOL     OW 2763   1.159   4.715   4.722
  910SOL    HW1 2764   1.074   4.757   4.734
  910SOL    HW2 2765   1.139   4.624   4.700
  911SOL     OW 2766   3.931   3.017   0.130
  911SOL    HW1 2767   3.955   2.949   0.067
  911SOL    HW2 2768   3.891   3.086   0.076
  912SOL     OW 2769   1.705   1.434   0.912
  912SOL    HW1 2770   1.764   1.452   0.839
  912SOL    HW2 2771   1.761   1.441   0.990
  913SOL     OW 2772   1.598   2.231   0.610
  913SOL    HW1 2773   1.625   2.227   0.702
  913SOL    HW2 2774   1.544   2.153   0.597
  914SOL     OW 2775   3.667   1.752   0.213
  914SOL    HW1 2776   3.761   1.768   0.206
  914SOL    HW2 2777   3.626   1.832   0.180
  915SOL     OW 2778   3.133   3.876   0.820
  915SOL    HW1 2779   3.115   3.970   0.812
  915SOL    HW2 2780   3.221   3.871   0.856
  916SOL     OW 2781   4.855   4.162   0.585
  916SOL    HW1 2782   4.787   4.189   0.524
  916SOL    HW2 2783   4.904   4.094   0.539
  917SOL     OW 2784   4.312   4.524   0.287
  917SOL    HW1 2785   4.255   4.457   0.325
  917SOL    HW2 2786   4.278   4.535   0.198
  918SOL     OW 2787   4.385   2.549   3.936
  918SOL    HW1 2788   4.478   2.536   3.954
  918SOL    HW2 2789   4.375   2.527   3.844
  919SOL     OW 2790   0.858   0.181   1.490
  919SOL    HW1 2791   0.819   0.119   1.428
  919SOL    HW2 2792   0.950   0.157   1.493
  920SOL     OW 2793   3.468   0.095   3.835
  920SOL    HW1 2794   3.445   0.186   3.816
  920SOL    HW2 2795   3.526   0.070   3.763
  921SOL     OW 2796   1.954   1.701   0.514
  921SOL    HW1 2797   2.010   1.722   0.589
  921SOL    HW2 2798   1.920   1.614   0.535
  922SOL     OW 2799   3.723   4.238   0.320
  922SOL    HW1 2800   3.634   4.234   0.287
  922SOL    HW2 2801   3.713   4.242   0.415
  923SOL     OW 2802   3.599   0.170   2.508
  923SOL    HW1 2803   3.548   0.146   2.431
  923SOL    HW2 2804   3.589   0.265   2.515
  924SOL     OW 2805   3.111   0.794   1.028
  924SOL    HW1 2806   3.097   0.789   1.123
  924SOL    HW2 2807   3.158   0.876   1.016
  925SOL     OW 2808   4.681   2.440   1.071
  925SOL    HW1 2809   4.639   2.355   1.060
  925SOL    HW2 2810   4.705   2.468   0.983
  926SOL     OW 2811   4.277   0.509   0.469
  926SOL    HW1 2812   4.297   0.453   0.543
  926SOL    HW2 2813   4.280   0.598   0.505
  927SOL     OW 2814   4.627   1.603   0.401
  927SOL    HW1 2815   4.615   1.582   0.309
  927SOL    HW2 2816   4.704   1.551   0.427
  928SOL     OW 2817   0.726   4.845   3.942
  928SOL    HW1 2818   0.779   4.904   3.996
  928SOL    HW2 2819   0.652   4.821   3.997
  929SOL     OW 2820   0.328   0.831   4.384
  929SOL    HW1 2821   0.266   0.864   4.449
  929SOL    HW2 2822   0.400   0.894   4.384
  930SOL     OW 2823   3.175   2.276   4.168
  930SOL    HW1 2824   3.211   2.192   4.197
  930SOL    HW2 2825   3.129   2.255   4.087
  931SOL     OW 2826   1.035   1.724   2.408
  931SOL    HW1 2827   0.939   1.723   2.414
  931SOL    HW2 2828   1.062   1.793   2.468
  932SOL     OW 2829   4.559   3.211   1.145
  932SOL    HW1 2830   4.628   3.276   1.159
  932SOL    HW2 2831   4.606   3.133   1.113
  933SOL     OW 2832   1.079   1.308   0.391
  933SOL    HW1 2833   1.173   1.318   0.378
  933SOL    HW2 2834   1.065   1.213   0.388
  934SOL     OW 2835   2.254   0.571   4.670
  934SOL    HW1 2836   2.194   0.638   4.638
  934SOL    HW2 2837   2.227   0.556   4.761
  935SOL     OW 2838   0.852   4.846   1.314
  935SOL    HW1 2839   0.942   4.837   1.280
  935SOL    HW2 2840   0.854   4.802   1.399
  936SOL     OW 2841   0.741   2.700   1.379
  936SOL    HW1 2842   0.770   2.792   1.374
  936SOL    HW2 2843   0.718   2.677   1.290
  937SOL     OW 2844   4.565   0.730   2.747
  937SOL    HW1 2845   4.639   0.785   2.721
  937SOL    HW2 2846   4.500   0.744   2.679
  938SOL     OW 2847   3.581   4.901   0.521
  938SOL    HW1 2848   3.547   4.812   0.510
  938SOL    HW2 2849   3.672   4.890   0.547
  939SOL     OW 2850   3.085   0.831   1.715
  939SOL    HW1 2851   3.138   0.889   1.659
  939SOL    HW2 2852   3.023   0.890   1.758
  940SOL     OW 2853   4.256   1.909   2.449
  940SOL    HW1 2854   4.342   1.931   2.414
  940SOL    HW2 2855   4.272   1.884   2.540
  941SOL     OW 2856   3.178   3.673   3.786
  941SOL    HW1 2857   3.258   3.671   3.838
  941SOL    HW2 2858   3.143   3.762   3.799
  942SOL     OW 2859   4.640   1.321   1.946
  942SOL    HW1 2860   4.684   1.326   1.861
  942SOL    HW2 2861   4.561   1.374   1.935
  943SOL     OW 2862   1.859   1.824   3.323
  943SOL    HW1 2863   1.876   1.857   3.411
  943SOL    HW2 2864   1.764   1.820   3.316
  944SOL     OW 2865   3.952   2.680   3.832
  944SOL    HW1 2866   3.922   2.669   3.922
  944SOL    HW2 2867   3.975   2.773   3.825
  945SOL     OW 2868   3.860   0.744   4.813
  945SOL    HW1 2869   3.792   0.686   4.846
  945SOL    HW2 2870   3.817   0.830   4.807
  946SOL     OW 2871   1.653   0.478   2.221
  946SOL    HW1 2872   1.586   0.428   2.267
  946SOL    HW2 2873   1.700   0.413   2.169
  947SOL     OW 2874   0.429   0.957   1.410
  947SOL    HW1 2875   0.452   1.046   1.439
  947SOL    HW2 2876   0.386   0.918   1.486
  948SOL     OW 2877   1.216   2.275   0.074
  948SOL    HW1 2878   1.199   2.356   0.121
  948SOL    HW2 2879   1.174   2.207   0.127
  949SOL     OW 2880   1.492   2.418   3.324
  949SOL    HW1 2881   1.554   2.352   3.294
  949SOL    HW2 2882   1.546   2.495   3.344
  950SOL     OW 2883   3.829   1.754   2.121
  950SOL    HW1 2884   3.831   1.702   2.041
  950SOL    HW2 2885   3.747   1.730   2.164
  951SOL     OW 2886   0.285   4.375   2.525
  951SOL    HW1 2887   0.216   4.323   2.567
  951SOL    HW2 2888   0.362   4.318   2.526
  952SOL     OW 2889   4.118   4.845   3.847
  952SOL    HW1 2890   4.061   4.786   3.797
  952SOL    HW2 2891   4.064   4.922   3.863
  953SOL     OW 2892   0.275   2.859   4.553
  953SOL    HW1 2893   0.325   2.804   4.492
  953SOL    HW2 2894   0.335   2.875   4.626
  954SOL     OW 2895   0.567   0.189   4.658
  954SOL    HW1 2896   0.622   0.172   4.735
  954SOL    HW2 2897   0.624   0.169   4.583
  955SOL     OW 2898   0.418   1.935   0.597
  955SOL    HW1 2899   0.355   1.972   0.658
  955SOL    HW2 2900   0.414   1.991   0.520
  956SOL     OW 2901   2.335   3.281   1.936
  956SOL    HW1 2902   2.376   3.353   1.984
  956SOL    HW2 2903   2.297   3.225   2.003
  957SOL     OW 2904   1.052   3.264   3.867
  957SOL    HW1 2905   1.082   3.195   3.927
  957SOL    HW2 2906   1.133   3.299   3.829
  958SOL     OW 2907   0.706   1.896   3.006
  958SOL    HW1 2908   0.620   1.937   3.003
  958SOL    HW2 2909   0.708   1.841   2.928
  959SOL     OW 2910   1.588   3.212   4.309
  959SOL    HW1 2911   1.657   3.170   4.256
  959SOL    HW2 2912   1.519   3.232   4.247
  960SOL     OW 2913   3.564   3.331   0.554
  960SOL    HW1 2914   3.564   3.299   0.644
  960SOL    HW2 2915   3.620   3.269   0.507
  961SOL     OW 2916   3.581   2.059   2.751
  961SOL    HW1 2917   3.632   2.077   2.672
  961SOL    HW2 2918   3.641   2.079   2.823
  962SOL     OW 2919   2.177   1.761   1.732
  962SOL    HW1 2920   2.156   1.805   1.649
  962SOL    HW2 2921   2.273   1.757   1.732
  963SOL     OW 2922   2.165   2.456   2.735
  963SOL    HW1 2923   2.207   2.503   2.807
  963SOL    HW2 2924   2.211   2.487   2.657
  964SOL     OW 2925   1.739   4.162   2.493
  964SOL    HW1 2926   1.711   4.073   2.471
  964SOL    HW2 2927   1.748   4.162   2.588
  965SOL     OW 2928   3.637   2.976   0.168
  965SOL    HW1 2929   3.614   3.045   0.230
  965SOL    HW2 2930   3.733   2.972   0.171
  966SOL     OW 2931   3.377   3.845   2.625
  966SOL    HW1 2932   3.291   3.825   2.663
  966SOL    HW2 2933   3.419   3.760   2.614
  967SOL     OW 2934   3.967   4.660   2.260
  967SOL    HW1 2935   4.042   4.693   2.310
  967SOL    HW2 2936   3.987   4.567   2.246
  968SOL     OW 2937   4.492   2.565   1.856
  968SOL    HW1 2938   4.482   2.479   1.815
  968SOL    HW2 2939   4.562   2.553   1.920
  969SOL     OW 2940   1.424   4.659   2.216
  969SOL    HW1 2941   1.347   4.621   2.258
  969SOL    HW2 2942   1.491   4.659   2.284
  970SOL     OW 2943   1.965   1.068   3.316
  970SOL    HW1 2944   1.932   1.081   3.405
  970SOL    HW2 2945   1.936   0.981   3.291
  971SOL     OW 2946   2.993   3.630   1.757
  971SOL    HW1 2947   2.936   3.592   1.825
  971SOL    HW2 2948   2.952   3.604   1.675
  972SOL     OW 2949   2.742   2.553   0.071
  972SOL    HW1 2950   2.782   2.584  -0.010
  972SOL    HW2 2951   2.765   2.620   0.136
  973SOL     OW 2952   1.808   2.266   4.539
  973SOL    HW1 2953   1.743   2.195   4.539
  973SOL    HW2 2954   1.835   2.273   4.630
  974SOL     OW 2955   1.801   2.505   4.293
  974SOL    HW1 2956   1.761   2.426   4.257
  974SOL    HW2 2957   1.884   2.513   4.246
  975SOL     OW 2958   1.810   2.906   0.940
  975SOL    HW1 2959   1.818   2.896   0.845
  975SOL    HW2 2960   1.898   2.890   0.973
  976SOL     OW 2961   1.990   2.245   4.152
  976SOL    HW1 2962   2.002   2.338   4.135
  976SOL    HW2 2963   2.000   2.236   4.247
  977SOL     OW 2964   3.841   0.277   1.305
  977SOL    HW1 2965   3.794   0.212   1.252
  977SOL    HW2 2966   3.929   0.241   1.313
  978SOL     OW 2967   1.637   4.155   0.950
  978SOL    HW1 2968   1.675   4.115   0.872
  978SOL    HW2 2969   1.658   4.093   1.020
  979SOL     OW 2970   4.724   3.891   4.112
  979SOL    HW1 2971   4.762   3.827   4.051
  979SOL    HW2 2972   4.675   3.837   4.174
  980SOL     OW 2973   3.459   1.031   3.782
  980SOL    HW1 2974   3.387   0.973   3.757
  980SOL    HW2 2975   3.519   1.028   3.707
  981SOL     OW 2976   2.076   1.765   0.754
  981SOL    HW1 2977   2.144   1.730   0.812
  981SOL    HW2 2978   2.029   1.829   0.808
  982SOL     OW 2979   0.529   1.472   1.534
  982SOL    HW1 2980   0.578   1.549   1.508
  982SOL    HW2 2981   0.595   1.405   1.554
  983SOL     OW 2982   3.478   1.670   3.628
  983SOL    HW1 2983   3.460   1.644   3.538
  983SOL    HW2 2984   3.394   1.661   3.673
  984SOL     OW 2985   1.545   3.317   3.211
  984SOL    HW1 2986   1.468   3.330   3.156
  984SOL    HW2 2987   1.544   3.392   3.271
  985SOL     OW 2988   1.100   2.631   0.933
  985SOL    HW1 2989   1.082   2.544   0.897
  985SOL    HW2 2990   1.193   2.645   0.918
  986SOL     OW 2991   3.082   4.149   1.530
  986SOL    HW1 2992   2.994   4.180   1.551
  986SOL    HW2 2993   3.067   4.063   1.489
  987SOL     OW 2994   3.935   0.007   2.221
  987SOL    HW1 2995   3.937  -0.088   2.233
  987SOL    HW2 2996   4.017   0.028   2.177
  988SOL     OW 2997   1.260   3.283   2.418
  988SOL    HW1 2998   1.334   3.256   2.473
  988SOL    HW2 2999   1.237   3.204   2.369
  989SOL     OW 3000   1.593   3.997   3.169
  989SOL    HW1 3001   1.569   4.037   3.086
  989SOL    HW2 3002   1.662   4.054   3.203
  990SOL     OW 3003   0.399   0.290   2.320
  990SOL    HW1 3004   0.467   0.224   2.308
  990SOL    HW2 3005   0.444   0.363   2.362
  991SOL     OW 3006   2.262   1.335   3.536
  991SOL    HW1 3007   2.190   1.284   3.574
  991SOL    HW2 3008   2.284   1.289   3.455
  992SOL     OW 3009   1.131   1.421   3.714
  992SOL    HW1 3010   1.051   1.472   3.705
  992SOL    HW2 3011   1.106   1.347   3.768
  993SOL     OW 3012   1.456   4.301   3.462
  993SOL    HW1 3013   1.549   4.281   3.471
  993SOL    HW2 3014   1.411   4.223   3.494
  994SOL     OW 3015   4.194   3.173   4.816
  994SOL    HW1 3016   4.221   3.090   4.856
  994SOL    HW2 3017   4.180   3.232   4.890
  995SOL     OW 3018   0.144   1.401   1.765
  995SOL    HW1 3019   0.197   1.429   1.691
  995SOL    HW2 3020   0.135   1.479   1.820
  996SOL     OW 3021   4.287   3.376   3.504
  996SOL    HW1 3022   4.197   3.385   3.473
  996SOL    HW2 3023   4.312   3.464   3.533
  997SOL     OW 3024   4.133   2.871   1.459
  997SOL    HW1 3025   4.111   2.780   1.482
  997SOL    HW2 3026   4.204   2.894   1.519
  998SOL     OW 3027   2.472   2.568   0.106
  998SOL    HW1 3028   2.454   2.603   0.019
  998SOL    HW2 3029   2.567   2.562   0.111
  999SOL     OW 3030   1.136   2.961   1.611
  999SOL    HW1 3031   1.130   2.889   1.548
  999SOL    HW2 3032   1.228   2.963   1.636
 1000SOL     OW 3033   1.661   3.427   3.558
 1000SOL    HW1 3034   1.628   3.413   3.646
 1000SOL    HW2 3035   1.588   3.470   3.511
 1001SOL     OW 3036   4.288   0.105   2.776
 1001SOL    HW1 3037   4.232   0.111   2.699
 1001SOL    HW2 3038   4.246   0.162   2.840
 1002SOL     OW 3039   3.943   1.685   4.554
 1002SOL    HW1 3040   3.937   1.716   4.464
 1002SOL    HW2 3041   3.968   1.593   4.546
 1003SOL     OW 3042   1.716   2.176   0.094
 1003SOL    HW1 3043   1.806   2.173   0.127
 1003SOL    HW2 3044   1.663   2.194   0.171
 1004SOL     OW 3045   3.528   3.278   0.215
 1004SOL    HW1 3046   3.442   3.255   0.182
 1004SOL    HW2 3047   3.522   3.266   0.310
 1005SOL     OW 3048   0.110   4.130   2.341
 1005SOL    HW1 3049   0.050   4.202   2.363
 1005SOL    HW2 3050   0.058   4.051   2.352
 1006SOL     OW 3051   3.291   2.342   0.673
 1006SOL    HW1 3052   3.311   2.413   0.611
 1006SOL    HW2 3053   3.296   2.262   0.620
 1007SOL     OW 3054   1.795   1.305   3.998
 1007SOL    HW1 3055   1.825   1.365   3.929
 1007SOL    HW2 3056   1.872   1.253   4.020
 1008SOL     OW 3057   1.379   3.461   1.873
 1008SOL    HW1 3058   1.354   3.402   1.944
 1008SOL    HW2 3059   1.383   3.547   1.914
 1009SOL     OW 3060   2.697   4.654   3.872
 1009SOL    HW1 3061   2.619   4.621   3.828
 1009SOL    HW2 3062   2.708   4.742   3.838
 1010SOL     OW 3063   3.333   0.303   1.119
 1010SOL    HW1 3064   3.291   0.275   1.037
 1010SOL    HW2 3065   3.268   0.283   1.187
 1011SOL     OW 3066   4.338   3.951   3.895
 1011SOL    HW1 3067   4.255   3.996   3.880
 1011SOL    HW2 3068   4.340   3.883   3.828
 1012SOL     OW 3069   1.027   3.812   3.120
 1012SOL    HW1 3070   0.935   3.838   3.122
 1012SOL    HW2 3071   1.029   3.727   3.165
 1013SOL     OW 3072   0.798   4.395   4.769
 1013SOL    HW1 3073   0.889   4.418   4.753
 1013SOL    HW2 3074   0.773   4.446   4.845
 1014SOL     OW 3075   2.882   1.012   0.390
 1014SOL    HW1 3076   2.799   0.966   0.407
 1014SOL    HW2 3077   2.925   1.014   0.476
 1015SOL     OW 3078   1.624   0.065   1.276
 1015SOL    HW1 3079   1.583   0.149   1.253
 1015SOL    HW2 3080   1.655   0.030   1.193
 1016SOL     OW 3081   1.378   3.494   0.014
 1016SOL    HW1 3082   1.329   3.566  -0.026
 1016SOL    HW2 3083   1.434   3.461  -0.056
 1017SOL     OW 3084   1.209   2.554   3.611
 1017SOL    HW1 3085   1.173   2.595   3.533
 1017SOL    HW2 3086   1.137   2.499   3.644
 1018SOL     OW 3087   2.992   0.034   3.899
 1018SOL    HW1 3088   3.084   0.059   3.910
 1018SOL    HW2 3089   2.977  -0.032   3.967
 1019SOL     OW 3090   0.603   1.376   3.166
 1019SOL    HW1 3091   0.682   1.353   3.215
 1019SOL    HW2 3092   0.614   1.468   3.144
 1020SOL     OW 3093   1.945   1.009   4.753
 1020SOL    HW1 3094   1.915   1.094   4.787
 1020SOL    HW2 3095   1.914   1.008   4.663
 1021SOL     OW 3096   0.069   0.903   0.044
 1021SOL    HW1 3097   0.001   0.938   0.102
 1021SOL    HW2 3098   0.020   0.857  -0.024
 1022SOL     OW 3099   0.133   0.346   2.313
 1022SOL    HW1 3100   0.222   0.314   2.325
 1022SOL    HW2 3101   0.088   0.324   2.394
 1023SOL     OW 3102   4.735   3.434   0.504
 1023SOL    HW1 3103   4.757   3.521   0.536
 1023SOL    HW2 3104   4.817   3.386   0.507
 1024SOL     OW 3105   0.450   3.404   1.340
 1024SOL    HW1 3106   0.443   3.325   1.287
 1024SOL    HW2 3107   0.486   3.373   1.423
 1025SOL     OW 3108   3.431   4.499   4.586
 1025SOL    HW1 3109   3.520   4.534   4.589
 1025SOL    HW2 3110   3.418   4.460   4.673
 1026SOL     OW 3111   2.003   2.220   0.126
 1026SOL    HW1 3112   2.061   2.145   0.126
 1026SOL    HW2 3113   2.060   2.295   0.110
 1027SOL     OW 3114   4.108   1.654   1.458
 1027SOL    HW1 3115   4.162   1.586   1.418
 1027SOL    HW2 3116   4.131   1.651   1.550
 1028SOL     OW 3117   4.719   2.369   0.074
 1028SOL    HW1 3118   4.715   2.344  -0.018
 1028SOL    HW2 3119   4.774   2.302   0.114
 1029SOL     OW 3120   2.513   2.941   4.795
 1029SOL    HW1 3121   2.503   2.966   4.703
 1029SOL    HW2 3122   2.436   2.978   4.838
 1030SOL     OW 3123   1.338   0.796   3.849
 1030SOL    HW1 3124   1.296   0.795   3.935
 1030SOL    HW2 3125   1.327   0.887   3.819
 1031SOL     OW 3126   3.786   1.456   0.644
 1031SOL    HW1 3127   3.816   1.501   0.722
 1031SOL    HW2 3128   3.865   1.442   0.592
 1032SOL     OW 3129   3.175   1.849   3.554
 1032SOL    HW1 3130   3.215   1.851   3.468
 1032SOL    HW2 3131   3.084   1.875   3.539
 1033SOL     OW 3132   4.488   0.616   3.638
 1033SOL    HW1 3133   4.415   0.634   3.578
 1033SOL    HW2 3134   4.559   0.671   3.606
 1034SOL     OW 3135   0.841   0.697   3.063
 1034SOL    HW1 3136   0.933   0.719   3.082
 1034SOL    HW2 3137   0.836   0.698   2.967
 1035SOL     OW 3138   2.421   3.425   0.739
 1035SOL    HW1 3139   2.366   3.360   0.695
 1035SOL    HW2 3140   2.490   3.374   0.781
 1036SOL     OW 3141   2.764   1.900   3.168
 1036SOL    HW1 3142   2.789   1.876   3.079
 1036SOL    HW2 3143   2.698   1.969   3.157
 1037SOL     OW 3144   0.634   4.713   1.194
 1037SOL    HW1 3145   0.687   4.768   1.252
 1037SOL    HW2 3146   0.657   4.624   1.218
 1038SOL     OW 3147   4.321   0.693   4.253
 1038SOL    HW1 3148   4.329   0.631   4.181
 1038SOL    HW2 3149   4.238   0.738   4.237
 1039SOL     OW 3150   4.187   4.265   1.925
 1039SOL    HW1 3151   4.148   4.330   1.867
 1039SOL    HW2 3152   4.149   4.182   1.897
 1040SOL     OW 3153   3.756   4.240   3.801
 1040SOL    HW1 3154   3.722   4.151   3.807
 1040SOL    HW2 3155   3.707   4.290   3.866
 1041SOL     OW 3156   2.286   0.499   1.376
 1041SOL    HW1 3157   2.295   0.595   1.376
 1041SOL    HW2 3158   2.311   0.474   1.287
 1042SOL     OW 3159   4.880   4.142   4.096
 1042SOL    HW1 3160   4.943   4.084   4.053
 1042SOL    HW2 3161   4.794   4.111   4.068
 1043SOL     OW 3162   1.441   3.561   2.479
 1043SOL    HW1 3163   1.516   3.618   2.465
 1043SOL    HW2 3164   1.465   3.479   2.437
 1044SOL     OW 3165   0.944   2.724   3.709
 1044SOL    HW1 3166   0.967   2.631   3.702
 1044SOL    HW2 3167   0.857   2.731   3.671
 1045SOL     OW 3168   4.530   2.036   3.819
 1045SOL    HW1 3169   4.560   2.020   3.730
 1045SOL    HW2 3170   4.564   1.962   3.869
 1046SOL     OW 3171   1.642   3.826   4.422
 1046SOL    HW1 3172   1.702   3.840   4.495
 1046SOL    HW2 3173   1.622   3.732   4.425
 1047SOL     OW 3174   1.397   2.612   1.212
 1047SOL    HW1 3175   1.464   2.587   1.276
 1047SOL    HW2 3176   1.379   2.531   1.164
 1048SOL     OW 3177   1.821   2.888   0.656
 1048SOL    HW1 3178   1.759   2.847   0.595
 1048SOL    HW2 3179   1.885   2.819   0.674
 1049SOL     OW 3180   4.330   3.995   2.122
 1049SOL    HW1 3181   4.413   3.953   2.142
 1049SOL    HW2 3182   4.263   3.930   2.146
 1050SOL     OW 3183   2.030   4.625   3.128
 1050SOL    HW1 3184   1.972   4.692   3.091
 1050SOL    HW2 3185   1.992   4.605   3.213
 1051SOL     OW 3186   1.384   0.884   0.027
 1051SOL    HW1 3187   1.475   0.911   0.034
 1051SOL    HW2 3188   1.383   0.793   0.055
 1052SOL     OW 3189   0.946   4.480   4.398
 1052SOL    HW1 3190   0.883   4.487   4.326
 1052SOL    HW2 3191   0.929   4.557   4.452
 1053SOL     OW 3192   1.993   1.219   0.422
 1053SOL    HW1 3193   2.057   1.252   0.484
 1053SOL    HW2 3194   1.927   1.289   0.416
 1054SOL     OW 3195   3.429   1.633   2.491
 1054SOL    HW1 3196   3.445   1.689   2.567
 1054SOL    HW2 3197   3.376   1.561   2.526
 1055SOL     OW 3198   0.198   0.974   1.096
 1055SOL    HW1 3199   0.174   1.059   1.132
 1055SOL    HW2 3200   0.210   0.918   1.173
 1056SOL     OW 3201   4.784   3.237   0.907
 1056SOL    HW1 3202   4.738   3.320   0.898
 1056SOL    HW2 3203   4.714   3.172   0.918
 1057SOL     OW 3204   3.720   4.689   4.312
 1057SOL    HW1 3205   3.635   4.729   4.292
 1057SOL    HW2 3206   3.746   4.646   4.231
 1058SOL     OW 3207   1.848   4.055   3.316
 1058SOL    HW1 3208   1.899   4.028   3.239
 1058SOL    HW2 3209   1.905   4.036   3.390
 1059SOL     OW 3210   2.860   0.649   2.922
 1059SOL    HW1 3211   2.839   0.730   2.876
 1059SOL    HW2 3212   2.946   0.624   2.889
 1060SOL     OW 3213   1.978   4.322   3.158
 1060SOL    HW1 3214   1.986   4.344   3.250
 1060SOL    HW2 3215   2.049   4.261   3.141
 1061SOL     OW 3216   2.633   3.314   1.274
 1061SOL    HW1 3217   2.567   3.273   1.329
 1061SOL    HW2 3218   2.640   3.256   1.198
 1062SOL     OW 3219   4.882   4.150   4.629
 1062SOL    HW1 3220   4.915   4.124   4.543
 1062SOL    HW2 3221   4.871   4.245   4.623
 1063SOL     OW 3222   1.047   0.111   4.826
 1063SOL    HW1 3223   1.020   0.052   4.897
 1063SOL    HW2 3224   1.141   0.120   4.836
 1064SOL     OW 3225   4.520   3.758   4.253
 1064SOL    HW1 3226   4.461   3.830   4.232
 1064SOL    HW2 3227   4.534   3.764   4.347
 1065SOL     OW 3228   1.169   2.854   0.223
 1065SOL    HW1 3229   1.179   2.861   0.128
 1065SOL    HW2 3230   1.081   2.816   0.235
 1066SOL     OW 3231   4.758   4.556   0.118
 1066SOL    HW1 3232   4.670   4.519   0.124
 1066SOL    HW2 3233   4.815   4.481   0.098
 1067SOL     OW 3234   3.904   3.651   3.420
 1067SOL    HW1 3235   3.942   3.618   3.502
 1067SOL    HW2 3236   3.836   3.711   3.448
 1068SOL     OW 3237   0.120   3.846   4.898
 1068SOL    HW1 3238   0.053   3.820   4.961
 1068SOL    HW2 3239   0.082   3.921   4.852
 1069SOL     OW 3240   0.913   1.070   1.683
 1069SOL    HW1 3241   0.882   1.035   1.599
 1069SOL    HW2 3242   0.837   1.067   1.740
 1070SOL     OW 3243   3.430   3.301   0.997
 1070SOL    HW1 3244   3.480   3.313   1.078
 1070SOL    HW2 3245   3.495   3.305   0.928
 1071SOL     OW 3246   4.020   1.596   3.176
 1071SOL    HW1 3247   4.021   1.650   3.255
 1071SOL    HW2 3248   3.993   1.509   3.206
 1072SOL     OW 3249   3.885   2.470   1.037
 1072SOL    HW1 3250   3.790   2.470   1.030
 1072SOL    HW2 3251   3.904   2.527   1.112
 1073SOL     OW 3252   3.016   0.488   4.020
 1073SOL    HW1 3253   2.938   0.494   4.075
 1073SOL    HW2 3254   2.999   0.547   3.947
 1074SOL     OW 3255   1.285   3.614   3.195
 1074SOL    HW1 3256   1.310   3.699   3.230
 1074SOL    HW2 3257   1.253   3.632   3.106
 1075SOL     OW 3258   3.585   3.324   1.842
 1075SOL    HW1 3259   3.507   3.269   1.829
 1075SOL    HW2 3260   3.576   3.393   1.777
 1076SOL     OW 3261   2.011   4.550   4.079
 1076SOL    HW1 3262   1.920   4.582   4.077
 1076SOL    HW2 3263   2.062   4.626   4.106
 1077SOL     OW 3264   2.902   1.061   2.919
 1077SOL    HW1 3265   2.968   1.123   2.886
 1077SOL    HW2 3266   2.819   1.108   2.910
 1078SOL     OW 3267   3.324   4.773   3.785
 1078SOL    HW1 3268   3.387   4.837   3.819
 1078SOL    HW2 3269   3.315   4.796   3.692
 1079SOL     OW 3270   0.442   2.498   4.664
 1079SOL    HW1 3271   0.370   2.508   4.726
 1079SOL    HW2 3272   0.401   2.502   4.578
 1080SOL     OW 3273   0.569   3.350   2.114
 1080SOL    HW1 3274   0.663   3.333   2.110
 1080SOL    HW2 3275   0.561   3.444   2.095
 1081SOL     OW 3276   4.221   2.174   0.268
 1081SOL    HW1 3277   4.277   2.218   0.332
 1081SOL    HW2 3278   4.282   2.139   0.202
 1082SOL     OW 3279   4.276   1.453   2.543
 1082SOL    HW1 3280   4.284   1.479   2.635
 1082SOL    HW2 3281   4.354   1.487   2.500
 1083SOL     OW 3282   1.938   4.438   2.722
 1083SOL    HW1 3283   1.943   4.517   2.668
 1083SOL    HW2 3284   1.953   4.366   2.661
 1084SOL     OW 3285   2.787   4.646   3.166
 1084SOL    HW1 3286   2.757   4.562   3.131
 1084SOL    HW2 3287   2.776   4.707   3.093
 1085SOL     OW 3288   3.189   3.541   1.552
 1085SOL    HW1 3289   3.177   3.561   1.645
 1085SOL    HW2 3290   3.154   3.453   1.542
 1086SOL     OW 3291   3.316   2.440   0.418
 1086SOL    HW1 3292   3.228   2.421   0.385
 1086SOL    HW2 3293   3.320   2.535   0.422
 1087SOL     OW 3294   1.607   2.052   3.869
 1087SOL    HW1 3295   1.690   2.094   3.890
 1087SOL    HW2 3296   1.540   2.107   3.910
 1088SOL     OW 3297   1.110   3.338   3.211
 1088SOL    HW1 3298   1.187   3.377   3.171
 1088SOL    HW2 3299   1.074   3.408   3.266
 1089SOL     OW 3300   0.243   0.041   2.401
 1089SOL    HW1 3301   0.309   0.057   2.334
 1089SOL    HW2 3302   0.191  -0.032   2.367
 1090SOL     OW 3303   2.869   4.392   3.804
 1090SOL    HW1 3304   2.920   4.464   3.767
 1090SOL    HW2 3305   2.801   4.375   3.739
 1091SOL     OW 3306   4.870   1.098   0.426
 1091SOL    HW1 3307   4.896   1.026   0.483
 1091SOL    HW2 3308   4.895   1.177   0.474
 1092SOL     OW 3309   2.167   4.503   4.321
 1092SOL    HW1 3310   2.104   4.500   4.249
 1092SOL    HW2 3311   2.124   4.456   4.392
 1093SOL     OW 3312   0.326   0.996   2.897
 1093SOL    HW1 3313   0.417   0.977   2.877
 1093SOL    HW2 3314   0.293   1.043   2.820
 1094SOL     OW 3315   3.120   4.478   2.250
 1094SOL    HW1 3316   3.184   4.407   2.251
 1094SOL    HW2 3317   3.165   4.550   2.206
 1095SOL     OW 3318   3.210   2.291   2.664
 1095SOL    HW1 3319   3.214   2.241   2.582
 1095SOL    HW2 3320   3.127   2.338   2.659
 1096SOL     OW 3321   1.858   3.414   1.119
 1096SOL    HW1 3322   1.804   3.388   1.044
 1096SOL    HW2 3323   1.932   3.459   1.079
 1097SOL     OW 3324   4.036   1.408   4.501
 1097SOL    HW1 3325   4.002   1.366   4.581
 1097SOL    HW2 3326   4.126   1.433   4.523
 1098SOL     OW 3327   3.221   3.637   0.650
 1098SOL    HW1 3328   3.142   3.602   0.691
 1098SOL    HW2 3329   3.192   3.718   0.608
 1099SOL     OW 3330   4.886   3.165   2.461
 1099SOL    HW1 3331   4.977   3.188   2.446
 1099SOL    HW2 3332   4.884   3.135   2.552
 1100SOL     OW 3333   3.761   1.165   1.060
 1100SOL    HW1 3334   3.826   1.105   1.097
 1100SOL    HW2 3335   3.798   1.252   1.074
 1101SOL     OW 3336   3.222   0.920   2.741
 1101SOL    HW1 3337   3.309   0.944   2.709
 1101SOL    HW2 3338   3.198   0.991   2.801
 1102SOL     OW 3339   3.401   1.691   0.882
 1102SOL    HW1 3340   3.360   1.610   0.910
 1102SOL    HW2 3341   3.441   1.670   0.797
 1103SOL     OW 3342   0.276   0.745   4.768
 1103SOL    HW1 3343   0.366   0.776   4.772
 1103SOL    HW2 3344   0.284   0.650   4.762
 1104SOL     OW 3345   3.791   3.870   0.577
 1104SOL    HW1 3346   3.880   3.882   0.609
 1104SOL    HW2 3347   3.797   3.884   0.483
 1105SOL     OW 3348   2.531   0.214   1.173
 1105SOL    HW1 3349   2.529   0.150   1.102
 1105SOL    HW2 3350   2.603   0.273   1.151
 1106SOL     OW 3351   1.455   2.637   0.545
 1106SOL    HW1 3352   1.471   2.674   0.458
 1106SOL    HW2 3353   1.411   2.707   0.593
 1107SOL     OW 3354   4.561   3.197   3.690
 1107SOL    HW1 3355   4.553   3.291   3.674
 1107SOL    HW2 3356   4.522   3.156   3.613
 1108SOL     OW 3357   1.740   0.831   3.922
 1108SOL    HW1 3358   1.696   0.831   3.837
 1108SOL    HW2 3359   1.823   0.877   3.906
 1109SOL     OW 3360   3.300   3.930   3.228
 1109SOL    HW1 3361   3.375   3.962   3.279
 1109SOL    HW2 3362   3.334   3.921   3.139
 1110SOL     OW 3363   0.353   3.353   2.917
 1110SOL    HW1 3364   0.316   3.407   2.846
 1110SOL    HW2 3365   0.409   3.290   2.872
 1111SOL     OW 3366   1.552   2.505   3.688
 1111SOL    HW1 3367   1.536   2.537   3.776
 1111SOL    HW2 3368   1.499   2.425   3.682
 1112SOL     OW 3369   4.091   3.995   1.196
 1112SOL    HW1 3370   4.063   3.905   1.216
 1112SOL    HW2 3371   4.070   4.006   1.103
 1113SOL     OW 3372   2.443   4.578   1.973
 1113SOL    HW1 3373   2.507   4.536   1.915
 1113SOL    HW2 3374   2.459   4.538   2.059
 1114SOL     OW 3375   0.085   4.880   0.452
 1114SOL    HW1 3376   0.101   4.951   0.390
 1114SOL    HW2 3377   0.035   4.815   0.402
 1115SOL     OW 3378   4.755   4.851   3.158
 1115SOL    HW1 3379   4.814   4.790   3.113
 1115SOL    HW2 3380   4.813   4.919   3.193
 1116SOL     OW 3381   3.694   2.255   0.692
 1116SOL    HW1 3382   3.717   2.315   0.621
 1116SOL    HW2 3383   3.777   2.235   0.734
 1117SOL     OW 3384   3.955   0.869   1.673
 1117SOL    HW1 3385   3.866   0.878   1.639
 1117SOL    HW2 3386   3.995   0.955   1.660
 1118SOL     OW 3387   0.205   3.498   4.710
 1118SOL    HW1 3388   0.272   3.433   4.688
 1118SOL    HW2 3389   0.194   3.548   4.629
 1119SOL     OW 3390   4.275   3.429   2.554
 1119SOL    HW1 3391   4.310   3.421   2.466
 1119SOL    HW2 3392   4.201   3.490   2.545
 1120SOL     OW 3393   4.718   4.682   4.454
 1120SOL    HW1 3394   4.650   4.722   4.400
 1120SOL    HW2 3395   4.698   4.589   4.453
 1121SOL     OW 3396   4.109   3.809   1.703
 1121SOL    HW1 3397   4.057   3.837   1.627
 1121SOL    HW2 3398   4.135   3.891   1.745
 1122SOL     OW 3399   2.823   4.750   1.918
 1122SOL    HW1 3400   2.847   4.659   1.934
 1122SOL    HW2 3401   2.770   4.774   1.994
 1123SOL     OW 3402   1.671   2.657   2.200
 1123SOL    HW1 3403   1.579   2.679   2.212
 1123SOL    HW2 3404   1.717   2.710   2.265
 1124SOL     OW 3405   3.056   0.807   1.308
 1124SOL    HW1 3406   3.051   0.768   1.395
 1124SOL    HW2 3407   2.979   0.863   1.302
 1125SOL     OW 3408   2.803   4.901   2.220
 1125SOL    HW1 3409   2.876   4.872   2.275
 1125SOL    HW2 3410   2.823   4.993   2.201
 1126SOL     OW 3411   3.959   2.650   3.330
 1126SOL    HW1 3412   4.006   2.673   3.410
 1126SOL    HW2 3413   4.028   2.629   3.267
 1127SOL     OW 3414   0.481   3.661   0.228
 1127SOL    HW1 3415   0.480   3.570   0.258
 1127SOL    HW2 3416   0.422   3.661   0.152
 1128SOL     OW 3417   3.448   4.778   4.261
 1128SOL    HW1 3418   3.473   4.846   4.324
 1128SOL    HW2 3419   3.357   4.759   4.283
 1129SOL     OW 3420   1.476   0.958   1.954
 1129SOL    HW1 3421   1.525   0.904   1.892
 1129SOL    HW2 3422   1.418   0.897   1.999
 1130SOL     OW 3423   1.938   3.242   2.800
 1130SOL    HW1 3424   2.012   3.299   2.818
 1130SOL    HW2 3425   1.868   3.274   2.857
 1131SOL     OW 3426   4.163   3.091   0.313
 1131SOL    HW1 3427   4.219   3.105   0.236
 1131SOL    HW2 3428   4.089   3.041   0.279
 1132SOL     OW 3429   4.136   3.082   1.274
 1132SOL    HW1 3430   4.118   3.047   1.186
 1132SOL    HW2 3431   4.137   3.005   1.331
 1133SOL     OW 3432   3.753   3.864   3.791
 1133SOL    HW1 3433   3.821   3.865   3.859
 1133SOL    HW2 3434   3.675   3.833   3.836
 1134SOL     OW 3435   4.898   0.471   4.173
 1134SOL    HW1 3436   4.874   0.432   4.090
 1134SOL    HW2 3437   4.821   0.521   4.200
 1135SOL     OW 3438   2.121   0.215   4.777
 1135SOL    HW1 3439   2.031   0.246   4.792
 1135SOL    HW2 3440   2.166   0.231   4.860
 1136SOL     OW 3441   3.669   4.591   4.863
 1136SOL    HW1 3442   3.697   4.520   4.922
 1136SOL    HW2 3443   3.703   4.565   4.778
 1137SOL     OW 3444   0.294   0.156   2.634
 1137SOL    HW1 3445   0.352   0.224   2.601
 1137SOL    HW2 3446   0.249   0.123   2.556
 1138SOL     OW 3447   0.425   1.129   1.700
 1138SOL    HW1 3448   0.478   1.052   1.723
 1138SOL    HW2 3449   0.392   1.161   1.783
 1139SOL     OW 3450   3.071   0.190   3.480
 1139SOL    HW1 3451   3.027   0.263   3.523
 1139SOL    HW2 3452   3.126   0.231   3.413
 1140SOL     OW 3453   3.405   3.382   4.605
 1140SOL    HW1 3454   3.340   3.318   4.633
 1140SOL    HW2 3455   3.354   3.460   4.581
 1141SOL     OW 3456   1.489   1.280   3.347
 1141SOL    HW1 3457   1.469   1.291   3.440
 1141SOL    HW2 3458   1.522   1.365   3.319
 1142SOL     OW 3459   1.933   3.320   2.353
 1142SOL    HW1 3460   1.950   3.260   2.281
 1142SOL    HW2 3461   1.905   3.263   2.425
 1143SOL     OW 3462   1.519   3.085   3.366
 1143SOL    HW1 3463   1.564   3.155   3.319
 1143SOL    HW2 3464   1.431   3.085   3.328
 1144SOL     OW 3465   2.040   0.721   2.548
 1144SOL    HW1 3466   2.078   0.698   2.463
 1144SOL    HW2 3467   1.950   0.688   2.544
 1145SOL     OW 3468   0.828   0.444   1.805
 1145SOL    HW1 3469   0.820   0.539   1.792
 1145SOL    HW2 3470   0.737   0.415   1.818
 1146SOL     OW 3471   1.655   3.627   4.838
 1146SOL    HW1 3472   1.746   3.595   4.839
 1146SOL    HW2 3473   1.632   3.637   4.930
 1147SOL     OW 3474   3.418   4.079   3.886
 1147SOL    HW1 3475   3.418   3.984   3.902
 1147SOL    HW2 3476   3.374   4.116   3.962
 1148SOL     OW 3477   4.328   1.836   2.014
 1148SOL    HW1 3478   4.280   1.902   2.064
 1148SOL    HW2 3479   4.407   1.881   1.984
 1149SOL     OW 3480   4.253   4.541   4.562
 1149SOL    HW1 3481   4.176   4.487   4.545
 1149SOL    HW2 3482   4.323   4.478   4.579
 1150SOL     OW 3483   0.585   3.350   1.585
 1150SOL    HW1 3484   0.536   3.272   1.609
 1150SOL    HW2 3485   0.662   3.317   1.538
 1151SOL     OW 3486   4.092   3.730   1.358
 1151SOL    HW1 3487   4.183   3.757   1.373
 1151SOL    HW2 3488   4.098   3.662   1.291
 1152SOL     OW 3489   1.360   3.500   4.092
 1152SOL    HW1 3490   1.274   3.532   4.066
 1152SOL    HW2 3491   1.421   3.560   4.048
 1153SOL     OW 3492   0.886   1.334   0.010
 1153SOL    HW1 3493   0.970   1.355   0.051
 1153SOL    HW2 3494   0.855   1.417  -0.026
 1154SOL     OW 3495   2.510   4.874   2.761
 1154SOL    HW1 3496   2.586   4.902   2.709
 1154SOL    HW2 3497   2.458   4.953   2.772
 1155SOL     OW 3498   3.287   3.360   0.598
 1155SOL    HW1 3499   3.375   3.386   0.572
 1155SOL    HW2 3500   3.242   3.442   0.620
 1156SOL     OW 3501   1.983   0.646   1.555
 1156SOL    HW1 3502   1.975   0.680   1.466
 1156SOL    HW2 3503   2.033   0.565   1.546
 1157SOL     OW 3504   0.674   2.654   1.637
 1157SOL    HW1 3505   0.726   2.676   1.560
 1157SOL    HW2 3506   0.600   2.604   1.603
 1158SOL     OW 3507   0.779   0.429   1.310
 1158SOL    HW1 3508   0.833   0.431   1.231
 1158SOL    HW2 3509   0.806   0.348   1.354
 1159SOL     OW 3510   4.418   1.772   0.384
 1159SOL    HW1 3511   4.424   1.780   0.289
 1159SOL    HW2 3512   4.501   1.731   0.410
 1160SOL     OW 3513   0.270   0.994   2.624
 1160SOL    HW1 3514   0.176   0.994   2.608
 1160SOL    HW2 3515   0.306   0.941   2.553
 1161SOL     OW 3516   4.026   0.503   0.741
 1161SOL    HW1 3517   3.930   0.501   0.740
 1161SOL    HW2 3518   4.048   0.594   0.759
 1162SOL     OW 3519   4.412   2.751   0.181
 1162SOL    HW1 3520   4.377   2.763   0.093
 1162SOL    HW2 3521   4.350   2.691   0.223
 1163SOL     OW 3522   2.406   0.902   3.118
 1163SOL    HW1 3523   2.365   0.984   3.090
 1163SOL    HW2 3524   2.334   0.852   3.156
 1164SOL     OW 3525   0.362   4.245   3.097
 1164SOL    HW1 3526   0.434   4.308   3.098
 1164SOL    HW2 3527   0.291   4.291   3.142
 1165SOL     OW 3528   1.053   0.599   4.212
 1165SOL    HW1 3529   1.048   0.511   4.249
 1165SOL    HW2 3530   1.146   0.623   4.221
 1166SOL     OW 3531   0.718   2.661   4.246
 1166SOL    HW1 3532   0.796   2.704   4.209
 1166SOL    HW2 3533   0.657   2.657   4.172
 1167SOL     OW 3534   2.477   2.210   1.828
 1167SOL    HW1 3535   2.382   2.208   1.817
 1167SOL    HW2 3536   2.512   2.203   1.740
 1168SOL     OW 3537   4.637   4.898   0.362
 1168SOL    HW1 3538   4.678   4.871   0.444
 1168SOL    HW2 3539   4.559   4.947   0.389
 1169SOL     OW 3540   2.952   1.122   2.410
 1169SOL    HW1 3541   2.961   1.168   2.327
 1169SOL    HW2 3542   2.862   1.138   2.438
 1170SOL     OW 3543   1.790   3.528   1.525
 1170SOL    HW1 3544   1.867   3.471   1.537
 1170SOL    HW2 3545   1.728   3.498   1.591
 1171SOL     OW 3546   0.763   1.346   1.849
 1171SOL    HW1 3547   0.757   1.406   1.775
 1171SOL    HW2 3548   0.675   1.309   1.858
 1172SOL     OW 3549   2.772   4.219   0.261
 1172SOL    HW1 3550   2.683   4.222   0.297
 1172SOL    HW2 3551   2.774   4.291   0.198
 1173SOL     OW 3552   3.926   3.999   0.960
 1173SOL    HW1 3553   3.843   3.960   0.988
 1173SOL    HW2 3554   3.902   4.084   0.925
 1174SOL     OW 3555   0.532   3.924   1.959
 1174SOL    HW1 3556   0.546   3.979   1.881
 1174SOL    HW2 3557   0.601   3.858   1.954
 1175SOL     OW 3558   3.724   0.638   0.326
 1175SOL    HW1 3559   3.659   0.696   0.366
 1175SOL    HW2 3560   3.788   0.698   0.287
 1176SOL     OW 3561   0.235   2.256   3.213
 1176SOL    HW1 3562   0.312   2.297   3.252
 1176SOL    HW2 3563   0.165   2.320   3.225
 1177SOL     OW 3564   2.417   3.583   1.873
 1177SOL    HW1 3565   2.486   3.648   1.879
 1177SOL    HW2 3566   2.461   3.503   1.845
 1178SOL     OW 3567   3.546   3.800   1.590
 1178SOL    HW1 3568   3.613   3.763   1.533
 1178SOL    HW2 3569   3.467   3.803   1.536
 1179SOL     OW 3570   0.278   0.788   1.867
 1179SOL    HW1 3571   0.215   0.719   1.887
 1179SOL    HW2 3572   0.245   0.865   1.916
 1180SOL     OW 3573   2.436   3.793   4.516
 1180SOL    HW1 3574   2.366   3.854   4.494
 1180SOL    HW2 3575   2.399   3.706   4.500
 1181SOL     OW 3576   2.347   4.873   0.158
 1181SOL    HW1 3577   2.308   4.937   0.217
 1181SOL    HW2 3578   2.314   4.789   0.189
 1182SOL     OW 3579   1.041   0.471   1.616
 1182SOL    HW1 3580   1.063   0.513   1.699
 1182SOL    HW2 3581   0.947   0.455   1.621
 1183SOL     OW 3582   2.808   2.528   3.734
 1183SOL    HW1 3583   2.865   2.594   3.773
 1183SOL    HW2 3584   2.837   2.445   3.771
 1184SOL     OW 3585   0.246   0.046   4.441
 1184SOL    HW1 3586   0.164   0.005   4.469
 1184SOL    HW2 3587   0.290  -0.022   4.391
 1185SOL     OW 3588   4.861   1.195   2.034
 1185SOL    HW1 3589   4.820   1.185   2.120
 1185SOL    HW2 3590   4.809   1.262   1.990
 1186SOL     OW 3591   3.436   2.897   3.834
 1186SOL    HW1 3592   3.530   2.892   3.852
 1186SOL    HW2 3593   3.397   2.931   3.914
 1187SOL     OW 3594   3.034   4.369   0.970
 1187SOL    HW1 3595   3.057   4.462   0.968
 1187SOL    HW2 3596   3.062   4.340   1.057
 1188SOL     OW 3597   1.797   0.335   2.036
 1188SOL    HW1 3598   1.804   0.248   1.996
 1188SOL    HW2 3599   1.884   0.374   2.024
 1189SOL     OW 3600   2.180   2.995   1.672
 1189SOL    HW1 3601   2.206   2.941   1.597
 1189SOL    HW2 3602   2.203   2.942   1.749
 1190SOL     OW 3603   1.013   3.079   3.184
 1190SOL    HW1 3604   1.078   3.021   3.144
 1190SOL    HW2 3605   1.064   3.147   3.227
 1191SOL     OW 3606   0.332   2.314   1.196
 1191SOL    HW1 3607   0.258   2.278   1.147
 1191SOL    HW2 3608   0.403   2.317   1.132
 1192SOL     OW 3609   1.502   0.081   0.955
 1192SOL    HW1 3610   1.579   0.058   0.903
 1192SOL    HW2 3611   1.430   0.084   0.891
 1193SOL     OW 3612   3.177   0.664   3.074
 1193SOL    HW1 3613   3.157   0.602   3.144
 1193SOL    HW2 3614   3.147   0.749   3.107
 1194SOL     OW 3615   1.341   1.373   2.863
 1194SOL    HW1 3616   1.403   1.307   2.895
 1194SOL    HW2 3617   1.394   1.428   2.805
 1195SOL     OW 3618   4.487   4.869   1.968
 1195SOL    HW1 3619   4.461   4.801   2.031
 1195SOL    HW2 3620   4.544   4.928   2.018
 1196SOL     OW 3621   3.486   2.808   1.504
 1196SOL    HW1 3622   3.523   2.893   1.528
 1196SOL    HW2 3623   3.397   2.827   1.476
 1197SOL     OW 3624   3.557   0.792   0.512
 1197SOL    HW1 3625   3.480   0.847   0.524
 1197SOL    HW2 3626   3.529   0.706   0.543
 1198SOL     OW 3627   1.614   3.583   4.556
 1198SOL    HW1 3628   1.638   3.614   4.643
 1198SOL    HW2 3629   1.631   3.488   4.558
 1199SOL     OW 3630   0.126   4.433   0.185
 1199SOL    HW1 3631   0.090   4.404   0.268
 1199SOL    HW2 3632   0.197   4.492   0.208
 1200SOL     OW 3633   4.536   1.415   4.027
 1200SOL    HW1 3634   4.488   1.403   3.945
 1200SOL    HW2 3635   4.480   1.374   4.093
 1201SOL     OW 3636   4.694   0.298   0.320
 1201SOL    HW1 3637   4.707   0.292   0.226
 1201SOL    HW2 3638   4.753   0.232   0.357
 1202SOL     OW 3639   3.822   0.763   1.280
 1202SOL    HW1 3640   3.793   0.737   1.193
 1202SOL    HW2 3641   3.892   0.702   1.302
 1203SOL     OW 3642   3.557   1.575   0.376
 1203SOL    HW1 3643   3.464   1.598   0.374
 1203SOL    HW2 3644   3.599   1.639   0.319
 1204SOL     OW 3645   3.549   2.530   2.185
 1204SOL    HW1 3646   3.632   2.577   2.184
 1204SOL    HW2 3647   3.506   2.558   2.266
 1205SOL     OW 3648   4.593   3.249   2.795
 1205SOL    HW1 3649   4.614   3.158   2.771
 1205SOL    HW2 3650   4.664   3.275   2.854
 1206SOL     OW 3651   4.138   4.336   0.381
 1206SOL    HW1 3652   4.064   4.390   0.408
 1206SOL    HW2 3653   4.099   4.253   0.354
 1207SOL     OW 3654   4.425   4.254   3.505
 1207SOL    HW1 3655   4.342   4.295   3.480
 1207SOL    HW2 3656   4.490   4.323   3.496
 1208SOL     OW 3657   4.533   1.256   2.823
 1208SOL    HW1 3658   4.456   1.200   2.834
 1208SOL    HW2 3659   4.594   1.203   2.772
 1209SOL     OW 3660   3.956   2.089   4.068
 1209SOL    HW1 3661   3.932   2.000   4.042
 1209SOL    HW2 3662   3.881   2.143   4.039
 1210SOL     OW 3663   1.862   4.831   4.737
 1210SOL    HW1 3664   1.956   4.846   4.735
 1210SOL    HW2 3665   1.827   4.892   4.673
 1211SOL     OW 3666   2.102   3.750   3.335
 1211SOL    HW1 3667   2.118   3.680   3.272
 1211SOL    HW2 3668   2.094   3.829   3.282
 1212SOL     OW 3669   2.595   1.727   3.325
 1212SOL    HW1 3670   2.683   1.730   3.362
 1212SOL    HW2 3671   2.607   1.755   3.234
 1213SOL     OW 3672   0.898   2.659   0.583
 1213SOL    HW1 3673   0.874   2.670   0.675
 1213SOL    HW2 3674   0.973   2.717   0.571
 1214SOL     OW 3675   2.636   1.394   4.879
 1214SOL    HW1 3676   2.615   1.339   4.803
 1214SOL    HW2 3677   2.570   1.370   4.945
 1215SOL     OW 3678   1.176   4.404   3.482
 1215SOL    HW1 3679   1.133   4.374   3.402
 1215SOL    HW2 3680   1.107   4.451   3.529
 1216SOL     OW 3681   1.465   1.751   4.269
 1216SOL    HW1 3682   1.424   1.665   4.274
 1216SOL    HW2 3683   1.508   1.752   4.184
 1217SOL     OW 3684   0.190   0.083   1.185
 1217SOL    HW1 3685   0.220   0.153   1.127
 1217SOL    HW2 3686   0.124   0.036   1.134
 1218SOL     OW 3687   0.507   1.250   3.643
 1218SOL    HW1 3688   0.532   1.157   3.640
 1218SOL    HW2 3689   0.428   1.252   3.697
 1219SOL     OW 3690   4.773   1.913   4.524
 1219SOL    HW1 3691   4.855   1.862   4.522
 1219SOL    HW2 3692   4.716   1.869   4.462
 1220SOL     OW 3693   2.518   3.570   1.317
 1220SOL    HW1 3694   2.553   3.618   1.392
 1220SOL    HW2 3695   2.579   3.497   1.305
 1221SOL     OW 3696   4.258   2.827   4.871
 1221SOL    HW1 3697   4.236   2.759   4.807
 1221SOL    HW2 3698   4.173   2.855   4.906
 1222SOL     OW 3699   3.496   1.929   4.156
 1222SOL    HW1 3700   3.545   1.918   4.237
 1222SOL    HW2 3701   3.518   1.852   4.104
 1223SOL     OW 3702   0.371   4.660   0.759
 1223SOL    HW1 3703   0.392   4.659   0.853
 1223SOL    HW2 3704   0.452   4.633   0.716
 1224SOL     OW 3705   3.046   3.817   3.395
 1224SOL    HW1 3706   2.962   3.863   3.398
 1224SOL    HW2 3707   3.027   3.737   3.347
 1225SOL     OW 3708   1.924   2.599   1.071
 1225SOL    HW1 3709   1.878   2.618   1.152
 1225SOL    HW2 3710   2.015   2.585   1.097
 1226SOL     OW 3711   4.776   4.444   0.939
 1226SOL    HW1 3712   4.747   4.510   0.876
 1226SOL    HW2 3713   4.794   4.493   1.019
 1227SOL     OW 3714   2.565   3.151   3.387
 1227SOL    HW1 3715   2.531   3.075   3.433
 1227SOL    HW2 3716   2.493   3.181   3.332
 1228SOL     OW 3717   0.489   4.403   0.041
 1228SOL    HW1 3718   0.429   4.400  -0.033
 1228SOL    HW2 3719   0.480   4.317   0.083
 1229SOL     OW 3720   3.459   0.288   1.987
 1229SOL    HW1 3721   3.374   0.281   1.943
 1229SOL    HW2 3722   3.520   0.244   1.929
 1230SOL     OW 3723   0.974   1.361   2.341
 1230SOL    HW1 3724   0.943   1.302   2.272
 1230SOL    HW2 3725   0.935   1.327   2.421
 1231SOL     OW 3726   1.316   1.980   4.323
 1231SOL    HW1 3727   1.388   1.926   4.289
 1231SOL    HW2 3728   1.360   2.056   4.360
 1232SOL     OW 3729   0.832   2.189   2.358
 1232SOL    HW1 3730   0.771   2.165   2.428
 1232SOL    HW2 3731   0.848   2.108   2.310
 1233SOL     OW 3732   4.278   2.613   4.685
 1233SOL    HW1 3733   4.226   2.662   4.621
 1233SOL    HW2 3734   4.295   2.529   4.642
 1234SOL     OW 3735   2.131   0.038   1.115
 1234SOL    HW1 3736   2.125  -0.019   1.038
 1234SOL    HW2 3737   2.135  -0.023   1.189
 1235SOL     OW 3738   2.344   2.870   2.752
 1235SOL    HW1 3739   2.282   2.878   2.679
 1235SOL    HW2 3740   2.353   2.959   2.785
 1236SOL     OW 3741   1.697   0.995   0.663
 1236SOL    HW1 3742   1.777   0.962   0.621
 1236SOL    HW2 3743   1.661   0.919   0.708
 1237SOL     OW 3744   2.685   1.184   0.690
 1237SOL    HW1 3745   2.765   1.160   0.736
 1237SOL    HW2 3746   2.715   1.222   0.607
 1238SOL     OW 3747   3.891   4.123   2.768
 1238SOL    HW1 3748   3.838   4.050   2.736
 1238SOL    HW2 3749   3.830   4.179   2.815
 1239SOL     OW 3750   1.621   4.040   4.266
 1239SOL    HW1 3751   1.693   4.053   4.204
 1239SOL    HW2 3752   1.640   3.957   4.309
 1240SOL     OW 3753   2.647   4.282   3.649
 1240SOL    HW1 3754   2.695   4.207   3.614
 1240SOL    HW2 3755   2.560   4.249   3.669
 1241SOL     OW 3756   3.732   2.487   3.364
 1241SOL    HW1 3757   3.703   2.491   3.273
 1241SOL    HW2 3758   3.804   2.550   3.369
 1242SOL     OW 3759   3.331   4.457   0.950
 1242SOL    HW1 3760   3.326   4.552   0.953
 1242SOL    HW2 3761   3.272   4.431   0.879
 1243SOL     OW 3762   4.892   2.246   0.730
 1243SOL    HW1 3763   4.898   2.262   0.636
 1243SOL    HW2 3764   4.950   2.311   0.770
 1244SOL     OW 3765   1.059   4.886   4.433
 1244SOL    HW1 3766   1.126   4.876   4.365
 1244SOL    HW2 3767   1.074   4.973   4.469
 1245SOL     OW 3768   3.760   2.370   0.075
 1245SOL    HW1 3769   3.844   2.331   0.098
 1245SOL    HW2 3770   3.715   2.300   0.027
 1246SOL     OW 3771   2.215   0.161   4.195
 1246SOL    HW1 3772   2.238   0.248   4.227
 1246SOL    HW2 3773   2.170   0.120   4.269
 1247SOL     OW 3774   0.500   0.391   1.378
 1247SOL    HW1 3775   0.512   0.311   1.327
 1247SOL    HW2 3776   0.578   0.443   1.360
 1248SOL     OW 3777   0.553   3.191   4.122
 1248SOL    HW1 3778   0.486   3.126   4.142
 1248SOL    HW2 3779   0.504   3.272   4.107
 1249SOL     OW 3780   0.698   2.929   0.438
 1249SOL    HW1 3781   0.641   2.855   0.418
 1249SOL    HW2 3782   0.785   2.890   0.446
 1250SOL     OW 3783   2.215   1.078   1.074
 1250SOL    HW1 3784   2.256   1.138   1.012
 1250SOL    HW2 3785   2.144   1.130   1.113
 1251SOL     OW 3786   4.665   0.326   3.477
 1251SOL    HW1 3787   4.726   0.373   3.420
 1251SOL    HW2 3788   4.659   0.238   3.439
 1252SOL     OW 3789   2.502   3.625   3.739
 1252SOL    HW1 3790   2.532   3.549   3.689
 1252SOL    HW2 3791   2.417   3.597   3.774
 1253SOL     OW 3792   0.408   4.028   0.361
 1253SOL    HW1 3793   0.457   3.947   0.348
 1253SOL    HW2 3794   0.344   4.008   0.430
 1254SOL     OW 3795   0.294   0.562   1.116
 1254SOL    HW1 3796   0.346   0.615   1.177
 1254SOL    HW2 3797   0.269   0.623   1.046
 1255SOL     OW 3798   4.233   2.062   2.154
 1255SOL    HW1 3799   4.242   2.149   2.114
 1255SOL    HW2 3800   4.260   2.074   2.245
 1256SOL     OW 3801   0.232   4.570   1.989
 1256SOL    HW1 3802   0.232   4.502   2.055
 1256SOL    HW2 3803   0.144   4.569   1.952
 1257SOL     OW 3804   0.262   3.204   2.439
 1257SOL    HW1 3805   0.266   3.127   2.495
 1257SOL    HW2 3806   0.349   3.243   2.444
 1258SOL     OW 3807   2.401   2.303   1.550
 1258SOL    HW1 3808   2.320   2.341   1.516
 1258SOL    HW2 3809   2.456   2.289   1.473
 1259SOL     OW 3810   4.711   1.326   3.515
 1259SOL    HW1 3811   4.690   1.332   3.422
 1259SOL    HW2 3812   4.780   1.259   3.519
 1260SOL     OW 3813   0.982   0.710   0.339
 1260SOL    HW1 3814   0.998   0.707   0.245
 1260SOL    HW2 3815   0.894   0.675   0.350
 1261SOL     OW 3816   2.267   3.330   2.303
 1261SOL    HW1 3817   2.175   3.306   2.288
 1261SOL    HW2 3818   2.275   3.418   2.266
 1262SOL     OW 3819   3.630   4.854   4.919
 1262SOL    HW1 3820   3.644   4.830   5.011
 1262SOL    HW2 3821   3.650   4.775   4.870
 1263SOL     OW 3822   4.240   4.628   1.944
 1263SOL    HW1 3823   4.316   4.586   1.983
 1263SOL    HW2 3824   4.277   4.689   1.880
 1264SOL     OW 3825   2.409   4.867   3.930
 1264SOL    HW1 3826   2.417   4.785   3.978
 1264SOL    HW2 3827   2.342   4.850   3.865
 1265SOL     OW 3828   2.004   4.144   1.381
 1265SOL    HW1 3829   2.070   4.172   1.317
 1265SOL    HW2 3830   1.987   4.222   1.433
 1266SOL     OW 3831   2.395   1.865   3.754
 1266SOL    HW1 3832   2.363   1.882   3.842
 1266SOL    HW2 3833   2.434   1.778   3.758
 1267SOL     OW 3834   1.522   2.505   3.969
 1267SOL    HW1 3835   1.502   2.423   4.015
 1267SOL    HW2 3836   1.617   2.516   3.979
 1268SOL     OW 3837   1.890   0.735   1.012
 1268SOL    HW1 3838   1.813   0.792   1.018
 1268SOL    HW2 3839   1.919   0.725   1.103
 1269SOL     OW 3840   0.795   0.508   2.442
 1269SOL    HW1 3841   0.839   0.587   2.474
 1269SOL    HW2 3842   0.855   0.472   2.376
 1270SOL     OW 3843   4.097   1.981   1.175
 1270SOL    HW1 3844   4.012   1.985   1.220
 1270SOL    HW2 3845   4.106   2.067   1.133
 1271SOL     OW 3846   2.418   0.028   3.466
 1271SOL    HW1 3847   2.463   0.025   3.550
 1271SOL    HW2 3848   2.398  -0.064   3.446
 1272SOL     OW 3849   4.059   1.516   1.764
 1272SOL    HW1 3850   3.987   1.454   1.759
 1272SOL    HW2 3851   4.055   1.551   1.853
 1273SOL     OW 3852   1.048   3.673   0.409
 1273SOL    HW1 3853   0.961   3.653   0.372
 1273SOL    HW2 3854   1.109   3.649   0.339
 1274SOL     OW 3855   4.049   1.544   2.426
 1274SOL    HW1 3856   3.993   1.581   2.494
 1274SOL    HW2 3857   4.118   1.497   2.473
 1275SOL     OW 3858   0.265   3.606   2.087
 1275SOL    HW1 3859   0.354   3.591   2.120
 1275SOL    HW2 3860   0.278   3.646   2.001
 1276SOL     OW 3861   2.254   0.296   2.309
 1276SOL    HW1 3862   2.222   0.285   2.219
 1276SOL    HW2 3863   2.349   0.280   2.303
 1277SOL     OW 3864   3.826   3.847   4.292
 1277SOL    HW1 3865   3.905   3.890   4.325
 1277SOL    HW2 3866   3.844   3.754   4.301
 1278SOL     OW 3867   2.089   2.586   2.002
 1278SOL    HW1 3868   2.156   2.654   2.016
 1278SOL    HW2 3869   2.006   2.633   2.003
 1279SOL     OW 3870   3.690   4.580   3.033
 1279SOL    HW1 3871   3.748   4.586   3.109
 1279SOL    HW2 3872   3.604   4.560   3.070
 1280SOL     OW 3873   0.079   3.889   3.285
 1280SOL    HW1 3874   0.070   3.806   3.239
 1280SOL    HW2 3875   0.017   3.948   3.241
 1281SOL     OW 3876   3.095   0.416   0.063
 1281SOL    HW1 3877   3.130   0.404  -0.026
 1281SOL    HW2 3878   3.165   0.461   0.110
 1282SOL     OW 3879   1.769   0.087   2.803
 1282SOL    HW1 3880   1.865   0.083   2.807
 1282SOL    HW2 3881   1.749   0.098   2.710
 1283SOL     OW 3882   2.094   0.913   3.709
 1283SOL    HW1 3883   2.149   0.952   3.641
 1283SOL    HW2 3884   2.150   0.847   3.750
 1284SOL     OW 3885   4.203   2.174   3.262
 1284SOL    HW1 3886   4.229   2.200   3.350
 1284SOL    HW2 3887   4.118   2.216   3.248
 1285SOL     OW 3888   3.682   1.255   4.669
 1285SOL    HW1 3889   3.734   1.330   4.698
 1285SOL    HW2 3890   3.620   1.240   4.741
 1286SOL     OW 3891   2.123   0.225   3.575
 1286SOL    HW1 3892   2.188   0.211   3.506
 1286SOL    HW2 3893   2.152   0.304   3.619
 1287SOL     OW 3894   2.065   4.675   1.045
 1287SOL    HW1 3895   1.991   4.623   1.013
 1287SOL    HW2 3896   2.142   4.639   1.001
 1288SOL     OW 3897   0.483   1.477   4.487
 1288SOL    HW1 3898   0.519   1.438   4.567
 1288SOL    HW2 3899   0.472   1.403   4.427
 1289SOL     OW 3900   2.664   0.357   3.838
 1289SOL    HW1 3901   2.637   0.447   3.821
 1289SOL    HW2 3902   2.593   0.320   3.891
 1290SOL     OW 3903   3.427   0.984   4.712
 1290SOL    HW1 3904   3.333   0.973   4.697
 1290SOL    HW2 3905   3.433   1.065   4.763
 1291SOL     OW 3906   3.971   0.770   0.743
 1291SOL    HW1 3907   4.006   0.842   0.795
 1291SOL    HW2 3908   3.877   0.789   0.738
 1292SOL     OW 3909   3.692   1.573   2.840
 1292SOL    HW1 3910   3.607   1.576   2.886
 1292SOL    HW2 3911   3.752   1.618   2.899
 1293SOL     OW 3912   4.774   1.329   0.930
 1293SOL    HW1 3913   4.765   1.269   1.005
 1293SOL    HW2 3914   4.686   1.334   0.894
 1294SOL     OW 3915   2.597   2.039   4.883
 1294SOL    HW1 3916   2.605   2.132   4.863
 1294SOL    HW2 3917   2.686   2.004   4.874
 1295SOL     OW 3918   4.561   0.352   3.153
 1295SOL    HW1 3919   4.494   0.283   3.155
 1295SOL    HW2 3920   4.636   0.314   3.199
 1296SOL     OW 3921   4.311   3.901   4.760
 1296SOL    HW1 3922   4.317   3.913   4.854
 1296SOL    HW2 3923   4.238   3.956   4.733
 1297SOL     OW 3924   2.693   3.732   3.485
 1297SOL    HW1 3925   2.672   3.639   3.494
 1297SOL    HW2 3926   2.624   3.766   3.428
 1298SOL     OW 3927   4.105   3.212   4.164
 1298SOL    HW1 3928   4.127   3.121   4.146
 1298SOL    HW2 3929   4.184   3.261   4.140
 1299SOL     OW 3930   2.295   2.790   1.053
 1299SOL    HW1 3931   2.375   2.829   1.088
 1299SOL    HW2 3932   2.272   2.721   1.115
 1300SOL     OW 3933   4.630   4.174   0.406
 1300SOL    HW1 3934   4.547   4.131   0.424
 1300SOL    HW2 3935   4.623   4.201   0.314
 1301SOL     OW 3936   4.050   3.797   2.078
 1301SOL    HW1 3937   3.964   3.780   2.116
 1301SOL    HW2 3938   4.073   3.715   2.034
 1302SOL     OW 3939   2.493   2.519   4.164
 1302SOL    HW1 3940   2.550   2.554   4.232
 1302SOL    HW2 3941   2.477   2.428   4.190
 1303SOL     OW 3942   2.574   1.428   2.782
 1303SOL    HW1 3943   2.614   1.494   2.725
 1303SOL    HW2 3944   2.485   1.417   2.747
 1304SOL     OW 3945   2.762   3.692   0.201
 1304SOL    HW1 3946   2.790   3.778   0.169
 1304SOL    HW2 3947   2.681   3.710   0.249
 1305SOL     OW 3948   1.357   1.148   3.138
 1305SOL    HW1 3949   1.403   1.198   3.205
 1305SOL    HW2 3950   1.422   1.086   3.105
 1306SOL     OW 3951   3.977   3.667   3.156
 1306SOL    HW1 3952   3.945   3.666   3.247
 1306SOL    HW2 3953   4.022   3.583   3.146
 1307SOL     OW 3954   1.718   0.506   4.446
 1307SOL    HW1 3955   1.658   0.501   4.521
 1307SOL    HW2 3956   1.714   0.598   4.419
 1308SOL     OW 3957   3.296   0.550   1.354
 1308SOL    HW1 3958   3.317   0.457   1.344
 1308SOL    HW2 3959   3.210   0.560   1.314
 1309SOL     OW 3960   1.062   3.217   3.540
 1309SOL    HW1 3961   0.985   3.162   3.553
 1309SOL    HW2 3962   1.125   3.160   3.495
 1310SOL     OW 3963   2.792   1.718   0.669
 1310SOL    HW1 3964   2.836   1.642   0.708
 1310SOL    HW2 3965   2.721   1.680   0.617
 1311SOL     OW 3966   3.465   3.591   0.789
 1311SOL    HW1 3967   3.472   3.634   0.875
 1311SOL    HW2 3968   3.378   3.616   0.757
 1312SOL     OW 3969   4.487   2.781   3.688
 1312SOL    HW1 3970   4.551   2.851   3.700
 1312SOL    HW2 3971   4.510   2.716   3.755
 1313SOL     OW 3972   3.912   0.197   2.434
 1313SOL    HW1 3973   3.906   0.130   2.366
 1313SOL    HW2 3974   3.822   0.207   2.464
 1314SOL     OW 3975   4.473   1.290   0.786
 1314SOL    HW1 3976   4.455   1.379   0.756
 1314SOL    HW2 3977   4.535   1.256   0.722
 1315SOL     OW 3978   2.709   0.513   0.045
 1315SOL    HW1 3979   2.800   0.485   0.039
 1315SOL    HW2 3980   2.706   0.569   0.123
 1316SOL     OW 3981   0.306   0.275   4.632
 1316SOL    HW1 3982   0.399   0.254   4.628
 1316SOL    HW2 3983   0.271   0.239   4.550
 1317SOL     OW 3984   1.551   0.708   4.126
 1317SOL    HW1 3985   1.536   0.735   4.036
 1317SOL    HW2 3986   1.518   0.618   4.130
 1318SOL     OW 3987   2.789   0.942   3.145
 1318SOL    HW1 3988   2.837   0.981   3.073
 1318SOL    HW2 3989   2.727   0.883   3.103
 1319SOL     OW 3990   4.580   1.798   2.673
 1319SOL    HW1 3991   4.591   1.890   2.650
 1319SOL    HW2 3992   4.618   1.790   2.760
 1320SOL     OW 3993   3.737   0.233   2.144
 1320SOL    HW1 3994   3.785   0.275   2.072
 1320SOL    HW2 3995   3.799   0.171   2.181
 1321SOL     OW 3996   3.673   0.524   4.549
 1321SOL    HW1 3997   3.642   0.606   4.511
 1321SOL    HW2 3998   3.618   0.456   4.509
 1322SOL     OW 3999   2.399   1.997   4.642
 1322SOL    HW1 4000   2.437   1.965   4.723
 1322SOL    HW2 4001   2.441   2.081   4.627
 1323SOL     OW 4002   2.090   3.274   3.835
 1323SOL    HW1 4003   2.036   3.351   3.848
 1323SOL    HW2 4004   2.109   3.242   3.923
 1324SOL     OW 4005   4.087   2.423   1.959
 1324SOL    HW1 4006   4.167   2.382   1.991
 1324SOL    HW2 4007   4.029   2.350   1.938
 1325SOL     OW 4008   2.485   1.602   3.861
 1325SOL    HW1 4009   2.542   1.535   3.900
 1325SOL    HW2 4010   2.531   1.684   3.875
 1326SOL     OW 4011   4.210   2.567   3.213
 1326SOL    HW1 4012   4.231   2.527   3.128
 1326SOL    HW2 4013   4.236   2.501   3.277
 1327SOL     OW 4014   4.618   1.618   1.175
 1327SOL    HW1 4015   4.657   1.536   1.203
 1327SOL    HW2 4016   4.673   1.648   1.103
 1328SOL     OW 4017   2.766   0.425   0.831
 1328SOL    HW1 4018   2.794   0.502   0.879
 1328SOL    HW2 4019   2.674   0.440   0.812
 1329SOL     OW 4020   0.612   1.646   0.062
 1329SOL    HW1 4021   0.557   1.698   0.004
 1329SOL    HW2 4022   0.682   1.612   0.006
 1330SOL     OW 4023   3.062   3.129   1.705
 1330SOL    HW1 4024   2.993   3.184   1.668
 1330SOL    HW2 4025   3.022   3.043   1.716
 1331SOL     OW 4026   1.260   3.352   1.663
 1331SOL    HW1 4027   1.168   3.334   1.682
 1331SOL    HW2 4028   1.296   3.383   1.746
 1332SOL     OW 4029   3.414   3.902   0.889
 1332SOL    HW1 4030   3.436   3.971   0.952
 1332SOL    HW2 4031   3.497   3.858   0.872
 1333SOL     OW 4032   1.140   3.224   2.869
 1333SOL    HW1 4033   1.061   3.255   2.913
 1333SOL    HW2 4034   1.109   3.184   2.788
 1334SOL     OW 4035   4.458   3.595   2.678
 1334SOL    HW1 4036   4.389   3.540   2.640
 1334SOL    HW2 4037   4.410   3.655   2.735
 1335SOL     OW 4038   1.799   4.086   4.054
 1335SOL    HW1 4039   1.797   4.108   3.961
 1335SOL    HW2 4040   1.881   4.036   4.064
 1336SOL     OW 4041   3.866   2.202   0.963
 1336SOL    HW1 4042   3.953   2.169   0.981
 1336SOL    HW2 4043   3.866   2.291   0.998
 1337SOL     OW 4044   2.329   1.557   1.941
 1337SOL    HW1 4045   2.388   1.631   1.924
 1337SOL    HW2 4046   2.255   1.571   1.883
 1338SOL     OW 4047   4.091   0.501   2.029
 1338SOL    HW1 4048   4.094   0.535   2.119
 1338SOL    HW2 4049   4.171   0.449   2.020
 1339SOL     OW 4050   4.299   0.398   4.262
 1339SOL    HW1 4051   4.274   0.473   4.315
 1339SOL    HW2 4052   4.240   0.328   4.289
 1340SOL     OW 4053   4.452   2.390   2.285
 1340SOL    HW1 4054   4.407   2.419   2.364
 1340SOL    HW2 4055   4.544   2.409   2.302
 1341SOL     OW 4056   2.726   1.344   1.032
 1341SOL    HW1 4057   2.653   1.333   1.093
 1341SOL    HW2 4058   2.803   1.314   1.081
 1342SOL     OW 4059   4.379   3.570   2.040
 1342SOL    HW1 4060   4.363   3.576   1.946
 1342SOL    HW2 4061   4.473   3.589   2.050
 1343SOL     OW 4062   4.317   4.742   2.833
 1343SOL    HW1 4063   4.243   4.714   2.778
 1343SOL    HW2 4064   4.333   4.833   2.808
 1344SOL     OW 4065   3.463   4.240   0.214
 1344SOL    HW1 4066   3.385   4.290   0.192
 1344SOL    HW2 4067   3.430   4.153   0.238
 1345SOL     OW 4068   3.959   2.850   2.278
 1345SOL    HW1 4069   3.925   2.833   2.366
 1345SOL    HW2 4070   4.030   2.786   2.267
 1346SOL     OW 4071   1.686   4.701   2.997
 1346SOL    HW1 4072   1.739   4.622   3.009
 1346SOL    HW2 4073   1.619   4.695   3.065
 1347SOL     OW 4074   1.778   0.073   1.913
 1347SOL    HW1 4075   1.722   0.022   1.855
 1347SOL    HW2 4076   1.771   0.029   1.998
 1348SOL     OW 4077   2.242   0.297   1.147
 1348SOL    HW1 4078   2.337   0.297   1.142
 1348SOL    HW2 4079   2.218   0.206   1.162
 1349SOL     OW 4080   3.803   1.336   1.494
 1349SOL    HW1 4081   3.814   1.423   1.457
 1349SOL    HW2 4082   3.715   1.337   1.532
 1350SOL     OW 4083   0.473   3.596   0.537
 1350SOL    HW1 4084   0.464   3.632   0.449
 1350SOL    HW2 4085   0.400   3.635   0.586
 1351SOL     OW 4086   3.119   2.739   2.704
 1351SOL    HW1 4087   3.108   2.678   2.777
 1351SOL    HW2 4088   3.129   2.682   2.627
 1352SOL     OW 4089   4.521   4.408   1.826
 1352SOL    HW1 4090   4.575   4.475   1.870
 1352SOL    HW2 4091   4.482   4.358   1.898
 1353SOL     OW 4092   4.585   2.576   0.493
 1353SOL    HW1 4093   4.674   2.561   0.462
 1353SOL    HW2 4094   4.534   2.503   0.456
 1354SOL     OW 4095   2.344   4.641   0.963
 1354SOL    HW1 4096   2.420   4.620   0.910
 1354SOL    HW2 4097   2.379   4.656   1.051
 1355SOL     OW 4098   2.793   0.777   1.808
 1355SOL    HW1 4099   2.725   0.819   1.861
 1355SOL    HW2 4100   2.775   0.806   1.718
 1356SOL     OW 4101   2.540   3.135   0.788
 1356SOL    HW1 4102   2.456   3.125   0.744
 1356SOL    HW2 4103   2.595   3.066   0.750
 1357SOL     OW 4104   2.280   3.607   2.261
 1357SOL    HW1 4105   2.259   3.698   2.243
 1357SOL    HW2 4106   2.320   3.608   2.348
 1358SOL     OW 4107   2.217   4.729   3.781
 1358SOL    HW1 4108   2.185   4.684   3.702
 1358SOL    HW2 4109   2.148   4.793   3.801
 1359SOL     OW 4110   3.407   4.129   2.298
 1359SOL    HW1 4111   3.385   4.140   2.391
 1359SOL    HW2 4112   3.503   4.125   2.297
 1360SOL     OW 4113   1.978   4.044   3.581
 1360SOL    HW1 4114   1.957   4.117   3.640
 1360SOL    HW2 4115   2.028   3.983   3.634
 1361SOL     OW 4116   4.707   2.674   0.202
 1361SOL    HW1 4117   4.614   2.653   0.204
 1361SOL    HW2 4118   4.712   2.763   0.238
 1362SOL     OW 4119   3.609   4.036   4.485
 1362SOL    HW1 4120   3.565   3.951   4.484
 1362SOL    HW2 4121   3.538   4.100   4.480
 1363SOL     OW 4122   2.923   2.120   4.431
 1363SOL    HW1 4123   2.977   2.115   4.510
 1363SOL    HW2 4124   2.886   2.209   4.432
 1364SOL     OW 4125   4.479   1.979   2.927
 1364SOL    HW1 4126   4.493   2.005   2.836
 1364SOL    HW2 4127   4.528   1.897   2.936
 1365SOL     OW 4128   3.530   2.646   4.413
 1365SOL    HW1 4129   3.479   2.708   4.361
 1365SOL    HW2 4130   3.523   2.563   4.365
 1366SOL     OW 4131   4.922   0.570   1.314
 1366SOL    HW1 4132   4.969   0.653   1.309
 1366SOL    HW2 4133   4.943   0.526   1.231
 1367SOL     OW 4134   3.854   0.416   0.164
 1367SOL    HW1 4135   3.947   0.409   0.186
 1367SOL    HW2 4136   3.844   0.364   0.084
 1368SOL     OW 4137   0.725   0.930   1.440
 1368SOL    HW1 4138   0.708   0.837   1.457
 1368SOL    HW2 4139   0.642   0.964   1.406
 1369SOL     OW 4140   3.308   2.784   4.152
 1369SOL    HW1 4141   3.259   2.702   4.149
 1369SOL    HW2 4142   3.281   2.830   4.072
 1370SOL     OW 4143   0.603   4.511   2.090
 1370SOL    HW1 4144   0.557   4.564   2.155
 1370SOL    HW2 4145   0.696   4.522   2.111
 1371SOL     OW 4146   2.134   2.130   2.148
 1371SOL    HW1 4147   2.079   2.083   2.211
 1371SOL    HW2 4148   2.077   2.200   2.115
 1372SOL     OW 4149   0.219   0.341   1.481
 1372SOL    HW1 4150   0.194   0.263   1.433
 1372SOL    HW2 4151   0.303   0.367   1.444
 1373SOL     OW 4152   3.543   3.693   0.522
 1373SOL    HW1 4153   3.621   3.734   0.560
 1373SOL    HW2 4154   3.520   3.623   0.583
 1374SOL     OW 4155   1.928   4.863   3.029
 1374SOL    HW1 4156   1.837   4.853   2.999
 1374SOL    HW2 4157   1.977   4.882   2.949
 1375SOL     OW 4158   4.330   3.243   2.742
 1375SOL    HW1 4159   4.321   3.310   2.675
 1375SOL    HW2 4160   4.424   3.225   2.746
 1376SOL     OW 4161   2.942   4.292   4.822
 1376SOL    HW1 4162   3.031   4.279   4.790
 1376SOL    HW2 4163   2.885   4.272   4.748
 1377SOL     OW 4164   0.449   0.694   1.312
 1377SOL    HW1 4165   0.426   0.787   1.311
 1377SOL    HW2 4166   0.540   0.692   1.342
 1378SOL     OW 4167   1.530   4.859   3.174
 1378SOL    HW1 4168   1.560   4.945   3.145
 1378SOL    HW2 4169   1.583   4.840   3.252
 1379SOL     OW 4170   0.663   3.078   2.354
 1379SOL    HW1 4171   0.738   3.074   2.294
 1379SOL    HW2 4172   0.667   2.997   2.404
 1380SOL     OW 4173   4.055   1.271   4.252
 1380SOL    HW1 4174   4.001   1.193   4.264
 1380SOL    HW2 4175   4.043   1.321   4.333
 1381SOL     OW 4176   2.866   3.471   4.142
 1381SOL    HW1 4177   2.905   3.463   4.055
 1381SOL    HW2 4178   2.846   3.381   4.168
 1382SOL     OW 4179   3.736   4.755   3.843
 1382SOL    HW1 4180   3.662   4.773   3.901
 1382SOL    HW2 4181   3.794   4.830   3.853
 1383SOL     OW 4182   2.703   0.771   3.433
 1383SOL    HW1 4183   2.750   0.748   3.353
 1383SOL    HW2 4184   2.756   0.839   3.474
 1384SOL     OW 4185   3.686   1.324   4.140
 1384SOL    HW1 4186   3.738   1.293   4.065
 1384SOL    HW2 4187   3.671   1.416   4.122
 1385SOL     OW 4188   3.933   1.502   4.088
 1385SOL    HW1 4189   3.860   1.543   4.134
 1385SOL    HW2 4190   3.971   1.441   4.152
 1386SOL     OW 4191   3.848   0.605   3.002
 1386SOL    HW1 4192   3.827   0.542   2.934
 1386SOL    HW2 4193   3.905   0.558   3.062
 1387SOL     OW 4194   4.368   3.045   0.533
 1387SOL    HW1 4195   4.298   3.072   0.473
 1387SOL    HW2 4196   4.391   2.957   0.505
 1388SOL     OW 4197   3.402   3.150   2.786
 1388SOL    HW1 4198   3.365   3.069   2.820
 1388SOL    HW2 4199   3.327   3.200   2.755
 1389SOL     OW 4200   2.937   4.920   3.087
 1389SOL    HW1 4201   2.861   4.876   3.050
 1389SOL    HW2 4202   3.011   4.893   3.032
 1390SOL     OW 4203   0.879   0.467   4.579
 1390SOL    HW1 4204   0.809   0.488   4.518
 1390SOL    HW2 4205   0.908   0.379   4.553
 1391SOL     OW 4206   4.582   2.280   0.614
 1391SOL    HW1 4207   4.582   2.207   0.676
 1391SOL    HW2 4208   4.660   2.266   0.561
 1392SOL     OW 4209   0.234   3.979   2.110
 1392SOL    HW1 4210   0.317   4.002   2.068
 1392SOL    HW2 4211   0.222   4.046   2.178
 1393SOL     OW 4212   4.921   1.509   0.182
 1393SOL    HW1 4213   4.994   1.571   0.177
 1393SOL    HW2 4214   4.897   1.493   0.091
 1394SOL     OW 4215   1.784   1.388   0.430
 1394SOL    HW1 4216   1.706   1.339   0.457
 1394SOL    HW2 4217   1.751   1.450   0.365
 1395SOL     OW 4218   3.081   1.523   3.004
 1395SOL    HW1 4219   2.989   1.525   2.977
 1395SOL    HW2 4220   3.119   1.604   2.970
 1396SOL     OW 4221   2.857   4.397   3.375
 1396SOL    HW1 4222   2.803   4.326   3.341
 1396SOL    HW2 4223   2.794   4.457   3.417
 1397SOL     OW 4224   3.202   1.842   1.790
 1397SOL    HW1 4225   3.271   1.835   1.856
 1397SOL    HW2 4226   3.159   1.925   1.808
 1398SOL     OW 4227   1.903   4.220   0.508
 1398SOL    HW1 4228   1.960   4.172   0.448
 1398SOL    HW2 4229   1.949   4.302   0.524
 1399SOL     OW 4230   0.756   0.546   0.332
 1399SOL    HW1 4231   0.792   0.469   0.376
 1399SOL    HW2 4232   0.761   0.525   0.238
 1400SOL     OW 4233   4.695   1.915   0.504
 1400SOL    HW1 4234   4.784   1.942   0.526
 1400SOL    HW2 4235   4.664   1.869   0.583
 1401SOL     OW 4236   0.428   1.987   0.221
 1401SOL    HW1 4237   0.516   1.984   0.182
 1401SOL    HW2 4238   0.393   1.900   0.206
 1402SOL     OW 4239   1.718   1.614   0.262
 1402SOL    HW1 4240   1.747   1.704   0.244
 1402SOL    HW2 4241   1.642   1.601   0.207
 1403SOL     OW 4242   3.764   2.623   0.005
 1403SOL    HW1 4243   3.775   2.531   0.030
 1403SOL    HW2 4244   3.670   2.634  -0.009
 1404SOL     OW 4245   2.136   2.287   1.401
 1404SOL    HW1 4246   2.124   2.220   1.468
 1404SOL    HW2 4247   2.067   2.351   1.418
 1405SOL     OW 4248   1.923   0.169   0.260
 1405SOL    HW1 4249   1.868   0.132   0.191
 1405SOL    HW2 4250   1.861   0.190   0.331
 1406SOL     OW 4251   3.198   1.836   1.511
 1406SOL    HW1 4252   3.178   1.837   1.604
 1406SOL    HW2 4253   3.289   1.805   1.507
 1407SOL     OW 4254   4.629   4.060   3.363
 1407SOL    HW1 4255   4.657   3.969   3.365
 1407SOL    HW2 4256   4.668   4.099   3.441
 1408SOL     OW 4257   4.439   1.493   0.601
 1408SOL    HW1 4258   4.450   1.408   0.558
 1408SOL    HW2 4259   4.513   1.545   0.570
 1409SOL     OW 4260   1.136   1.054   3.642
 1409SOL    HW1 4261   1.227   1.038   3.668
 1409SOL    HW2 4262   1.135   1.039   3.548
 1410SOL     OW 4263   1.869   1.330   1.621
 1410SOL    HW1 4264   1.817   1.270   1.675
 1410SOL    HW2 4265   1.845   1.417   1.650
 1411SOL     OW 4266   1.060   4.045   1.625
 1411SOL    HW1 4267   1.144   4.002   1.613
 1411SOL    HW2 4268   1.060   4.116   1.561
 1412SOL     OW 4269   0.380   1.713   0.293
 1412SOL    HW1 4270   0.302   1.667   0.325
 1412SOL    HW2 4271   0.448   1.646   0.293
 1413SOL     OW 4272   4.865   1.052   1.302
 1413SOL    HW1 4273   4.840   1.083   1.389
 1413SOL    HW2 4274   4.941   1.107   1.279
 1414SOL     OW 4275   3.422   4.003   1.766
 1414SOL    HW1 4276   3.461   3.983   1.681
 1414SOL    HW2 4277   3.492   4.048   1.814
 1415SOL     OW 4278   4.278   3.255   1.662
 1415SOL    HW1 4279   4.351   3.316   1.650
 1415SOL    HW2 4280   4.278   3.201   1.583
 1416SOL     OW 4281   2.475   0.923   3.371
 1416SOL    HW1 4282   2.476   0.910   3.276
 1416SOL    HW2 4283   2.546   0.867   3.403
 1417SOL     OW 4284   4.344   0.896   0.244
 1417SOL    HW1 4285   4.385   0.926   0.326
 1417SOL    HW2 4286   4.251   0.918   0.255
 1418SOL     OW 4287   2.167   1.645   2.903
 1418SOL    HW1 4288   2.187   1.736   2.881
 1418SOL    HW2 4289   2.108   1.650   2.978
 1419SOL     OW 4290   1.040   2.591   2.574
 1419SOL    HW1 4291   1.033   2.639   2.657
 1419SOL    HW2 4292   1.013   2.502   2.596
 1420SOL     OW 4293   2.248   4.252   0.326
 1420SOL    HW1 4294   2.335   4.260   0.287
 1420SOL    HW2 4295   2.247   4.164   0.364
 1421SOL     OW 4296   1.863   0.575   0.449
 1421SOL    HW1 4297   1.868   0.482   0.467
 1421SOL    HW2 4298   1.952   0.608   0.464
 1422SOL     OW 4299   4.884   3.708   0.135
 1422SOL    HW1 4300   4.933   3.655   0.198
 1422SOL    HW2 4301   4.862   3.647   0.065
 1423SOL     OW 4302   3.730   3.821   3.538
 1423SOL    HW1 4303   3.675   3.894   3.508
 1423SOL    HW2 4304   3.740   3.837   3.632
 1424SOL     OW 4305   2.572   2.051   3.351
 1424SOL    HW1 4306   2.587   1.959   3.329
 1424SOL    HW2 4307   2.541   2.049   3.441
 1425SOL     OW 4308   1.012   0.991   0.298
 1425SOL    HW1 4309   0.999   0.897   0.285
 1425SOL    HW2 4310   0.965   1.010   0.379
 1426SOL     OW 4311   4.732   4.886   0.613
 1426SOL    HW1 4312   4.811   4.832   0.609
 1426SOL    HW2 4313   4.718   4.902   0.706
 1427SOL     OW 4314   3.042   3.824   2.731
 1427SOL    HW1 4315   3.034   3.842   2.637
 1427SOL    HW2 4316   3.001   3.739   2.742
 1428SOL     OW 4317   2.457   2.118   1.298
 1428SOL    HW1 4318   2.545   2.149   1.320
 1428SOL    HW2 4319   2.421   2.187   1.243
 1429SOL     OW 4320   0.757   4.172   0.663
 1429SOL    HW1 4321   0.702   4.173   0.585
 1429SOL    HW2 4322   0.705   4.215   0.730
 1430SOL     OW 4323   2.047   0.248   0.637
 1430SOL    HW1 4324   2.136   0.225   0.611
 1430SOL    HW2 4325   2.044   0.232   0.731
 1431SOL     OW 4326   2.505   3.059   2.950
 1431SOL    HW1 4327   2.598   3.081   2.953
 1431SOL    HW2 4328   2.501   2.969   2.982
 1432SOL     OW 4329   0.704   3.756   3.814
 1432SOL    HW1 4330   0.677   3.665   3.828
 1432SOL    HW2 4331   0.708   3.794   3.901
 1433SOL     OW 4332   2.111   0.817   4.683
 1433SOL    HW1 4333   2.065   0.898   4.705
 1433SOL    HW2 4334   2.204   0.842   4.681
 1434SOL     OW 4335   4.340   2.569   1.178
 1434SOL    HW1 4336   4.323   2.536   1.090
 1434SOL    HW2 4337   4.260   2.617   1.202
 1435SOL     OW 4338   2.223   3.558   4.437
 1435SOL    HW1 4339   2.142   3.522   4.403
 1435SOL    HW2 4340   2.269   3.484   4.475
 1436SOL     OW 4341   3.566   3.164   3.321
 1436SOL    HW1 4342   3.581   3.253   3.353
 1436SOL    HW2 4343   3.504   3.126   3.383
 1437SOL     OW 4344   1.989   1.133   0.883
 1437SOL    HW1 4345   1.986   1.174   0.969
 1437SOL    HW2 4346   1.899   1.135   0.851
 1438SOL     OW 4347   4.529   0.609   1.458
 1438SOL    HW1 4348   4.606   0.659   1.484
 1438SOL    HW2 4349   4.464   0.629   1.525
 1439SOL     OW 4350   3.848   2.073   2.601
 1439SOL    HW1 4351   3.928   2.081   2.654
 1439SOL    HW2 4352   3.868   2.007   2.536
 1440SOL     OW 4353   3.285   3.045   4.006
 1440SOL    HW1 4354   3.300   3.117   3.944
 1440SOL    HW2 4355   3.191   3.048   4.025
 1441SOL     OW 4356   4.075   0.061   0.918
 1441SOL    HW1 4357   4.025   0.135   0.884
 1441SOL    HW2 4358   4.115   0.094   0.999
 1442SOL     OW 4359   4.193   0.302   0.675
 1442SOL    HW1 4360   4.129   0.368   0.703
 1442SOL    HW2 4361   4.142   0.237   0.628
 1443SOL     OW 4362   3.221   1.573   2.699
 1443SOL    HW1 4363   3.237   1.506   2.764
 1443SOL    HW2 4364   3.210   1.654   2.749
 1444SOL     OW 4365   3.904   1.028   2.990
 1444SOL    HW1 4366   3.841   1.085   2.945
 1444SOL    HW2 4367   3.892   1.048   3.083
 1445SOL     OW 4368   0.905   2.315   4.098
 1445SOL    HW1 4369   0.849   2.237   4.102
 1445SOL    HW2 4370   0.963   2.307   4.174
 1446SOL     OW 4371   0.997   1.664   1.169
 1446SOL    HW1 4372   1.050   1.687   1.092
 1446SOL    HW2 4373   0.919   1.622   1.133
 1447SOL     OW 4374   4.037   0.700   1.480
 1447SOL    HW1 4375   4.093   0.763   1.435
 1447SOL    HW2 4376   4.013   0.744   1.562
 1448SOL     OW 4377   4.846   3.684   0.490
 1448SOL    HW1 4378   4.761   3.702   0.529
 1448SOL    HW2 4379   4.869   3.765   0.444
 1449SOL     OW 4380   4.555   4.619   1.354
 1449SOL    HW1 4381   4.481   4.578   1.399
 1449SOL    HW2 4382   4.625   4.620   1.419
 1450SOL     OW 4383   0.684   3.560   4.260
 1450SOL    HW1 4384   0.728   3.576   4.344
 1450SOL    HW2 4385   0.709   3.471   4.237
 1451SOL     OW 4386   0.115   4.730   1.677
 1451SOL    HW1 4387   0.107   4.640   1.644
 1451SOL    HW2 4388   0.113   4.784   1.598
 1452SOL     OW 4389   1.034   4.253   1.024
 1452SOL    HW1 4390   1.064   4.174   1.069
 1452SOL    HW2 4391   1.031   4.320   1.092
 1453SOL     OW 4392   4.839   4.568   1.957
 1453SOL    HW1 4393   4.813   4.658   1.976
 1453SOL    HW2 4394   4.833   4.523   2.041
 1454SOL     OW 4395   1.941   3.606   2.936
 1454SOL    HW1 4396   2.033   3.594   2.911
 1454SOL    HW2 4397   1.937   3.697   2.966
 1455SOL     OW 4398   4.178   4.240   1.588
 1455SOL    HW1 4399   4.094   4.212   1.552
 1455SOL    HW2 4400   4.157   4.316   1.642
 1456SOL     OW 4401   1.282   2.415   4.750
 1456SOL    HW1 4402   1.237   2.499   4.762
 1456SOL    HW2 4403   1.228   2.353   4.800
 1457SOL     OW 4404   0.060   4.187   1.165
 1457SOL    HW1 4405   0.097   4.270   1.193
 1457SOL    HW2 4406   0.023   4.204   1.079
 1458SOL     OW 4407   0.150   4.182   2.643
 1458SOL    HW1 4408   0.098   4.119   2.593
 1458SOL    HW2 4409   0.087   4.250   2.667
 1459SOL     OW 4410   4.901   0.248   0.750
 1459SOL    HW1 4411   4.935   0.327   0.709
 1459SOL    HW2 4412   4.834   0.216   0.689
 1460SOL     OW 4413   0.180   3.629   2.924
 1460SOL    HW1 4414   0.176   3.698   2.857
 1460SOL    HW2 4415   0.145   3.552   2.880
 1461SOL     OW 4416   1.450   0.383   3.561
 1461SOL    HW1 4417   1.356   0.380   3.578
 1461SOL    HW2 4418   1.459   0.435   3.481
 1462SOL     OW 4419   4.547   1.968   1.867
 1462SOL    HW1 4420   4.526   1.998   1.779
 1462SOL    HW2 4421   4.642   1.983   1.876
 1463SOL     OW 4422   2.291   2.229   3.493
 1463SOL    HW1 4423   2.344   2.153   3.515
 1463SOL    HW2 4424   2.217   2.226   3.554
 1464SOL     OW 4425   0.972   1.560   1.749
 1464SOL    HW1 4426   0.979   1.527   1.659
 1464SOL    HW2 4427   1.062   1.578   1.775
 1465SOL     OW 4428   3.554   2.294   4.785
 1465SOL    HW1 4429   3.525   2.271   4.697
 1465SOL    HW2 4430   3.486   2.259   4.843
 1466SOL     OW 4431   0.099   4.756   4.178
 1466SOL    HW1 4432   0.134   4.840   4.206
 1466SOL    HW2 4433   0.004   4.768   4.178
 1467SOL     OW 4434   2.737   4.264   4.020
 1467SOL    HW1 4435   2.777   4.319   3.952
 1467SOL    HW2 4436   2.694   4.194   3.972
 1468SOL     OW 4437   3.771   4.574   2.088
 1468SOL    HW1 4438   3.847   4.612   2.131
 1468SOL    HW2 4439   3.805   4.535   2.007
 1469SOL     OW 4440   0.772   3.902   2.411
 1469SOL    HW1 4441   0.709   3.906   2.339
 1469SOL    HW2 4442   0.729   3.947   2.483
 1470SOL     OW 4443   4.225   3.533   0.895
 1470SOL    HW1 4444   4.207   3.495   0.809
 1470SOL    HW2 4445   4.216   3.459   0.955
 1471SOL     OW 4446   2.484   4.922   4.812
 1471SOL    HW1 4447   2.413   4.958   4.866
 1471SOL    HW2 4448   2.476   4.967   4.728
 1472SOL     OW 4449   0.318   1.675   4.421
 1472SOL    HW1 4450   0.303   1.669   4.326
 1472SOL    HW2 4451   0.377   1.601   4.440
 1473SOL     OW 4452   2.192   1.428   4.350
 1473SOL    HW1 4453   2.168   1.370   4.278
 1473SOL    HW2 4454   2.138   1.400   4.423
 1474SOL     OW 4455   3.399   3.836   1.266
 1474SOL    HW1 4456   3.360   3.787   1.338
 1474SOL    HW2 4457   3.397   3.927   1.295
 1475SOL     OW 4458   2.412   1.675   1.542
 1475SOL    HW1 4459   2.461   1.695   1.622
 1475SOL    HW2 4460   2.479   1.657   1.477
 1476SOL     OW 4461   0.857   0.163   4.107
 1476SOL    HW1 4462   0.814   0.217   4.041
 1476SOL    HW2 4463   0.895   0.226   4.168
 1477SOL     OW 4464   0.117   2.434   0.871
 1477SOL    HW1 4465   0.208   2.454   0.847
 1477SOL    HW2 4466   0.075   2.520   0.874
 1478SOL     OW 4467   4.571   4.328   0.680
 1478SOL    HW1 4468   4.559   4.280   0.598
 1478SOL    HW2 4469   4.643   4.389   0.662
 1479SOL     OW 4470   2.498   0.787   1.823
 1479SOL    HW1 4471   2.447   0.797   1.904
 1479SOL    HW2 4472   2.480   0.866   1.773
 1480SOL     OW 4473   1.098   0.365   0.908
 1480SOL    HW1 4474   1.042   0.311   0.963
 1480SOL    HW2 4475   1.093   0.452   0.947
 1481SOL     OW 4476   0.250   0.371   4.035
 1481SOL    HW1 4477   0.176   0.424   4.062
 1481SOL    HW2 4478   0.220   0.281   4.043
 1482SOL     OW 4479   1.370   4.270   4.009
 1482SOL    HW1 4480   1.382   4.180   4.041
 1482SOL    HW2 4481   1.333   4.317   4.083
 1483SOL     OW 4482   0.415   2.957   4.774
 1483SOL    HW1 4483   0.413   3.052   4.770
 1483SOL    HW2 4484   0.503   2.936   4.805
 1484SOL     OW 4485   1.964   2.158   3.350
 1484SOL    HW1 4486   1.959   2.071   3.390
 1484SOL    HW2 4487   2.023   2.207   3.406
 1485SOL     OW 4488   3.301   2.191   1.439
 1485SOL    HW1 4489   3.343   2.153   1.362
 1485SOL    HW2 4490   3.232   2.129   1.461
 1486SOL     OW 4491   1.908   4.581   3.786
 1486SOL    HW1 4492   1.956   4.572   3.868
 1486SOL    HW2 4493   1.872   4.494   3.769
 1487SOL     OW 4494   2.367   2.917   3.727
 1487SOL    HW1 4495   2.407   2.902   3.642
 1487SOL    HW2 4496   2.417   2.989   3.765
 1488SOL     OW 4497   2.827   3.500   1.567
 1488SOL    HW1 4498   2.825   3.409   1.536
 1488SOL    HW2 4499   2.735   3.521   1.586
 1489SOL     OW 4500   4.098   3.506   0.313
 1489SOL    HW1 4501   4.073   3.436   0.372
 1489SOL    HW2 4502   4.054   3.584   0.348
 1490SOL     OW 4503   4.333   0.368   2.038
 1490SOL    HW1 4504   4.324   0.342   1.946
 1490SOL    HW2 4505   4.427   0.359   2.056
 1491SOL     OW 4506   3.886   1.506   2.648
 1491SOL    HW1 4507   3.945   1.536   2.718
 1491SOL    HW2 4508   3.798   1.523   2.681
 1492SOL     OW 4509   1.090   4.709   3.278
 1492SOL    HW1 4510   1.108   4.776   3.344
 1492SOL    HW2 4511   1.142   4.736   3.202
 1493SOL     OW 4512   0.664   0.047   2.831
 1493SOL    HW1 4513   0.685   0.103   2.756
 1493SOL    HW2 4514   0.748   0.009   2.856
 1494SOL     OW 4515   2.779   1.038   3.409
 1494SOL    HW1 4516   2.780   1.001   3.321
 1494SOL    HW2 4517   2.692   1.077   3.417
 1495SOL     OW 4518   4.839   0.489   1.549
 1495SOL    HW1 4519   4.828   0.397   1.573
 1495SOL    HW2 4520   4.871   0.487   1.459
 1496SOL     OW 4521   0.222   2.973   1.048
 1496SOL    HW1 4522   0.139   3.016   1.033
 1496SOL    HW2 4523   0.213   2.932   1.135
 1497SOL     OW 4524   4.464   3.155   1.950
 1497SOL    HW1 4525   4.464   3.068   1.911
 1497SOL    HW2 4526   4.478   3.214   1.876
 1498SOL     OW 4527   1.187   2.580   2.351
 1498SOL    HW1 4528   1.130   2.618   2.284
 1498SOL    HW2 4529   1.140   2.596   2.433
 1499SOL     OW 4530   3.405   2.616   2.387
 1499SOL    HW1 4531   3.368   2.704   2.389
 1499SOL    HW2 4532   3.370   2.573   2.465
 1500SOL     OW 4533   2.670   1.612   1.407
 1500SOL    HW1 4534   2.750   1.659   1.380
 1500SOL    HW2 4535   2.614   1.615   1.330
 1501SOL     OW 4536   2.695   4.804   4.920
 1501SOL    HW1 4537   2.620   4.831   4.867
 1501SOL    HW2 4538   2.681   4.710   4.935
 1502SOL     OW 4539   0.894   1.539   3.713
 1502SOL    HW1 4540   0.880   1.566   3.804
 1502SOL    HW2 4541   0.854   1.609   3.662
 1503SOL     OW 4542   0.355   0.399   0.161
 1503SOL    HW1 4543   0.273   0.370   0.201
 1503SOL    HW2 4544   0.328   0.447   0.082
 1504SOL     OW 4545   0.047   4.683   2.864
 1504SOL    HW1 4546   0.085   4.729   2.939
 1504SOL    HW2 4547   0.004   4.752   2.813
 1505SOL     OW 4548   3.394   4.211   4.530
 1505SOL    HW1 4549   3.413   4.305   4.524
 1505SOL    HW2 4550   3.302   4.207   4.556
 1506SOL     OW 4551   2.241   4.336   4.820
 1506SOL    HW1 4552   2.254   4.348   4.726
 1506SOL    HW2 4553   2.320   4.371   4.861
 1507SOL     OW 4554   4.357   3.156   1.391
 1507SOL    HW1 4555   4.426   3.141   1.326
 1507SOL    HW2 4556   4.276   3.154   1.341
 1508SOL     OW 4557   1.735   3.507   2.769
 1508SOL    HW1 4558   1.784   3.504   2.687
 1508SOL    HW2 4559   1.797   3.542   2.833
 1509SOL     OW 4560   2.002   2.965   0.367
 1509SOL    HW1 4561   1.925   3.015   0.340
 1509SOL    HW2 4562   1.965   2.893   0.420
 1510SOL     OW 4563   1.184   1.849   1.787
 1510SOL    HW1 4564   1.196   1.758   1.760
 1510SOL    HW2 4565   1.273   1.884   1.794
 1511SOL     OW 4566   3.131   4.829   2.901
 1511SOL    HW1 4567   3.164   4.863   2.818
 1511SOL    HW2 4568   3.195   4.764   2.928
 1512SOL     OW 4569   2.085   4.391   2.108
 1512SOL    HW1 4570   2.079   4.312   2.054
 1512SOL    HW2 4571   1.995   4.406   2.138
 1513SOL     OW 4572   0.952   2.455   3.674
 1513SOL    HW1 4573   0.880   2.440   3.612
 1513SOL    HW2 4574   0.960   2.373   3.722
 1514SOL     OW 4575   1.853   0.137   3.206
 1514SOL    HW1 4576   1.791   0.176   3.144
 1514SOL    HW2 4577   1.885   0.058   3.161
 1515SOL     OW 4578   0.149   1.472   2.792
 1515SOL    HW1 4579   0.063   1.432   2.777
 1515SOL    HW2 4580   0.145   1.555   2.744
 1516SOL     OW 4581   1.042   3.798   2.812
 1516SOL    HW1 4582   0.982   3.872   2.822
 1516SOL    HW2 4583   1.038   3.752   2.896
 1517SOL     OW 4584   1.199   1.319   1.644
 1517SOL    HW1 4585   1.204   1.232   1.683
 1517SOL    HW2 4586   1.179   1.304   1.552
 1518SOL     OW 4587   4.686   0.205   1.970
 1518SOL    HW1 4588   4.721   0.197   2.059
 1518SOL    HW2 4589   4.669   0.299   1.960
 1519SOL     OW 4590   2.847   0.343   3.161
 1519SOL    HW1 4591   2.821   0.431   3.191
 1519SOL    HW2 4592   2.770   0.289   3.179
 1520SOL     OW 4593   4.771   1.752   0.959
 1520SOL    HW1 4594   4.847   1.751   0.902
 1520SOL    HW2 4595   4.696   1.755   0.899
 1521SOL     OW 4596   0.031   1.338   2.491
 1521SOL    HW1 4597   0.029   1.287   2.572
 1521SOL    HW2 4598  -0.052   1.385   2.490
 1522SOL     OW 4599   2.741   2.847   2.470
 1522SOL    HW1 4600   2.771   2.937   2.486
 1522SOL    HW2 4601   2.653   2.845   2.506
 1523SOL     OW 4602   3.560   3.076   3.062
 1523SOL    HW1 4603   3.589   3.098   3.150
 1523SOL    HW2 4604   3.616   3.128   3.004
 1524SOL     OW 4605   2.069   2.009   3.584
 1524SOL    HW1 4606   2.134   1.947   3.551
 1524SOL    HW2 4607   1.988   1.959   3.589
 1525SOL     OW 4608   4.755   4.128   2.653
 1525SOL    HW1 4609   4.771   4.150   2.745
 1525SOL    HW2 4610   4.795   4.042   2.642
 1526SOL     OW 4611   0.097   1.558   2.327
 1526SOL    HW1 4612   0.038   1.525   2.258
 1526SOL    HW2 4613   0.099   1.487   2.392
 1527SOL     OW 4614   2.038   1.695   3.163
 1527SOL    HW1 4615   1.982   1.749   3.217
 1527SOL    HW2 4616   2.124   1.700   3.204
 1528SOL     OW 4617   1.625   4.259   3.039
 1528SOL    HW1 4618   1.700   4.310   3.069
 1528SOL    HW2 4619   1.550   4.301   3.080
 1529SOL     OW 4620   3.666   3.833   0.962
 1529SOL    HW1 4621   3.685   3.752   1.010
 1529SOL    HW2 4622   3.637   3.894   1.030
 1530SOL     OW 4623   0.891   4.582   2.511
 1530SOL    HW1 4624   0.978   4.553   2.540
 1530SOL    HW2 4625   0.838   4.581   2.590
 1531SOL     OW 4626   0.461   3.926   2.372
 1531SOL    HW1 4627   0.414   4.009   2.377
 1531SOL    HW2 4628   0.392   3.860   2.364
 1532SOL     OW 4629   4.768   3.434   1.192
 1532SOL    HW1 4630   4.731   3.456   1.277
 1532SOL    HW2 4631   4.863   3.443   1.204
 1533SOL     OW 4632   3.886   3.545   4.742
 1533SOL    HW1 4633   3.972   3.537   4.701
 1533SOL    HW2 4634   3.851   3.456   4.744
 1534SOL     OW 4635   3.035   4.760   1.499
 1534SOL    HW1 4636   3.077   4.760   1.584
 1534SOL    HW2 4637   2.947   4.727   1.515
 1535SOL     OW 4638   0.531   4.499   4.330
 1535SOL    HW1 4639   0.526   4.433   4.398
 1535SOL    HW2 4640   0.510   4.452   4.249
 1536SOL     OW 4641   1.720   1.644   3.570
 1536SOL    HW1 4642   1.813   1.661   3.588
 1536SOL    HW2 4643   1.710   1.550   3.582
 1537SOL     OW 4644   2.967   0.248   2.552
 1537SOL    HW1 4645   2.908   0.291   2.613
 1537SOL    HW2 4646   2.932   0.269   2.465
 1538SOL     OW 4647   4.881   0.548   2.214
 1538SOL    HW1 4648   4.933   0.469   2.229
 1538SOL    HW2 4649   4.879   0.591   2.300
 1539SOL     OW 4650   3.831   2.269   1.355
 1539SOL    HW1 4651   3.921   2.258   1.325
 1539SOL    HW2 4652   3.837   2.272   1.451
 1540SOL     OW 4653   4.214   1.234   0.734
 1540SOL    HW1 4654   4.153   1.287   0.786
 1540SOL    HW2 4655   4.300   1.257   0.769
 1541SOL     OW 4656   1.729   0.884   2.296
 1541SOL    HW1 4657   1.762   0.914   2.211
 1541SOL    HW2 4658   1.776   0.802   2.312
 1542SOL     OW 4659   3.909   3.337   1.135
 1542SOL    HW1 4660   3.977   3.287   1.180
 1542SOL    HW2 4661   3.954   3.413   1.099
 1543SOL     OW 4662   4.389   4.282   4.561
 1543SOL    HW1 4663   4.474   4.244   4.538
 1543SOL    HW2 4664   4.326   4.234   4.507
 1544SOL     OW 4665   3.345   1.384   2.867
 1544SOL    HW1 4666   3.389   1.441   2.931
 1544SOL    HW2 4667   3.411   1.318   2.845
 1545SOL     OW 4668   2.761   0.843   4.670
 1545SOL    HW1 4669   2.704   0.881   4.602
 1545SOL    HW2 4670   2.824   0.913   4.689
 1546SOL     OW 4671   0.993   4.513   1.643
 1546SOL    HW1 4672   0.936   4.494   1.718
 1546SOL    HW2 4673   1.016   4.605   1.653
 1547SOL     OW 4674   2.893   0.654   2.541
 1547SOL    HW1 4675   2.955   0.703   2.486
 1547SOL    HW2 4676   2.899   0.695   2.627
 1548SOL     OW 4677   2.226   0.806   3.954
 1548SOL    HW1 4678   2.258   0.877   4.010
 1548SOL    HW2 4679   2.155   0.766   4.004
 1549SOL     OW 4680   0.636   0.993   0.281
 1549SOL    HW1 4681   0.679   0.989   0.366
 1549SOL    HW2 4682   0.650   1.083   0.250
 1550SOL     OW 4683   1.129   1.725   0.942
 1550SOL    HW1 4684   1.062   1.717   0.874
 1550SOL    HW2 4685   1.137   1.819   0.957
 1551SOL     OW 4686   2.109   4.142   2.264
 1551SOL    HW1 4687   2.119   4.122   2.171
 1551SOL    HW2 4688   2.040   4.208   2.268
 1552SOL     OW 4689   4.626   2.141   3.116
 1552SOL    HW1 4690   4.613   2.071   3.053
 1552SOL    HW2 4691   4.714   2.127   3.151
 1553SOL     OW 4692   4.871   1.482   4.840
 1553SOL    HW1 4693   4.931   1.528   4.781
 1553SOL    HW2 4694   4.870   1.392   4.808
 1554SOL     OW 4695   2.421   2.286   3.237
 1554SOL    HW1 4696   2.366   2.271   3.313
 1554SOL    HW2 4697   2.487   2.216   3.241
 1555SOL     OW 4698   2.405   1.000   1.691
 1555SOL    HW1 4699   2.417   1.020   1.598
 1555SOL    HW2 4700   2.347   1.069   1.724
 1556SOL     OW 4701   0.561   4.007   3.102
 1556SOL    HW1 4702   0.468   4.026   3.092
 1556SOL    HW2 4703   0.604   4.065   3.039
 1557SOL     OW 4704   1.098   3.043   2.656
 1557SOL    HW1 4705   1.049   3.102   2.599
 1557SOL    HW2 4706   1.049   2.961   2.654
 1558SOL     OW 4707   3.104   2.776   4.894
 1558SOL    HW1 4708   3.109   2.728   4.976
 1558SOL    HW2 4709   3.040   2.845   4.910
 1559SOL     OW 4710   1.660   3.147   0.711
 1559SOL    HW1 4711   1.677   3.060   0.675
 1559SOL    HW2 4712   1.662   3.134   0.806
 1560SOL     OW 4713   1.160   4.319   4.250
 1560SOL    HW1 4714   1.111   4.292   4.172
 1560SOL    HW2 4715   1.095   4.355   4.309
 1561SOL     OW 4716   4.085   0.523   2.734
 1561SOL    HW1 4717   4.168   0.502   2.778
 1561SOL    HW2 4718   4.107   0.599   2.679
 1562SOL     OW 4719   2.542   3.731   4.802
 1562SOL    HW1 4720   2.452   3.761   4.797
 1562SOL    HW2 4721   2.536   3.642   4.839
 1563SOL     OW 4722   4.798   1.351   3.927
 1563SOL    HW1 4723   4.826   1.262   3.948
 1563SOL    HW2 4724   4.712   1.360   3.968
 1564SOL     OW 4725   2.327   1.992   0.662
 1564SOL    HW1 4726   2.283   1.911   0.689
 1564SOL    HW2 4727   2.361   1.973   0.574
 1565SOL     OW 4728   3.499   2.879   1.908
 1565SOL    HW1 4729   3.475   2.953   1.853
 1565SOL    HW2 4730   3.426   2.817   1.899
 1566SOL     OW 4731   1.563   4.268   4.384
 1566SOL    HW1 4732   1.579   4.257   4.477
 1566SOL    HW2 4733   1.566   4.180   4.348
 1567SOL     OW 4734   3.529   3.971   0.365
 1567SOL    HW1 4735   3.439   4.003   0.359
 1567SOL    HW2 4736   3.520   3.876   0.374
 1568SOL     OW 4737   0.914   3.967   1.835
 1568SOL    HW1 4738   0.916   4.052   1.879
 1568SOL    HW2 4739   0.961   3.981   1.753
 1569SOL     OW 4740   3.673   0.787   1.863
 1569SOL    HW1 4741   3.654   0.839   1.941
 1569SOL    HW2 4742   3.764   0.759   1.875
 1570SOL     OW 4743   2.728   4.792   2.939
 1570SOL    HW1 4744   2.678   4.854   2.888
 1570SOL    HW2 4745   2.710   4.707   2.899
 1571SOL     OW 4746   0.454   3.488   1.788
 1571SOL    HW1 4747   0.499   3.422   1.736
 1571SOL    HW2 4748   0.487   3.572   1.756
 1572SOL     OW 4749   2.025   2.237   2.618
 1572SOL    HW1 4750   2.043   2.311   2.676
 1572SOL    HW2 4751   2.094   2.240   2.552
 1573SOL     OW 4752   0.325   2.687   1.772
 1573SOL    HW1 4753   0.388   2.733   1.716
 1573SOL    HW2 4754   0.243   2.734   1.760
 1574SOL     OW 4755   4.272   0.824   1.395
 1574SOL    HW1 4756   4.367   0.810   1.394
 1574SOL    HW2 4757   4.260   0.910   1.355
 1575SOL     OW 4758   2.397   1.243   3.918
 1575SOL    HW1 4759   2.467   1.294   3.877
 1575SOL    HW2 4760   2.380   1.171   3.857
 1576SOL     OW 4761   1.984   4.918   0.803
 1576SOL    HW1 4762   2.057   4.977   0.822
 1576SOL    HW2 4763   2.024   4.847   0.752
 1577SOL     OW 4764   3.957   0.494   1.109
 1577SOL    HW1 4765   3.881   0.542   1.075
 1577SOL    HW2 4766   3.922   0.443   1.182
 1578SOL     OW 4767   3.972   2.478   3.647
 1578SOL    HW1 4768   4.024   2.552   3.615
 1578SOL    HW2 4769   3.949   2.502   3.736
 1579SOL     OW 4770   0.564   3.640   1.381
 1579SOL    HW1 4771   0.520   3.556   1.374
 1579SOL    HW2 4772   0.654   3.623   1.354
 1580SOL     OW 4773   3.245   3.158   4.660
 1580SOL    HW1 4774   3.158   3.145   4.696
 1580SOL    HW2 4775   3.282   3.071   4.654
 1581SOL     OW 4776   1.395   3.065   4.795
 1581SOL    HW1 4777   1.416   3.056   4.702
 1581SOL    HW2 4778   1.474   3.035   4.840
 1582SOL     OW 4779   3.861   1.966   1.334
 1582SOL    HW1 4780   3.816   2.050   1.331
 1582SOL    HW2 4781   3.834   1.921   1.254
 1583SOL     OW 4782   1.690   2.226   4.279
 1583SOL    HW1 4783   1.775   2.183   4.264
 1583SOL    HW2 4784   1.664   2.198   4.367
 1584SOL     OW 4785   2.283   1.843   2.340
 1584SOL    HW1 4786   2.313   1.754   2.360
 1584SOL    HW2 4787   2.331   1.899   2.401
 1585SOL     OW 4788   1.558   0.325   1.109
 1585SOL    HW1 4789   1.521   0.247   1.067
 1585SOL    HW2 4790   1.627   0.353   1.050
 1586SOL     OW 4791   0.421   1.838   1.252
 1586SOL    HW1 4792   0.442   1.856   1.160
 1586SOL    HW2 4793   0.473   1.902   1.301
 1587SOL     OW 4794   3.861   1.253   2.561
 1587SOL    HW1 4795   3.951   1.223   2.545
 1587SOL    HW2 4796   3.871   1.343   2.593
 1588SOL     OW 4797   4.782   1.363   1.729
 1588SOL    HW1 4798   4.875   1.373   1.748
 1588SOL    HW2 4799   4.751   1.451   1.711
 1589SOL     OW 4800   4.150   4.892   0.119
 1589SOL    HW1 4801   4.098   4.972   0.120
 1589SOL    HW2 4802   4.091   4.825   0.085
 1590SOL     OW 4803   2.715   0.658   1.396
 1590SOL    HW1 4804   2.759   0.741   1.412
 1590SOL    HW2 4805   2.638   0.660   1.453
 1591SOL     OW 4806   2.221   1.302   2.297
 1591SOL    HW1 4807   2.136   1.309   2.340
 1591SOL    HW2 4808   2.204   1.332   2.207
 1592SOL     OW 4809   2.815   2.622   4.739
 1592SOL    HW1 4810   2.741   2.658   4.691
 1592SOL    HW2 4811   2.879   2.694   4.742
 1593SOL     OW 4812   3.759   2.452   3.079
 1593SOL    HW1 4813   3.751   2.546   3.064
 1593SOL    HW2 4814   3.807   2.420   3.002
 1594SOL     OW 4815   1.028   3.993   2.502
 1594SOL    HW1 4816   1.080   3.919   2.470
 1594SOL    HW2 4817   0.937   3.968   2.483
 1595SOL     OW 4818   1.922   1.966   4.517
 1595SOL    HW1 4819   1.853   1.902   4.501
 1595SOL    HW2 4820   1.961   1.938   4.601
 1596SOL     OW 4821   0.110   0.146   2.846
 1596SOL    HW1 4822   0.042   0.085   2.816
 1596SOL    HW2 4823   0.183   0.132   2.785
 1597SOL     OW 4824   2.375   0.605   0.316
 1597SOL    HW1 4825   2.302   0.667   0.317
 1597SOL    HW2 4826   2.415   0.617   0.230
 1598SOL     OW 4827   1.117   2.034   0.261
 1598SOL    HW1 4828   1.081   1.965   0.205
 1598SOL    HW2 4829   1.040   2.078   0.297
 1599SOL     OW 4830   1.586   1.083   4.419
 1599SOL    HW1 4831   1.625   1.091   4.506
 1599SOL    HW2 4832   1.600   0.992   4.394
 1600SOL     OW 4833   1.389   2.674   0.891
 1600SOL    HW1 4834   1.471   2.691   0.937
 1600SOL    HW2 4835   1.413   2.610   0.824
 1601SOL     OW 4836   2.399   0.320   2.818
 1601SOL    HW1 4837   2.484   0.277   2.810
 1601SOL    HW2 4838   2.418   0.413   2.808
 1602SOL     OW 4839   0.685   4.553   3.857
 1602SOL    HW1 4840   0.691   4.640   3.895
 1602SOL    HW2 4841   0.642   4.500   3.925
 1603SOL     OW 4842   4.612   2.693   1.143
 1603SOL    HW1 4843   4.629   2.599   1.132
 1603SOL    HW2 4844   4.522   2.697   1.176
 1604SOL     OW 4845   4.243   0.901   3.772
 1604SOL    HW1 4846   4.180   0.909   3.844
 1604SOL    HW2 4847   4.229   0.979   3.719
 1605SOL     OW 4848   0.418   3.884   4.828
 1605SOL    HW1 4849   0.339   3.837   4.853
 1605SOL    HW2 4850   0.461   3.828   4.763
 1606SOL     OW 4851   0.139   3.544   1.831
 1606SOL    HW1 4852   0.210   3.598   1.864
 1606SOL    HW2 4853   0.104   3.500   1.909
 1607SOL     OW 4854   2.794   4.922   1.672
 1607SOL    HW1 4855   2.714   4.877   1.643
 1607SOL    HW2 4856   2.813   4.883   1.757
 1608SOL     OW 4857   2.545   0.253   2.229
 1608SOL    HW1 4858   2.633   0.283   2.210
 1608SOL    HW2 4859   2.534   0.266   2.323
 1609SOL     OW 4860   0.314   4.686   2.775
 1609SOL    HW1 4861   0.341   4.777   2.787
 1609SOL    HW2 4862   0.224   4.683   2.808
 1610SOL     OW 4863   3.882   0.072   3.594
 1610SOL    HW1 4864   3.793   0.035   3.593
 1610SOL    HW2 4865   3.901   0.085   3.686
 1611SOL     OW 4866   2.893   1.223   0.154
 1611SOL    HW1 4867   2.828   1.288   0.180
 1611SOL    HW2 4868   2.864   1.142   0.197
 1612SOL     OW 4869   4.435   4.236   4.879
 1612SOL    HW1 4870   4.406   4.246   4.789
 1612SOL    HW2 4871   4.401   4.151   4.906
 1613SOL     OW 4872   2.513   2.233   4.554
 1613SOL    HW1 4873   2.548   2.322   4.547
 1613SOL    HW2 4874   2.419   2.244   4.546
 1614SOL     OW 4875   1.896   3.548   0.586
 1614SOL    HW1 4876   1.927   3.634   0.556
 1614SOL    HW2 4877   1.847   3.513   0.511
 1615SOL     OW 4878   1.604   2.191   1.172
 1615SOL    HW1 4879   1.665   2.251   1.213
 1615SOL    HW2 4880   1.527   2.245   1.152
 1616SOL     OW 4881   1.256   3.274   4.227
 1616SOL    HW1 4882   1.306   3.342   4.182
 1616SOL    HW2 4883   1.225   3.216   4.158
 1617SOL     OW 4884   0.475   1.990   4.120
 1617SOL    HW1 4885   0.454   2.001   4.028
 1617SOL    HW2 4886   0.399   1.945   4.157
 1618SOL     OW 4887   1.343   2.042   4.884
 1618SOL    HW1 4888   1.318   2.129   4.917
 1618SOL    HW2 4889   1.260   1.995   4.875
 1619SOL     OW 4890   2.966   2.345   3.043
 1619SOL    HW1 4891   3.038   2.283   3.053
 1619SOL    HW2 4892   2.904   2.320   3.112
 1620SOL     OW 4893   1.140   0.841   0.512
 1620SOL    HW1 4894   1.211   0.781   0.534
 1620SOL    HW2 4895   1.080   0.789   0.459
 1621SOL     OW 4896   4.919   4.236   1.601
 1621SOL    HW1 4897   4.862   4.187   1.661
 1621SOL    HW2 4898   4.891   4.327   1.610
 1622SOL     OW 4899   3.073   4.609   4.667
 1622SOL    HW1 4900   3.144   4.671   4.684
 1622SOL    HW2 4901   3.022   4.649   4.597
 1623SOL     OW 4902   1.828   1.863   0.195
 1623SOL    HW1 4903   1.854   1.928   0.260
 1623SOL    HW2 4904   1.754   1.903   0.149
 1624SOL     OW 4905   0.652   1.274   2.902
 1624SOL    HW1 4906   0.656   1.284   2.998
 1624SOL    HW2 4907   0.737   1.236   2.879
 1625SOL     OW 4908   3.991   4.484   3.486
 1625SOL    HW1 4909   4.077   4.454   3.456
 1625SOL    HW2 4910   3.933   4.409   3.472
 1626SOL     OW 4911   0.694   0.265   2.627
 1626SOL    HW1 4912   0.701   0.241   2.534
 1626SOL    HW2 4913   0.604   0.296   2.636
 1627SOL     OW 4914   3.060   1.729   4.632
 1627SOL    HW1 4915   2.985   1.676   4.605
 1627SOL    HW2 4916   3.047   1.743   4.726
 1628SOL     OW 4917   3.057   0.620   1.544
 1628SOL    HW1 4918   3.052   0.681   1.618
 1628SOL    HW2 4919   3.120   0.553   1.573
 1629SOL     OW 4920   0.758   4.738   2.326
 1629SOL    HW1 4921   0.726   4.821   2.362
 1629SOL    HW2 4922   0.795   4.692   2.402
 1630SOL     OW 4923   4.439   2.795   2.912
 1630SOL    HW1 4924   4.406   2.775   3.000
 1630SOL    HW2 4925   4.360   2.811   2.860
 1631SOL     OW 4926   0.597   3.082   4.430
 1631SOL    HW1 4927   0.688   3.077   4.399
 1631SOL    HW2 4928   0.546   3.037   4.362
 1632SOL     OW 4929   4.855   2.710   0.894
 1632SOL    HW1 4930   4.763   2.705   0.869
 1632SOL    HW2 4931   4.853   2.741   0.985
 1633SOL     OW 4932   4.081   1.309   3.897
 1633SOL    HW1 4933   4.067   1.374   3.966
 1633SOL    HW2 4934   4.057   1.225   3.937
 1634SOL     OW 4935   0.010   3.870   2.614
 1634SOL    HW1 4936   0.102   3.893   2.622
 1634SOL    HW2 4937   0.001   3.788   2.662
 1635SOL     OW 4938   2.949   1.679   1.529
 1635SOL    HW1 4939   3.030   1.701   1.484
 1635SOL    HW2 4940   2.977   1.641   1.612
 1636SOL     OW 4941   1.993   3.957   0.072
 1636SOL    HW1 4942   2.066   3.980   0.014
 1636SOL    HW2 4943   1.987   4.030   0.134
 1637SOL     OW 4944   3.759   2.341   0.429
 1637SOL    HW1 4945   3.840   2.364   0.383
 1637SOL    HW2 4946   3.759   2.246   0.431
 1638SOL     OW 4947   4.845   2.777   3.604
 1638SOL    HW1 4948   4.786   2.825   3.663
 1638SOL    HW2 4949   4.811   2.795   3.517
 1639SOL     OW 4950   3.083   0.280   4.560
 1639SOL    HW1 4951   3.100   0.247   4.472
 1639SOL    HW2 4952   3.011   0.343   4.549
 1640SOL     OW 4953   1.307   4.069   3.123
 1640SOL    HW1 4954   1.274   4.018   3.197
 1640SOL    HW2 4955   1.277   4.021   3.046
 1641SOL     OW 4956   4.117   0.265   1.304
 1641SOL    HW1 4957   4.140   0.318   1.228
 1641SOL    HW2 4958   4.191   0.205   1.315
 1642SOL     OW 4959   2.437   3.337   0.274
 1642SOL    HW1 4960   2.485   3.333   0.357
 1642SOL    HW2 4961   2.345   3.347   0.300
 1643SOL     OW 4962   1.403   4.766   4.837
 1643SOL    HW1 4963   1.316   4.755   4.798
 1643SOL    HW2 4964   1.461   4.778   4.762
 1644SOL     OW 4965   2.423   3.608   2.497
 1644SOL    HW1 4966   2.475   3.689   2.501
 1644SOL    HW2 4967   2.487   3.539   2.481
 1645SOL     OW 4968   2.633   4.263   4.881
 1645SOL    HW1 4969   2.572   4.263   4.807
 1645SOL    HW2 4970   2.714   4.299   4.846
 1646SOL     OW 4971   0.224   0.095   1.741
 1646SOL    HW1 4972   0.137   0.088   1.780
 1646SOL    HW2 4973   0.217   0.048   1.658
 1647SOL     OW 4974   3.159   4.529   3.075
 1647SOL    HW1 4975   3.188   4.511   2.986
 1647SOL    HW2 4976   3.088   4.467   3.091
 1648SOL     OW 4977   3.263   3.736   3.547
 1648SOL    HW1 4978   3.182   3.749   3.498
 1648SOL    HW2 4979   3.238   3.682   3.621
 1649SOL     OW 4980   3.444   3.011   3.525
 1649SOL    HW1 4981   3.402   3.018   3.610
 1649SOL    HW2 4982   3.430   2.919   3.499
 1650SOL     OW 4983   4.580   0.074   4.683
 1650SOL    HW1 4984   4.642   0.014   4.642
 1650SOL    HW2 4985   4.549   0.026   4.760
 1651SOL     OW 4986   2.246   2.326   4.531
 1651SOL    HW1 4987   2.184   2.267   4.490
 1651SOL    HW2 4988   2.203   2.354   4.613
 1652SOL     OW 4989   2.203   0.252   1.946
 1652SOL    HW1 4990   2.124   0.258   1.892
 1652SOL    HW2 4991   2.195   0.167   1.990
 1653SOL     OW 4992   2.248   0.099   1.622
 1653SOL    HW1 4993   2.216   0.083   1.711
 1653SOL    HW2 4994   2.293   0.183   1.627
 1654SOL     OW 4995   3.749   4.558   2.646
 1654SOL    HW1 4996   3.752   4.642   2.602
 1654SOL    HW2 4997   3.759   4.493   2.576
 1655SOL     OW 4998   2.955   0.706   4.356
 1655SOL    HW1 4999   2.913   0.764   4.419
 1655SOL    HW2 5000   2.900   0.712   4.278
 1656SOL     OW 5001   0.743   1.709   1.807
 1656SOL    HW1 5002   0.812   1.646   1.785
 1656SOL    HW2 5003   0.727   1.756   1.726
 1657SOL     OW 5004   3.518   2.640   4.843
 1657SOL    HW1 5005   3.565   2.701   4.786
 1657SOL    HW2 5006   3.435   2.625   4.799
 1658SOL     OW 5007   1.364   2.414   0.358
 1658SOL    HW1 5008   1.382   2.454   0.443
 1658SOL    HW2 5009   1.308   2.477   0.313
 1659SOL     OW 5010   1.185   2.892   4.871
 1659SOL    HW1 5011   1.260   2.948   4.852
 1659SOL    HW2 5012   1.117   2.953   4.900
 1660SOL     OW 5013   2.447   3.982   0.094
 1660SOL    HW1 5014   2.391   3.990   0.017
 1660SOL    HW2 5015   2.520   3.927   0.065
 1661SOL     OW 5016   4.322   2.311   2.064
 1661SOL    HW1 5017   4.382   2.303   1.990
 1661SOL    HW2 5018   4.378   2.334   2.138
 1662SOL     OW 5019   2.360   1.597   2.424
 1662SOL    HW1 5020   2.340   1.527   2.486
 1662SOL    HW2 5021   2.386   1.551   2.344
 1663SOL     OW 5022   4.276   1.872   1.394
 1663SOL    HW1 5023   4.202   1.910   1.346
 1663SOL    HW2 5024   4.239   1.794   1.437
 1664SOL     OW 5025   0.294   0.795   3.160
 1664SOL    HW1 5026   0.264   0.708   3.186
 1664SOL    HW2 5027   0.388   0.794   3.174
 1665SOL     OW 5028   1.175   3.613   3.704
 1665SOL    HW1 5029   1.194   3.682   3.640
 1665SOL    HW2 5030   1.093   3.574   3.674
 1666SOL     OW 5031   4.900   4.436   2.198
 1666SOL    HW1 5032   4.887   4.352   2.242
 1666SOL    HW2 5033   4.986   4.465   2.226
 1667SOL     OW 5034   3.367   3.659   0.301
 1667SOL    HW1 5035   3.448   3.650   0.350
 1667SOL    HW2 5036   3.325   3.573   0.308
 1668SOL     OW 5037   3.229   2.638   3.190
 1668SOL    HW1 5038   3.323   2.630   3.175
 1668SOL    HW2 5039   3.202   2.551   3.219
 1669SOL     OW 5040   1.279   2.041   3.146
 1669SOL    HW1 5041   1.286   2.070   3.237
 1669SOL    HW2 5042   1.369   2.038   3.115
 1670SOL     OW 5043   3.874   1.026   0.284
 1670SOL    HW1 5044   3.790   1.003   0.244
 1670SOL    HW2 5045   3.851   1.060   0.370
 1671SOL     OW 5046   0.451   4.762   4.325
 1671SOL    HW1 5047   0.520   4.827   4.311
 1671SOL    HW2 5048   0.498   4.681   4.347
 1672SOL     OW 5049   2.217   4.643   1.690
 1672SOL    HW1 5050   2.215   4.734   1.660
 1672SOL    HW2 5051   2.304   4.632   1.728
 1673SOL     OW 5052   0.050   2.691   3.094
 1673SOL    HW1 5053  -0.036   2.705   3.056
 1673SOL    HW2 5054   0.099   2.770   3.071
 1674SOL     OW 5055   3.674   4.301   2.110
 1674SOL    HW1 5056   3.608   4.317   2.177
 1674SOL    HW2 5057   3.696   4.388   2.076
 1675SOL     OW 5058   2.050   0.854   4.312
 1675SOL    HW1 5059   1.974   0.795   4.309
 1675SOL    HW2 5060   2.123   0.799   4.283
 1676SOL     OW 5061   1.632   0.692   0.543
 1676SOL    HW1 5062   1.708   0.654   0.499
 1676SOL    HW2 5063   1.618   0.636   0.619
 1677SOL     OW 5064   0.702   4.435   1.179
 1677SOL    HW1 5065   0.789   4.475   1.187
 1677SOL    HW2 5066   0.715   4.344   1.205
 1678SOL     OW 5067   1.012   0.220   4.548
 1678SOL    HW1 5068   0.972   0.157   4.608
 1678SOL    HW2 5069   1.091   0.250   4.594
 1679SOL     OW 5070   4.199   2.566   0.244
 1679SOL    HW1 5071   4.177   2.588   0.334
 1679SOL    HW2 5072   4.158   2.480   0.229
 1680SOL     OW 5073   3.971   4.325   0.919
 1680SOL    HW1 5074   3.883   4.310   0.954
 1680SOL    HW2 5075   4.014   4.378   0.986
 1681SOL     OW 5076   2.512   2.352   1.027
 1681SOL    HW1 5077   2.434   2.309   1.063
 1681SOL    HW2 5078   2.576   2.282   1.018
 1682SOL     OW 5079   2.654   3.203   0.138
 1682SOL    HW1 5080   2.599   3.265   0.186
 1682SOL    HW2 5081   2.740   3.210   0.179
 1683SOL     OW 5082   2.290   1.514   1.025
 1683SOL    HW1 5083   2.278   1.576   0.954
 1683SOL    HW2 5084   2.293   1.428   0.982
 1684SOL     OW 5085   0.806   1.825   4.553
 1684SOL    HW1 5086   0.855   1.746   4.572
 1684SOL    HW2 5087   0.744   1.799   4.485
 1685SOL     OW 5088   1.895   1.393   0.686
 1685SOL    HW1 5089   1.851   1.355   0.610
 1685SOL    HW2 5090   1.985   1.360   0.681
 1686SOL     OW 5091   3.466   3.562   0.012
 1686SOL    HW1 5092   3.524   3.490   0.036
 1686SOL    HW2 5093   3.522   3.640   0.018
 1687SOL     OW 5094   1.614   3.957   4.814
 1687SOL    HW1 5095   1.701   3.991   4.794
 1687SOL    HW2 5096   1.628   3.867   4.842
 1688SOL     OW 5097   3.971   4.060   3.658
 1688SOL    HW1 5098   3.924   4.093   3.581
 1688SOL    HW2 5099   3.902   4.029   3.716
 1689SOL     OW 5100   3.379   4.832   0.877
 1689SOL    HW1 5101   3.414   4.918   0.851
 1689SOL    HW2 5102   3.452   4.772   0.864
 1690SOL     OW 5103   2.507   0.585   2.233
 1690SOL    HW1 5104   2.463   0.527   2.170
 1690SOL    HW2 5105   2.500   0.672   2.194
 1691SOL     OW 5106   0.016   1.565   3.447
 1691SOL    HW1 5107  -0.025   1.537   3.528
 1691SOL    HW2 5108  -0.054   1.564   3.382
 1692SOL     OW 5109   3.541   3.444   4.365
 1692SOL    HW1 5110   3.495   3.509   4.311
 1692SOL    HW2 5111   3.494   3.445   4.448
 1693SOL     OW 5112   4.673   0.295   0.054
 1693SOL    HW1 5113   4.579   0.294   0.035
 1693SOL    HW2 5114   4.709   0.358  -0.008
 1694SOL     OW 5115   4.164   1.099   2.929
 1694SOL    HW1 5116   4.074   1.066   2.929
 1694SOL    HW2 5117   4.195   1.083   2.840
 1695SOL     OW 5118   1.980   3.579   0.146
 1695SOL    HW1 5119   1.953   3.581   0.054
 1695SOL    HW2 5120   1.939   3.656   0.185
 1696SOL     OW 5121   4.242   0.754   2.911
 1696SOL    HW1 5122   4.203   0.784   2.993
 1696SOL    HW2 5123   4.176   0.775   2.845
 1697SOL     OW 5124   3.032   4.169   0.211
 1697SOL    HW1 5125   3.066   4.250   0.174
 1697SOL    HW2 5126   2.939   4.187   0.226
 1698SOL     OW 5127   0.716   4.809   3.303
 1698SOL    HW1 5128   0.751   4.896   3.319
 1698SOL    HW2 5129   0.738   4.759   3.381
 1699SOL     OW 5130   3.949   2.244   2.953
 1699SOL    HW1 5131   4.017   2.211   2.895
 1699SOL    HW2 5132   3.890   2.171   2.966
 1700SOL     OW 5133   0.578   2.948   2.889
 1700SOL    HW1 5134   0.624   2.884   2.836
 1700SOL    HW2 5135   0.587   2.916   2.979
 1701SOL     OW 5136   4.736   1.461   3.205
 1701SOL    HW1 5137   4.642   1.445   3.217
 1701SOL    HW2 5138   4.773   1.373   3.193
 1702SOL     OW 5139   1.947   0.095   4.197
 1702SOL    HW1 5140   1.901   0.167   4.241
 1702SOL    HW2 5141   2.039   0.118   4.203
 1703SOL     OW 5142   0.714   0.024   0.196
 1703SOL    HW1 5143   0.715   0.051   0.288
 1703SOL    HW2 5144   0.661  -0.055   0.195
 1704SOL     OW 5145   1.579   0.492   4.743
 1704SOL    HW1 5146   1.647   0.527   4.800
 1704SOL    HW2 5147   1.501   0.486   4.798
 1705SOL     OW 5148   3.723   1.624   4.222
 1705SOL    HW1 5149   3.649   1.676   4.254
 1705SOL    HW2 5150   3.746   1.566   4.295
 1706SOL     OW 5151   2.362   3.756   3.404
 1706SOL    HW1 5152   2.378   3.672   3.360
 1706SOL    HW2 5153   2.280   3.787   3.367
 1707SOL     OW 5154   2.842   4.473   1.970
 1707SOL    HW1 5155   2.852   4.415   2.046
 1707SOL    HW2 5156   2.845   4.414   1.894
 1708SOL     OW 5157   0.334   4.076   3.516
 1708SOL    HW1 5158   0.262   4.139   3.504
 1708SOL    HW2 5159   0.387   4.084   3.438
 1709SOL     OW 5160   4.522   3.716   4.845
 1709SOL    HW1 5161   4.435   3.719   4.886
 1709SOL    HW2 5162   4.528   3.628   4.808
 1710SOL     OW 5163   2.642   0.848   2.376
 1710SOL    HW1 5164   2.718   0.858   2.319
 1710SOL    HW2 5165   2.608   0.937   2.385
 1711SOL     OW 5166   0.133   4.817   2.153
 1711SOL    HW1 5167   0.062   4.824   2.089
 1711SOL    HW2 5168   0.197   4.759   2.111
 1712SOL     OW 5169   0.209   2.501   4.875
 1712SOL    HW1 5170   0.173   2.420   4.836
 1712SOL    HW2 5171   0.154   2.517   4.952
 1713SOL     OW 5172   1.246   3.920   4.367
 1713SOL    HW1 5173   1.272   3.966   4.447
 1713SOL    HW2 5174   1.242   3.828   4.393
 1714SOL     OW 5175   1.358   3.130   0.738
 1714SOL    HW1 5176   1.349   3.202   0.800
 1714SOL    HW2 5177   1.421   3.161   0.674
 1715SOL     OW 5178   4.460   1.420   3.323
 1715SOL    HW1 5179   4.430   1.505   3.355
 1715SOL    HW2 5180   4.391   1.359   3.348
 1716SOL     OW 5181   4.738   0.400   3.980
 1716SOL    HW1 5182   4.754   0.423   3.889
 1716SOL    HW2 5183   4.646   0.423   3.995
 1717SOL     OW 5184   0.305   4.917   3.933
 1717SOL    HW1 5185   0.298   4.894   3.840
 1717SOL    HW2 5186   0.381   4.867   3.964
 1718SOL     OW 5187   0.644   2.601   4.839
 1718SOL    HW1 5188   0.580   2.638   4.900
 1718SOL    HW2 5189   0.591   2.556   4.773
 1719SOL     OW 5190   3.593   1.243   2.529
 1719SOL    HW1 5191   3.553   1.227   2.614
 1719SOL    HW2 5192   3.687   1.230   2.544
 1720SOL     OW 5193   0.473   4.736   3.166
 1720SOL    HW1 5194   0.554   4.767   3.208
 1720SOL    HW2 5195   0.486   4.755   3.073
 1721SOL     OW 5196   1.610   3.260   2.688
 1721SOL    HW1 5197   1.605   3.287   2.596
 1721SOL    HW2 5198   1.622   3.342   2.736
 1722SOL     OW 5199   1.452   0.898   2.312
 1722SOL    HW1 5200   1.424   0.862   2.228
 1722SOL    HW2 5201   1.546   0.884   2.315
 1723SOL     OW 5202   1.282   3.379   3.800
 1723SOL    HW1 5203   1.270   3.473   3.786
 1723SOL    HW2 5204   1.305   3.345   3.714
 1724SOL     OW 5205   3.809   0.713   2.186
 1724SOL    HW1 5206   3.761   0.634   2.208
 1724SOL    HW2 5207   3.857   0.691   2.106
 1725SOL     OW 5208   1.357   1.257   3.586
 1725SOL    HW1 5209   1.283   1.315   3.606
 1725SOL    HW2 5210   1.356   1.192   3.656
 1726SOL     OW 5211   2.755   4.156   3.256
 1726SOL    HW1 5212   2.696   4.089   3.290
 1726SOL    HW2 5213   2.843   4.119   3.267
 1727SOL     OW 5214   0.338   2.097   2.090
 1727SOL    HW1 5215   0.430   2.102   2.062
 1727SOL    HW2 5216   0.339   2.035   2.163
 1728SOL     OW 5217   1.002   0.517   0.683
 1728SOL    HW1 5218   0.946   0.462   0.629
 1728SOL    HW2 5219   1.020   0.464   0.761
 1729SOL     OW 5220   0.176   0.573   3.374
 1729SOL    HW1 5221   0.156   0.480   3.386
 1729SOL    HW2 5222   0.270   0.579   3.388
 1730SOL     OW 5223   1.394   2.276   3.666
 1730SOL    HW1 5224   1.336   2.213   3.709
 1730SOL    HW2 5225   1.368   2.273   3.574
 1731SOL     OW 5226   4.844   0.643   2.500
 1731SOL    HW1 5227   4.830   0.649   2.594
 1731SOL    HW2 5228   4.766   0.598   2.467
 1732SOL     OW 5229   2.513   3.671   0.956
 1732SOL    HW1 5230   2.559   3.659   0.873
 1732SOL    HW2 5231   2.571   3.728   1.007
 1733SOL     OW 5232   2.109   2.441   1.757
 1733SOL    HW1 5233   2.117   2.503   1.829
 1733SOL    HW2 5234   2.119   2.494   1.678
 1734SOL     OW 5235   1.859   4.512   0.955
 1734SOL    HW1 5236   1.902   4.429   0.939
 1734SOL    HW2 5237   1.768   4.498   0.927
 1735SOL     OW 5238   3.048   3.227   1.978
 1735SOL    HW1 5239   3.052   3.139   2.016
 1735SOL    HW2 5240   3.085   3.217   1.890
 1736SOL     OW 5241   2.062   0.005   2.751
 1736SOL    HW1 5242   2.126  -0.047   2.799
 1736SOL    HW2 5243   2.115   0.058   2.691
 1737SOL     OW 5244   1.814   2.655   4.507
 1737SOL    HW1 5245   1.728   2.693   4.487
 1737SOL    HW2 5246   1.819   2.576   4.453
 1738SOL     OW 5247   1.931   2.968   2.869
 1738SOL    HW1 5248   1.836   2.975   2.855
 1738SOL    HW2 5249   1.961   3.059   2.877
 1739SOL     OW 5250   0.706   3.716   2.979
 1739SOL    HW1 5251   0.801   3.706   2.990
 1739SOL    HW2 5252   0.695   3.807   2.953
 1740SOL     OW 5253   0.768   1.313   1.547
 1740SOL    HW1 5254   0.839   1.249   1.548
 1740SOL    HW2 5255   0.731   1.306   1.459
 1741SOL     OW 5256   4.886   3.527   4.839
 1741SOL    HW1 5257   4.966   3.522   4.788
 1741SOL    HW2 5258   4.842   3.443   4.824
 1742SOL     OW 5259   3.614   0.665   0.002
 1742SOL    HW1 5260   3.648   0.580  -0.023
 1742SOL    HW2 5261   3.528   0.647   0.040
 1743SOL     OW 5262   1.207   3.698   4.888
 1743SOL    HW1 5263   1.256   3.774   4.919
 1743SOL    HW2 5264   1.126   3.699   4.940
 1744SOL     OW 5265   1.541   4.841   0.477
 1744SOL    HW1 5266   1.544   4.825   0.382
 1744SOL    HW2 5267   1.632   4.841   0.504
 1745SOL     OW 5268   3.504   1.604   4.838
 1745SOL    HW1 5269   3.498   1.566   4.751
 1745SOL    HW2 5270   3.595   1.631   4.847
 1746SOL     OW 5271   3.181   0.652   1.966
 1746SOL    HW1 5272   3.142   0.576   1.922
 1746SOL    HW2 5273   3.216   0.706   1.895
 1747SOL     OW 5274   1.852   0.596   2.356
 1747SOL    HW1 5275   1.875   0.520   2.409
 1747SOL    HW2 5276   1.779   0.567   2.302
 1748SOL     OW 5277   3.730   0.870   4.118
 1748SOL    HW1 5278   3.649   0.859   4.069
 1748SOL    HW2 5279   3.795   0.819   4.069
 1749SOL     OW 5280   1.644   2.195   3.582
 1749SOL    HW1 5281   1.555   2.191   3.615
 1749SOL    HW2 5282   1.696   2.224   3.657
 1750SOL     OW 5283   0.535   3.311   0.803
 1750SOL    HW1 5284   0.483   3.262   0.867
 1750SOL    HW2 5285   0.608   3.253   0.782
 1751SOL     OW 5286   0.602   3.583   0.790
 1751SOL    HW1 5287   0.588   3.614   0.701
 1751SOL    HW2 5288   0.583   3.490   0.787
 1752SOL     OW 5289   0.798   2.765   3.423
 1752SOL    HW1 5290   0.717   2.766   3.474
 1752SOL    HW2 5291   0.803   2.676   3.387
 1753SOL     OW 5292   2.329   1.977   1.997
 1753SOL    HW1 5293   2.303   2.031   1.922
 1753SOL    HW2 5294   2.259   1.989   2.060
 1754SOL     OW 5295   1.784   2.497   3.559
 1754SOL    HW1 5296   1.702   2.509   3.607
 1754SOL    HW2 5297   1.761   2.512   3.468
 1755SOL     OW 5298   4.858   1.999   4.819
 1755SOL    HW1 5299   4.839   1.916   4.863
 1755SOL    HW2 5300   4.842   1.981   4.726
 1756SOL     OW 5301   1.171   0.172   3.482
 1756SOL    HW1 5302   1.130   0.085   3.485
 1756SOL    HW2 5303   1.254   0.158   3.436
 1757SOL     OW 5304   0.106   1.732   0.435
 1757SOL    HW1 5305   0.031   1.744   0.376
 1757SOL    HW2 5306   0.115   1.816   0.480
 1758SOL     OW 5307   3.511   3.812   3.921
 1758SOL    HW1 5308   3.556   3.820   4.005
 1758SOL    HW2 5309   3.481   3.721   3.917
 1759SOL     OW 5310   1.380   0.500   4.546
 1759SOL    HW1 5311   1.319   0.553   4.598
 1759SOL    HW2 5312   1.458   0.494   4.600
 1760SOL     OW 5313   2.495   2.961   2.044
 1760SOL    HW1 5314   2.484   3.047   2.083
 1760SOL    HW2 5315   2.561   2.974   1.975
 1761SOL     OW 5316   1.632   3.109   0.993
 1761SOL    HW1 5317   1.573   3.102   1.069
 1761SOL    HW2 5318   1.689   3.033   1.000
 1762SOL     OW 5319   0.546   0.760   4.687
 1762SOL    HW1 5320   0.592   0.779   4.769
 1762SOL    HW2 5321   0.542   0.664   4.684
 1763SOL     OW 5322   4.088   2.703   1.108
 1763SOL    HW1 5323   4.009   2.706   1.162
 1763SOL    HW2 5324   4.080   2.779   1.050
 1764SOL     OW 5325   1.235   2.958   2.998
 1764SOL    HW1 5326   1.330   2.961   2.999
 1764SOL    HW2 5327   1.210   3.014   2.925
 1765SOL     OW 5328   1.955   4.706   4.402
 1765SOL    HW1 5329   1.896   4.680   4.331
 1765SOL    HW2 5330   1.934   4.646   4.473
 1766SOL     OW 5331   4.400   1.668   3.434
 1766SOL    HW1 5332   4.424   1.761   3.428
 1766SOL    HW2 5333   4.327   1.666   3.496
 1767SOL     OW 5334   0.787   4.593   4.136
 1767SOL    HW1 5335   0.797   4.679   4.176
 1767SOL    HW2 5336   0.700   4.565   4.161
 1768SOL     OW 5337   3.432   0.428   3.899
 1768SOL    HW1 5338   3.389   0.429   3.814
 1768SOL    HW2 5339   3.384   0.492   3.951
 1769SOL     OW 5340   4.043   3.008   0.560
 1769SOL    HW1 5341   4.099   2.943   0.603
 1769SOL    HW2 5342   4.088   3.027   0.477
 1770SOL     OW 5343   3.380   3.985   4.744
 1770SOL    HW1 5344   3.437   3.958   4.817
 1770SOL    HW2 5345   3.409   3.932   4.670
 1771SOL     OW 5346   1.998   0.456   1.117
 1771SOL    HW1 5347   1.970   0.428   1.204
 1771SOL    HW2 5348   2.086   0.420   1.107
 1772SOL     OW 5349   2.245   3.799   1.395
 1772SOL    HW1 5350   2.162   3.750   1.400
 1772SOL    HW2 5351   2.247   3.850   1.476
 1773SOL     OW 5352   0.515   1.415   3.907
 1773SOL    HW1 5353   0.535   1.508   3.896
 1773SOL    HW2 5354   0.420   1.412   3.915
 1774SOL     OW 5355   4.772   2.100   1.085
 1774SOL    HW1 5356   4.785   2.005   1.087
 1774SOL    HW2 5357   4.723   2.119   1.164
 1775SOL     OW 5358   1.103   2.664   3.388
 1775SOL    HW1 5359   1.010   2.659   3.367
 1775SOL    HW2 5360   1.141   2.715   3.316
 1776SOL     OW 5361   3.128   2.686   2.063
 1776SOL    HW1 5362   3.044   2.695   2.018
 1776SOL    HW2 5363   3.193   2.690   1.993
 1777SOL     OW 5364   2.082   3.734   0.527
 1777SOL    HW1 5365   2.139   3.689   0.589
 1777SOL    HW2 5366   2.046   3.808   0.576
 1778SOL     OW 5367   1.015   1.911   3.292
 1778SOL    HW1 5368   1.084   1.933   3.229
 1778SOL    HW2 5369   1.045   1.951   3.374
 1779SOL     OW 5370   4.365   2.724   0.923
 1779SOL    HW1 5371   4.460   2.721   0.908
 1779SOL    HW2 5372   4.350   2.809   0.964
 1780SOL     OW 5373   2.569   4.547   0.153
 1780SOL    HW1 5374   2.483   4.591   0.158
 1780SOL    HW2 5375   2.582   4.512   0.241
 1781SOL     OW 5376   0.850   3.338   2.129
 1781SOL    HW1 5377   0.860   3.243   2.135
 1781SOL    HW2 5378   0.877   3.370   2.215
 1782SOL     OW 5379   2.726   2.167   1.008
 1782SOL    HW1 5380   2.760   2.110   1.076
 1782SOL    HW2 5381   2.705   2.108   0.936
 1783SOL     OW 5382   0.580   2.942   0.904
 1783SOL    HW1 5383   0.503   2.950   0.848
 1783SOL    HW2 5384   0.626   3.025   0.893
 1784SOL     OW 5385   0.371   3.320   0.572
 1784SOL    HW1 5386   0.388   3.371   0.493
 1784SOL    HW2 5387   0.438   3.348   0.634
 1785SOL     OW 5388   0.741   0.969   2.616
 1785SOL    HW1 5389   0.657   1.014   2.629
 1785SOL    HW2 5390   0.800   1.009   2.680
 1786SOL     OW 5391   2.210   3.519   3.180
 1786SOL    HW1 5392   2.220   3.525   3.085
 1786SOL    HW2 5393   2.157   3.441   3.194
 1787SOL     OW 5394   3.387   2.214   2.846
 1787SOL    HW1 5395   3.453   2.168   2.794
 1787SOL    HW2 5396   3.312   2.223   2.786
 1788SOL     OW 5397   3.647   0.913   0.176
 1788SOL    HW1 5398   3.625   0.826   0.143
 1788SOL    HW2 5399   3.568   0.965   0.161
 1789SOL     OW 5400   1.503   4.413   1.140
 1789SOL    HW1 5401   1.464   4.328   1.120
 1789SOL    HW2 5402   1.596   4.395   1.150
 1790SOL     OW 5403   1.172   1.337   1.067
 1790SOL    HW1 5404   1.258   1.337   1.025
 1790SOL    HW2 5405   1.154   1.429   1.085
 1791SOL     OW 5406   3.376   1.888   2.237
 1791SOL    HW1 5407   3.376   1.834   2.316
 1791SOL    HW2 5408   3.454   1.942   2.245
 1792SOL     OW 5409   3.062   4.284   3.538
 1792SOL    HW1 5410   3.074   4.328   3.622
 1792SOL    HW2 5411   3.006   4.344   3.488
 1793SOL     OW 5412   0.228   2.864   3.032
 1793SOL    HW1 5413   0.268   2.876   2.946
 1793SOL    HW2 5414   0.270   2.928   3.088
 1794SOL     OW 5415   0.691   0.545   4.074
 1794SOL    HW1 5416   0.689   0.460   4.029
 1794SOL    HW2 5417   0.599   0.568   4.087
 1795SOL     OW 5418   1.639   1.727   1.518
 1795SOL    HW1 5419   1.723   1.684   1.507
 1795SOL    HW2 5420   1.585   1.694   1.446
 1796SOL     OW 5421   1.495   1.557   2.123
 1796SOL    HW1 5422   1.414   1.535   2.170
 1796SOL    HW2 5423   1.474   1.636   2.074
 1797SOL     OW 5424   3.113   0.868   3.497
 1797SOL    HW1 5425   3.156   0.784   3.484
 1797SOL    HW2 5426   3.025   0.846   3.529
 1798SOL     OW 5427   2.793   0.420   2.728
 1798SOL    HW1 5428   2.755   0.483   2.667
 1798SOL    HW2 5429   2.838   0.473   2.793
 1799SOL     OW 5430   3.348   1.103   4.026
 1799SOL    HW1 5431   3.413   1.114   3.957
 1799SOL    HW2 5432   3.399   1.103   4.108
 1800SOL     OW 5433   3.873   0.104   0.031
 1800SOL    HW1 5434   3.885   0.016  -0.005
 1800SOL    HW2 5435   3.782   0.126   0.012
 1801SOL     OW 5436   2.182   0.878   0.663
 1801SOL    HW1 5437   2.201   0.872   0.757
 1801SOL    HW2 5438   2.090   0.905   0.659
 1802SOL     OW 5439   2.146   2.490   4.870
 1802SOL    HW1 5440   2.069   2.491   4.814
 1802SOL    HW2 5441   2.178   2.580   4.870
 1803SOL     OW 5442   2.374   0.791   2.108
 1803SOL    HW1 5443   2.280   0.776   2.104
 1803SOL    HW2 5444   2.383   0.873   2.158
 1804SOL     OW 5445   2.066   1.783   1.967
 1804SOL    HW1 5446   2.044   1.876   1.977
 1804SOL    HW2 5447   2.100   1.776   1.878
 1805SOL     OW 5448   1.304   3.759   1.944
 1805SOL    HW1 5449   1.216   3.751   1.980
 1805SOL    HW2 5450   1.358   3.784   2.019
 1806SOL     OW 5451   4.174   0.622   4.005
 1806SOL    HW1 5452   4.143   0.536   3.975
 1806SOL    HW2 5453   4.256   0.635   3.959
 1807SOL     OW 5454   2.323   3.155   1.041
 1807SOL    HW1 5455   2.394   3.219   1.036
 1807SOL    HW2 5456   2.244   3.204   1.019
 1808SOL     OW 5457   3.648   3.012   0.690
 1808SOL    HW1 5458   3.648   2.917   0.679
 1808SOL    HW2 5459   3.587   3.043   0.624
 1809SOL     OW 5460   4.592   0.463   1.228
 1809SOL    HW1 5461   4.627   0.509   1.304
 1809SOL    HW2 5462   4.670   0.433   1.180
 1810SOL     OW 5463   0.754   4.556   1.771
 1810SOL    HW1 5464   0.693   4.483   1.776
 1810SOL    HW2 5465   0.698   4.634   1.773
 1811SOL     OW 5466   2.414   4.142   3.662
 1811SOL    HW1 5467   2.412   4.047   3.661
 1811SOL    HW2 5468   2.337   4.167   3.713
 1812SOL     OW 5469   3.041   2.986   4.462
 1812SOL    HW1 5470   3.119   3.029   4.429
 1812SOL    HW2 5471   3.033   2.906   4.411
 1813SOL     OW 5472   0.148   0.119   4.106
 1813SOL    HW1 5473   0.201   0.071   4.043
 1813SOL    HW2 5474   0.060   0.081   4.097
 1814SOL     OW 5475   2.892   0.850   3.671
 1814SOL    HW1 5476   2.943   0.930   3.676
 1814SOL    HW2 5477   2.822   0.861   3.735
 1815SOL     OW 5478   1.940   3.121   2.164
 1815SOL    HW1 5479   1.998   3.045   2.162
 1815SOL    HW2 5480   1.938   3.152   2.074
 1816SOL     OW 5481   0.584   3.172   0.366
 1816SOL    HW1 5482   0.611   3.237   0.430
 1816SOL    HW2 5483   0.639   3.096   0.384
 1817SOL     OW 5484   2.773   0.578   0.481
 1817SOL    HW1 5485   2.842   0.575   0.547
 1817SOL    HW2 5486   2.737   0.489   0.480
 1818SOL     OW 5487   3.062   1.656   0.012
 1818SOL    HW1 5488   3.127   1.711   0.055
 1818SOL    HW2 5489   3.000   1.633   0.082
 1819SOL     OW 5490   3.010   1.740   0.507
 1819SOL    HW1 5491   2.967   1.683   0.442
 1819SOL    HW2 5492   2.939   1.768   0.564
 1820SOL     OW 5493   2.349   3.389   3.403
 1820SOL    HW1 5494   2.278   3.363   3.461
 1820SOL    HW2 5495   2.307   3.445   3.337
 1821SOL     OW 5496   0.115   2.910   1.762
 1821SOL    HW1 5497   0.048   2.849   1.792
 1821SOL    HW2 5498   0.120   2.976   1.831
 1822SOL     OW 5499   3.684   0.576   1.602
 1822SOL    HW1 5500   3.752   0.509   1.611
 1822SOL    HW2 5501   3.639   0.552   1.521
 1823SOL     OW 5502   0.636   2.992   2.002
 1823SOL    HW1 5503   0.543   3.008   1.986
 1823SOL    HW2 5504   0.638   2.909   2.050
 1824SOL     OW 5505   3.737   1.960   4.441
 1824SOL    HW1 5506   3.705   1.936   4.528
 1824SOL    HW2 5507   3.731   2.056   4.438
 1825SOL     OW 5508   3.552   2.511   2.702
 1825SOL    HW1 5509   3.637   2.472   2.718
 1825SOL    HW2 5510   3.507   2.449   2.645
 1826SOL     OW 5511   0.946   2.070   2.924
 1826SOL    HW1 5512   0.951   1.988   2.973
 1826SOL    HW2 5513   0.885   2.124   2.975
 1827SOL     OW 5514   2.506   4.189   1.996
 1827SOL    HW1 5515   2.504   4.243   1.917
 1827SOL    HW2 5516   2.536   4.103   1.966
 1828SOL     OW 5517   4.816   3.062   2.158
 1828SOL    HW1 5518   4.778   3.146   2.133
 1828SOL    HW2 5519   4.869   3.082   2.236
 1829SOL     OW 5520   1.696   1.192   1.767
 1829SOL    HW1 5521   1.634   1.150   1.709
 1829SOL    HW2 5522   1.642   1.226   1.839
 1830SOL     OW 5523   3.562   3.759   1.923
 1830SOL    HW1 5524   3.470   3.736   1.912
 1830SOL    HW2 5525   3.586   3.802   1.841
 1831SOL     OW 5526   4.646   3.483   0.944
 1831SOL    HW1 5527   4.553   3.473   0.966
 1831SOL    HW2 5528   4.692   3.458   1.023
 1832SOL     OW 5529   0.634   0.276   1.640
 1832SOL    HW1 5530   0.568   0.277   1.570
 1832SOL    HW2 5531   0.717   0.259   1.595
 1833SOL     OW 5532   1.319   3.634   0.688
 1833SOL    HW1 5533   1.320   3.649   0.783
 1833SOL    HW2 5534   1.253   3.695   0.656
 1834SOL     OW 5535   4.318   1.333   1.779
 1834SOL    HW1 5536   4.231   1.300   1.801
 1834SOL    HW2 5537   4.325   1.416   1.826
 1835SOL     OW 5538   3.852   1.321   3.636
 1835SOL    HW1 5539   3.941   1.351   3.651
 1835SOL    HW2 5540   3.805   1.400   3.608
 1836SOL     OW 5541   2.419   2.018   2.519
 1836SOL    HW1 5542   2.453   1.932   2.544
 1836SOL    HW2 5543   2.477   2.080   2.564
 1837SOL     OW 5544   2.203   3.977   2.764
 1837SOL    HW1 5545   2.265   4.044   2.735
 1837SOL    HW2 5546   2.146   4.022   2.826
 1838SOL     OW 5547   2.208   0.102   0.321
 1838SOL    HW1 5548   2.113   0.114   0.313
 1838SOL    HW2 5549   2.242   0.190   0.339
 1839SOL     OW 5550   1.678   3.617   0.245
 1839SOL    HW1 5551   1.584   3.634   0.244
 1839SOL    HW2 5552   1.716   3.696   0.207
 1840SOL     OW 5553   3.886   2.016   0.202
 1840SOL    HW1 5554   3.974   1.979   0.204
 1840SOL    HW2 5555   3.849   1.987   0.118
 1841SOL     OW 5556   3.803   2.157   4.803
 1841SOL    HW1 5557   3.827   2.182   4.714
 1841SOL    HW2 5558   3.716   2.195   4.816
 1842SOL     OW 5559   2.855   3.755   4.007
 1842SOL    HW1 5560   2.815   3.671   4.028
 1842SOL    HW2 5561   2.809   3.785   3.929
 1843SOL     OW 5562   3.679   1.675   1.661
 1843SOL    HW1 5563   3.684   1.770   1.673
 1843SOL    HW2 5564   3.713   1.638   1.742
 1844SOL     OW 5565   3.816   2.425   2.776
 1844SOL    HW1 5566   3.876   2.367   2.824
 1844SOL    HW2 5567   3.874   2.484   2.727
 1845SOL     OW 5568   0.667   0.760   0.023
 1845SOL    HW1 5569   0.672   0.838   0.078
 1845SOL    HW2 5570   0.619   0.696   0.076
 1846SOL     OW 5571   3.487   2.728   3.147
 1846SOL    HW1 5572   3.481   2.782   3.068
 1846SOL    HW2 5573   3.579   2.701   3.151
 1847SOL     OW 5574   4.350   2.420   4.866
 1847SOL    HW1 5575   4.309   2.490   4.816
 1847SOL    HW2 5576   4.386   2.463   4.944
 1848SOL     OW 5577   1.408   4.076   2.391
 1848SOL    HW1 5578   1.324   4.057   2.350
 1848SOL    HW2 5579   1.456   4.128   2.326
 1849SOL     OW 5580   2.972   0.550   0.679
 1849SOL    HW1 5581   3.057   0.510   0.661
 1849SOL    HW2 5582   2.919   0.479   0.716
 1850SOL     OW 5583   2.543   2.568   3.753
 1850SOL    HW1 5584   2.572   2.520   3.831
 1850SOL    HW2 5585   2.624   2.595   3.710
 1851SOL     OW 5586   2.475   4.193   4.660
 1851SOL    HW1 5587   2.529   4.179   4.583
 1851SOL    HW2 5588   2.386   4.198   4.626
 1852SOL     OW 5589   3.798   2.823   1.931
 1852SOL    HW1 5590   3.710   2.863   1.935
 1852SOL    HW2 5591   3.815   2.795   2.021
 1853SOL     OW 5592   2.950   2.237   1.378
 1853SOL    HW1 5593   3.018   2.177   1.408
 1853SOL    HW2 5594   2.936   2.296   1.452
 1854SOL     OW 5595   3.204   0.148   0.941
 1854SOL    HW1 5596   3.233   0.057   0.930
 1854SOL    HW2 5597   3.115   0.142   0.975
 1855SOL     OW 5598   1.639   3.140   1.848
 1855SOL    HW1 5599   1.644   3.087   1.768
 1855SOL    HW2 5600   1.600   3.081   1.913
 1856SOL     OW 5601   3.674   0.429   3.207
 1856SOL    HW1 5602   3.753   0.395   3.248
 1856SOL    HW2 5603   3.694   0.431   3.113
 1857SOL     OW 5604   1.843   2.348   0.519
 1857SOL    HW1 5605   1.916   2.294   0.549
 1857SOL    HW2 5606   1.770   2.324   0.575
 1858SOL     OW 5607   0.009   2.677   2.682
 1858SOL    HW1 5608   0.034   2.706   2.770
 1858SOL    HW2 5609   0.059   2.597   2.669
 1859SOL     OW 5610   2.043   2.296   0.767
 1859SOL    HW1 5611   2.119   2.350   0.750
 1859SOL    HW2 5612   1.983   2.353   0.815
 1860SOL     OW 5613   0.863   0.260   1.116
 1860SOL    HW1 5614   0.821   0.294   1.037
 1860SOL    HW2 5615   0.914   0.185   1.086
 1861SOL     OW 5616   4.127   0.821   2.619
 1861SOL    HW1 5617   4.079   0.861   2.547
 1861SOL    HW2 5618   4.059   0.797   2.682
 1862SOL     OW 5619   3.591   1.301   2.141
 1862SOL    HW1 5620   3.542   1.271   2.218
 1862SOL    HW2 5621   3.672   1.337   2.177
 1863SOL     OW 5622   4.625   0.487   2.069
 1863SOL    HW1 5623   4.644   0.504   1.977
 1863SOL    HW2 5624   4.706   0.512   2.115
 1864SOL     OW 5625   3.975   4.647   1.893
 1864SOL    HW1 5626   4.046   4.657   1.956
 1864SOL    HW2 5627   3.927   4.730   1.898
 1865SOL     OW 5628   2.874   4.447   0.111
 1865SOL    HW1 5629   2.916   4.528   0.085
 1865SOL    HW2 5630   2.880   4.391   0.033
 1866SOL     OW 5631   4.005   0.118   1.629
 1866SOL    HW1 5632   4.091   0.125   1.586
 1866SOL    HW2 5633   3.968   0.037   1.594
 1867SOL     OW 5634   2.928   2.401   2.781
 1867SOL    HW1 5635   2.882   2.461   2.722
 1867SOL    HW2 5636   2.941   2.451   2.861
 1868SOL     OW 5637   3.447   4.527   3.127
 1868SOL    HW1 5638   3.353   4.537   3.114
 1868SOL    HW2 5639   3.456   4.508   3.221
 1869SOL     OW 5640   1.769   1.039   4.126
 1869SOL    HW1 5641   1.745   0.992   4.046
 1869SOL    HW2 5642   1.807   0.972   4.183
 1870SOL     OW 5643   1.299   0.811   3.438
 1870SOL    HW1 5644   1.255   0.883   3.392
 1870SOL    HW2 5645   1.392   0.826   3.422
 1871SOL     OW 5646   3.618   0.862   3.288
 1871SOL    HW1 5647   3.586   0.825   3.206
 1871SOL    HW2 5648   3.598   0.796   3.354
 1872SOL     OW 5649   1.387   0.057   1.499
 1872SOL    HW1 5650   1.456   0.040   1.563
 1872SOL    HW2 5651   1.401   0.147   1.470
 1873SOL     OW 5652   1.818   1.549   2.014
 1873SOL    HW1 5653   1.887   1.562   2.079
 1873SOL    HW2 5654   1.797   1.456   2.020
 1874SOL     OW 5655   1.940   0.783   0.015
 1874SOL    HW1 5656   2.034   0.794   0.029
 1874SOL    HW2 5657   1.923   0.823  -0.070
 1875SOL     OW 5658   4.581   0.260   0.594
 1875SOL    HW1 5659   4.508   0.202   0.574
 1875SOL    HW2 5660   4.609   0.293   0.509
 1876SOL     OW 5661   1.158   4.876   0.635
 1876SOL    HW1 5662   1.209   4.795   0.631
 1876SOL    HW2 5663   1.074   4.854   0.594
 1877SOL     OW 5664   1.094   0.272   2.071
 1877SOL    HW1 5665   1.070   0.344   2.012
 1877SOL    HW2 5666   1.017   0.259   2.126
 1878SOL     OW 5667   3.650   4.363   0.823
 1878SOL    HW1 5668   3.675   4.381   0.913
 1878SOL    HW2 5669   3.668   4.270   0.811
 1879SOL     OW 5670   0.694   3.349   3.718
 1879SOL    HW1 5671   0.646   3.290   3.660
 1879SOL    HW2 5672   0.626   3.390   3.772
 1880SOL     OW 5673   3.120   2.324   0.265
 1880SOL    HW1 5674   3.161   2.240   0.282
 1880SOL    HW2 5675   3.026   2.308   0.279
 1881SOL     OW 5676   0.373   2.955   1.962
 1881SOL    HW1 5677   0.384   2.860   1.951
 1881SOL    HW2 5678   0.298   2.964   2.020
 1882SOL     OW 5679   4.623   0.023   2.190
 1882SOL    HW1 5680   4.542   0.009   2.240
 1882SOL    HW2 5681   4.692   0.026   2.256
 1883SOL     OW 5682   0.742   0.783   4.356
 1883SOL    HW1 5683   0.685   0.855   4.385
 1883SOL    HW2 5684   0.709   0.706   4.403
 1884SOL     OW 5685   1.944   0.580   4.707
 1884SOL    HW1 5686   1.861   0.610   4.670
 1884SOL    HW2 5687   1.998   0.658   4.710
 1885SOL     OW 5688   0.992   3.930   1.360
 1885SOL    HW1 5689   1.020   3.851   1.407
 1885SOL    HW2 5690   0.951   3.984   1.427
 1886SOL     OW 5691   3.491   0.533   0.565
 1886SOL    HW1 5692   3.413   0.538   0.621
 1886SOL    HW2 5693   3.477   0.453   0.513
 1887SOL     OW 5694   4.709   1.172   3.254
 1887SOL    HW1 5695   4.755   1.093   3.280
 1887SOL    HW2 5696   4.640   1.140   3.195
 1888SOL     OW 5697   3.603   3.792   4.151
 1888SOL    HW1 5698   3.651   3.863   4.194
 1888SOL    HW2 5699   3.663   3.717   4.156
 1889SOL     OW 5700   2.124   1.501   4.844
 1889SOL    HW1 5701   2.029   1.511   4.840
 1889SOL    HW2 5702   2.148   1.534   4.930
 1890SOL     OW 5703   1.925   1.380   4.515
 1890SOL    HW1 5704   1.904   1.377   4.421
 1890SOL    HW2 5705   1.937   1.473   4.534
 1891SOL     OW 5706   1.207   1.808   2.625
 1891SOL    HW1 5707   1.222   1.771   2.712
 1891SOL    HW2 5708   1.294   1.833   2.595
 1892SOL     OW 5709   0.486   1.111   1.167
 1892SOL    HW1 5710   0.461   1.187   1.115
 1892SOL    HW2 5711   0.403   1.074   1.197
 1893SOL     OW 5712   3.714   0.436   2.484
 1893SOL    HW1 5713   3.672   0.494   2.548
 1893SOL    HW2 5714   3.715   0.486   2.403
 1894SOL     OW 5715   2.571   4.463   3.458
 1894SOL    HW1 5716   2.609   4.551   3.463
 1894SOL    HW2 5717   2.612   4.416   3.530
 1895SOL     OW 5718   0.720   4.005   2.135
 1895SOL    HW1 5719   0.689   4.054   2.210
 1895SOL    HW2 5720   0.641   3.981   2.087
 1896SOL     OW 5721   4.880   0.477   0.567
 1896SOL    HW1 5722   4.975   0.489   0.566
 1896SOL    HW2 5723   4.848   0.534   0.497
 1897SOL     OW 5724   4.771   3.289   4.799
 1897SOL    HW1 5725   4.732   3.216   4.751
 1897SOL    HW2 5726   4.698   3.348   4.818
 1898SOL     OW 5727   1.229   1.405   2.489
 1898SOL    HW1 5728   1.210   1.383   2.580
 1898SOL    HW2 5729   1.290   1.337   2.460
 1899SOL     OW 5730   3.663   1.157   1.918
 1899SOL    HW1 5731   3.630   1.209   1.992
 1899SOL    HW2 5732   3.704   1.081   1.959
 1900SOL     OW 5733   3.536   0.453   0.922
 1900SOL    HW1 5734   3.538   0.446   1.017
 1900SOL    HW2 5735   3.476   0.524   0.904
 1901SOL     OW 5736   2.427   1.143   2.345
 1901SOL    HW1 5737   2.378   1.219   2.315
 1901SOL    HW2 5738   2.365   1.070   2.338
 1902SOL     OW 5739   2.505   3.162   1.473
 1902SOL    HW1 5740   2.425   3.202   1.509
 1902SOL    HW2 5741   2.504   3.072   1.506
 1903SOL     OW 5742   2.051   3.703   4.661
 1903SOL    HW1 5743   2.124   3.745   4.707
 1903SOL    HW2 5744   2.092   3.652   4.592
 1904SOL     OW 5745   2.129   4.162   1.952
 1904SOL    HW1 5746   2.071   4.169   1.876
 1904SOL    HW2 5747   2.216   4.182   1.918
 1905SOL     OW 5748   1.660   3.029   2.783
 1905SOL    HW1 5749   1.651   3.120   2.753
 1905SOL    HW2 5750   1.664   2.978   2.702
 1906SOL     OW 5751   2.422   1.054   3.717
 1906SOL    HW1 5752   2.383   1.026   3.634
 1906SOL    HW2 5753   2.491   1.116   3.692
 1907SOL     OW 5754   2.069   1.186   2.798
 1907SOL    HW1 5755   2.060   1.110   2.740
 1907SOL    HW2 5756   2.053   1.261   2.741
 1908SOL     OW 5757   4.218   0.758   2.184
 1908SOL    HW1 5758   4.236   0.792   2.096
 1908SOL    HW2 5759   4.304   0.734   2.218
 1909SOL     OW 5760   4.335   4.433   2.336
 1909SOL    HW1 5761   4.369   4.361   2.283
 1909SOL    HW2 5762   4.323   4.505   2.274
 1910SOL     OW 5763   2.964   4.692   0.005
 1910SOL    HW1 5764   2.880   4.728  -0.022
 1910SOL    HW2 5765   3.002   4.657  -0.076
 1911SOL     OW 5766   0.442   0.252   3.846
 1911SOL    HW1 5767   0.374   0.198   3.886
 1911SOL    HW2 5768   0.401   0.337   3.832
 1912SOL     OW 5769   4.319   4.449   1.262
 1912SOL    HW1 5770   4.333   4.355   1.254
 1912SOL    HW2 5771   4.402   4.489   1.238
 1913SOL     OW 5772   4.906   1.138   3.576
 1913SOL    HW1 5773   4.882   1.063   3.631
 1913SOL    HW2 5774   4.999   1.127   3.560
 1914SOL     OW 5775   4.734   1.619   1.629
 1914SOL    HW1 5776   4.690   1.659   1.554
 1914SOL    HW2 5777   4.733   1.687   1.696
 1915SOL     OW 5778   1.465   1.124   1.661
 1915SOL    HW1 5779   1.391   1.135   1.721
 1915SOL    HW2 5780   1.476   1.029   1.653
 1916SOL     OW 5781   1.569   4.535   2.514
 1916SOL    HW1 5782   1.508   4.461   2.512
 1916SOL    HW2 5783   1.581   4.553   2.607
 1917SOL     OW 5784   0.783   1.819   0.970
 1917SOL    HW1 5785   0.807   1.751   0.907
 1917SOL    HW2 5786   0.807   1.901   0.927
 1918SOL     OW 5787   0.234   0.634   2.605
 1918SOL    HW1 5788   0.168   0.565   2.614
 1918SOL    HW2 5789   0.230   0.682   2.688
 1919SOL     OW 5790   4.774   0.026   2.430
 1919SOL    HW1 5791   4.689  -0.011   2.457
 1919SOL    HW2 5792   4.830  -0.050   2.416
 1920SOL     OW 5793   0.344   1.932   3.867
 1920SOL    HW1 5794   0.264   1.880   3.874
 1920SOL    HW2 5795   0.387   1.898   3.788
 1921SOL     OW 5796   1.495   4.863   0.170
 1921SOL    HW1 5797   1.472   4.840   0.080
 1921SOL    HW2 5798   1.588   4.885   0.167
 1922SOL     OW 5799   2.854   4.277   0.575
 1922SOL    HW1 5800   2.792   4.312   0.639
 1922SOL    HW2 5801   2.863   4.346   0.509
 1923SOL     OW 5802   3.601   1.475   3.880
 1923SOL    HW1 5803   3.675   1.414   3.891
 1923SOL    HW2 5804   3.543   1.430   3.818
 1924SOL     OW 5805   3.337   0.159   4.676
 1924SOL    HW1 5806   3.364   0.073   4.645
 1924SOL    HW2 5807   3.242   0.151   4.689
 1925SOL     OW 5808   3.428   0.703   0.918
 1925SOL    HW1 5809   3.474   0.783   0.895
 1925SOL    HW2 5810   3.444   0.691   1.011
 1926SOL     OW 5811   3.384   1.241   1.402
 1926SOL    HW1 5812   3.426   1.235   1.317
 1926SOL    HW2 5813   3.454   1.265   1.462
 1927SOL     OW 5814   1.078   3.583   4.677
 1927SOL    HW1 5815   1.110   3.614   4.762
 1927SOL    HW2 5816   1.158   3.567   4.626
 1928SOL     OW 5817   4.496   0.322   4.604
 1928SOL    HW1 5818   4.403   0.334   4.626
 1928SOL    HW2 5819   4.519   0.238   4.644
 1929SOL     OW 5820   2.479   1.110   2.042
 1929SOL    HW1 5821   2.408   1.139   1.984
 1929SOL    HW2 5822   2.459   1.150   2.126
 1930SOL     OW 5823   1.114   4.735   3.841
 1930SOL    HW1 5824   1.097   4.825   3.869
 1930SOL    HW2 5825   1.105   4.683   3.921
 1931SOL     OW 5826   1.295   1.349   4.016
 1931SOL    HW1 5827   1.325   1.416   3.955
 1931SOL    HW2 5828   1.373   1.297   4.035
 1932SOL     OW 5829   1.044   0.065   1.010
 1932SOL    HW1 5830   1.062  -0.008   0.951
 1932SOL    HW2 5831   1.111   0.057   1.079
 1933SOL     OW 5832   0.687   1.501   2.587
 1933SOL    HW1 5833   0.720   1.573   2.533
 1933SOL    HW2 5834   0.745   1.427   2.567
 1934SOL     OW 5835   0.331   3.023   0.809
 1934SOL    HW1 5836   0.313   3.018   0.903
 1934SOL    HW2 5837   0.246   3.009   0.768
 1935SOL     OW 5838   0.295   0.492   1.689
 1935SOL    HW1 5839   0.231   0.516   1.755
 1935SOL    HW2 5840   0.250   0.428   1.634
 1936SOL     OW 5841   2.893   3.582   0.412
 1936SOL    HW1 5842   2.957   3.654   0.411
 1936SOL    HW2 5843   2.842   3.593   0.332
 1937SOL     OW 5844   1.243   0.549   3.367
 1937SOL    HW1 5845   1.337   0.559   3.352
 1937SOL    HW2 5846   1.213   0.635   3.394
 1938SOL     OW 5847   3.107   2.196   3.328
 1938SOL    HW1 5848   3.013   2.206   3.315
 1938SOL    HW2 5849   3.116   2.172   3.420
 1939SOL     OW 5850   3.610   0.112   1.828
 1939SOL    HW1 5851   3.567   0.026   1.822
 1939SOL    HW2 5852   3.673   0.102   1.900
 1940SOL     OW 5853   2.042   1.018   1.822
 1940SOL    HW1 5854   2.003   0.983   1.742
 1940SOL    HW2 5855   1.975   1.005   1.889
 1941SOL     OW 5856   3.601   1.753   1.260
 1941SOL    HW1 5857   3.663   1.714   1.321
 1941SOL    HW2 5858   3.634   1.729   1.173
 1942SOL     OW 5859   4.467   3.927   1.844
 1942SOL    HW1 5860   4.472   3.973   1.760
 1942SOL    HW2 5861   4.555   3.936   1.881
 1943SOL     OW 5862   4.715   0.541   1.813
 1943SOL    HW1 5863   4.735   0.633   1.830
 1943SOL    HW2 5864   4.756   0.522   1.729
 1944SOL     OW 5865   4.291   4.046   0.703
 1944SOL    HW1 5866   4.310   4.140   0.709
 1944SOL    HW2 5867   4.350   4.005   0.766
 1945SOL     OW 5868   2.469   4.509   4.813
 1945SOL    HW1 5869   2.513   4.503   4.898
 1945SOL    HW2 5870   2.539   4.500   4.749
 1946SOL     OW 5871   1.007   0.741   4.457
 1946SOL    HW1 5872   0.926   0.722   4.411
 1946SOL    HW2 5873   1.002   0.689   4.538
 1947SOL     OW 5874   3.410   3.078   0.567
 1947SOL    HW1 5875   3.350   3.153   0.564
 1947SOL    HW2 5876   3.393   3.031   0.485
 1948SOL     OW 5877   1.812   4.855   0.548
 1948SOL    HW1 5878   1.864   4.842   0.469
 1948SOL    HW2 5879   1.847   4.791   0.611
 1949SOL     OW 5880   1.687   1.598   3.899
 1949SOL    HW1 5881   1.696   1.583   3.993
 1949SOL    HW2 5882   1.778   1.600   3.867
 1950SOL     OW 5883   4.453   4.037   3.635
 1950SOL    HW1 5884   4.468   4.073   3.723
 1950SOL    HW2 5885   4.425   4.112   3.583
 1951SOL     OW 5886   2.509   0.798   0.653
 1951SOL    HW1 5887   2.555   0.720   0.683
 1951SOL    HW2 5888   2.452   0.767   0.583
 1952SOL     OW 5889   3.292   2.897   4.717
 1952SOL    HW1 5890   3.327   2.836   4.652
 1952SOL    HW2 5891   3.218   2.850   4.755
 1953SOL     OW 5892   2.283   0.705   4.227
 1953SOL    HW1 5893   2.358   0.724   4.283
 1953SOL    HW2 5894   2.321   0.675   4.144
 1954SOL     OW 5895   0.101   0.045   4.895
 1954SOL    HW1 5896   0.092  -0.017   4.968
 1954SOL    HW2 5897   0.191   0.032   4.864
 1955SOL     OW 5898   3.537   3.104   2.344
 1955SOL    HW1 5899   3.497   3.190   2.332
 1955SOL    HW2 5900   3.480   3.044   2.296
 1956SOL     OW 5901   3.925   3.548   2.476
 1956SOL    HW1 5902   3.930   3.532   2.382
 1956SOL    HW2 5903   3.842   3.593   2.488
 1957SOL     OW 5904   3.161   0.825   4.218
 1957SOL    HW1 5905   3.207   0.889   4.272
 1957SOL    HW2 5906   3.086   0.798   4.272
 1958SOL     OW 5907   1.268   2.773   3.193
 1958SOL    HW1 5908   1.275   2.819   3.110
 1958SOL    HW2 5909   1.290   2.682   3.173
 1959SOL     OW 5910   4.472   3.441   1.613
 1959SOL    HW1 5911   4.540   3.397   1.665
 1959SOL    HW2 5912   4.462   3.527   1.655
 1960SOL     OW 5913   4.289   3.743   2.246
 1960SOL    HW1 5914   4.338   3.671   2.206
 1960SOL    HW2 5915   4.204   3.742   2.201
 1961SOL     OW 5916   2.369   4.279   3.440
 1961SOL    HW1 5917   2.446   4.335   3.432
 1961SOL    HW2 5918   2.382   4.232   3.523
 1962SOL     OW 5919   2.397   0.757   2.472
 1962SOL    HW1 5920   2.462   0.755   2.402
 1962SOL    HW2 5921   2.324   0.707   2.438
 1963SOL     OW 5922   0.250   1.255   4.231
 1963SOL    HW1 5923   0.240   1.230   4.323
 1963SOL    HW2 5924   0.325   1.205   4.200
 1964SOL     OW 5925   1.099   4.345   2.104
 1964SOL    HW1 5926   1.152   4.295   2.042
 1964SOL    HW2 5927   1.147   4.427   2.115
 1965SOL     OW 5928   1.665   4.383   0.811
 1965SOL    HW1 5929   1.713   4.329   0.749
 1965SOL    HW2 5930   1.642   4.323   0.883
 1966SOL     OW 5931   1.650   3.712   1.329
 1966SOL    HW1 5932   1.692   3.664   1.401
 1966SOL    HW2 5933   1.668   3.804   1.348
 1967SOL     OW 5934   0.084   1.440   1.106
 1967SOL    HW1 5935   0.047   1.527   1.123
 1967SOL    HW2 5936   0.048   1.415   1.020
 1968SOL     OW 5937   4.359   4.006   0.083
 1968SOL    HW1 5938   4.363   4.066   0.158
 1968SOL    HW2 5939   4.329   3.923   0.121
 1969SOL     OW 5940   1.050   2.218   2.543
 1969SOL    HW1 5941   0.965   2.202   2.585
 1969SOL    HW2 5942   1.034   2.202   2.450
 1970SOL     OW 5943   1.677   2.500   0.128
 1970SOL    HW1 5944   1.739   2.535   0.192
 1970SOL    HW2 5945   1.670   2.407   0.149
 1971SOL     OW 5946   4.790   4.891   4.153
 1971SOL    HW1 5947   4.745   4.934   4.080
 1971SOL    HW2 5948   4.721   4.876   4.218
 1972SOL     OW 5949   1.938   0.946   0.485
 1972SOL    HW1 5950   1.965   1.037   0.474
 1972SOL    HW2 5951   1.905   0.921   0.398
 1973SOL     OW 5952   0.539   1.224   2.301
 1973SOL    HW1 5953   0.490   1.277   2.364
 1973SOL    HW2 5954   0.530   1.134   2.333
 1974SOL     OW 5955   2.457   4.104   1.445
 1974SOL    HW1 5956   2.546   4.068   1.437
 1974SOL    HW2 5957   2.408   4.061   1.375
 1975SOL     OW 5958   2.901   1.876   3.777
 1975SOL    HW1 5959   2.871   1.786   3.791
 1975SOL    HW2 5960   2.990   1.878   3.813
 1976SOL     OW 5961   4.217   0.221   0.284
 1976SOL    HW1 5962   4.203   0.315   0.275
 1976SOL    HW2 5963   4.289   0.201   0.224
 1977SOL     OW 5964   3.843   3.250   2.021
 1977SOL    HW1 5965   3.748   3.255   2.019
 1977SOL    HW2 5966   3.868   3.291   2.104
 1978SOL     OW 5967   2.257   0.118   2.547
 1978SOL    HW1 5968   2.285   0.160   2.466
 1978SOL    HW2 5969   2.249   0.026   2.525
 1979SOL     OW 5970   0.673   0.287   0.672
 1979SOL    HW1 5971   0.579   0.298   0.682
 1979SOL    HW2 5972   0.689   0.195   0.691
 1980SOL     OW 5973   0.548   3.166   2.725
 1980SOL    HW1 5974   0.554   3.091   2.786
 1980SOL    HW2 5975   0.463   3.155   2.683
 1981SOL     OW 5976   3.971   1.038   4.555
 1981SOL    HW1 5977   3.915   1.075   4.487
 1981SOL    HW2 5978   3.947   1.087   4.634
 1982SOL     OW 5979   1.716   4.030   2.146
 1982SOL    HW1 5980   1.766   4.110   2.124
 1982SOL    HW2 5981   1.628   4.048   2.115
 1983SOL     OW 5982   0.521   2.714   0.630
 1983SOL    HW1 5983   0.607   2.750   0.653
 1983SOL    HW2 5984   0.540   2.642   0.570
 1984SOL     OW 5985   4.911   3.952   0.395
 1984SOL    HW1 5986   4.850   3.966   0.322
 1984SOL    HW2 5987   4.996   3.977   0.360
 1985SOL     OW 5988   3.610   4.908   4.052
 1985SOL    HW1 5989   3.558   4.942   3.980
 1985SOL    HW2 5990   3.547   4.890   4.122
 1986SOL     OW 5991   4.337   2.403   0.935
 1986SOL    HW1 5992   4.417   2.442   0.901
 1986SOL    HW2 5993   4.268   2.465   0.912
 1987SOL     OW 5994   3.242   4.426   0.665
 1987SOL    HW1 5995   3.220   4.511   0.628
 1987SOL    HW2 5996   3.271   4.374   0.590
 1988SOL     OW 5997   3.760   2.713   2.517
 1988SOL    HW1 5998   3.719   2.702   2.431
 1988SOL    HW2 5999   3.687   2.726   2.578
 1989SOL     OW 6000   3.284   2.165   3.919
 1989SOL    HW1 6001   3.302   2.253   3.953
 1989SOL    HW2 6002   3.369   2.134   3.889
 1990SOL     OW 6003   4.143   3.474   1.230
 1990SOL    HW1 6004   4.122   3.447   1.320
 1990SOL    HW2 6005   4.228   3.433   1.212
 1991SOL     OW 6006   0.060   3.801   2.034
 1991SOL    HW1 6007   0.105   3.717   2.025
 1991SOL    HW2 6008   0.130   3.863   2.056
 1992SOL     OW 6009   2.807   2.916   4.671
 1992SOL    HW1 6010   2.877   2.943   4.612
 1992SOL    HW2 6011   2.727   2.924   4.620
 1993SOL     OW 6012   1.597   4.771   1.902
 1993SOL    HW1 6013   1.604   4.691   1.955
 1993SOL    HW2 6014   1.547   4.831   1.956
 1994SOL     OW 6015   4.269   1.082   4.581
 1994SOL    HW1 6016   4.252   1.071   4.675
 1994SOL    HW2 6017   4.185   1.065   4.539
 1995SOL     OW 6018   0.755   2.475   2.324
 1995SOL    HW1 6019   0.800   2.496   2.406
 1995SOL    HW2 6020   0.788   2.388   2.301
 1996SOL     OW 6021   3.720   2.040   1.998
 1996SOL    HW1 6022   3.689   2.065   2.085
 1996SOL    HW2 6023   3.806   2.001   2.013
 1997SOL     OW 6024   4.841   0.200   1.554
 1997SOL    HW1 6025   4.897   0.140   1.504
 1997SOL    HW2 6026   4.752   0.182   1.524
 1998SOL     OW 6027   2.907   2.163   2.314
 1998SOL    HW1 6028   2.920   2.077   2.355
 1998SOL    HW2 6029   2.819   2.159   2.277
 1999SOL     OW 6030   4.625   0.525   0.687
 1999SOL    HW1 6031   4.719   0.531   0.675
 1999SOL    HW2 6032   4.602   0.437   0.655
 2000SOL     OW 6033   3.554   0.274   0.347
 2000SOL    HW1 6034   3.617   0.220   0.394
 2000SOL    HW2 6035   3.473   0.265   0.397
 2001SOL     OW 6036   0.771   4.607   1.444
 2001SOL    HW1 6037   0.836   4.597   1.514
 2001SOL    HW2 6038   0.690   4.575   1.482
 2002SOL     OW 6039   3.570   2.329   1.339
 2002SOL    HW1 6040   3.533   2.242   1.321
 2002SOL    HW2 6041   3.662   2.313   1.358
 2003SOL     OW 6042   2.721   0.282   0.354
 2003SOL    HW1 6043   2.756   0.304   0.268
 2003SOL    HW2 6044   2.685   0.194   0.344
 2004SOL     OW 6045   0.963   4.464   3.971
 2004SOL    HW1 6046   0.882   4.502   4.006
 2004SOL    HW2 6047   0.934   4.403   3.904
 2005SOL     OW 6048   3.502   0.919   2.941
 2005SOL    HW1 6049   3.442   0.965   2.998
 2005SOL    HW2 6050   3.526   0.840   2.990
 2006SOL     OW 6051   4.115   2.780   3.560
 2006SOL    HW1 6052   4.192   2.815   3.515
 2006SOL    HW2 6053   4.103   2.838   3.636
 2007SOL     OW 6054   0.832   4.849   2.610
 2007SOL    HW1 6055   0.820   4.773   2.666
 2007SOL    HW2 6056   0.926   4.851   2.590
 2008SOL     OW 6057   2.151   0.027   4.421
 2008SOL    HW1 6058   2.165   0.015   4.515
 2008SOL    HW2 6059   2.120  -0.058   4.390
 2009SOL     OW 6060   3.339   2.403   4.357
 2009SOL    HW1 6061   3.285   2.474   4.391
 2009SOL    HW2 6062   3.283   2.359   4.293
 2010SOL     OW 6063   2.151   4.521   1.445
 2010SOL    HW1 6064   2.087   4.522   1.517
 2010SOL    HW2 6065   2.236   4.519   1.489
 2011SOL     OW 6066   4.305   1.344   1.071
 2011SOL    HW1 6067   4.366   1.325   1.142
 2011SOL    HW2 6068   4.356   1.333   0.991
 2012SOL     OW 6069   3.792   3.240   0.064
 2012SOL    HW1 6070   3.719   3.249   0.125
 2012SOL    HW2 6071   3.753   3.258  -0.022
 2013SOL     OW 6072   4.440   3.782   0.553
 2013SOL    HW1 6073   4.469   3.717   0.488
 2013SOL    HW2 6074   4.515   3.793   0.610
 2014SOL     OW 6075   4.178   1.970   2.933
 2014SOL    HW1 6076   4.257   1.947   2.981
 2014SOL    HW2 6077   4.109   1.975   2.999
 2015SOL     OW 6078   0.703   2.442   3.570
 2015SOL    HW1 6079   0.654   2.393   3.504
 2015SOL    HW2 6080   0.637   2.498   3.612
 2016SOL     OW 6081   2.798   4.100   2.423
 2016SOL    HW1 6082   2.760   4.093   2.511
 2016SOL    HW2 6083   2.797   4.010   2.389
 2017SOL     OW 6084   2.373   0.927   4.649
 2017SOL    HW1 6085   2.451   0.941   4.596
 2017SOL    HW2 6086   2.407   0.916   4.738
 2018SOL     OW 6087   1.283   0.567   4.805
 2018SOL    HW1 6088   1.289   0.564   4.900
 2018SOL    HW2 6089   1.191   0.547   4.786
 2019SOL     OW 6090   3.290   1.479   1.016
 2019SOL    HW1 6091   3.355   1.503   1.082
 2019SOL    HW2 6092   3.325   1.400   0.975
 2020SOL     OW 6093   3.918   4.550   4.114
 2020SOL    HW1 6094   3.936   4.643   4.118
 2020SOL    HW2 6095   3.920   4.528   4.021
 2021SOL     OW 6096   0.777   4.168   1.229
 2021SOL    HW1 6097   0.842   4.150   1.297
 2021SOL    HW2 6098   0.730   4.085   1.218
 2022SOL     OW 6099   2.709   0.645   3.908
 2022SOL    HW1 6100   2.784   0.680   3.957
 2022SOL    HW2 6101   2.667   0.723   3.871
 2023SOL     OW 6102   1.403   1.062   3.775
 2023SOL    HW1 6103   1.485   1.039   3.732
 2023SOL    HW2 6104   1.429   1.101   3.858
 2024SOL     OW 6105   3.271   0.642   4.036
 2024SOL    HW1 6106   3.195   0.583   4.034
 2024SOL    HW2 6107   3.239   0.721   4.080
 2025SOL     OW 6108   4.663   1.205   4.356
 2025SOL    HW1 6109   4.601   1.156   4.302
 2025SOL    HW2 6110   4.611   1.234   4.431
 2026SOL     OW 6111   0.867   1.853   1.376
 2026SOL    HW1 6112   0.910   1.794   1.313
 2026SOL    HW2 6113   0.940   1.888   1.428
 2027SOL     OW 6114   4.224   0.907   3.177
 2027SOL    HW1 6115   4.142   0.940   3.213
 2027SOL    HW2 6116   4.289   0.921   3.246
 2028SOL     OW 6117   3.038   3.973   1.143
 2028SOL    HW1 6118   3.114   4.022   1.113
 2028SOL    HW2 6119   2.966   4.004   1.089
 2029SOL     OW 6120   4.783   3.821   4.785
 2029SOL    HW1 6121   4.835   3.749   4.822
 2029SOL    HW2 6122   4.695   3.807   4.820
 2030SOL     OW 6123   3.219   2.699   0.559
 2030SOL    HW1 6124   3.189   2.783   0.592
 2030SOL    HW2 6125   3.311   2.695   0.583
 2031SOL     OW 6126   0.074   2.954   0.587
 2031SOL    HW1 6127   0.082   2.859   0.594
 2031SOL    HW2 6128   0.158   2.983   0.552
 2032SOL     OW 6129   2.817   2.682   2.689
 2032SOL    HW1 6130   2.911   2.692   2.697
 2032SOL    HW2 6131   2.793   2.739   2.616
 2033SOL     OW 6132   1.868   4.572   4.817
 2033SOL    HW1 6133   1.856   4.663   4.792
 2033SOL    HW2 6134   1.859   4.523   4.735
 2034SOL     OW 6135   4.529   4.350   2.975
 2034SOL    HW1 6136   4.515   4.390   2.889
 2034SOL    HW2 6137   4.607   4.393   3.009
 2035SOL     OW 6138   0.723   2.115   3.766
 2035SOL    HW1 6139   0.775   2.041   3.796
 2035SOL    HW2 6140   0.680   2.083   3.687
 2036SOL     OW 6141   0.874   3.823   3.586
 2036SOL    HW1 6142   0.867   3.757   3.516
 2036SOL    HW2 6143   0.815   3.792   3.654
 2037SOL     OW 6144   1.864   2.653   4.835
 2037SOL    HW1 6145   1.797   2.687   4.776
 2037SOL    HW2 6146   1.820   2.582   4.882
 2038SOL     OW 6147   0.947   4.625   3.655
 2038SOL    HW1 6148   0.995   4.626   3.738
 2038SOL    HW2 6149   0.857   4.646   3.679
 2039SOL     OW 6150   1.231   0.878   4.510
 2039SOL    HW1 6151   1.156   0.819   4.508
 2039SOL    HW2 6152   1.293   0.837   4.571
 2040SOL     OW 6153   0.523   0.693   2.824
 2040SOL    HW1 6154   0.595   0.635   2.800
 2040SOL    HW2 6155   0.451   0.635   2.845
 2041SOL     OW 6156   0.863   4.432   2.262
 2041SOL    HW1 6157   0.865   4.488   2.340
 2041SOL    HW2 6158   0.955   4.419   2.239
 2042SOL     OW 6159   1.846   0.798   0.262
 2042SOL    HW1 6160   1.840   0.706   0.289
 2042SOL    HW2 6161   1.879   0.794   0.173
 2043SOL     OW 6162   1.558   2.270   1.767
 2043SOL    HW1 6163   1.497   2.305   1.702
 2043SOL    HW2 6164   1.613   2.344   1.791
 2044SOL     OW 6165   4.487   3.460   2.948
 2044SOL    HW1 6166   4.415   3.475   2.885
 2044SOL    HW2 6167   4.520   3.373   2.925
 2045SOL     OW 6168   3.008   2.171   2.039
 2045SOL    HW1 6169   2.955   2.174   2.118
 2045SOL    HW2 6170   3.050   2.257   2.034
 2046SOL     OW 6171   2.070   4.435   0.483
 2046SOL    HW1 6172   2.125   4.374   0.435
 2046SOL    HW2 6173   2.131   4.500   0.518
 2047SOL     OW 6174   4.475   4.792   3.107
 2047SOL    HW1 6175   4.570   4.804   3.104
 2047SOL    HW2 6176   4.450   4.772   3.017
 2048SOL     OW 6177   1.381   4.351   2.588
 2048SOL    HW1 6178   1.371   4.292   2.514
 2048SOL    HW2 6179   1.366   4.297   2.665
 2049SOL     OW 6180   0.546   3.779   0.975
 2049SOL    HW1 6181   0.557   3.730   0.894
 2049SOL    HW2 6182   0.480   3.846   0.954
 2050SOL     OW 6183   0.950   2.854   1.950
 2050SOL    HW1 6184   0.921   2.780   1.896
 2050SOL    HW2 6185   0.959   2.926   1.887
 2051SOL     OW 6186   4.809   4.836   3.548
 2051SOL    HW1 6187   4.721   4.849   3.512
 2051SOL    HW2 6188   4.842   4.758   3.504
 2052SOL     OW 6189   2.387   0.980   0.433
 2052SOL    HW1 6190   2.321   1.040   0.399
 2052SOL    HW2 6191   2.341   0.931   0.502
 2053SOL     OW 6192   4.865   3.929   2.371
 2053SOL    HW1 6193   4.880   3.881   2.452
 2053SOL    HW2 6194   4.845   3.860   2.307
 2054SOL     OW 6195   1.430   1.339   0.940
 2054SOL    HW1 6196   1.519   1.373   0.938
 2054SOL    HW2 6197   1.421   1.290   0.858
 2055SOL     OW 6198   4.868   1.038   4.332
 2055SOL    HW1 6199   4.824   1.041   4.247
 2055SOL    HW2 6200   4.812   1.090   4.390
 2056SOL     OW 6201   2.558   3.887   1.918
 2056SOL    HW1 6202   2.639   3.936   1.904
 2056SOL    HW2 6203   2.518   3.881   1.831
 2057SOL     OW 6204   1.664   4.882   3.403
 2057SOL    HW1 6205   1.672   4.845   3.491
 2057SOL    HW2 6206   1.744   4.933   3.391
 2058SOL     OW 6207   2.639   2.492   2.706
 2058SOL    HW1 6208   2.693   2.567   2.680
 2058SOL    HW2 6209   2.564   2.531   2.750
 2059SOL     OW 6210   4.491   0.626   1.027
 2059SOL    HW1 6211   4.531   0.569   1.094
 2059SOL    HW2 6212   4.447   0.566   0.968
 2060SOL     OW 6213   1.782   0.010   2.219
 2060SOL    HW1 6214   1.760  -0.061   2.279
 2060SOL    HW2 6215   1.869   0.039   2.247
 2061SOL     OW 6216   1.165   1.609   3.399
 2061SOL    HW1 6217   1.206   1.672   3.457
 2061SOL    HW2 6218   1.186   1.524   3.438
 2062SOL     OW 6219   4.069   0.245   4.351
 2062SOL    HW1 6220   4.019   0.198   4.418
 2062SOL    HW2 6221   4.047   0.337   4.365
 2063SOL     OW 6222   4.663   1.291   2.543
 2063SOL    HW1 6223   4.672   1.202   2.579
 2063SOL    HW2 6224   4.586   1.286   2.487
 2064SOL     OW 6225   3.530   2.470   0.801
 2064SOL    HW1 6226   3.583   2.466   0.880
 2064SOL    HW2 6227   3.548   2.387   0.756
 2065SOL     OW 6228   4.673   0.853   2.153
 2065SOL    HW1 6229   4.746   0.907   2.124
 2065SOL    HW2 6230   4.633   0.902   2.225
 2066SOL     OW 6231   1.761   4.559   1.374
 2066SOL    HW1 6232   1.679   4.527   1.335
 2066SOL    HW2 6233   1.778   4.641   1.329
 2067SOL     OW 6234   0.118   2.491   1.951
 2067SOL    HW1 6235   0.072   2.530   1.877
 2067SOL    HW2 6236   0.054   2.432   1.991
 2068SOL     OW 6237   3.786   0.953   0.561
 2068SOL    HW1 6238   3.704   0.905   0.550
 2068SOL    HW2 6239   3.763   1.030   0.612
 2069SOL     OW 6240   3.948   2.988   2.995
 2069SOL    HW1 6241   3.962   3.051   2.924
 2069SOL    HW2 6242   3.900   3.038   3.061
 2070SOL     OW 6243   2.964   4.716   2.641
 2070SOL    HW1 6244   2.979   4.742   2.732
 2070SOL    HW2 6245   3.045   4.739   2.596
 2071SOL     OW 6246   3.864   1.924   0.668
 2071SOL    HW1 6247   3.769   1.938   0.667
 2071SOL    HW2 6248   3.899   1.992   0.611
 2072SOL     OW 6249   2.555   3.626   2.906
 2072SOL    HW1 6250   2.476   3.667   2.870
 2072SOL    HW2 6251   2.555   3.538   2.868
 2073SOL     OW 6252   1.685   1.095   3.699
 2073SOL    HW1 6253   1.768   1.065   3.735
 2073SOL    HW2 6254   1.699   1.097   3.605
 2074SOL     OW 6255   2.434   0.395   2.017
 2074SOL    HW1 6256   2.368   0.336   1.982
 2074SOL    HW2 6257   2.481   0.343   2.082
 2075SOL     OW 6258   3.099   4.703   0.235
 2075SOL    HW1 6259   3.134   4.792   0.236
 2075SOL    HW2 6260   3.050   4.697   0.153
 2076SOL     OW 6261   1.040   4.434   0.217
 2076SOL    HW1 6262   1.108   4.408   0.154
 2076SOL    HW2 6263   1.089   4.474   0.289
 2077SOL     OW 6264   0.354   1.628   0.920
 2077SOL    HW1 6265   0.416   1.700   0.927
 2077SOL    HW2 6266   0.317   1.636   0.832
 2078SOL     OW 6267   2.379   2.744   1.664
 2078SOL    HW1 6268   2.420   2.659   1.683
 2078SOL    HW2 6269   2.313   2.723   1.598
 2079SOL     OW 6270   3.177   2.161   3.055
 2079SOL    HW1 6271   3.258   2.182   3.009
 2079SOL    HW2 6272   3.203   2.144   3.145
 2080SOL     OW 6273   4.635   0.221   0.903
 2080SOL    HW1 6274   4.721   0.258   0.918
 2080SOL    HW2 6275   4.619   0.235   0.809
 2081SOL     OW 6276   0.669   1.743   1.525
 2081SOL    HW1 6277   0.604   1.808   1.552
 2081SOL    HW2 6278   0.731   1.792   1.471
 2082SOL     OW 6279   2.301   1.865   4.908
 2082SOL    HW1 6280   2.394   1.866   4.884
 2082SOL    HW2 6281   2.288   1.945   4.958
 2083SOL     OW 6282   1.021   2.792   2.764
 2083SOL    HW1 6283   1.088   2.844   2.808
 2083SOL    HW2 6284   0.945   2.796   2.822
 2084SOL     OW 6285   1.442   2.722   0.291
 2084SOL    HW1 6286   1.359   2.753   0.254
 2084SOL    HW2 6287   1.507   2.743   0.224
 2085SOL     OW 6288   2.261   4.786   2.876
 2085SOL    HW1 6289   2.277   4.701   2.917
 2085SOL    HW2 6290   2.326   4.845   2.916
 2086SOL     OW 6291   4.731   3.576   2.965
 2086SOL    HW1 6292   4.691   3.660   2.986
 2086SOL    HW2 6293   4.659   3.522   2.934
 2087SOL     OW 6294   0.730   2.340   0.004
 2087SOL    HW1 6295   0.681   2.422   0.012
 2087SOL    HW2 6296   0.747   2.331  -0.089
 2088SOL     OW 6297   4.079   2.336   4.896
 2088SOL    HW1 6298   4.171   2.363   4.891
 2088SOL    HW2 6299   4.052   2.327   4.805
 2089SOL     OW 6300   2.072   3.317   4.616
 2089SOL    HW1 6301   2.112   3.248   4.562
 2089SOL    HW2 6302   2.052   3.274   4.699
 2090SOL     OW 6303   0.419   3.954   1.280
 2090SOL    HW1 6304   0.417   4.049   1.265
 2090SOL    HW2 6305   0.512   3.933   1.285
 2091SOL     OW 6306   2.876   2.623   2.291
 2091SOL    HW1 6307   2.834   2.690   2.345
 2091SOL    HW2 6308   2.834   2.631   2.206
 2092SOL     OW 6309   0.797   2.121   0.478
 2092SOL    HW1 6310   0.719   2.167   0.510
 2092SOL    HW2 6311   0.820   2.166   0.397
 2093SOL     OW 6312   1.751   0.347   3.374
 2093SOL    HW1 6313   1.740   0.350   3.470
 2093SOL    HW2 6314   1.760   0.254   3.354
 2094SOL     OW 6315   1.061   2.843   3.942
 2094SOL    HW1 6316   1.143   2.795   3.936
 2094SOL    HW2 6317   1.013   2.819   3.863
 2095SOL     OW 6318   1.913   2.039   1.958
 2095SOL    HW1 6319   1.971   2.107   1.923
 2095SOL    HW2 6320   1.858   2.085   2.021
 2096SOL     OW 6321   2.598   3.352   0.516
 2096SOL    HW1 6322   2.686   3.372   0.547
 2096SOL    HW2 6323   2.540   3.403   0.572
 2097SOL     OW 6324   4.219   1.911   0.504
 2097SOL    HW1 6325   4.297   1.868   0.469
 2097SOL    HW2 6326   4.251   1.966   0.575
 2098SOL     OW 6327   0.051   4.158   4.352
 2098SOL    HW1 6328   0.019   4.139   4.263
 2098SOL    HW2 6329   0.112   4.231   4.340
 2099SOL     OW 6330   1.005   3.942   4.621
 2099SOL    HW1 6331   1.019   3.858   4.665
 2099SOL    HW2 6332   0.939   3.987   4.674
 2100SOL     OW 6333   4.067   1.177   1.787
 2100SOL    HW1 6334   4.108   1.093   1.810
 2100SOL    HW2 6335   4.047   1.169   1.694
 2101SOL     OW 6336   1.421   3.729   3.919
 2101SOL    HW1 6337   1.387   3.790   3.853
 2101SOL    HW2 6338   1.445   3.784   3.993
 2102SOL     OW 6339   3.840   3.549   2.197
 2102SOL    HW1 6340   3.763   3.496   2.177
 2102SOL    HW2 6341   3.880   3.566   2.112
 2103SOL     OW 6342   4.092   4.813   0.528
 2103SOL    HW1 6343   4.141   4.782   0.604
 2103SOL    HW2 6344   4.157   4.817   0.458
 2104SOL     OW 6345   2.448   1.766   2.621
 2104SOL    HW1 6346   2.509   1.725   2.683
 2104SOL    HW2 6347   2.442   1.704   2.548
 2105SOL     OW 6348   1.756   1.405   1.360
 2105SOL    HW1 6349   1.764   1.367   1.447
 2105SOL    HW2 6350   1.673   1.371   1.326
 2106SOL     OW 6351   2.087   1.607   2.171
 2106SOL    HW1 6352   2.122   1.530   2.125
 2106SOL    HW2 6353   2.091   1.677   2.106
 2107SOL     OW 6354   4.132   4.365   4.790
 2107SOL    HW1 6355   4.166   4.371   4.879
 2107SOL    HW2 6356   4.194   4.415   4.737
 2108SOL     OW 6357   3.444   2.750   0.303
 2108SOL    HW1 6358   3.502   2.817   0.265
 2108SOL    HW2 6359   3.503   2.677   0.323
 2109SOL     OW 6360   2.017   3.852   4.041
 2109SOL    HW1 6361   1.960   3.828   4.114
 2109SOL    HW2 6362   1.978   3.810   3.964
 2110SOL     OW 6363   4.459   3.591   3.181
 2110SOL    HW1 6364   4.465   3.533   3.105
 2110SOL    HW2 6365   4.493   3.540   3.254
 2111SOL     OW 6366   3.418   2.107   1.205
 2111SOL    HW1 6367   3.365   2.178   1.170
 2111SOL    HW2 6368   3.402   2.033   1.146
 2112SOL     OW 6369   1.212   2.196   0.483
 2112SOL    HW1 6370   1.208   2.130   0.414
 2112SOL    HW2 6371   1.239   2.276   0.438
 2113SOL     OW 6372   4.823   1.396   0.408
 2113SOL    HW1 6373   4.903   1.368   0.453
 2113SOL    HW2 6374   4.854   1.433   0.325
 2114SOL     OW 6375   0.316   3.766   1.875
 2114SOL    HW1 6376   0.283   3.835   1.818
 2114SOL    HW2 6377   0.401   3.798   1.905
 2115SOL     OW 6378   2.545   1.313   3.113
 2115SOL    HW1 6379   2.465   1.347   3.074
 2115SOL    HW2 6380   2.580   1.386   3.164
 2116SOL     OW 6381   3.979   1.123   1.515
 2116SOL    HW1 6382   3.919   1.195   1.498
 2116SOL    HW2 6383   4.043   1.128   1.443
 2117SOL     OW 6384   4.724   1.165   2.260
 2117SOL    HW1 6385   4.726   1.133   2.350
 2117SOL    HW2 6386   4.668   1.242   2.262
 2118SOL     OW 6387   0.008   2.999   0.866
 2118SOL    HW1 6388   0.037   2.971   0.779
 2118SOL    HW2 6389  -0.064   3.059   0.848
 2119SOL     OW 6390   4.689   1.054   4.066
 2119SOL    HW1 6391   4.724   0.965   4.062
 2119SOL    HW2 6392   4.598   1.043   4.094
 2120SOL     OW 6393   2.045   2.530   2.362
 2120SOL    HW1 6394   2.117   2.576   2.407
 2120SOL    HW2 6395   2.086   2.451   2.327
 2121SOL     OW 6396   0.377   2.326   3.708
 2121SOL    HW1 6397   0.453   2.323   3.766
 2121SOL    HW2 6398   0.412   2.309   3.621
 2122SOL     OW 6399   2.110   0.238   0.908
 2122SOL    HW1 6400   2.175   0.305   0.928
 2122SOL    HW2 6401   2.102   0.187   0.989
 2123SOL     OW 6402   3.179   2.734   0.249
 2123SOL    HW1 6403   3.270   2.710   0.227
 2123SOL    HW2 6404   3.182   2.754   0.342
 2124SOL     OW 6405   3.442   3.567   2.674
 2124SOL    HW1 6406   3.385   3.516   2.616
 2124SOL    HW2 6407   3.460   3.510   2.748
 2125SOL     OW 6408   1.726   2.649   1.310
 2125SOL    HW1 6409   1.758   2.693   1.389
 2125SOL    HW2 6410   1.676   2.574   1.343
 2126SOL     OW 6411   0.584   0.835   3.916
 2126SOL    HW1 6412   0.514   0.859   3.978
 2126SOL    HW2 6413   0.657   0.809   3.972
 2127SOL     OW 6414   2.452   4.905   3.040
 2127SOL    HW1 6415   2.496   4.966   3.100
 2127SOL    HW2 6416   2.499   4.823   3.052
 2128SOL     OW 6417   1.695   3.781   0.832
 2128SOL    HW1 6418   1.671   3.745   0.747
 2128SOL    HW2 6419   1.625   3.753   0.891
 2129SOL     OW 6420   1.901   3.109   4.438
 2129SOL    HW1 6421   1.867   3.064   4.516
 2129SOL    HW2 6422   1.896   3.043   4.369
 2130SOL     OW 6423   4.805   3.190   3.427
 2130SOL    HW1 6424   4.783   3.103   3.393
 2130SOL    HW2 6425   4.900   3.185   3.444
 2131SOL     OW 6426   2.949   3.270   4.470
 2131SOL    HW1 6427   2.878   3.208   4.488
 2131SOL    HW2 6428   3.029   3.217   4.477
 2132SOL     OW 6429   1.613   0.173   3.067
 2132SOL    HW1 6430   1.542   0.232   3.044
 2132SOL    HW2 6431   1.670   0.173   2.989
 2133SOL     OW 6432   4.750   3.190   4.357
 2133SOL    HW1 6433   4.779   3.148   4.438
 2133SOL    HW2 6434   4.808   3.154   4.289
 2134SOL     OW 6435   4.167   1.095   3.611
 2134SOL    HW1 6436   4.074   1.120   3.606
 2134SOL    HW2 6437   4.211   1.155   3.551
 2135SOL     OW 6438   1.935   4.764   2.591
 2135SOL    HW1 6439   1.944   4.824   2.666
 2135SOL    HW2 6440   2.017   4.772   2.544
 2136SOL     OW 6441   0.323   4.441   3.805
 2136SOL    HW1 6442   0.307   4.396   3.888
 2136SOL    HW2 6443   0.359   4.526   3.830
 2137SOL     OW 6444   1.018   0.520   4.801
 2137SOL    HW1 6445   0.983   0.445   4.753
 2137SOL    HW2 6446   0.971   0.595   4.765
 2138SOL     OW 6447   0.845   0.716   1.773
 2138SOL    HW1 6448   0.929   0.761   1.771
 2138SOL    HW2 6449   0.782   0.783   1.796
 2139SOL     OW 6450   1.048   1.943   1.549
 2139SOL    HW1 6451   0.955   1.956   1.569
 2139SOL    HW2 6452   1.083   1.901   1.627
 2140SOL     OW 6453   1.206   3.960   2.207
 2140SOL    HW1 6454   1.121   4.001   2.192
 2140SOL    HW2 6455   1.185   3.881   2.258
 2141SOL     OW 6456   2.821   3.678   2.796
 2141SOL    HW1 6457   2.758   3.694   2.726
 2141SOL    HW2 6458   2.768   3.649   2.870
 2142SOL     OW 6459   3.249   3.191   0.803
 2142SOL    HW1 6460   3.308   3.203   0.878
 2142SOL    HW2 6461   3.281   3.253   0.738
 2143SOL     OW 6462   3.581   4.433   4.276
 2143SOL    HW1 6463   3.669   4.398   4.291
 2143SOL    HW2 6464   3.556   4.398   4.190
 2144SOL     OW 6465   2.855   4.330   2.253
 2144SOL    HW1 6466   2.834   4.282   2.333
 2144SOL    HW2 6467   2.921   4.394   2.280
 2145SOL     OW 6468   2.126   0.605   0.566
 2145SOL    HW1 6469   2.085   0.584   0.650
 2145SOL    HW2 6470   2.156   0.695   0.577
 2146SOL     OW 6471   4.207   1.916   3.437
 2146SOL    HW1 6472   4.251   1.910   3.353
 2146SOL    HW2 6473   4.239   1.998   3.475
 2147SOL     OW 6474   0.898   1.568   1.471
 2147SOL    HW1 6475   0.811   1.608   1.474
 2147SOL    HW2 6476   0.882   1.479   1.439
 2148SOL     OW 6477   3.445   4.355   1.723
 2148SOL    HW1 6478   3.407   4.316   1.644
 2148SOL    HW2 6479   3.530   4.312   1.732
 2149SOL     OW 6480   3.091   0.848   0.281
 2149SOL    HW1 6481   3.044   0.820   0.203
 2149SOL    HW2 6482   3.030   0.905   0.327
 2150SOL     OW 6483   2.237   1.199   3.252
 2150SOL    HW1 6484   2.142   1.199   3.251
 2150SOL    HW2 6485   2.262   1.209   3.160
 2151SOL     OW 6486   1.391   4.208   0.476
 2151SOL    HW1 6487   1.405   4.258   0.396
 2151SOL    HW2 6488   1.468   4.152   0.483
 2152SOL     OW 6489   2.415   1.158   2.776
 2152SOL    HW1 6490   2.384   1.069   2.760
 2152SOL    HW2 6491   2.497   1.146   2.825
 2153SOL     OW 6492   1.486   0.776   0.345
 2153SOL    HW1 6493   1.572   0.786   0.303
 2153SOL    HW2 6494   1.506   0.741   0.432
 2154SOL     OW 6495   0.201   3.952   0.574
 2154SOL    HW1 6496   0.242   3.869   0.598
 2154SOL    HW2 6497   0.236   4.015   0.638
 2155SOL     OW 6498   3.099   1.919   2.139
 2155SOL    HW1 6499   3.093   2.014   2.130
 2155SOL    HW2 6500   3.192   1.903   2.155
 2156SOL     OW 6501   3.920   3.888   4.008
 2156SOL    HW1 6502   3.957   3.947   4.072
 2156SOL    HW2 6503   3.982   3.815   4.004
 2157SOL     OW 6504   1.177   2.678   4.694
 2157SOL    HW1 6505   1.152   2.750   4.751
 2157SOL    HW2 6506   1.106   2.673   4.630
 2158SOL     OW 6507   0.302   1.521   3.619
 2158SOL    HW1 6508   0.307   1.444   3.675
 2158SOL    HW2 6509   0.216   1.559   3.636
 2159SOL     OW 6510   1.749   1.223   2.603
 2159SOL    HW1 6511   1.715   1.182   2.683
 2159SOL    HW2 6512   1.776   1.311   2.630
 2160SOL     OW 6513   2.675   0.521   3.550
 2160SOL    HW1 6514   2.686   0.608   3.513
 2160SOL    HW2 6515   2.614   0.477   3.490
 2161SOL     OW 6516   0.710   4.886   3.653
 2161SOL    HW1 6517   0.637   4.947   3.658
 2161SOL    HW2 6518   0.748   4.886   3.741
 2162SOL     OW 6519   3.509   1.566   3.042
 2162SOL    HW1 6520   3.516   1.646   3.094
 2162SOL    HW2 6521   3.494   1.497   3.107
 2163SOL     OW 6522   4.262   1.029   2.371
 2163SOL    HW1 6523   4.341   0.976   2.361
 2163SOL    HW2 6524   4.259   1.083   2.292
 2164SOL     OW 6525   1.532   0.768   2.874
 2164SOL    HW1 6526   1.604   0.818   2.835
 2164SOL    HW2 6527   1.502   0.710   2.804
 2165SOL     OW 6528   4.621   3.798   4.506
 2165SOL    HW1 6529   4.604   3.851   4.584
 2165SOL    HW2 6530   4.715   3.806   4.491
 2166SOL     OW 6531   2.424   0.168   4.576
 2166SOL    HW1 6532   2.416   0.088   4.524
 2166SOL    HW2 6533   2.381   0.235   4.525
 2167SOL     OW 6534   3.480   0.152   2.237
 2167SOL    HW1 6535   3.447   0.199   2.160
 2167SOL    HW2 6536   3.575   0.152   2.227
 2168SOL     OW 6537   1.177   2.239   2.977
 2168SOL    HW1 6538   1.120   2.179   2.928
 2168SOL    HW2 6539   1.227   2.181   3.035
 2169SOL     OW 6540   3.287   3.213   3.063
 2169SOL    HW1 6541   3.362   3.208   3.004
 2169SOL    HW2 6542   3.323   3.194   3.149
 2170SOL     OW 6543   4.513   3.349   4.329
 2170SOL    HW1 6544   4.475   3.373   4.413
 2170SOL    HW2 6545   4.580   3.285   4.350
 2171SOL     OW 6546   3.418   3.369   3.523
 2171SOL    HW1 6547   3.481   3.436   3.498
 2171SOL    HW2 6548   3.462   3.318   3.590
 2172SOL     OW 6549   0.487   3.855   4.052
 2172SOL    HW1 6550   0.579   3.861   4.078
 2172SOL    HW2 6551   0.449   3.792   4.113
 2173SOL     OW 6552   0.460   4.696   2.291
 2173SOL    HW1 6553   0.496   4.734   2.371
 2173SOL    HW2 6554   0.467   4.766   2.226
 2174SOL     OW 6555   2.306   0.788   1.379
 2174SOL    HW1 6556   2.279   0.880   1.381
 2174SOL    HW2 6557   2.329   0.772   1.287
 2175SOL     OW 6558   3.828   2.601   4.058
 2175SOL    HW1 6559   3.778   2.524   4.085
 2175SOL    HW2 6560   3.824   2.661   4.133
 2176SOL     OW 6561   4.881   0.421   1.016
 2176SOL    HW1 6562   4.844   0.506   0.992
 2176SOL    HW2 6563   4.976   0.435   1.013
 2177SOL     OW 6564   3.252   0.106   0.155
 2177SOL    HW1 6565   3.263   0.200   0.136
 2177SOL    HW2 6566   3.244   0.065   0.070
 2178SOL     OW 6567   0.891   4.234   1.903
 2178SOL    HW1 6568   0.806   4.258   1.865
 2178SOL    HW2 6569   0.919   4.311   1.952
 2179SOL     OW 6570   0.377   0.994   2.104
 2179SOL    HW1 6571   0.347   0.983   2.194
 2179SOL    HW2 6572   0.473   0.994   2.111
 2180SOL     OW 6573   2.790   2.042   4.184
 2180SOL    HW1 6574   2.726   2.107   4.213
 2180SOL    HW2 6575   2.857   2.043   4.253
 2181SOL     OW 6576   2.929   2.472   1.567
 2181SOL    HW1 6577   2.916   2.543   1.504
 2181SOL    HW2 6578   2.864   2.488   1.635
 2182SOL     OW 6579   3.156   1.350   1.663
 2182SOL    HW1 6580   3.075   1.386   1.698
 2182SOL    HW2 6581   3.162   1.386   1.574
 2183SOL     OW 6582   1.879   3.005   3.544
 2183SOL    HW1 6583   1.894   3.053   3.463
 2183SOL    HW2 6584   1.796   2.959   3.530
 2184SOL     OW 6585   1.026   0.379   3.388
 2184SOL    HW1 6586   1.087   0.448   3.361
 2184SOL    HW2 6587   1.082   0.305   3.410
 2185SOL     OW 6588   4.492   4.844   4.916
 2185SOL    HW1 6589   4.425   4.833   4.984
 2185SOL    HW2 6590   4.556   4.904   4.954
 2186SOL     OW 6591   4.839   0.936   4.645
 2186SOL    HW1 6592   4.818   0.869   4.710
 2186SOL    HW2 6593   4.807   0.900   4.563
 2187SOL     OW 6594   2.552   2.768   2.221
 2187SOL    HW1 6595   2.507   2.775   2.305
 2187SOL    HW2 6596   2.509   2.833   2.165
 2188SOL     OW 6597   0.998   4.079   3.623
 2188SOL    HW1 6598   0.983   3.985   3.615
 2188SOL    HW2 6599   1.029   4.105   3.536
 2189SOL     OW 6600   3.936   1.939   2.345
 2189SOL    HW1 6601   4.031   1.939   2.330
 2189SOL    HW2 6602   3.900   1.887   2.273
 2190SOL     OW 6603   3.718   3.507   4.156
 2190SOL    HW1 6604   3.683   3.483   4.241
 2190SOL    HW2 6605   3.760   3.428   4.123
 2191SOL     OW 6606   3.598   0.786   2.706
 2191SOL    HW1 6607   3.651   0.865   2.689
 2191SOL    HW2 6608   3.566   0.798   2.795
 2192SOL     OW 6609   2.492   4.230   0.199
 2192SOL    HW1 6610   2.479   4.141   0.165
 2192SOL    HW2 6611   2.529   4.279   0.126
 2193SOL     OW 6612   3.206   1.852   0.722
 2193SOL    HW1 6613   3.264   1.806   0.782
 2193SOL    HW2 6614   3.154   1.783   0.681
 2194SOL     OW 6615   4.683   3.623   2.015
 2194SOL    HW1 6616   4.641   3.598   2.098
 2194SOL    HW2 6617   4.774   3.639   2.038
 2195SOL     OW 6618   0.477   1.294   4.710
 2195SOL    HW1 6619   0.422   1.337   4.775
 2195SOL    HW2 6620   0.521   1.224   4.758
 2196SOL     OW 6621   0.666   4.332   0.891
 2196SOL    HW1 6622   0.673   4.387   0.968
 2196SOL    HW2 6623   0.599   4.267   0.914
 2197SOL     OW 6624   0.036   4.048   1.389
 2197SOL    HW1 6625   0.051   4.105   1.464
 2197SOL    HW2 6626   0.028   4.108   1.315
 2198SOL     OW 6627   0.057   4.532   4.855
 2198SOL    HW1 6628   0.146   4.545   4.822
 2198SOL    HW2 6629   0.069   4.484   4.937
 2199SOL     OW 6630   4.663   1.793   3.899
 2199SOL    HW1 6631   4.629   1.742   3.826
 2199SOL    HW2 6632   4.744   1.749   3.923
 2200SOL     OW 6633   0.805   1.058   3.101
 2200SOL    HW1 6634   0.896   1.068   3.129
 2200SOL    HW2 6635   0.790   0.964   3.102
 2201SOL     OW 6636   2.461   0.440   3.369
 2201SOL    HW1 6637   2.366   0.426   3.378
 2201SOL    HW2 6638   2.472   0.470   3.278
 2202SOL     OW 6639   3.801   3.945   0.330
 2202SOL    HW1 6640   3.709   3.925   0.310
 2202SOL    HW2 6641   3.804   4.040   0.336
 2203SOL     OW 6642   0.160   2.931   3.512
 2203SOL    HW1 6643   0.162   2.973   3.598
 2203SOL    HW2 6644   0.090   2.866   3.519
 2204SOL     OW 6645   1.267   4.553   0.084
 2204SOL    HW1 6646   1.281   4.598   0.167
 2204SOL    HW2 6647   1.285   4.619   0.017
 2205SOL     OW 6648   0.378   4.193   2.332
 2205SOL    HW1 6649   0.406   4.220   2.245
 2205SOL    HW2 6650   0.285   4.176   2.323
 2206SOL     OW 6651   0.927   1.930   2.604
 2206SOL    HW1 6652   1.007   1.919   2.657
 2206SOL    HW2 6653   0.879   1.999   2.648
 2207SOL     OW 6654   3.006   3.094   2.451
 2207SOL    HW1 6655   3.079   3.054   2.498
 2207SOL    HW2 6656   3.036   3.182   2.430
 2208SOL     OW 6657   0.903   1.977   2.200
 2208SOL    HW1 6658   0.835   1.930   2.248
 2208SOL    HW2 6659   0.889   1.952   2.108
 2209SOL     OW 6660   0.463   3.771   4.583
 2209SOL    HW1 6661   0.477   3.685   4.544
 2209SOL    HW2 6662   0.538   3.823   4.554
 2210SOL     OW 6663   0.149   3.212   4.679
 2210SOL    HW1 6664   0.087   3.284   4.679
 2210SOL    HW2 6665   0.160   3.188   4.771
 2211SOL     OW 6666   2.151   3.344   0.067
 2211SOL    HW1 6667   2.171   3.286   0.141
 2211SOL    HW2 6668   2.096   3.413   0.105
 2212SOL     OW 6669   1.888   1.917   0.881
 2212SOL    HW1 6670   1.825   1.977   0.841
 2212SOL    HW2 6671   1.845   1.832   0.878
 2213SOL     OW 6672   1.307   0.622   4.302
 2213SOL    HW1 6673   1.352   0.563   4.241
 2213SOL    HW2 6674   1.339   0.596   4.388
 2214SOL     OW 6675   3.709   0.420   4.821
 2214SOL    HW1 6676   3.716   0.447   4.730
 2214SOL    HW2 6677   3.678   0.329   4.817
 2215SOL     OW 6678   4.513   2.251   4.720
 2215SOL    HW1 6679   4.459   2.191   4.772
 2215SOL    HW2 6680   4.467   2.335   4.725
 2216SOL     OW 6681   4.187   0.241   3.342
 2216SOL    HW1 6682   4.233   0.322   3.365
 2216SOL    HW2 6683   4.239   0.204   3.271
 2217SOL     OW 6684   2.838   3.533   4.440
 2217SOL    HW1 6685   2.876   3.450   4.466
 2217SOL    HW2 6686   2.772   3.511   4.374
 2218SOL     OW 6687   1.979   3.614   0.850
 2218SOL    HW1 6688   1.935   3.549   0.796
 2218SOL    HW2 6689   2.072   3.602   0.832
 2219SOL     OW 6690   4.309   3.056   4.487
 2219SOL    HW1 6691   4.399   3.034   4.461
 2219SOL    HW2 6692   4.304   3.030   4.579
 2220SOL     OW 6693   4.642   3.244   1.743
 2220SOL    HW1 6694   4.680   3.157   1.758
 2220SOL    HW2 6695   4.706   3.290   1.690
 2221SOL     OW 6696   2.648   2.328   2.022
 2221SOL    HW1 6697   2.664   2.259   2.086
 2221SOL    HW2 6698   2.607   2.284   1.948
 2222SOL     OW 6699   0.915   3.526   0.596
 2222SOL    HW1 6700   0.848   3.594   0.587
 2222SOL    HW2 6701   0.977   3.544   0.525
 2223SOL     OW 6702   3.736   1.659   3.343
 2223SOL    HW1 6703   3.822   1.692   3.319
 2223SOL    HW2 6704   3.744   1.635   3.435
 2224SOL     OW 6705   0.555   2.363   1.020
 2224SOL    HW1 6706   0.532   2.418   0.945
 2224SOL    HW2 6707   0.615   2.417   1.072
 2225SOL     OW 6708   3.994   4.569   0.462
 2225SOL    HW1 6709   3.919   4.543   0.516
 2225SOL    HW2 6710   4.010   4.660   0.486
 2226SOL     OW 6711   0.096   2.944   0.052
 2226SOL    HW1 6712   0.168   2.945   0.115
 2226SOL    HW2 6713   0.060   3.033   0.055
 2227SOL     OW 6714   4.183   3.060   3.150
 2227SOL    HW1 6715   4.256   2.998   3.143
 2227SOL    HW2 6716   4.114   3.021   3.096
 2228SOL     OW 6717   2.220   3.174   4.409
 2228SOL    HW1 6718   2.182   3.099   4.363
 2228SOL    HW2 6719   2.160   3.246   4.392
 2229SOL     OW 6720   3.379   2.313   2.155
 2229SOL    HW1 6721   3.457   2.368   2.151
 2229SOL    HW2 6722   3.396   2.242   2.094
 2230SOL     OW 6723   0.078   0.401   2.682
 2230SOL    HW1 6724   0.083   0.328   2.743
 2230SOL    HW2 6725   0.056   0.361   2.598
 2231SOL     OW 6726   3.028   3.358   2.419
 2231SOL    HW1 6727   2.952   3.380   2.365
 2231SOL    HW2 6728   3.003   3.385   2.507
 2232SOL     OW 6729   2.565   4.131   1.706
 2232SOL    HW1 6730   2.536   4.157   1.618
 2232SOL    HW2 6731   2.653   4.169   1.714
 2233SOL     OW 6732   3.420   3.130   1.709
 2233SOL    HW1 6733   3.353   3.119   1.642
 2233SOL    HW2 6734   3.502   3.105   1.665
 2234SOL     OW 6735   2.177   1.536   1.499
 2234SOL    HW1 6736   2.151   1.582   1.419
 2234SOL    HW2 6737   2.257   1.579   1.527
 2235SOL     OW 6738   1.453   1.582   2.678
 2235SOL    HW1 6739   1.530   1.631   2.651
 2235SOL    HW2 6740   1.379   1.634   2.646
 2236SOL     OW 6741   1.268   2.638   3.954
 2236SOL    HW1 6742   1.262   2.657   3.860
 2236SOL    HW2 6743   1.354   2.597   3.965
 2237SOL     OW 6744   1.702   2.137   0.852
 2237SOL    HW1 6745   1.669   2.200   0.916
 2237SOL    HW2 6746   1.657   2.055   0.873
 2238SOL     OW 6747   2.196   0.534   0.004
 2238SOL    HW1 6748   2.138   0.546   0.079
 2238SOL    HW2 6749   2.223   0.442   0.010
 2239SOL     OW 6750   4.875   2.924   4.312
 2239SOL    HW1 6751   4.951   2.941   4.368
 2239SOL    HW2 6752   4.840   2.841   4.345
 2240SOL     OW 6753   2.721   3.105   1.884
 2240SOL    HW1 6754   2.747   3.141   1.799
 2240SOL    HW2 6755   2.788   3.041   1.905
 2241SOL     OW 6756   3.490   0.805   3.981
 2241SOL    HW1 6757   3.434   0.875   3.947
 2241SOL    HW2 6758   3.429   0.741   4.018
 2242SOL     OW 6759   1.090   4.307   3.243
 2242SOL    HW1 6760   0.995   4.307   3.258
 2242SOL    HW2 6761   1.099   4.306   3.148
 2243SOL     OW 6762   2.488   1.978   1.614
 2243SOL    HW1 6763   2.568   2.025   1.637
 2243SOL    HW2 6764   2.457   2.020   1.534
 2244SOL     OW 6765   3.947   1.799   4.309
 2244SOL    HW1 6766   3.904   1.877   4.344
 2244SOL    HW2 6767   3.910   1.789   4.222
 2245SOL     OW 6768   4.543   0.955   2.417
 2245SOL    HW1 6769   4.502   0.907   2.489
 2245SOL    HW2 6770   4.617   1.001   2.457
 2246SOL     OW 6771   0.505   1.804   3.664
 2246SOL    HW1 6772   0.556   1.875   3.626
 2246SOL    HW2 6773   0.508   1.735   3.597
 2247SOL     OW 6774   0.825   3.410   3.968
 2247SOL    HW1 6775   0.888   3.373   3.906
 2247SOL    HW2 6776   0.740   3.401   3.925
 2248SOL     OW 6777   0.410   2.676   0.038
 2248SOL    HW1 6778   0.348   2.737   0.078
 2248SOL    HW2 6779   0.354   2.610  -0.005
 2249SOL     OW 6780   2.737   3.817   3.166
 2249SOL    HW1 6781   2.810   3.759   3.187
 2249SOL    HW2 6782   2.659   3.765   3.184
 2250SOL     OW 6783   1.602   1.805   2.275
 2250SOL    HW1 6784   1.666   1.874   2.296
 2250SOL    HW2 6785   1.625   1.777   2.187
 2251SOL     OW 6786   2.884   1.814   1.971
 2251SOL    HW1 6787   2.841   1.897   1.989
 2251SOL    HW2 6788   2.972   1.824   2.007
 2252SOL     OW 6789   0.851   2.457   4.464
 2252SOL    HW1 6790   0.817   2.508   4.390
 2252SOL    HW2 6791   0.913   2.515   4.507
 2253SOL     OW 6792   4.345   3.343   4.097
 2253SOL    HW1 6793   4.403   3.289   4.044
 2253SOL    HW2 6794   4.379   3.337   4.186
 2254SOL     OW 6795   2.844   0.112   4.814
 2254SOL    HW1 6796   2.822   0.121   4.721
 2254SOL    HW2 6797   2.785   0.044   4.846
 2255SOL     OW 6798   1.718   2.170   1.546
 2255SOL    HW1 6799   1.632   2.183   1.586
 2255SOL    HW2 6800   1.775   2.233   1.591
 2256SOL     OW 6801   0.857   4.107   4.782
 2256SOL    HW1 6802   0.875   4.199   4.768
 2256SOL    HW2 6803   0.764   4.104   4.808
 2257SOL     OW 6804   1.333   1.968   0.863
 2257SOL    HW1 6805   1.381   1.968   0.946
 2257SOL    HW2 6806   1.242   1.983   0.887
 2258SOL     OW 6807   1.958   3.523   3.837
 2258SOL    HW1 6808   1.888   3.458   3.848
 2258SOL    HW2 6809   1.912   3.607   3.838
 2259SOL     OW 6810   3.298   4.024   3.540
 2259SOL    HW1 6811   3.275   3.931   3.539
 2259SOL    HW2 6812   3.228   4.067   3.492
 2260SOL     OW 6813   3.680   2.323   2.536
 2260SOL    HW1 6814   3.749   2.266   2.570
 2260SOL    HW2 6815   3.726   2.392   2.490
 2261SOL     OW 6816   4.808   4.841   2.001
 2261SOL    HW1 6817   4.753   4.903   2.050
 2261SOL    HW2 6818   4.832   4.889   1.921
 2262SOL     OW 6819   1.027   0.297   4.280
 2262SOL    HW1 6820   1.122   0.287   4.275
 2262SOL    HW2 6821   1.003   0.261   4.366
 2263SOL     OW 6822   0.385   4.187   2.824
 2263SOL    HW1 6823   0.362   4.215   2.912
 2263SOL    HW2 6824   0.301   4.161   2.784
 2264SOL     OW 6825   4.388   0.259   0.054
 2264SOL    HW1 6826   4.362   0.350   0.039
 2264SOL    HW2 6827   4.314   0.207   0.025
 2265SOL     OW 6828   4.779   2.162   2.853
 2265SOL    HW1 6829   4.708   2.125   2.800
 2265SOL    HW2 6830   4.735   2.213   2.920
 2266SOL     OW 6831   4.496   4.680   0.813
 2266SOL    HW1 6832   4.453   4.609   0.860
 2266SOL    HW2 6833   4.524   4.641   0.731
 2267SOL     OW 6834   4.530   3.600   0.362
 2267SOL    HW1 6835   4.588   3.530   0.333
 2267SOL    HW2 6836   4.570   3.681   0.328
 2268SOL     OW 6837   2.337   1.396   2.642
 2268SOL    HW1 6838   2.246   1.423   2.656
 2268SOL    HW2 6839   2.336   1.301   2.654
 2269SOL     OW 6840   0.775   0.394   0.905
 2269SOL    HW1 6841   0.755   0.352   0.821
 2269SOL    HW2 6842   0.692   0.435   0.931
 2270SOL     OW 6843   4.508   2.948   4.073
 2270SOL    HW1 6844   4.498   3.022   4.014
 2270SOL    HW2 6845   4.596   2.914   4.055
 2271SOL     OW 6846   2.740   1.792   4.278
 2271SOL    HW1 6847   2.754   1.865   4.218
 2271SOL    HW2 6848   2.695   1.830   4.353
 2272SOL     OW 6849   3.424   0.355   0.074
 2272SOL    HW1 6850   3.509   0.336   0.113
 2272SOL    HW2 6851   3.404   0.444   0.102
 2273SOL     OW 6852   4.886   4.493   1.655
 2273SOL    HW1 6853   4.871   4.504   1.749
 2273SOL    HW2 6854   4.830   4.559   1.614
 2274SOL     OW 6855   3.420   2.581   1.936
 2274SOL    HW1 6856   3.450   2.510   1.881
 2274SOL    HW2 6857   3.448   2.557   2.025
 2275SOL     OW 6858   4.481   2.067   2.350
 2275SOL    HW1 6859   4.567   2.101   2.377
 2275SOL    HW2 6860   4.488   2.057   2.255
 2276SOL     OW 6861   0.239   0.450   4.843
 2276SOL    HW1 6862   0.251   0.411   4.756
 2276SOL    HW2 6863   0.148   0.430   4.865
 2277SOL     OW 6864   4.918   4.397   2.749
 2277SOL    HW1 6865   4.931   4.483   2.789
 2277SOL    HW2 6866   4.887   4.415   2.661
 2278SOL     OW 6867   2.702   4.698   3.421
 2278SOL    HW1 6868   2.737   4.706   3.333
 2278SOL    HW2 6869   2.682   4.787   3.448
 2279SOL     OW 6870   3.258   2.076   0.306
 2279SOL    HW1 6871   3.280   2.087   0.398
 2279SOL    HW2 6872   3.184   2.016   0.305
 2280SOL     OW 6873   1.365   3.841   4.612
 2280SOL    HW1 6874   1.417   3.825   4.691
 2280SOL    HW2 6875   1.425   3.821   4.540
 2281SOL     OW 6876   1.583   0.469   0.738
 2281SOL    HW1 6877   1.652   0.452   0.803
 2281SOL    HW2 6878   1.507   0.497   0.791
 2282SOL     OW 6879   3.482   0.539   4.276
 2282SOL    HW1 6880   3.434   0.572   4.200
 2282SOL    HW2 6881   3.422   0.552   4.349
 2283SOL     OW 6882   4.410   3.378   2.286
 2283SOL    HW1 6883   4.320   3.384   2.255
 2283SOL    HW2 6884   4.427   3.284   2.291
 2284SOL     OW 6885   4.796   1.138   1.547
 2284SOL    HW1 6886   4.762   1.213   1.597
 2284SOL    HW2 6887   4.890   1.140   1.562
 2285SOL     OW 6888   1.719   2.217   2.630
 2285SOL    HW1 6889   1.687   2.293   2.582
 2285SOL    HW2 6890   1.813   2.216   2.615
 2286SOL     OW 6891   3.207   4.198   4.744
 2286SOL    HW1 6892   3.261   4.278   4.743
 2286SOL    HW2 6893   3.269   4.128   4.764
 2287SOL     OW 6894   0.725   0.944   3.449
 2287SOL    HW1 6895   0.670   0.993   3.386
 2287SOL    HW2 6896   0.787   1.009   3.481
 2288SOL     OW 6897   2.495   0.414   0.471
 2288SOL    HW1 6898   2.448   0.479   0.418
 2288SOL    HW2 6899   2.573   0.394   0.420
 2289SOL     OW 6900   1.444   0.187   0.551
 2289SOL    HW1 6901   1.391   0.196   0.630
 2289SOL    HW2 6902   1.437   0.094   0.529
 2290SOL     OW 6903   1.701   0.739   4.689
 2290SOL    HW1 6904   1.621   0.722   4.639
 2290SOL    HW2 6905   1.681   0.709   4.778
 2291SOL     OW 6906   2.011   0.144   2.314
 2291SOL    HW1 6907   2.034   0.206   2.383
 2291SOL    HW2 6908   2.019   0.194   2.232
 2292SOL     OW 6909   1.542   4.398   3.777
 2292SOL    HW1 6910   1.537   4.444   3.861
 2292SOL    HW2 6911   1.626   4.352   3.780
 2293SOL     OW 6912   0.703   1.745   0.633
 2293SOL    HW1 6913   0.731   1.782   0.549
 2293SOL    HW2 6914   0.623   1.697   0.612
 2294SOL     OW 6915   3.134   3.695   4.236
 2294SOL    HW1 6916   3.140   3.768   4.174
 2294SOL    HW2 6917   3.046   3.660   4.223
 2295SOL     OW 6918   1.662   2.935   1.650
 2295SOL    HW1 6919   1.713   2.903   1.575
 2295SOL    HW2 6920   1.679   2.871   1.719
 2296SOL     OW 6921   2.537   1.193   3.374
 2296SOL    HW1 6922   2.478   1.238   3.313
 2296SOL    HW2 6923   2.500   1.105   3.382
 2297SOL     OW 6924   0.976   1.132   1.369
 2297SOL    HW1 6925   1.030   1.210   1.356
 2297SOL    HW2 6926   0.959   1.100   1.281
 2298SOL     OW 6927   4.736   1.529   2.662
 2298SOL    HW1 6928   4.723   1.434   2.665
 2298SOL    HW2 6929   4.665   1.560   2.605
 2299SOL     OW 6930   2.211   1.862   1.482
 2299SOL    HW1 6931   2.201   1.881   1.389
 2299SOL    HW2 6932   2.281   1.796   1.486
 2300SOL     OW 6933   1.512   4.805   3.835
 2300SOL    HW1 6934   1.592   4.854   3.853
 2300SOL    HW2 6935   1.490   4.762   3.918
 2301SOL     OW 6936   0.736   1.946   4.155
 2301SOL    HW1 6937   0.717   1.874   4.215
 2301SOL    HW2 6938   0.650   1.975   4.125
 2302SOL     OW 6939   4.056   4.028   1.908
 2302SOL    HW1 6940   4.057   3.960   1.975
 2302SOL    HW2 6941   3.971   4.020   1.866
 2303SOL     OW 6942   0.711   3.117   1.789
 2303SOL    HW1 6943   0.639   3.079   1.739
 2303SOL    HW2 6944   0.701   3.081   1.877
 2304SOL     OW 6945   2.379   0.330   3.667
 2304SOL    HW1 6946   2.427   0.247   3.666
 2304SOL    HW2 6947   2.430   0.389   3.612
 2305SOL     OW 6948   4.627   3.753   1.105
 2305SOL    HW1 6949   4.568   3.767   1.031
 2305SOL    HW2 6950   4.661   3.664   1.092
 2306SOL     OW 6951   3.248   2.023   4.244
 2306SOL    HW1 6952   3.201   1.954   4.291
 2306SOL    HW2 6953   3.334   1.987   4.226
 2307SOL     OW 6954   4.405   3.233   3.273
 2307SOL    HW1 6955   4.329   3.188   3.235
 2307SOL    HW2 6956   4.368   3.297   3.333
 2308SOL     OW 6957   0.381   3.044   1.333
 2308SOL    HW1 6958   0.317   3.081   1.394
 2308SOL    HW2 6959   0.335   2.968   1.295
 2309SOL     OW 6960   2.893   2.693   1.388
 2309SOL    HW1 6961   2.978   2.737   1.389
 2309SOL    HW2 6962   2.843   2.740   1.322
 2310SOL     OW 6963   0.334   2.069   1.802
 2310SOL    HW1 6964   0.323   2.162   1.782
 2310SOL    HW2 6965   0.324   2.064   1.897
 2311SOL     OW 6966   3.858   3.611   0.673
 2311SOL    HW1 6967   3.950   3.635   0.675
 2311SOL    HW2 6968   3.813   3.689   0.641
 2312SOL     OW 6969   4.051   1.484   0.584
 2312SOL    HW1 6970   4.083   1.508   0.497
 2312SOL    HW2 6971   4.039   1.567   0.630
 2313SOL     OW 6972   2.940   1.389   1.366
 2313SOL    HW1 6973   2.981   1.474   1.349
 2313SOL    HW2 6974   2.899   1.399   1.452
 2314SOL     OW 6975   0.787   1.106   4.498
 2314SOL    HW1 6976   0.828   1.110   4.584
 2314SOL    HW2 6977   0.827   1.178   4.449
 2315SOL     OW 6978   1.013   2.081   4.556
 2315SOL    HW1 6979   1.014   1.985   4.555
 2315SOL    HW2 6980   0.979   2.105   4.470
 2316SOL     OW 6981   2.598   2.097   3.055
 2316SOL    HW1 6982   2.613   2.178   3.007
 2316SOL    HW2 6983   2.514   2.064   3.023
 2317SOL     OW 6984   2.901   1.964   1.541
 2317SOL    HW1 6985   2.892   1.871   1.560
 2317SOL    HW2 6986   2.903   1.969   1.446
 2318SOL     OW 6987   1.658   4.164   1.355
 2318SOL    HW1 6988   1.718   4.187   1.283
 2318SOL    HW2 6989   1.693   4.209   1.431
 2319SOL     OW 6990   1.809   2.345   4.798
 2319SOL    HW1 6991   1.733   2.395   4.770
 2319SOL    HW2 6992   1.773   2.281   4.860
 2320SOL     OW 6993   0.133   2.205   2.882
 2320SOL    HW1 6994   0.048   2.196   2.837
 2320SOL    HW2 6995   0.126   2.288   2.929
 2321SOL     OW 6996   1.726   0.189   2.527
 2321SOL    HW1 6997   1.802   0.246   2.532
 2321SOL    HW2 6998   1.739   0.138   2.447
 2322SOL     OW 6999   1.210   0.133   1.237
 2322SOL    HW1 7000   1.195   0.124   1.331
 2322SOL    HW2 7001   1.221   0.227   1.224
 2323SOL     OW 7002   0.014   0.067   3.344
 2323SOL    HW1 7003  -0.032   0.037   3.423
 2323SOL    HW2 7004   0.101   0.028   3.351
 2324SOL     OW 7005   0.089   1.552   3.067
 2324SOL    HW1 7006   0.149   1.512   3.004
 2324SOL    HW2 7007   0.033   1.480   3.097
 2325SOL     OW 7008   2.038   3.047   0.703
 2325SOL    HW1 7009   2.085   2.988   0.761
 2325SOL    HW2 7010   1.953   3.004   0.689
 2326SOL     OW 7011   1.884   1.357   3.418
 2326SOL    HW1 7012   1.796   1.337   3.386
 2326SOL    HW2 7013   1.941   1.343   3.342
 2327SOL     OW 7014   3.486   1.100   3.319
 2327SOL    HW1 7015   3.557   1.038   3.337
 2327SOL    HW2 7016   3.440   1.062   3.244
 2328SOL     OW 7017   0.004   4.255   0.013
 2328SOL    HW1 7018   0.067   4.236  -0.056
 2328SOL    HW2 7019   0.054   4.301   0.080
 2329SOL     OW 7020   4.787   1.547   2.106
 2329SOL    HW1 7021   4.758   1.487   2.037
 2329SOL    HW2 7022   4.708   1.594   2.132
 2330SOL     OW 7023   2.439   3.086   4.545
 2330SOL    HW1 7024   2.365   3.143   4.522
 2330SOL    HW2 7025   2.413   3.000   4.513
 2331SOL     OW 7026   0.882   4.568   3.201
 2331SOL    HW1 7027   0.832   4.547   3.281
 2331SOL    HW2 7028   0.956   4.620   3.232
 2332SOL     OW 7029   3.968   2.120   0.508
 2332SOL    HW1 7030   4.049   2.070   0.511
 2332SOL    HW2 7031   3.971   2.168   0.425
 2333SOL     OW 7032   4.028   3.390   3.437
 2333SOL    HW1 7033   4.024   3.298   3.410
 2333SOL    HW2 7034   4.022   3.439   3.355
 2334SOL     OW 7035   3.210   0.020   4.082
 2334SOL    HW1 7036   3.231  -0.017   4.168
 2334SOL    HW2 7037   3.215   0.115   4.094
 2335SOL     OW 7038   1.975   2.684   0.717
 2335SOL    HW1 7039   1.935   2.603   0.748
 2335SOL    HW2 7040   2.015   2.661   0.633
 2336SOL     OW 7041   2.886   3.149   0.288
 2336SOL    HW1 7042   2.924   3.108   0.366
 2336SOL    HW2 7043   2.954   3.209   0.257
 2337SOL     OW 7044   3.608   1.990   0.642
 2337SOL    HW1 7045   3.603   2.079   0.677
 2337SOL    HW2 7046   3.629   2.001   0.549
 2338SOL     OW 7047   2.541   4.249   0.579
 2338SOL    HW1 7048   2.564   4.210   0.495
 2338SOL    HW2 7049   2.555   4.179   0.643
 2339SOL     OW 7050   4.268   3.754   0.128
 2339SOL    HW1 7051   4.193   3.698   0.105
 2339SOL    HW2 7052   4.342   3.693   0.135
 2340SOL     OW 7053   4.459   1.223   3.585
 2340SOL    HW1 7054   4.514   1.181   3.651
 2340SOL    HW2 7055   4.518   1.285   3.542
 2341SOL     OW 7056   3.145   0.947   4.879
 2341SOL    HW1 7057   3.189   0.863   4.861
 2341SOL    HW2 7058   3.065   0.922   4.926
 2342SOL     OW 7059   2.338   4.376   1.049
 2342SOL    HW1 7060   2.369   4.325   0.974
 2342SOL    HW2 7061   2.325   4.464   1.014
 2343SOL     OW 7062   3.319   1.307   0.505
 2343SOL    HW1 7063   3.238   1.356   0.516
 2343SOL    HW2 7064   3.301   1.247   0.432
 2344SOL     OW 7065   0.234   1.944   4.247
 2344SOL    HW1 7066   0.187   2.026   4.230
 2344SOL    HW2 7067   0.170   1.876   4.227
 2345SOL     OW 7068   3.212   3.438   1.251
 2345SOL    HW1 7069   3.177   3.504   1.191
 2345SOL    HW2 7070   3.138   3.379   1.267
 2346SOL     OW 7071   1.709   1.338   4.690
 2346SOL    HW1 7072   1.773   1.338   4.619
 2346SOL    HW2 7073   1.666   1.423   4.683
 2347SOL     OW 7074   1.448   4.461   4.259
 2347SOL    HW1 7075   1.482   4.392   4.316
 2347SOL    HW2 7076   1.360   4.479   4.292
 2348SOL     OW 7077   4.503   3.161   0.770
 2348SOL    HW1 7078   4.489   3.121   0.684
 2348SOL    HW2 7079   4.491   3.255   0.755
 2349SOL     OW 7080   1.559   2.319   2.970
 2349SOL    HW1 7081   1.595   2.342   2.885
 2349SOL    HW2 7082   1.527   2.229   2.959
 2350SOL     OW 7083   4.403   1.575   4.811
 2350SOL    HW1 7084   4.460   1.595   4.737
 2350SOL    HW2 7085   4.415   1.649   4.871
 2351SOL     OW 7086   3.700   3.217   4.412
 2351SOL    HW1 7087   3.779   3.271   4.411
 2351SOL    HW2 7088   3.629   3.276   4.386
 2352SOL     OW 7089   3.968   2.838   4.849
 2352SOL    HW1 7090   3.934   2.862   4.763
 2352SOL    HW2 7091   3.909   2.770   4.880
 2353SOL     OW 7092   4.121   4.427   4.255
 2353SOL    HW1 7093   4.042   4.475   4.231
 2353SOL    HW2 7094   4.135   4.366   4.183
 2354SOL     OW 7095   0.951   2.530   1.626
 2354SOL    HW1 7096   0.914   2.470   1.692
 2354SOL    HW2 7097   0.945   2.616   1.667
 2355SOL     OW 7098   0.091   0.405   0.287
 2355SOL    HW1 7099   0.073   0.482   0.232
 2355SOL    HW2 7100   0.148   0.439   0.357
 2356SOL     OW 7101   3.537   3.339   3.797
 2356SOL    HW1 7102   3.623   3.310   3.766
 2356SOL    HW2 7103   3.522   3.288   3.877
 2357SOL     OW 7104   3.948   3.327   4.387
 2357SOL    HW1 7105   3.992   3.315   4.470
 2357SOL    HW2 7106   4.011   3.298   4.321
 2358SOL     OW 7107   2.714   4.528   2.887
 2358SOL    HW1 7108   2.732   4.441   2.923
 2358SOL    HW2 7109   2.672   4.511   2.802
 2359SOL     OW 7110   0.543   3.314   2.377
 2359SOL    HW1 7111   0.605   3.244   2.399
 2359SOL    HW2 7112   0.534   3.310   2.282
 2360SOL     OW 7113   2.974   1.201   1.121
 2360SOL    HW1 7114   2.977   1.269   1.189
 2360SOL    HW2 7115   2.976   1.119   1.169
 2361SOL     OW 7116   2.976   0.025   0.494
 2361SOL    HW1 7117   2.988  -0.065   0.464
 2361SOL    HW2 7118   2.899   0.021   0.551
 2362SOL     OW 7119   2.189   3.887   1.010
 2362SOL    HW1 7120   2.234   3.803   1.018
 2362SOL    HW2 7121   2.096   3.866   1.015
 2363SOL     OW 7122   4.490   0.236   1.632
 2363SOL    HW1 7123   4.487   0.274   1.545
 2363SOL    HW2 7124   4.400   0.239   1.663
 2364SOL     OW 7125   3.807   4.859   1.607
 2364SOL    HW1 7126   3.735   4.895   1.554
 2364SOL    HW2 7127   3.815   4.769   1.576
 2365SOL     OW 7128   3.142   1.256   4.461
 2365SOL    HW1 7129   3.056   1.247   4.420
 2365SOL    HW2 7130   3.123   1.269   4.554
 2366SOL     OW 7131   4.513   1.913   3.332
 2366SOL    HW1 7132   4.505   1.991   3.278
 2366SOL    HW2 7133   4.516   1.841   3.269
 2367SOL     OW 7134   1.886   3.514   2.556
 2367SOL    HW1 7135   1.975   3.545   2.575
 2367SOL    HW2 7136   1.898   3.443   2.493
 2368SOL     OW 7137   1.769   4.495   4.301
 2368SOL    HW1 7138   1.777   4.454   4.215
 2368SOL    HW2 7139   1.690   4.456   4.338
 2369SOL     OW 7140   1.041   0.728   1.437
 2369SOL    HW1 7141   0.981   0.749   1.366
 2369SOL    HW2 7142   1.031   0.634   1.450
 2370SOL     OW 7143   2.440   4.356   4.163
 2370SOL    HW1 7144   2.404   4.443   4.144
 2370SOL    HW2 7145   2.399   4.299   4.098
 2371SOL     OW 7146   0.235   1.644   3.287
 2371SOL    HW1 7147   0.188   1.641   3.204
 2371SOL    HW2 7148   0.176   1.601   3.349
 2372SOL     OW 7149   2.118   1.118   4.258
 2372SOL    HW1 7150   2.095   1.025   4.263
 2372SOL    HW2 7151   2.202   1.124   4.304
 2373SOL     OW 7152   0.209   4.379   3.302
 2373SOL    HW1 7153   0.183   4.324   3.377
 2373SOL    HW2 7154   0.279   4.435   3.336
 2374SOL     OW 7155   0.410   3.247   3.388
 2374SOL    HW1 7156   0.504   3.255   3.369
 2374SOL    HW2 7157   0.374   3.333   3.365
 2375SOL     OW 7158   1.256   4.766   0.979
 2375SOL    HW1 7159   1.276   4.845   1.030
 2375SOL    HW2 7160   1.341   4.738   0.944
 2376SOL     OW 7161   3.430   1.979   4.591
 2376SOL    HW1 7162   3.414   2.073   4.576
 2376SOL    HW2 7163   3.524   1.974   4.609
 2377SOL     OW 7164   1.682   2.974   0.000
 2377SOL    HW1 7165   1.760   2.937   0.041
 2377SOL    HW2 7166   1.612   2.913   0.024
 2378SOL     OW 7167   2.602   0.124   1.417
 2378SOL    HW1 7168   2.578   0.205   1.463
 2378SOL    HW2 7169   2.590   0.145   1.325
 2379SOL     OW 7170   1.553   1.642   1.780
 2379SOL    HW1 7171   1.597   1.701   1.842
 2379SOL    HW2 7172   1.581   1.673   1.694
 2380SOL     OW 7173   2.010   0.695   1.284
 2380SOL    HW1 7174   2.098   0.730   1.296
 2380SOL    HW2 7175   2.024   0.611   1.240
 2381SOL     OW 7176   3.032   3.408   3.934
 2381SOL    HW1 7177   3.048   3.499   3.909
 2381SOL    HW2 7178   3.096   3.357   3.884
 2382SOL     OW 7179   1.143   1.634   1.381
 2382SOL    HW1 7180   1.079   1.620   1.451
 2382SOL    HW2 7181   1.090   1.652   1.304
 2383SOL     OW 7182   3.337   4.731   1.127
 2383SOL    HW1 7183   3.253   4.774   1.141
 2383SOL    HW2 7184   3.369   4.767   1.044
 2384SOL     OW 7185   1.348   4.601   1.971
 2384SOL    HW1 7186   1.293   4.671   1.936
 2384SOL    HW2 7187   1.353   4.618   2.065
 2385SOL     OW 7188   1.364   1.480   4.275
 2385SOL    HW1 7189   1.316   1.409   4.318
 2385SOL    HW2 7190   1.343   1.470   4.182
 2386SOL     OW 7191   4.856   4.302   2.442
 2386SOL    HW1 7192   4.816   4.226   2.484
 2386SOL    HW2 7193   4.811   4.377   2.480
 2387SOL     OW 7194   2.338   2.715   4.071
 2387SOL    HW1 7195   2.258   2.662   4.080
 2387SOL    HW2 7196   2.409   2.656   4.095
 2388SOL     OW 7197   3.471   1.302   3.670
 2388SOL    HW1 7198   3.411   1.229   3.683
 2388SOL    HW2 7199   3.432   1.352   3.599
 2389SOL     OW 7200   4.832   4.190   2.925
 2389SOL    HW1 7201   4.810   4.242   3.002
 2389SOL    HW2 7202   4.880   4.251   2.868
 2390SOL     OW 7203   1.849   3.912   4.642
 2390SOL    HW1 7204   1.857   3.994   4.691
 2390SOL    HW2 7205   1.923   3.859   4.672
 2391SOL     OW 7206   3.488   3.803   4.559
 2391SOL    HW1 7207   3.412   3.748   4.578
 2391SOL    HW2 7208   3.562   3.756   4.597
 2392SOL     OW 7209   2.261   3.065   4.906
 2392SOL    HW1 7210   2.231   3.091   4.993
 2392SOL    HW2 7211   2.181   3.057   4.854
 2393SOL     OW 7212   1.028   4.256   0.654
 2393SOL    HW1 7213   0.948   4.203   0.652
 2393SOL    HW2 7214   1.086   4.215   0.591
 2394SOL     OW 7215   3.103   0.475   3.246
 2394SOL    HW1 7216   3.049   0.440   3.175
 2394SOL    HW2 7217   3.167   0.406   3.263
 2395SOL     OW 7218   0.737   3.741   1.877
 2395SOL    HW1 7219   0.784   3.824   1.874
 2395SOL    HW2 7220   0.723   3.717   1.785
 2396SOL     OW 7221   2.854   2.404   0.370
 2396SOL    HW1 7222   2.925   2.429   0.429
 2396SOL    HW2 7223   2.774   2.427   0.418
 2397SOL     OW 7224   2.629   1.594   1.956
 2397SOL    HW1 7225   2.600   1.669   2.007
 2397SOL    HW2 7226   2.636   1.628   1.866
 2398SOL     OW 7227   3.055   4.648   0.983
 2398SOL    HW1 7228   3.069   4.715   1.050
 2398SOL    HW2 7229   3.044   4.698   0.902
 2399SOL     OW 7230   3.796   0.154   0.761
 2399SOL    HW1 7231   3.761   0.145   0.850
 2399SOL    HW2 7232   3.797   0.065   0.727
 2400SOL     OW 7233   4.321   3.470   3.858
 2400SOL    HW1 7234   4.232   3.479   3.824
 2400SOL    HW2 7235   4.309   3.439   3.948
 2401SOL     OW 7236   0.232   2.003   0.897
 2401SOL    HW1 7237   0.321   2.039   0.906
 2401SOL    HW2 7238   0.175   2.071   0.933
 2402SOL     OW 7239   3.525   1.148   2.813
 2402SOL    HW1 7240   3.612   1.181   2.837
 2402SOL    HW2 7241   3.524   1.057   2.842
 2403SOL     OW 7242   4.001   1.987   2.025
 2403SOL    HW1 7243   4.065   1.957   1.961
 2403SOL    HW2 7244   4.054   2.019   2.098
 2404SOL     OW 7245   4.339   1.518   3.081
 2404SOL    HW1 7246   4.391   1.452   3.127
 2404SOL    HW2 7247   4.249   1.502   3.111
 2405SOL     OW 7248   1.626   3.285   4.572
 2405SOL    HW1 7249   1.614   3.265   4.479
 2405SOL    HW2 7250   1.702   3.234   4.598
 2406SOL     OW 7251   1.617   3.394   1.681
 2406SOL    HW1 7252   1.607   3.303   1.706
 2406SOL    HW2 7253   1.532   3.434   1.699
 2407SOL     OW 7254   0.725   4.055   3.461
 2407SOL    HW1 7255   0.744   3.984   3.522
 2407SOL    HW2 7256   0.685   4.123   3.514
 2408SOL     OW 7257   0.625   3.184   4.922
 2408SOL    HW1 7258   0.623   3.183   4.826
 2408SOL    HW2 7259   0.533   3.193   4.948
 2409SOL     OW 7260   3.852   4.882   1.874
 2409SOL    HW1 7261   3.824   4.889   1.783
 2409SOL    HW2 7262   3.928   4.941   1.880
 2410SOL     OW 7263   3.270   1.101   3.511
 2410SOL    HW1 7264   3.219   1.029   3.473
 2410SOL    HW2 7265   3.343   1.113   3.450
 2411SOL     OW 7266   2.766   2.964   2.168
 2411SOL    HW1 7267   2.726   2.884   2.201
 2411SOL    HW2 7268   2.719   3.035   2.213
 2412SOL     OW 7269   1.893   4.580   3.365
 2412SOL    HW1 7270   1.877   4.653   3.424
 2412SOL    HW2 7271   1.806   4.553   3.335
 2413SOL     OW 7272   4.486   2.921   4.728
 2413SOL    HW1 7273   4.488   2.872   4.646
 2413SOL    HW2 7274   4.445   2.862   4.791
 2414SOL     OW 7275   1.604   0.810   4.382
 2414SOL    HW1 7276   1.696   0.815   4.357
 2414SOL    HW2 7277   1.558   0.789   4.301
 2415SOL     OW 7278   3.100   4.083   2.336
 2415SOL    HW1 7279   3.045   4.139   2.392
 2415SOL    HW2 7280   3.185   4.128   2.333
 2416SOL     OW 7281   0.314   1.851   2.267
 2416SOL    HW1 7282   0.378   1.780   2.277
 2416SOL    HW2 7283   0.246   1.831   2.331
 2417SOL     OW 7284   1.859   3.780   3.816
 2417SOL    HW1 7285   1.896   3.762   3.730
 2417SOL    HW2 7286   1.809   3.861   3.805
 2418SOL     OW 7287   4.172   1.810   1.731
 2418SOL    HW1 7288   4.142   1.737   1.785
 2418SOL    HW2 7289   4.092   1.856   1.705
 2419SOL     OW 7290   1.783   4.371   0.059
 2419SOL    HW1 7291   1.816   4.441   0.003
 2419SOL    HW2 7292   1.689   4.371   0.045
 2420SOL     OW 7293   2.554   0.662   0.978
 2420SOL    HW1 7294   2.638   0.707   0.989
 2420SOL    HW2 7295   2.553   0.637   0.886
 2421SOL     OW 7296   2.600   4.218   4.394
 2421SOL    HW1 7297   2.538   4.256   4.331
 2421SOL    HW2 7298   2.670   4.182   4.340
 2422SOL     OW 7299   3.268   3.701   2.330
 2422SOL    HW1 7300   3.347   3.653   2.308
 2422SOL    HW2 7301   3.286   3.791   2.302
 2423SOL     OW 7302   3.862   1.666   0.864
 2423SOL    HW1 7303   3.952   1.674   0.896
 2423SOL    HW2 7304   3.859   1.724   0.788
 2424SOL     OW 7305   4.773   0.976   0.182
 2424SOL    HW1 7306   4.756   1.045   0.245
 2424SOL    HW2 7307   4.694   0.922   0.183
 2425SOL     OW 7308   4.691   3.543   1.414
 2425SOL    HW1 7309   4.647   3.524   1.497
 2425SOL    HW2 7310   4.749   3.617   1.434
 2426SOL     OW 7311   1.727   2.799   4.178
 2426SOL    HW1 7312   1.754   2.731   4.240
 2426SOL    HW2 7313   1.718   2.754   4.094
 2427SOL     OW 7314   0.427   0.253   0.584
 2427SOL    HW1 7315   0.392   0.165   0.568
 2427SOL    HW2 7316   0.467   0.278   0.501
 2428SOL     OW 7317   2.127   4.597   3.548
 2428SOL    HW1 7318   2.053   4.608   3.490
 2428SOL    HW2 7319   2.202   4.631   3.499
 2429SOL     OW 7320   0.235   1.228   0.357
 2429SOL    HW1 7321   0.161   1.214   0.298
 2429SOL    HW2 7322   0.294   1.154   0.339
 2430SOL     OW 7323   0.123   1.453   4.508
 2430SOL    HW1 7324   0.168   1.368   4.512
 2430SOL    HW2 7325   0.187   1.511   4.466
 2431SOL     OW 7326   1.893   1.508   1.110
 2431SOL    HW1 7327   1.829   1.572   1.141
 2431SOL    HW2 7328   1.978   1.547   1.129
 2432SOL     OW 7329   2.928   2.749   3.854
 2432SOL    HW1 7330   2.983   2.816   3.814
 2432SOL    HW2 7331   2.880   2.795   3.923
 2433SOL     OW 7332   2.421   3.880   3.672
 2433SOL    HW1 7333   2.476   3.821   3.724
 2433SOL    HW2 7334   2.387   3.825   3.601
 2434SOL     OW 7335   4.879   2.698   1.179
 2434SOL    HW1 7336   4.919   2.650   1.252
 2434SOL    HW2 7337   4.786   2.677   1.184
 2435SOL     OW 7338   1.498   4.514   4.586
 2435SOL    HW1 7339   1.458   4.572   4.521
 2435SOL    HW2 7340   1.449   4.432   4.579
 2436SOL     OW 7341   0.425   1.059   3.941
 2436SOL    HW1 7342   0.456   1.082   4.028
 2436SOL    HW2 7343   0.387   1.140   3.906
 2437SOL     OW 7344   0.250   4.476   2.263
 2437SOL    HW1 7345   0.266   4.412   2.332
 2437SOL    HW2 7346   0.310   4.548   2.282
 2438SOL     OW 7347   1.536   3.984   1.708
 2438SOL    HW1 7348   1.464   3.920   1.704
 2438SOL    HW2 7349   1.523   4.039   1.630
 2439SOL     OW 7350   4.672   4.339   3.341
 2439SOL    HW1 7351   4.678   4.364   3.433
 2439SOL    HW2 7352   4.619   4.260   3.341
 2440SOL     OW 7353   3.205   4.478   1.774
 2440SOL    HW1 7354   3.287   4.451   1.731
 2440SOL    HW2 7355   3.171   4.398   1.813
 2441SOL     OW 7356   3.206   0.155   1.854
 2441SOL    HW1 7357   3.144   0.229   1.858
 2441SOL    HW2 7358   3.170   0.091   1.915
 2442SOL     OW 7359   3.844   4.376   4.817
 2442SOL    HW1 7360   3.931   4.395   4.780
 2442SOL    HW2 7361   3.862   4.330   4.899
 2443SOL     OW 7362   3.785   3.509   3.888
 2443SOL    HW1 7363   3.760   3.556   3.967
 2443SOL    HW2 7364   3.707   3.458   3.865
 2444SOL     OW 7365   1.102   1.500   0.023
 2444SOL    HW1 7366   1.143   1.527   0.105
 2444SOL    HW2 7367   1.163   1.436  -0.015
 2445SOL     OW 7368   2.717   1.806   2.878
 2445SOL    HW1 7369   2.780   1.740   2.848
 2445SOL    HW2 7370   2.730   1.880   2.819
 2446SOL     OW 7371   2.144   0.854   0.958
 2446SOL    HW1 7372   2.148   0.944   0.990
 2446SOL    HW2 7373   2.052   0.830   0.963
 2447SOL     OW 7374   1.448   0.001   4.427
 2447SOL    HW1 7375   1.430  -0.086   4.464
 2447SOL    HW2 7376   1.505   0.043   4.492
 2448SOL     OW 7377   0.945   2.775   4.188
 2448SOL    HW1 7378   0.949   2.816   4.101
 2448SOL    HW2 7379   1.029   2.730   4.197
 2449SOL     OW 7380   1.955   3.892   0.726
 2449SOL    HW1 7381   1.949   3.812   0.778
 2449SOL    HW2 7382   1.869   3.933   0.735
 2450SOL     OW 7383   2.629   1.748   0.887
 2450SOL    HW1 7384   2.660   1.773   0.974
 2450SOL    HW2 7385   2.705   1.759   0.830
 2451SOL     OW 7386   3.397   0.732   2.494
 2451SOL    HW1 7387   3.370   0.645   2.523
 2451SOL    HW2 7388   3.475   0.751   2.546
 2452SOL     OW 7389   3.836   2.164   3.448
 2452SOL    HW1 7390   3.754   2.199   3.412
 2452SOL    HW2 7391   3.900   2.234   3.433
 2453SOL     OW 7392   4.549   1.039   3.013
 2453SOL    HW1 7393   4.588   1.065   2.930
 2453SOL    HW2 7394   4.549   0.944   3.012
 2454SOL     OW 7395   0.265   0.702   3.703
 2454SOL    HW1 7396   0.176   0.673   3.685
 2454SOL    HW2 7397   0.259   0.744   3.789
 2455SOL     OW 7398   2.724   3.269   2.713
 2455SOL    HW1 7399   2.675   3.211   2.770
 2455SOL    HW2 7400   2.787   3.312   2.771
 2456SOL     OW 7401   0.406   4.617   1.071
 2456SOL    HW1 7402   0.484   4.638   1.122
 2456SOL    HW2 7403   0.338   4.600   1.136
 2457SOL     OW 7404   3.779   1.705   4.803
 2457SOL    HW1 7405   3.852   1.703   4.866
 2457SOL    HW2 7406   3.817   1.670   4.722
 2458SOL     OW 7407   1.242   2.469   1.940
 2458SOL    HW1 7408   1.170   2.529   1.958
 2458SOL    HW2 7409   1.300   2.518   1.881
 2459SOL     OW 7410   2.681   1.225   2.901
 2459SOL    HW1 7411   2.649   1.288   2.836
 2459SOL    HW2 7412   2.628   1.242   2.979
 2460SOL     OW 7413   4.270   1.787   3.159
 2460SOL    HW1 7414   4.353   1.740   3.146
 2460SOL    HW2 7415   4.206   1.736   3.109
 2461SOL     OW 7416   2.287   3.260   1.640
 2461SOL    HW1 7417   2.229   3.184   1.642
 2461SOL    HW2 7418   2.320   3.266   1.730
 2462SOL     OW 7419   0.445   0.228   3.330
 2462SOL    HW1 7420   0.402   0.306   3.296
 2462SOL    HW2 7421   0.536   0.237   3.303
 2463SOL     OW 7422   1.198   1.660   4.694
 2463SOL    HW1 7423   1.156   1.714   4.761
 2463SOL    HW2 7424   1.201   1.573   4.732
 2464SOL     OW 7425   0.131   3.567   3.976
 2464SOL    HW1 7426   0.088   3.484   3.956
 2464SOL    HW2 7427   0.091   3.630   3.916
 2465SOL     OW 7428   2.919   1.203   2.143
 2465SOL    HW1 7429   2.939   1.146   2.069
 2465SOL    HW2 7430   2.847   1.258   2.112
 2466SOL     OW 7431   4.237   2.826   0.706
 2466SOL    HW1 7432   4.268   2.814   0.796
 2466SOL    HW2 7433   4.317   2.833   0.654
 2467SOL     OW 7434   2.503   0.991   1.090
 2467SOL    HW1 7435   2.495   1.007   0.996
 2467SOL    HW2 7436   2.429   1.036   1.129
 2468SOL     OW 7437   1.829   3.660   1.774
 2468SOL    HW1 7438   1.801   3.627   1.688
 2468SOL    HW2 7439   1.818   3.586   1.833
 2469SOL     OW 7440   0.242   2.683   0.967
 2469SOL    HW1 7441   0.193   2.701   1.047
 2469SOL    HW2 7442   0.190   2.724   0.897
 2470SOL     OW 7443   0.804   4.580   2.773
 2470SOL    HW1 7444   0.841   4.650   2.827
 2470SOL    HW2 7445   0.805   4.503   2.830
 2471SOL     OW 7446   2.918   1.112   0.854
 2471SOL    HW1 7447   2.881   1.160   0.928
 2471SOL    HW2 7448   3.009   1.095   0.879
 2472SOL     OW 7449   2.835   2.731   0.780
 2472SOL    HW1 7450   2.825   2.636   0.774
 2472SOL    HW2 7451   2.904   2.743   0.845
 2473SOL     OW 7452   3.640   4.093   0.597
 2473SOL    HW1 7453   3.699   4.021   0.621
 2473SOL    HW2 7454   3.583   4.055   0.530
 2474SOL     OW 7455   4.530   4.464   2.737
 2474SOL    HW1 7456   4.482   4.392   2.696
 2474SOL    HW2 7457   4.507   4.541   2.685
 2475SOL     OW 7458   0.743   3.798   4.142
 2475SOL    HW1 7459   0.838   3.814   4.149
 2475SOL    HW2 7460   0.731   3.711   4.179
 2476SOL     OW 7461   4.048   3.402   3.141
 2476SOL    HW1 7462   4.093   3.411   3.056
 2476SOL    HW2 7463   3.993   3.325   3.130
 2477SOL     OW 7464   3.021   3.599   2.101
 2477SOL    HW1 7465   3.101   3.553   2.124
 2477SOL    HW2 7466   3.035   3.689   2.129
 2478SOL     OW 7467   3.946   1.128   2.192
 2478SOL    HW1 7468   3.992   1.082   2.263
 2478SOL    HW2 7469   3.862   1.081   2.186
 2479SOL     OW 7470   0.345   0.631   0.755
 2479SOL    HW1 7471   0.396   0.690   0.700
 2479SOL    HW2 7472   0.285   0.688   0.803
 2480SOL     OW 7473   1.246   3.027   3.336
 2480SOL    HW1 7474   1.191   2.994   3.407
 2480SOL    HW2 7475   1.232   2.964   3.264
 2481SOL     OW 7476   1.782   2.336   1.322
 2481SOL    HW1 7477   1.801   2.430   1.321
 2481SOL    HW2 7478   1.772   2.315   1.415
 2482SOL     OW 7479   3.282   3.789   1.515
 2482SOL    HW1 7480   3.247   3.700   1.517
 2482SOL    HW2 7481   3.223   3.840   1.570
 2483SOL     OW 7482   0.225   1.334   0.794
 2483SOL    HW1 7483   0.307   1.308   0.752
 2483SOL    HW2 7484   0.197   1.411   0.746
 2484SOL     OW 7485   3.113   1.596   2.281
 2484SOL    HW1 7486   3.166   1.666   2.320
 2484SOL    HW2 7487   3.177   1.537   2.242
 2485SOL     OW 7488   3.849   4.283   2.550
 2485SOL    HW1 7489   3.873   4.255   2.638
 2485SOL    HW2 7490   3.924   4.336   2.521
 2486SOL     OW 7491   1.931   3.438   3.490
 2486SOL    HW1 7492   1.898   3.486   3.414
 2486SOL    HW2 7493   1.853   3.411   3.538
 2487SOL     OW 7494   1.903   0.132   3.472
 2487SOL    HW1 7495   1.908   0.151   3.378
 2487SOL    HW2 7496   1.981   0.172   3.509
 2488SOL     OW 7497   4.177   1.724   2.253
 2488SOL    HW1 7498   4.193   1.804   2.303
 2488SOL    HW2 7499   4.105   1.681   2.299
 2489SOL     OW 7500   3.886   2.647   1.528
 2489SOL    HW1 7501   3.885   2.727   1.581
 2489SOL    HW2 7502   3.827   2.587   1.574
 2490SOL     OW 7503   0.965   4.764   0.456
 2490SOL    HW1 7504   0.959   4.670   0.469
 2490SOL    HW2 7505   0.875   4.792   0.439
 2491SOL     OW 7506   2.170   3.436   0.392
 2491SOL    HW1 7507   2.104   3.492   0.350
 2491SOL    HW2 7508   2.119   3.372   0.441
 2492SOL     OW 7509   1.985   2.326   2.039
 2492SOL    HW1 7510   2.032   2.408   2.053
 2492SOL    HW2 7511   1.893   2.352   2.037
 2493SOL     OW 7512   4.694   3.515   3.335
 2493SOL    HW1 7513   4.788   3.529   3.341
 2493SOL    HW2 7514   4.683   3.459   3.258
 2494SOL     OW 7515   1.182   2.331   1.310
 2494SOL    HW1 7516   1.144   2.281   1.382
 2494SOL    HW2 7517   1.182   2.422   1.341
 2495SOL     OW 7518   1.126   2.374   0.824
 2495SOL    HW1 7519   1.210   2.336   0.797
 2495SOL    HW2 7520   1.062   2.307   0.800
 2496SOL     OW 7521   3.262   2.085   0.896
 2496SOL    HW1 7522   3.257   2.163   0.840
 2496SOL    HW2 7523   3.208   2.020   0.852
 2497SOL     OW 7524   2.861   0.659   0.972
 2497SOL    HW1 7525   2.954   0.672   0.986
 2497SOL    HW2 7526   2.826   0.747   0.959
 2498SOL     OW 7527   3.932   1.502   0.213
 2498SOL    HW1 7528   4.018   1.496   0.254
 2498SOL    HW2 7529   3.930   1.589   0.173
 2499SOL     OW 7530   2.653   3.123   1.053
 2499SOL    HW1 7531   2.612   3.122   0.967
 2499SOL    HW2 7532   2.744   3.099   1.036
 2500SOL     OW 7533   1.770   1.739   2.664
 2500SOL    HW1 7534   1.797   1.766   2.576
 2500SOL    HW2 7535   1.796   1.648   2.671
 2501SOL     OW 7536   4.833   0.909   2.938
 2501SOL    HW1 7537   4.797   0.947   2.858
 2501SOL    HW2 7538   4.809   0.817   2.934
 2502SOL     OW 7539   1.432   4.056   1.235
 2502SOL    HW1 7540   1.509   4.006   1.206
 2502SOL    HW2 7541   1.468   4.125   1.290
 2503SOL     OW 7542   3.380   0.482   2.993
 2503SOL    HW1 7543   3.379   0.433   2.911
 2503SOL    HW2 7544   3.300   0.535   2.990
 2504SOL     OW 7545   1.504   1.970   1.065
 2504SOL    HW1 7546   1.536   2.034   1.128
 2504SOL    HW2 7547   1.524   1.885   1.105
 2505SOL     OW 7548   1.933   2.909   1.331
 2505SOL    HW1 7549   1.945   2.828   1.380
 2505SOL    HW2 7550   1.860   2.953   1.375
 2506SOL     OW 7551   3.150   1.770   2.876
 2506SOL    HW1 7552   3.097   1.791   2.953
 2506SOL    HW2 7553   3.209   1.846   2.866
 2507SOL     OW 7554   3.402   4.621   0.025
 2507SOL    HW1 7555   3.485   4.615  -0.022
 2507SOL    HW2 7556   3.417   4.690   0.090
 2508SOL     OW 7557   4.814   2.851   3.340
 2508SOL    HW1 7558   4.730   2.851   3.294
 2508SOL    HW2 7559   4.878   2.824   3.274
 2509SOL     OW 7560   3.800   3.758   2.812
 2509SOL    HW1 7561   3.772   3.712   2.733
 2509SOL    HW2 7562   3.745   3.837   2.814
 2510SOL     OW 7563   3.257   3.205   3.765
 2510SOL    HW1 7564   3.202   3.255   3.705
 2510SOL    HW2 7565   3.338   3.255   3.771
 2511SOL     OW 7566   4.882   4.209   1.986
 2511SOL    HW1 7567   4.975   4.199   1.964
 2511SOL    HW2 7568   4.876   4.296   2.025
 2512SOL     OW 7569   3.233   0.292   4.050
 2512SOL    HW1 7570   3.170   0.364   4.053
 2512SOL    HW2 7571   3.298   0.319   3.986
 2513SOL     OW 7572   4.043   3.806   0.377
 2513SOL    HW1 7573   3.984   3.879   0.359
 2513SOL    HW2 7574   4.066   3.773   0.290
 2514SOL     OW 7575   0.712   0.904   0.605
 2514SOL    HW1 7576   0.772   0.973   0.577
 2514SOL    HW2 7577   0.762   0.853   0.669
 2515SOL     OW 7578   2.134   3.636   2.569
 2515SOL    HW1 7579   2.137   3.541   2.582
 2515SOL    HW2 7580   2.225   3.661   2.551
 2516SOL     OW 7581   2.542   0.337   2.496
 2516SOL    HW1 7582   2.596   0.417   2.498
 2516SOL    HW2 7583   2.577   0.284   2.568
 2517SOL     OW 7584   2.229   2.589   4.405
 2517SOL    HW1 7585   2.199   2.577   4.315
 2517SOL    HW2 7586   2.216   2.504   4.447
 2518SOL     OW 7587   2.233   4.047   4.810
 2518SOL    HW1 7588   2.258   4.138   4.824
 2518SOL    HW2 7589   2.214   4.041   4.717
 2519SOL     OW 7590   4.572   3.866   2.165
 2519SOL    HW1 7591   4.567   3.775   2.194
 2519SOL    HW2 7592   4.624   3.862   2.084
 2520SOL     OW 7593   0.704   1.008   1.845
 2520SOL    HW1 7594   0.706   0.992   1.939
 2520SOL    HW2 7595   0.630   0.955   1.813
 2521SOL     OW 7596   2.993   4.035   3.205
 2521SOL    HW1 7597   2.938   4.007   3.132
 2521SOL    HW2 7598   3.065   3.971   3.207
 2522SOL     OW 7599   2.828   4.131   4.256
 2522SOL    HW1 7600   2.916   4.167   4.264
 2522SOL    HW2 7601   2.799   4.155   4.168
 2523SOL     OW 7602   0.471   2.584   0.860
 2523SOL    HW1 7603   0.474   2.642   0.784
 2523SOL    HW2 7604   0.413   2.628   0.922
 2524SOL     OW 7605   1.250   3.975   0.590
 2524SOL    HW1 7606   1.174   3.991   0.533
 2524SOL    HW2 7607   1.310   4.047   0.571
 2525SOL     OW 7608   3.980   3.364   0.524
 2525SOL    HW1 7609   4.060   3.364   0.576
 2525SOL    HW2 7610   3.913   3.399   0.583
 2526SOL     OW 7611   1.302   4.689   3.663
 2526SOL    HW1 7612   1.232   4.688   3.729
 2526SOL    HW2 7613   1.382   4.706   3.713
 2527SOL     OW 7614   0.137   3.054   3.747
 2527SOL    HW1 7615   0.163   3.022   3.833
 2527SOL    HW2 7616   0.198   3.126   3.729
 2528SOL     OW 7617   2.787   1.362   3.417
 2528SOL    HW1 7618   2.810   1.349   3.509
 2528SOL    HW2 7619   2.721   1.295   3.399
 2529SOL     OW 7620   1.796   3.377   3.041
 2529SOL    HW1 7621   1.701   3.382   3.055
 2529SOL    HW2 7622   1.820   3.466   3.014
 2530SOL     OW 7623   0.863   1.273   2.575
 2530SOL    HW1 7624   0.853   1.178   2.581
 2530SOL    HW2 7625   0.948   1.290   2.616
 2531SOL     OW 7626   3.279   1.710   4.058
 2531SOL    HW1 7627   3.296   1.672   4.144
 2531SOL    HW2 7628   3.366   1.719   4.019
 2532SOL     OW 7629   4.018   0.465   0.392
 2532SOL    HW1 7630   4.000   0.531   0.458
 2532SOL    HW2 7631   4.105   0.431   0.414
 2533SOL     OW 7632   0.456   3.023   3.590
 2533SOL    HW1 7633   0.447   3.082   3.515
 2533SOL    HW2 7634   0.511   2.951   3.559
 2534SOL     OW 7635   1.491   4.416   4.862
 2534SOL    HW1 7636   1.406   4.426   4.905
 2534SOL    HW2 7637   1.495   4.487   4.798
 2535SOL     OW 7638   2.020   2.714   2.925
 2535SOL    HW1 7639   1.991   2.805   2.927
 2535SOL    HW2 7640   1.943   2.664   2.953
 2536SOL     OW 7641   2.525   2.472   2.379
 2536SOL    HW1 7642   2.617   2.455   2.396
 2536SOL    HW2 7643   2.509   2.437   2.291
 2537SOL     OW 7644   1.574   4.631   3.572
 2537SOL    HW1 7645   1.637   4.662   3.638
 2537SOL    HW2 7646   1.624   4.628   3.491
 2538SOL     OW 7647   0.425   3.662   3.353
 2538SOL    HW1 7648   0.398   3.661   3.261
 2538SOL    HW2 7649   0.362   3.721   3.396
 2539SOL     OW 7650   2.739   0.596   3.195
 2539SOL    HW1 7651   2.765   0.617   3.106
 2539SOL    HW2 7652   2.646   0.575   3.189
 2540SOL     OW 7653   3.552   2.075   3.226
 2540SOL    HW1 7654   3.547   2.111   3.315
 2540SOL    HW2 7655   3.544   2.151   3.169
 2541SOL     OW 7656   2.743   4.446   0.916
 2541SOL    HW1 7657   2.824   4.395   0.914
 2541SOL    HW2 7658   2.721   4.453   1.009
 2542SOL     OW 7659   3.482   1.149   0.199
 2542SOL    HW1 7660   3.551   1.206   0.233
 2542SOL    HW2 7661   3.402   1.184   0.237
 2543SOL     OW 7662   1.873   2.746   2.382
 2543SOL    HW1 7663   1.941   2.688   2.350
 2543SOL    HW2 7664   1.897   2.763   2.473
 2544SOL     OW 7665   3.948   1.350   4.766
 2544SOL    HW1 7666   3.915   1.296   4.838
 2544SOL    HW2 7667   3.989   1.425   4.809
 2545SOL     OW 7668   3.083   2.552   4.476
 2545SOL    HW1 7669   3.103   2.580   4.565
 2545SOL    HW2 7670   3.034   2.471   4.487
 2546SOL     OW 7671   0.133   0.619   0.131
 2546SOL    HW1 7672   0.180   0.648   0.053
 2546SOL    HW2 7673   0.123   0.698   0.184
 2547SOL     OW 7674   3.055   3.608   1.112
 2547SOL    HW1 7675   3.034   3.664   1.186
 2547SOL    HW2 7676   2.985   3.624   1.049
 2548SOL     OW 7677   3.499   3.506   1.647
 2548SOL    HW1 7678   3.456   3.462   1.574
 2548SOL    HW2 7679   3.482   3.599   1.633
 2549SOL     OW 7680   2.995   3.190   3.253
 2549SOL    HW1 7681   3.088   3.205   3.271
 2549SOL    HW2 7682   2.993   3.107   3.207
 2550SOL     OW 7683   4.111   4.456   1.741
 2550SOL    HW1 7684   4.202   4.479   1.758
 2550SOL    HW2 7685   4.061   4.517   1.796
 2551SOL     OW 7686   3.628   3.821   2.394
 2551SOL    HW1 7687   3.650   3.813   2.301
 2551SOL    HW2 7688   3.659   3.909   2.419
 2552SOL     OW 7689   4.546   2.079   4.510
 2552SOL    HW1 7690   4.549   2.139   4.585
 2552SOL    HW2 7691   4.623   2.023   4.522
 2553SOL     OW 7692   4.046   1.274   0.983
 2553SOL    HW1 7693   4.127   1.285   1.033
 2553SOL    HW2 7694   3.984   1.333   1.025
 2554SOL     OW 7695   0.511   3.178   1.068
 2554SOL    HW1 7696   0.425   3.206   1.100
 2554SOL    HW2 7697   0.496   3.090   1.034
 2555SOL     OW 7698   1.995   1.206   3.609
 2555SOL    HW1 7699   1.951   1.266   3.549
 2555SOL    HW2 7700   1.928   1.185   3.674
 2556SOL     OW 7701   2.265   0.478   0.919
 2556SOL    HW1 7702   2.201   0.517   0.859
 2556SOL    HW2 7703   2.322   0.551   0.943
 2557SOL     OW 7704   4.533   4.388   0.184
 2557SOL    HW1 7705   4.502   4.337   0.108
 2557SOL    HW2 7706   4.453   4.429   0.219
 2558SOL     OW 7707   1.292   3.444   1.165
 2558SOL    HW1 7708   1.348   3.463   1.241
 2558SOL    HW2 7709   1.207   3.421   1.203
 2559SOL     OW 7710   0.908   2.795   0.189
 2559SOL    HW1 7711   0.917   2.772   0.097
 2559SOL    HW2 7712   0.871   2.883   0.189
 2560SOL     OW 7713   2.600   4.066   0.771
 2560SOL    HW1 7714   2.555   4.073   0.855
 2560SOL    HW2 7715   2.687   4.034   0.793
 2561SOL     OW 7716   3.313   0.112   3.565
 2561SOL    HW1 7717   3.361   0.190   3.594
 2561SOL    HW2 7718   3.224   0.143   3.548
 2562SOL     OW 7719   4.548   2.975   4.365
 2562SOL    HW1 7720   4.638   2.992   4.338
 2562SOL    HW2 7721   4.503   2.953   4.284
 2563SOL     OW 7722   1.234   4.895   2.254
 2563SOL    HW1 7723   1.280   4.899   2.170
 2563SOL    HW2 7724   1.299   4.921   2.319
 2564SOL     OW 7725   3.694   4.730   1.223
 2564SOL    HW1 7726   3.607   4.770   1.217
 2564SOL    HW2 7727   3.753   4.803   1.241
 2565SOL     OW 7728   2.604   0.810   2.964
 2565SOL    HW1 7729   2.590   0.792   2.871
 2565SOL    HW2 7730   2.516   0.818   3.000
 2566SOL     OW 7731   0.438   0.380   2.615
 2566SOL    HW1 7732   0.380   0.415   2.682
 2566SOL    HW2 7733   0.455   0.454   2.557
 2567SOL     OW 7734   0.876   0.348   0.507
 2567SOL    HW1 7735   0.819   0.317   0.578
 2567SOL    HW2 7736   0.953   0.293   0.513
 2568SOL     OW 7737   1.780   0.341   1.648
 2568SOL    HW1 7738   1.795   0.371   1.558
 2568SOL    HW2 7739   1.776   0.246   1.640
 2569SOL     OW 7740   2.599   2.229   2.585
 2569SOL    HW1 7741   2.608   2.288   2.659
 2569SOL    HW2 7742   2.628   2.280   2.510
 2570SOL     OW 7743   1.757   3.336   3.921
 2570SOL    HW1 7744   1.683   3.394   3.901
 2570SOL    HW2 7745   1.744   3.260   3.864
 2571SOL     OW 7746   0.545   1.587   3.506
 2571SOL    HW1 7747   0.579   1.511   3.459
 2571SOL    HW2 7748   0.454   1.564   3.527
 2572SOL     OW 7749   1.294   1.124   2.096
 2572SOL    HW1 7750   1.374   1.076   2.078
 2572SOL    HW2 7751   1.238   1.107   2.021
 2573SOL     OW 7752   3.495   1.011   1.749
 2573SOL    HW1 7753   3.568   1.054   1.794
 2573SOL    HW2 7754   3.417   1.045   1.793
 2574SOL     OW 7755   3.058   4.018   4.545
 2574SOL    HW1 7756   3.079   3.945   4.603
 2574SOL    HW2 7757   3.062   4.095   4.600
 2575SOL     OW 7758   1.064   2.912   3.545
 2575SOL    HW1 7759   1.033   2.825   3.569
 2575SOL    HW2 7760   1.018   2.971   3.604
 2576SOL     OW 7761   0.579   1.497   0.313
 2576SOL    HW1 7762   0.661   1.489   0.363
 2576SOL    HW2 7763   0.603   1.549   0.236
 2577SOL     OW 7764   0.317   4.669   1.354
 2577SOL    HW1 7765   0.336   4.761   1.333
 2577SOL    HW2 7766   0.390   4.642   1.409
 2578SOL     OW 7767   2.501   0.673   1.545
 2578SOL    HW1 7768   2.433   0.701   1.483
 2578SOL    HW2 7769   2.489   0.730   1.621
 2579SOL     OW 7770   2.560   2.921   1.599
 2579SOL    HW1 7771   2.612   2.943   1.676
 2579SOL    HW2 7772   2.504   2.848   1.627
 2580SOL     OW 7773   2.263   2.006   3.246
 2580SOL    HW1 7774   2.287   1.950   3.320
 2580SOL    HW2 7775   2.295   2.092   3.271
 2581SOL     OW 7776   0.534   1.115   4.214
 2581SOL    HW1 7777   0.549   1.082   4.303
 2581SOL    HW2 7778   0.596   1.187   4.205
 2582SOL     OW 7779   1.846   2.462   0.864
 2582SOL    HW1 7780   1.882   2.521   0.931
 2582SOL    HW2 7781   1.751   2.464   0.879
 2583SOL     OW 7782   1.451   0.451   0.492
 2583SOL    HW1 7783   1.426   0.362   0.468
 2583SOL    HW2 7784   1.502   0.441   0.572
 2584SOL     OW 7785   0.816   2.308   1.440
 2584SOL    HW1 7786   0.821   2.274   1.530
 2584SOL    HW2 7787   0.847   2.398   1.447
 2585SOL     OW 7788   0.995   2.694   4.463
 2585SOL    HW1 7789   1.070   2.679   4.406
 2585SOL    HW2 7790   0.942   2.758   4.416
 2586SOL     OW 7791   0.499   2.402   2.390
 2586SOL    HW1 7792   0.593   2.423   2.385
 2586SOL    HW2 7793   0.456   2.487   2.391
 2587SOL     OW 7794   4.641   2.069   1.360
 2587SOL    HW1 7795   4.573   2.128   1.328
 2587SOL    HW2 7796   4.722   2.120   1.358
 2588SOL     OW 7797   4.691   4.862   0.900
 2588SOL    HW1 7798   4.635   4.926   0.944
 2588SOL    HW2 7799   4.631   4.792   0.873
 2589SOL     OW 7800   2.771   2.010   2.691
 2589SOL    HW1 7801   2.840   2.055   2.740
 2589SOL    HW2 7802   2.708   2.079   2.669
 2590SOL     OW 7803   2.912   0.842   0.077
 2590SOL    HW1 7804   2.868   0.908   0.023
 2590SOL    HW2 7805   2.842   0.806   0.131
 2591SOL     OW 7806   2.753   2.429   0.900
 2591SOL    HW1 7807   2.724   2.363   0.963
 2591SOL    HW2 7808   2.844   2.406   0.881
 2592SOL     OW 7809   0.437   1.808   3.189
 2592SOL    HW1 7810   0.362   1.767   3.233
 2592SOL    HW2 7811   0.513   1.761   3.223
 2593SOL     OW 7812   1.744   1.156   0.999
 2593SOL    HW1 7813   1.691   1.088   0.958
 2593SOL    HW2 7814   1.730   1.233   0.944
 2594SOL     OW 7815   2.215   2.750   3.107
 2594SOL    HW1 7816   2.147   2.737   3.041
 2594SOL    HW2 7817   2.167   2.755   3.190
 2595SOL     OW 7818   2.707   2.933   3.232
 2595SOL    HW1 7819   2.638   2.972   3.285
 2595SOL    HW2 7820   2.662   2.892   3.159
 2596SOL     OW 7821   4.626   4.172   4.473
 2596SOL    HW1 7822   4.688   4.123   4.418
 2596SOL    HW2 7823   4.629   4.127   4.557
 2597SOL     OW 7824   3.568   2.758   1.197
 2597SOL    HW1 7825   3.508   2.771   1.270
 2597SOL    HW2 7826   3.576   2.844   1.157
 2598SOL     OW 7827   3.925   0.917   3.468
 2598SOL    HW1 7828   3.897   0.828   3.451
 2598SOL    HW2 7829   3.940   0.920   3.562
 2599SOL     OW 7830   2.813   1.520   2.921
 2599SOL    HW1 7831   2.764   1.448   2.881
 2599SOL    HW2 7832   2.791   1.516   3.014
 2600SOL     OW 7833   0.740   3.139   0.779
 2600SOL    HW1 7834   0.814   3.160   0.835
 2600SOL    HW2 7835   0.776   3.083   0.710
 2601SOL     OW 7836   1.462   2.890   2.356
 2601SOL    HW1 7837   1.444   2.842   2.276
 2601SOL    HW2 7838   1.432   2.979   2.339
 2602SOL     OW 7839   2.713   4.761   1.326
 2602SOL    HW1 7840   2.707   4.732   1.417
 2602SOL    HW2 7841   2.754   4.847   1.330
 2603SOL     OW 7842   3.665   2.402   3.610
 2603SOL    HW1 7843   3.670   2.448   3.526
 2603SOL    HW2 7844   3.748   2.423   3.653
 2604SOL     OW 7845   2.006   4.216   2.609
 2604SOL    HW1 7846   2.064   4.154   2.655
 2604SOL    HW2 7847   2.001   4.182   2.520
 2605SOL     OW 7848   1.378   0.726   3.102
 2605SOL    HW1 7849   1.415   0.746   3.016
 2605SOL    HW2 7850   1.451   0.737   3.162
 2606SOL     OW 7851   1.856   1.285   0.000
 2606SOL    HW1 7852   1.865   1.377   0.025
 2606SOL    HW2 7853   1.808   1.288  -0.083
 2607SOL     OW 7854   4.405   2.879   2.289
 2607SOL    HW1 7855   4.321   2.921   2.306
 2607SOL    HW2 7856   4.387   2.816   2.219
 2608SOL     OW 7857   0.601   2.854   3.172
 2608SOL    HW1 7858   0.522   2.849   3.226
 2608SOL    HW2 7859   0.673   2.843   3.234
 2609SOL     OW 7860   2.884   4.645   0.619
 2609SOL    HW1 7861   2.964   4.615   0.662
 2609SOL    HW2 7862   2.867   4.578   0.553
 2610SOL     OW 7863   4.343   1.379   3.816
 2610SOL    HW1 7864   4.368   1.350   3.728
 2610SOL    HW2 7865   4.255   1.342   3.828
 2611SOL     OW 7866   1.606   4.850   4.168
 2611SOL    HW1 7867   1.568   4.849   4.257
 2611SOL    HW2 7868   1.618   4.943   4.148
 2612SOL     OW 7869   2.835   0.324   1.072
 2612SOL    HW1 7870   2.765   0.386   1.091
 2612SOL    HW2 7871   2.836   0.318   0.976
 2613SOL     OW 7872   4.656   2.583   4.791
 2613SOL    HW1 7873   4.678   2.534   4.870
 2613SOL    HW2 7874   4.712   2.661   4.795
 2614SOL     OW 7875   4.024   4.282   1.303
 2614SOL    HW1 7876   4.114   4.249   1.299
 2614SOL    HW2 7877   4.032   4.376   1.292
 2615SOL     OW 7878   0.834   4.594   0.087
 2615SOL    HW1 7879   0.888   4.564   0.159
 2615SOL    HW2 7880   0.766   4.647   0.129
 2616SOL     OW 7881   1.510   1.804   3.648
 2616SOL    HW1 7882   1.566   1.728   3.661
 2616SOL    HW2 7883   1.494   1.838   3.736
 2617SOL     OW 7884   3.114   2.358   1.750
 2617SOL    HW1 7885   3.047   2.386   1.687
 2617SOL    HW2 7886   3.169   2.435   1.763
 2618SOL     OW 7887   1.428   1.496   3.827
 2618SOL    HW1 7888   1.515   1.527   3.850
 2618SOL    HW2 7889   1.439   1.449   3.745
 2619SOL     OW 7890   3.202   2.507   3.791
 2619SOL    HW1 7891   3.195   2.578   3.855
 2619SOL    HW2 7892   3.152   2.435   3.830
 2620SOL     OW 7893   2.748   3.727   2.098
 2620SOL    HW1 7894   2.670   3.764   2.058
 2620SOL    HW2 7895   2.818   3.744   2.035
 2621SOL     OW 7896   3.067   3.456   0.829
 2621SOL    HW1 7897   3.097   3.500   0.909
 2621SOL    HW2 7898   3.088   3.364   0.843
 2622SOL     OW 7899   0.381   3.722   3.090
 2622SOL    HW1 7900   0.322   3.691   3.022
 2622SOL    HW2 7901   0.451   3.767   3.043
 2623SOL     OW 7902   1.246   0.382   0.214
 2623SOL    HW1 7903   1.252   0.467   0.258
 2623SOL    HW2 7904   1.233   0.319   0.285
 2624SOL     OW 7905   1.419   2.360   1.049
 2624SOL    HW1 7906   1.359   2.286   1.044
 2624SOL    HW2 7907   1.422   2.395   0.960
 2625SOL     OW 7908   4.128   1.560   4.816
 2625SOL    HW1 7909   4.211   1.523   4.846
 2625SOL    HW2 7910   4.149   1.650   4.793
 2626SOL     OW 7911   3.191   0.382   0.748
 2626SOL    HW1 7912   3.216   0.302   0.794
 2626SOL    HW2 7913   3.178   0.447   0.817
 2627SOL     OW 7914   2.212   1.482   0.236
 2627SOL    HW1 7915   2.125   1.523   0.245
 2627SOL    HW2 7916   2.268   1.553   0.206
 2628SOL     OW 7917   2.335   0.202   0.611
 2628SOL    HW1 7918   2.408   0.149   0.645
 2628SOL    HW2 7919   2.376   0.261   0.548
 2629SOL     OW 7920   1.532   2.039   2.707
 2629SOL    HW1 7921   1.570   1.991   2.782
 2629SOL    HW2 7922   1.599   2.103   2.684
 2630SOL     OW 7923   4.009   4.574   1.306
 2630SOL    HW1 7924   4.031   4.630   1.232
 2630SOL    HW2 7925   4.077   4.591   1.371
 2631SOL     OW 7926   4.636   3.799   3.315
 2631SOL    HW1 7927   4.721   3.775   3.276
 2631SOL    HW2 7928   4.573   3.745   3.267
 2632SOL     OW 7929   2.201   2.166   1.827
 2632SOL    HW1 7930   2.170   2.256   1.838
 2632SOL    HW2 7931   2.168   2.141   1.741
 2633SOL     OW 7932   4.449   0.894   0.950
 2633SOL    HW1 7933   4.513   0.941   1.003
 2633SOL    HW2 7934   4.463   0.802   0.973
 2634SOL     OW 7935   2.036   2.084   0.604
 2634SOL    HW1 7936   2.085   2.022   0.658
 2634SOL    HW2 7937   2.026   2.161   0.660
 2635SOL     OW 7938   3.982   3.945   0.061
 2635SOL    HW1 7939   3.980   3.849   0.053
 2635SOL    HW2 7940   4.010   3.975  -0.025
 2636SOL     OW 7941   1.164   1.368   1.337
 2636SOL    HW1 7942   1.169   1.464   1.331
 2636SOL    HW2 7943   1.167   1.339   1.246
 2637SOL     OW 7944   0.660   1.247   0.187
 2637SOL    HW1 7945   0.746   1.254   0.146
 2637SOL    HW2 7946   0.646   1.331   0.229
 2638SOL     OW 7947   2.545   2.538   3.155
 2638SOL    HW1 7948   2.459   2.500   3.141
 2638SOL    HW2 7949   2.604   2.485   3.101
 2639SOL     OW 7950   4.522   2.431   3.049
 2639SOL    HW1 7951   4.438   2.386   3.056
 2639SOL    HW2 7952   4.522   2.494   3.121
 2640SOL     OW 7953   1.925   3.750   1.065
 2640SOL    HW1 7954   1.958   3.683   1.004
 2640SOL    HW2 7955   1.838   3.771   1.033
 2641SOL     OW 7956   0.529   1.117   2.623
 2641SOL    HW1 7957   0.546   1.180   2.693
 2641SOL    HW2 7958   0.434   1.121   2.610
 2642SOL     OW 7959   3.848   1.068   3.256
 2642SOL    HW1 7960   3.782   1.009   3.221
 2642SOL    HW2 7961   3.883   1.022   3.332
 2643SOL     OW 7962   2.321   1.600   3.624
 2643SOL    HW1 7963   2.354   1.534   3.685
 2643SOL    HW2 7964   2.255   1.555   3.572
 2644SOL     OW 7965   2.066   2.140   3.098
 2644SOL    HW1 7966   2.125   2.067   3.116
 2644SOL    HW2 7967   2.009   2.145   3.175
 2645SOL     OW 7968   4.443   4.548   2.089
 2645SOL    HW1 7969   4.514   4.571   2.150
 2645SOL    HW2 7970   4.452   4.454   2.076
 2646SOL     OW 7971   2.144   3.870   3.702
 2646SOL    HW1 7972   2.232   3.837   3.685
 2646SOL    HW2 7973   2.107   3.809   3.766
 2647SOL     OW 7974   1.230   3.466   0.259
 2647SOL    HW1 7975   1.271   3.474   0.173
 2647SOL    HW2 7976   1.169   3.393   0.249
 2648SOL     OW 7977   2.257   0.442   2.584
 2648SOL    HW1 7978   2.253   0.433   2.680
 2648SOL    HW2 7979   2.303   0.364   2.554
 2649SOL     OW 7980   3.346   1.578   4.307
 2649SOL    HW1 7981   3.337   1.607   4.398
 2649SOL    HW2 7982   3.344   1.482   4.312
 2650SOL     OW 7983   0.447   3.377   4.663
 2650SOL    HW1 7984   0.532   3.333   4.661
 2650SOL    HW2 7985   0.442   3.424   4.580
 2651SOL     OW 7986   2.344   3.968   0.475
 2651SOL    HW1 7987   2.307   3.918   0.402
 2651SOL    HW2 7988   2.358   3.903   0.543
 2652SOL     OW 7989   0.176   0.722   0.941
 2652SOL    HW1 7990   0.139   0.804   0.973
 2652SOL    HW2 7991   0.100   0.667   0.921
 2653SOL     OW 7992   4.733   4.519   2.569
 2653SOL    HW1 7993   4.698   4.607   2.580
 2653SOL    HW2 7994   4.717   4.475   2.652
 2654SOL     OW 7995   2.904   2.693   1.905
 2654SOL    HW1 7996   2.889   2.605   1.871
 2654SOL    HW2 7997   2.827   2.712   1.958
 2655SOL     OW 7998   0.773   2.458   2.602
 2655SOL    HW1 7999   0.802   2.482   2.690
 2655SOL    HW2 8000   0.762   2.363   2.606
 2656SOL     OW 8001   2.330   2.285   4.892
 2656SOL    HW1 8002   2.294   2.371   4.871
 2656SOL    HW2 8003   2.421   2.289   4.863
 2657SOL     OW 8004   1.184   0.387   2.328
 2657SOL    HW1 8005   1.138   0.362   2.247
 2657SOL    HW2 8006   1.147   0.330   2.395
 2658SOL     OW 8007   0.313   4.247   4.026
 2658SOL    HW1 8008   0.225   4.257   3.989
 2658SOL    HW2 8009   0.334   4.155   4.012
 2659SOL     OW 8010   1.456   0.117   2.641
 2659SOL    HW1 8011   1.512   0.194   2.655
 2659SOL    HW2 8012   1.377   0.137   2.691
 2660SOL     OW 8013   3.054   1.664   0.955
 2660SOL    HW1 8014   3.068   1.686   1.047
 2660SOL    HW2 8015   3.125   1.603   0.934
 2661SOL     OW 8016   3.128   1.361   0.174
 2661SOL    HW1 8017   3.080   1.441   0.195
 2661SOL    HW2 8018   3.060   1.294   0.164
 2662SOL     OW 8019   3.474   4.317   4.837
 2662SOL    HW1 8020   3.460   4.279   4.924
 2662SOL    HW2 8021   3.559   4.283   4.809
 2663SOL     OW 8022   2.507   2.061   3.628
 2663SOL    HW1 8023   2.591   2.016   3.638
 2663SOL    HW2 8024   2.448   2.017   3.690
 2664SOL     OW 8025   3.244   2.309   1.144
 2664SOL    HW1 8026   3.172   2.371   1.140
 2664SOL    HW2 8027   3.209   2.228   1.106
 2665SOL     OW 8028   2.939   1.892   2.352
 2665SOL    HW1 8029   2.982   1.913   2.269
 2665SOL    HW2 8030   3.011   1.866   2.410
 2666SOL     OW 8031   4.156   3.157   2.354
 2666SOL    HW1 8032   4.145   3.240   2.308
 2666SOL    HW2 8033   4.125   3.091   2.292
 2667SOL     OW 8034   2.431   4.666   1.212
 2667SOL    HW1 8035   2.406   4.740   1.267
 2667SOL    HW2 8036   2.516   4.639   1.246
 2668SOL     OW 8037   4.124   1.204   2.531
 2668SOL    HW1 8038   4.183   1.129   2.523
 2668SOL    HW2 8039   4.178   1.273   2.570
 2669SOL     OW 8040   3.181   3.426   4.399
 2669SOL    HW1 8041   3.117   3.429   4.471
 2669SOL    HW2 8042   3.212   3.515   4.391
 2670SOL     OW 8043   0.759   3.271   1.407
 2670SOL    HW1 8044   0.836   3.223   1.438
 2670SOL    HW2 8045   0.773   3.281   1.313
 2671SOL     OW 8046   3.996   0.277   2.811
 2671SOL    HW1 8047   3.941   0.319   2.877
 2671SOL    HW2 8048   4.036   0.349   2.764
 2672SOL     OW 8049   1.761   1.289   4.290
 2672SOL    HW1 8050   1.755   1.258   4.199
 2672SOL    HW2 8051   1.714   1.223   4.341
 2673SOL     OW 8052   4.833   3.567   3.586
 2673SOL    HW1 8053   4.751   3.541   3.543
 2673SOL    HW2 8054   4.902   3.540   3.526
 2674SOL     OW 8055   0.451   3.436   2.599
 2674SOL    HW1 8056   0.472   3.392   2.517
 2674SOL    HW2 8057   0.536   3.456   2.638
 2675SOL     OW 8058   4.178   3.318   1.951
 2675SOL    HW1 8059   4.235   3.305   1.875
 2675SOL    HW2 8060   4.139   3.232   1.967
 2676SOL     OW 8061   3.226   2.576   4.723
 2676SOL    HW1 8062   3.223   2.494   4.771
 2676SOL    HW2 8063   3.185   2.640   4.782
 2677SOL     OW 8064   0.996   3.305   4.665
 2677SOL    HW1 8065   1.028   3.395   4.660
 2677SOL    HW2 8066   1.041   3.260   4.593
 2678SOL     OW 8067   2.013   2.752   2.647
 2678SOL    HW1 8068   2.058   2.675   2.683
 2678SOL    HW2 8069   1.970   2.792   2.722
 2679SOL     OW 8070   1.311   0.235   4.299
 2679SOL    HW1 8071   1.392   0.212   4.345
 2679SOL    HW2 8072   1.320   0.195   4.213
 2680SOL     OW 8073   0.823   3.317   1.146
 2680SOL    HW1 8074   0.841   3.300   1.053
 2680SOL    HW2 8075   0.755   3.384   1.145
 2681SOL     OW 8076   1.243   0.060   0.156
 2681SOL    HW1 8077   1.319   0.007   0.180
 2681SOL    HW2 8078   1.275   0.119   0.088
 2682SOL     OW 8079   0.092   0.539   3.062
 2682SOL    HW1 8080  -0.000   0.553   3.042
 2682SOL    HW2 8081   0.099   0.550   3.156
 2683SOL     OW 8082   3.161   2.823   3.505
 2683SOL    HW1 8083   3.181   2.738   3.545
 2683SOL    HW2 8084   3.081   2.808   3.455
 2684SOL     OW 8085   1.778   2.612   3.950
 2684SOL    HW1 8086   1.866   2.641   3.975
 2684SOL    HW2 8087   1.772   2.634   3.857
 2685SOL     OW 8088   3.025   3.866   1.642
 2685SOL    HW1 8089   2.967   3.862   1.566
 2685SOL    HW2 8090   3.013   3.782   1.686
 2686SOL     OW 8091   0.887   2.735   4.823
 2686SOL    HW1 8092   0.894   2.800   4.753
 2686SOL    HW2 8093   0.793   2.713   4.825
 2687SOL     OW 8094   2.492   4.614   3.024
 2687SOL    HW1 8095   2.472   4.567   3.105
 2687SOL    HW2 8096   2.570   4.571   2.989
 2688SOL     OW 8097   3.945   1.018   1.204
 2688SOL    HW1 8098   4.010   0.984   1.143
 2688SOL    HW2 8099   3.891   0.943   1.227
 2689SOL     OW 8100   1.409   2.724   2.132
 2689SOL    HW1 8101   1.392   2.631   2.118
 2689SOL    HW2 8102   1.342   2.769   2.081
 2690SOL     OW 8103   1.113   2.264   1.805
 2690SOL    HW1 8104   1.145   2.340   1.854
 2690SOL    HW2 8105   1.152   2.189   1.849
 2691SOL     OW 8106   3.975   1.756   3.416
 2691SOL    HW1 8107   4.058   1.803   3.410
 2691SOL    HW2 8108   3.923   1.808   3.479
 2692SOL     OW 8109   2.870   2.994   0.697
 2692SOL    HW1 8110   2.836   2.908   0.720
 2692SOL    HW2 8111   2.800   3.035   0.645
 2693SOL     OW 8112   4.232   2.086   1.753
 2693SOL    HW1 8113   4.231   2.101   1.658
 2693SOL    HW2 8114   4.262   1.996   1.764
 2694SOL     OW 8115   3.070   0.251   3.030
 2694SOL    HW1 8116   2.983   0.271   3.066
 2694SOL    HW2 8117   3.076   0.156   3.035
 2695SOL     OW 8118   2.622   3.414   2.464
 2695SOL    HW1 8119   2.701   3.408   2.410
 2695SOL    HW2 8120   2.641   3.357   2.539
 2696SOL     OW 8121   1.069   4.242   1.439
 2696SOL    HW1 8122   1.145   4.263   1.386
 2696SOL    HW2 8123   1.035   4.327   1.468
 2697SOL     OW 8124   3.041   3.919   2.144
 2697SOL    HW1 8125   3.055   3.954   2.232
 2697SOL    HW2 8126   3.104   3.965   2.089
 2698SOL     OW 8127   0.190   2.269   1.490
 2698SOL    HW1 8128   0.284   2.250   1.497
 2698SOL    HW2 8129   0.150   2.185   1.465
 2699SOL     OW 8130   0.348   0.990   3.343
 2699SOL    HW1 8131   0.329   0.914   3.288
 2699SOL    HW2 8132   0.441   1.007   3.328
 2700SOL     OW 8133   3.041   4.576   3.673
 2700SOL    HW1 8134   3.001   4.654   3.633
 2700SOL    HW2 8135   3.129   4.605   3.699
 2701SOL     OW 8136   2.471   3.155   3.859
 2701SOL    HW1 8137   2.387   3.165   3.904
 2701SOL    HW2 8138   2.524   3.229   3.889
 2702SOL     OW 8139   1.045   3.800   0.668
 2702SOL    HW1 8140   1.103   3.872   0.644
 2702SOL    HW2 8141   1.020   3.760   0.585
 2703SOL     OW 8142   1.559   2.730   0.037
 2703SOL    HW1 8143   1.575   2.651   0.089
 2703SOL    HW2 8144   1.524   2.698  -0.046
 2704SOL     OW 8145   0.423   1.334   2.078
 2704SOL    HW1 8146   0.463   1.286   2.151
 2704SOL    HW2 8147   0.330   1.313   2.084
 2705SOL     OW 8148   3.493   4.490   3.394
 2705SOL    HW1 8149   3.542   4.485   3.476
 2705SOL    HW2 8150   3.417   4.544   3.415
 2706SOL     OW 8151   2.442   4.299   2.430
 2706SOL    HW1 8152   2.380   4.324   2.363
 2706SOL    HW2 8153   2.476   4.214   2.402
 2707SOL     OW 8154   2.619   0.631   2.592
 2707SOL    HW1 8155   2.705   0.652   2.556
 2707SOL    HW2 8156   2.559   0.689   2.546
 2708SOL     OW 8157   4.240   0.304   2.298
 2708SOL    HW1 8158   4.284   0.366   2.240
 2708SOL    HW2 8159   4.184   0.358   2.353
 2709SOL     OW 8160   3.973   2.378   0.642
 2709SOL    HW1 8161   3.980   2.283   0.631
 2709SOL    HW2 8162   4.036   2.398   0.712
 2710SOL     OW 8163   2.913   2.694   0.213
 2710SOL    HW1 8164   2.900   2.679   0.306
 2710SOL    HW2 8165   3.008   2.701   0.203
 2711SOL     OW 8166   0.274   4.344   4.343
 2711SOL    HW1 8167   0.209   4.411   4.364
 2711SOL    HW2 8168   0.276   4.343   4.247
 2712SOL     OW 8169   2.083   2.643   0.439
 2712SOL    HW1 8170   2.148   2.710   0.416
 2712SOL    HW2 8171   2.104   2.569   0.382
 2713SOL     OW 8172   2.470   0.655   0.071
 2713SOL    HW1 8173   2.533   0.585   0.051
 2713SOL    HW2 8174   2.387   0.622   0.037
 2714SOL     OW 8175   3.907   4.901   1.252
 2714SOL    HW1 8176   3.997   4.875   1.268
 2714SOL    HW2 8177   3.909   4.947   1.169
 2715SOL     OW 8178   4.766   2.691   4.406
 2715SOL    HW1 8179   4.815   2.708   4.487
 2715SOL    HW2 8180   4.676   2.675   4.436
 2716SOL     OW 8181   2.584   1.902   1.179
 2716SOL    HW1 8182   2.536   1.976   1.218
 2716SOL    HW2 8183   2.674   1.914   1.209
 2717SOL     OW 8184   2.350   4.400   2.922
 2717SOL    HW1 8185   2.328   4.440   2.838
 2717SOL    HW2 8186   2.361   4.474   2.982
 2718SOL     OW 8187   4.588   3.091   0.013
 2718SOL    HW1 8188   4.568   3.042  -0.067
 2718SOL    HW2 8189   4.683   3.082   0.023
 2719SOL     OW 8190   0.253   2.125   0.390
 2719SOL    HW1 8191   0.306   2.123   0.310
 2719SOL    HW2 8192   0.237   2.218   0.405
 2720SOL     OW 8193   1.072   1.664   0.275
 2720SOL    HW1 8194   1.057   1.615   0.356
 2720SOL    HW2 8195   1.149   1.718   0.293
 2721SOL     OW 8196   3.240   3.852   0.066
 2721SOL    HW1 8197   3.322   3.881   0.025
 2721SOL    HW2 8198   3.266   3.777   0.119
 2722SOL     OW 8199   1.800   1.751   1.192
 2722SOL    HW1 8200   1.836   1.752   1.281
 2722SOL    HW2 8201   1.836   1.831   1.152
 2723SOL     OW 8202   0.200   0.799   0.340
 2723SOL    HW1 8203   0.126   0.857   0.358
 2723SOL    HW2 8204   0.268   0.856   0.304
 2724SOL     OW 8205   2.184   0.909   0.079
 2724SOL    HW1 8206   2.119   0.978   0.069
 2724SOL    HW2 8207   2.265   0.945   0.042
 2725SOL     OW 8208   2.308   4.890   2.124
 2725SOL    HW1 8209   2.358   4.877   2.205
 2725SOL    HW2 8210   2.249   4.815   2.120
 2726SOL     OW 8211   4.909   4.717   2.340
 2726SOL    HW1 8212   4.968   4.742   2.269
 2726SOL    HW2 8213   4.960   4.655   2.393
 2727SOL     OW 8214   2.171   0.479   3.319
 2727SOL    HW1 8215   2.157   0.387   3.297
 2727SOL    HW2 8216   2.082   0.514   3.328
 2728SOL     OW 8217   1.792   0.039   4.505
 2728SOL    HW1 8218   1.834   0.121   4.480
 2728SOL    HW2 8219   1.846  -0.029   4.466
 2729SOL     OW 8220   2.277   3.608   1.057
 2729SOL    HW1 8221   2.365   3.628   1.024
 2729SOL    HW2 8222   2.242   3.545   0.994
 2730SOL     OW 8223   0.968   0.286   2.733
 2730SOL    HW1 8224   0.878   0.301   2.703
 2730SOL    HW2 8225   0.997   0.371   2.765
 2731SOL     OW 8226   0.227   4.155   0.760
 2731SOL    HW1 8227   0.286   4.150   0.835
 2731SOL    HW2 8228   0.141   4.176   0.798
 2732SOL     OW 8229   0.285   4.904   3.309
 2732SOL    HW1 8230   0.342   4.842   3.264
 2732SOL    HW2 8231   0.339   4.982   3.321
 2733SOL     OW 8232   2.591   3.471   3.491
 2733SOL    HW1 8233   2.499   3.466   3.463
 2733SOL    HW2 8234   2.626   3.384   3.474
 2734SOL     OW 8235   1.105   1.201   3.887
 2734SOL    HW1 8236   1.181   1.238   3.931
 2734SOL    HW2 8237   1.142   1.143   3.820
 2735SOL     OW 8238   4.838   0.281   2.514
 2735SOL    HW1 8239   4.751   0.317   2.499
 2735SOL    HW2 8240   4.835   0.194   2.474
 2736SOL     OW 8241   4.089   4.674   2.728
 2736SOL    HW1 8242   4.025   4.742   2.709
 2736SOL    HW2 8243   4.039   4.592   2.726
 2737SOL     OW 8244   4.275   0.580   3.191
 2737SOL    HW1 8245   4.296   0.662   3.236
 2737SOL    HW2 8246   4.356   0.529   3.195
 2738SOL     OW 8247   1.566   3.977   0.542
 2738SOL    HW1 8248   1.545   3.886   0.561
 2738SOL    HW2 8249   1.610   3.974   0.457
 2739SOL     OW 8250   2.214   0.370   0.385
 2739SOL    HW1 8251   2.177   0.416   0.460
 2739SOL    HW2 8252   2.277   0.431   0.348
 2740SOL     OW 8253   3.433   4.104   1.319
 2740SOL    HW1 8254   3.412   4.157   1.396
 2740SOL    HW2 8255   3.368   4.131   1.254
 2741SOL     OW 8256   1.949   4.061   2.851
 2741SOL    HW1 8257   1.897   3.980   2.854
 2741SOL    HW2 8258   1.883   4.131   2.846
 2742SOL     OW 8259   0.675   3.648   1.640
 2742SOL    HW1 8260   0.699   3.558   1.618
 2742SOL    HW2 8261   0.628   3.679   1.562
 2743SOL     OW 8262   3.640   0.154   1.111
 2743SOL    HW1 8263   3.596   0.092   1.168
 2743SOL    HW2 8264   3.575   0.222   1.095
 2744SOL     OW 8265   2.103   0.416   1.524
 2744SOL    HW1 8266   2.124   0.345   1.586
 2744SOL    HW2 8267   2.185   0.432   1.477
 2745SOL     OW 8268   0.649   2.014   1.847
 2745SOL    HW1 8269   0.743   2.009   1.866
 2745SOL    HW2 8270   0.610   1.949   1.905
 2746SOL     OW 8271   0.097   4.370   0.476
 2746SOL    HW1 8272   0.129   4.421   0.551
 2746SOL    HW2 8273   0.035   4.308   0.514
 2747SOL     OW 8274   0.895   3.049   4.310
 2747SOL    HW1 8275   0.910   2.974   4.253
 2747SOL    HW2 8276   0.877   3.121   4.250
 2748SOL     OW 8277   0.798   2.532   3.951
 2748SOL    HW1 8278   0.841   2.477   4.017
 2748SOL    HW2 8279   0.868   2.587   3.916
 2749SOL     OW 8280   2.847   3.140   3.478
 2749SOL    HW1 8281   2.761   3.120   3.442
 2749SOL    HW2 8282   2.901   3.160   3.402
 2750SOL     OW 8283   2.236   1.643   4.121
 2750SOL    HW1 8284   2.232   1.628   4.215
 2750SOL    HW2 8285   2.303   1.710   4.110
 2751SOL     OW 8286   4.665   1.752   4.325
 2751SOL    HW1 8287   4.712   1.682   4.371
 2751SOL    HW2 8288   4.622   1.707   4.252
 2752SOL     OW 8289   1.718   0.339   3.665
 2752SOL    HW1 8290   1.634   0.367   3.627
 2752SOL    HW2 8291   1.704   0.247   3.688
 2753SOL     OW 8292   0.810   1.147   0.490
 2753SOL    HW1 8293   0.749   1.138   0.564
 2753SOL    HW2 8294   0.807   1.240   0.469
 2754SOL     OW 8295   0.544   4.079   0.891
 2754SOL    HW1 8296   0.627   4.037   0.913
 2754SOL    HW2 8297   0.503   4.097   0.975
 2755SOL     OW 8298   0.741   4.439   0.351
 2755SOL    HW1 8299   0.689   4.368   0.390
 2755SOL    HW2 8300   0.704   4.451   0.264
 2756SOL     OW 8301   4.389   2.577   3.512
 2756SOL    HW1 8302   4.391   2.664   3.552
 2756SOL    HW2 8303   4.378   2.517   3.586
 2757SOL     OW 8304   0.850   1.376   0.824
 2757SOL    HW1 8305   0.777   1.350   0.767
 2757SOL    HW2 8306   0.819   1.455   0.868
 2758SOL     OW 8307   4.012   4.089   4.255
 2758SOL    HW1 8308   3.925   4.125   4.237
 2758SOL    HW2 8309   4.073   4.150   4.212
 2759SOL     OW 8310   0.244   1.100   3.563
 2759SOL    HW1 8311   0.281   1.042   3.630
 2759SOL    HW2 8312   0.260   1.055   3.480
 2760SOL     OW 8313   1.729   0.058   1.560
 2760SOL    HW1 8314   1.819   0.069   1.530
 2760SOL    HW2 8315   1.677   0.058   1.480
 2761SOL     OW 8316   4.624   3.706   2.496
 2761SOL    HW1 8317   4.557   3.666   2.551
 2761SOL    HW2 8318   4.612   3.800   2.508
 2762SOL     OW 8319   0.136   1.155   1.648
 2762SOL    HW1 8320   0.221   1.155   1.603
 2762SOL    HW2 8321   0.137   1.234   1.701
 2763SOL     OW 8322   1.280   0.769   1.127
 2763SOL    HW1 8323   1.264   0.821   1.048
 2763SOL    HW2 8324   1.304   0.833   1.193
 2764SOL     OW 8325   0.173   2.029   3.077
 2764SOL    HW1 8326   0.137   2.069   2.997
 2764SOL    HW2 8327   0.217   2.101   3.122
 2765SOL     OW 8328   1.540   0.850   1.709
 2765SOL    HW1 8329   1.634   0.840   1.723
 2765SOL    HW2 8330   1.523   0.805   1.626
 2766SOL     OW 8331   1.632   0.258   0.318
 2766SOL    HW1 8332   1.675   0.260   0.404
 2766SOL    HW2 8333   1.564   0.192   0.327
 2767SOL     OW 8334   3.025   2.625   0.959
 2767SOL    HW1 8335   3.005   2.532   0.974
 2767SOL    HW2 8336   3.111   2.625   0.918
 2768SOL     OW 8337   4.507   1.348   1.341
 2768SOL    HW1 8338   4.483   1.397   1.420
 2768SOL    HW2 8339   4.602   1.358   1.335
 2769SOL     OW 8340   0.694   2.392   0.516
 2769SOL    HW1 8341   0.752   2.445   0.461
 2769SOL    HW2 8342   0.714   2.419   0.606
 2770SOL     OW 8343   3.343   0.604   2.194
 2770SOL    HW1 8344   3.323   0.676   2.254
 2770SOL    HW2 8345   3.294   0.624   2.114
 2771SOL     OW 8346   2.853   2.259   0.108
 2771SOL    HW1 8347   2.909   2.288   0.036
 2771SOL    HW2 8348   2.817   2.339   0.145
 2772SOL     OW 8349   1.318   3.390   0.500
 2772SOL    HW1 8350   1.317   3.451   0.426
 2772SOL    HW2 8351   1.301   3.446   0.577
 2773SOL     OW 8352   3.640   4.149   1.882
 2773SOL    HW1 8353   3.725   4.178   1.851
 2773SOL    HW2 8354   3.630   4.190   1.968
 2774SOL     OW 8355   2.894   2.301   3.547
 2774SOL    HW1 8356   2.838   2.249   3.604
 2774SOL    HW2 8357   2.875   2.391   3.571
 2775SOL     OW 8358   3.572   4.026   3.484
 2775SOL    HW1 8359   3.557   4.091   3.416
 2775SOL    HW2 8360   3.493   4.028   3.538
 2776SOL     OW 8361   2.859   1.187   3.898
 2776SOL    HW1 8362   2.913   1.131   3.842
 2776SOL    HW2 8363   2.923   1.240   3.946
 2777SOL     OW 8364   2.902   3.540   3.246
 2777SOL    HW1 8365   2.851   3.482   3.303
 2777SOL    HW2 8366   2.993   3.515   3.261
 2778SOL     OW 8367   4.534   1.250   4.615
 2778SOL    HW1 8368   4.471   1.190   4.654
 2778SOL    HW2 8369   4.618   1.224   4.654
 2779SOL     OW 8370   3.879   3.164   0.694
 2779SOL    HW1 8371   3.797   3.114   0.685
 2779SOL    HW2 8372   3.934   3.131   0.623
 2780SOL     OW 8373   1.723   4.758   2.409
 2780SOL    HW1 8374   1.797   4.757   2.471
 2780SOL    HW2 8375   1.661   4.695   2.446
 2781SOL     OW 8376   0.753   2.455   0.802
 2781SOL    HW1 8377   0.730   2.424   0.889
 2781SOL    HW2 8378   0.765   2.550   0.812
 2782SOL     OW 8379   1.128   0.832   2.043
 2782SOL    HW1 8380   1.132   0.852   1.949
 2782SOL    HW2 8381   1.219   0.810   2.065
 2783SOL     OW 8382   3.600   3.290   4.796
 2783SOL    HW1 8383   3.557   3.204   4.801
 2783SOL    HW2 8384   3.564   3.330   4.717
 2784SOL     OW 8385   4.896   4.193   0.863
 2784SOL    HW1 8386   4.868   4.282   0.882
 2784SOL    HW2 8387   4.878   4.182   0.769
 2785SOL     OW 8388   0.389   2.638   2.357
 2785SOL    HW1 8389   0.415   2.686   2.279
 2785SOL    HW2 8390   0.309   2.681   2.386
 2786SOL     OW 8391   2.705   4.521   4.637
 2786SOL    HW1 8392   2.744   4.442   4.602
 2786SOL    HW2 8393   2.718   4.587   4.569
 2787SOL     OW 8394   4.413   2.805   0.475
 2787SOL    HW1 8395   4.481   2.749   0.513
 2787SOL    HW2 8396   4.380   2.755   0.400
 2788SOL     OW 8397   4.155   0.082   2.532
 2788SOL    HW1 8398   4.226   0.100   2.470
 2788SOL    HW2 8399   4.078   0.123   2.493
 2789SOL     OW 8400   1.716   2.155   2.124
 2789SOL    HW1 8401   1.677   2.176   2.209
 2789SOL    HW2 8402   1.683   2.224   2.065
 2790SOL     OW 8403   4.639   2.695   2.637
 2790SOL    HW1 8404   4.728   2.703   2.673
 2790SOL    HW2 8405   4.634   2.764   2.571
 2791SOL     OW 8406   3.325   1.731   4.539
 2791SOL    HW1 8407   3.356   1.822   4.533
 2791SOL    HW2 8408   3.241   1.738   4.585
 2792SOL     OW 8409   3.250   2.585   1.717
 2792SOL    HW1 8410   3.303   2.575   1.637
 2792SOL    HW2 8411   3.315   2.602   1.786
 2793SOL     OW 8412   1.406   3.682   0.278
 2793SOL    HW1 8413   1.340   3.613   0.273
 2793SOL    HW2 8414   1.379   3.746   0.213
 2794SOL     OW 8415   1.287   3.793   1.663
 2794SOL    HW1 8416   1.229   3.719   1.649
 2794SOL    HW2 8417   1.306   3.792   1.757
 2795SOL     OW 8418   1.357   3.658   1.394
 2795SOL    HW1 8419   1.289   3.719   1.422
 2795SOL    HW2 8420   1.421   3.713   1.349
 2796SOL     OW 8421   4.592   1.515   0.159
 2796SOL    HW1 8422   4.546   1.587   0.115
 2796SOL    HW2 8423   4.522   1.454   0.183
 2797SOL     OW 8424   2.612   2.308   4.851
 2797SOL    HW1 8425   2.627   2.348   4.766
 2797SOL    HW2 8426   2.643   2.373   4.914
 2798SOL     OW 8427   1.897   1.136   3.012
 2798SOL    HW1 8428   1.944   1.202   3.061
 2798SOL    HW2 8429   1.933   1.141   2.923
 2799SOL     OW 8430   1.196   2.880   2.064
 2799SOL    HW1 8431   1.112   2.838   2.045
 2799SOL    HW2 8432   1.202   2.952   2.001
 2800SOL     OW 8433   3.552   3.402   2.879
 2800SOL    HW1 8434   3.647   3.406   2.877
 2800SOL    HW2 8435   3.529   3.326   2.825
 2801SOL     OW 8436   3.534   1.968   0.920
 2801SOL    HW1 8437   3.542   1.941   0.828
 2801SOL    HW2 8438   3.468   2.038   0.918
 2802SOL     OW 8439   1.042   2.455   3.040
 2802SOL    HW1 8440   1.129   2.488   3.063
 2802SOL    HW2 8441   1.057   2.365   3.012
 2803SOL     OW 8442   0.042   1.777   2.915
 2803SOL    HW1 8443   0.127   1.813   2.941
 2803SOL    HW2 8444   0.029   1.702   2.974
 2804SOL     OW 8445   3.700   3.727   0.159
 2804SOL    HW1 8446   3.777   3.741   0.105
 2804SOL    HW2 8447   3.723   3.652   0.215
 2805SOL     OW 8448   2.744   0.901   1.568
 2805SOL    HW1 8449   2.677   0.965   1.542
 2805SOL    HW2 8450   2.826   0.949   1.561
 2806SOL     OW 8451   4.689   1.494   2.948
 2806SOL    HW1 8452   4.648   1.408   2.940
 2806SOL    HW2 8453   4.740   1.489   3.029
 2807SOL     OW 8454   0.843   2.272   0.245
 2807SOL    HW1 8455   0.827   2.273   0.151
 2807SOL    HW2 8456   0.844   2.365   0.270
 2808SOL     OW 8457   2.275   4.518   3.178
 2808SOL    HW1 8458   2.191   4.558   3.156
 2808SOL    HW2 8459   2.252   4.432   3.214
 2809SOL     OW 8460   2.739   0.134   3.985
 2809SOL    HW1 8461   2.730   0.200   3.917
 2809SOL    HW2 8462   2.823   0.091   3.966
 2810SOL     OW 8463   0.948   3.268   1.786
 2810SOL    HW1 8464   0.872   3.209   1.788
 2810SOL    HW2 8465   0.912   3.354   1.806
 2811SOL     OW 8466   4.415   4.814   1.243
 2811SOL    HW1 8467   4.485   4.847   1.187
 2811SOL    HW2 8468   4.458   4.748   1.298
 2812SOL     OW 8469   1.829   0.004   1.043
 2812SOL    HW1 8470   1.898   0.013   1.109
 2812SOL    HW2 8471   1.876   0.004   0.959
 2813SOL     OW 8472   4.521   0.776   3.001
 2813SOL    HW1 8473   4.551   0.757   2.912
 2813SOL    HW2 8474   4.427   0.758   2.999
 2814SOL     OW 8475   4.314   2.829   3.177
 2814SOL    HW1 8476   4.315   2.861   3.267
 2814SOL    HW2 8477   4.258   2.751   3.180
 2815SOL     OW 8478   3.309   3.197   0.075
 2815SOL    HW1 8479   3.228   3.147   0.073
 2815SOL    HW2 8480   3.371   3.144   0.025
 2816SOL     OW 8481   1.962   3.463   4.386
 2816SOL    HW1 8482   1.957   3.430   4.476
 2816SOL    HW2 8483   1.933   3.390   4.332
 2817SOL     OW 8484   3.499   2.240   4.503
 2817SOL    HW1 8485   3.586   2.271   4.475
 2817SOL    HW2 8486   3.438   2.286   4.446
 2818SOL     OW 8487   3.883   3.253   2.293
 2818SOL    HW1 8488   3.792   3.271   2.316
 2818SOL    HW2 8489   3.914   3.195   2.363
 2819SOL     OW 8490   4.421   3.917   1.321
 2819SOL    HW1 8491   4.509   3.884   1.307
 2819SOL    HW2 8492   4.365   3.855   1.274
 2820SOL     OW 8493   1.157   1.897   2.136
 2820SOL    HW1 8494   1.086   1.935   2.189
 2820SOL    HW2 8495   1.136   1.804   2.132
 2821SOL     OW 8496   0.011   4.767   0.155
 2821SOL    HW1 8497  -0.035   4.683   0.156
 2821SOL    HW2 8498  -0.058   4.833   0.152
 2822SOL     OW 8499   0.685   3.922   4.486
 2822SOL    HW1 8500   0.728   3.906   4.401
 2822SOL    HW2 8501   0.688   4.017   4.497
 2823SOL     OW 8502   1.072   0.952   4.845
 2823SOL    HW1 8503   1.025   1.034   4.830
 2823SOL    HW2 8504   1.160   0.968   4.811
 2824SOL     OW 8505   2.176   4.478   2.503
 2824SOL    HW1 8506   2.129   4.544   2.451
 2824SOL    HW2 8507   2.124   4.399   2.494
 2825SOL     OW 8508   2.269   2.272   1.181
 2825SOL    HW1 8509   2.224   2.282   1.264
 2825SOL    HW2 8510   2.205   2.228   1.124
 2826SOL     OW 8511   3.107   0.896   2.085
 2826SOL    HW1 8512   3.175   0.910   2.151
 2826SOL    HW2 8513   3.127   0.811   2.047
 2827SOL     OW 8514   2.229   3.606   0.762
 2827SOL    HW1 8515   2.287   3.532   0.746
 2827SOL    HW2 8516   2.281   3.683   0.741
 2828SOL     OW 8517   0.888   1.666   3.950
 2828SOL    HW1 8518   0.876   1.645   4.042
 2828SOL    HW2 8519   0.981   1.685   3.941
 2829SOL     OW 8520   3.660   0.322   3.976
 2829SOL    HW1 8521   3.649   0.306   4.070
 2829SOL    HW2 8522   3.577   0.362   3.949
 2830SOL     OW 8523   1.924   1.094   4.478
 2830SOL    HW1 8524   1.976   1.054   4.409
 2830SOL    HW2 8525   1.920   1.186   4.456
 2831SOL     OW 8526   1.213   3.576   2.935
 2831SOL    HW1 8527   1.121   3.568   2.908
 2831SOL    HW2 8528   1.262   3.586   2.854
 2832SOL     OW 8529   4.702   4.101   0.046
 2832SOL    HW1 8530   4.633   4.157   0.011
 2832SOL    HW2 8531   4.780   4.157   0.046
 2833SOL     OW 8532   0.713   3.812   0.603
 2833SOL    HW1 8533   0.627   3.848   0.627
 2833SOL    HW2 8534   0.776   3.866   0.649
 2834SOL     OW 8535   2.009   2.488   4.636
 2834SOL    HW1 8536   1.948   2.558   4.658
 2834SOL    HW2 8537   1.964   2.437   4.568
 2835SOL     OW 8538   0.349   4.169   0.126
 2835SOL    HW1 8539   0.372   4.112   0.199
 2835SOL    HW2 8540   0.322   4.109   0.056
 2836SOL     OW 8541   3.688   2.067   0.389
 2836SOL    HW1 8542   3.613   2.089   0.333
 2836SOL    HW2 8543   3.758   2.045   0.329
 2837SOL     OW 8544   3.650   3.057   1.582
 2837SOL    HW1 8545   3.700   3.123   1.533
 2837SOL    HW2 8546   3.716   2.999   1.619
 2838SOL     OW 8547   0.077   2.293   4.792
 2838SOL    HW1 8548   0.114   2.211   4.759
 2838SOL    HW2 8549   0.003   2.311   4.734
 2839SOL     OW 8550   2.227   2.821   0.785
 2839SOL    HW1 8551   2.160   2.752   0.791
 2839SOL    HW2 8552   2.272   2.818   0.869
 2840SOL     OW 8553   3.856   0.347   1.662
 2840SOL    HW1 8554   3.926   0.385   1.609
 2840SOL    HW2 8555   3.877   0.254   1.667
 2841SOL     OW 8556   2.847   1.934   4.899
 2841SOL    HW1 8557   2.832   1.842   4.924
 2841SOL    HW2 8558   2.886   1.974   4.977
 2842SOL     OW 8559   3.440   0.355   4.495
 2842SOL    HW1 8560   3.416   0.277   4.546
 2842SOL    HW2 8561   3.358   0.404   4.487
 2843SOL     OW 8562   0.018   3.103   1.594
 2843SOL    HW1 8563   0.043   3.057   1.674
 2843SOL    HW2 8564  -0.011   3.189   1.625
 2844SOL     OW 8565   1.204   3.024   2.348
 2844SOL    HW1 8566   1.235   2.970   2.275
 2844SOL    HW2 8567   1.136   2.971   2.390
 2845SOL     OW 8568   1.567   2.069   3.079
 2845SOL    HW1 8569   1.599   1.979   3.088
 2845SOL    HW2 8570   1.600   2.114   3.157
 2846SOL     OW 8571   2.627   2.849   4.027
 2846SOL    HW1 8572   2.621   2.838   3.932
 2846SOL    HW2 8573   2.575   2.928   4.044
 2847SOL     OW 8574   1.308   1.117   4.664
 2847SOL    HW1 8575   1.284   1.048   4.602
 2847SOL    HW2 8576   1.401   1.102   4.683
 2848SOL     OW 8577   2.556   4.051   3.925
 2848SOL    HW1 8578   2.558   4.033   3.831
 2848SOL    HW2 8579   2.464   4.072   3.944
 2849SOL     OW 8580   3.510   2.447   0.153
 2849SOL    HW1 8581   3.563   2.459   0.233
 2849SOL    HW2 8582   3.571   2.465   0.082
 2850SOL     OW 8583   2.014   0.554   0.813
 2850SOL    HW1 8584   1.953   0.599   0.871
 2850SOL    HW2 8585   1.994   0.461   0.823
 2851SOL     OW 8586   2.054   2.964   1.087
 2851SOL    HW1 8587   2.018   2.944   1.174
 2851SOL    HW2 8588   2.142   2.928   1.089
 2852SOL     OW 8589   3.311   3.656   2.919
 2852SOL    HW1 8590   3.286   3.748   2.930
 2852SOL    HW2 8591   3.360   3.654   2.837
 2853SOL     OW 8592   0.442   1.599   2.310
 2853SOL    HW1 8593   0.398   1.515   2.318
 2853SOL    HW2 8594   0.493   1.608   2.390
 2854SOL     OW 8595   1.124   3.161   4.436
 2854SOL    HW1 8596   1.079   3.100   4.379
 2854SOL    HW2 8597   1.151   3.233   4.378
 2855SOL     OW 8598   1.799   2.296   3.840
 2855SOL    HW1 8599   1.747   2.370   3.872
 2855SOL    HW2 8600   1.887   2.332   3.829
 2856SOL     OW 8601   4.553   1.794   0.816
 2856SOL    HW1 8602   4.467   1.753   0.829
 2856SOL    HW2 8603   4.535   1.888   0.815
 2857SOL     OW 8604   2.873   1.062   4.410
 2857SOL    HW1 8605   2.839   1.151   4.419
 2857SOL    HW2 8606   2.923   1.047   4.491
 2858SOL     OW 8607   2.827   1.304   0.478
 2858SOL    HW1 8608   2.816   1.233   0.415
 2858SOL    HW2 8609   2.835   1.383   0.424
 2859SOL     OW 8610   3.376   1.839   1.126
 2859SOL    HW1 8611   3.392   1.800   1.040
 2859SOL    HW2 8612   3.456   1.822   1.176
 2860SOL     OW 8613   0.686   4.044   3.832
 2860SOL    HW1 8614   0.689   3.971   3.769
 2860SOL    HW2 8615   0.629   4.109   3.790
 2861SOL     OW 8616   0.879   1.246   4.018
 2861SOL    HW1 8617   0.966   1.224   3.984
 2861SOL    HW2 8618   0.823   1.250   3.940
 2862SOL     OW 8619   2.567   4.104   2.284
 2862SOL    HW1 8620   2.550   4.137   2.196
 2862SOL    HW2 8621   2.662   4.111   2.295
 2863SOL     OW 8622   2.163   0.340   4.539
 2863SOL    HW1 8623   2.146   0.280   4.611
 2863SOL    HW2 8624   2.180   0.424   4.581
 2864SOL     OW 8625   1.678   4.327   4.104
 2864SOL    HW1 8626   1.588   4.312   4.131
 2864SOL    HW2 8627   1.715   4.239   4.095
 2865SOL     OW 8628   4.263   4.899   3.621
 2865SOL    HW1 8629   4.229   4.862   3.703
 2865SOL    HW2 8630   4.204   4.864   3.553
 2866SOL     OW 8631   3.149   2.774   1.350
 2866SOL    HW1 8632   3.165   2.824   1.270
 2866SOL    HW2 8633   3.201   2.695   1.339
 2867SOL     OW 8634   1.760   1.636   3.099
 2867SOL    HW1 8635   1.855   1.642   3.111
 2867SOL    HW2 8636   1.740   1.703   3.034
 2868SOL     OW 8637   3.748   0.493   0.764
 2868SOL    HW1 8638   3.704   0.447   0.836
 2868SOL    HW2 8639   3.677   0.534   0.715
 2869SOL     OW 8640   4.851   2.531   0.398
 2869SOL    HW1 8641   4.830   2.575   0.315
 2869SOL    HW2 8642   4.945   2.512   0.392
 2870SOL     OW 8643   0.368   0.787   2.401
 2870SOL    HW1 8644   0.286   0.787   2.351
 2870SOL    HW2 8645   0.346   0.740   2.482
 2871SOL     OW 8646   2.199   0.582   2.359
 2871SOL    HW1 8647   2.226   0.539   2.440
 2871SOL    HW2 8648   2.195   0.510   2.295
 2872SOL     OW 8649   3.953   0.574   3.483
 2872SOL    HW1 8650   3.966   0.489   3.525
 2872SOL    HW2 8651   3.912   0.554   3.399
 2873SOL     OW 8652   3.101   4.720   3.260
 2873SOL    HW1 8653   3.121   4.643   3.207
 2873SOL    HW2 8654   3.005   4.724   3.260
 2874SOL     OW 8655   2.084   4.269   3.412
 2874SOL    HW1 8656   2.179   4.272   3.420
 2874SOL    HW2 8657   2.059   4.187   3.455
 2875SOL     OW 8658   3.553   2.195   3.491
 2875SOL    HW1 8659   3.602   2.247   3.555
 2875SOL    HW2 8660   3.461   2.220   3.505
 2876SOL     OW 8661   2.234   3.547   2.879
 2876SOL    HW1 8662   2.277   3.468   2.846
 2876SOL    HW2 8663   2.294   3.618   2.856
 2877SOL     OW 8664   0.822   2.946   1.143
 2877SOL    HW1 8665   0.908   2.970   1.107
 2877SOL    HW2 8666   0.759   2.989   1.086
 2878SOL     OW 8667   4.444   4.237   4.034
 2878SOL    HW1 8668   4.506   4.164   4.029
 2878SOL    HW2 8669   4.494   4.309   4.072
 2879SOL     OW 8670   0.805   0.129   3.364
 2879SOL    HW1 8671   0.826   0.118   3.456
 2879SOL    HW2 8672   0.772   0.219   3.358
 2880SOL     OW 8673   4.406   4.101   1.556
 2880SOL    HW1 8674   4.367   4.058   1.480
 2880SOL    HW2 8675   4.338   4.160   1.588
 2881SOL     OW 8676   4.358   0.059   2.332
 2881SOL    HW1 8677   4.331   0.147   2.305
 2881SOL    HW2 8678   4.297   0.001   2.288
 2882SOL     OW 8679   0.438   3.107   1.687
 2882SOL    HW1 8680   0.408   3.124   1.777
 2882SOL    HW2 8681   0.424   3.013   1.674
 2883SOL     OW 8682   4.370   3.471   0.052
 2883SOL    HW1 8683   4.445   3.431   0.095
 2883SOL    HW2 8684   4.298   3.410   0.068
 2884SOL     OW 8685   4.780   2.888   4.035
 2884SOL    HW1 8686   4.819   2.939   4.106
 2884SOL    HW2 8687   4.779   2.948   3.960
 2885SOL     OW 8688   2.917   0.582   1.929
 2885SOL    HW1 8689   2.908   0.606   2.021
 2885SOL    HW2 8690   2.892   0.661   1.881
 2886SOL     OW 8691   0.509   1.977   1.580
 2886SOL    HW1 8692   0.484   2.007   1.667
 2886SOL    HW2 8693   0.492   2.053   1.524
 2887SOL     OW 8694   1.376   2.666   1.798
 2887SOL    HW1 8695   1.471   2.655   1.802
 2887SOL    HW2 8696   1.359   2.697   1.709
 2888SOL     OW 8697   2.562   4.243   2.856
 2888SOL    HW1 8698   2.562   4.309   2.787
 2888SOL    HW2 8699   2.484   4.263   2.908
 2889SOL     OW 8700   0.724   2.001   0.750
 2889SOL    HW1 8701   0.734   2.063   0.677
 2889SOL    HW2 8702   0.704   1.917   0.708
 2890SOL     OW 8703   4.784   2.995   3.043
 2890SOL    HW1 8704   4.849   3.049   3.089
 2890SOL    HW2 8705   4.761   3.045   2.965
 2891SOL     OW 8706   1.116   4.607   2.245
 2891SOL    HW1 8707   1.135   4.568   2.331
 2891SOL    HW2 8708   1.116   4.702   2.262
 2892SOL     OW 8709   1.939   0.427   3.047
 2892SOL    HW1 8710   2.029   0.400   3.068
 2892SOL    HW2 8711   1.894   0.345   3.027
 2893SOL     OW 8712   0.917   1.659   4.218
 2893SOL    HW1 8713   0.974   1.583   4.230
 2893SOL    HW2 8714   0.934   1.714   4.295
 2894SOL     OW 8715   0.531   0.988   4.453
 2894SOL    HW1 8716   0.517   0.938   4.533
 2894SOL    HW2 8717   0.592   1.058   4.479
 2895SOL     OW 8718   0.436   1.629   0.612
 2895SOL    HW1 8719   0.388   1.570   0.553
 2895SOL    HW2 8720   0.412   1.717   0.583
 2896SOL     OW 8721   2.323   4.019   1.232
 2896SOL    HW1 8722   2.284   3.960   1.297
 2896SOL    HW2 8723   2.300   3.981   1.148
 2897SOL     OW 8724   3.260   1.831   3.286
 2897SOL    HW1 8725   3.246   1.736   3.292
 2897SOL    HW2 8726   3.355   1.839   3.274
 2898SOL     OW 8727   0.978   4.490   1.273
 2898SOL    HW1 8728   0.926   4.538   1.338
 2898SOL    HW2 8729   1.048   4.552   1.249
 2899SOL     OW 8730   0.040   3.289   0.536
 2899SOL    HW1 8731   0.098   3.217   0.558
 2899SOL    HW2 8732   0.040   3.345   0.614
 2900SOL     OW 8733   2.028   2.789   4.441
 2900SOL    HW1 8734   1.948   2.755   4.481
 2900SOL    HW2 8735   2.095   2.724   4.462
 2901SOL     OW 8736   4.568   0.792   0.703
 2901SOL    HW1 8737   4.619   0.848   0.762
 2901SOL    HW2 8738   4.590   0.702   0.730
 2902SOL     OW 8739   2.377   4.875   1.393
 2902SOL    HW1 8740   2.339   4.920   1.468
 2902SOL    HW2 8741   2.450   4.930   1.366
 2903SOL     OW 8742   3.180   1.275   3.149
 2903SOL    HW1 8743   3.109   1.228   3.192
 2903SOL    HW2 8744   3.137   1.349   3.105
 2904SOL     OW 8745   2.640   2.095   2.157
 2904SOL    HW1 8746   2.560   2.138   2.186
 2904SOL    HW2 8747   2.627   2.003   2.179
 2905SOL     OW 8748   0.679   1.568   1.176
 2905SOL    HW1 8749   0.687   1.591   1.083
 2905SOL    HW2 8750   0.646   1.648   1.217
 2906SOL     OW 8751   0.556   0.606   1.673
 2906SOL    HW1 8752   0.468   0.569   1.684
 2906SOL    HW2 8753   0.611   0.557   1.733
 2907SOL     OW 8754   3.461   1.299   0.868
 2907SOL    HW1 8755   3.506   1.342   0.795
 2907SOL    HW2 8756   3.443   1.210   0.836
 2908SOL     OW 8757   4.388   4.591   2.535
 2908SOL    HW1 8758   4.394   4.544   2.452
 2908SOL    HW2 8759   4.339   4.532   2.593
 2909SOL     OW 8760   1.399   0.600   2.665
 2909SOL    HW1 8761   1.307   0.598   2.641
 2909SOL    HW2 8762   1.445   0.604   2.581
 2910SOL     OW 8763   4.627   0.471   2.469
 2910SOL    HW1 8764   4.566   0.433   2.532
 2910SOL    HW2 8765   4.572   0.500   2.396
 2911SOL     OW 8766   0.353   4.197   4.566
 2911SOL    HW1 8767   0.320   4.237   4.486
 2911SOL    HW2 8768   0.445   4.221   4.569
 2912SOL     OW 8769   0.178   2.550   3.998
 2912SOL    HW1 8770   0.257   2.522   4.045
 2912SOL    HW2 8771   0.111   2.487   4.023
 2913SOL     OW 8772   0.111   1.258   2.219
 2913SOL    HW1 8773   0.088   1.294   2.305
 2913SOL    HW2 8774   0.028   1.255   2.172
 2914SOL     OW 8775   4.303   4.451   3.122
 2914SOL    HW1 8776   4.355   4.401   3.059
 2914SOL    HW2 8777   4.365   4.515   3.159
 2915SOL     OW 8778   0.144   3.870   4.247
 2915SOL    HW1 8779   0.051   3.892   4.248
 2915SOL    HW2 8780   0.176   3.898   4.333
 2916SOL     OW 8781   0.091   1.815   2.427
 2916SOL    HW1 8782   0.069   1.792   2.517
 2916SOL    HW2 8783   0.096   1.731   2.381
 2917SOL     OW 8784   4.120   4.223   3.813
 2917SOL    HW1 8785   4.136   4.306   3.767
 2917SOL    HW2 8786   4.100   4.161   3.743
 2918SOL     OW 8787   0.773   3.342   0.165
 2918SOL    HW1 8788   0.700   3.323   0.106
 2918SOL    HW2 8789   0.782   3.263   0.219
 2919SOL     OW 8790   2.571   3.605   1.617
 2919SOL    HW1 8791   2.485   3.576   1.648
 2919SOL    HW2 8792   2.569   3.700   1.627
 2920SOL     OW 8793   1.332   3.683   0.965
 2920SOL    HW1 8794   1.421   3.709   0.987
 2920SOL    HW2 8795   1.322   3.595   1.001
 2921SOL     OW 8796   3.268   4.406   0.135
 2921SOL    HW1 8797   3.273   4.456   0.217
 2921SOL    HW2 8798   3.291   4.470   0.067
 2922SOL     OW 8799   2.098   4.143   4.286
 2922SOL    HW1 8800   2.107   4.227   4.332
 2922SOL    HW2 8801   2.081   4.167   4.195
 2923SOL     OW 8802   1.525   1.864   0.077
 2923SOL    HW1 8803   1.492   1.892   0.162
 2923SOL    HW2 8804   1.468   1.907   0.013
 2924SOL     OW 8805   2.180   3.954   1.638
 2924SOL    HW1 8806   2.217   4.020   1.696
 2924SOL    HW2 8807   2.112   4.000   1.589
 2925SOL     OW 8808   1.419   3.861   3.332
 2925SOL    HW1 8809   1.484   3.862   3.402
 2925SOL    HW2 8810   1.460   3.910   3.260
 2926SOL     OW 8811   1.138   0.185   2.517
 2926SOL    HW1 8812   1.134   0.233   2.599
 2926SOL    HW2 8813   1.170   0.098   2.541
 2927SOL     OW 8814   4.840   0.749   4.384
 2927SOL    HW1 8815   4.880   0.809   4.321
 2927SOL    HW2 8816   4.750   0.780   4.392
 2928SOL     OW 8817   1.002   3.796   4.193
 2928SOL    HW1 8818   1.079   3.852   4.184
 2928SOL    HW2 8819   1.024   3.717   4.144
 2929SOL     OW 8820   0.298   1.050   4.886
 2929SOL    HW1 8821   0.233   0.983   4.908
 2929SOL    HW2 8822   0.307   1.045   4.791
 2930SOL     OW 8823   1.533   1.158   0.272
 2930SOL    HW1 8824   1.442   1.132   0.262
 2930SOL    HW2 8825   1.542   1.179   0.365
 2931SOL     OW 8826   0.695   0.373   3.380
 2931SOL    HW1 8827   0.723   0.454   3.339
 2931SOL    HW2 8828   0.653   0.400   3.462
 2932SOL     OW 8829   4.351   4.730   3.946
 2932SOL    HW1 8830   4.310   4.693   4.024
 2932SOL    HW2 8831   4.285   4.791   3.912
 2933SOL     OW 8832   2.908   1.516   2.433
 2933SOL    HW1 8833   2.974   1.557   2.376
 2933SOL    HW2 8834   2.831   1.506   2.377
 2934SOL     OW 8835   2.451   4.560   3.800
 2934SOL    HW1 8836   2.382   4.619   3.771
 2934SOL    HW2 8837   2.411   4.473   3.797
 2935SOL     OW 8838   2.817   4.270   4.563
 2935SOL    HW1 8839   2.757   4.214   4.513
 2935SOL    HW2 8840   2.874   4.309   4.497
 2936SOL     OW 8841   4.749   3.069   4.618
 2936SOL    HW1 8842   4.793   2.985   4.632
 2936SOL    HW2 8843   4.658   3.047   4.598
 2937SOL     OW 8844   4.171   4.662   1.536
 2937SOL    HW1 8845   4.110   4.647   1.609
 2937SOL    HW2 8846   4.239   4.596   1.548
 2938SOL     OW 8847   0.757   0.049   0.767
 2938SOL    HW1 8848   0.691   0.023   0.830
 2938SOL    HW2 8849   0.833  -0.006   0.787
 2939SOL     OW 8850   3.827   2.668   1.216
 2939SOL    HW1 8851   3.851   2.642   1.305
 2939SOL    HW2 8852   3.735   2.693   1.224
 2940SOL     OW 8853   1.250   4.426   3.798
 2940SOL    HW1 8854   1.160   4.405   3.823
 2940SOL    HW2 8855   1.304   4.367   3.851
 2941SOL     OW 8856   1.391   2.853   0.674
 2941SOL    HW1 8857   1.374   2.940   0.709
 2941SOL    HW2 8858   1.409   2.800   0.752
 2942SOL     OW 8859   0.009   0.165   2.144
 2942SOL    HW1 8860   0.085   0.110   2.124
 2942SOL    HW2 8861   0.045   0.238   2.196
 2943SOL     OW 8862   0.256   3.733   2.354
 2943SOL    HW1 8863   0.251   3.710   2.261
 2943SOL    HW2 8864   0.171   3.708   2.389
 2944SOL     OW 8865   4.770   1.961   4.082
 2944SOL    HW1 8866   4.775   1.989   3.990
 2944SOL    HW2 8867   4.678   1.939   4.095
 2945SOL     OW 8868   2.532   3.414   3.981
 2945SOL    HW1 8869   2.509   3.362   4.058
 2945SOL    HW2 8870   2.545   3.503   4.015
 2946SOL     OW 8871   1.240   2.921   4.294
 2946SOL    HW1 8872   1.222   2.828   4.289
 2946SOL    HW2 8873   1.321   2.933   4.244
 2947SOL     OW 8874   1.974   0.467   0.195
 2947SOL    HW1 8875   1.939   0.512   0.272
 2947SOL    HW2 8876   2.007   0.384   0.228
 2948SOL     OW 8877   3.304   1.039   3.100
 2948SOL    HW1 8878   3.224   0.995   3.128
 2948SOL    HW2 8879   3.275   1.124   3.067
 2949SOL     OW 8880   2.699   2.586   2.077
 2949SOL    HW1 8881   2.628   2.628   2.125
 2949SOL    HW2 8882   2.660   2.507   2.040
 2950SOL     OW 8883   4.533   0.769   3.275
 2950SOL    HW1 8884   4.550   0.758   3.182
 2950SOL    HW2 8885   4.495   0.856   3.283
 2951SOL     OW 8886   2.099   2.943   4.657
 2951SOL    HW1 8887   2.052   2.912   4.579
 2951SOL    HW2 8888   2.044   3.014   4.691
[truncated: 144,482 more chars]
