# Supplementary material for: Scalable Constant pH Molecular Dynamics in GROMACS
Source: J Chem Theory Comput. 2022 Sep 21;18(10):6148–60. doi: 10.1021/acs.jctc.2c00516 (PMC9558312; doi:10.1021/acs.jctc.2c00516)
Supplement: Supplementary file 1 — ct2c00516_si_001.zip [file ct2c00516_si_001.zip › SI_constant_ph_gromacs/input_MARTINI/calibration_triHis/eq.gro]

Martini system triHis in water
 2866
    1ALA     BB    1   3.410   1.175   0.427  0.0800 -0.1885  0.0304
    2HIS     BB    2   3.165   1.063   0.307 -0.3052  0.0785  0.1923
    2HIS    SC1    3   3.086   1.083   0.004 -0.1253  0.1943 -0.0241
    2HIS    SC2    4   2.982   1.064  -0.244  0.0309 -0.2362 -0.0686
    2HIS    SC3    5   3.245   1.117  -0.212  0.0254 -0.2513  0.0031
    3ALA     BB    6   2.795   1.114   0.492  0.1480  0.0262  0.0999
    4ION    NA+    7   0.005   2.575   2.335  0.4219 -0.0087 -0.1516
    5PW       W    8   3.140   2.949   2.901 -0.3263  0.2753  0.6127
    5PW      WP    9   3.017   2.882   2.904 -0.0749 -0.3733 -0.0060
    5PW      WM   10   3.214   3.062   2.939  0.0994  0.1584  0.2419
    6PW       W   11   1.032   2.678   1.696  0.0034 -0.3232  0.0508
    6PW      WP   12   0.962   2.733   1.589 -0.2984  0.2115  0.4603
    6PW      WM   13   1.022   2.612   1.820  0.2789 -0.2272  0.1311
    7PW       W   14   0.834   1.217   4.614 -0.3450  0.3472 -0.5609
    7PW      WP   15   0.957   1.252   4.558 -0.0912  0.0315 -0.2540
    7PW      WM   16   0.749   1.125   4.550 -0.4588 -0.0444  0.0509
    8PW       W   17   2.634   1.481   3.994  0.1599 -0.0197 -0.0372
    8PW      WP   18   2.501   1.491   3.953  0.2269 -0.1620 -0.3243
    8PW      WM   19   2.705   1.403   3.902 -0.0501  0.0409 -0.2624
    9PW       W   20   1.586   3.888   1.531 -0.0673  0.0382 -0.2930
    9PW      WP   21   1.707   3.903   1.462  0.1864  0.2613  0.1488
    9PW      WM   22   1.683   3.986   1.509  0.3936 -0.1469  0.4673
   10PW       W   23   0.022   3.797   2.535 -0.0679  0.0851 -0.0596
   10PW      WP   24   0.132   3.830   2.456 -0.1873  0.3360 -0.1330
   10PW      WM   25  -0.040   3.750   2.652  0.1562 -0.7134 -0.1877
   11PW       W   26   0.979   4.484   1.801 -0.0800  0.1065 -0.3034
   11PW      WP   27   1.040   4.438   1.683 -0.2827 -0.0621 -0.3505
   11PW      WM   28   1.089   4.457   1.883 -0.1903 -0.2007 -0.2367
   12PW       W   29   2.306   3.428   4.237  0.4463  0.2769 -0.2289
   12PW      WP   30   2.367   3.543   4.186  0.1768  0.5972  0.1047
   12PW      WM   31   2.362   3.437   4.365  0.0749 -0.1824  0.0040
   13PW       W   32   3.309   4.417   3.902 -0.7738  0.1611  0.3700
   13PW      WP   33   3.336   4.507   4.006  0.5048  0.2431  0.1693
   13PW      WM   34   3.304   4.525   3.813 -0.0517 -0.1093 -0.1127
   14PW       W   35   2.648   2.909   0.131 -0.2426 -0.0003  0.1383
   14PW      WP   36   2.784   2.938   0.147 -0.3474  0.4512  0.4238
   14PW      WM   37   2.600   2.999   0.227 -0.1472  0.1682  0.0342
   15PW       W   38   1.578   3.027   3.673 -0.2458 -0.3507  0.1337
   15PW      WP   39   1.701   3.088   3.648 -0.6084  0.3449 -0.4074
   15PW      WM   40   1.543   3.001   3.540 -0.0712  0.1808 -0.0502
   16PW       W   41   0.548   4.659   1.040 -0.0168  0.1211  0.1729
   16PW      WP   42   0.600   4.748   0.946  0.4222 -0.2136  0.0587
   16PW      WM   43   0.625   4.770   1.076  0.0234  0.0494  0.3194
   17PW       W   44   1.208   1.696   3.282 -0.1180 -0.0398 -0.3388
   17PW      WP   45   1.249   1.824   3.241  0.1523 -0.1305 -0.3775
   17PW      WM   46   1.163   1.720   3.413  0.4960 -0.1194 -0.0689
   18PW       W   47   2.142   3.129   3.239  0.4282  0.1226  0.1343
   18PW      WP   48   2.043   3.214   3.291  0.0766 -0.1161 -0.0875
   18PW      WM   49   2.043   3.038   3.200  0.0501  0.3001  0.5580
   19PW       W   50   0.448   2.339   2.152 -0.0096 -0.1806 -0.3888
   19PW      WP   51   0.399   2.207   2.154 -0.6902  0.0097  0.0554
   19PW      WM   52   0.470   2.399   2.028 -0.0231 -0.1083 -0.3572
   20PW       W   53   0.744   3.375   4.114 -0.0423  0.5810 -0.0651
   20PW      WP   54   0.637   3.425   4.190 -0.5239 -0.5234  0.2339
   20PW      WM   55   0.737   3.466   4.008 -1.0983  0.3340 -0.3612
   21PW       W   56   1.464   1.066   3.801  0.2465 -0.0309 -0.3329
   21PW      WP   57   1.583   1.050   3.873  0.2187 -0.1934 -0.3178
   21PW      WM   58   1.326   1.049   3.786  0.2020  0.0426 -0.0719
   22PW       W   59   4.305   0.923   0.596 -0.7154 -0.2378  0.4468
   22PW      WP   60   4.297   0.809   0.515 -0.6197  0.4236 -0.7887
   22PW      WM   61   4.321   1.047   0.532  0.0562 -0.4832 -0.0001
   23PW       W   62   0.140   2.251   4.038  0.0033 -0.0956  0.1703
   23PW      WP   63   0.231   2.164   3.976 -0.0794 -0.1393  0.1079
   23PW      WM   64   0.105   2.247   3.902  0.2193 -0.3415  0.1091
   24PW       W   65   3.418   4.149   1.396 -0.0355  0.7034 -0.4855
   24PW      WP   66   3.374   4.131   1.264  0.0917  0.2346 -0.4880
   24PW      WM   67   3.556   4.150   1.419 -0.0668  0.4324 -0.2044
   25PW       W   68   2.984   3.434   3.838 -0.1404  0.0440  0.0626
   25PW      WP   69   2.907   3.431   3.721 -0.4300 -0.4935  0.2245
   25PW      WM   70   3.039   3.350   3.936 -0.0017  0.1569  0.0838
   26PW       W   71   2.975   1.689   1.266  0.1795 -0.0898 -0.5567
   26PW      WP   72   2.956   1.772   1.155 -0.2482  0.3985 -0.1758
   26PW      WM   73   3.113   1.713   1.271  0.1889 -0.1070 -0.0220
   27PW       W   74   1.329   0.886   3.001 -0.3618 -0.0508 -0.0769
   27PW      WP   75   1.325   0.971   2.889 -0.2236  0.4542  0.2563
   27PW      WM   76   1.315   0.836   3.131  0.1487 -0.4367 -0.1294
   28PW       W   77   2.756   2.653   4.040  0.5774 -0.1257  0.4645
   28PW      WP   78   2.675   2.578   4.127  0.0658  0.0331  0.1758
   28PW      WM   79   2.878   2.622   3.980  0.5621 -0.9720  0.6987
   29PW       W   80   1.097   0.271   0.941  0.1798  0.1961 -0.4899
   29PW      WP   81   0.964   0.290   0.983  0.3275  0.7893 -0.1327
   29PW      WM   82   1.104   0.144   0.999 -0.1133  0.4106  0.1248
   30PW       W   83   1.135   3.121   3.419 -0.3601 -0.2335 -0.0703
   30PW      WP   84   1.138   3.234   3.336 -0.1593 -0.5186 -0.4890
   30PW      WM   85   1.202   3.005   3.460  0.0498  0.0984  0.3396
   31PW       W   86   2.040   0.818   1.209 -0.0388 -0.2118  0.0878
   31PW      WP   87   1.982   0.795   1.083  0.0993 -0.5156  0.0678
   31PW      WM   88   2.130   0.902   1.274 -0.2774  0.2940 -0.1630
   32PW       W   89   3.713   2.821   2.780 -0.0755  0.0589 -0.1848
   32PW      WP   90   3.824   2.752   2.728 -0.1352  0.0477 -0.3018
   32PW      WM   91   3.751   2.763   2.901  0.0049 -0.2694 -0.3521
   33PW       W   92   2.071   0.909   4.305 -0.2735  0.4682  0.5157
   33PW      WP   93   1.951   0.902   4.233 -0.0121 -0.2628 -0.0000
   33PW      WM   94   2.175   0.870   4.390  0.3245  0.0353 -0.2488
   34PW       W   95   2.190   3.280   1.773 -0.0823 -0.0793 -0.0749
   34PW      WP   96   2.186   3.342   1.648 -0.0591  0.2390  0.0703
   34PW      WM   97   2.266   3.173   1.821  0.3999  0.3539  0.2620
   35PW       W   98   0.487   2.130   1.212  0.5519  0.1871  0.2656
   35PW      WP   99   0.561   2.024   1.266 -0.2037 -0.4891  0.2151
   35PW      WM  100   0.438   2.257   1.177 -0.0887 -0.1671 -0.5887
   36PW       W  101   2.532   2.862   3.636 -0.0112 -0.5324  0.0828
   36PW      WP  102   2.473   2.827   3.758 -0.0784  0.0091  0.2356
   36PW      WM  103   2.620   2.947   3.705  0.1632 -0.0273 -0.6182
   37PW       W  104   0.123   3.496   0.092  0.4183  0.1160 -0.3926
   37PW      WP  105   0.164   3.604   0.171 -0.1469 -0.0316  0.2125
   37PW      WM  106   0.163   3.623   0.049  0.3626  0.0656 -0.6123
   38PW       W  107   1.168   2.608   4.283 -0.2640 -0.2198 -0.2432
   38PW      WP  108   1.071   2.644   4.378  0.1687  0.1364  0.1237
   38PW      WM  109   1.229   2.523   4.189  0.5199 -0.1996  0.1428
   39PW       W  110   1.918   2.748   2.992  0.3468 -0.3522 -0.2151
   39PW      WP  111   1.817   2.831   2.944  0.3915 -0.3356 -0.2860
   39PW      WM  112   1.896   2.610   3.003 -0.5098 -0.2632  0.2842
   40PW       W  113   1.297   4.269   1.305  0.0542  0.1053  0.0237
   40PW      WP  114   1.192   4.325   1.231 -0.1581 -0.5735 -0.2901
   40PW      WM  115   1.254   4.155   1.374  0.3573 -0.0413 -0.0104
   41PW       W  116   3.513   2.116   0.248 -0.2048  0.5595 -0.1539
   41PW      WP  117   3.426   2.009   0.224  0.3795 -0.0938  0.1935
   41PW      WM  118   3.569   2.196   0.348 -0.3412  0.1133  0.3313
   42PW       W  119   2.406   0.815   0.884 -0.1560  0.0387  0.6583
   42PW      WP  120   2.292   0.882   0.838  0.2814  0.4788 -0.0338
   42PW      WM  121   2.422   0.695   0.814  0.0876  0.0773  0.6343
   43PW       W  122   2.469   3.356   2.638 -0.0937  0.0734  0.4688
   43PW      WP  123   2.527   3.232   2.669  0.1432  0.0380 -0.0086
   43PW      WM  124   2.491   3.450   2.536 -0.2241 -0.6108 -0.3263
   44PW       W  125   4.688   1.827   3.346 -0.0816  0.0761  0.1928
   44PW      WP  126   4.810   1.823   3.414  0.1719 -0.0813 -0.2263
   44PW      WM  127   4.749   1.870   3.228 -0.1262 -0.0381  0.1261
   45PW       W  128   3.756   1.886   3.793  0.2743 -0.1894 -0.0592
   45PW      WP  129   3.722   1.827   3.916  0.0032  0.0281 -0.0174
   45PW      WM  130   3.712   1.791   3.700 -0.2092 -0.0063 -0.0523
   46PW       W  131   4.024   3.776   0.244 -0.1015 -0.2129  0.2093
   46PW      WP  132   4.094   3.803   0.363  0.4609 -0.5111 -0.0045
   46PW      WM  133   3.952   3.848   0.148  0.3906 -0.4450 -0.4193
   47PW       W  134   1.457   3.279   4.673 -0.2158 -0.0187  0.1690
   47PW      WP  135   1.467   3.387   4.762 -0.0599  0.0444  0.0807
   47PW      WM  136   1.533   3.220   4.774  0.2344 -0.0627 -0.1564
   48PW       W  137   2.858   2.287   1.156  0.2875 -0.0786 -0.2210
   48PW      WP  138   2.792   2.247   1.039 -0.1623 -0.1407  0.0254
   48PW      WM  139   2.880   2.410   1.093 -0.1302  0.0150 -0.2246
   49PW       W  140   1.739   2.633   0.998 -0.3439 -0.1839  0.1221
   49PW      WP  141   1.862   2.589   0.946 -0.3468  0.3937 -0.5470
   49PW      WM  142   1.681   2.748   1.052  0.0695  0.0981  0.0240
   50PW       W  143   1.204   2.203   3.187  0.5187  0.0660 -0.3863
   50PW      WP  144   1.170   2.296   3.286  0.4785 -0.3824  0.0766
   50PW      WM  145   1.310   2.168   3.271  0.2654 -0.1479 -0.1293
   51PW       W  146   3.610   3.768   2.573  0.0789 -0.3157  0.3249
   51PW      WP  147   3.588   3.630   2.568  0.4546 -0.3839  0.1762
   51PW      WM  148   3.742   3.814   2.574 -0.0461  0.1807 -0.1435
   52PW       W  149   0.871   3.922   3.040  0.2742 -0.1349  0.2376
   52PW      WP  150   0.935   4.046   3.057  0.1195 -0.0574  0.2808
   52PW      WM  151   0.771   3.868   2.959  0.0307 -0.0082  0.4395
   53PW       W  152   4.517   0.742   0.161 -0.1459  0.4271  0.2314
   53PW      WP  153   4.639   0.810   0.164  0.1100  0.0191  0.5787
   53PW      WM  154   4.386   0.790   0.168 -0.1672  0.4176 -0.0027
   54PW       W  155   2.388   1.571   1.506  0.2684 -0.0268 -0.4413
   54PW      WP  156   2.419   1.617   1.377 -0.2953  0.1756 -0.5409
   54PW      WM  157   2.283   1.484   1.534  0.2814  0.0372 -0.1654
   55PW       W  158   0.118   0.093   1.962 -0.1749 -0.2497 -0.1989
   55PW      WP  159   0.045   0.196   2.024 -0.0189 -0.2165 -0.0617
   55PW      WM  160   0.181   0.010   1.868  0.3371  0.1621 -0.2764
   56PW       W  161   0.750   2.232   2.997  0.1888  0.1770 -0.1224
   56PW      WP  162   0.633   2.282   2.938  0.0106 -0.2814 -0.2094
   56PW      WM  163   0.730   2.351   3.068  0.1700 -0.0990  0.3991
   57PW       W  164   0.355   0.835   2.056  0.1905  0.3826 -0.0323
   57PW      WP  165   0.469   0.765   2.100 -0.0438 -0.0879 -0.0881
   57PW      WM  166   0.405   0.925   2.150 -0.2913  0.1909  0.4749
   58PW       W  167   3.085   4.401   3.083  0.2504 -0.2164  0.0154
   58PW      WP  168   3.212   4.423   3.138  0.0281 -0.0292  0.5222
   58PW      WM  169   3.104   4.536   3.050  0.0264 -0.1021  0.3011
   59PW       W  170   2.937   0.001   1.843  0.0858 -0.2266 -0.2808
   59PW      WP  171   3.053   0.066   1.800  0.1954 -0.0003  0.2520
   59PW      WM  172   2.970  -0.016   1.978 -0.5740  0.2740  0.0143
   60PW       W  173   4.162   2.952   3.861 -0.2039 -0.2325 -0.0452
   60PW      WP  174   4.223   3.031   3.960 -0.1823 -0.0237 -0.2155
   60PW      WM  175   4.136   2.927   3.997  0.0724  0.1888  0.1119
   61PW       W  176   0.100   3.524   0.581 -0.3753 -0.3425 -0.3511
   61PW      WP  177   0.067   3.587   0.460 -0.1822 -0.3106 -0.3905
   61PW      WM  178   0.079   3.570   0.450 -0.2502 -0.0496 -0.2786
   62PW       W  179   0.739   2.906   0.178 -0.0195  0.0928 -0.1196
   62PW      WP  180   0.652   2.882   0.285  0.1057 -0.1157 -0.0564
   62PW      WM  181   0.769   2.799   0.093  0.5493  0.0034  0.1316
   63PW       W  182   0.745   1.277   1.265  0.3759  0.0994  0.2233
   63PW      WP  183   0.638   1.323   1.188  0.0403  0.3865  0.7741
   63PW      WM  184   0.816   1.185   1.186 -0.0016 -0.1383  0.1307
   64PW       W  185   2.298   2.693   0.367  0.0527  0.2947  0.0441
   64PW      WP  186   2.417   2.752   0.412  0.1400  0.0737  0.1193
   64PW      WM  187   2.338   2.663   0.236  0.3075 -0.1555  0.1970
   65PW       W  188   0.430   4.079   2.576 -0.5133  0.3481  0.4168
   65PW      WP  189   0.406   4.045   2.443  0.1832  0.3273  0.2476
   65PW      WM  190   0.370   3.954   2.561 -0.4051  0.3223  0.1040
   66PW       W  191   0.580   4.327   3.145  0.1740 -0.2227 -0.1214
   66PW      WP  192   0.528   4.210   3.089 -0.1739 -0.1838  0.0858
   66PW      WM  193   0.479   4.286   3.232 -0.2199 -0.0039 -0.4303
   67PW       W  194   2.301   2.539   1.940 -0.2396 -0.4454  0.2972
   67PW      WP  195   2.372   2.503   1.825 -0.3706  0.2070 -0.0470
   67PW      WM  196   2.240   2.470   2.046 -0.5849 -0.0869  0.3636
   68PW       W  197   3.217   2.022   3.921 -0.0322 -0.0070 -0.1271
   68PW      WP  198   3.180   1.978   4.049  0.0621 -0.0611 -0.1179
   68PW      WM  199   3.092   2.081   3.897  0.0459  0.3775  0.2507
   69PW       W  200   3.552   3.096   0.160  0.3386 -0.4601 -0.2996
   69PW      WP  201   3.669   3.172   0.173 -0.0563  0.2137 -0.0359
   69PW      WM  202   3.622   3.036   0.265 -0.2748 -0.2747  0.3097
   70PW       W  203   2.650   3.295   1.285 -0.0585  0.2452 -0.2094
   70PW      WP  204   2.740   3.229   1.201 -0.2249  0.0044 -0.2109
   70PW      WM  205   2.511   3.279   1.296 -0.0580  0.2506 -0.1959
   71PW       W  206   4.531   3.837   0.288  0.2921 -0.1527 -0.0318
   71PW      WP  207   4.586   3.872   0.412 -0.2896  0.2421  0.1666
   71PW      WM  208   4.636   3.922   0.253 -0.2666  0.5363 -0.3572
   72PW       W  209   1.382   0.572   3.860  0.0040 -0.0697 -0.1945
   72PW      WP  210   1.268   0.639   3.814 -0.2368  0.0209  0.4062
   72PW      WM  211   1.353   0.573   3.997 -0.1928 -0.2905 -0.2268
   73PW       W  212   1.475   3.030   1.640  0.2437 -0.2096  0.1280
   73PW      WP  213   1.375   3.127   1.635  0.3007 -0.1552 -0.1404
   73PW      WM  214   1.409   3.039   1.763  0.6892  0.4546  0.3901
   74PW       W  215   1.090   0.380   2.203  0.4570  0.0014 -0.0109
   74PW      WP  216   1.052   0.503   2.148  0.2206  0.1092  0.3522
   74PW      WM  217   1.021   0.399   2.323  0.4125 -0.3643  0.0349
   75PW       W  218   0.934   2.332   0.841 -0.4126 -0.2968  0.0927
   75PW      WP  219   0.887   2.450   0.901  0.0597 -0.0209 -0.0191
   75PW      WM  220   0.886   2.349   0.711 -0.7718 -0.0965  0.2324
   76PW       W  221   2.117   1.351   2.110  0.1369  0.2197  0.0823
   76PW      WP  222   2.013   1.258   2.106  0.1057  0.2583 -0.0395
   76PW      WM  223   2.214   1.359   2.210  0.3482 -0.2646 -0.0471
   77PW       W  224   0.833   0.065   1.416 -0.1195  0.0508  0.2960
   77PW      WP  225   0.747   0.175   1.400 -0.1620 -0.0020  0.1447
   77PW      WM  226   0.787   0.196   1.400 -0.1905 -0.0138 -0.2427
   78PW       W  227   0.039   4.042   3.396 -0.0968  0.2764  0.3256
   78PW      WP  228   0.150   4.052   3.481 -0.0478  0.2211  0.2687
   78PW      WM  229  -0.089   4.019   3.448 -0.3910  0.2450 -0.3056
   79PW       W  230   4.059   2.121   2.795  0.1740  0.4141  0.3105
   79PW      WP  231   4.049   2.147   2.658 -0.2793  0.2035  0.2809
   79PW      WM  232   4.193   2.137   2.759  0.2035 -0.1346  0.0551
   80PW       W  233   0.133   0.044   3.329 -0.0456  0.0113 -0.1114
   80PW      WP  234   0.053  -0.068   3.356 -0.3038  0.2440  0.1704
   80PW      WM  235   0.023   0.122   3.295 -0.3369 -0.0642  0.4916
   81PW       W  236   3.401   1.204   1.659 -0.4382  0.2191 -0.5676
   81PW      WP  237   3.386   1.337   1.617 -0.3566  0.3442 -0.2395
   81PW      WM  238   3.284   1.129   1.646 -0.5572  0.3478 -0.3285
   82PW       W  239   0.661   3.641   2.684 -0.1037  0.1791  0.3283
   82PW      WP  240   0.749   3.696   2.778  0.2558 -0.0435  0.1489
   82PW      WM  241   0.722   3.515   2.680 -0.3731 -0.0410 -0.7152
   83PW       W  242   0.251   3.365   2.681 -0.0774 -0.0678  0.0796
   83PW      WP  243   0.185   3.472   2.619 -0.2401 -0.2937 -0.1648
   83PW      WM  244   0.143   3.296   2.738 -0.0076  0.0444  0.3694
   84PW       W  245   4.749   1.593   2.522  0.1218  0.4354  0.0328
   84PW      WP  246   4.751   1.687   2.625 -0.1059  0.3720  0.1026
   84PW      WM  247   4.769   1.530   2.645  0.1566 -0.0329 -0.1835
   85PW       W  248   0.587   4.582   3.938 -0.2526  0.5426 -0.0888
   85PW      WP  249   0.723   4.612   3.923 -0.1391  0.1743  0.0409
   85PW      WM  250   0.534   4.700   3.887 -0.8390  0.2661 -0.2252
   86PW       W  251   1.889   2.903   1.981  0.0743 -0.3228  0.1285
   86PW      WP  252   1.899   2.838   1.858 -0.0704  0.4850 -0.4055
   86PW      WM  253   1.812   2.894   2.098 -0.4225  0.0373 -0.1233
   87PW       W  254   1.869   2.463   4.489 -0.2015 -0.6632  0.5918
   87PW      WP  255   1.800   2.565   4.555  0.0392 -0.0749  0.0572
   87PW      WM  256   1.868   2.397   4.365  0.0739  0.0204  0.1575
   88PW       W  257   1.499   2.026   0.419 -0.1664  0.2825  0.4837
   88PW      WP  258   1.618   1.981   0.359 -0.2933  0.4168  0.0899
   88PW      WM  259   1.464   2.151   0.471  0.0154  0.4961  0.1402
   89PW       W  260   0.959   4.271   4.706  0.0909 -0.1805 -0.1570
   89PW      WP  261   0.920   4.403   4.732  0.1756 -0.1597 -0.1347
   89PW      WM  262   0.849   4.192   4.671  0.3456 -0.4757 -0.3715
   90PW       W  263   2.956   3.398   2.783 -0.0825  0.2102  0.1954
   90PW      WP  264   2.925   3.268   2.741  0.0189  0.2466 -0.0083
   90PW      WM  265   3.058   3.315   2.735 -0.3446 -0.0164 -0.0143
   91PW       W  266   3.657   0.374   0.431  0.0244 -0.0156 -0.0400
   91PW      WP  267   3.519   0.389   0.413 -0.0954 -0.4459  0.2880
   91PW      WM  268   3.738   0.448   0.345 -0.3845  0.5080 -0.0376
   92PW       W  269   3.804   3.975   4.594  0.2018 -0.0833 -0.0760
   92PW      WP  270   3.827   3.952   4.730  0.1944  0.1827 -0.0224
   92PW      WM  271   3.876   4.094   4.616  0.2075 -0.1146  0.0922
   93PW       W  272   4.433   3.444   4.023  0.3947 -0.1365 -0.3863
   93PW      WP  273   4.418   3.355   4.130 -0.0709  0.1535 -0.1690
   93PW      WM  274   4.397   3.471   3.891 -0.6085  0.2182 -0.1492
   94PW       W  275   1.645   1.319   4.150  0.0786 -0.0206  0.2552
   94PW      WP  276   1.611   1.451   4.182 -0.2302  0.0322 -0.1744
   94PW      WM  277   1.529   1.305   4.228 -0.1707  0.1554 -0.0508
   95PW       W  278   1.767   0.434   4.115 -0.0488 -0.1308 -0.0664
   95PW      WP  279   1.741   0.557   4.179  0.1324  0.0304 -0.2794
   95PW      WM  280   1.850   0.406   4.224 -0.3079  0.6678  0.4500
   96PW       W  281   2.639   2.737   1.128 -0.0809  0.1066 -0.3503
   96PW      WP  282   2.687   2.622   1.192  0.3346  0.3696 -0.1315
   96PW      WM  283   2.597   2.686   1.005 -0.0964  0.2444 -0.4046
   97PW       W  284   4.148   0.509   1.917 -0.2328  0.3367 -0.1905
   97PW      WP  285   4.206   0.488   1.791  0.1623 -0.0737  0.0249
   97PW      WM  286   4.009   0.512   1.907 -0.2470  0.2693 -0.0470
   98PW       W  287   3.033   1.883   2.107 -0.1540  0.1366  0.5481
   98PW      WP  288   3.146   1.882   2.189  0.5805  0.6095 -0.2410
   98PW      WM  289   3.026   1.748   2.074 -0.0089  0.1436  0.4693
   99PW       W  290   2.332   3.746   4.597 -0.0218  0.0308  0.1914
   99PW      WP  291   2.410   3.637   4.557  0.4802  0.2893  0.3588
   99PW      WM  292   2.245   3.845   4.646 -0.5681 -0.2439 -0.1119
  100PW       W  293   3.412   3.178   0.623 -0.1579  0.3551  0.1508
  100PW      WP  294   3.480   3.277   0.550  0.0068  0.0314 -0.1746
  100PW      WM  295   3.275   3.162   0.600 -0.1277 -0.5005  0.1832
  101PW       W  296   0.813   1.945   3.495  0.2942  0.4678  0.3011
  101PW      WP  297   0.790   1.848   3.593 -0.0294  0.1322 -0.0591
  101PW      WM  298   0.692   2.014   3.502  0.0655  0.1107  0.2186
  102PW       W  299   1.042   2.411   2.078  0.2439  0.4886  0.5695
  102PW      WP  300   1.126   2.444   1.970 -0.0902 -0.0778  0.0588
  102PW      WM  301   1.180   2.408   2.102  0.4703 -0.1950 -0.2379
  103PW       W  302   3.009   1.134   2.667  0.3447  0.2337  0.2924
  103PW      WP  303   3.031   0.997   2.649 -0.1280  0.1837 -0.3129
  103PW      WM  304   2.913   1.234   2.643  0.1148 -0.0464 -0.1033
  104PW       W  305   2.201   4.675   1.871  0.0083 -0.1709  0.1636
  104PW      WP  306   2.332   4.721   1.852 -0.1039  0.2288  0.2464
  104PW      WM  307   2.319   4.612   1.914  0.0132 -0.1310  0.2103
  105PW       W  308   4.325   3.419   0.715  0.0929  0.1761 -0.0957
  105PW      WP  309   4.241   3.512   0.776 -0.1071  0.1722 -0.3459
  105PW      WM  310   4.431   3.439   0.804  0.1211 -0.3091  0.0133
  106PW       W  311   0.871   2.891   2.203 -0.0616  0.2210  0.3001
  106PW      WP  312   0.954   2.916   2.313  0.1582 -0.1747  0.2476
  106PW      WM  313   0.861   3.030   2.192 -0.0521  0.2121  0.1484
  107PW       W  314   3.197   2.448   2.858 -0.3368 -0.1465  0.3097
  107PW      WP  315   3.159   2.415   2.989 -0.3396 -0.0351  0.3379
  107PW      WM  316   3.061   2.421   2.836 -0.3364  0.1578 -0.3902
  108PW       W  317   1.841   1.767   3.907  0.0842 -0.1095  0.2648
  108PW      WP  318   1.822   1.898   3.863  0.1803 -0.1580  0.0647
  108PW      WM  319   1.958   1.727   3.840 -0.1049 -0.7539  0.2341
  109PW       W  320   2.750   2.412   0.357  0.6107 -0.2991 -0.1156
  109PW      WP  321   2.773   2.485   0.239  0.0480 -0.1086 -0.1432
  109PW      WM  322   2.666   2.301   0.363 -0.0885  0.1232 -0.4526
  110PW       W  323   3.175   4.449   4.364  0.2540  0.1884  0.1490
  110PW      WP  324   3.294   4.523   4.358  0.4927 -0.1740  0.0294
  110PW      WM  325   3.206   4.314   4.380  0.3479  0.2394  0.4912
  111PW       W  326   4.065   4.539   2.974 -0.2825  0.5276 -0.3250
  111PW      WP  327   4.186   4.479   2.938 -0.4995  0.2476 -0.7043
  111PW      WM  328   4.054   4.449   2.867  0.7265 -0.3227  0.0596
  112PW       W  329   2.867   2.506   4.678  0.2732  0.0963 -0.0311
  112PW      WP  330   2.879   2.641   4.643  0.2649  0.2320  0.4156
  112PW      WM  331   2.873   2.446   4.804  0.9355  0.1308 -0.0031
  113PW       W  332   2.520   1.092   0.071  0.2350  0.1666  0.1418
  113PW      WP  333   2.409   1.009   0.052  0.3249 -0.0197  0.3694
  113PW      WM  334   2.575   1.211   0.120 -0.0879  0.4191 -0.0482
  114PW       W  335   4.523   0.117   0.672 -0.1855  0.0513  0.2879
  114PW      WP  336   4.456   0.128   0.549  0.0950 -0.0732  0.1110
  114PW      WM  337   4.547   0.253   0.648  0.0853 -0.0647 -0.3672
  115PW       W  338   4.628   3.287   3.079 -0.2166  0.4989  0.5258
  115PW      WP  339   4.636   3.323   2.944  0.0262  0.0927  0.4098
  115PW      WM  340   4.701   3.168   3.085 -0.0995  0.3485 -0.6960
  116PW       W  341   1.193   1.195   1.487 -0.1464  0.1141 -0.0739
  116PW      WP  342   1.152   1.296   1.399 -0.5463 -0.1303 -0.1988
  116PW      WM  343   1.230   1.097   1.394 -0.1078  0.0359  0.0211
  117PW       W  344   4.568   1.256   0.348 -0.1576  0.1243  0.1303
  117PW      WP  345   4.516   1.160   0.436  0.2103 -0.2419 -0.0137
  117PW      WM  346   4.659   1.248   0.454 -0.0530 -0.0250  0.0345
  118PW       W  347   1.642   1.314   1.953  0.1064 -0.3209  0.7537
  118PW      WP  348   1.518   1.374   1.977 -0.2564 -0.5478 -0.0910
  118PW      WM  349   1.628   1.246   1.832 -0.2879 -0.2728  0.7536
  119PW       W  350   2.658   3.102   4.093  0.1386 -0.0843 -0.2735
  119PW      WP  351   2.603   3.189   3.998 -0.5730 -0.1091  0.0396
  119PW      WM  352   2.557   3.151   4.175  0.1720  0.0963 -0.3307
  120PW       W  353   2.023   2.706   2.464 -0.4528  0.3016 -0.2411
  120PW      WP  354   2.102   2.608   2.404  0.1401  0.2855  0.4100
  120PW      WM  355   2.096   2.820   2.499 -0.3363  0.1944 -0.1218
  121PW       W  356   0.407   2.449   3.638 -0.2038 -0.1578 -0.0967
  121PW      WP  357   0.378   2.506   3.762 -0.0221 -0.8390  0.3322
  121PW      WM  358   0.545   2.466   3.660 -0.1100 -0.4729 -0.3392
  122PW       W  359   1.730   4.720   2.688  0.3760 -0.0902 -0.1317
  122PW      WP  360   1.773   4.711   2.821 -0.3844 -0.3260  0.1675
  122PW      WM  361   1.736   4.601   2.614 -0.5035  0.0742 -0.6548
  123PW       W  362   2.475   1.940   1.166  0.3061  0.5868  0.0810
  123PW      WP  363   2.377   2.039   1.152  0.0590  0.3209 -0.5838
  123PW      WM  364   2.426   1.855   1.266  0.4794  0.1881 -0.1407
  124PW       W  365   0.575   1.769   3.019 -0.1830  0.3803 -0.2967
  124PW      WP  366   0.667   1.669   3.052 -0.3177  0.3549  0.0489
  124PW      WM  367   0.661   1.877   2.994  0.0970  0.1361 -0.4728
  125PW       W  368   3.126   3.989   3.699 -0.3014 -0.2386  0.1253
  125PW      WP  369   3.137   3.970   3.560 -0.0819 -0.1683  0.1280
  125PW      WM  370   3.227   3.897   3.667  0.2936  0.3099  0.1744
  126PW       W  371   3.295   1.692   1.687  0.2220 -0.1075  0.2594
  126PW      WP  372   3.294   1.641   1.557  0.3591  0.3161  0.0709
  126PW      WM  373   3.377   1.799   1.724 -0.0349  0.1613  0.1089
  127PW       W  374   0.410   0.746   3.276 -0.1537  0.2817  0.0838
  127PW      WP  375   0.371   0.679   3.160  0.4591  0.5131 -0.3229
  127PW      WM  376   0.520   0.736   3.191 -0.2546 -0.7229 -0.0855
  128PW       W  377   3.671   3.949   4.033  0.0889 -0.1824  0.2482
  128PW      WP  378   3.797   3.889   4.024  0.2514  0.1491 -0.2695
  128PW      WM  379   3.570   4.015   3.961 -0.0196 -0.0642  0.4959
  129PW       W  380   0.785   0.289   2.559 -0.0259 -0.0843  0.4405
  129PW      WP  381   0.914   0.343   2.554  0.0212 -0.1805 -0.1575
  129PW      WM  382   0.785   0.179   2.473  0.1851  0.3977 -0.2814
  130PW       W  383   2.219   3.659   0.988  0.3663 -0.1270  0.3776
  130PW      WP  384   2.282   3.723   0.881 -0.5697 -0.1193 -0.3318
  130PW      WM  385   2.124   3.695   1.084  0.0828  0.3030 -0.0126
  131PW       W  386   3.930   3.888   1.943  0.0809  0.3243 -0.2947
  131PW      WP  387   3.861   3.957   1.843 -0.6438 -0.0112 -0.1139
  131PW      WM  388   3.934   3.933   2.076 -0.3750  0.5459 -0.3306
  132PW       W  389   0.308   2.836   0.338  0.3706  0.3486 -0.3297
  132PW      WP  390   0.272   2.708   0.293  0.2255  0.3729 -0.2914
  132PW      WM  391   0.385   2.765   0.430 -0.6182 -0.2223  0.2830
  133PW       W  392   1.061   3.809   3.554  0.3306  0.1025  0.3257
  133PW      WP  393   1.081   3.677   3.598 -0.1335 -0.0971  0.0302
  133PW      WM  394   1.033   3.941   3.591  0.0414  0.0837  0.2020
  134PW       W  395   1.258   1.223   3.340 -0.3763  0.4329  0.1064
  134PW      WP  396   1.260   1.240   3.201  0.2821  0.0416  0.0130
  134PW      WM  397   1.320   1.340   3.385 -0.0350  0.4279 -0.2776
  135PW       W  398   1.097   2.143   3.915  0.3291  0.0555  0.3676
  135PW      WP  399   1.079   2.280   3.934  0.3471  0.0855  0.1899
  135PW      WM  400   1.018   2.080   4.012 -0.0259 -0.1681 -0.0204
  136PW       W  401   2.587   4.317   2.980  0.1731  0.1662 -0.2692
  136PW      WP  402   2.464   4.377   2.953 -0.1488 -0.0124  0.4923
  136PW      WM  403   2.553   4.223   3.078 -0.0368  0.1501 -0.3524
  137PW       W  404   3.770   0.144   3.084  0.0912 -0.2175 -0.0940
  137PW      WP  405   3.641   0.154   3.137 -0.0512 -0.1563 -0.4181
  137PW      WM  406   3.713   0.033   3.020 -0.4691 -0.0510  0.0418
  138PW       W  407   4.220   4.473   4.416  0.1574 -0.0103  0.3645
  138PW      WP  408   4.235   4.575   4.511 -0.1410  0.5613 -0.1189
  138PW      WM  409   4.263   4.372   4.329  0.2209  0.3075 -0.0028
  139PW       W  410   4.116   3.375   3.074 -0.3183  0.2640 -0.0667
  139PW      WP  411   4.048   3.263   3.122  0.0529  0.1158  0.1675
  139PW      WM  412   4.159   3.348   2.944 -0.1732 -0.6887  0.0900
  140PW       W  413   2.286   1.850   3.799  0.0284 -0.4530  0.1443
  140PW      WP  414   2.262   1.930   3.911  0.8988  0.1378  0.0321
  140PW      WM  415   2.417   1.895   3.820  0.0357 -0.4071  0.0207
  141PW       W  416   3.474   0.423   3.298 -0.1726 -0.0052 -0.1155
  141PW      WP  417   3.529   0.457   3.422  0.2732 -0.0340 -0.2834
  141PW      WM  418   3.564   0.347   3.223  0.1534  0.2669 -0.0330
  142PW       W  419   1.898   1.812   3.406  0.0438  0.0083  0.4325
  142PW      WP  420   1.836   1.846   3.285 -0.2750 -0.0539  0.5633
  142PW      WM  421   1.944   1.907   3.314  0.1100  0.2073  0.6591
  143PW       W  422   2.674   2.001   4.058  0.1898  0.0697 -0.0518
  143PW      WP  423   2.613   1.982   3.933  0.0856  0.4548 -0.0783
  143PW      WM  424   2.800   2.041   4.104  0.1714  0.0158  0.0471
  144PW       W  425   3.217   0.667   4.065 -0.0676 -0.1103  0.1043
  144PW      WP  426   3.078   0.670   4.046 -0.0203  0.2629 -0.6911
  144PW      WM  427   3.315   0.658   3.966 -0.1520 -0.0201  0.0091
  145PW       W  428   2.122   1.178   0.728  0.3703 -0.1575 -0.0380
  145PW      WP  429   2.062   1.237   0.616  0.3980 -0.1577 -0.0529
  145PW      WM  430   2.181   1.064   0.784  0.1468 -0.0664  0.4554
  146PW       W  431   3.860   4.100   1.555 -0.1494 -0.0330  0.1811
  146PW      WP  432   3.758   4.187   1.595  0.1608  0.1780  0.6207
  146PW      WM  433   3.846   4.033   1.677 -0.6938  0.1194  0.2383
  147PW       W  434   2.081   3.318   4.704 -0.2599 -0.0055  0.0532
  147PW      WP  435   2.043   3.418   4.614  0.6514  0.2026 -0.2375
  147PW      WM  436   2.130   3.357   4.829 -0.0667  0.0794 -0.0432
  148PW       W  437   4.763   0.467   3.234 -0.2692  0.5212  0.2325
  148PW      WP  438   4.770   0.356   3.319  0.1277 -0.2635 -0.6162
  148PW      WM  439   4.624   0.465   3.254 -0.3036 -0.3001  0.2724
  149PW       W  440   2.321   2.091   1.709 -0.0656  0.6741  0.1516
  149PW      WP  441   2.446   2.145   1.675  0.1526 -0.0240 -0.4836
  149PW      WM  442   2.254   2.013   1.615  0.2762 -0.0622  0.4173
  150PW       W  443   4.259   3.120   2.287  0.3214  0.0504 -0.1671
  150PW      WP  444   4.183   3.127   2.405  0.3310  0.6170 -0.1618
  150PW      WM  445   4.239   2.985   2.319  0.2612  0.1777  0.5370
  151PW       W  446   2.575   0.275   4.134  0.3064  0.2455 -0.1808
  151PW      WP  447   2.620   0.147   4.170 -0.4894 -0.0526  0.0182
  151PW      WM  448   2.478   0.338   4.212 -0.1967 -0.0563 -0.4963
  152PW       W  449   4.119   1.949   4.128  0.1541  0.0368  0.2605
  152PW      WP  450   4.066   1.944   4.258 -0.3194  0.1175  0.0955
  152PW      WM  451   4.079   2.064   4.058  0.6109  0.0949  0.0528
  153PW       W  452   3.316   0.081   0.189  0.0232 -0.0544 -0.1943
  153PW      WP  453   3.292  -0.056   0.199  0.2169 -0.1285 -0.5411
  153PW      WM  454   3.435   0.130   0.245 -0.0683  0.0362 -0.0708
  154PW       W  455   2.439   3.333   3.678  0.0072 -0.0462 -0.3141
  154PW      WP  456   2.482   3.459   3.634 -0.1134  0.2234  0.2304
  154PW      WM  457   2.552   3.342   3.760 -0.1643  0.3275 -0.0829
  155PW       W  458   2.524   3.512   3.153  0.4029 -0.0851 -0.0217
  155PW      WP  459   2.419   3.542   3.241  0.3587  0.2741 -0.1758
  155PW      WM  460   2.595   3.626   3.192  0.0605  0.1925 -0.1388
  156PW       W  461   0.295   3.420   1.273 -0.3813 -0.1660  0.6437
  156PW      WP  462   0.343   3.530   1.345 -0.1987  0.1499  0.1190
  156PW      WM  463   0.308   3.280   1.271 -0.5731 -0.2246 -0.0413
  157PW       W  464   2.049   1.461   1.167 -0.1153  0.1998  0.3431
  157PW      WP  465   2.041   1.331   1.116  0.1728  0.3115 -0.0549
  157PW      WM  466   2.034   1.441   1.029 -0.1607 -0.3521  0.3995
  158PW       W  467   0.652   0.346   1.087  0.2641 -0.1825  0.3908
  158PW      WP  468   0.661   0.479   1.130 -0.0300  0.1995 -0.4454
  158PW      WM  469   0.788   0.327   1.060  0.2173  0.1249 -0.4434
  159PW       W  470   1.887   2.731   1.508  0.2350  0.1722  0.1041
  159PW      WP  471   1.776   2.669   1.449  0.4949 -0.0270 -0.2145
  159PW      WM  472   1.870   2.644   1.617  0.0758 -0.0233 -0.0659
  160PW       W  473   4.729   3.155   3.678  0.1701  0.3796 -0.6343
  160PW      WP  474   4.732   3.295   3.671  0.1758  0.4257 -0.1573
  160PW      WM  475   4.868   3.132   3.680  0.1617 -0.5835  0.3212
  161PW       W  476   4.456   2.162   3.096  0.2544  0.3615  0.0148
  161PW      WP  477   4.371   2.202   3.199  0.1626 -0.2775  0.2441
  161PW      WM  478   4.430   2.296   3.064  0.2963  0.3723  0.0238
  162PW       W  479   3.201   2.613   3.823 -0.0658  0.0460 -0.2278
  162PW      WP  480   3.103   2.704   3.861  0.0129  0.0295  0.0460
  162PW      WM  481   3.301   2.663   3.908  0.0911 -0.1905 -0.2597
  163PW       W  482   2.583   1.377   0.834 -0.3072 -0.1120 -0.0910
  163PW      WP  483   2.526   1.262   0.779 -0.1655  0.0475 -0.6512
  163PW      WM  484   2.503   1.485   0.795 -0.0844  0.2419  0.3157
  164PW       W  485   0.135   2.502   0.711  0.3190 -0.0373 -0.1075
  164PW      WP  486   0.264   2.546   0.743  0.1734  0.0414  0.5353
  164PW      WM  487   0.144   2.366   0.744  0.3300  0.0699  0.4756
  165PW       W  488   3.734   1.389   0.165 -0.4317 -0.3109 -0.1264
  165PW      WP  489   3.832   1.318   0.236  0.0452  0.2729 -0.1039
  165PW      WM  490   3.751   1.335   0.037 -0.6330 -0.0420 -0.2806
  166PW       W  491   0.348   3.262   3.884 -0.3399  0.5001 -0.3215
  166PW      WP  492   0.243   3.189   3.828  0.0061 -0.2432 -0.1571
  166PW      WM  493   0.353   3.386   3.950 -0.1823  0.1668  0.4318
  167PW       W  494   4.444   3.227   1.328 -0.4174  0.1179  0.0110
  167PW      WP  495   4.473   3.127   1.421  0.2027  0.5561  0.3865
  167PW      WM  496   4.511   3.308   1.421 -0.4713  0.0099  0.1493
  168PW       W  497   0.222   2.938   3.325 -0.0325  0.3703 -0.2347
  168PW      WP  498   0.140   3.051   3.332 -0.0108  0.4044 -0.4603
  168PW      WM  499   0.302   2.826   3.351 -0.1696  0.1686 -0.6020
  169PW       W  500   0.393   1.128   3.004 -0.3516  0.1052 -0.2224
  169PW      WP  501   0.332   1.155   2.881 -0.1698  0.1153 -0.3147
  169PW      WM  502   0.477   1.121   2.893  0.2907 -0.6653  0.1794
  170PW       W  503   1.859   3.416   1.471 -0.1250  0.1748 -0.0368
  170PW      WP  504   1.912   3.352   1.358 -0.0731  0.2355 -0.0471
  170PW      WM  505   1.987   3.423   1.526 -0.1979  0.1100  0.1504
  171PW       W  506   3.716   4.207   3.620 -0.1208  0.4207 -0.2798
  171PW      WP  507   3.657   4.106   3.697  0.0182  0.3005 -0.3246
  171PW      WM  508   3.637   4.120   3.545  0.4837 -0.2144 -0.3114
  172PW       W  509   1.859   1.943   0.969 -0.1235 -0.1606 -0.1749
  172PW      WP  510   1.880   1.838   1.059 -0.1764  0.1549  0.2445
  172PW      WM  511   1.862   2.001   0.842 -0.3259 -0.1886 -0.1966
  173PW       W  512   4.058   2.289   2.078 -0.2857  0.3839  0.4871
  173PW      WP  513   4.132   2.393   2.020 -0.0989  0.0413  0.0391
  173PW      WM  514   4.048   2.173   2.000  0.0408  0.1209  0.7919
  174PW       W  515   3.572   0.830   0.093  0.3631 -0.1465  0.4909
  174PW      WP  516   3.655   0.744   0.019 -0.2698 -0.2314 -0.3072
  174PW      WM  517   3.490   0.756   0.179 -0.4117  0.0976  0.0857
  175PW       W  518   2.356   2.897   2.728  0.0717 -0.1916  0.0963
  175PW      WP  519   2.318   2.954   2.605  0.3489 -0.2153 -0.0132
  175PW      WM  520   2.366   3.035   2.753 -0.4052 -0.0342 -0.3505
  176PW       W  521   3.674   3.119   1.748 -0.2943 -0.2126  0.0318
  176PW      WP  522   3.621   3.153   1.873  0.4715  0.1583  0.3409
  176PW      WM  523   3.659   3.000   1.820  0.4368 -0.0982  0.5055
  177PW       W  524   4.372   4.772   2.045  0.3620 -0.2489  0.0587
  177PW      WP  525   4.458   4.850   2.123  0.3287 -0.0699 -0.0729
  177PW      WM  526   4.360   4.854   1.932 -0.4836  0.0270  0.2617
  178PW       W  527   0.843   1.653   4.302 -0.1946  0.0041  0.2826
  178PW      WP  528   0.707   1.654   4.337 -0.3918 -0.4605 -0.2686
  178PW      WM  529   0.974   1.701   4.298 -0.3046  0.3307  0.1967
  179PW       W  530   1.480   4.347   3.419 -0.5172 -0.5451 -0.2700
  179PW      WP  531   1.606   4.356   3.358 -0.2593  0.3433  0.1750
  179PW      WM  532   1.500   4.458   3.337 -0.0069 -0.4023 -0.0100
  180PW       W  533   4.439   4.691   0.059 -0.1713 -0.0231 -0.0355
  180PW      WP  534   4.442   4.598   0.164  0.4252  0.2056  0.2055
  180PW      WM  535   4.423   4.647  -0.073  0.2272  0.2864 -0.2157
  181PW       W  536   3.521   2.454   4.124 -0.1314  0.0932 -0.1044
  181PW      WP  537   3.474   2.546   4.030  0.4778  0.3809 -0.1854
  181PW      WM  538   3.480   2.399   4.246 -0.0480  0.1192 -0.0633
  182PW       W  539   1.376   2.122   1.779  0.8058  0.3523 -0.4291
  182PW      WP  540   1.406   2.175   1.905  0.4236  0.3459 -0.3211
  182PW      WM  541   1.368   2.213   1.885 -0.2170  0.1945 -0.2354
  183PW       W  542   3.454   1.634   3.451  0.0101  0.2216  0.0571
  183PW      WP  543   3.570   1.643   3.529  0.0025 -0.4832  0.2277
  183PW      WM  544   3.373   1.520   3.457 -0.1744  0.3496  0.4437
  184PW       W  545   1.274   3.579   1.083 -0.2027  0.4635 -0.4043
  184PW      WP  546   1.411   3.599   1.058 -0.1340  0.2369 -0.2462
  184PW      WM  547   1.175   3.487   1.117  0.3896 -0.3139 -0.4179
  185PW       W  548   2.481   1.763   2.909  0.2365 -0.0252 -0.1277
  185PW      WP  549   2.398   1.651   2.909  0.0029  0.0804  0.5863
  185PW      WM  550   2.594   1.753   2.992 -0.0279  0.7035  0.4685
  186PW       W  551   4.247   2.944   0.880  0.0318  0.3081 -0.4841
  186PW      WP  552   4.377   2.891   0.876 -0.2038 -0.4644 -0.2144
  186PW      WM  553   4.316   3.064   0.858  0.5216  0.0941 -0.3106
  187PW       W  554   0.711   1.760   1.473 -0.0297 -0.4364 -0.2904
  187PW      WP  555   0.725   1.663   1.373 -0.3558 -0.2748 -0.5141
  187PW      WM  556   0.601   1.818   1.409 -0.0110  0.1297  0.1048
  188PW       W  557   0.183   3.996   4.645 -0.1731 -0.2139 -0.5299
  188PW      WP  558   0.122   3.940   4.757 -0.0786  0.0447 -0.3327
  188PW      WM  559   0.300   3.927   4.613  0.4862  0.3373  0.1857
  189PW       W  560   3.513   3.602   0.347 -0.4144  0.0544  0.3494
  189PW      WP  561   3.561   3.715   0.280 -0.2006 -0.3234 -0.2374
  189PW      WM  562   3.564   3.502   0.431  0.2472 -0.0150 -0.0519
  190PW       W  563   2.076   3.331   2.282 -0.1397  0.1921  0.0658
  190PW      WP  564   1.993   3.223   2.317  0.3104 -0.1062  0.3423
  190PW      WM  565   2.015   3.355   2.158  0.0310  0.3040 -0.0000
  191PW       W  566   1.898   2.375   0.173  0.0783 -0.2220 -0.4661
  191PW      WP  567   2.022   2.309   0.177  0.0265 -0.4144  0.3832
  191PW      WM  568   1.921   2.500   0.114  0.0708 -0.0058 -0.0538
  192PW       W  569   2.155   4.191   2.100 -0.0258  0.0911 -0.2334
  192PW      WP  570   2.135   4.089   2.006 -0.5892  0.3916 -0.5022
  192PW      WM  571   2.196   4.323   2.077  0.1192  0.1401  0.1957
  193PW       W  572   2.371   1.562   0.157  0.0847 -0.2285  0.1374
  193PW      WP  573   2.463   1.666   0.137 -0.0626 -0.1359 -0.1137
  193PW      WM  574   2.483   1.545   0.074  0.2701 -0.1336  0.3557
  194PW       W  575   1.600   1.158   0.499  0.1989 -0.0906  0.1143
  194PW      WP  576   1.648   1.279   0.552  0.4236 -0.1800  0.1312
  194PW      WM  577   1.725   1.133   0.441  0.1955 -0.2256  0.1631
  195PW       W  578   1.344   4.533   0.210  0.3259  0.0005  0.0316
  195PW      WP  579   1.289   4.636   0.132  0.0092 -0.2425 -0.0918
  195PW      WM  580   1.393   4.661   0.179  0.1946 -0.0461 -0.4641
  196PW       W  581   0.546   3.315   0.354  0.0306  0.0034  0.0953
  196PW      WP  582   0.612   3.269   0.469  0.0731  0.0099  0.0736
  196PW      WM  583   0.632   3.330   0.244  0.0538 -0.3491  0.0512
  197PW       W  584   2.643   4.067   0.166  0.4759  0.2947 -0.1450
  197PW      WP  585   2.659   4.018   0.035  0.3802 -0.2679  0.0179
  197PW      WM  586   2.593   4.177   0.237 -0.2625 -0.1684  0.2122
  198PW       W  587   0.470   1.820   2.009 -0.3853 -0.3178 -0.2998
  198PW      WP  588   0.584   1.765   2.069 -0.4739 -0.0361  0.1889
  198PW      WM  589   0.413   1.946   1.990  0.4660  0.1919 -0.1324
  199PW       W  590   3.769   0.866   0.579  0.4589 -0.2066  0.0936
  199PW      WP  591   3.765   0.870   0.439  0.1408 -0.2869  0.0919
  199PW      WM  592   3.745   0.964   0.676  0.5877  0.1608 -0.2121
  200PW       W  593   2.340   2.457   4.737  0.4094  0.0490  0.2339
  200PW      WP  594   2.348   2.476   4.875 -0.1565 -0.3383  0.3656
  200PW      WM  595   2.364   2.449   4.599  0.2015 -0.3636  0.2029
  201PW       W  596   3.673   4.606   1.353  0.1161  0.0029  0.1078
  201PW      WP  597   3.582   4.606   1.459 -0.0949 -0.3232 -0.0524
  201PW      WM  598   3.805   4.568   1.326  0.1471  0.1895 -0.0305
  202PW       W  599   3.139   2.261   0.687 -0.2424  0.2417  0.2400
  202PW      WP  600   3.196   2.382   0.647  0.4205 -0.0756  0.0664
  202PW      WM  601   3.057   2.150   0.711  0.0145 -0.0866 -0.2198
  203PW       W  602   4.556   3.963   0.751  0.3244 -0.3464  0.1850
  203PW      WP  603   4.521   3.925   0.881 -0.5271  0.1058  0.1794
  203PW      WM  604   4.540   3.935   0.614  0.0648  0.1395  0.0869
  204PW       W  605   4.061   3.100   4.537 -0.1365 -0.0329 -0.2368
  204PW      WP  606   4.070   3.135   4.402 -0.0281  0.7862 -0.0794
  204PW      WM  607   4.086   3.098   4.675 -0.3660  0.4586 -0.1637
  205PW       W  608   1.283   1.420   4.572  0.3271 -0.2962 -0.0243
  205PW      WP  609   1.251   1.556   4.575 -0.2803 -0.4012  0.3442
  205PW      WM  610   1.292   1.441   4.710  0.0243 -0.2511 -0.0032
  206PW       W  611   1.098   4.089   0.349  0.0329 -0.6878  0.4317
  206PW      WP  612   1.233   4.115   0.321 -0.0439  0.1557  0.5211
  206PW      WM  613   0.981   4.086   0.424  0.0372 -0.3043  0.4753
  207PW       W  614   1.039   1.877   2.803  0.0864 -0.1288  0.4032
  207PW      WP  615   0.951   1.809   2.888 -0.3411  0.2953  0.3553
  207PW      WM  616   1.062   1.818   2.678  0.0319 -0.1110  0.3842
  208PW       W  617   4.180   1.994   0.703  0.3447  0.0756  0.3885
  208PW      WP  618   4.049   1.947   0.716  0.1165  0.2830 -0.4074
  208PW      WM  619   4.143   2.090   0.797 -0.1460  0.4374 -0.0938
  209PW       W  620   4.723   0.238   2.780  0.0499  0.1232  0.6397
  209PW      WP  621   4.633   0.150   2.842 -0.5180 -0.3135 -0.4424
  209PW      WM  622   4.723   0.160   2.664 -0.0683  0.0775  0.6675
  210PW       W  623   4.188   4.245   3.442 -0.2600  0.0518 -0.3281
  210PW      WP  624   4.124   4.141   3.374 -0.0207 -0.3088 -0.0508
  210PW      WM  625   4.278   4.347   3.409 -0.1051  0.0724  0.0814
  211PW       W  626   0.449   0.957   1.563 -0.7375  0.0578 -0.0957
  211PW      WP  627   0.350   0.879   1.624 -0.4113 -0.1849  0.1782
  211PW      WM  628   0.378   1.077   1.548 -0.0609  0.5467 -0.0128
  212PW       W  629   0.654   1.990   4.645  0.0872  0.1940 -0.1914
  212PW      WP  630   0.786   2.033   4.626  0.1716  0.1215  0.1560
  212PW      WM  631   0.602   1.861   4.631  0.4253  0.0543 -0.2912
  213PW       W  632   0.628   1.165   0.768 -0.1609 -0.2200 -0.2493
  213PW      WP  633   0.748   1.115   0.820 -0.2021 -0.2313 -0.1617
  213PW      WM  634   0.664   1.216   0.643 -0.0991  0.0589 -0.1277
  214PW       W  635   2.001   0.268   2.949  0.0607  0.1232 -0.0869
  214PW      WP  636   2.043   0.224   2.823  0.2055 -0.0223  0.0082
  214PW      WM  637   2.009   0.408   2.936 -0.0867  0.2324  0.5675
  215PW       W  638   3.697   2.420   1.700  0.4488 -0.0487  0.3409
  215PW      WP  639   3.708   2.299   1.630 -0.0544 -0.0352  0.1891
  215PW      WM  640   3.638   2.445   1.824  0.2181 -0.3868  0.3166
  216PW       W  641   2.355   4.544   3.950  0.0451 -0.2289 -0.4218
  216PW      WP  642   2.263   4.647   3.931 -0.2865 -0.4745 -0.2795
  216PW      WM  643   2.277   4.456   3.874 -0.1299 -0.2936 -0.1850
  217PW       W  644   4.003   3.588   4.216  0.3767  0.0168  0.1716
  217PW      WP  645   4.116   3.610   4.137  0.2628 -0.1688 -0.0630
  217PW      WM  646   4.106   3.496   4.240  0.5431  0.0765 -0.2188
  218PW       W  647   2.263   2.660   3.981  0.0186  0.2853 -0.0734
  218PW      WP  648   2.134   2.649   4.034  0.2839 -0.3745  0.6765
  218PW      WM  649   2.339   2.692   3.868 -0.2006 -0.0091 -0.3286
  219PW       W  650   3.105   3.535   3.397  0.7415 -0.3144  0.2160
  219PW      WP  651   3.138   3.671   3.389 -0.3175  0.0602 -0.1769
  219PW      WM  652   3.117   3.482   3.526  0.1649  0.1951  0.5460
  220PW       W  653   0.288   2.269   2.756  0.0359 -0.2174 -0.5534
  220PW      WP  654   0.286   2.139   2.703  0.1195 -0.4393 -0.0778
  220PW      WM  655   0.389   2.297   2.848 -0.0874 -0.8089 -0.1738
  221PW       W  656   2.364   4.396   2.514  0.2766 -0.2536  0.6174
  221PW      WP  657   2.399   4.531   2.525  0.0480 -0.0730 -0.1279
  221PW      WM  658   2.295   4.366   2.632 -0.3970 -0.2664  0.2852
  222PW       W  659   2.669   2.467   1.546  0.3648 -0.1836 -0.3193
  222PW      WP  660   2.648   2.602   1.574  0.2698 -0.1841 -0.3748
  222PW      WM  661   2.541   2.460   1.602  0.5067  0.2838  0.1605
  223PW       W  662   1.590   0.451   1.194 -0.2390 -0.2972  0.0927
  223PW      WP  663   1.556   0.318   1.217  0.1875 -0.5346 -0.3903
  223PW      WM  664   1.665   0.413   1.306  0.0092  0.5054  0.2867
  224PW       W  665   3.437   2.743   3.300  0.2274 -0.1457  0.1675
  224PW      WP  666   3.374   2.831   3.389  0.1029  0.5589 -0.4859
  224PW      WM  667   3.513   2.819   3.211  0.1476  0.0357  0.2494
  225PW       W  668   0.208   1.455   0.678 -0.4385 -0.1005 -0.0675
  225PW      WP  669   0.321   1.380   0.644 -0.2693  0.1179 -0.0134
  225PW      WM  670   0.142   1.497   0.562  0.1122  0.4116 -0.2602
  226PW       W  671   4.110   4.083   0.604 -0.1385 -0.4686 -0.0463
  226PW      WP  672   4.092   4.101   0.466 -0.4146 -0.0011  0.0245
  226PW      WM  673   4.158   4.075   0.472 -0.5652 -0.1808 -0.2488
  227PW       W  674   3.182   0.441   2.048  0.5073  0.2650  0.0519
  227PW      WP  675   3.218   0.560   2.112  0.0736  0.4364  0.0165
  227PW      WM  676   3.281   0.368   1.981  0.1953  0.0693 -0.2397
  228PW       W  677   0.825   0.530   0.075 -0.1952  0.2500 -0.1182
  228PW      WP  678   0.733   0.632   0.050 -0.5249 -0.0375 -0.1677
  228PW      WM  679   0.925   0.607   0.014  0.1931 -0.2477 -0.1931
  229PW       W  680   1.383   0.106   1.436  0.0563 -0.2185 -0.1037
  229PW      WP  681   1.474   0.030   1.510  0.1076 -0.0928 -0.0368
  229PW      WM  682   1.369   0.245   1.436 -0.4838 -0.2277  0.3627
  230PW       W  683   2.560   1.241   4.422  0.1649 -0.6110  0.2569
  230PW      WP  684   2.522   1.266   4.554 -0.1945 -0.1339  0.0995
  230PW      WM  685   2.693   1.205   4.397  0.6102  0.3924  0.5136
  231PW       W  686   1.574   0.192   0.753 -0.0907 -0.1760  0.4023
  231PW      WP  687   1.529   0.313   0.698 -0.2079 -0.2772  0.2657
  231PW      WM  688   1.591   0.092   0.656  0.2455 -0.0074  0.2670
  232PW       W  689   3.789   2.053   2.438  0.0787  0.1294  0.2026
  232PW      WP  690   3.748   2.150   2.346  0.1809  0.1590  0.1871
  232PW      WM  691   3.881   2.012   2.535 -0.1275 -0.0464  0.3378
  233PW       W  692   3.188   4.415   0.433 -0.0903 -0.0378  0.1104
  233PW      WP  693   3.120   4.443   0.314 -0.5008 -0.4325  0.2145
  233PW      WM  694   3.278   4.499   0.500  0.3694 -0.5712  0.2584
  234PW       W  695   0.087   1.868   2.907  0.3342 -0.4641  0.2208
  234PW      WP  696   0.027   1.863   3.033  0.1536 -0.2177  0.1519
  234PW      WM  697   0.121   1.812   2.783  0.1417 -0.3479  0.1095
  235PW       W  698   1.126   3.693   0.591 -0.1817  0.0887 -0.3331
  235PW      WP  699   1.070   3.724   0.467 -0.2255  0.0943 -0.3122
  235PW      WM  700   0.998   3.736   0.631 -0.0837 -0.0366  0.2231
  236PW       W  701   2.668   3.839   2.780 -0.3406  0.2253 -0.3795
  236PW      WP  702   2.590   3.786   2.884  0.2020 -0.1355 -0.0931
  236PW      WM  703   2.765   3.865   2.877 -0.6894  0.0267  0.0680
  237PW       W  704   1.273   3.265   2.177 -0.5077 -0.0479 -0.3459
  237PW      WP  705   1.182   3.206   2.265 -0.2738  0.1556  0.0711
  237PW      WM  706   1.317   3.134   2.192 -0.5378 -0.0597 -0.3573
  238PW       W  707   0.374   3.745   1.665 -0.0374  0.3640 -0.2559
  238PW      WP  708   0.405   3.805   1.788 -0.0945 -0.1947  0.0744
  238PW      WM  709   0.257   3.719   1.593  0.0188 -0.4568 -0.1702
  239PW       W  710   0.467   0.795   4.572 -0.3683 -0.1023 -0.1731
  239PW      WP  711   0.472   0.775   4.434  0.3345 -0.1303 -0.1846
  239PW      WM  712   0.546   0.686   4.611 -0.0692  0.1112 -0.1439
  240PW       W  713   0.094   1.124   3.391  0.1506 -0.2763 -0.0276
  240PW      WP  714  -0.000   1.084   3.295 -0.3331  0.3071  0.1274
  240PW      WM  715   0.146   1.251   3.365 -0.2052 -0.2046 -0.6164
  241PW       W  716   4.644   0.434   2.208 -0.2305  0.0370  0.0087
  241PW      WP  717   4.641   0.573   2.197 -0.0400  0.0706  0.2615
  241PW      WM  718   4.705   0.317   2.161 -0.4181  0.0522 -0.3056
  242PW       W  719   0.785   1.391   0.366 -0.2821  0.0509 -0.2799
  242PW      WP  720   0.689   1.337   0.452 -0.2310  0.1339 -0.1673
  242PW      WM  721   0.890   1.478   0.333  0.1275 -0.4277 -0.3852
  243PW       W  722   1.831   4.231   1.168  0.4459 -0.0677  0.0341
  243PW      WP  723   1.797   4.228   1.304 -0.5734 -0.3373 -0.1166
  243PW      WM  724   1.822   4.370   1.174 -0.1224 -0.0525 -0.2379
  244PW       W  725   0.321   4.437   2.190  0.0147  0.0125 -0.5290
  244PW      WP  726   0.245   4.515   2.278  0.4701 -0.1381  0.0799
  244PW      WM  727   0.340   4.299   2.205  0.1722  0.0444 -0.4084
  245PW       W  728   0.937   3.031   4.480 -0.0069 -0.1985 -0.1985
  245PW      WP  729   0.974   3.159   4.438 -0.2288 -0.0239  0.0878
  245PW      WM  730   0.811   3.067   4.530 -0.2106 -0.5725 -0.3893
  246PW       W  731   4.439   4.185   4.748  0.1676  0.2944  0.0904
  246PW      WP  732   4.563   4.248   4.736  0.2917  0.0697  0.1214
  246PW      WM  733   4.369   4.261   4.654 -0.3220  0.0134  0.1797
  247PW       W  734   0.510   3.880   3.416 -0.3658 -0.3749  0.2166
  247PW      WP  735   0.459   3.786   3.326 -0.0445 -0.5440  0.1927
  247PW      WM  736   0.433   3.996   3.400  0.3970  0.1949 -0.1592
  248PW       W  737   1.293   0.069   3.020  0.4510 -0.1458 -0.1960
  248PW      WP  738   1.416   0.100   3.081  0.1065  0.2925  0.4322
  248PW      WM  739   1.317   0.160   2.916 -0.0583 -0.2475 -0.4430
  249PW       W  740   0.985   4.111   4.196 -0.0413 -0.2272 -0.5794
  249PW      WP  741   1.021   4.145   4.066  0.5265  0.0274 -0.3935
  249PW      WM  742   1.115   4.060   4.193  0.1326  0.1733 -0.5341
  250PW       W  743   2.392   1.474   2.480 -0.1603  0.3511  0.1733
  250PW      WP  744   2.306   1.427   2.381 -0.0755  0.1361  0.1938
  250PW      WM  745   2.343   1.590   2.419 -0.4659 -0.0598 -0.4934
  251PW       W  746   1.765   1.586   0.677 -0.1981  0.1465  0.3566
  251PW      WP  747   1.746   1.716   0.725  0.1268  0.1911  0.3912
  251PW      WM  748   1.711   1.456   0.677  0.2203 -0.0624 -0.0171
  252PW       W  749   0.428   1.515   2.644 -0.2233  0.0811 -0.0880
  252PW      WP  750   0.440   1.532   2.505  0.1980 -0.1697 -0.1036
  252PW      WM  751   0.559   1.479   2.679 -0.2180  0.4976  0.5049
  253PW       W  752   3.958   4.536   3.928  0.2417 -0.0413  0.4052
  253PW      WP  753   4.079   4.547   3.859 -0.0149  0.0467 -0.0925
  253PW      WM  754   3.958   4.447   4.036  0.7562 -0.2746  0.2527
  254PW       W  755   0.851   1.078   2.148  0.1700  0.1037  0.5224
  254PW      WP  756   0.952   1.019   2.070  0.0647 -0.0093  0.4675
  254PW      WM  757   0.737   1.136   2.091  0.3433 -0.1077 -0.1607
  255PW       W  758   3.545   4.047   0.730  0.2569 -0.1286  0.1424
  255PW      WP  759   3.551   3.907   0.737 -0.1164 -0.1620  0.0641
  255PW      WM  760   3.411   4.086   0.741  0.2093 -0.2899  0.1813
  256PW       W  761   2.038   3.113   3.753  0.0332 -0.1318 -0.2474
  256PW      WP  762   2.116   3.227   3.776  0.1799 -0.2506 -0.1221
  256PW      WM  763   1.915   3.125   3.687 -0.1047 -0.1854 -0.0139
  257PW       W  764   3.455   3.043   4.482 -0.0764  0.3733 -0.3796
  257PW      WP  765   3.487   2.992   4.355 -0.3799 -0.2141 -0.2650
  257PW      WM  766   3.584   3.090   4.453  0.2589 -0.0090  0.2294
  258PW       W  767   2.356   4.219   1.061  0.0323 -0.0879 -0.4641
  258PW      WP  768   2.306   4.341   1.109 -0.1120 -0.2455 -0.1827
  258PW      WM  769   2.266   4.134   1.125  0.0634  0.1528 -0.0562
  259PW       W  770   2.068   0.217   0.446 -0.1304 -0.2056 -0.3185
  259PW      WP  771   1.971   0.173   0.354 -0.1664 -0.2720 -0.2502
  259PW      WM  772   2.150   0.278   0.350  0.0784 -0.3414 -0.2350
  260PW       W  773   2.976   0.317   2.540  0.1907 -0.0908  0.3983
  260PW      WP  774   3.051   0.200   2.523 -0.1336 -0.3240 -0.9713
  260PW      WM  775   3.106   0.364   2.559  0.3595  0.0595 -0.5266
  261PW       W  776   2.825   2.581   3.299  0.2969  0.1038 -0.0653
  261PW      WP  777   2.698   2.608   3.248  0.0386 -0.2112  0.3342
  261PW      WM  778   2.944   2.534   3.357  0.2493  0.0217 -0.0315
  262PW       W  779   3.413   2.681   0.541 -0.0061  0.0039  0.0605
  262PW      WP  780   3.476   2.561   0.574 -0.0162 -0.1697 -0.4444
  262PW      WM  781   3.345   2.633   0.429 -0.0002 -0.0976  0.0979
  263PW       W  782   3.058   1.177   4.096  0.1826 -0.1282  0.1824
  263PW      WP  783   2.927   1.146   4.058  0.0792  0.3799  0.0302
  263PW      WM  784   3.060   1.314   4.126 -0.1086 -0.1426  0.3157
  264PW       W  785   1.546   1.984   4.686 -0.4869 -0.1166  0.1425
  264PW      WP  786   1.421   2.031   4.645 -0.3129  0.4192  0.1297
  264PW      WM  787   1.641   2.034   4.776 -0.0986 -0.4718 -0.0274
  265PW       W  788   2.068   0.624   3.372  0.1119  0.0656 -0.7423
  265PW      WP  789   2.023   0.492   3.379 -0.1476  0.1475 -0.6675
  265PW      WM  790   1.982   0.732   3.348  0.1249  0.4927  0.3816
  266PW       W  791   3.043   3.599   1.320  0.3969 -0.2299  0.0020
  266PW      WP  792   3.067   3.545   1.447  0.0466  0.0470  0.2055
  266PW      WM  793   3.025   3.734   1.290  0.3227  0.2224  1.3005
  267PW       W  794   2.551   0.720   3.281  0.2474 -0.0958  0.0901
  267PW      WP  795   2.668   0.791   3.250 -0.0625  0.7010  0.3842
  267PW      WM  796   2.493   0.840   3.324  0.4433  0.0286  0.0272
  268PW       W  797   2.310   0.409   0.120  0.0733  0.1313  0.0380
  268PW      WP  798   2.235   0.332   0.209 -0.1574  0.1281 -0.1432
  268PW      WM  799   2.233   0.408   0.002  0.1935 -0.3068 -0.0599
  269PW       W  800   0.422   0.656   0.745 -0.0617 -0.1452  0.2533
  269PW      WP  801   0.355   0.658   0.868  0.2578  0.2693  0.4495
  269PW      WM  802   0.424   0.761   0.652 -0.0474 -0.3046  0.0650
  270PW       W  803   4.219   0.521   0.929  0.1515 -0.0956  0.4768
  270PW      WP  804   4.140   0.551   1.040  0.3736  0.5895  0.5111
  270PW      WM  805   4.254   0.632   0.850 -0.4847 -0.4039 -0.4571
  271PW       W  806   2.642   3.275   4.622  0.5277 -0.1502  0.1292
  271PW      WP  807   2.746   3.191   4.665  0.7723  0.0578 -0.0194
  271PW      WM  808   2.712   3.358   4.533 -0.0174  0.1161 -0.1093
  272PW       W  809   2.692   4.152   4.482  0.0850 -0.8289 -0.2687
  272PW      WP  810   2.707   4.171   4.344 -0.4453 -0.6315 -0.3271
  272PW      WM  811   2.711   4.059   4.586 -0.5077 -0.6184  0.0919
  273PW       W  812   3.764   3.828   1.123  0.0680 -0.0290 -0.2910
  273PW      WP  813   3.757   3.689   1.138 -0.5047 -0.0104 -0.0580
  273PW      WM  814   3.901   3.798   1.120  0.1572  0.1791  0.2430
  274PW       W  815   0.593   2.746   0.856 -0.2525  0.2224  0.4614
  274PW      WP  816   0.523   2.773   0.974 -0.5933 -0.3046  0.4218
  274PW      WM  817   0.479   2.691   0.795  0.0960 -0.4785  0.3108
  275PW       W  818   4.692   3.016   0.050  0.0409  0.2002 -0.3232
  275PW      WP  819   4.652   3.090   0.161 -0.3662 -0.2636 -0.1110
  275PW      WM  820   4.801   2.983  -0.032  0.1456 -0.3144 -0.0329
  276PW       W  821   3.331   1.603   4.755  0.4356 -0.0081  0.0806
  276PW      WP  822   3.373   1.611   4.888  0.1796 -0.3895  0.2070
  276PW      WM  823   3.428   1.577   4.657  0.2967  0.4198 -0.2076
  277PW       W  824   1.247   2.744   1.001  0.4963 -0.0703  0.0388
  277PW      WP  825   1.384   2.736   1.030  0.4468 -0.2884  0.2546
  277PW      WM  826   1.257   2.687   1.129  0.2007  0.0325  0.1175
  278PW       W  827   0.428   1.876   0.779 -0.2796 -0.3120 -0.0234
  278PW      WP  828   0.416   1.893   0.640 -0.0807  0.1772 -0.0060
  278PW      WM  829   0.515   1.799   0.857 -0.1501  0.2414  0.4649
  279PW       W  830   4.682   3.536   0.994  0.2067 -0.4467 -0.1550
  279PW      WP  831   4.625   3.481   0.879 -0.1716 -0.2169 -0.0967
  279PW      WM  832   4.750   3.653   1.030 -0.4288 -0.0014 -0.2154
  280PW       W  833   1.405   2.680   3.394 -0.1422 -0.1052  0.0813
  280PW      WP  834   1.426   2.810   3.442 -0.2390 -0.1840  0.3641
  280PW      WM  835   1.427   2.574   3.482  0.0498 -0.1200  0.0217
  281PW       W  836   4.343   0.057   4.094 -0.0923  0.0375  0.3822
  281PW      WP  837   4.432  -0.043   4.053 -0.3207 -0.1158  0.2258
  281PW      WM  838   4.431   0.043   4.203  0.7188 -0.4746 -0.1946
  282PW       W  839   0.542   4.245   0.124 -0.2289  0.1122  0.1312
  282PW      WP  840   0.514   4.114   0.164 -0.0035  0.0599  0.1356
  282PW      WM  841   0.463   4.303   0.023 -0.0503  0.3632  0.1232
  283PW       W  842   2.809   3.449   2.290  0.1366 -0.5248 -0.4283
  283PW      WP  843   2.701   3.480   2.374  0.3425 -0.0337 -0.3055
  283PW      WM  844   2.736   3.523   2.196  0.2153 -0.1024 -0.1894
  284PW       W  845   3.618   1.890   2.005 -0.0497  0.5857  0.2230
  284PW      WP  846   3.507   1.843   1.934  0.0732  0.0691  0.3135
  284PW      WM  847   3.600   1.781   2.091 -0.4852  0.1677 -0.3019
  285PW       W  848   3.124   2.748   0.187  0.0466  0.0121 -0.3322
  285PW      WP  849   3.220   2.718   0.284 -0.4437  0.0803  0.2557
  285PW      WM  850   3.004   2.817   0.210  0.0092 -0.0590 -0.3073
  286PW       W  851   1.784   0.880   2.129  0.2641 -0.1013  0.2613
  286PW      WP  852   1.872   0.810   2.212  0.5402 -0.0416  0.0360
  286PW      WM  853   1.653   0.904   2.086  0.3941  0.1283 -0.0548
  287PW       W  854   0.469   1.090   3.990  0.0361 -0.0160  0.1565
  287PW      WP  855   0.367   1.175   3.946  0.2303  0.1419 -0.0198
  287PW      WM  856   0.464   1.164   3.871  0.0497 -0.3172 -0.0439
  288PW       W  857   2.616   0.121   2.244 -0.2383 -0.0712 -0.0993
  288PW      WP  858   2.628   0.149   2.380  0.3468  0.5242 -0.2036
  288PW      WM  859   2.508   0.141   2.330 -0.0531  0.2785  0.0834
  289PW       W  860   3.752   1.738   0.715  0.0472  0.1511  0.3095
  289PW      WP  861   3.670   1.670   0.624  0.2750  0.3254 -0.0567
  289PW      WM  862   3.888   1.739   0.680 -0.0954  0.3594 -0.4668
  290PW       W  863   1.017   3.909   1.594 -0.0703 -0.0526  0.3137
  290PW      WP  864   1.032   4.032   1.529  0.2725  0.0740  0.5952
  290PW      WM  865   0.969   3.781   1.563  0.0220 -0.0540  0.1604
  291PW       W  866   2.088   1.812   2.175 -0.2431  0.1736 -0.1617
  291PW      WP  867   2.107   1.821   2.313 -0.2481 -0.0673 -0.1404
  291PW      WM  868   1.997   1.811   2.068 -0.4445 -0.1197 -0.0060
  292PW       W  869   0.570   1.150   3.503 -0.0876  0.4673  0.0481
  292PW      WP  870   0.545   1.207   3.628  0.6054 -0.0009  0.4896
  292PW      WM  871   0.668   1.250   3.503  0.5304 -0.0542  0.0347
  293PW       W  872   4.145   3.810   2.761  0.2721 -0.4846  0.0679
  293PW      WP  873   4.121   3.903   2.659 -0.4243 -0.1710  0.4303
  293PW      WM  874   4.166   3.878   2.881 -0.1232 -0.4150  0.1142
  294PW       W  875   2.253   2.361   1.136  0.2656 -0.0702 -0.2530
  294PW      WP  876   2.214   2.476   1.065 -0.2052 -0.0874 -0.0660
  294PW      WM  877   2.375   2.295   1.118  0.1297 -0.4677  0.0880
  295PW       W  878   0.827   0.780   1.206  0.2409  0.0636  0.3963
  295PW      WP  879   0.942   0.860   1.219 -0.0259  0.5889 -0.0063
  295PW      WM  880   0.799   0.682   1.110  0.3352  0.3642  0.0289
  296PW       W  881   0.237   0.148   1.406  0.2330  0.0565  0.1924
  296PW      WP  882   0.152   0.175   1.298  0.0397 -0.1847  0.2720
  296PW      WM  883   0.282   0.245   1.495  0.3423  0.3701 -0.1703
  297PW       W  884   1.909   4.233   1.679 -0.1574  0.1419 -0.1382
  297PW      WP  885   2.026   4.157   1.689 -0.2188  0.0647  0.4031
  297PW      WM  886   1.858   4.287   1.560  0.1804  0.7128 -0.0708
  298PW       W  887   4.220   3.791   1.118  0.0193 -0.1028 -0.4060
  298PW      WP  888   4.080   3.786   1.120  0.0069  0.0255 -0.0239
  298PW      WM  889   4.314   3.890   1.086  0.2732 -0.0494  0.2960
  299PW       W  890   0.539   1.545   3.849  0.4716  0.4020  0.1863
  299PW      WP  891   0.608   1.590   3.735 -0.1445 -0.3477 -0.6703
  299PW      WM  892   0.491   1.608   3.964 -0.1291  0.4063 -0.0204
  300PW       W  893   1.419   2.557   1.458  0.0578 -0.4660 -0.1985
  300PW      WP  894   1.324   2.601   1.365 -0.0978 -0.1709  0.0758
  300PW      WM  895   1.320   2.546   1.556 -0.1147  0.7159 -0.0642
  301PW       W  896   4.311   2.001   1.234  0.3749  0.0366 -0.5178
  301PW      WP  897   4.377   1.924   1.331 -0.3342 -0.1427 -0.0847
  301PW      WM  898   4.179   2.017   1.191  0.2426 -0.0604 -0.1854
  302PW       W  899   0.176   3.412   2.186 -0.1358  0.0341 -0.0511
  302PW      WP  900   0.130   3.405   2.054 -0.0431  0.0556 -0.0852
  302PW      WM  901   0.170   3.312   2.284  0.0671  0.0778  0.0123
  303PW       W  902   4.526   1.547   4.460 -0.0283  0.0445  0.2063
  303PW      WP  903   4.544   1.645   4.362 -0.0714 -0.1922 -0.0548
  303PW      WM  904   4.568   1.604   4.581 -0.0562 -0.2650  0.3766
  304PW       W  905   2.832   1.550   4.758  0.0441 -0.3056 -0.2089
  304PW      WP  906   2.751   1.538   4.645 -0.0560  0.0398 -0.1875
  304PW      WM  907   2.859   1.675   4.815 -0.2553 -0.3000 -0.0560
  305PW       W  908   2.067   0.377   4.459  0.0073 -0.1894 -0.2863
  305PW      WP  909   1.981   0.361   4.350 -0.6064 -0.0537  0.1182
  305PW      WM  910   2.180   0.303   4.423  0.0932 -0.0783 -0.2546
  306PW       W  911   3.330   2.091   1.405 -0.1200  0.6613 -0.6656
  306PW      WP  912   3.460   2.045   1.380 -0.0212  0.4387 -0.0028
  306PW      WM  913   3.304   2.180   1.510 -0.1676 -0.1222  0.1471
  307PW       W  914   3.460   0.017   4.492 -0.1057  0.4343  0.1983
  307PW      WP  915   3.553  -0.039   4.580 -0.3949  0.3209  0.4535
  307PW      WM  916   3.379  -0.060   4.407  0.1956  0.5058 -0.1874
  308PW       W  917   2.557   3.686   1.616 -0.3778  0.0781 -0.1744
  308PW      WP  918   2.677   3.745   1.574 -0.4623  0.2930 -0.1278
  308PW      WM  919   2.554   3.713   1.754  0.1377  0.1083 -0.1441
  309PW       W  920   2.244   1.059   3.182 -0.4493 -0.4294 -0.2635
  309PW      WP  921   2.258   0.952   3.272  0.2449 -0.3936 -0.2564
  309PW      WM  922   2.203   1.163   3.098 -0.0689  0.0585  0.0800
  310PW       W  923   3.482   2.383   2.272 -0.1119  0.4300  0.1300
  310PW      WP  924   3.430   2.457   2.165 -0.4075  0.0920  0.0142
  310PW      WM  925   3.579   2.282   2.278 -0.5689 -0.1047 -0.2009
  311PW       W  926   4.635   1.433   2.028  0.0455  0.1477 -0.2328
  311PW      WP  927   4.525   1.503   2.078  0.0154  0.0594 -0.1737
  311PW      WM  928   4.751   1.509   2.007  0.1639  0.0815  0.1056
  312PW       W  929   0.667   2.244   1.692  0.1493 -0.3044  0.2109
  312PW      WP  930   0.588   2.290   1.587  0.4321 -0.6051 -0.1706
  312PW      WM  931   0.735   2.315   1.592 -0.3321 -0.5390 -0.3605
  313PW       W  932   3.523   0.344   2.470  0.0287 -0.0743  0.2463
  313PW      WP  933   3.612   0.240   2.441  0.3001  0.1227  0.3168
  313PW      WM  934   3.501   0.331   2.332  0.5413 -0.1683  0.1474
  314PW       W  935   1.602   1.029   2.671  0.1680  0.3860  0.1302
  314PW      WP  936   1.732   1.073   2.693  0.2241  0.3183 -0.0451
  314PW      WM  937   1.498   1.091   2.742  0.2767  0.4111  0.2746
  315PW       W  938   2.468   2.367   4.299 -0.1570  0.1566 -0.1261
  315PW      WP  939   2.457   2.345   4.437  0.5058 -0.2138 -0.0833
  315PW      WM  940   2.569   2.457   4.265  0.3958 -0.2531  0.2222
  316PW       W  941   3.555   2.828   1.360  0.0884 -0.1068 -0.5769
  316PW      WP  942   3.682   2.887   1.365  0.1440 -0.1495  0.2400
  316PW      WM  943   3.417   2.802   1.366 -0.0226  0.0262  0.6277
  317PW       W  944   1.565   0.817   4.279 -0.0696 -0.0866  0.4372
  317PW      WP  945   1.463   0.735   4.331 -0.0836 -0.0130  0.5255
  317PW      WM  946   1.616   0.742   4.172 -0.7571 -0.1058  0.0429
  318PW       W  947   0.627   0.707   2.820  0.1296 -0.1492 -0.2033
  318PW      WP  948   0.554   0.820   2.858 -0.4661 -0.4694 -0.2439
  318PW      WM  949   0.628   0.576   2.870 -0.4145 -0.0925  0.0447
  319PW       W  950   3.848   0.015   1.806 -0.2923 -0.4943 -0.0665
  319PW      WP  951   3.896   0.098   1.907 -0.1437 -0.5119 -0.1191
  319PW      WM  952   3.819   0.029   1.670  0.2577 -0.1473 -0.1886
  320PW       W  953   1.765   1.791   1.859  0.2168 -0.1180 -0.6530
  320PW      WP  954   1.866   1.774   1.955 -0.4427 -0.2541  0.1582
  320PW      WM  955   1.702   1.707   1.766 -0.3565 -0.2425 -0.2198
  321PW       W  956   2.860   4.257   2.500 -0.2117 -0.3392  0.2777
  321PW      WP  957   2.886   4.394   2.485  0.2866 -0.4386 -0.0273
  321PW      WM  958   2.765   4.308   2.411 -0.2562 -0.2065  0.3956
  322PW       W  959   2.367   2.653   3.169  0.1712  0.3784 -0.0362
  322PW      WP  960   2.276   2.636   3.064  0.1249 -0.1201  0.0499
  322PW      WM  961   2.499   2.667   3.214  0.3839 -0.1368 -0.3743
  323PW       W  962   2.692   3.709   4.170  0.3951  0.2670  0.1907
  323PW      WP  963   2.699   3.675   4.035 -0.6449  0.3313  0.0159
  323PW      WM  964   2.659   3.809   4.078  0.3777  0.0009 -0.1129
  324PW       W  965   4.697   0.559   1.678 -0.1088 -0.0786 -0.2283
  324PW      WP  966   4.570   0.509   1.709 -0.2869  0.4207 -0.0188
  324PW      WM  967   4.704   0.694   1.716 -0.0037 -0.1792  0.1705
  325PW       W  968   3.212   3.057   4.076  0.1005 -0.0845 -0.4032
  325PW      WP  969   3.162   3.175   4.019  0.1977  0.2530  0.1266
  325PW      WM  970   3.139   3.065   4.196  0.8677  0.0705  0.1503
  326PW       W  971   1.465   0.444   2.697  0.1460  0.3939  0.3088
  326PW      WP  972   1.396   0.326   2.726  0.4348  0.0689 -0.1607
  326PW      WM  973   1.486   0.542   2.599  0.0967  0.0902 -0.0289
  327PW       W  974   0.245   0.589   1.208 -0.0177 -0.1358 -0.1727
  327PW      WP  975   0.334   0.603   1.315 -0.1397 -0.3282 -0.0374
  327PW      WM  976   0.349   0.630   1.125 -0.2340  0.2965 -0.2700
  328PW       W  977   3.661   4.577   0.475  0.0086  0.2011 -0.0189
  328PW      WP  978   3.746   4.511   0.386 -0.0584 -0.6257  0.4164
  328PW      WM  979   3.677   4.631   0.604 -0.1735 -0.0856  0.1373
  329PW       W  980   0.896   4.084   0.853  0.3178 -0.2250 -0.4882
  329PW      WP  981   0.975   3.972   0.822  0.4900 -0.4406  0.3897
  329PW      WM  982   0.974   4.098   0.969 -0.1260 -0.1884 -0.1637
  330PW       W  983   1.717   3.645   0.558 -0.1558 -0.1249 -0.3235
  330PW      WP  984   1.778   3.768   0.585 -0.3391 -0.1280  0.2874
  330PW      WM  985   1.687   3.662   0.694 -0.1603 -0.2237 -0.3104
  331PW       W  986   2.956   1.282   3.633  0.3480  0.0906 -0.0567
  331PW      WP  987   2.903   1.370   3.727  0.0004  0.2847 -0.3947
  331PW      WM  988   2.964   1.144   3.658  0.4134  0.0664 -0.1965
  332PW       W  989   0.770   0.725   3.631 -0.1978 -0.0900 -0.0872
  332PW      WP  990   0.686   0.748   3.521  0.2427 -0.0575 -0.4589
  332PW      WM  991   0.819   0.625   3.717  0.1372  0.4515  0.4493
  333PW       W  992   1.249   0.760   3.457  0.0658  0.4276  0.1927
  333PW      WP  993   1.301   0.879   3.404  0.2955  0.2584  0.0114
  333PW      WM  994   1.256   0.691   3.578 -0.2522  0.2677  0.1327
  334PW       W  995   3.960   2.428   0.992  0.0971  0.1861  0.0783
  334PW      WP  996   4.046   2.378   0.893 -0.3075 -0.1330 -0.1493
  334PW      WM  997   3.851   2.349   1.028  0.1610  0.0925  0.0685
  335PW       W  998   4.742   4.743   2.407 -0.2757 -0.0258  0.1648
  335PW      WP  999   4.759   4.845   2.502  0.0042  0.0585  0.0362
  335PW      WM 1000   4.876   4.706   2.419 -0.3401 -0.3391  0.0401
  336PW       W 1001   0.582   3.874   1.221 -0.0109 -0.2377 -0.1022
  336PW      WP 1002   0.477   3.951   1.271  0.1628  0.1717 -0.3118
  336PW      WM 1003   0.654   3.983   1.172  0.0158 -0.1619  0.0924
  337PW       W 1004   1.281   0.926   2.047 -0.3220  0.1841  0.0152
  337PW      WP 1005   1.420   0.917   2.053 -0.3400 -0.2443  0.2554
  337PW      WM 1006   1.204   0.975   1.940 -0.2087  0.0365 -0.1427
  338PW       W 1007   3.677   2.278   0.638 -0.1672  0.1042  0.0273
  338PW      WP 1008   3.650   2.239   0.506 -0.1977  0.2837 -0.0229
  338PW      WM 1009   3.588   2.380   0.602 -0.0870  0.0627 -0.3500
  339PW       W 1010   1.335   4.469   4.418  0.5405 -0.1317  0.0353
  339PW      WP 1011   1.370   4.343   4.469  0.0359 -0.3592 -0.1042
  339PW      WM 1012   1.426   4.493   4.314  0.2776  0.3301 -0.1283
  340PW       W 1013   0.052   4.677   3.940  0.4999 -0.2211 -0.1361
  340PW      WP 1014   0.149   4.580   3.906  0.4113 -0.2534 -0.3209
  340PW      WM 1015   0.067   4.781   4.033 -0.4920  0.2629 -0.3519
  341PW       W 1016   1.440   3.395   2.736  0.1454 -0.2243  0.1902
  341PW      WP 1017   1.494   3.400   2.865  0.4585  0.1339  0.0677
  341PW      WM 1018   1.336   3.349   2.817 -0.0186 -0.1755  0.0171
  342PW       W 1019   1.654   4.294   2.389  0.5759  0.1279 -0.2159
  342PW      WP 1020   1.731   4.370   2.478 -0.2187  0.4888  0.3058
  342PW      WM 1021   1.643   4.160   2.349  0.3242 -0.0916  0.4298
  343PW       W 1022   4.424   0.183   1.627 -0.4133 -0.0525 -0.4841
  343PW      WP 1023   4.386   0.135   1.752  0.5316  0.0130 -0.0615
  343PW      WM 1024   4.423   0.320   1.652 -0.4348 -0.1342  0.1610
  344PW       W 1025   1.736   2.721   4.050  0.1134  0.0864  0.0796
  344PW      WP 1026   1.660   2.626   3.981  0.0168 -0.1010  0.4183
  344PW      WM 1027   1.856   2.697   3.982  0.3748  0.1734  0.4687
  345PW       W 1028   3.687   4.450   4.306 -0.0654 -0.0701  0.0948
  345PW      WP 1029   3.806   4.499   4.250 -0.2426  0.1948 -0.0775
  345PW      WM 1030   3.618   4.489   4.191  0.3402  0.3263 -0.0482
  346PW       W 1031   4.140   4.558   1.475 -0.0638 -0.2502 -0.4764
  346PW      WP 1032   4.001   4.541   1.462 -0.1782  0.3004 -0.2928
  346PW      WM 1033   4.193   4.453   1.551 -0.1844 -0.0868 -0.1394
  347PW       W 1034   3.629   1.067   2.093 -0.3154 -0.0850 -0.0023
  347PW      WP 1035   3.690   0.953   2.038 -0.1366  0.0525 -0.1024
  347PW      WM 1036   3.629   1.191   2.157 -0.7693 -0.0166 -0.0928
  348PW       W 1037   1.987   1.871   0.285  0.4219 -0.4471  0.0669
  348PW      WP 1038   2.002   1.963   0.181  0.3487 -0.3264  0.1608
  348PW      WM 1039   1.885   1.961   0.318  0.3112 -0.5568  0.0360
  349PW       W 1040   3.231   0.559   0.283 -0.2104  0.0488 -0.2316
  349PW      WP 1041   3.302   0.662   0.221  0.1728  0.1328  0.2652
  349PW      WM 1042   3.187   0.626   0.398  0.3111  0.1108 -0.0346
  350PW       W 1043   0.308   1.849   0.322 -0.1279  0.3835  0.4321
  350PW      WP 1044   0.178   1.802   0.302  0.1148 -0.2646 -0.1152
  350PW      WM 1045   0.343   1.852   0.458  0.5970  0.0440  0.3153
  351PW       W 1046   2.519   0.277   1.735 -0.1244  0.2260 -0.1293
  351PW      WP 1047   2.437   0.328   1.634 -0.8286  0.0235  0.2529
  351PW      WM 1048   2.637   0.346   1.709  0.0637  0.0226  0.1092
  352PW       W 1049   4.056   2.894   1.402 -0.0032  0.0544  0.1494
  352PW      WP 1050   4.190   2.884   1.441 -0.0188  0.0386  0.2010
  352PW      WM 1051   4.001   3.000   1.328  0.3172  0.2445  0.1588
  353PW       W 1052   4.156   1.504   0.985  0.1494 -0.0110  0.2670
  353PW      WP 1053   4.045   1.572   0.933  0.4110  0.0203 -0.3451
  353PW      WM 1054   4.064   1.445   1.072 -0.2783  0.0983 -0.0692
  354PW       W 1055   4.198   1.136   4.313 -0.3900 -0.2287 -0.1081
  354PW      WP 1056   4.063   1.157   4.282 -0.2459  0.0939 -0.7019
  354PW      WM 1057   4.198   1.009   4.255  0.1351 -0.4347  0.2401
  355PW       W 1058   2.415   2.386   3.602 -0.5706 -0.1013  0.2028
  355PW      WP 1059   2.543   2.364   3.653 -0.0938  0.1054 -0.6646
  355PW      WM 1060   2.376   2.352   3.472 -0.0688  0.2443 -0.0798
  356PW       W 1061   4.391   3.031   1.752  0.3640  0.1573 -0.0105
  356PW      WP 1062   4.456   2.934   1.830 -0.3427 -0.1611  0.2945
  356PW      WM 1063   4.441   3.113   1.650  0.2674  0.0913 -0.1135
  357PW       W 1064   4.156   4.753   3.437  0.0576  0.2474  0.0520
  357PW      WP 1065   4.220   4.636   3.480 -0.0752  0.2061  0.1456
  357PW      WM 1066   4.078   4.722   3.549 -0.0363 -0.1742 -0.1092
  358PW       W 1067   1.493   4.083   4.547 -0.1084  0.0613  0.1314
  358PW      WP 1068   1.581   4.007   4.469  0.2793  0.4533  0.1355
  358PW      WM 1069   1.432   4.195   4.490  0.1394  0.0397 -0.2150
  359PW       W 1070   4.646   0.558   0.646  0.0142 -0.0957  0.1606
  359PW      WP 1071   4.636   0.422   0.614  0.1671 -0.0338 -0.2248
  359PW      WM 1072   4.710   0.645   0.735  0.1282  0.2316 -0.2066
  360PW       W 1073   4.668   1.682   1.145  0.3700 -0.0627 -0.0104
  360PW      WP 1074   4.615   1.567   1.085 -0.5035  0.1836  0.1184
  360PW      WM 1075   4.760   1.591   1.198  0.3129 -0.4638 -0.5090
  361PW       W 1076   1.687   1.426   3.086 -0.0255  0.0731 -0.1917
  361PW      WP 1077   1.583   1.351   3.142  0.0076  0.0638 -0.1411
  361PW      WM 1078   1.592   1.462   3.183  0.0413  0.7785 -0.3213
  362PW       W 1079   2.675   4.722   3.215  0.0389  0.3222 -0.0914
  362PW      WP 1080   2.577   4.648   3.281  0.5806 -0.2851  0.1760
  362PW      WM 1081   2.709   4.712   3.079  0.0203 -0.3273 -0.0872
  363PW       W 1082   3.863   3.420   3.530  0.0052  0.1482 -0.2537
  363PW      WP 1083   3.744   3.467   3.587  0.1475 -0.1216  0.3787
  363PW      WM 1084   3.931   3.462   3.646  0.5357 -0.2652 -0.3638
  364PW       W 1085   3.438   1.178   3.598 -0.3537  0.4587  0.0957
  364PW      WP 1086   3.499   1.256   3.498 -0.3537 -0.0962 -0.4090
  364PW      WM 1087   3.434   1.256   3.714 -0.0450  0.1697  0.3253
  365PW       W 1088   3.751   1.389   3.027  0.2113  0.2455 -0.0251
  365PW      WP 1089   3.836   1.299   2.961  0.2094  0.2352 -0.0144
  365PW      WM 1090   3.798   1.282   3.103 -0.1392 -0.3711 -0.5455
  366PW       W 1091   3.604   4.061   0.215 -0.0359  0.0281  0.0189
  366PW      WP 1092   3.700   4.161   0.195  0.2897 -0.3020 -0.2393
  366PW      WM 1093   3.585   3.924   0.193  0.0033 -0.1342  0.7083
  367PW       W 1094   3.802   3.492   4.665  0.0407 -0.4071  0.2638
  367PW      WP 1095   3.842   3.412   4.557 -0.3128  0.0466 -0.2776
  367PW      WM 1096   3.691   3.564   4.617  0.3073 -0.4676 -0.7132
  368PW       W 1097   0.490   1.551   4.726 -0.1182  0.2046 -0.2473
  368PW      WP 1098   0.532   1.685   4.724  0.3186  0.0901 -0.4720
  368PW      WM 1099   0.403   1.446   4.695  0.2640 -0.1145 -0.3352
  369PW       W 1100   4.757   2.097   0.864 -0.2509  0.2037  0.2729
  369PW      WP 1101   4.813   2.209   0.803  0.0308 -0.0532  0.0213
  369PW      WM 1102   4.712   2.079   0.996 -0.3974  0.1438  0.2171
  370PW       W 1103   0.792   4.780   2.988 -0.2896 -0.1038  0.1352
  370PW      WP 1104   0.713   4.835   3.090 -0.2926 -0.0055  0.0812
  370PW      WM 1105   0.752   4.692   2.887 -0.0588  0.0665 -0.1204
  371PW       W 1106   1.117   4.310   3.054 -0.1960  0.0535  0.2430
  371PW      WP 1107   1.254   4.299   3.029 -0.2709 -0.0319 -0.2568
  371PW      WM 1108   1.075   4.178   3.035 -0.1582 -0.0136  0.5587
  372PW       W 1109   1.925   0.583   2.495  0.1273  0.1942 -0.1100
  372PW      WP 1110   1.878   0.656   2.605 -0.1338 -0.0098 -0.0748
  372PW      WM 1111   1.875   0.708   2.454 -0.1873  0.0635 -0.1566
  373PW       W 1112   0.419   4.610   1.720  0.2959  0.1856  0.1670
  373PW      WP 1113   0.326   4.649   1.818 -0.0532  0.1029 -0.1075
  373PW      WM 1114   0.419   4.474   1.690 -0.2410  0.2210 -0.1463
  374PW       W 1115   3.969   2.747   1.978 -0.0139 -0.3778 -0.4353
  374PW      WP 1116   3.867   2.843   1.970  0.2087  0.0017  0.2671
  374PW      WM 1117   3.978   2.656   1.872 -0.0155 -0.1351 -0.6600
  375PW       W 1118   1.806   0.024   2.153  0.1824 -0.0793  0.0164
  375PW      WP 1119   1.820   0.094   2.033 -0.4003 -0.5887 -0.4268
  375PW      WM 1120   1.924   0.035   2.229 -0.0100 -0.1987  0.3582
  376PW       W 1121   2.232   4.237   0.330 -0.0394  0.2603  0.2812
  376PW      WP 1122   2.369   4.237   0.363 -0.0116 -0.1057  0.2208
  376PW      WM 1123   2.174   4.198   0.451  0.2338 -0.2686  0.2790
  377PW       W 1124   1.013   0.530   3.054 -0.0567  0.0183 -0.1421
  377PW      WP 1125   0.951   0.406   3.032 -0.0051  0.0696 -0.8755
  377PW      WM 1126   0.950   0.622   3.138  0.0771 -0.2087  0.2434
  378PW       W 1127   3.440   4.012   3.347  0.0248  0.2027 -0.1007
  378PW      WP 1128   3.553   4.088   3.378 -0.1415  0.3120  0.3124
  378PW      WM 1129   3.330   3.926   3.334  0.2948 -0.1275 -0.4519
  379PW       W 1130   2.248   1.697   0.706  0.0350  0.0633  0.2544
  379PW      WP 1131   2.360   1.747   0.773  0.1233 -0.0725  0.2143
  379PW      WM 1132   2.226   1.780   0.817 -0.5379  0.2729  0.0294
  380PW       W 1133   1.953   4.020   4.748 -0.1672 -0.0227 -0.0009
  380PW      WP 1134   2.083   3.972   4.728 -0.0826  0.1443  0.1195
  380PW      WM 1135   1.839   4.079   4.804 -0.2946 -0.2113 -0.0517
  381PW       W 1136   0.308   1.611   3.407 -0.2554  0.1637 -0.0507
  381PW      WP 1137   0.298   1.505   3.316 -0.3079  0.0791  0.0498
  381PW      WM 1138   0.196   1.695   3.402 -0.3091  0.0901 -0.1315
  382PW       W 1139   4.501   4.718   3.029 -0.1479 -0.2131  0.4635
  382PW      WP 1140   4.600   4.642   2.966 -0.3650  0.0355 -0.3219
  382PW      WM 1141   4.542   4.832   2.959  0.1934 -0.2776  0.5387
  383PW       W 1142   0.971   3.309   2.617  0.0671  0.0515 -0.3660
  383PW      WP 1143   0.854   3.383   2.634  0.1062  0.0751 -0.1708
  383PW      WM 1144   0.915   3.183   2.642 -0.1606  0.2350  0.3624
  384PW       W 1145   0.642   3.035   1.348  0.2885 -0.1207  0.0743
  384PW      WP 1146   0.775   3.080   1.348  0.3343 -0.2215 -0.2525
  384PW      WM 1147   0.612   2.905   1.392 -0.2187 -0.0102  0.1386
  385PW       W 1148   4.180   2.611   4.577  0.0281 -0.0018  0.2315
  385PW      WP 1149   4.101   2.642   4.465 -0.2941 -0.0375  0.4294
  385PW      WM 1150   4.316   2.640   4.579  0.1971 -0.5490 -0.1699
  386PW       W 1151   1.697   4.782   3.222 -0.0343 -0.2599 -0.2165
  386PW      WP 1152   1.651   4.769   3.353 -0.0118 -0.4722 -0.2254
  386PW      WM 1153   1.568   4.820   3.184 -0.1465  0.3518  0.4888
  387PW       W 1154   4.193   4.030   4.180 -0.2157  0.0324 -0.0089
  387PW      WP 1155   4.171   4.165   4.211  0.0756  0.1391 -0.2057
  387PW      WM 1156   4.136   3.936   4.093  0.3455 -0.7978  0.3606
  388PW       W 1157   3.695   0.591   1.984  0.2273 -0.3198  0.5057
  388PW      WP 1158   3.810   0.557   1.911 -0.0462 -0.4056  0.0645
  388PW      WM 1159   3.692   0.729   2.008  0.2340 -0.2541  0.1923
  389PW       W 1160   2.955   0.370   1.548  0.2165 -0.2665  0.4198
  389PW      WP 1161   2.817   0.386   1.533  0.2735  0.1190  0.0428
  389PW      WM 1162   3.055   0.462   1.584  0.1053 -0.0250  0.1648
  390PW       W 1163   3.835   0.833   1.544 -0.2725  0.2149  0.1247
  390PW      WP 1164   3.909   0.828   1.662  0.1968 -0.1015 -0.1385
  390PW      WM 1165   3.964   0.807   1.496 -0.2287  0.2860  0.2009
  391PW       W 1166   1.728   0.289   3.638  0.1534  0.4515 -0.1596
  391PW      WP 1167   1.646   0.379   3.570  0.2010  0.4322 -0.2438
  391PW      WM 1168   1.642   0.234   3.543  0.4719 -0.2649 -0.1150
  392PW       W 1169   3.372   2.769   1.916  0.0496 -0.3478  0.4473
  392PW      WP 1170   3.463   2.693   1.843  0.4067  0.0413  0.4397
  392PW      WM 1171   3.251   2.704   1.887 -0.0705 -0.0218  0.1119
  393PW       W 1172   3.341   4.330   2.585 -0.3695 -0.0325 -0.1480
  393PW      WP 1173   3.311   4.465   2.569 -0.2385  0.0311  0.0826
  393PW      WM 1174   3.347   4.204   2.647 -0.4197 -0.0681 -0.2137
  394PW       W 1175   2.729   3.295   1.848 -0.0017 -0.5325 -0.1569
  394PW      WP 1176   2.782   3.417   1.802  0.3002 -0.2289  0.7433
  394PW      WM 1177   2.694   3.268   1.715  0.4787  0.1874 -0.5120
  395PW       W 1178   0.143   0.692   3.701 -0.0886  0.2290  0.3422
  395PW      WP 1179   0.043   0.770   3.641  0.0884  0.2461  0.0428
  395PW      WM 1180   0.156   0.752   3.575  0.6212  0.2722  0.3843
  396PW       W 1181   4.393   0.862   4.000  0.3058 -0.0476 -0.0226
  396PW      WP 1182   4.292   0.900   4.089  0.3105  0.1305 -0.0867
  396PW      WM 1183   4.384   0.783   3.884  0.0173 -0.0740  0.0088
  397PW       W 1184   1.057   1.609   3.731  0.1213 -0.0557 -0.0956
  397PW      WP 1185   1.137   1.599   3.617  0.2106 -0.1967 -0.0232
  397PW      WM 1186   0.940   1.658   3.670  0.1283 -0.0957 -0.1415
  398PW       W 1187   0.875   4.590   3.401  0.3010  0.1605  0.1531
  398PW      WP 1188   0.770   4.612   3.492  0.1144 -0.1964  0.0482
  398PW      WM 1189   0.907   4.723   3.369 -0.3437  0.3107 -0.0539
  399PW       W 1190   4.049   2.320   3.828 -0.4149  0.0094  0.0889
  399PW      WP 1191   4.039   2.197   3.893  0.0375 -0.1449 -0.0816
  399PW      WM 1192   4.124   2.363   3.718 -0.5857 -0.1045 -0.0806
  400PW       W 1193   4.470   2.405   4.150  0.4314  0.2555  0.1770
  400PW      WP 1194   4.452   2.274   4.105  0.2104  0.1273  0.5774
  400PW      WM 1195   4.373   2.452   4.240  0.0166  0.0769 -0.1327
  401PW       W 1196   2.225   3.943   4.173 -0.1832  0.5158 -0.2069
  401PW      WP 1197   2.248   3.884   4.049  0.2813  0.3199 -0.0523
  401PW      WM 1198   2.102   3.908   4.230  0.0204  0.1011  0.0383
  402PW       W 1199   1.079   3.693   4.511 -0.2416  0.1221 -0.1687
  402PW      WP 1200   0.968   3.772   4.477 -0.0730  0.4664  0.0103
  402PW      WM 1201   1.057   3.589   4.602  0.0314  0.1261 -0.0852
  403PW       W 1202   1.152   0.793   4.607  0.1700 -0.1493 -0.4449
  403PW      WP 1203   1.093   0.671   4.641  0.3145 -0.1149  0.0347
  403PW      WM 1204   1.232   0.883   4.536  0.4263  0.1034  0.0896
  404PW       W 1205   0.819   3.529   1.517  0.3594 -0.1555 -0.2988
  404PW      WP 1206   0.889   3.651   1.522 -0.1952  0.2229  0.3301
  404PW      WM 1207   0.789   3.443   1.411  0.3247 -0.3597 -0.1328
  405PW       W 1208   1.639   2.047   2.279  0.0466 -0.2853  0.0181
  405PW      WP 1209   1.598   2.056   2.146  0.2454 -0.4657 -0.0626
  405PW      WM 1210   1.605   1.924   2.336 -0.4533 -0.0697  0.2633
  406PW       W 1211   2.135   4.604   1.381 -0.3624 -0.1196  0.4464
  406PW      WP 1212   2.061   4.713   1.333 -0.2196 -0.2452 -0.1628
  406PW      WM 1213   2.143   4.724   1.453 -0.2987  0.0652  0.1514
  407PW       W 1214   4.095   3.569   2.285  0.2527 -0.1787 -0.1141
  407PW      WP 1215   4.212   3.535   2.354  0.2135  0.1947  0.1802
  407PW      WM 1216   4.044   3.460   2.213  0.1871 -0.4811  0.3387
  408PW       W 1217   1.396   4.037   0.850  0.1164 -0.3086  0.2298
  408PW      WP 1218   1.264   4.078   0.872 -0.0479 -0.1808 -0.5739
  408PW      WM 1219   1.294   4.088   0.768  0.0918 -0.1548  0.3502
  409PW       W 1220   3.415   3.105   3.617 -0.2949  0.2830  0.2941
  409PW      WP 1221   3.281   3.122   3.655 -0.2792 -0.0361  0.5497
  409PW      WM 1222   3.440   3.025   3.505 -0.1675  0.2941  0.3136
  410PW       W 1223   0.108   0.718   2.850  0.0544 -0.5163 -0.1334
  410PW      WP 1224   0.195   0.746   2.744  0.3091  0.1997  0.1837
  410PW      WM 1225  -0.004   0.763   2.921  0.4542 -0.2421  0.4361
  411PW       W 1226   0.741   4.697   2.290 -0.0345  0.0052  0.4206
  411PW      WP 1227   0.782   4.808   2.365  0.4854  0.2155 -0.0826
  411PW      WM 1228   0.669   4.791   2.216 -0.0376 -0.0650  0.3303
  412PW       W 1229   4.130   2.597   3.047  0.3781 -0.1287 -0.0988
  412PW      WP 1230   4.023   2.517   3.006 -0.5503  0.3287  0.8422
  412PW      WM 1231   3.998   2.629   3.079  0.3029  0.0820 -0.5160
  413PW       W 1232   3.745   2.932   0.936  0.0303  0.2047  0.1528
  413PW      WP 1233   3.828   3.034   0.887 -0.1320  0.0476 -0.6111
  413PW      WM 1234   3.703   2.989   1.057  0.0869  0.0097  0.2695
  414PW       W 1235   3.610   1.737   4.347  0.1505  0.3726  0.4114
  414PW      WP 1236   3.573   1.711   4.479  0.3042 -0.1502  0.3800
  414PW      WM 1237   3.620   1.855   4.271  0.0335  0.1029 -0.0760
  415PW       W 1238   2.880   1.876   0.848 -0.3655  0.1893  0.2434
  415PW      WP 1239   2.946   1.999   0.860 -0.1402  0.1020  0.0139
  415PW      WM 1240   2.913   1.850   0.982  0.0183  0.0547  0.1383
  416PW       W 1241   4.240   0.193   2.617  0.0909 -0.0068  0.0784
  416PW      WP 1242   4.272   0.223   2.750  0.2829  0.7522 -0.0794
  416PW      WM 1243   4.180   0.132   2.507  0.1491 -0.0564  0.0723
  417PW       W 1244   1.456   2.418   0.696 -0.0835 -0.1870  0.2536
  417PW      WP 1245   1.507   2.343   0.589  0.4211  0.0744  0.2789
  417PW      WM 1246   1.495   2.495   0.806 -0.0720  0.2536 -0.0314
  418PW       W 1247   3.408   1.491   1.256 -0.1574 -0.6389 -0.1757
  418PW      WP 1248   3.323   1.595   1.220  0.3058 -0.1561 -0.0492
  418PW      WM 1249   3.347   1.457   1.378  0.1059  0.3130  0.3544
  419PW       W 1250   1.819   3.626   4.457 -0.0319  0.1187  0.0912
  419PW      WP 1251   1.939   3.689   4.421 -0.2133  0.5250  0.1315
  419PW      WM 1252   1.902   3.526   4.509 -0.3566 -0.0390  0.3465
  420PW       W 1253   0.394   1.993   3.744  0.2787  0.5207 -0.2483
  420PW      WP 1254   0.439   2.047   3.622 -0.4019  0.8908 -0.4016
  420PW      WM 1255   0.302   2.075   3.811  0.0892  0.0366  0.1666
  421PW       W 1256   2.130   0.865   4.756  0.3059  0.2524 -0.2733
  421PW      WP 1257   2.123   0.740   4.820  0.2291  0.3611 -0.0560
  421PW      WM 1258   2.195   0.948   4.849  0.1741 -0.2054  0.3060
  422PW       W 1259   2.412   4.016   3.287 -0.0569  0.3797 -0.0602
  422PW      WP 1260   2.504   4.031   3.183  0.0523  0.2683  0.0172
  422PW      WM 1261   2.384   4.003   3.423 -0.4860  0.3583 -0.1336
  423PW       W 1262   1.980   1.395   4.563 -0.2117 -0.1636 -0.2702
  423PW      WP 1263   1.946   1.274   4.624  0.0227 -0.1411 -0.0763
  423PW      WM 1264   2.031   1.408   4.433 -0.3313  0.3139 -0.2936
  424PW       W 1265   0.009   3.903   1.250 -0.1976 -0.1948  0.4497
  424PW      WP 1266  -0.030   3.779   1.196 -0.2807  0.0740 -0.2428
  424PW      WM 1267   0.137   3.910   1.307  0.0322 -0.4793  0.0405
  425PW       W 1268   1.871   4.111   3.742  0.5600  0.5289  0.0172
  425PW      WP 1269   1.863   4.201   3.849  0.3271  0.2825  0.2260
  425PW      WM 1270   1.900   4.070   3.611  0.2010 -0.0541  0.0739
  426PW       W 1271   2.903   1.623   3.142  0.1006  0.2155  0.4114
  426PW      WP 1272   2.932   1.487   3.127 -0.0986  0.1285  0.7058
  426PW      WM 1273   2.997   1.537   3.083 -0.0876 -0.0425  0.4689
  427PW       W 1274   4.776   0.383   4.026  0.2615 -0.1607 -0.3909
  427PW      WP 1275   4.811   0.257   4.075 -0.2384 -0.0975  0.3259
  427PW      WM 1276   4.898   0.415   4.086  0.2272 -0.1729 -0.3043
  428PW       W 1277   1.853   4.283   4.224 -0.4150  0.4694 -0.0155
  428PW      WP 1278   1.901   4.403   4.278 -0.6432  0.3805  0.4516
  428PW      WM 1279   1.910   4.264   4.097  0.4411  0.5223  0.2802
  429PW       W 1280   2.087   3.797   1.893  0.0980  0.2890  0.2940
  429PW      WP 1281   2.128   3.706   1.795  0.0221  0.0752  0.4518
  429PW      WM 1282   2.100   3.928   1.943  0.5647  0.2150  0.4290
  430PW       W 1283   2.922   0.740   3.621 -0.0860  0.2816 -0.2230
  430PW      WP 1284   3.014   0.759   3.517 -0.2105  0.1527 -0.3610
  430PW      WM 1285   2.856   0.621   3.587  0.0945  0.1950 -0.2901
  431PW       W 1286   3.309   2.857   2.423  0.1334  0.1495  0.0306
  431PW      WP 1287   3.265   2.927   2.310 -0.1958  0.1467  0.1452
  431PW      WM 1288   3.447   2.864   2.398  0.1806 -0.4174 -0.0486
  432PW       W 1289   4.095   0.021   0.410 -0.0502 -0.7031  0.0467
  432PW      WP 1290   4.014   0.036   0.297  0.0194 -0.4988  0.0193
  432PW      WM 1291   4.198   0.110   0.378 -0.3151 -0.3713  0.0535
  433PW       W 1292   0.459   4.348   0.655 -0.5602 -0.0137 -0.1577
  433PW      WP 1293   0.391   4.239   0.711  0.1829 -0.3058  0.3810
  433PW      WM 1294   0.464   4.332   0.516 -0.4248 -0.3820 -0.1253
  434PW       W 1295   3.426   3.278   3.124 -0.0910  0.2881 -0.2846
  434PW      WP 1296   3.341   3.167   3.114 -0.0598  0.1514  0.3764
  434PW      WM 1297   3.446   3.409   3.169  0.0724  0.1287  0.1779
  435PW       W 1298   2.753   4.167   4.033 -0.4825  0.0510 -0.0124
  435PW      WP 1299   2.700   4.292   4.068  0.1458  0.2835  0.3226
  435PW      WM 1300   2.785   4.196   4.167 -0.3101 -0.0690 -0.0233
  436PW       W 1301   2.264   3.205   0.379 -0.0346 -0.1859 -0.1710
  436PW      WP 1302   2.298   3.318   0.305  0.2433  0.0349  0.2418
  436PW      WM 1303   2.143   3.194   0.449 -0.0761  0.1671 -0.1658
  437PW       W 1304   3.051   3.420   4.348 -0.4599  0.3463 -0.2403
  437PW      WP 1305   2.996   3.461   4.469  0.1585  0.4190  0.0631
  437PW      WM 1306   3.181   3.469   4.337 -0.3201  0.1745  0.2909
  438PW       W 1307   0.341   1.349   2.125  0.4073  0.1618  0.5255
  438PW      WP 1308   0.233   1.394   2.050  0.0762 -0.6320  0.4069
  438PW      WM 1309   0.314   1.260   2.229  0.0938 -0.1267  0.2267
  439PW       W 1310   4.451   0.723   3.566  0.1648  0.2564  0.3790
  439PW      WP 1311   4.365   0.711   3.676 -0.0108  0.2397  0.2458
  439PW      WM 1312   4.407   0.854   3.541  0.0542  0.1931  0.2261
  440PW       W 1313   1.299   3.884   2.624  0.1384  0.1892  0.0331
  440PW      WP 1314   1.432   3.885   2.580  0.2111  0.0673  0.2368
  440PW      WM 1315   1.240   3.979   2.708 -0.4194  0.3231 -0.4272
  441PW       W 1316   4.308   2.960   3.348 -0.6401  0.5686  0.0078
  441PW      WP 1317   4.288   3.094   3.313 -0.2589  0.6492  0.0488
  441PW      WM 1318   4.380   2.936   3.230 -0.2140  0.1285  0.3120
  442PW       W 1319   2.659   3.892   2.062  0.1374 -0.1881  0.0462
  442PW      WP 1320   2.589   3.780   2.108 -0.7353  0.2828  0.1272
  442PW      WM 1321   2.759   3.857   1.970  0.1183 -0.2249  0.0381
  443PW       W 1322   3.018   4.321   1.972  0.0371  0.2811  0.2260
  443PW      WP 1323   2.879   4.321   1.949  0.1004  0.0761 -0.3474
  443PW      WM 1324   3.063   4.341   2.103  0.0132  0.3759  0.2220
  444PW       W 1325   0.199   4.083   3.952  0.0254 -0.2396  0.3784
  444PW      WP 1326   0.335   4.054   3.970  0.2219  0.0692 -0.2416
  444PW      WM 1327   0.230   4.126   3.823 -0.0518  0.4570  0.5419
  445PW       W 1328   4.145   0.459   4.287 -0.2024 -0.2286  0.2717
  445PW      WP 1329   4.184   0.334   4.336  0.2823 -0.1702  0.1056
  445PW      WM 1330   4.108   0.456   4.151  0.6534 -0.1828 -0.0331
  446PW       W 1331   1.055   0.833   4.121 -0.8813  0.3356 -0.0542
  446PW      WP 1332   1.106   0.928   4.210 -0.4756  0.1243 -0.0296
  446PW      WM 1333   1.036   0.694   4.118  0.3519  0.0099 -0.5625
  447PW       W 1334   0.950   2.431   3.536 -0.7378 -0.2472  0.3382
  447PW      WP 1335   0.839   2.516   3.528 -0.2834  0.4810 -0.5393
  447PW      WM 1336   1.075   2.434   3.599 -0.4410  0.0687 -0.1776
  448PW       W 1337   1.381   3.107   4.181  0.1926 -0.0473  0.2843
  448PW      WP 1338   1.516   3.094   4.214  0.1374 -0.3188  0.4500
  448PW      WM 1339   1.343   3.075   4.312  0.3940 -0.4205  0.2696
  449PW       W 1340   1.157   0.273   0.439  0.3929 -0.2469  0.1689
  449PW      WP 1341   1.085   0.344   0.536  0.0899 -0.1507 -0.1035
  449PW      WM 1342   1.234   0.309   0.327 -0.0305 -0.4534 -0.2305
  450PW       W 1343   3.096   4.145   0.852 -0.3738 -0.2367 -0.0836
  450PW      WP 1344   3.202   4.179   0.768 -0.1353 -0.2112  0.2061
  450PW      WM 1345   3.007   4.164   0.959 -0.2031 -0.1443  0.0485
  451PW       W 1346   4.533   2.178   1.973 -0.0694  0.4639 -0.2256
  451PW      WP 1347   4.428   2.186   2.066 -0.1168  0.1959 -0.2479
  451PW      WM 1348   4.550   2.310   2.017  0.2322  0.3109  0.1979
  452PW       W 1349   3.080   2.645   0.933  0.1074  0.1193  0.1472
  452PW      WP 1350   3.035   2.539   1.013 -0.2311  0.2914  0.2088
  452PW      WM 1351   3.175   2.550   0.892  0.1731  0.3736 -0.4053
  453PW       W 1352   3.080   4.713   2.319  0.0649 -0.1807  0.3876
  453PW      WP 1353   3.040   4.720   2.185  0.0225 -0.1462  0.4022
  453PW      WM 1354   3.160   4.783   2.410  0.0982 -0.0823  0.2854
  454PW       W 1355   1.708   3.706   1.044  0.1496 -0.1694 -0.1226
  454PW      WP 1356   1.781   3.780   0.950 -0.0658  0.0253 -0.1474
  454PW      WM 1357   1.576   3.671   1.073  0.1403 -0.1441 -0.1348
  455PW       W 1358   1.182   4.373   2.489 -0.2510  0.2000  0.0447
  455PW      WP 1359   1.084   4.321   2.575 -0.3692 -0.1063 -0.2494
  455PW      WM 1360   1.143   4.507   2.500  0.4855  0.4703  0.0677
  456PW       W 1361   4.338   4.275   1.048  0.1340  0.1847 -0.1258
  456PW      WP 1362   4.201   4.262   1.073  0.1837 -0.2050  0.0362
  456PW      WM 1363   4.458   4.204   1.043 -0.0661 -0.1838 -0.5053
  457PW       W 1364   0.727   3.448   3.607  0.0370 -0.2284  0.0425
  457PW      WP 1365   0.735   3.482   3.742  0.1186 -0.0476 -0.0038
  457PW      WM 1366   0.657   3.508   3.501 -0.0286  0.3613  0.3668
  458PW       W 1367   3.683   0.356   4.759 -0.1312  0.2388 -0.0269
  458PW      WP 1368   3.641   0.336   4.891 -0.2003 -0.1161 -0.0907
  458PW      WM 1369   3.603   0.469   4.734 -0.4720  0.0658  0.1827
  459PW       W 1370   2.452   2.082   0.236  0.1405  0.4606 -0.2858
  459PW      WP 1371   2.512   2.174   0.323 -0.2508  0.2808  0.2331
  459PW      WM 1372   2.389   2.010   0.133 -0.3328 -0.4251  0.4397
  460PW       W 1373   2.833   2.099   2.831  0.3816  0.0408 -0.2728
  460PW      WP 1374   2.752   2.166   2.924 -0.1585 -0.5655 -0.2205
  460PW      WM 1375   2.790   2.210   2.757  0.0578 -0.2423 -0.5547
  461PW       W 1376   1.777   3.268   0.269 -0.0473  0.6650  0.2842
  461PW      WP 1377   1.879   3.265   0.365  0.0187  0.1048  0.2387
  461PW      WM 1378   1.766   3.131   0.295 -0.3943  0.5823 -0.1572
  462PW       W 1379   4.325   1.730   3.730 -0.2153  0.0077  0.0424
  462PW      WP 1380   4.374   1.601   3.751  0.0233 -0.0224 -0.5083
  462PW      WM 1381   4.383   1.856   3.746 -0.3824  0.0644  0.2791
  463PW       W 1382   1.105   0.521   1.531  0.1463 -0.4526 -0.1498
  463PW      WP 1383   1.139   0.393   1.486  0.0944 -0.3058 -0.7042
  463PW      WM 1384   1.077   0.567   1.660  0.2208 -0.6930 -0.0412
  464PW       W 1385   3.155   3.187   2.092  0.1103 -0.4205 -0.0424
  464PW      WP 1386   3.082   3.132   1.986 -0.0461  0.2211 -0.3236
  464PW      WM 1387   3.068   3.148   2.194 -0.2320  0.0291 -0.1254
  465PW       W 1388   3.222   2.342   1.843  0.5493  0.5212 -0.1970
  465PW      WP 1389   3.278   2.336   1.714  0.2620 -0.5686 -0.4028
  465PW      WM 1390   3.215   2.339   1.983  0.6107 -0.4547 -0.1338
  466PW       W 1391   4.490   1.322   1.372  0.0219  0.3792 -0.1411
  466PW      WP 1392   4.546   1.275   1.491 -0.0410  0.1928 -0.1803
  466PW      WM 1393   4.365   1.315   1.434 -0.0825  0.2293 -0.3511
  467PW       W 1394   4.433   4.421   0.442  0.0640 -0.1261 -0.4298
  467PW      WP 1395   4.474   4.357   0.560  0.0442  0.8622  0.2523
  467PW      WM 1396   4.449   4.543   0.375  0.6145  0.2402  0.2301
  468PW       W 1397   2.674   2.823   0.650  0.2514  0.0155 -0.0088
  468PW      WP 1398   2.765   2.907   0.585  0.4206 -0.2080 -0.0771
  468PW      WM 1399   2.549   2.804   0.590  0.0924  0.3952  0.1573
  469PW       W 1400   2.877   0.007   3.804 -0.1040 -0.2964  0.2120
  469PW      WP 1401   2.841   0.039   3.673  0.2700  0.3552  0.2136
  469PW      WM 1402   2.801   0.111   3.858  0.0872  0.1231 -0.2360
  470PW       W 1403   1.606   3.771   3.076 -0.1141 -0.8912 -0.1020
  470PW      WP 1404   1.741   3.796   3.047 -0.2632 -0.3332 -0.5825
  470PW      WM 1405   1.689   3.713   2.979  0.2098 -0.2640 -0.2736
  471PW       W 1406   2.517   2.925   1.593 -0.2638 -0.2009 -0.1319
  471PW      WP 1407   2.532   3.054   1.646  0.1536 -0.1829 -0.2525
  471PW      WM 1408   2.586   2.818   1.651  0.0180 -0.1243 -0.3032
  472PW       W 1409   1.412   3.704   0.128  0.3695  0.3780  0.0216
  472PW      WP 1410   1.296   3.632   0.098  0.5704  0.0898 -0.1383
  472PW      WM 1411   1.438   3.585   0.058 -0.2127  0.2708 -0.0746
  473PW       W 1412   0.155   2.557   1.756 -0.0623  0.1387  0.2187
  473PW      WP 1413   0.261   2.616   1.827 -0.2099  0.1033  0.4863
  473PW      WM 1414   0.020   2.536   1.729  0.0172  0.0148 -0.1407
  474PW       W 1415   0.820   4.199   2.198  0.0039 -0.0326  0.2391
  474PW      WP 1416   0.916   4.283   2.138 -0.1751  0.0427  0.0427
  474PW      WM 1417   0.812   4.072   2.139  0.2111 -0.0334  0.2014
  475PW       W 1418   4.608   1.862   4.121 -0.7674 -0.3647 -0.2930
  475PW      WP 1419   4.515   1.851   4.017 -0.9921  0.0979 -0.1742
  475PW      WM 1420   4.576   1.803   4.244 -0.2418 -0.2202 -0.0541
  476PW       W 1421   1.861   4.145   3.257  0.2281  0.0764  0.0973
  476PW      WP 1422   1.859   4.034   3.342 -0.2776 -0.1117 -0.1114
  476PW      WM 1423   1.766   4.246   3.280  0.5475  0.5718 -0.4079
  477PW       W 1424   3.304   2.057   4.561  0.3584  0.0214  0.0355
  477PW      WP 1425   3.192   2.125   4.612  0.3199  0.0103 -0.0249
  477PW      WM 1426   3.286   2.024   4.696 -0.9284  0.2899  0.0967
  478PW       W 1427   3.871   3.277   2.691  0.2576 -0.0549 -0.3438
  478PW      WP 1428   3.962   3.332   2.600  0.2762  0.2379 -0.1660
  478PW      WM 1429   3.936   3.203   2.593  0.5750 -0.1272 -0.0994
  479PW       W 1430   2.524   1.166   1.797  0.2205 -0.6913 -0.3725
  479PW      WP 1431   2.626   1.234   1.728 -0.0777 -0.0673 -0.2869
  479PW      WM 1432   2.647   1.112   1.757  0.3576 -0.3995 -0.3792
  480PW       W 1433   1.543   4.355   2.946 -0.0780  0.2133 -0.3481
  480PW      WP 1434   1.678   4.347   2.909  0.0789 -0.1821  0.1635
  480PW      WM 1435   1.423   4.306   3.000  0.0814  0.0590 -0.1108
  481PW       W 1436   3.970   0.552   3.401  0.0283  0.1074  0.3414
  481PW      WP 1437   3.882   0.651   3.446 -0.3785 -0.0624  0.0068
  481PW      WM 1438   3.940   0.636   3.293  0.0181 -0.6261 -0.3353
  482PW       W 1439   4.113   2.409   1.515 -0.0217 -0.1255  0.1886
  482PW      WP 1440   4.223   2.334   1.555 -0.0284  0.0371  0.5675
  482PW      WM 1441   4.239   2.355   1.538 -0.0247 -0.5627 -0.4799
  483PW       W 1442   4.149   2.932   0.163  0.1692  0.0632  0.3583
  483PW      WP 1443   4.110   2.971   0.034 -0.2746  0.0260  0.4624
  483PW      WM 1444   4.084   2.845   0.251 -0.4212 -0.1468 -0.1895
  484PW       W 1445   3.281   0.181   3.962 -0.2411  0.3928  0.1501
  484PW      WP 1446   3.339   0.082   3.882  0.0188  0.7667 -0.1750
  484PW      WM 1447   3.416   0.217   3.948  0.0215 -0.2609  0.4420
  485PW       W 1448   1.801   3.759   2.583  0.3641 -0.3254 -0.3240
  485PW      WP 1449   1.826   3.634   2.641 -0.0268 -0.4275 -0.3379
  485PW      WM 1450   1.884   3.866   2.620 -0.0569  0.0248 -0.2870
  486PW       W 1451   2.844   0.182   0.126 -0.4560  0.0619 -0.4953
  486PW      WP 1452   2.889   0.050   0.116  0.1437  0.1935 -0.1693
  486PW      WM 1453   2.771   0.076   0.180  0.0364 -0.2415 -0.3392
  487PW       W 1454   1.622   1.516   0.189  0.1480 -0.0263  0.0002
  487PW      WP 1455   1.711   1.417   0.144  0.0577 -0.0192 -0.2094
  487PW      WM 1456   1.709   1.440   0.269  0.0427 -0.3568 -0.1732
  488PW       W 1457   3.646   0.913   3.207 -0.2605 -0.4974 -0.0117
  488PW      WP 1458   3.762   0.989   3.223 -0.6874  0.2800  0.0510
  488PW      WM 1459   3.649   0.987   3.088  0.3392 -0.5772 -0.0867
  489PW       W 1460   3.381   1.886   1.004 -0.1440  0.5440  0.1575
  489PW      WP 1461   3.506   1.947   1.019  0.0936  0.0797  0.3295
  489PW      WM 1462   3.437   1.769   1.057 -0.6686  0.0244 -0.2629
  490PW       W 1463   0.287   3.956   0.848 -0.4047  0.0926  0.4129
  490PW      WP 1464   0.356   3.860   0.773  0.1288  0.6299  0.1031
  490PW      WM 1465   0.271   4.063   0.760  0.0764 -0.3874 -0.4201
  491PW       W 1466   2.739   2.304   2.016  0.3234  0.0598 -0.0119
  491PW      WP 1467   2.818   2.309   2.132  0.1710  0.1207  0.0925
  491PW      WM 1468   2.715   2.270   1.882 -0.1081  0.0814  0.0431
  492PW       W 1469   1.126   1.823   0.114  0.5810  0.2854 -0.2201
  492PW      WP 1470   1.117   1.959   0.146 -0.1555  0.2748 -0.1724
  492PW      WM 1471   1.086   1.747   0.004  0.0178 -0.0350  0.1402
  493PW       W 1472   0.969   4.553   0.609 -0.4147 -0.1219 -0.1944
  493PW      WP 1473   1.017   4.423   0.630 -0.1469  0.0019  0.0472
  493PW      WM 1474   0.998   4.627   0.724 -0.1981 -0.4442 -0.0205
  494PW       W 1475   4.058   1.311   0.532  0.0743 -0.2137  0.2323
  494PW      WP 1476   4.135   1.201   0.573 -0.1971 -0.4162  0.2437
  494PW      WM 1477   3.982   1.319   0.415 -0.0400 -0.2317  0.3030
  495PW       W 1478   4.682   0.025   4.426 -0.3538 -0.2822 -0.1158
  495PW      WP 1479   4.748  -0.005   4.306 -0.5920 -0.1579 -0.2951
  495PW      WM 1480   4.770  -0.076   4.466  0.7461  0.5508  0.2128
  496PW       W 1481   3.724   2.706   3.733  0.2149  0.3395  0.0283
  496PW      WP 1482   3.702   2.650   3.607 -0.0866  0.2940  0.0911
  496PW      WM 1483   3.778   2.703   3.862  0.0100  0.4539  0.1219
  497PW       W 1484   0.025   3.577   3.712  0.0344 -0.1028 -0.1403
  497PW      WP 1485   0.152   3.518   3.715  0.0482 -0.0712 -0.0019
  497PW      WM 1486   0.018   3.446   3.665  0.2482 -0.0862 -0.2327
  498PW       W 1487   2.899   0.496   1.061  0.0348 -0.0129 -0.2324
  498PW      WP 1488   2.880   0.538   0.929  0.2135 -0.5133 -0.4444
  498PW      WM 1489   3.020   0.561   1.032  0.1994 -0.2688 -0.1668
  499PW       W 1490   0.344   4.748   2.723  0.1179  0.1951  0.2421
  499PW      WP 1491   0.451   4.804   2.795  0.2318  0.5845 -0.1671
  499PW      WM 1492   0.321   4.774   2.858 -0.1276  0.2212  0.2015
  500PW       W 1493   4.604   1.095   4.586  0.2124  0.2775 -0.1805
  500PW      WP 1494   4.711   1.139   4.507  0.4831 -0.1233 -0.0704
  500PW      WM 1495   4.493   1.165   4.636  0.2080 -0.0837  0.4432
  501PW       W 1496   4.304   0.359   3.047  0.1032 -0.1826  0.2375
  501PW      WP 1497   4.408   0.430   3.110 -0.0779  0.0376  0.3050
  501PW      WM 1498   4.327   0.254   2.958 -0.8386 -0.1889 -0.1443
  502PW       W 1499   2.492   4.742   0.356 -0.1203 -0.0698 -0.0798
  502PW      WP 1500   2.587   4.774   0.260  0.2979  0.0478  0.3276
  502PW      WM 1501   2.495   4.631   0.442  0.3457  0.0306  0.0665
  503PW       W 1502   2.944   2.924   4.470 -0.4265  0.1189  0.2881
  503PW      WP 1503   2.984   2.936   4.337 -0.3722  0.0500  0.2957
  503PW      WM 1504   2.912   2.797   4.521  0.3829 -0.3190 -0.0577
  504PW       W 1505   3.599   3.685   1.583  0.0120  0.1999  0.2927
  504PW      WP 1506   3.724   3.623   1.577 -0.2171 -0.3846  0.5916
  504PW      WM 1507   3.488   3.730   1.657 -0.0720 -0.2653  0.4970
  505PW       W 1508   4.609   2.992   0.527 -0.0982 -0.4262  0.2266
  505PW      WP 1509   4.727   2.952   0.465  0.1846  0.5248 -0.0702
  505PW      WM 1510   4.663   3.022   0.401  0.0114 -0.3335  0.2928
  506PW       W 1511   3.750   1.440   2.526  0.0325 -0.3062 -0.2855
  506PW      WP 1512   3.633   1.457   2.602  0.4799  0.2431  0.4353
  506PW      WM 1513   3.861   1.362   2.558  0.1193  0.0074  0.4246
  507PW       W 1514   4.285   0.680   1.499 -0.0460  0.3316  0.1025
  507PW      WP 1515   4.187   0.757   1.436  0.0606  0.6513  0.2969
  507PW      WM 1516   4.261   0.564   1.574 -0.1928  0.2981  0.0104
  508PW       W 1517   3.962   0.285   1.290  0.5601  0.1528 -0.0201
  508PW      WP 1518   3.856   0.232   1.364  0.2929  0.2818 -0.2822
  508PW      WM 1519   4.003   0.184   1.203 -0.1160 -0.0152 -0.2227
  509PW       W 1520   0.847   0.970   3.171 -0.3684  0.2752 -0.1159
  509PW      WP 1521   0.826   0.832   3.164 -0.1640  0.2274  0.0916
  509PW      WM 1522   0.850   1.105   3.209 -0.1227  0.0946  0.8250
  510PW       W 1523   4.673   4.506   1.386  0.2832 -0.4562  0.5157
  510PW      WP 1524   4.615   4.416   1.477  0.0778 -0.3846  0.4633
  510PW      WM 1525   4.809   4.519   1.354  0.1741 -0.2272  0.0100
  511PW       W 1526   2.726   4.750   2.754 -0.4623 -0.2758 -0.2860
  511PW      WP 1527   2.647   4.719   2.866 -0.1992  0.2482  0.0981
  511PW      WM 1528   2.723   4.722   2.617 -0.4062 -0.1964 -0.3046
  512PW       W 1529   2.642   4.321   0.609 -0.3127 -0.0361  0.5401
  512PW      WP 1530   2.631   4.396   0.727 -0.2330  0.3634  0.3166
  512PW      WM 1531   2.536   4.230   0.598  0.1664 -0.6601  0.3491
  513PW       W 1532   3.912   2.651   0.551  0.0486 -0.1701  0.3259
  513PW      WP 1533   4.049   2.631   0.531  0.0265 -0.0538 -0.0352
  513PW      WM 1534   3.842   2.661   0.430  0.3644 -0.6728  0.0573
  514PW       W 1535   0.558   2.771   1.804 -0.2376 -0.0736 -0.4011
  514PW      WP 1536   0.630   2.759   1.924 -0.8826 -0.6032  0.0256
  514PW      WM 1537   0.468   2.836   1.720 -0.3908  0.2751 -0.0124
  515PW       W 1538   4.504   2.063   2.555  0.0929 -0.3619 -0.6470
  515PW      WP 1539   4.422   2.028   2.663  1.1239 -0.4758  0.3368
  515PW      WM 1540   4.574   2.091   2.437  0.1812  0.1998 -0.5008
  516PW       W 1541   1.694   1.123   1.000 -0.2688 -0.3241  0.0243
  516PW      WP 1542   1.590   1.122   0.907 -0.4969 -0.4092  0.2656
  516PW      WM 1543   1.739   1.194   1.113 -0.0443  0.2199 -0.3503
  517PW       W 1544   1.559   0.555   1.724 -0.3958  0.1995 -0.1806
  517PW      WP 1545   1.595   0.666   1.645 -0.2314  0.0074 -0.3913
  517PW      WM 1546   1.626   0.503   1.835 -0.6886  0.1200 -0.0315
  518PW       W 1547   4.446   4.388   3.943  0.0438  0.1552 -0.0983
  518PW      WP 1548   4.473   4.332   4.068  0.2722  0.1248 -0.1557
  518PW      WM 1549   4.414   4.525   3.947 -0.0352  0.1353  0.2043
  519PW       W 1550   2.751   0.807   4.123 -0.1568  0.1424 -0.1287
  519PW      WP 1551   2.744   0.748   4.250  0.2428  0.5690  0.1306
  519PW      WM 1552   2.888   0.783   4.111 -0.0993 -0.0978  0.4893
  520PW       W 1553   1.098   4.616   3.885 -0.0451  0.2999  0.0721
  520PW      WP 1554   1.068   4.666   3.757 -0.0260  0.6635  0.1941
  520PW      WM 1555   0.963   4.590   3.912  0.0362  0.1130  0.3545
  521PW       W 1556   1.427   2.468   3.790  0.1780  0.0204 -0.3486
  521PW      WP 1557   1.362   2.521   3.679  0.3777  0.4894 -0.2684
  521PW      WM 1558   1.530   2.527   3.864 -0.1100 -0.1275  0.2523
  522PW       W 1559   1.369   2.800   2.036 -0.5157 -0.5052  0.1701
  522PW      WP 1560   1.357   2.876   1.919  0.0860 -0.0957  0.3153
  522PW      WM 1561   1.474   2.714   2.070  0.2077 -0.0103 -0.4260
  523PW       W 1562   2.560   0.105   1.168 -0.4335 -0.0095 -0.0401
  523PW      WP 1563   2.464   0.042   1.088 -0.2043  0.1333 -0.4730
  523PW      WM 1564   2.515   0.236   1.188  0.1503  0.2107  0.0754
  524PW       W 1565   1.277   0.882   1.172 -0.3439  0.1195  0.4716
  524PW      WP 1566   1.293   0.959   1.288  0.3636  0.1301  0.4200
  524PW      WM 1567   1.193   0.799   1.096  0.4049 -0.3562 -0.0107
  525PW       W 1568   4.554   1.273   0.842  0.4026 -0.1660 -0.0944
  525PW      WP 1569   4.556   1.206   0.719 -0.2556 -0.1239 -0.1724
  525PW      WM 1570   4.455   1.368   0.867  0.1697 -0.4654  0.2507
  526PW       W 1571   1.695   3.403   3.985  0.6936  0.0273  0.3677
  526PW      WP 1572   1.624   3.510   4.040 -0.1328 -0.0437 -0.2925
  526PW      WM 1573   1.795   3.423   3.889  0.3428 -0.6334 -0.2724
  527PW       W 1574   3.219   3.841   2.857  0.3573  0.4338  0.4660
  527PW      WP 1575   3.250   3.915   2.742 -0.3335 -0.1049 -0.1987
  527PW      WM 1576   3.114   3.849   2.949 -0.2960  0.3811 -0.1705
  528PW       W 1577   4.112   0.531   0.450  0.0276 -0.1154  0.3631
  528PW      WP 1578   4.008   0.462   0.388  0.2017  0.2360 -0.4750
  528PW      WM 1579   4.167   0.653   0.407  0.5610 -0.5262 -0.4089
  529PW       W 1580   4.762   2.653   3.752 -0.0968 -0.1254 -0.0008
  529PW      WP 1581   4.745   2.526   3.696 -0.0236 -0.1518  0.0350
  529PW      WM 1582   4.871   2.568   3.772 -0.3024 -0.3045  0.6180
  530PW       W 1583   1.277   2.293   2.648 -0.3810  0.1455 -0.0512
  530PW      WP 1584   1.357   2.354   2.550  0.5464  0.3675  0.6722
  530PW      WM 1585   1.316   2.351   2.769  0.4636 -0.0152 -0.1716
  531PW       W 1586   0.364   1.542   1.154 -0.2122 -0.1011  0.0188
  531PW      WP 1587   0.354   1.675   1.110  0.0837 -0.1599 -0.2908
  531PW      WM 1588   0.481   1.562   1.079 -0.5032 -0.0040 -0.4654
  532PW       W 1589   0.830   1.415   3.224  0.3442 -0.0625  0.2114
  532PW      WP 1590   0.822   1.279   3.190  0.4409  0.0100 -0.1723
  532PW      WM 1591   0.747   1.528   3.212  0.0099 -0.2212  0.6673
  533PW       W 1592   0.056   4.386   2.994 -0.1137 -0.4745 -0.0510
  533PW      WP 1593   0.153   4.360   2.895  0.2783  0.2275  0.0641
  533PW      WM 1594  -0.020   4.498   2.958 -0.0195 -0.3316  0.1709
  534PW       W 1595   3.460   3.302   1.197 -0.0282 -0.0821  0.0227
  534PW      WP 1596   3.567   3.307   1.107 -0.2282  0.3446 -0.2309
  534PW      WM 1597   3.355   3.292   1.105  0.2507 -0.0010 -0.3312
  535PW       W 1598   4.782   2.910   1.038  0.1564 -0.0956  0.1007
  535PW      WP 1599   4.765   2.956   1.169  0.0436 -0.1695  0.1140
  535PW      WM 1600   4.704   3.001   0.964 -0.1219 -0.3710  0.0300
  536PW       W 1601   2.476   0.344   2.982  0.0153  0.6873  0.0744
  536PW      WP 1602   2.600   0.408   2.970  0.0622  0.5699 -0.1137
  536PW      WM 1603   2.437   0.212   3.006  0.4988  0.4249 -0.3443
  537PW       W 1604   3.911   0.927   3.730  0.1439  0.1872 -0.0963
  537PW      WP 1605   3.779   0.910   3.773  0.2280 -0.3781  0.0459
  537PW      WM 1606   3.880   0.956   3.597  0.2164 -0.3059 -0.2486
  538PW       W 1607   4.758   1.379   2.973  0.0916 -0.1771  0.0476
  538PW      WP 1608   4.629   1.430   2.958  0.2547  0.4845  0.3803
  538PW      WM 1609   4.844   1.269   2.958  0.6176  0.2232 -0.4580
  539PW       W 1610   1.612   4.620   1.086  0.1001 -0.0200 -0.0678
  539PW      WP 1611   1.736   4.555   1.100  0.1227  0.0842  0.5268
  539PW      WM 1612   1.714   4.715   1.072  0.1559 -0.0251  0.2309
  540PW       W 1613   2.846   4.528   0.038  0.1368 -0.1193  0.5738
  540PW      WP 1614   2.945   4.441  -0.009  0.1541  0.1656 -0.0325
  540PW      WM 1615   2.902   4.631   0.113  0.0736  0.1451  0.2837
  541PW       W 1616   1.162   3.493   3.132 -0.2890 -0.1672 -0.2118
  541PW      WP 1617   1.284   3.467   3.067  0.1211  0.1191  0.3421
  541PW      WM 1618   1.167   3.406   3.242  0.0130 -0.1172 -0.1738
  542PW       W 1619   0.101   4.472   4.750 -0.1790  0.3818  0.2288
  542PW      WP 1620   0.168   4.372   4.823 -0.3647  0.1753  0.1308
  542PW      WM 1621   0.057   4.339   4.763  0.2696  0.2095  0.2311
  543PW       W 1622   2.182   0.168   3.396 -0.1320  0.0520  0.2109
  543PW      WP 1623   2.274   0.235   3.314 -0.0570  0.2745  0.4585
  543PW      WM 1624   2.147   0.274   3.480 -0.0212  0.4023 -0.1457
  544PW       W 1625   0.753   3.446   1.039  0.1718 -0.0549  0.2205
  544PW      WP 1626   0.753   3.548   1.135  0.3655  0.0236  0.1420
  544PW      WM 1627   0.633   3.384   1.076  0.0925  0.2072  0.4510
  545PW       W 1628   1.714   3.061   2.426 -0.4467  0.1204 -0.0866
  545PW      WP 1629   1.727   2.963   2.327  0.0404  0.0800 -0.0106
  545PW      WM 1630   1.799   3.165   2.387 -0.2671 -0.0433 -0.1494
  546PW       W 1631   2.566   0.348   3.646 -0.1892  0.4373  0.2766
  546PW      WP 1632   2.443   0.415   3.636 -0.6505 -0.2590  0.3723
  546PW      WM 1633   2.508   0.299   3.528 -0.1305 -0.0335  0.4187
  547PW       W 1634   2.956   1.240   1.491  0.4833  0.0589 -0.3088
  547PW      WP 1635   2.979   1.155   1.600 -0.0388 -0.2737 -0.4149
  547PW      WM 1636   2.887   1.307   1.389 -0.2653 -0.0802  0.0208
  548PW       W 1637   1.510   3.824   4.125  0.2738  0.3101 -0.1390
  548PW      WP 1638   1.422   3.878   4.030  0.0680 -0.1867 -0.2713
  548PW      WM 1639   1.543   3.690   4.100 -0.5587 -0.0658  0.2855
  549PW       W 1640   2.146   1.418   2.929  0.0899 -0.1455  0.0002
  549PW      WP 1641   2.176   1.309   3.011  0.2266 -0.0605  0.0681
  549PW      WM 1642   2.224   1.532   2.946 -0.1772  0.0238  0.1824
  550PW       W 1643   3.375   1.504   3.908 -0.0058 -0.2902 -0.2588
  550PW      WP 1644   3.370   1.375   3.854 -0.3075 -0.7766  0.6736
  550PW      WM 1645   3.466   1.488   4.013 -0.1992 -0.4185 -0.1018
  551PW       W 1646   2.319   0.651   3.992  0.1006 -0.0171  0.1999
  551PW      WP 1647   2.310   0.544   4.083  0.4172 -0.3006 -0.0653
  551PW      WM 1648   2.203   0.645   3.913  0.0752 -0.0147  0.2357
  552PW       W 1649   2.588   2.623   2.371  0.2971  0.0558 -0.3659
  552PW      WP 1650   2.523   2.637   2.248 -0.2793  0.2595 -0.0824
  552PW      WM 1651   2.662   2.732   2.418  0.1180 -0.0827  0.4332
  553PW       W 1652   1.999   4.080   0.715  0.0882  0.0358 -0.1261
  553PW      WP 1653   2.064   4.151   0.613 -0.1275  0.0793 -0.2389
  553PW      WM 1654   1.916   3.971   0.742  0.0995  0.0646  0.0404
  554PW       W 1655   3.195   3.792   2.376 -0.0369 -0.1898  0.3165
  554PW      WP 1656   3.328   3.814   2.337 -0.1772  0.0136 -0.1323
  554PW      WM 1657   3.256   3.768   2.500  0.0552  0.1577  0.3515
  555PW       W 1658   1.526   1.514   3.607  0.3770 -0.1323 -0.3256
  555PW      WP 1659   1.457   1.514   3.486  0.5180  0.5151 -0.4541
  555PW      WM 1660   1.582   1.620   3.680  0.6060 -0.3170 -0.2208
  556PW       W 1661   3.363   3.327   2.552  0.1708  0.1702  0.2665
  556PW      WP 1662   3.330   3.394   2.670  0.3680  0.4070  0.1977
  556PW      WM 1663   3.473   3.413   2.550  0.2435  0.0807  0.0528
  557PW       W 1664   3.732   3.103   4.056 -0.4351 -0.4015 -0.6479
  557PW      WP 1665   3.687   3.235   4.048  0.3802 -0.0321 -0.3930
  557PW      WM 1666   3.801   2.985   4.087 -0.4249 -0.2963 -0.1824
  558PW       W 1667   4.194   1.224   2.234 -0.1564 -0.0632 -0.5671
  558PW      WP 1668   4.074   1.185   2.295 -0.0782  0.0795 -0.2991
  558PW      WM 1669   4.277   1.115   2.204  0.2959  0.1516 -0.2495
  559PW       W 1670   2.813   0.701   0.091  0.4053 -0.5419  0.0782
  559PW      WP 1671   2.812   0.841   0.097 -0.2492 -0.4400 -0.5685
  559PW      WM 1672   2.941   0.726   0.143  0.2119  0.7077  0.3441
  560PW       W 1673   3.554   1.891   3.063 -0.4684 -0.5699 -0.1001
  560PW      WP 1674   3.424   1.887   3.113 -0.4219 -0.2292  0.0855
  560PW      WM 1675   3.475   1.966   3.151  0.0437 -0.3014  0.1893
  561PW       W 1676   3.021   3.829   0.338 -0.3105  0.0824 -0.0526
  561PW      WP 1677   2.893   3.780   0.365 -0.2922  0.1338  0.1445
  561PW      WM 1678   3.028   3.896   0.215 -0.2111  0.1969  0.0131
  562PW       W 1679   4.001   1.741   4.590 -0.0660 -0.2756  0.0993
  562PW      WP 1680   4.099   1.827   4.641  0.0886 -0.4084  0.0391
  562PW      WM 1681   4.032   1.831   4.487 -0.3181  0.3363  0.4872
  563PW       W 1682   1.554   2.189   4.149 -0.8457  0.2882 -0.3000
  563PW      WP 1683   1.573   2.317   4.094 -0.2503  0.2750 -0.2078
  563PW      WM 1684   1.464   2.131   4.240 -0.4055 -0.3442 -0.1817
  564PW       W 1685   2.774   1.570   0.458 -0.1276  0.1870  0.5161
  564PW      WP 1686   2.887   1.576   0.540  0.2901  0.1141  0.0129
  564PW      WM 1687   2.896   1.569   0.389 -0.2460 -0.2978  0.2583
  565PW       W 1688   0.580   4.183   1.768 -0.1131 -0.1010  0.3540
  565PW      WP 1689   0.496   4.287   1.726  0.1100 -0.0136  0.0822
  565PW      WM 1690   0.603   4.083   1.672  0.1826  0.2050  0.0714
  566PW       W 1691   0.290   1.172   0.219 -0.1128  0.4003  0.3290
  566PW      WP 1692   0.307   1.265   0.115  0.6088  0.0078  0.0007
  566PW      WM 1693   0.406   1.098   0.248 -0.3618 -0.1046  0.1848
  567PW       W 1694   0.014   4.374   0.794 -0.3212 -0.5384 -0.0674
  567PW      WP 1695  -0.060   4.399   0.910 -0.0820  0.0627  0.0012
  567PW      WM 1696  -0.088   4.455   0.743  0.1009 -0.1909 -0.4795
  568PW       W 1697   2.818   4.439   1.082 -0.2829 -0.2071  0.2150
  568PW      WP 1698   2.891   4.320   1.087  0.0480 -0.0606 -0.2341
  568PW      WM 1699   2.724   4.365   1.010 -0.0238 -0.0677 -0.3387
  569PW       W 1700   3.994   1.404   1.392 -0.6094 -0.4601  0.0647
  569PW      WP 1701   4.084   1.424   1.287  0.4377 -0.6939  0.7375
  569PW      WM 1702   4.077   1.404   1.504  0.4738  0.1290 -0.5416
  570PW       W 1703   0.389   1.784   4.274  0.4837 -0.1496  0.3192
  570PW      WP 1704   0.448   1.791   4.148  0.0399 -0.4958  0.0521
  570PW      WM 1705   0.399   1.648   4.240 -0.3499 -0.1525 -0.3680
  571PW       W 1706   0.304   3.017   4.581  0.1467  0.2520 -0.2562
  571PW      WP 1707   0.167   3.035   4.602  0.1720  0.0150  0.4766
  571PW      WM 1708   0.334   2.881   4.569 -0.4371  0.0661 -0.0418
  572PW       W 1709   0.349   4.322   1.323  0.2455  0.2503  0.0018
  572PW      WP 1710   0.243   4.413   1.329 -0.2156 -0.2203  0.0177
  572PW      WM 1711   0.481   4.338   1.365  0.1829  0.0915  0.2966
  573PW       W 1712   2.184   3.096   1.218 -0.1213  0.1599  0.7997
  573PW      WP 1713   2.317   3.141   1.217 -0.0208  0.0220  0.0197
  573PW      WM 1714   2.105   3.210   1.198  0.0984  0.2475 -0.0071
  574PW       W 1715   0.305   4.430   3.533 -0.3194 -0.0929 -0.3180
  574PW      WP 1716   0.408   4.335   3.527  0.2736  0.4509 -0.2070
  574PW      WM 1717   0.235   4.543   3.579  0.0281  0.1586 -0.3551
  575PW       W 1718   4.046   0.928   0.147  0.0667 -0.3085  0.0421
  575PW      WP 1719   4.173   0.871   0.163 -0.1567 -0.8079  0.3173
  575PW      WM 1720   3.995   0.887   0.270 -0.1367 -0.0399  0.0582
  576PW       W 1721   2.442   1.035   1.305  0.0375  0.1838 -0.3877
  576PW      WP 1722   2.310   0.996   1.279 -0.0496 -0.0495  0.2073
  576PW      WM 1723   2.463   1.013   1.168 -0.0272  0.2046 -0.4015
  577PW       W 1724   3.969   1.375   4.000  0.1303 -0.8486  0.0290
  577PW      WP 1725   3.850   1.302   3.991 -0.3231 -0.2319  0.1513
  577PW      WM 1726   3.941   1.356   4.136 -0.4311 -0.2517  0.0608
  578PW       W 1727   4.520   0.874   2.109  0.0871 -0.0241  0.0966
  578PW      WP 1728   4.445   0.953   2.197 -0.3300 -0.6426  0.3907
  578PW      WM 1729   4.613   0.774   2.140  0.2680  0.0976 -0.0324
  579PW       W 1730   1.151   2.763   2.560 -0.1354  0.0006  0.1818
  579PW      WP 1731   1.201   2.634   2.578 -0.4128 -0.0885  0.4167
  579PW      WM 1732   1.078   2.790   2.444 -0.2006  0.0300  0.2292
  580PW       W 1733   0.309   3.573   4.324 -0.3368 -0.4006 -0.2021
  580PW      WP 1734   0.398   3.591   4.430 -0.1931  0.0399 -0.3699
  580PW      WM 1735   0.233   3.651   4.236 -0.2283  0.4465  0.3160
  581PW       W 1736   0.758   2.592   1.319  0.5243  0.4121 -0.5811
  581PW      WP 1737   0.722   2.693   1.409 -0.1444 -0.2612  0.1006
  581PW      WM 1738   0.816   2.689   1.401  0.3686 -0.1539  0.3938
  582PW       W 1739   3.177   3.123   1.549 -0.5498 -0.1908  0.0479
  582PW      WP 1740   3.213   3.127   1.413 -0.2027  0.3856  0.1129
  582PW      WM 1741   3.175   3.261   1.577 -0.3870 -0.1784  0.0103
  583PW       W 1742   2.181   2.289   2.286  0.0828  0.3787 -0.1622
  583PW      WP 1743   2.236   2.266   2.159  0.0750  0.3490 -0.1603
  583PW      WM 1744   2.158   2.420   2.332 -0.0066  0.3605 -0.1532
  584PW       W 1745   1.111   4.618   1.076 -0.0244  0.1868  0.0253
  584PW      WP 1746   1.069   4.718   0.988  0.0712 -0.0299 -0.2892
  584PW      WM 1747   1.181   4.497   1.088 -0.1017  0.0506 -0.5304
  585PW       W 1748   2.946   1.437   1.931 -0.3393  0.5360 -0.0599
  585PW      WP 1749   2.999   1.484   2.052  0.3215  0.0977 -0.1125
  585PW      WM 1750   2.984   1.385   1.807 -0.2474 -0.2868  0.2360
  586PW       W 1751   1.964   0.301   1.550 -0.4669  0.1926  0.1640
  586PW      WP 1752   1.827   0.324   1.528 -0.4286  0.1955 -0.1107
  586PW      WM 1753   2.043   0.243   1.650 -0.3001  0.0772 -0.0276
  587PW       W 1754   4.515   0.209   3.632  0.1180 -0.5948  0.2752
  587PW      WP 1755   4.471   0.172   3.505  0.1850  0.0567  0.0148
  587PW      WM 1756   4.480   0.295   3.737  0.3295  0.1341 -0.1616
  588PW       W 1757   3.451   4.527   1.750 -0.0904  0.6527  0.0393
  588PW      WP 1758   3.521   4.620   1.827  0.2096  0.4559  0.0269
  588PW      WM 1759   3.503   4.578   1.630  0.2904  0.3151  0.0329
  589PW       W 1760   0.701   3.469   3.134  0.0932  0.0145 -0.7032
  589PW      WP 1761   0.562   3.455   3.140  0.0988 -0.2087 -0.0516
  589PW      WM 1762   0.732   3.391   3.023  0.8587 -0.1973 -0.4204
  590PW       W 1763   1.054   2.171   1.401  0.2880  0.2963 -0.4622
  590PW      WP 1764   0.979   2.167   1.519  0.0646 -0.4180 -0.5688
  590PW      WM 1765   1.051   2.032   1.383  0.2684  0.2977 -0.4702
  591PW       W 1766   2.047   1.223   1.601  0.0954 -0.2039 -0.1025
  591PW      WP 1767   2.140   1.311   1.544 -0.1728  0.1561 -0.0259
  591PW      WM 1768   2.020   1.133   1.705 -0.2277 -0.2434 -0.2097
  592PW       W 1769   1.606   3.077   1.154  0.2890  0.0096  0.5302
  592PW      WP 1770   1.688   2.973   1.108 -0.2193 -0.1708 -0.2070
  592PW      WM 1771   1.577   2.952   1.212  0.2530 -0.2734 -0.0163
  593PW       W 1772   2.524   0.549   2.491  0.2017 -0.3370  0.0521
  593PW      WP 1773   2.576   0.542   2.361 -0.3594  0.2688 -0.2761
  593PW      WM 1774   2.476   0.422   2.458  0.4889 -0.4030 -0.1664
  594PW       W 1775   0.273   2.541   4.591  0.0390 -0.4168  0.5089
  594PW      WP 1776   0.324   2.669   4.611 -0.0874 -0.3155  0.2514
  594PW      WM 1777   0.250   2.593   4.463  0.0681 -0.5099  0.4646
  595PW       W 1778   1.646   1.554   1.433  0.2023 -0.4522 -0.3075
  595PW      WP 1779   1.700   1.645   1.525 -0.0525 -0.1089 -0.4685
  595PW      WM 1780   1.671   1.668   1.355 -0.3830  0.1201  0.1932
  596PW       W 1781   0.011   0.511   4.600  0.0506  0.0488  0.3752
  596PW      WP 1782   0.039   0.514   4.463 -0.2868  0.1171  0.2951
  596PW      WM 1783   0.147   0.545   4.603  0.1475 -0.0945 -0.3345
  597PW       W 1784   0.398   0.343   2.985 -0.0089 -0.0673 -0.1406
  597PW      WP 1785   0.505   0.392   2.909  0.0190  0.3624  0.1308
  597PW      WM 1786   0.509   0.269   3.026 -0.1217 -0.1373  0.0520
  598PW       W 1787   4.730   4.293   4.325  0.3097 -0.0046  0.3555
  598PW      WP 1788   4.750   4.410   4.399  0.1024  0.5869 -0.3684
  598PW      WM 1789   4.734   4.375   4.211 -0.1300  0.0396  0.3499
  599PW       W 1790   4.764   0.251   0.260  0.2706  0.2929  0.6342
  599PW      WP 1791   4.889   0.245   0.197  0.2104 -0.0522  0.5184
  599PW      WM 1792   4.730   0.116   0.278 -0.5105  0.2410 -0.2550
  600PW       W 1793   0.405   2.916   2.328  0.5053 -0.1456  0.1869
  600PW      WP 1794   0.445   3.048   2.309  0.4486 -0.1620 -0.1069
  600PW      WM 1795   0.343   2.915   2.202  0.1831 -0.3877  0.3298
  601PW       W 1796   3.414   4.541   0.940  0.0445  0.0145 -0.1422
  601PW      WP 1797   3.497   4.591   0.839  0.0199 -0.3894 -0.3897
  601PW      WM 1798   3.416   4.592   1.071  0.0762 -0.8391  0.2759
  602PW       W 1799   4.120   0.983   3.287 -0.5243 -0.2354  0.2768
  602PW      WP 1800   4.198   1.079   3.353 -0.5054 -0.1655  0.1626
  602PW      WM 1801   4.018   1.067   3.240  0.0225  0.2447 -0.2867
  603PW       W 1802   2.031   0.766   2.892  0.1640  0.3736  0.1045
  603PW      WP 1803   2.016   0.640   2.952 -0.1496  0.3134 -0.0759
  603PW      WM 1804   2.018   0.826   2.767 -0.0651  0.0967 -0.0171
  604PW       W 1805   2.876   2.247   3.686 -0.4291 -0.4452  0.0469
  604PW      WP 1806   2.945   2.182   3.788  0.1017 -0.0178  0.0175
  604PW      WM 1807   2.765   2.322   3.726 -0.1647 -0.1892  0.3804
  605PW       W 1808   3.652   3.687   3.082 -0.1187  0.1151  0.2423
  605PW      WP 1809   3.686   3.609   3.194  0.7698  0.4255  0.2983
  605PW      WM 1810   3.790   3.660   3.087 -0.1719 -0.3806 -0.0605
  606PW       W 1811   0.669   3.310   2.220 -0.2675 -0.3209 -0.4157
  606PW      WP 1812   0.734   3.198   2.168  0.4561  0.0853 -0.5626
  606PW      WM 1813   0.561   3.238   2.274 -0.2624 -0.0393  0.0424
  607PW       W 1814   1.229   1.520   0.534  0.2714 -0.1539 -0.1297
  607PW      WP 1815   1.090   1.506   0.529  0.2172  0.2543 -0.2379
  607PW      WM 1816   1.279   1.392   0.509  0.1517 -0.2946  0.2746
  608PW       W 1817   1.112   3.779   2.174 -0.2907 -0.0837 -0.0358
  608PW      WP 1818   1.213   3.819   2.086 -0.3435 -0.0629 -0.0883
  608PW      WM 1819   1.001   3.825   2.247  0.1780  0.0890  0.7068
  609PW       W 1820   1.579   2.114   1.355  0.1188 -0.1009 -0.0701
  609PW      WP 1821   1.672   2.011   1.374  0.1333 -0.0955 -0.1109
  609PW      WM 1822   1.668   2.194   1.283  0.3313 -0.0524  0.2225
  610PW       W 1823   3.635   0.396   4.227  0.0371  0.3877 -0.2830
  610PW      WP 1824   3.545   0.297   4.186 -0.0933  0.2949  0.1560
  610PW      WM 1825   3.768   0.441   4.227  0.1662  0.0713  0.0640
  611PW       W 1826   3.840   1.970   1.217  0.1067  0.4348 -0.2407
  611PW      WP 1827   3.963   2.032   1.190  0.7401 -0.5234 -0.1578
  611PW      WM 1828   3.779   1.996   1.341  0.1315  0.2934 -0.1963
  612PW       W 1829   2.141   0.155   3.928 -0.3268 -0.3187 -0.1375
  612PW      WP 1830   2.178   0.209   3.804 -0.1749  0.1360  0.0750
  612PW      WM 1831   2.187   0.023   3.918  0.4833 -0.1017 -0.1592
  613PW       W 1832   2.105   3.887   1.406 -0.3101  0.3828 -0.3154
  613PW      WP 1833   2.110   3.926   1.272  0.0458  0.6195 -0.2523
  613PW      WM 1834   2.060   3.881   1.539  0.3282 -0.1672 -0.0468
  614PW       W 1835   2.787   2.031   4.579 -0.0171  0.0590 -0.0444
  614PW      WP 1836   2.879   2.029   4.684 -0.4420  0.0880  0.3678
  614PW      WM 1837   2.657   2.014   4.531  0.0486 -0.0409 -0.1956
  615PW       W 1838   4.063   3.864   3.246  0.1465  0.2639 -0.1160
  615PW      WP 1839   4.019   3.762   3.161 -0.2149  0.4436 -0.1695
  615PW      WM 1840   4.002   3.971   3.314  0.6137  0.2695  0.3732
  616PW       W 1841   0.171   2.368   0.231  0.1320 -0.0263 -0.3115
  616PW      WP 1842   0.057   2.421   0.170 -0.2182  0.4392  0.5299
  616PW      WM 1843   0.141   2.476   0.314 -0.0096 -0.2396 -0.0636
  617PW       W 1844   4.257   0.358   4.759  0.3906 -0.2927  0.1746
  617PW      WP 1845   4.311   0.231   4.735  0.0065 -0.4181 -0.1758
  617PW      WM 1846   4.214   0.373   4.626 -0.3584 -0.0041  0.3860
  618PW       W 1847   2.886   0.992   1.013  0.0727  0.0215 -0.4338
  618PW      WP 1848   2.774   0.998   1.096  0.4097 -0.2928  0.1227
  618PW      WM 1849   2.948   1.117   1.030  0.2342 -0.0785 -0.2101
  619PW       W 1850   4.007   3.460   1.637  0.0557 -0.1953 -0.5034
  619PW      WP 1851   3.927   3.381   1.721  0.4559  0.0180  0.1736
  619PW      WM 1852   3.907   3.520   1.559 -0.2118  0.1520  0.0338
  620PW       W 1853   1.168   1.454   1.895  0.3576 -0.2138 -0.3658
  620PW      WP 1854   1.112   1.525   1.788  0.4459 -0.2485 -0.4368
  620PW      WM 1855   1.303   1.441   1.928  0.2418  0.0345  0.5454
  621PW       W 1856   1.219   0.156   3.552 -0.0235  0.0523  0.5956
  621PW      WP 1857   1.194   0.279   3.489  0.2467 -0.1878 -0.0943
  621PW      WM 1858   1.250   0.064   3.653  0.1353 -0.0931  0.4244
  622PW       W 1859   2.749   1.126   2.260  0.1830 -0.1658  0.3366
  622PW      WP 1860   2.646   1.068   2.184  0.5905  0.1256 -0.6412
  622PW      WM 1861   2.810   1.093   2.138  0.0062  0.0431  0.1802
  623PW       W 1862   1.430   2.881   2.920 -0.1001  0.1677  0.4583
  623PW      WP 1863   1.334   2.786   2.956  0.4596 -0.7570 -0.0182
  623PW      WM 1864   1.568   2.876   2.900 -0.1297 -0.3583  0.1484
  624PW       W 1865   0.692   3.055   2.894 -0.2195 -0.0104 -0.0133
  624PW      WP 1866   0.806   3.075   2.814 -0.3194  0.2515 -0.1072
  624PW      WM 1867   0.756   2.954   2.967  0.4199  0.2816 -0.0835
  625PW       W 1868   1.341   2.979   0.311 -0.1109  0.1670 -0.4565
  625PW      WP 1869   1.344   3.039   0.184 -0.0296  0.3653 -0.3660
  625PW      WM 1870   1.248   2.874   0.314  0.1518 -0.1136  0.1654
  626PW       W 1871   4.230   1.195   1.772  0.3385  0.0202  0.0813
  626PW      WP 1872   4.176   1.274   1.670  0.0647  0.0216  0.2147
  626PW      WM 1873   4.179   1.188   1.903  0.1899 -0.3304  0.0187
  627PW       W 1874   0.872   4.734   4.335  0.3113 -0.2467  0.0614
  627PW      WP 1875   0.764   4.823   4.342  0.2836 -0.2570 -0.1741
  627PW      WM 1876   0.993   4.730   4.405  0.0249 -0.1554  0.6410
  628PW       W 1877   2.423   2.966   2.144 -0.2933 -0.0042  0.4139
  628PW      WP 1878   2.372   3.081   2.082 -0.1641 -0.1305  0.0373
  628PW      WM 1879   2.387   2.831   2.156 -0.2842 -0.0623 -0.0056
  629PW       W 1880   2.599   2.061   2.433  0.0397 -0.0810  0.1677
  629PW      WP 1881   2.583   1.969   2.329 -0.3058 -0.4184  0.4762
  629PW      WM 1882   2.479   2.088   2.500 -0.2381  0.1523 -0.3509
  630PW       W 1883   2.906   0.371   3.208 -0.1409  0.1277  0.2348
  630PW      WP 1884   2.880   0.508   3.207 -0.3343  0.1000 -0.0187
  630PW      WM 1885   2.789   0.362   3.132 -0.0645 -0.5683  0.1091
  631PW       W 1886   3.455   4.027   1.957  0.1943  0.2870 -0.1531
  631PW      WP 1887   3.327   4.077   1.982  0.1175  0.2341 -0.4052
  631PW      WM 1888   3.455   3.892   1.995 -0.1221  0.2628 -0.2093
  632PW       W 1889   3.067   2.343   4.253 -0.2552 -0.7401 -0.1044
  632PW      WP 1890   3.179   2.313   4.175  0.0263  0.1615 -0.1967
  632PW      WM 1891   3.129   2.382   4.373 -0.8495  0.0564  0.0521
  633PW       W 1892   0.831   0.673   1.896  0.4676  0.4642 -0.0660
  633PW      WP 1893   0.914   0.640   1.788  0.3446  0.1698 -0.0806
  633PW      WM 1894   0.751   0.749   1.982  0.1351  0.0177  0.0648
  634PW       W 1895   3.801   0.146   0.809 -0.2378  0.1640 -0.1447
  634PW      WP 1896   3.803   0.090   0.680 -0.2669  0.3062 -0.2092
  634PW      WM 1897   3.868   0.179   0.690 -0.3255 -0.2477 -0.3340
  635PW       W 1898   4.297   4.023   2.363 -0.0754  0.6508  0.2748
  635PW      WP 1899   4.223   4.060   2.250 -0.3056  0.0361  0.1744
  635PW      WM 1900   4.260   3.914   2.442  0.2733  0.1879 -0.1239
  636PW       W 1901   0.185   1.350   4.358 -0.2320  0.0225  0.0162
  636PW      WP 1902   0.251   1.462   4.305  0.1101  0.2172  0.6917
  636PW      WM 1903   0.084   1.254   4.354 -0.4217  0.2140 -0.0140
  637PW       W 1904   2.157   2.223   3.209 -0.2484  0.2999  0.0785
  637PW      WP 1905   2.070   2.267   3.108  0.2588  0.5781 -0.2899
  637PW      WM 1906   2.237   2.257   3.099  0.2992 -0.0751  0.3082
  638PW       W 1907   3.955   0.269   3.855  0.2029  0.0682 -0.1910
  638PW      WP 1908   4.011   0.318   3.973 -0.2348  0.2652 -0.0382
  638PW      WM 1909   3.860   0.181   3.801  0.0894  0.0353  0.0451
  639PW       W 1910   2.021   1.156   2.524  0.0218  0.2269  0.0073
  639PW      WP 1911   2.115   1.094   2.607 -0.2273  0.2636  0.3431
  639PW      WM 1912   1.908   1.145   2.606  0.1928  0.3732  0.2837
  640PW       W 1913   3.816   4.181   2.365  0.0559  0.4747 -0.3495
  640PW      WP 1914   3.708   4.221   2.285  0.1702  0.4932 -0.5004
  640PW      WM 1915   3.779   4.279   2.459  0.2047  0.1080  0.1455
  641PW       W 1916   1.452   3.276   0.696  0.1896  0.2213 -0.3316
  641PW      WP 1917   1.569   3.307   0.767  0.2753 -0.6335  0.0464
  641PW      WM 1918   1.482   3.141   0.715  0.0361  0.1808 -0.3600
  642PW       W 1919   1.028   3.351   0.137  0.3178 -0.4281 -0.0263
  642PW      WP 1920   1.020   3.434   0.024 -0.4174 -0.2326  0.1040
  642PW      WM 1921   1.164   3.320   0.131  0.4447 -0.0678  0.3497
  643PW       W 1922   3.451   2.362   1.046 -0.3158 -0.0566 -0.4111
  643PW      WP 1923   3.502   2.483   0.997 -0.0665  0.1233  0.1772
  643PW      WM 1924   3.443   2.253   0.959 -0.1969 -0.0757 -0.4005
  644PW       W 1925   2.045   1.999   4.625 -0.0693 -0.2293 -0.0135
  644PW      WP 1926   2.142   1.921   4.562  0.0423 -0.2886  0.2165
  644PW      WM 1927   2.004   2.028   4.756  0.0263 -0.3212  0.0387
  645PW       W 1928   0.242   3.983   2.096  0.3672  0.0187 -0.4960
  645PW      WP 1929   0.266   4.121   2.097  0.3660  0.0246 -0.2108
  645PW      WM 1930   0.349   3.973   2.186  0.2919 -0.1168 -0.4173
  646PW       W 1931   3.572   2.291   3.517  0.1077 -0.0208 -0.0537
  646PW      WP 1932   3.589   2.292   3.656  0.0892 -0.1975 -0.0469
  646PW      WM 1933   3.639   2.388   3.593  0.2517 -0.1117 -0.0592
  647PW       W 1934   0.476   3.284   1.792 -0.0313 -0.3852 -0.4870
  647PW      WP 1935   0.593   3.208   1.801  0.2472  0.0112  0.2583
  647PW      WM 1936   0.364   3.331   1.862  0.3495 -0.3600  0.2113
  648PW       W 1937   2.831   0.589   0.619  0.1398 -0.8478 -0.0450
  648PW      WP 1938   2.931   0.652   0.544  0.3602 -0.1856  0.6528
  648PW      WM 1939   2.876   0.598   0.751 -0.4801  0.1412  0.2300
  649PW       W 1940   0.730   0.397   4.403  0.2047  0.1310 -0.1049
  649PW      WP 1941   0.594   0.424   4.384  0.1998  0.0983 -0.1205
  649PW      WM 1942   0.723   0.273   4.467 -0.3082  0.2990  0.2529
  650PW       W 1943   0.939   3.163   1.810  0.5151  0.0393 -0.0937
  650PW      WP 1944   1.030   3.139   1.706  0.2409 -0.1897 -0.2975
  650PW      WM 1945   0.812   3.197   1.857  0.5602 -0.0361  0.0944
  651PW       W 1946   2.837   2.029   1.599 -0.0956  0.1822  0.4287
  651PW      WP 1947   2.831   2.135   1.690  0.0803  0.2826  0.3298
  651PW      WM 1948   2.704   2.071   1.614 -0.1326  0.2172  0.1008
  652PW       W 1949   0.144   2.989   1.489 -0.0605  0.0266 -0.0740
  652PW      WP 1950   0.227   3.094   1.448 -0.4431  0.4024  0.0385
  652PW      WM 1951   0.074   2.960   1.371 -0.2625  0.1485  0.0104
  653PW       W 1952   4.007   2.113   3.348 -0.1058  0.1247 -0.4807
  653PW      WP 1953   3.892   2.086   3.273 -0.1016 -0.1638 -0.4012
  653PW      WM 1954   3.975   2.209   3.252 -0.0137  0.5424 -0.1331
  654PW       W 1955   0.685   1.356   1.765 -0.1352 -0.0524  0.1340
  654PW      WP 1956   0.634   1.247   1.837  0.2836 -0.4156 -0.0547
  654PW      WM 1957   0.707   1.486   1.812 -0.1052 -0.1289  0.3454
  655PW       W 1958   0.845   1.657   0.990 -0.4171 -0.4168 -0.0992
  655PW      WP 1959   0.714   1.695   0.960 -0.4251  0.0388  0.3575
  655PW      WM 1960   0.850   1.629   1.127 -0.4638 -0.3426 -0.0817
  656PW       W 1961   4.549   3.798   1.984  0.0429  0.4307  0.4564
  656PW      WP 1962   4.647   3.830   1.889 -0.0889 -0.2640 -0.0167
  656PW      WM 1963   4.684   3.801   2.020 -0.0711  0.0957  1.0917
  657PW       W 1964   2.726   3.090   3.132 -0.0469  0.0767 -0.0843
  657PW      WP 1965   2.787   3.056   3.010  0.0062  0.3906 -0.1550
  657PW      WM 1966   2.808   3.060   3.241  0.1237  0.0586 -0.2117
  658PW       W 1967   0.306   0.431   2.421  0.0290 -0.2708  0.4101
  658PW      WP 1968   0.350   0.300   2.400  0.0056 -0.2768  0.3982
  658PW      WM 1969   0.405   0.495   2.497  0.3530 -0.3074  0.0583
  659PW       W 1970   1.092   1.281   4.136  0.1055  0.2537 -0.3610
  659PW      WP 1971   1.030   1.202   4.039 -0.3986  0.2637 -0.0879
  659PW      WM 1972   1.061   1.165   4.208  0.4560  0.2740 -0.1451
  660PW       W 1973   4.578   0.280   1.211 -0.3322 -0.0954  0.1007
  660PW      WP 1974   4.632   0.218   1.098  0.1425 -0.1091  0.3070
  660PW      WM 1975   4.679   0.312   1.119 -0.0893  0.0754  0.4020
  661PW       W 1976   4.457   0.635   2.619  0.4720 -0.3587 -0.3569
  661PW      WP 1977   4.593   0.602   2.606  0.5801 -0.2873  0.2242
  661PW      WM 1978   4.447   0.513   2.551 -0.2561 -0.5501 -0.0282
  662PW       W 1979   3.359   3.690   4.617 -0.1165 -0.3084 -0.0347
  662PW      WP 1980   3.487   3.639   4.638 -0.0625 -0.2324 -0.1627
  662PW      WM 1981   3.316   3.559   4.642  0.3251 -0.4276  0.2532
  663PW       W 1982   3.306   1.702   0.490  0.0880  0.0594  0.1553
  663PW      WP 1983   3.248   1.691   0.616 -0.7412  0.0633 -0.1480
  663PW      WM 1984   3.440   1.742   0.492  0.0351  0.3236 -0.2280
  664PW       W 1985   2.198   3.814   2.896  0.0508  0.0253  0.0316
  664PW      WP 1986   2.141   3.836   3.022 -0.3512 -0.1762 -0.0913
  664PW      WM 1987   2.332   3.790   2.927  0.1992  0.1817 -0.3862
  665PW       W 1988   3.015   2.395   2.399 -0.1589  0.4421 -0.1716
  665PW      WP 1989   2.983   2.375   2.534  0.1262 -0.0142 -0.1443
  665PW      WM 1990   2.970   2.365   2.270  0.4013 -0.5701 -0.2585
  666PW       W 1991   1.708   0.966   3.364 -0.1980 -0.6437 -0.4038
  666PW      WP 1992   1.766   0.943   3.489 -0.3588  0.2961 -0.0557
  666PW      WM 1993   1.648   0.935   3.486 -0.0437 -0.1762 -0.1746
  667PW       W 1994   3.125   4.764   1.332  0.2885 -0.1063 -0.3440
  667PW      WP 1995   3.223   4.840   1.397  0.1952 -0.3307  0.1082
  667PW      WM 1996   3.058   4.686   1.427 -0.0967  0.4972 -0.0426
  668PW       W 1997   1.991   3.347   2.825  0.1129 -0.0162  0.2948
  668PW      WP 1998   2.123   3.328   2.869  0.3073  0.5226  0.0480
  668PW      WM 1999   1.887   3.434   2.859 -0.2845 -0.4410  0.3031
  669PW       W 2000   2.742   2.646   2.837 -0.2713 -0.1057  0.0599
  669PW      WP 2001   2.650   2.548   2.798 -0.4258  0.2128 -0.5354
  669PW      WM 2002   2.786   2.730   2.940 -0.1376  0.2299 -0.2433
  670PW       W 2003   3.721   4.190   2.924 -0.0597  0.1832 -0.1214
  670PW      WP 2004   3.820   4.248   2.844  0.1787  0.0200  0.0421
  670PW      WM 2005   3.676   4.253   3.041 -0.2045 -0.0703 -0.0313
  671PW       W 2006   2.914   4.162   1.533 -0.2908 -0.2603  0.1532
  671PW      WP 2007   2.976   4.040   1.500 -0.2319 -0.2462  0.2095
  671PW      WM 2008   2.973   4.098   1.642 -0.0861 -0.1860  0.0902
  672PW       W 2009   0.416   0.534   4.082  0.4632 -0.2565 -0.0275
  672PW      WP 2010   0.280   0.526   4.114  0.4873 -0.2051  0.1013
  672PW      WM 2011   0.471   0.537   4.211  0.0891  0.1172  0.1554
  673PW       W 2012   4.300   4.519   2.450  0.2451  0.0840  0.6634
  673PW      WP 2013   4.166   4.486   2.422  0.3218  0.2082 -0.1319
  673PW      WM 2014   4.431   4.471   2.459  0.1025 -0.6504  0.0657
  674PW       W 2015   3.975   3.299   1.094 -0.1744 -0.1337  0.0782
  674PW      WP 2016   4.089   3.224   1.129 -0.0541 -0.0211 -0.0542
  674PW      WM 2017   3.982   3.437   1.116  0.5466 -0.0468 -0.3023
  675PW       W 2018   1.597   1.089   4.723 -0.1499  0.0596  0.1230
  675PW      WP 2019   1.489   1.137   4.798 -0.0559 -0.1183  0.3881
  675PW      WM 2020   1.688   1.177   4.783  0.2154 -0.0712 -0.1878
  676PW       W 2021   1.071   2.903   3.843 -0.0138  0.1455  0.0525
  676PW      WP 2022   1.118   2.905   3.712  0.1437 -0.0722  0.0987
  676PW      WM 2023   1.010   3.028   3.826  0.2023  0.2521  0.0289
  677PW       W 2024   1.419   1.734   4.175  0.4383  0.0069  0.1759
  677PW      WP 2025   1.346   1.852   4.194  0.3223 -0.0679  0.2081
  677PW      WM 2026   1.520   1.637   4.173  0.4902  0.0586 -0.0557
  678PW       W 2027   1.560   4.730   4.111 -0.1832 -0.0507 -0.1933
  678PW      WP 2028   1.492   4.647   4.201  0.2127 -0.1685  0.0266
  678PW      WM 2029   1.673   4.655   4.146  0.1291  0.4727  0.0710
  679PW       W 2030   0.210   0.696   0.217  0.4351  0.0525 -0.6568
  679PW      WP 2031   0.223   0.578   0.142  0.4055 -0.3919 -0.0521
  679PW      WM 2032   0.092   0.771   0.211  0.2391  0.0391  0.4519
  680PW       W 2033   3.544   1.050   4.104 -0.2490  0.1205 -0.0311
  680PW      WP 2034   3.479   0.955   4.025 -0.0491  0.0211 -0.0840
  680PW      WM 2035   3.633   1.013   4.003  0.0579 -0.3991  0.3728
  681PW       W 2036   3.112   2.669   1.452 -0.3564  0.4242 -0.1249
  681PW      WP 2037   3.247   2.671   1.417 -0.1848  0.1380  0.3939
  681PW      WM 2038   2.981   2.638   1.491 -0.2518 -0.0216 -0.0602
  682PW       W 2039   4.052   2.603   2.453 -0.3334  0.1231 -0.1601
  682PW      WP 2040   3.928   2.596   2.388 -0.4104  0.0128 -0.0091
  682PW      WM 2041   3.995   2.639   2.576 -0.1742 -0.3882  0.1001
  683PW       W 2042   2.814   3.002   2.488 -0.6103  0.4691 -0.3827
  683PW      WP 2043   2.782   2.880   2.427 -0.0009  0.0301  0.0196
  683PW      WM 2044   2.780   3.101   2.581  0.1414  0.3237  0.1609
  684PW       W 2045   4.562   4.335   2.009  0.1450  0.0147 -0.1236
  684PW      WP 2046   4.672   4.276   1.945 -0.1675 -0.4539 -0.2968
  684PW      WM 2047   4.440   4.386   1.961 -0.3189 -0.6270  0.1892
  685PW       W 2048   2.588   0.565   4.495 -0.3334  0.3653 -0.0216
  685PW      WP 2049   2.587   0.435   4.444 -0.2699  0.2664  0.2146
  685PW      WM 2050   2.652   0.681   4.449  0.0038  0.1892 -0.0378
  686PW       W 2051   1.552   2.541   2.375 -0.0750 -0.6239 -0.5420
  686PW      WP 2052   1.500   2.555   2.246 -0.0602  0.0395 -0.5219
  686PW      WM 2053   1.479   2.452   2.455  0.1620 -0.1356  0.4129
  687PW       W 2054   0.121   2.004   2.281 -0.1507 -0.0956 -0.6905
  687PW      WP 2055  -0.012   1.970   2.311 -0.1128  0.1921  0.0393
  687PW      WM 2056   0.124   2.117   2.363  0.2810 -0.5609  0.0917
  688PW       W 2057   1.310   4.678   2.099  0.2227 -0.4006 -0.1114
  688PW      WP 2058   1.321   4.556   2.030  0.0195 -0.5375  0.0828
  688PW      WM 2059   1.350   4.616   2.218  0.3202  0.0708  0.1286
  689PW       W 2060   1.179   1.355   2.905 -0.0255  0.0361 -0.2206
  689PW      WP 2061   1.077   1.316   2.818 -0.0861 -0.2623 -0.0316
  689PW      WM 2062   1.208   1.281   3.020 -0.3834  0.1186 -0.0624
  690PW       W 2063   4.696   1.096   2.495  0.2067  0.1075 -0.0985
  690PW      WP 2064   4.697   1.145   2.363 -0.4373  0.2174 -0.1031
  690PW      WM 2065   4.630   1.057   2.378 -0.4755 -0.5274  0.3822
  691PW       W 2066   2.931   0.226   4.429 -0.0264 -0.3089 -0.1996
  691PW      WP 2067   2.991   0.348   4.459 -0.2702 -0.2139 -0.0569
  691PW      WM 2068   2.805   0.286   4.436 -0.0132 -0.2529  0.5552
  692PW       W 2069   0.710   4.718   0.031 -0.0804 -0.0771 -0.4814
  692PW      WP 2070   0.797   4.808   0.093 -0.0502 -0.3774 -0.0357
  692PW      WM 2071   0.788   4.603   0.016 -0.1073 -0.1477 -0.1625
  693PW       W 2072   1.343   1.468   1.006 -0.2538  0.1151 -0.1018
  693PW      WP 2073   1.288   1.572   0.930  0.0160  0.3187 -0.0399
  693PW      WM 2074   1.315   1.362   0.920  0.2106 -0.3521  0.2403
  694PW       W 2075   0.308   3.906   2.972 -0.0085 -0.0305  0.1295
  694PW      WP 2076   0.383   3.920   2.854  0.1405 -0.0543  0.2185
  694PW      WM 2077   0.334   4.043   2.983 -0.7153  0.1536  0.1493
  695PW       W 2078   2.908   1.585   2.528  0.0081 -0.1590 -0.2930
  695PW      WP 2079   2.907   1.451   2.570 -0.4998 -0.2584 -0.5328
  695PW      WM 2080   2.926   1.707   2.595  0.0024 -0.2601 -0.0979
  696PW       W 2081   3.322   0.535   2.861  0.7695 -0.4503 -0.3825
  696PW      WP 2082   3.262   0.411   2.834 -0.5332 -0.0766 -0.1054
  696PW      WM 2083   3.399   0.652   2.877 -0.4112  0.5717 -0.2241
  697PW       W 2084   3.831   0.602   2.830  0.1421  0.4379  0.2951
  697PW      WP 2085   3.696   0.634   2.808  0.0314 -0.1527 -0.2646
  697PW      WM 2086   3.845   0.702   2.732  0.1717 -0.0384 -0.2525
  698PW       W 2087   2.274   0.882   2.226 -0.0954 -0.3002  0.1602
  698PW      WP 2088   2.256   0.752   2.179  0.0350 -0.2507 -0.0475
  698PW      WM 2089   2.160   0.952   2.186  0.2140  0.0780 -0.1704
  699PW       W 2090   0.768   1.544   2.256  0.1726  0.0553 -0.0689
  699PW      WP 2091   0.867   1.453   2.217  0.0314  0.0554 -0.4924
  699PW      WM 2092   0.693   1.654   2.209 -0.2388 -0.1799 -0.0266
  700PW       W 2093   3.345   1.418   2.240 -0.2416 -0.0506 -0.0649
  700PW      WP 2094   3.453   1.358   2.172 -0.0403  0.0563  0.1427
  700PW      WM 2095   3.234   1.499   2.213 -0.0932  0.3604  0.3759
  701PW       W 2096   2.466   1.608   3.436 -0.0252 -0.0355  0.0433
  701PW      WP 2097   2.420   1.480   3.466 -0.0969  0.0363  0.2579
  701PW      WM 2098   2.491   1.665   3.561  0.0699 -0.0272  0.0215
  702PW       W 2099   1.724   3.346   1.988  0.1908 -0.3172 -0.0357
  702PW      WP 2100   1.789   3.318   2.109 -0.0192 -0.2914  0.0889
  702PW      WM 2101   1.651   3.373   1.872  0.2578 -0.7024 -0.1852
  703PW       W 2102   0.676   3.830   3.920 -0.2480 -0.2147 -0.2823
  703PW      WP 2103   0.667   3.763   4.042 -0.2121 -0.3394 -0.3468
  703PW      WM 2104   0.687   3.948   3.995 -0.1136 -0.0801 -0.4998
  704PW       W 2105   4.236   1.324   4.772  0.1711  0.3333  0.1438
  704PW      WP 2106   4.352   1.251   4.742  0.1932  0.1326  0.6004
  704PW      WM 2107   4.296   1.382   4.884  0.3359  0.6494 -0.0894
  705PW       W 2108   3.111   2.175   3.318 -0.7467  0.1709 -0.2216
  705PW      WP 2109   2.976   2.170   3.357 -0.6335  0.3411  0.3107
  705PW      WM 2110   3.151   2.284   3.239  0.4942  0.0370 -0.0407
  706PW       W 2111   4.507   2.704   1.436 -0.0934 -0.2039  0.1857
  706PW      WP 2112   4.629   2.672   1.498  0.0285 -0.7318 -0.2303
  706PW      WM 2113   4.422   2.813   1.417  0.4556  0.2202 -0.3353
  707PW       W 2114   4.022   1.900   1.709  0.0306 -0.4161 -0.1106
  707PW      WP 2115   4.002   2.005   1.799  0.0940 -0.2544 -0.2778
  707PW      WM 2116   4.013   2.039   1.696  0.3285 -0.3413  0.2700
  708PW       W 2117   4.446   2.473   1.042 -0.3046 -0.1367  0.2241
  708PW      WP 2118   4.467   2.347   0.985 -0.4824  0.1090 -0.5244
  708PW      WM 2119   4.327   2.474   0.969 -0.0248 -0.1072 -0.2907
  709PW       W 2120   0.388   0.301   0.008  0.3294 -0.1711  0.0075
  709PW      WP 2121   0.359   0.317  -0.128  0.4000 -0.0459  0.0054
  709PW      WM 2122   0.260   0.346   0.045  0.1160 -0.1550 -0.6103
  710PW       W 2123   2.191   4.443   4.547 -0.1190  0.8280 -0.1889
  710PW      WP 2124   2.153   4.463   4.680 -0.2648  0.1144 -0.0718
  710PW      WM 2125   2.112   4.419   4.434  0.2089 -0.2829 -0.3323
  711PW       W 2126   2.698   3.745   3.605 -0.2216  0.1896 -0.1653
  711PW      WP 2127   2.648   3.797   3.485 -0.0669  0.5455 -0.0909
  711PW      WM 2128   2.620   3.629   3.601 -0.0896  0.0900 -0.6210
  712PW       W 2129   2.559   4.459   2.006  0.1360  0.2155 -0.0074
  712PW      WP 2130   2.437   4.528   1.994  0.1644  0.3495  0.3416
  712PW      WM 2131   2.686   4.402   2.020  0.0446  0.0492  0.1923
  713PW       W 2132   1.646   3.270   3.235 -0.1825 -0.3480 -0.0171
  713PW      WP 2133   1.678   3.134   3.245  0.4427 -0.2482 -0.1398
  713PW      WM 2134   1.529   3.254   3.160 -0.1709 -0.1324 -0.0906
  714PW       W 2135   1.583   3.674   3.595 -0.1010  0.4242  0.2975
  714PW      WP 2136   1.711   3.717   3.633 -0.0802  0.5125  0.1373
  714PW      WM 2137   1.556   3.781   3.682 -0.5143  0.2930  0.3555
  715PW       W 2138   3.970   0.195   2.223  0.2192 -0.5041 -0.0534
  715PW      WP 2139   4.043   0.208   2.343  0.3104  0.8666 -0.0656
  715PW      WM 2140   3.890   0.159   2.114  0.1153 -0.3270 -0.0434
  716PW       W 2141   3.394   0.213   1.675  0.2587 -0.3218  0.1385
  716PW      WP 2142   3.451   0.243   1.799  0.5536 -0.4825  0.0543
  716PW      WM 2143   3.304   0.132   1.604  0.1569 -0.0189 -0.1050
  717PW       W 2144   0.226   1.115   1.092 -0.3045  0.1084  0.4229
  717PW      WP 2145   0.105   1.047   1.117 -0.3444  0.1078  0.2462
  717PW      WM 2146   0.361   1.149   1.103 -0.1650  0.0421 -0.3598
  718PW       W 2147   2.437   1.114   3.667 -0.0044 -0.3525 -0.2205
  718PW      WP 2148   2.575   1.110   3.643  0.0150 -0.2267 -0.1372
  718PW      WM 2149   2.397   1.239   3.617 -0.3560 -0.3526  0.0148
  719PW       W 2150   4.022   0.754   2.395  0.2104 -0.2788  0.0436
  719PW      WP 2151   3.988   0.744   2.531 -0.4527 -0.0163 -0.0524
  719PW      WM 2152   4.074   0.862   2.468 -0.0805 -0.3954  0.4743
  720PW       W 2153   4.496   2.916   4.295 -0.1419 -0.3574  0.2103
  720PW      WP 2154   4.384   2.832   4.301 -0.5131  0.0533 -0.1319
  720PW      WM 2155   4.544   3.047   4.296 -0.3281 -0.2452 -0.4109
  721PW       W 2156   2.658   3.873   1.184 -0.1631  0.3584 -0.2273
  721PW      WP 2157   2.770   3.939   1.131  0.0304  0.1900 -0.0558
  721PW      WM 2158   2.721   3.855   1.308 -0.1425 -0.0752 -0.2791
  722PW       W 2159   0.662   3.915   4.491  0.0771  0.4582 -0.2782
  722PW      WP 2160   0.657   4.022   4.581  0.3961  0.3469 -0.1054
  722PW      WM 2161   0.785   3.848   4.485  0.0651  0.4438 -0.3881
  723PW       W 2162   0.207   3.534   3.240  0.0653 -0.1731 -0.1462
  723PW      WP 2163   0.075   3.497   3.209 -0.1687 -0.2778  0.6937
  723PW      WM 2164   0.282   3.634   3.304 -0.0850 -0.3604  0.3810
  724PW       W 2165   4.709   4.292   2.530 -0.3115  0.1256 -0.2411
  724PW      WP 2166   4.609   4.374   2.477 -0.2825  0.5308  0.2300
  724PW      WM 2167   4.846   4.302   2.503  0.0088  0.4741  0.8446
  725PW       W 2168   4.036   3.835   3.735 -0.1000 -0.0323 -0.0441
  725PW      WP 2169   4.134   3.841   3.835 -0.0128  0.6338 -0.1110
  725PW      WM 2170   3.924   3.842   3.818 -0.3079 -0.2506 -0.2836
  726PW       W 2171   2.516   3.359   0.801 -0.5802 -0.0621 -0.0621
  726PW      WP 2172   2.409   3.358   0.710 -0.3166 -0.0265 -0.3977
  726PW      WM 2173   2.497   3.324   0.935  0.2397  0.0554  0.1518
  727PW       W 2174   1.841   2.268   2.848  0.0132  0.0791  0.3671
  727PW      WP 2175   1.771   2.388   2.867  0.1488  0.2095  0.1157
  727PW      WM 2176   1.769   2.151   2.874 -0.0966  0.0352 -0.0432
  728PW       W 2177   4.741   1.619   0.064 -0.0595 -0.0117 -0.1133
  728PW      WP 2178   4.665   1.663  -0.045  0.0750  0.2574 -0.1091
  728PW      WM 2179   4.795   1.728   0.134  0.2974 -0.0266 -0.3300
  729PW       W 2180   2.426   0.064   4.562 -0.5448 -0.0899 -0.7198
  729PW      WP 2181   2.390   0.176   4.485 -0.3134  0.5001 -0.1028
  729PW      WM 2182   2.494  -0.051   4.519  0.1902  0.1529 -0.4201
  730PW       W 2183   4.394   1.243   3.619 -0.4104 -0.1286  0.1846
  730PW      WP 2184   4.464   1.124   3.643 -0.3673 -0.0778  0.3226
  730PW      WM 2185   4.350   1.221   3.488  0.0873 -0.1684 -0.0025
  731PW       W 2186   3.559   0.637   3.770 -0.2345  0.4657 -0.4149
  731PW      WP 2187   3.454   0.604   3.856  0.0477 -0.6763 -0.2964
  731PW      WM 2188   3.541   0.586   3.641 -0.3789  0.0571 -0.2558
  732PW       W 2189   1.543   0.484   3.209 -0.2287 -0.2732  0.1090
  732PW      WP 2190   1.450   0.557   3.284 -0.2270  0.0151 -0.1406
  732PW      WM 2191   1.508   0.350   3.227  0.4204 -0.5456 -0.2111
  733PW       W 2192   3.770   0.686   1.042  0.0531 -0.3218 -0.2349
  733PW      WP 2193   3.677   0.683   0.937 -0.3991 -0.0236  0.1092
  733PW      WM 2194   3.881   0.696   0.957  0.0615 -0.3402 -0.2271
  734PW       W 2195   3.302   0.542   4.547  0.1240 -0.4261 -0.1321
  734PW      WP 2196   3.422   0.590   4.598 -0.1057  0.1814 -0.0694
  734PW      WM 2197   3.213   0.442   4.505 -0.2661 -0.0758 -0.2195
  735PW       W 2198   1.719   0.001   4.574 -0.2595 -0.0466  0.3932
  735PW      WP 2199   1.661   0.093   4.485 -0.2587 -0.2487  0.1692
  735PW      WM 2200   1.793  -0.033   4.687  0.0860  0.6901  0.4642
  736PW       W 2201   2.373   4.042   3.751 -0.1756 -0.2343  0.1604
  736PW      WP 2202   2.401   4.006   3.619 -0.0417 -0.3312  0.2135
  736PW      WM 2203   2.319   3.929   3.814  0.0737 -0.2621  0.3451
  737PW       W 2204   0.993   1.124   3.742 -0.3509 -0.2197  0.1738
  737PW      WP 2205   1.120   1.090   3.790  0.0324 -0.0556 -0.5480
  737PW      WM 2206   1.002   1.149   3.880  0.0432  0.3029  0.0952
  738PW       W 2207   2.963   1.972   0.193 -0.1966 -0.1458 -0.1558
  738PW      WP 2208   2.915   1.849   0.144 -0.1654 -0.3172  0.2062
  738PW      WM 2209   3.027   2.033   0.084 -0.0289  0.0956  0.0637
  739PW       W 2210   3.195   0.023   3.432 -0.0509  0.0943 -0.0754
  739PW      WP 2211   3.244  -0.026   3.553  0.0252 -0.0037 -0.1444
  739PW      WM 2212   3.069   0.055   3.486 -0.0535  0.1540 -0.1149
  740PW       W 2213   0.247   2.011   1.633  0.0594  0.1309  0.3863
  740PW      WP 2214   0.317   1.901   1.683  0.0131 -0.0529  0.0832
  740PW      WM 2215   0.121   1.952   1.617  0.2641 -0.3808  0.4204
  741PW       W 2216   4.756   3.349   1.765 -0.0351 -0.1208  0.6126
  741PW      WP 2217   4.786   3.218   1.726 -0.3769 -0.1068  0.2088
  741PW      WM 2218   4.826   3.360   1.885 -0.0852  0.3790  0.6252
  742PW       W 2219   1.658   1.574   2.422  0.3328 -0.0973  0.3723
  742PW      WP 2220   1.674   1.700   2.363  0.5035 -0.1557  0.2854
  742PW      WM 2221   1.616   1.471   2.337  0.2205 -0.0967  0.4236
  743PW       W 2222   0.381   0.502   1.677 -0.1402 -0.0616  0.2346
  743PW      WP 2223   0.364   0.364   1.691 -0.0233 -0.0723  0.2809
  743PW      WM 2224   0.334   0.609   1.600 -0.5198 -0.3678 -0.0070
  744PW       W 2225   0.889   1.867   0.556  0.1819 -0.3540 -0.0965
  744PW      WP 2226   0.980   1.967   0.522 -0.4493  0.2311 -0.3674
  744PW      WM 2227   0.977   1.760   0.540  0.2231 -0.3009 -0.2529
  745PW       W 2228   1.818   2.421   1.970 -0.0132  0.3499  0.0165
  745PW      WP 2229   1.850   2.424   1.833  0.1912 -0.3911 -0.0036
  745PW      WM 2230   1.789   2.291   1.928  0.0697  0.3123  0.0724
  746PW       W 2231   3.098   1.433   0.857 -0.3050 -0.1044 -0.1808
  746PW      WP 2232   3.024   1.319   0.892  0.3017 -0.4790  0.0881
  746PW      WM 2233   3.038   1.423   0.731  0.2882 -0.1905 -0.5011
  747PW       W 2234   1.920   0.828   3.815  0.0802 -0.1312 -0.1911
  747PW      WP 2235   2.043   0.761   3.810  0.2288  0.0653  0.2293
  747PW      WM 2236   1.862   0.877   3.933 -0.0207 -0.4832 -0.0788
  748PW       W 2237   2.770   1.137   3.185  0.2089  0.0861 -0.2782
  748PW      WP 2238   2.881   1.131   3.270 -0.2320  0.3466  0.4310
  748PW      WM 2239   2.771   1.032   3.278 -0.0912  0.4250  0.1608
  749PW       W 2240   2.719   4.628   4.265  0.7537 -0.1248  0.2926
  749PW      WP 2241   2.613   4.661   4.349  0.2989  0.0092 -0.2558
  749PW      WM 2242   2.690   4.759   4.227  0.2701 -0.2965 -0.0691
  750PW       W 2243   2.908   3.915   3.179  0.3643  0.0039 -0.2395
  750PW      WP 2244   2.927   3.898   3.041 -0.1202  0.1707 -0.3532
  750PW      WM 2245   2.843   3.818   3.257  0.2521 -0.1724 -0.5277
  751PW       W 2246   2.916   3.634   0.822 -0.0685 -0.2484 -0.1800
  751PW      WP 2247   3.004   3.732   0.869 -0.1704 -0.2328 -0.0108
  751PW      WM 2248   3.048   3.609   0.782 -0.0003  0.1290 -0.2323
  752PW       W 2249   1.566   1.854   2.868  0.3795 -0.0137 -0.1005
  752PW      WP 2250   1.606   1.984   2.831  0.0318  0.4047  0.6919
  752PW      WM 2251   1.511   1.773   2.967 -0.3179  0.1623 -0.2790
  753PW       W 2252   0.839   4.354   1.387 -0.2229 -0.0284 -0.0156
  753PW      WP 2253   0.718   4.304   1.338 -0.0786 -0.0112 -0.4377
  753PW      WM 2254   0.921   4.361   1.501 -0.2814 -0.2713  0.0488
  754PW       W 2255   4.628   0.823   1.083 -0.3029 -0.1838 -0.0214
  754PW      WP 2256   4.520   0.867   1.005 -0.3665 -0.4557 -0.0975
  754PW      WM 2257   4.702   0.938   1.053 -0.4334 -0.1696 -0.3432
  755PW       W 2258   2.169   0.372   2.088  0.5282 -0.2444 -0.2967
  755PW      WP 2259   2.193   0.351   1.951 -0.1728 -0.2491 -0.4651
  755PW      WM 2260   2.162   0.503   2.137 -0.4396 -0.0845 -0.6075
  756PW       W 2261   2.642   0.697   1.998 -0.1861  0.0651 -0.1465
  756PW      WP 2262   2.661   0.595   1.904 -0.0039  0.2126 -0.2802
  756PW      WM 2263   2.591   0.808   2.067  0.2013  0.2426 -0.1144
  757PW       W 2264   3.098   0.908   1.981 -0.2032  0.1156 -0.2591
  757PW      WP 2265   3.029   1.017   1.925 -0.3784  0.1517  0.0075
  757PW      WM 2266   3.071   0.777   2.021 -0.1593  0.2081  0.1126
  758PW       W 2267   3.921   2.667   4.186  0.1125  0.0611  0.3693
  758PW      WP 2268   3.848   2.774   4.134  0.1291  0.0928  0.4113
  758PW      WM 2269   4.001   2.611   4.287  0.3524  0.3894  0.3815
  759PW       W 2270   1.363   1.934   0.945 -0.0294 -0.2632  0.4192
  759PW      WP 2271   1.337   2.014   1.057 -0.2234  0.2110  0.0777
  759PW      WM 2272   1.280   1.833   0.993 -0.4593  0.0834  0.4830
  760PW       W 2273   3.376   2.525   4.571  0.2406  0.1338 -0.1924
  760PW      WP 2274   3.293   2.445   4.491 -0.2466 -0.0585  0.4081
  760PW      WM 2275   3.462   2.611   4.640  0.4144 -0.1669 -0.0122
  761PW       W 2276   2.327   4.658   0.829  0.0605  0.4477  0.2121
  761PW      WP 2277   2.432   4.683   0.739 -0.0326  0.2041  0.0207
  761PW      WM 2278   2.383   4.727   0.937 -0.1752  0.3194  0.4282
  762PW       W 2279   2.693   3.451   0.245  0.5681 -0.1586 -0.1794
  762PW      WP 2280   2.688   3.320   0.196 -0.0355  0.0078 -0.7346
  762PW      WM 2281   2.659   3.582   0.209 -0.2781 -0.2294  0.1053
  763PW       W 2282   4.608   2.581   2.826  0.3195  0.3109  0.4898
  763PW      WP 2283   4.522   2.663   2.751 -0.0034 -0.1900  0.2462
  763PW      WM 2284   4.634   2.591   2.964 -0.0328 -0.0731  0.6073
  764PW       W 2285   3.737   4.692   2.645  0.4127  0.3841 -0.2909
  764PW      WP 2286   3.731   4.700   2.785 -0.6726 -0.3244 -0.1465
  764PW      WM 2287   3.718   4.663   2.509  0.1736 -0.4807 -0.1484
  765PW       W 2288   0.152   2.053   4.579  0.1180  0.1125 -0.2497
  765PW      WP 2289   0.015   2.026   4.564  0.0067  0.4780 -0.0385
  765PW      WM 2290   0.090   1.928   4.591  0.1364  0.1208  0.0466
  766PW       W 2291   0.471   4.377   4.425  0.3492  0.4709 -0.3575
  766PW      WP 2292   0.529   4.402   4.550 -0.0264 -0.2492  0.0463
  766PW      WM 2293   0.454   4.511   4.391 -0.0344  0.4841 -0.1723
  767PW       W 2294   4.402   4.214   2.966 -0.0692  0.2094  0.1555
  767PW      WP 2295   4.332   4.107   2.910  0.5558 -0.2493  0.1204
  767PW      WM 2296   4.370   4.336   2.905 -0.1944  0.2010  0.1992
  768PW       W 2297   4.525   3.955   3.704  0.0989 -0.7554  0.2478
  768PW      WP 2298   4.583   3.979   3.579 -0.3497  0.2219  0.1123
  768PW      WM 2299   4.397   3.898   3.705 -0.3253  0.0105  0.5040
  769PW       W 2300   1.160   1.156   0.197 -0.3007  0.0424 -0.2274
  769PW      WP 2301   1.115   1.289   0.201 -0.1473  0.0938  0.0127
  769PW      WM 2302   1.276   1.102   0.141 -0.1794  0.1873 -0.1248
  770PW       W 2303   1.893   0.584   0.803  0.1365 -0.0206  0.0913
  770PW      WP 2304   1.984   0.645   0.716  0.2714 -0.2008  0.0984
  770PW      WM 2305   1.932   0.635   0.928 -0.3711  0.2443  0.1766
  771PW       W 2306   2.467   0.992   2.726  0.1177  0.1574  0.4220
  771PW      WP 2307   2.576   0.906   2.744  0.2769  0.1138 -0.3404
  771PW      WM 2308   2.372   1.088   2.690  0.1821  0.0677 -0.0729
  772PW       W 2309   2.008   1.905   1.437  0.1200 -0.2840 -0.0504
  772PW      WP 2310   2.123   1.963   1.493  0.0874 -0.3461  0.0862
  772PW      WM 2311   1.891   1.977   1.470  0.3458  0.0413  0.1177
  773PW       W 2312   3.863   2.982   3.248  0.1687 -0.3233 -0.3408
  773PW      WP 2313   3.752   2.919   3.193 -0.0292 -0.3269  0.0261
  773PW      WM 2314   3.915   3.097   3.187 -0.1136 -0.1120 -0.2126
  774PW       W 2315   4.359   3.498   3.535  0.0498 -0.1867 -0.1191
  774PW      WP 2316   4.235   3.558   3.554  0.1876  0.0759  0.0191
  774PW      WM 2317   4.287   3.403   3.462  0.1459 -0.5942  0.2589
  775PW       W 2318   0.788   1.211   2.722 -0.0517  0.2036  0.2903
  775PW      WP 2319   0.714   1.327   2.694  0.3692  0.4948  0.2522
  775PW      WM 2320   0.924   1.243   2.736 -0.1379  0.5912  0.4314
  776PW       W 2321   0.012   2.978   2.041  0.3138 -0.4697  0.0411
  776PW      WP 2322   0.038   3.027   2.170  0.0598 -0.1438 -0.0141
  776PW      WM 2323  -0.098   2.908   1.990  0.1265 -0.0251 -0.2461
  777PW       W 2324   1.347   2.470   0.004  0.1827 -0.2268 -0.5119
  777PW      WP 2325   1.358   2.586  -0.074 -0.3109  0.2546  0.0174
  777PW      WM 2326   1.232   2.466   0.084  0.3246  0.2812 -0.2257
  778PW       W 2327   1.619   4.091   0.290 -0.2343  0.1841  0.0594
  778PW      WP 2328   1.704   4.066   0.182 -0.4880 -0.0227 -0.1111
  778PW      WM 2329   1.489   4.050   0.321 -0.2684  0.0590 -0.2094
  779PW       W 2330   0.164   0.212   0.860  0.0565 -0.4443  0.0233
  779PW      WP 2331   0.277   0.284   0.903 -0.4131  0.2218  0.3882
  779PW      WM 2332   0.137   0.130   0.970  0.1165 -0.1389  0.2853
  780PW       W 2333   1.961   4.574   0.132  0.0193  0.8447 -0.4151
  780PW      WP 2334   1.835   4.607   0.080 -0.4346  0.2525  0.1023
  780PW      WM 2335   2.026   4.513   0.025 -0.1326  0.3969 -0.2812
  781PW       W 2336   1.029   2.241   0.310 -0.0514 -0.1909 -0.4389
  781PW      WP 2337   0.927   2.285   0.395 -0.1307 -0.0929 -0.5792
  781PW      WM 2338   1.036   2.116   0.372 -0.5047 -0.0464 -0.0205
  782PW       W 2339   2.439   0.327   0.774 -0.4455  0.1333  0.5679
  782PW      WP 2340   2.435   0.467   0.764 -0.0731  0.1471  0.3874
  782PW      WM 2341   2.473   0.210   0.705  0.0725  0.2014  0.6552
  783PW       W 2342   4.575   0.930   3.106  0.0107  0.3273  0.2957
  783PW      WP 2343   4.655   0.857   3.017 -0.4484  0.1301 -0.0023
  783PW      WM 2344   4.660   1.016   3.178  0.8460 -0.1776  0.0905
  784PW       W 2345   1.605   1.000   1.637 -0.4635  0.3633 -0.2403
  784PW      WP 2346   1.651   1.112   1.707 -0.0477  0.0429  0.0675
  784PW      WM 2347   1.615   0.862   1.659 -0.0507  0.3398 -0.4617
  785PW       W 2348   4.131   1.056   2.756  0.3763 -0.1548  0.0876
  785PW      WP 2349   4.060   0.940   2.788  0.5504 -0.2906  0.0020
  785PW      WM 2350   4.103   1.194   2.756  0.3004 -0.1419 -0.4760
  786PW       W 2351   3.299   1.938   2.525  0.1949  0.2455  0.1070
  786PW      WP 2352   3.325   2.055   2.597 -0.4688  0.6349 -0.1765
  786PW      WM 2353   3.192   2.019   2.562  0.0826  0.2178 -0.1341
  787PW       W 2354   4.268   1.716   2.144 -0.1176 -0.2167 -0.1723
  787PW      WP 2355   4.213   1.653   2.256  0.3828 -0.5091 -0.0569
  787PW      WM 2356   4.373   1.651   2.079  0.2363 -0.0978  0.2261
  788PW       W 2357   3.151   4.168   0.032  0.2560  0.2409  0.6690
  788PW      WP 2358   3.118   4.050   0.100  0.5819 -0.7063 -0.4137
  788PW      WM 2359   3.129   4.282   0.110  0.0337  0.3222  0.5093
  789PW       W 2360   2.884   1.751   3.602  0.0634 -0.1257  0.0382
  789PW      WP 2361   2.826   1.677   3.498 -0.0864  0.4614 -0.3573
  789PW      WM 2362   2.908   1.614   3.612  0.4133 -0.0840 -0.0423
  790PW       W 2363   3.888   4.285   1.018  0.2110 -0.2836  0.0953
  790PW      WP 2364   3.846   4.384   1.107 -0.2067  0.0112 -0.3605
  790PW      WM 2365   4.021   4.271   1.062  0.2250  0.5972  0.6214
  791PW       W 2366   4.042   2.205   0.196 -0.0131 -0.2177 -0.3140
  791PW      WP 2367   4.118   2.107   0.261  0.3510  0.3191  0.1991
  791PW      WM 2368   3.972   2.295   0.277 -0.1530 -0.2814 -0.3593
  792PW       W 2369   0.894   0.334   3.908 -0.4787 -0.1369 -0.4993
  792PW      WP 2370   0.835   0.458   3.879 -0.3859  0.1681  0.3061
  792PW      WM 2371   0.897   0.201   3.864 -0.4117 -0.1603 -0.4277
  793PW       W 2372   3.828   0.783   4.448  0.0303  0.1479 -0.1770
  793PW      WP 2373   3.908   0.705   4.363  0.0370 -0.1343  0.0678
  793PW      WM 2374   3.746   0.741   4.553  0.1661  0.2820 -0.0101
  794PW       W 2375   4.610   4.497   3.477 -0.1708  0.1887 -0.0665
  794PW      WP 2376   4.510   4.499   3.380  0.2454 -0.2498 -0.5816
  794PW      WM 2377   4.691   4.577   3.395  0.4006  0.2954  0.4983
  795PW       W 2378   4.420   3.654   4.568  0.4128 -0.3392  0.1203
  795PW      WP 2379   4.501   3.606   4.464 -0.0008 -0.2728 -0.2688
  795PW      WM 2380   4.417   3.636   4.707 -0.5843 -0.3188  0.1908
  796PW       W 2381   0.038   0.818   4.206 -0.0608  0.2154 -0.3494
  796PW      WP 2382   0.030   0.957   4.221  0.4472  0.2379  0.4477
  796PW      WM 2383  -0.022   0.775   4.325  0.2226  0.3233 -0.1529
  797PW       W 2384   1.406   0.711   0.724 -0.2179 -0.1826  0.1632
  797PW      WP 2385   1.513   0.655   0.794  0.1719 -0.2700 -0.4119
  797PW      WM 2386   1.532   0.664   0.683 -0.2603 -0.1987  0.0436
  798PW       W 2387   4.469   3.656   1.505  0.1204 -0.5731 -0.3806
  798PW      WP 2388   4.511   3.527   1.537  0.2083 -0.4796 -0.0724
  798PW      WM 2389   4.512   3.756   1.594 -0.2779 -0.3953 -0.3585
  799PW       W 2390   2.277   4.451   3.518 -0.0272 -0.1112 -0.3609
  799PW      WP 2391   2.246   4.374   3.631  0.1294 -0.0016 -0.2355
  799PW      WM 2392   2.413   4.422   3.498  0.2832  0.1861  0.6084
  800PW       W 2393   2.204   3.681   0.289 -0.0246  0.0799 -0.4452
  800PW      WP 2394   2.330   3.624   0.309 -0.2689 -0.3940  0.0418
  800PW      WM 2395   2.256   3.557   0.328  0.0806  0.3284  0.5294
  801PW       W 2396   0.386   0.230   3.710 -0.2420  0.3710 -0.0565
  801PW      WP 2397   0.413   0.153   3.824 -0.3120  0.1310 -0.1921
  801PW      WM 2398   0.481   0.309   3.644 -0.1626  0.2810 -0.0524
  802PW       W 2399   2.176   0.121   2.529 -0.3500 -0.4295 -0.1501
  802PW      WP 2400   2.067   0.149   2.446 -0.1160 -0.2461 -0.4193
  802PW      WM 2401   2.116   0.091   2.653  0.4130 -0.1334  0.3892
  803PW       W 2402   3.167   0.806   3.251 -0.1358 -0.2465 -0.4209
  803PW      WP 2403   3.179   0.945   3.254 -0.1177 -0.1833  0.5501
  803PW      WM 2404   3.087   0.768   3.360 -0.3274 -0.3336 -0.5838
  804PW       W 2405   1.670   2.306   3.361 -0.0901  0.0678 -0.1255
  804PW      WP 2406   1.536   2.311   3.403  0.0164  0.5213  0.2794
  804PW      WM 2407   1.793   2.372   3.352  0.0223 -0.0481  0.2740
  805PW       W 2408   0.985   2.725   0.527 -0.2410 -0.2024 -0.1351
  805PW      WP 2409   1.045   2.839   0.472 -0.4161  0.2925  0.5353
  805PW      WM 2410   1.012   2.797   0.644  0.0805 -0.0027 -0.3130
  806PW       W 2411   0.650   0.870   0.333  0.0030 -0.2616 -0.1311
  806PW      WP 2412   0.568   0.978   0.299  0.2375  0.0270  0.1358
  806PW      WM 2413   0.777   0.866   0.275 -0.1315 -0.4028 -0.4460
  807PW       W 2414   2.314   3.855   2.411  0.1101  0.2568 -0.2507
  807PW      WP 2415   2.435   3.905   2.460 -0.0830  0.2040  0.4060
  807PW      WM 2416   2.404   3.848   2.305  0.2904 -0.5644 -0.1347
  808PW       W 2417   2.866   2.767   1.895 -0.1586 -0.2239 -0.5008
  808PW      WP 2418   2.947   2.694   1.983 -0.3721 -0.4688 -0.4950
  808PW      WM 2419   2.851   2.656   1.978 -0.4783 -0.0243 -0.2635
  809PW       W 2420   4.354   2.503   0.525 -0.0736  0.3626 -0.0054
  809PW      WP 2421   4.292   2.405   0.448  0.1125  0.1650  0.0831
  809PW      WM 2422   4.256   2.603   0.532 -0.3781  0.0818  0.3988
  810PW       W 2423   3.680   1.199   0.885  0.0357  0.3771 -0.1079
  810PW      WP 2424   3.730   1.097   0.804 -0.2080  0.0868  0.0802
  810PW      WM 2425   3.622   1.135   0.996 -0.0242 -0.4671 -0.5237
  811PW       W 2426   2.154   0.823   1.750  0.2854  0.3362  0.3421
  811PW      WP 2427   2.123   0.958   1.733  0.3089  0.3003 -0.2716
  811PW      WM 2428   2.183   0.742   1.860  0.2830  0.0264  0.1307
  812PW       W 2429   0.614   3.759   0.575 -0.1757 -0.0609 -0.5252
  812PW      WP 2430   0.698   3.859   0.525  0.0330  0.1479  0.1234
  812PW      WM 2431   0.501   3.744   0.657 -0.2215  0.1128 -0.5526
  813PW       W 2432   1.124   2.067   4.414  0.1736 -0.0844 -0.3857
  813PW      WP 2433   1.020   2.043   4.324  0.0726  0.3376 -0.4067
  813PW      WM 2434   1.175   1.995   4.523  0.0391 -0.0286 -0.2831
  814PW       W 2435   0.238   2.521   1.240 -0.0854 -0.5335 -0.2581
  814PW      WP 2436   0.350   2.463   1.179 -0.0126 -0.0890 -0.6181
  814PW      WM 2437   0.357   2.552   1.172  0.1083 -0.0735  0.2052
  815PW       W 2438   1.827   2.791   0.494 -0.1010  0.2719 -0.1041
  815PW      WP 2439   1.719   2.839   0.419  0.0595  0.2451 -0.3681
  815PW      WM 2440   1.901   2.752   0.383  0.0262 -0.2949  0.1350
  816PW       W 2441   4.682   3.791   4.188 -0.2461 -0.0833 -0.1641
  816PW      WP 2442   4.812   3.757   4.228 -0.2287  0.2441  0.1224
  816PW      WM 2443   4.631   3.777   4.317  0.0171  0.0075 -0.0387
  817PW       W 2444   3.866   3.621   0.659 -0.1505 -0.0001 -0.9483
  817PW      WP 2445   3.777   3.514   0.673 -0.3531  0.1357  0.3204
  817PW      WM 2446   4.002   3.588   0.670 -0.0983  0.1460  0.0476
  818PW       W 2447   3.061   1.595   4.317 -0.3797  0.0180  0.1686
  818PW      WP 2448   3.109   1.493   4.234  0.8207  0.2611  0.3407
  818PW      WM 2449   3.008   1.641   4.439  0.0394 -0.0382  0.3958
  819PW       W 2450   2.022   1.283   0.289 -0.2312  0.1668  0.3365
  819PW      WP 2451   1.901   1.213   0.290 -0.0905 -0.1092  0.6527
  819PW      WM 2452   2.017   1.269   0.428 -0.3632  0.4451  0.3698
  820PW       W 2453   3.296   0.800   0.799  0.1265 -0.6796 -0.0626
  820PW      WP 2454   3.205   0.736   0.884 -0.2534  0.3102  0.4751
  820PW      WM 2455   3.337   0.818   0.932  0.4534 -0.8058 -0.1308
  821PW       W 2456   0.950   1.880   1.868 -0.5114  0.1457 -0.2460
  821PW      WP 2457   1.031   1.882   1.982 -0.3129  0.0596 -0.3778
  821PW      WM 2458   1.042   1.866   1.763 -0.1345 -0.4044  0.0935
  822PW       W 2459   1.662   0.519   4.642 -0.2392 -0.3121 -0.1845
  822PW      WP 2460   1.640   0.409   4.726  0.0872 -0.3545 -0.1358
  822PW      WM 2461   1.637   0.522   4.504 -0.1491  0.5662 -0.2520
  823PW       W 2462   0.630   0.230   0.608 -0.4586  0.1806  0.2144
  823PW      WP 2463   0.553   0.120   0.568  0.3053 -0.2355 -0.5263
  823PW      WM 2464   0.650   0.232   0.747 -0.2992 -0.1635  0.2075
  824PW       W 2465   4.420   4.120   1.524  0.1182  0.0994 -0.3539
  824PW      WP 2466   4.454   3.990   1.561 -0.4913 -0.0373 -0.1373
  824PW      WM 2467   4.534   4.197   1.554  0.0790  0.0749 -0.1228
  825PW       W 2468   0.775   4.418   2.697  0.3002 -0.0566  0.0234
  825PW      WP 2469   0.771   4.529   2.782 -0.1358  0.0040 -0.0519
  825PW      WM 2470   0.867   4.323   2.649  0.2361 -0.0694 -0.0756
  826PW       W 2471   4.524   1.784   1.643  0.0697  0.1016  0.0294
  826PW      WP 2472   4.645   1.725   1.678 -0.1331 -0.3665  0.0274
  826PW      WM 2473   4.441   1.827   1.538 -0.0405 -0.2669 -0.0507
  827PW       W 2474   4.685   3.307   4.419  0.0904 -0.3375  0.1967
  827PW      WP 2475   4.611   3.207   4.355 -0.1004  0.0031 -0.1738
  827PW      WM 2476   4.570   3.377   4.379  0.4198  0.0069 -0.2945
  828PW       W 2477   1.883   2.266   3.791 -0.1527 -0.1653 -0.3272
  828PW      WP 2478   1.961   2.378   3.762 -0.6179  0.2178 -0.2532
  828PW      WM 2479   1.934   2.224   3.915  0.2920  0.0857 -0.3978
  829PW       W 2480   4.009   4.286   0.158  0.3500 -0.2430 -0.3007
  829PW      WP 2481   4.021   4.348   0.033 -0.0294  0.1205 -0.1828
  829PW      WM 2482   3.897   4.273   0.240  0.1546 -0.1107 -0.5311
  830PW       W 2483   0.899   0.677   0.711  0.1507  0.7981  0.0269
  830PW      WP 2484   0.835   0.736   0.602 -0.1014 -0.1142 -0.4468
  830PW      WM 2485   0.999   0.579   0.711 -0.4481  0.0728 -0.1801
  831PW       W 2486   4.236   4.735   0.999  0.3873 -0.2489  0.2002
  831PW      WP 2487   4.112   4.753   1.062  0.1155 -0.4397 -0.2256
  831PW      WM 2488   4.262   4.635   0.905  0.0251  0.2381 -0.5325
  832PW       W 2489   0.598   2.270   4.236 -0.2068 -0.2388  0.0106
  832PW      WP 2490   0.723   2.313   4.191 -0.1828 -0.3010  0.0156
  832PW      WM 2491   0.582   2.174   4.136  0.2173  0.0113 -0.3377
  833PW       W 2492   0.410   3.217   0.833  0.5330  0.3612 -0.4983
  833PW      WP 2493   0.446   3.282   0.952  0.2896  0.0273 -0.2173
  833PW      WM 2494   0.544   3.247   0.803  0.6113  0.5288 -0.0682
  834PW       W 2495   3.871   2.243   4.499 -0.5214 -0.2591  0.3166
  834PW      WP 2496   3.874   2.265   4.361 -0.2981  0.4599  0.3803
  834PW      WM 2497   3.816   2.340   4.584 -0.0451  0.1071  0.2598
  835PW       W 2498   2.622   4.596   1.525 -0.2495 -0.0806 -0.0009
  835PW      WP 2499   2.730   4.527   1.468 -0.2652 -0.2951  0.2113
  835PW      WM 2500   2.736   4.588   1.605 -0.0508  0.3949 -0.1864
  836PW       W 2501   2.050   3.644   3.824 -0.1995  0.2759  0.3915
  836PW      WP 2502   1.982   3.638   3.702 -0.3470 -0.2581  0.4679
  836PW      WM 2503   2.158   3.556   3.833 -0.0118  0.3826 -0.2126
  837PW       W 2504   1.180   0.122   4.683 -0.1431 -0.0487 -0.2781
  837PW      WP 2505   1.176   0.223   4.585 -0.6510  0.2504 -0.0002
  837PW      WM 2506   1.312   0.153   4.718 -0.2368 -0.0286  0.1154
  838PW       W 2507   1.699   4.687   1.678  0.1839 -0.0616 -0.2386
  838PW      WP 2508   1.743   4.562   1.634  0.1430 -0.1452 -0.0552
  838PW      WM 2509   1.602   4.738   1.591  0.2978  0.1347 -0.2588
  839PW       W 2510   4.287   3.000   2.816  0.6978  0.5609  0.4140
  839PW      WP 2511   4.294   2.889   2.902 -0.0083  0.2942  0.2009
  839PW      WM 2512   4.245   3.058   2.696 -0.0721 -0.5394 -0.0428
  840PW       W 2513   0.355   0.046   4.312 -0.0008  0.1511 -0.0758
  840PW      WP 2514   0.331  -0.092   4.302  0.7417 -0.0449  0.0752
  840PW      WM 2515   0.275   0.161   4.314 -0.0754  0.1119  0.3186
  841PW       W 2516   2.399   4.155   1.657  0.0171 -0.8069 -0.6364
  841PW      WP 2517   2.444   4.141   1.789 -0.0213 -0.1276 -0.5063
  841PW      WM 2518   2.259   4.162   1.659 -0.1183  0.0628  0.5589
  842PW       W 2519   0.942   3.190   0.644  0.1116  0.1647 -0.1766
  842PW      WP 2520   0.824   3.193   0.719  0.2183 -0.0581  0.0200
  842PW      WM 2521   0.828   3.180   0.564 -0.0811 -0.1100  0.1011
  843PW       W 2522   4.710   1.035   1.683 -0.2078 -0.3488 -0.1937
  843PW      WP 2523   4.772   0.917   1.725  0.1258  0.0196  0.5971
  843PW      WM 2524   4.618   1.136   1.654  0.2044  0.1031 -0.0847
  844PW       W 2525   2.472   0.528   1.344 -0.0068 -0.1375  0.1444
  844PW      WP 2526   2.483   0.404   1.279  0.1027 -0.1521  0.1893
  844PW      WM 2527   2.541   0.450   1.437  0.4315  0.3330  0.2681
  845PW       W 2528   1.979   2.664   3.556 -0.3468 -0.2123  0.4090
  845PW      WP 2529   1.950   2.567   3.459 -0.0922  0.3648 -0.3733
  845PW      WM 2530   2.030   2.577   3.653  0.1718 -0.0073  0.3616
  846PW       W 2531   4.460   2.628   1.979 -0.1058  0.0007 -0.0333
  846PW      WP 2532   4.573   2.550   1.950  0.1045  0.3202 -0.1417
  846PW      WM 2533   4.442   2.630   1.840 -0.7767 -0.0705  0.0139
  847PW       W 2534   0.618   0.216   2.005  0.2693 -0.2460  0.4443
  847PW      WP 2535   0.627   0.137   2.120  0.1966 -0.2894  0.4209
  847PW      WM 2536   0.668   0.324   1.931 -0.1001  0.0140  0.5398
  848PW       W 2537   0.028   1.475   3.770  0.0115 -0.4124 -0.1178
  848PW      WP 2538   0.084   1.403   3.664  0.0585 -0.7884  0.1380
  848PW      WM 2539  -0.016   1.475   3.637 -0.1849  0.3283 -0.1105
  849PW       W 2540   1.988   4.243   2.726 -0.1580  0.0632 -0.1022
  849PW      WP 2541   2.128   4.239   2.734 -0.1553  0.2771  0.0708
  849PW      WM 2542   1.876   4.305   2.781 -0.0245  0.1227  0.1181
  850PW       W 2543   0.653   2.580   2.620 -0.0680  0.3791  0.3137
  850PW      WP 2544   0.526   2.632   2.645 -0.3199  0.0529 -0.1122
  850PW      WM 2545   0.610   2.538   2.746 -0.7260 -0.6009 -0.0795
  851PW       W 2546   1.576   0.214   0.200  0.1697 -0.1414  0.1498
  851PW      WP 2547   1.442   0.253   0.216  0.1846 -0.1306  0.2597
  851PW      WM 2548   1.644   0.269   0.091 -0.0839  0.2418  0.1594
  852PW       W 2549   1.135   0.798   2.531 -0.1029 -0.0767 -0.2412
  852PW      WP 2550   1.207   0.679   2.535 -0.2039 -0.1450  0.1905
  852PW      WM 2551   1.192   0.825   2.656 -0.0982  0.4343 -0.3262
  853PW       W 2552   2.185   2.714   0.844 -0.1189 -0.5063 -0.3107
  853PW      WP 2553   2.281   2.731   0.744  0.4172 -0.2757  0.1762
  853PW      WM 2554   2.172   2.657   0.971 -0.1624  0.2662  0.1084
  854PW       W 2555   4.537   2.099   0.368 -0.5631  0.2054  0.3598
  854PW      WP 2556   4.535   2.012   0.479  0.2945 -0.0946  0.2380
  854PW      WM 2557   4.504   2.228   0.326  0.1297  0.1921 -0.6592
  855PW       W 2558   2.881   3.734   4.670  0.1264  0.2429  0.1198
  855PW      WP 2559   2.913   3.739   4.534 -0.1927  0.3112  0.0353
  855PW      WM 2560   2.922   3.604   4.638  0.3624  0.3857 -0.2440
  856PW       W 2561   3.433   0.272   1.158  0.2771 -0.2646 -0.4160
  856PW      WP 2562   3.392   0.270   1.024  0.2214 -0.0434 -0.4081
  856PW      WM 2563   3.456   0.404   1.198 -0.1907 -0.3111  0.1979
  857PW       W 2564   3.701   2.409   3.046 -0.1331  0.0352  0.3731
  857PW      WP 2565   3.659   2.543   3.048 -0.0346  0.0796  0.0651
  857PW      WM 2566   3.795   2.446   2.950 -0.0899  0.0736  0.4296
  858PW       W 2567   3.315   1.534   2.812  0.0778  0.0655  0.0377
  858PW      WP 2568   3.177   1.542   2.793  0.0155  0.1107  0.4068
  858PW      WM 2569   3.321   1.454   2.927 -0.1161  0.0406  0.0339
  859PW       W 2570   2.752   4.334   3.555 -0.0944  0.1043 -0.0928
  859PW      WP 2571   2.629   4.270   3.573  0.0635 -0.3476 -0.3869
  859PW      WM 2572   2.750   4.287   3.687  0.1419  0.0451 -0.1038
  860PW       W 2573   3.498   1.038   2.778 -0.3573 -0.1046 -0.2769
  860PW      WP 2574   3.558   0.972   2.886 -0.2758  0.0468 -0.2264
  860PW      WM 2575   3.511   1.146   2.690 -0.4993  0.1768  0.0188
  861PW       W 2576   1.953   2.862   0.006  0.4845  0.3287 -0.3729
  861PW      WP 2577   1.936   2.767   0.108 -0.0328  0.4222 -0.3374
  861PW      WM 2578   1.851   2.844  -0.088 -0.6638  0.5254  0.5429
  862PW       W 2579   1.234   0.408   4.339  0.4364 -0.0667 -0.1574
  862PW      WP 2580   1.186   0.505   4.250  0.2100 -0.0406 -0.0179
  862PW      WM 2581   1.198   0.383   4.472  0.1942 -0.0385 -0.2110
  863PW       W 2582   3.733   1.237   4.515 -0.5715 -0.3496  0.2960
  863PW      WP 2583   3.718   1.314   4.631 -0.0518  0.2332  0.0474
  863PW      WM 2584   3.816   1.194   4.412 -0.5630 -0.4081  0.3278
  864PW       W 2585   1.942   3.208   0.741 -0.3921 -0.3312 -0.2688
  864PW      WP 2586   2.001   3.202   0.614 -0.5121 -0.0632 -0.3470
  864PW      WM 2587   1.916   3.339   0.700  0.4589 -0.1217 -0.3638
  865PW       W 2588   2.318   2.940   4.400 -0.1851  0.0597 -0.3757
  865PW      WP 2589   2.373   3.053   4.340  0.1286  0.2203  0.1324
  865PW      WM 2590   2.230   2.852   4.464  0.1847  0.0501  0.2204
  866PW       W 2591   1.189   1.708   1.459  0.3248 -0.2542  0.1095
  866PW      WP 2592   1.133   1.835   1.442  0.0715 -0.4057 -0.4765
  866PW      WM 2593   1.126   1.621   1.549 -0.0318 -0.2207 -0.0835
  867PW       W 2594   1.120   3.431   3.847 -0.0516  0.1492 -0.2448
  867PW      WP 2595   1.079   3.302   3.885 -0.3597  0.3660  0.2956
  867PW      WM 2596   1.074   3.534   3.765  0.0745  0.2454 -0.1981
  868PW       W 2597   3.390   3.626   0.841  0.1482  0.3062  0.0565
  868PW      WP 2598   3.260   3.615   0.790  0.3446 -0.3256 -0.5054
  868PW      WM 2599   3.419   3.761   0.821  0.5265  0.2507  0.1302
  869PW       W 2600   3.280   4.782   2.918 -0.0525  0.1065  0.4584
  869PW      WP 2601   3.205   4.715   3.016 -0.0124  0.1685  0.5326
  869PW      WM 2602   3.299   4.912   2.869  0.0414 -0.0091  0.1606
  870PW       W 2603   4.401   3.446   2.623  0.2871  0.3206 -0.0860
  870PW      WP 2604   4.322   3.351   2.688  0.4860  0.2323  0.0400
  870PW      WM 2605   4.320   3.434   2.509 -0.4461 -0.3280  0.3775
  871PW       W 2606   3.257   0.255   0.738  0.0020  0.1075 -0.1487
  871PW      WP 2607   3.128   0.200   0.734  0.0320  0.0354 -0.4032
  871PW      WM 2608   3.312   0.252   0.866  0.3794 -0.0331 -0.2967
  872PW       W 2609   0.155   2.210   3.243  0.3706 -0.2676  0.3187
  872PW      WP 2610   0.049   2.263   3.317  0.4811  0.1392  0.2179
  872PW      WM 2611   0.179   2.335   3.185 -0.3094 -0.2031  0.0553
  873PW       W 2612   2.028   1.394   3.609  0.2992 -0.0905  0.1847
  873PW      WP 2613   2.110   1.506   3.625 -0.1818  0.3448 -0.0444
  873PW      WM 2614   2.010   1.448   3.482  0.7726 -0.1086  0.0859
  874PW       W 2615   1.489   1.971   3.646  0.1678 -0.3764  0.2931
  874PW      WP 2616   1.480   1.924   3.778  0.0207  0.1329  0.4942
  874PW      WM 2617   1.364   2.035   3.649  0.2778 -0.0682 -0.2374
  875PW       W 2618   0.377   0.989   2.525 -0.4293  0.0043  0.2909
  875PW      WP 2619   0.368   1.049   2.399 -0.1837 -0.0943  0.2198
  875PW      WM 2620   0.426   0.901   2.622  0.3362  0.1452  0.1165
  876PW       W 2621   2.548   2.277   0.771  0.1237  0.0137 -0.1419
  876PW      WP 2622   2.457   2.308   0.872  0.3116 -0.3866  0.1868
  876PW      WM 2623   2.631   2.301   0.880 -0.1816 -0.1127  0.1398
  877PW       W 2624   3.504   3.561   2.046  0.1434  0.4361 -0.2182
  877PW      WP 2625   3.557   3.685   2.006  0.2557  0.4649 -0.0026
  877PW      WM 2626   3.500   3.490   1.925 -0.4519 -0.0639  0.0284
  878PW       W 2627   0.102   4.198   0.333 -0.0679  0.8148 -0.0340
  878PW      WP 2628  -0.034   4.226   0.351 -0.2457  0.0602  0.2699
  878PW      WM 2629   0.140   4.146   0.209  0.1415  0.0467  0.2771
  879PW       W 2630   4.330   3.380   0.146 -0.2125 -0.2855 -0.2683
  879PW      WP 2631   4.346   3.487   0.058 -0.2484 -0.0403  0.0060
  879PW      WM 2632   4.241   3.303   0.223 -0.3932  0.2027  0.0693
  880PW       W 2633   4.210   1.558   2.633  0.3834  0.7322  0.2060
  880PW      WP 2634   4.089   1.504   2.586  0.7474 -0.0840 -0.0293
  880PW      WM 2635   4.244   1.611   2.508  0.4254 -0.1233 -0.2410
  881PW       W 2636   4.711   3.075   2.534 -0.1075  0.1288  0.0979
  881PW      WP 2637   4.792   3.189   2.526 -0.0011  0.0583  0.1428
  881PW      WM 2638   4.804   3.017   2.620 -0.0791 -0.2566 -0.1598
  882PW       W 2639   1.586   3.856   2.143 -0.2282  0.2177 -0.2258
  882PW      WP 2640   1.611   3.986   2.187 -0.1434  0.0667  0.2576
  882PW      WM 2641   1.497   3.768   2.081 -0.0933  0.1540 -0.3366
  883PW       W 2642   4.187   1.018   1.084  0.3158  0.3764  0.1556
  883PW      WP 2643   4.053   0.994   1.051  0.4711 -0.1506 -0.2717
  883PW      WM 2644   4.188   0.908   1.170 -0.1356 -0.1467 -0.3971
  884PW       W 2645   1.855   4.579   3.690  0.1239 -0.4922  0.3301
  884PW      WP 2646   1.884   4.714   3.718  0.4674 -0.4730 -0.0230
  884PW      WM 2647   1.978   4.525   3.652  0.3150 -0.3570  0.6926
  885PW       W 2648   2.396   1.742   4.497 -0.0347 -0.2315 -0.1010
  885PW      WP 2649   2.498   1.823   4.547 -0.1827  0.2056 -0.4311
  885PW      WM 2650   2.280   1.817   4.522  0.1393  0.0100  0.0318
  886PW       W 2651   3.584   4.648   2.209 -0.2133 -0.2386  0.2530
  886PW      WP 2652   3.663   4.649   2.325  0.1521  0.6363  0.0946
  886PW      WM 2653   3.605   4.600   2.079 -0.0417  0.2433  0.0743
  887PW       W 2654   2.080   2.111   4.171 -0.0234  0.4848 -0.0872
  887PW      WP 2655   2.001   2.184   4.082 -0.0910 -0.0030 -0.4801
  887PW      WM 2656   2.132   2.059   4.052 -0.0701 -0.0421  0.0932
  888PW       W 2657   1.096   3.158   1.301 -0.3780 -0.3876  0.1116
  888PW      WP 2658   1.151   3.253   1.214  0.6166 -0.4636  0.5028
  888PW      WM 2659   1.132   3.075   1.408  0.4471 -0.4218 -0.1134
  889PW       W 2660   3.027   3.136   1.025  0.4026 -0.0769  0.1211
  889PW      WP 2661   3.126   3.068   0.954 -0.0841 -0.3324 -0.4150
  889PW      WM 2662   2.965   3.192   1.137  0.6175 -0.2350  0.3309
  890PW       W 2663   0.279   4.752   0.487 -0.0613  0.4939 -0.4751
  890PW      WP 2664   0.187   4.700   0.579  0.4300 -0.0553 -0.2129
  890PW      WM 2665   0.370   4.844   0.538 -0.0529  0.1787  0.2143
  891PW       W 2666   0.755   2.049   2.432 -0.1179 -0.1694 -0.1677
  891PW      WP 2667   0.841   2.140   2.494  0.1335 -0.5064  0.0231
  891PW      WM 2668   0.696   2.176   2.426  0.1719 -0.0198 -0.1014
  892PW       W 2669   1.253   0.056   2.537  0.3815 -0.0719 -0.0808
  892PW      WP 2670   1.220  -0.040   2.633  0.1724 -0.2868 -0.3493
  892PW      WM 2671   1.246   0.186   2.588  0.1349 -0.1816  0.2030
  893PW       W 2672   4.460   2.090   4.655  0.2885 -0.2553 -0.2985
  893PW      WP 2673   4.566   2.166   4.604  0.5657 -0.3763  0.0445
  893PW      WM 2674   4.587   2.063   4.603  0.1909 -0.4274 -0.4592
  894PW       W 2675   3.946   1.452   3.475  0.2514 -0.2012 -0.0810
  894PW      WP 2676   3.911   1.532   3.367 -0.0728 -0.2943 -0.0589
  894PW      WM 2677   3.844   1.547   3.487  0.4393 -0.0127  0.1657
  895PW       W 2678   1.638   4.428   0.611 -0.2939 -0.2028  0.1296
  895PW      WP 2679   1.582   4.523   0.697 -0.1763 -0.0461  0.0392
  895PW      WM 2680   1.588   4.408   0.740 -0.4949 -0.4813  0.0201
  896PW       W 2681   3.549   4.494   3.233  0.1538 -0.0735  0.5527
  896PW      WP 2682   3.623   4.443   3.126 -0.1571  0.0188  0.2761
  896PW      WM 2683   3.413   4.467   3.212  0.1172  0.3695 -0.3121
  897PW       W 2684   0.219   2.749   4.146  0.1294 -0.2815 -0.1637
  897PW      WP 2685   0.248   2.676   4.262  0.2371  0.0949  0.0695
  897PW      WM 2686   0.348   2.702   4.119 -0.0206 -0.5925 -0.4224
  898PW       W 2687   1.532   2.819   4.596  0.6246 -0.1257  0.7522
  898PW      WP 2688   1.606   2.936   4.619  0.4269  0.4297 -0.4297
  898PW      WM 2689   1.455   2.733   4.675 -0.0750 -0.5565 -0.1501
  899PW       W 2690   0.740   0.299   3.372  0.1493 -0.1100  0.0271
  899PW      WP 2691   0.745   0.336   3.508 -0.4067 -0.1385  0.0873
  899PW      WM 2692   0.874   0.310   3.411  0.4626 -1.0182 -0.4286
  900PW       W 2693   1.086   1.091   0.690 -0.0496 -0.1844  0.6018
  900PW      WP 2694   1.104   1.153   0.566  0.0279 -0.8846  0.1934
  900PW      WM 2695   0.957   1.069   0.641 -0.0077  0.2462  0.1966
  901PW       W 2696   3.650   4.789   3.638  0.1295 -0.2029  0.6069
  901PW      WP 2697   3.771   4.842   3.684  0.3760  0.0981 -0.1838
  901PW      WM 2698   3.515   4.824   3.650 -0.0640 -0.4664 -0.1257
  902PW       W 2699   1.863   3.075   4.323 -0.1464 -0.2899 -0.2225
  902PW      WP 2700   1.868   3.015   4.450 -0.0376  0.1771  0.0218
  902PW      WM 2701   1.726   3.090   4.348 -0.0327  0.2342  0.4934
  903PW       W 2702   0.570   2.429   0.490 -0.5675  0.0324 -0.6908
  903PW      WP 2703   0.624   2.543   0.551 -1.0467 -0.0741  0.1256
  903PW      WM 2704   0.688   2.419   0.416  0.0455  0.5502  0.0176
  904PW       W 2705   1.410   4.245   3.905 -0.1500 -0.0237  0.0729
  904PW      WP 2706   1.431   4.288   4.036  0.1100  0.2213 -0.0378
  904PW      WM 2707   1.443   4.115   3.947 -0.0430  0.0572  0.2510
  905PW       W 2708   3.091   3.699   1.830  0.3592 -0.1630 -0.2166
  905PW      WP 2709   3.071   3.831   1.871  0.4635 -0.3563  0.7540
  905PW      WM 2710   3.013   3.664   1.718 -0.4331 -0.2339  0.2588
  906PW       W 2711   1.238   1.294   2.398  0.1813 -0.3744 -0.3600
  906PW      WP 2712   1.202   1.183   2.476 -0.0397  0.0913  0.3225
  906PW      WM 2713   1.104   1.296   2.358  0.1518 -0.1225 -0.2779
  907PW       W 2714   0.046   0.963   0.641  0.1563  0.0624  0.4698
  907PW      WP 2715   0.017   0.852   0.721  0.2699 -0.0391  0.3742
  907PW      WM 2716  -0.078   1.024   0.661  0.1490  0.1826  0.1323
  908PW       W 2717   2.294   0.769   0.430 -0.1593  0.0329  0.3165
  908PW      WP 2718   2.346   0.899   0.435 -0.3001  0.0877  0.5278
  908PW      WM 2719   2.316   0.758   0.568 -0.4274  0.2335  0.3839
  909PW       W 2720   0.864   4.196   3.623  0.0467  0.1607 -0.3380
  909PW      WP 2721   0.951   4.091   3.589 -0.0596  0.0092 -0.1663
  909PW      WM 2722   0.846   4.290   3.522 -0.0568  0.0560 -0.4200
  910PW       W 2723   0.253   2.855   2.800 -0.3624  0.1378  0.3082
  910PW      WP 2724   0.172   2.960   2.756 -0.2921  0.2988  0.5356
  910PW      WM 2725   0.310   2.749   2.730  0.1025  0.2736  0.4376
  911PW       W 2726   0.662   2.748   4.147  0.0216  0.0257 -0.2308
  911PW      WP 2727   0.536   2.687   4.133  0.0641 -0.2059  0.1927
  911PW      WM 2728   0.707   2.696   4.025  0.0810 -0.1137 -0.1518
  912PW       W 2729   1.365   0.720   0.259 -0.0125 -0.0541  0.0821
  912PW      WP 2730   1.288   0.812   0.185 -0.0876 -0.2497 -0.0968
  912PW      WM 2731   1.436   0.650   0.160 -0.2087  0.0409 -0.1406
  913PW       W 2732   3.308   0.686   1.612  0.4814  0.2705 -0.2952
  913PW      WP 2733   3.209   0.588   1.628  0.3146  0.4355 -0.2697
  913PW      WM 2734   3.297   0.775   1.719  0.1039 -0.7829  0.8303
  914PW       W 2735   2.028   2.265   0.671  0.3759  0.3577  0.0800
  914PW      WP 2736   1.985   2.136   0.704  0.0034  0.2487 -0.5989
  914PW      WM 2737   1.931   2.309   0.762  0.0790 -0.0361 -0.0093
  915PW       W 2738   4.080   4.330   1.963 -0.1231 -0.6437 -0.1625
  915PW      WP 2739   4.216   4.363   1.959 -0.2067  0.1894  0.4511
  915PW      WM 2740   4.070   4.362   2.099  0.3254  0.1784 -0.2400
  916PW       W 2741   0.838   3.791   0.127 -0.0134  0.3895 -0.1502
  916PW      WP 2742   0.788   3.749   0.003  0.1867 -0.4274 -0.0289
  916PW      WM 2743   0.762   3.871   0.213  0.2653  0.7057 -0.1734
  917PW       W 2744   1.023   2.704   3.063 -0.1387 -0.0316  0.1248
  917PW      WP 2745   0.913   2.787   3.035  0.1123  0.4514  0.4123
  917PW      WM 2746   1.156   2.746   3.066 -0.0173 -0.3723  0.0250
  918PW       W 2747   2.107   1.857   2.616 -0.0286 -0.2143 -0.5373
  918PW      WP 2748   2.193   1.786   2.699 -0.2819 -0.3291 -0.3607
  918PW      WM 2749   2.136   1.849   2.479  0.6898  0.1035 -0.4647
  919PW       W 2750   0.826   2.542   4.641 -0.1262  0.2867 -0.1615
  919PW      WP 2751   0.779   2.647   4.721 -0.4348  0.2710 -0.3063
  919PW      WM 2752   0.883   2.512   4.517  0.1729  0.2356 -0.0239
  920PW       W 2753   1.414   4.266   1.829 -0.5356  0.2071 -0.2073
  920PW      WP 2754   1.424   4.348   1.716 -0.0585  0.5498  0.0394
  920PW      WM 2755   1.387   4.395   1.877 -0.2793  0.3011 -0.2958
  921PW       W 2756   0.589   3.409   4.666  0.1644  0.0186 -0.0095
  921PW      WP 2757   0.583   3.343   4.790  0.3389  0.3530  0.1984
  921PW      WM 2758   0.546   3.498   4.567 -0.1568 -0.1909 -0.0759
  922PW       W 2759   4.294   1.598   3.092 -0.1750  0.0503  0.0337
  922PW      WP 2760   4.276   1.469   3.143  0.4045 -0.0505  0.0648
  922PW      WM 2761   4.278   1.683   3.203 -0.3572 -0.1683  0.1875
  923PW       W 2762   3.475   3.463   4.169 -0.0374 -0.0511 -0.2355
  923PW      WP 2763   3.385   3.509   4.266 -0.0413 -0.7909  0.2009
  923PW      WM 2764   3.549   3.350   4.133  0.5490  0.2084 -0.0192
  924PW       W 2765   1.838   0.667   0.335  0.3185  0.5415  0.1108
  924PW      WP 2766   1.708   0.627   0.369  0.4484 -0.0177  0.0666
  924PW      WM 2767   1.964   0.669   0.276  0.2174  0.0488 -0.1969
  925PW       W 2768   2.344   2.317   2.794 -0.5580  0.0848  0.0244
  925PW      WP 2769   2.363   2.265   2.923 -0.0465 -0.0519 -0.0761
  925PW      WM 2770   2.411   2.409   2.874 -0.3472  0.2913 -0.3545
  926PW       W 2771   4.597   1.716   0.613  0.2941 -0.0387  0.0489
  926PW      WP 2772   4.725   1.700   0.558  0.5096  0.5129  0.2944
  926PW      WM 2773   4.589   1.850   0.573  0.3335  0.1371  0.5491
  927PW       W 2774   0.650   2.856   3.501 -0.4373  0.2191  0.2060
  927PW      WP 2775   0.753   2.951   3.491 -0.4775  0.2640 -0.5663
  927PW      WM 2776   0.680   2.722   3.474 -0.3366  0.3202 -0.3196
  928PW       W 2777   2.973   3.119   0.495 -0.0743  0.6552 -0.3864
  928PW      WP 2778   3.100   3.128   0.554  0.1956 -0.2995 -0.6118
  928PW      WM 2779   2.871   3.031   0.533  0.1626  0.5572  0.1242
  929PW       W 2780   3.235   1.250   3.153 -0.0062 -0.7433 -0.3324
  929PW      WP 2781   3.243   1.318   3.031  0.0119  0.3776  0.1429
  929PW      WM 2782   3.233   1.121   3.207  0.2746 -0.7053 -0.2141
  930PW       W 2783   4.648   2.601   3.294  0.1661  0.4272  0.2449
  930PW      WP 2784   4.652   2.599   3.154 -0.3174  0.8007  0.1937
  930PW      WM 2785   4.700   2.559   3.417 -0.2383  0.1173  0.3380
  931PW       W 2786   2.568   1.770   2.034  0.0285  0.0942  0.0750
  931PW      WP 2787   2.706   1.788   2.016 -0.0356  0.9254 -0.0565
  931PW      WM 2788   2.542   1.859   2.139 -0.6949  0.0788 -0.0273
  932PW       W 2789   2.269   4.650   2.989  0.0905 -0.1569 -0.3049
  932PW      WP 2790   2.360   4.751   2.956  0.5917 -0.1955  0.5748
  932PW      WM 2791   2.391   4.597   2.946  0.2703 -0.0133 -0.0143
  933PW       W 2792   2.845   0.085   0.705 -0.2018  0.0971  0.6891
  933PW      WP 2793   2.745   0.144   0.628 -0.3223 -0.5335  0.2693
  933PW      WM 2794   2.975   0.138   0.705 -0.1611  0.1823 -0.2096
  934PW       W 2795   4.583   2.530   0.015  0.0340  0.2253  0.1218
  934PW      WP 2796   4.465   2.597   0.049 -0.0814 -0.2008  0.7956
  934PW      WM 2797   4.721   2.550  -0.003  0.0487 -0.0955 -0.4260
  935PW       W 2798   2.183   1.480   4.154  0.2266  0.2441 -0.1381
  935PW      WP 2799   2.109   1.421   4.257  0.0106  0.5935 -0.0706
  935PW      WM 2800   2.310   1.464   4.097  0.3604  0.4967  0.0599
  936PW       W 2801   4.652   2.244   1.486  0.0087  0.0282  0.1489
  936PW      WP 2802   4.729   2.332   1.563  0.1503  0.2746 -0.2349
  936PW      WM 2803   4.613   2.353   1.408 -0.2281  0.2615  0.5494
  937PW       W 2804   3.723   3.122   2.221  0.0339 -0.0705 -0.2246
  937PW      WP 2805   3.665   3.146   2.347 -0.1707 -1.0094 -0.0459
  937PW      WM 2806   3.694   3.120   2.084 -0.4662  0.4903 -0.1810
  938PW       W 2807   3.858   1.464   1.936 -0.5839  0.1627  0.1896
  938PW      WP 2808   3.971   1.391   1.972 -0.6454  0.0398  0.1392
  938PW      WM 2809   3.777   1.366   1.877  0.1624 -0.2327 -0.3933
  939PW       W 2810   0.081   4.158   1.671  0.0590  0.0156 -0.1168
  939PW      WP 2811   0.111   4.030   1.623 -0.0586  0.0020 -0.1598
  939PW      WM 2812   0.038   4.256   1.762  0.0993 -0.0273 -0.0506
  940PW       W 2813   4.613   3.738   2.957 -0.2980  0.4340 -0.0746
  940PW      WP 2814   4.702   3.775   2.855  0.3827  0.2702  0.3762
  940PW      WM 2815   4.657   3.795   3.077  0.1719 -0.0392  0.0252
  941PW       W 2816   4.565   2.213   3.690  0.5306 -0.1056  0.0102
  941PW      WP 2817   4.443   2.147   3.709  0.4623 -0.0142 -0.0932
  941PW      WM 2818   4.533   2.224   3.826 -0.2180 -0.2319 -0.1029
  942PW       W 2819   4.186   1.709   0.271  0.0193 -0.0490 -0.3016
  942PW      WP 2820   4.228   1.585   0.220  0.6957 -0.1209  0.2419
  942PW      WM 2821   4.168   1.845   0.246 -0.3215 -0.0502 -0.1362
  943PW       W 2822   1.182   1.830   2.324  0.1438  0.2427 -0.3322
  943PW      WP 2823   1.111   1.874   2.437  0.0394 -0.2725 -0.1618
  943PW      WM 2824   1.082   1.910   2.266 -0.4373  0.1231  0.3292
  944PW       W 2825   3.112   3.310   0.057 -0.0048 -0.0203  0.0846
  944PW      WP 2826   3.113   3.448   0.032  0.0320 -0.0597 -0.1574
  944PW      WM 2827   2.976   3.288   0.080  0.0179 -0.0516  0.1988
  945PW       W 2828   3.128   3.984   4.329  0.4706  0.0903  0.5002
  945PW      WP 2829   3.126   4.121   4.357 -0.0433  0.2603 -0.0917
  945PW      WM 2830   3.027   3.913   4.396  0.0771 -0.4177 -0.4080
  946PW       W 2831   1.261   3.506   1.720  0.1025 -0.2836 -0.0472
  946PW      WP 2832   1.376   3.443   1.768  0.0342 -0.2617  0.1591
  946PW      WM 2833   1.167   3.402   1.720 -0.0700 -0.1466  0.2833
  947PW       W 2834   3.923   3.172   0.519  0.1204 -0.0952 -0.1169
  947PW      WP 2835   3.969   3.085   0.419 -0.3204 -0.1274 -0.3171
  947PW      WM 2836   3.904   3.158   0.657  0.0606 -0.7332 -0.1531
  948PW       W 2837   2.643   2.060   3.289 -0.1225 -0.0022 -0.0158
  948PW      WP 2838   2.538   2.051   3.381 -0.1227 -0.2634 -0.0328
  948PW      WM 2839   2.771   2.111   3.316 -0.1285 -0.1824  0.4731
  949PW       W 2840   2.506   3.853   0.611  0.2586 -0.3760  0.0564
  949PW      WP 2841   2.473   3.921   0.493 -0.1365 -0.4146  0.1260
  949PW      WM 2842   2.432   3.786   0.710  0.0919 -0.2692  0.0103
  950PW       W 2843   0.166   1.501   1.590  0.0070 -0.0238  0.0920
  950PW      WP 2844   0.073   1.548   1.497 -0.0552  0.2717  0.2873
  950PW      WM 2845   0.190   1.632   1.633 -0.2936  0.1861 -0.2995
  951PW       W 2846   2.965   3.013   3.574 -0.1238 -0.2087  0.2635
  951PW      WP 2847   2.857   2.927   3.550 -0.1304 -0.1607  0.1041
  951PW      WM 2848   3.095   3.042   3.616 -0.1282 -0.4692  0.4933
  952PW       W 2849   3.481   3.621   3.686 -0.1588  0.0671 -0.0366
  952PW      WP 2850   3.396   3.717   3.630  0.1390  0.0883 -0.5253
  952PW      WM 2851   3.598   3.551   3.653 -0.2042  0.1604 -0.4608
  953PW       W 2852   2.000   0.174   1.041  0.0818 -0.5040  0.0164
  953PW      WP 2853   1.932   0.053   1.024 -0.1538 -0.3746 -0.0008
  953PW      WM 2854   1.913   0.200   0.934  0.4737  0.3233 -0.2086
  954PW       W 2855   3.256   0.746   2.406  0.2987  0.2128  0.0601
  954PW      WP 2856   3.204   0.773   2.533  0.1006 -0.3534  0.1331
  954PW      WM 2857   3.127   0.795   2.385  0.1953 -0.0021  0.1657
  955PW       W 2858   0.667   3.782   2.083  0.2928 -0.3092  0.1340
  955PW      WP 2859   0.746   3.868   2.161  0.0114 -0.2578  0.3827
  955PW      WM 2860   0.609   3.776   1.956  0.1881 -0.5257  0.1868
  956ION    NA+ 2861   3.726   2.610   0.102  0.0891  0.1112  0.0592
  957ION    NA+ 2862   0.469   2.581   3.138 -0.1537  0.1870 -0.1084
  958ION    NA+ 2863   3.365   0.983   1.222  0.3495  0.2285 -0.3523
  959ION    CL- 2864   2.057   3.604   3.329 -0.0910  0.1379  0.1285
  960ION    CL- 2865   2.825   0.685   2.847 -0.0140  0.2834 -0.1494
  961ION    CL- 2866   3.849   4.703   4.749 -0.1778  0.0509  0.1701
   4.79088   4.79088   4.79088
