# Supplementary material for: Scalable Constant pH Molecular Dynamics in GROMACS
Source: J Chem Theory Comput. 2022 Sep 21;18(10):6148–60. doi: 10.1021/acs.jctc.2c00516 (PMC9558312; doi:10.1021/acs.jctc.2c00516)
Supplement: Supplementary file 1 — ct2c00516_si_001.zip [file ct2c00516_si_001.zip › SI_constant_ph_gromacs/input_MARTINI/calibration_triHis/triHis.itp]

; MARTINI (martini22) Coarse Grained topology file for "triHis"
; Created by py version 2.4 
; Using the following options:  -f his_aa.pdb -name triHis -o topol.top -x triHis_cg.pdb -ff martini22 -nt -ss C
; Sequence:
; AHA
; Secondary Structure:
; CCC

[ moleculetype ]
; Name         Exclusions
triHis            1

[ atoms ]
    1    P4     1   ALA    BB     1  0.0000 ; C
    2    P5     2   HIS    BB     2  0.0000 ; C
    3   SC4     2   HIS   SC1     3  0.0000 ; C
    4   SP1     2   HIS   SC2     4  0.0000 ; C
    5   SP1     2   HIS   SC3     5  0.0001 ; C
    6    P4     3   ALA    BB     6  0.0000 ; C

[ bonds ]
; Backbone bonds
    1     2      1   0.35000  1250 ; ALA(C)-HIS(C)
    2     6      1   0.35000  1250 ; HIS(C)-ALA(C)
; Sidechain bonds
    2     3      1   0.32000  7500 ; HIS

[ constraints ]
    3     4      1   0.27000 ; HIS
    3     5      1   0.27000 ; HIS
    4     5      1   0.27000 ; HIS

[ angles ]
; Backbone angles
    1     2     6      2    127    20 ; ALA(C)-HIS(C)-ALA(C)
; Backbone-sidechain angles
    1     2     3      2    100    25 ; ALA(C)-HIS(C) SBB
; Sidechain angles
    2     3     4      2    150    50 ; HIS
    2     3     5      2    150    50 ; HIS

[ dihedrals ]
; Backbone dihedrals
; Sidechain improper dihedrals
    2     4     5     3      2      0    50 ; HIS
