# Supplementary material for: Scalable Constant pH Molecular Dynamics in GROMACS
Source: J Chem Theory Comput. 2022 Sep 21;18(10):6148–60. doi: 10.1021/acs.jctc.2c00516 (PMC9558312; doi:10.1021/acs.jctc.2c00516)
Supplement: Supplementary file 1 — ct2c00516_si_001.zip [file ct2c00516_si_001.zip › SI_constant_ph_gromacs/input_MARTINI/calibration_triAsp/eq.gro]

Martini triAsp in water
 2867
    1ALA     BB    1   4.414   4.788   0.348 -0.0726  0.0244  0.1759
    2ASP     BB    2   4.104   4.901   0.268 -0.1598  0.0361  0.2597
    2ASP    SC1    3   4.057   5.168   0.465  0.2674  0.2464 -0.3505
    3ALA     BB    4   3.967   4.917  -0.015 -0.1519  0.1617  0.0181
  238BUF      W  707   4.710   4.393   0.589 -0.1733  0.3617  0.0337
    4PW       W    5   2.736   4.297   2.800  0.1285  0.2199 -0.4939
    4PW      WP    6   2.651   4.326   2.693 -0.1488 -0.7908 -0.6835
    4PW      WM    7   2.710   4.177   2.867 -0.3667  0.1198 -0.8070
    5PW       W    8   2.446   3.881   2.906  0.0808 -0.1210 -0.2637
    5PW      WP    9   2.513   4.001   2.880  0.1779 -0.0981  0.0413
    5PW      WM   10   2.324   3.938   2.944  0.4073  0.5830 -0.0485
    6PW       W   11   2.051   4.474   1.605  0.2970  0.2445 -0.0435
    6PW      WP   12   2.044   4.605   1.554  0.3803  0.3698  0.2396
    6PW      WM   13   1.976   4.419   1.500  0.0318  0.3657  0.0705
    7PW       W   14   3.511   3.953   1.986 -0.3408  0.2163  0.2398
    7PW      WP   15   3.423   4.029   1.908 -0.1313  0.1697 -0.0677
    7PW      WM   16   3.457   4.082   1.981  0.3128  0.5586 -0.4116
    8PW       W   17   0.143   4.371   4.565 -0.0307  0.0754  0.0656
    8PW      WP   18   0.229   4.476   4.601  0.2096 -0.2225  0.4753
    8PW      WM   19   0.023   4.391   4.633 -0.4976 -0.5733 -0.4032
    9PW       W   20   1.243   1.385   2.618  0.3463  0.1761  0.2976
    9PW      WP   21   1.281   1.250   2.631 -0.5349 -0.1344  0.5424
    9PW      WM   22   1.137   1.455   2.675  0.3164 -0.0374  0.5221
   10PW       W   23   3.923   1.416   0.132 -0.1748  0.2234  0.0657
   10PW      WP   24   4.018   1.469   0.220  0.3225 -0.6927  0.2400
   10PW      WM   25   3.846   1.497   0.047 -0.0107  0.0199 -0.3084
   11PW       W   26   0.245   3.989   3.838  0.5174  0.2379 -0.1547
   11PW      WP   27   0.117   4.036   3.808  0.1010 -0.3845  0.3307
   11PW      WM   28   0.299   3.963   3.711  0.1636 -0.4254 -0.2303
   12PW       W   29   4.224   0.760   1.119  0.1905 -0.2097 -0.1870
   12PW      WP   30   4.299   0.863   1.179  0.0962 -0.2554  0.0191
   12PW      WM   31   4.197   0.623   1.129 -0.0417 -0.1604  0.4844
   13PW       W   32   0.267   3.810   1.865 -0.0663  0.1518 -0.1263
   13PW      WP   33   0.402   3.786   1.894 -0.0351  0.1348 -0.2725
   13PW      WM   34   0.223   3.691   1.924  0.4070  0.2365  0.5425
   14PW       W   35   1.389   1.164   4.049 -0.0183  0.0348  0.1467
   14PW      WP   36   1.261   1.175   3.993 -0.0885  0.1491  0.3193
   14PW      WM   37   1.476   1.247   3.978  0.3186 -0.2152  0.2299
   15PW       W   38   2.474   2.327   1.355  0.0026 -0.0179  0.1535
   15PW      WP   39   2.364   2.248   1.393 -0.0232  0.0053  0.1280
   15PW      WM   40   2.357   2.403   1.365 -0.0564 -0.1337  0.6608
   16PW       W   41   2.632   2.957   4.475 -0.0323  0.0587 -0.3781
   16PW      WP   42   2.550   3.007   4.578  0.3844  0.2582 -0.1088
   16PW      WM   43   2.494   2.940   4.495  0.0222 -0.1343 -0.0850
   17PW       W   44   2.845   0.532   2.096 -0.0310 -0.3516  0.2451
   17PW      WP   45   2.810   0.408   2.152  0.3574 -0.5465  0.1055
   17PW      WM   46   2.966   0.530   2.167 -0.0451 -0.0401  0.2952
   18PW       W   47   1.374   2.890   0.019  0.0973 -0.0490 -0.4468
   18PW      WP   48   1.390   2.756   0.056 -0.3824 -0.2295 -0.7595
   18PW      WM   49   1.468   2.986  -0.021  0.5552 -0.1210  0.2512
   19PW       W   50   0.058   0.139   4.387  0.2157  0.3393 -0.2711
   19PW      WP   51   0.182   0.187   4.430  0.8351 -0.6280 -0.5677
   19PW      WM   52  -0.069   0.162   4.331  0.0183 -0.0582 -0.0488
   20PW       W   53   0.214   2.371   0.552  0.3976  0.1454 -0.0280
   20PW      WP   54   0.292   2.449   0.639  0.2529 -0.1892  0.4544
   20PW      WM   55   0.287   2.315   0.447  0.2531 -0.1697  0.0256
   21PW       W   56   1.169   2.885   0.984  0.0510  0.0333  0.1144
   21PW      WP   57   1.120   2.953   1.096  0.0151 -0.2578  0.2884
   21PW      WM   58   1.272   2.935   0.902 -0.0015 -0.2228 -0.1265
   22PW       W   59   4.141   4.574   4.354  0.5821  0.1866 -0.6102
   22PW      WP   60   4.275   4.535   4.349  0.5507 -0.2229  0.0627
   22PW      WM   61   4.153   4.474   4.452 -0.5494  0.2605 -0.2123
   23PW       W   62   4.349   1.344   2.973  0.2243 -0.8134 -0.1291
   23PW      WP   63   4.401   1.301   3.096  0.5129  0.5687  0.4877
   23PW      WM   64   4.242   1.308   2.891 -0.1975 -0.1136  0.0061
   24PW       W   65   1.512   4.803   3.349  0.0072  0.0170 -0.0214
   24PW      WP   66   1.422   4.888   3.283  0.1736  0.1786 -0.0512
   24PW      WM   67   1.557   4.714   3.251  0.2546  0.0606  0.0451
   25PW       W   68   3.130   4.639   4.433  0.2332 -0.3375  0.3212
   25PW      WP   69   3.196   4.540   4.360 -0.1874 -0.2110 -0.3423
   25PW      WM   70   3.000   4.612   4.389  0.3756 -0.0396 -0.5060
   26PW       W   71   4.318   1.710   3.866  0.6490 -0.0820  0.2348
   26PW      WP   72   4.291   1.579   3.823 -0.7278  0.1767 -0.3542
   26PW      WM   73   4.245   1.816   3.922  0.6526  0.0274  0.0442
   27PW       W   74   4.450   4.746   2.924 -0.0141  0.3379 -0.0574
   27PW      WP   75   4.467   4.829   2.812 -0.1765 -0.1666 -0.5089
   27PW      WM   76   4.480   4.610   2.927 -0.2333  0.2845 -0.0011
   28PW       W   77   4.636   1.839   0.360  0.5517 -0.1382 -0.0127
   28PW      WP   78   4.604   1.833   0.496 -0.1377 -0.1786 -0.1355
   28PW      WM   79   4.513   1.821   0.295  0.1778  0.0422  0.5589
   29PW       W   80   3.025   3.982   2.050  0.6057  0.0865  0.0205
   29PW      WP   81   3.015   3.925   1.922 -0.0441  0.2989 -0.0686
   29PW      WM   82   3.092   4.040   2.159  0.4733  0.1635  0.0641
   30PW       W   83   1.465   2.387   1.174  0.2888  0.2478 -0.3853
   30PW      WP   84   1.568   2.349   1.262 -0.1339  0.1563  0.1305
   30PW      WM   85   1.329   2.365   1.200  0.3776  0.1104  0.1008
   31PW       W   86   0.651   1.037   2.178 -0.0367  0.2123 -0.3615
   31PW      WP   87   0.593   0.914   2.145 -0.2176  0.2179 -0.1031
   31PW      WM   88   0.709   1.105   2.286 -0.4391  0.1721 -0.0908
   32PW       W   89   0.516   3.689   0.782  0.1133 -0.1622 -0.0059
   32PW      WP   90   0.635   3.695   0.856 -0.2156 -0.1342  0.5962
   32PW      WM   91   0.463   3.814   0.750  0.0467 -0.1380  0.1805
   33PW       W   92   4.663   2.020   2.680 -0.1977  0.0948  0.1558
   33PW      WP   93   4.571   2.109   2.737 -0.3875 -0.1414  0.2370
   33PW      WM   94   4.755   2.045   2.577 -0.3694  0.0428 -0.0171
   34PW       W   95   2.424   2.604   2.600 -0.5003  0.0900 -0.0891
   34PW      WP   96   2.407   2.741   2.578 -0.4075  0.1466  0.1492
   34PW      WM   97   2.461   2.473   2.566 -0.3696  0.0631  0.1271
   35PW       W   98   4.582   3.762   0.193  0.3281  0.3101 -0.2800
   35PW      WP   99   4.654   3.880   0.214 -0.2087  0.6013  0.4845
   35PW      WM  100   4.452   3.804   0.161  0.1919  0.0626 -0.1081
   36PW       W  101   3.170   0.147   3.059  0.0148 -0.3204  0.1898
   36PW      WP  102   3.148   0.069   3.173  0.8289 -0.2290  0.4902
   36PW      WM  103   3.239   0.143   2.937  0.1761  0.1733  0.2365
   37PW       W  104   1.684   4.379   3.191 -0.0587  0.1790  0.2965
   37PW      WP  105   1.556   4.427   3.218 -0.0559 -0.0599  0.9671
   37PW      WM  106   1.667   4.323   3.063  0.0633  0.0713  0.3247
   38PW       W  107   0.906   2.717   4.037  0.3794 -0.6121  0.3332
   38PW      WP  108   0.969   2.671   3.921 -0.0439  0.2894 -0.4240
   38PW      WM  109   0.779   2.661   4.053 -0.0981  0.3031  0.8322
   39PW       W  110   4.419   0.375   4.801 -0.0630 -0.0282  0.1834
   39PW      WP  111   4.450   0.258   4.731  0.0909  0.1444 -0.0614
   39PW      WM  112   4.481   0.388   4.926  0.3013 -0.0603  0.0225
   40PW       W  113   4.770   3.281   2.373  0.3545 -0.0451 -0.1759
   40PW      WP  114   4.798   3.376   2.273 -0.1834  0.0499 -0.2766
   40PW      WM  115   4.803   3.145   2.368  0.3185 -0.0533 -0.2092
   41PW       W  116   3.003   2.279   0.097  0.0082 -0.0637 -0.5087
   41PW      WP  117   3.123   2.245   0.032  0.1848  0.0278 -0.2509
   41PW      WM  118   2.880   2.247   0.156  0.3267  0.2521  0.6423
   42PW       W  119   3.242   1.944   1.324  0.0518 -0.1866 -0.1467
   42PW      WP  120   3.373   1.988   1.350  0.0484 -0.3194  0.1551
   42PW      WM  121   3.130   2.023   1.294  0.3492  0.0999 -0.7257
   43PW       W  122   4.529   2.366   4.214  0.4245  0.3644 -0.2096
   43PW      WP  123   4.394   2.378   4.250  0.3421  0.0820 -0.3875
   43PW      WM  124   4.639   2.314   4.145  0.3982 -0.0973  0.0451
   44PW       W  125   3.484   2.539   1.267  0.0844 -0.1359 -0.2160
   44PW      WP  126   3.526   2.550   1.134 -0.1773 -0.2610 -0.3158
   44PW      WM  127   3.398   2.622   1.339 -0.5409 -0.5844 -0.3461
   45PW       W  128   2.076   0.815   3.723  0.3796  0.3531 -0.1304
   45PW      WP  129   2.163   0.869   3.819  0.4580  0.0303 -0.0016
   45PW      WM  130   2.093   0.743   3.604 -0.3058 -0.0707 -0.0370
   46PW       W  131   4.474   1.193   0.717  0.0626 -0.3732 -0.3283
   46PW      WP  132   4.457   1.096   0.617  0.5243 -0.4444 -0.3652
   46PW      WM  133   4.547   1.229   0.831  0.0738 -0.3021 -0.3579
   47PW       W  134   1.346   1.839   2.828  0.4312 -0.0864 -0.2895
   47PW      WP  135   1.451   1.761   2.877 -0.0321 -0.5471  0.1289
   47PW      WM  136   1.318   1.976   2.824  0.2190 -0.1202 -0.1717
   48PW       W  137   1.070   4.683   1.933 -0.1030 -0.0585 -0.2627
   48PW      WP  138   1.189   4.756   1.918  0.2425 -0.2649  0.6377
   48PW      WM  139   0.965   4.615   1.872 -0.0586  0.2046 -0.6903
   49PW       W  140   4.763   1.640   4.222 -0.2468  0.3891 -0.5047
   49PW      WP  141   4.893   1.669   4.177  0.0128 -0.1753 -0.2403
   49PW      WM  142   4.701   1.587   4.336  0.7016 -0.0681 -0.0546
   50PW       W  143   4.332   3.290   4.357 -0.3330 -0.3137  0.0673
   50PW      WP  144   4.398   3.281   4.234 -0.1784  0.6767 -0.0314
   50PW      WM  145   4.234   3.300   4.257  0.1740 -0.1971 -0.4895
   51PW       W  146   0.698   0.147   0.754 -0.2526 -0.0979  0.2481
   51PW      WP  147   0.800   0.224   0.697 -0.3591  0.1180  0.3344
   51PW      WM  148   0.585   0.230   0.751 -0.1910  0.0010 -0.1655
   52PW       W  149   2.161   1.169   2.472  0.0556 -0.2140  0.0215
   52PW      WP  150   2.268   1.151   2.384 -0.0177 -0.5066 -0.0207
   52PW      WM  151   2.198   1.066   2.559 -0.1029 -0.2400  0.0620
   53PW       W  152   2.462   3.390   3.612 -0.0431 -0.1476 -0.3324
   53PW      WP  153   2.349   3.336   3.674  0.1447 -0.2033 -0.0116
   53PW      WM  154   2.494   3.397   3.475  0.0091 -0.1397 -0.3202
   54PW       W  155   4.619   0.475   0.425 -0.0449 -0.1227  0.0180
   54PW      WP  156   4.623   0.482   0.285  0.3464 -0.3910 -0.0024
   54PW      WM  157   4.690   0.417   0.530 -0.1602 -0.0672  0.1303
   55PW       W  158   3.123   3.308   2.705 -0.3308 -0.0314 -0.0702
   55PW      WP  159   3.211   3.416   2.723 -0.1012 -0.1642 -0.3059
   55PW      WM  160   3.177   3.297   2.834 -0.4781  0.0416  0.0008
   56PW       W  161   1.208   4.642   2.947  0.1628 -0.0426 -0.4305
   56PW      WP  162   1.309   4.737   2.970  0.3087 -0.2435 -0.1628
   56PW      WM  163   1.082   4.700   2.928  0.3554  0.4426 -0.4276
   57PW       W  164   4.295   4.120   4.410  0.0863 -0.5167  0.2359
   57PW      WP  165   4.223   4.125   4.529  0.3783  0.1115  0.4426
   57PW      WM  166   4.218   4.010   4.370 -0.0999 -0.3169 -0.0029
   58PW       W  167   1.180   4.098   0.295 -0.1162 -0.4583  0.1913
   58PW      WP  168   1.270   4.200   0.330 -0.9490  0.5064  0.1035
   58PW      WM  169   1.174   3.978   0.222  0.1161 -0.2719 -0.1752
   59PW       W  170   3.445   1.248   2.824  0.4579  0.2252  0.2987
   59PW      WP  171   3.322   1.286   2.880  0.2424  0.0162  0.0063
   59PW      WM  172   3.463   1.115   2.786  0.6290  0.2966  0.1070
   60PW       W  173   4.311   3.050   3.031 -0.1662  0.3426 -0.1695
   60PW      WP  174   4.349   3.169   2.968  0.1458  0.1176 -0.4574
   60PW      WM  175   4.236   3.093   3.141  0.0478 -0.1381  0.2113
   61PW       W  176   1.678   1.878   0.354 -0.0048  0.0080 -0.4325
   61PW      WP  177   1.662   1.885   0.493  0.3994  0.2541 -0.3785
   61PW      WM  178   1.617   1.757   0.317  0.1540 -0.1708 -0.1573
   62PW       W  179   2.646   1.425   3.124 -0.0001  0.0698  0.4341
   62PW      WP  180   2.706   1.535   3.061 -0.0129 -0.3194 -0.4414
   62PW      WM  181   2.517   1.390   3.165  0.0958 -0.5506  0.3336
   63PW       W  182   1.798   1.255   0.572  0.0100 -0.0598 -0.1476
   63PW      WP  183   1.683   1.315   0.519  0.1383 -0.0634 -0.4598
   63PW      WM  184   1.931   1.297   0.582 -0.1183  0.3575  0.5067
   64PW       W  185   1.231   2.613   2.636  0.4075 -0.1918  0.1861
   64PW      WP  186   1.221   2.479   2.676  0.2447 -0.1524  0.2881
   64PW      WM  187   1.115   2.583   2.564  0.3926 -0.4699  0.3080
   65PW       W  188   1.227   4.061   1.306 -0.1490  0.3360  0.3070
   65PW      WP  189   1.190   3.949   1.382  0.0984 -0.2910 -0.3475
   65PW      WM  190   1.262   3.926   1.324  0.1448  0.4283  0.5431
   66PW       W  191   3.855   4.142   4.636  0.1612 -0.1999  0.4003
   66PW      WP  192   3.923   4.032   4.689 -0.0705 -0.5636  0.0228
   66PW      WM  193   3.791   4.145   4.512 -0.0984 -0.8282  0.4743
   67PW       W  194   4.632   2.043   4.667  0.0179  1.3201 -0.1649
   67PW      WP  195   4.494   2.033   4.690 -0.0728 -0.2246 -0.0460
   67PW      WM  196   4.756   2.032   4.732  0.0600 -0.1709 -0.0695
   68PW       W  197   4.175   4.270   0.536 -0.1443  0.3432  0.0827
   68PW      WP  198   4.193   4.238   0.671  0.4812 -0.3949 -0.0896
   68PW      WM  199   4.126   4.298   0.408  0.0209  0.0123 -0.0692
   69PW       W  200   1.056   3.847   3.960  0.0536  0.2866 -0.0963
   69PW      WP  201   0.927   3.798   3.982 -0.1177  0.8032  0.3178
   69PW      WM  202   1.101   3.969   4.012 -0.3365  0.3319  0.1857
   70PW       W  203   4.248   2.743   1.681  0.0131 -0.0153 -0.2423
   70PW      WP  204   4.263   2.652   1.786  0.0641  0.0584 -0.1844
   70PW      WM  205   4.345   2.647   1.648  0.0199 -0.2461  0.3177
   71PW       W  206   2.732   0.320   3.479 -0.2085 -0.0938 -0.0803
   71PW      WP  207   2.813   0.413   3.546 -0.0443  0.1404 -0.5455
   71PW      WM  208   2.735   0.364   3.346  0.1067 -0.1794 -0.1134
   72PW       W  209   2.475   4.524   0.982  0.3390  0.2963  0.7913
   72PW      WP  210   2.535   4.642   0.937  0.1655  0.0793 -0.4028
   72PW      WM  211   2.583   4.435   0.968  0.0737 -0.0253 -0.1941
   73PW       W  212   0.202   2.082   0.108 -0.1827 -0.1270 -0.0891
   73PW      WP  213   0.238   2.192   0.188 -0.0065 -0.0809 -0.2245
   73PW      WM  214   0.328   2.022   0.118 -0.1271 -0.0023  0.0048
   74PW       W  215   3.847   3.596   2.487 -0.0297 -0.0807  0.5703
   74PW      WP  216   3.871   3.496   2.582 -0.0903 -0.1437  0.5219
   74PW      WM  217   3.781   3.565   2.367  0.0617  0.0283  0.4898
   75PW       W  218   2.074   2.374   0.967  0.2315  0.3179 -0.1667
   75PW      WP  219   2.030   2.281   0.871 -0.1484  0.0086  0.2543
   75PW      WM  220   1.982   2.323   1.060  0.1690  0.7064  0.0091
   76PW       W  221   3.168   1.024   4.566 -0.8165  0.0145 -0.2715
   76PW      WP  222   3.129   1.093   4.682  0.1616 -0.0043  0.2008
   76PW      WM  223   3.118   1.086   4.452 -0.6371  0.1151 -0.3003
   77PW       W  224   1.862   4.785   0.113 -0.1237 -0.1302 -0.0244
   77PW      WP  225   1.999   4.806   0.133 -0.0307  0.6576 -0.7427
   77PW      WM  226   1.842   4.648   0.135 -0.4507 -0.1297 -0.2241
   78PW       W  227   3.575   0.580   3.812  0.0924 -0.2399 -0.3677
   78PW      WP  228   3.543   0.620   3.682 -0.0040  0.0102 -0.2744
   78PW      WM  229   3.516   0.601   3.937  0.2968 -0.2070 -0.2706
   79PW       W  230   4.105   2.105   0.479  0.0955  0.0748  0.0768
   79PW      WP  231   4.208   2.081   0.571 -0.0118 -0.3902  0.1026
   79PW      WM  232   4.007   2.023   0.536  0.0522  0.1132  0.0588
   80PW       W  233   4.383   0.093   3.456 -0.1596  0.3287  0.0218
   80PW      WP  234   4.405   0.114   3.593  0.3225  0.1530 -0.0047
   80PW      WM  235   4.453   0.192   3.385 -0.2366  0.3893  0.0278
   81PW       W  236   1.551   2.779   0.719 -0.4722  0.0273  0.2335
   81PW      WP  237   1.488   2.655   0.707 -0.0540 -0.1881 -0.3797
   81PW      WM  238   1.573   2.846   0.598 -0.0494  0.1699  0.3649
   82PW       W  239   0.245   1.758   1.344 -0.0871 -0.3802  0.1204
   82PW      WP  240   0.195   1.641   1.286  0.2724 -0.3859 -0.2322
   82PW      WM  241   0.112   1.716   1.353 -0.3324  0.1750 -0.2143
   83PW       W  242   1.677   1.964   0.952  0.0676  0.3511 -0.5312
   83PW      WP  243   1.542   1.958   0.989  0.2624 -0.2602  0.6179
   83PW      WM  244   1.801   1.905   0.981 -0.3408 -0.3852  0.2160
   84PW       W  245   3.138   1.419   3.204  0.3284 -0.0735  0.1251
   84PW      WP  246   3.166   1.429   3.341 -0.1672 -0.0500  0.2493
   84PW      WM  247   3.053   1.527   3.228 -0.1580 -0.3779 -0.0451
   85PW       W  248   3.835   4.333   1.871 -0.0845 -0.1323 -0.2414
   85PW      WP  249   3.709   4.393   1.887 -0.0447 -0.1104  0.0524
   85PW      WM  250   3.824   4.245   1.762  0.0098 -0.3153 -0.1105
   86PW       W  251   0.877   3.362   2.450  0.3074 -0.0235  0.1787
   86PW      WP  252   0.807   3.380   2.570  0.0737 -0.2640  0.0899
   86PW      WM  253   0.980   3.413   2.531  0.3909  0.0675  0.0215
   87PW       W  254   1.652   1.972   3.322 -0.1477  0.3995  0.1163
   87PW      WP  255   1.687   1.910   3.202 -0.4127  0.2025  0.1303
   87PW      WM  256   1.532   2.007   3.384 -0.1749  0.0732  0.2726
   88PW       W  257   3.720   3.468   2.036  0.0448 -0.2305 -0.4654
   88PW      WP  258   3.718   3.508   2.170  0.4809 -0.0744 -0.4837
   88PW      WM  259   3.639   3.465   1.922 -0.3880 -0.4111 -0.1831
   89PW       W  260   2.176   4.072   2.216  1.1439  0.0699  0.0304
   89PW      WP  261   2.126   4.086   2.347  0.1005 -0.2607 -0.2127
   89PW      WM  262   2.174   4.004   2.094 -0.1837 -0.0402 -0.0761
   90PW       W  263   1.662   3.878   3.456  0.4779 -0.1591  0.0646
   90PW      WP  264   1.787   3.893   3.393  0.2739 -0.1512 -0.3868
   90PW      WM  265   1.608   3.898   3.584 -0.1494 -0.2300 -0.1465
   91PW       W  266   0.864   4.276   2.055  0.1314 -0.1613 -0.2483
   91PW      WP  267   0.868   4.415   2.073 -0.1949 -0.0709 -0.6725
   91PW      WM  268   0.776   4.341   1.967  0.2105  0.5370  0.1019
   92PW       W  269   1.587   0.150   2.845 -0.2476  0.0267  0.1249
   92PW      WP  270   1.688   0.196   2.930  0.2582 -0.4653 -0.1299
   92PW      WM  271   1.489   0.051   2.862 -0.3609  0.1107 -0.0025
   93PW       W  272   2.575   2.703   3.155 -0.3060 -0.3292  0.0964
   93PW      WP  273   2.519   2.629   3.050  0.4608 -0.3089 -0.4286
   93PW      WM  274   2.566   2.582   3.085 -0.3546 -0.0251 -0.5069
   94PW       W  275   3.328   3.603   2.317 -0.0587  0.0512  0.0805
   94PW      WP  276   3.343   3.464   2.316 -0.0196  0.0543  0.1215
   94PW      WM  277   3.380   3.621   2.446  0.3395 -0.0326 -0.0522
   95PW       W  278   3.490   1.279   2.069 -0.3319  0.3255  0.2835
   95PW      WP  279   3.534   1.241   2.196  0.3001  0.0325  0.0269
   95PW      WM  280   3.614   1.338   2.043 -0.1942 -0.0516 -0.0393
   96PW       W  281   2.598   2.123   0.294  0.1154  0.0650 -0.0852
   96PW      WP  282   2.709   2.163   0.218  0.1882 -0.1528 -0.1035
   96PW      WM  283   2.531   2.211   0.380  0.1673 -0.0519  0.0786
   97PW       W  284   4.328   4.125   3.927 -0.1779 -0.4416 -0.3507
   97PW      WP  285   4.282   4.144   4.058  0.6123  0.0381 -0.0489
   97PW      WM  286   4.225   4.206   3.877  0.2046  0.2121 -0.2328
   98PW       W  287   0.775   3.712   2.093 -0.2644 -0.1261  0.3852
   98PW      WP  288   0.841   3.761   2.206 -0.2012  0.1048  0.2571
   98PW      WM  289   0.720   3.584   2.106 -0.1195 -0.3491 -0.4520
   99PW       W  290   3.194   2.193   3.508 -0.5301  0.3839 -0.1900
   99PW      WP  291   3.271   2.077   3.493  0.0304  0.6808  0.0193
   99PW      WM  292   3.205   2.250   3.380 -0.4447  0.1709 -0.2824
  100PW       W  293   1.019   1.920   2.338 -0.3670  0.3370  0.0135
  100PW      WP  294   1.008   2.059   2.345  0.0727  0.3914 -0.0241
  100PW      WM  295   0.915   1.997   2.284 -0.2948  0.0553 -0.6616
  101PW       W  296   3.439   3.002   4.124 -0.3714 -0.0629  0.0454
  101PW      WP  297   3.348   2.899   4.102  0.0379 -0.5724  0.4074
  101PW      WM  298   3.511   2.905   4.196 -0.0160  0.1096 -0.0473
  102PW       W  299   4.309   1.416   1.098  0.0676  0.1422 -0.3860
  102PW      WP  300   4.248   1.343   1.202 -0.5594  0.3199 -0.5684
  102PW      WM  301   4.308   1.552   1.128  0.7581  0.0846  0.2521
  103PW       W  302   3.340   4.560   1.060 -0.1584  0.3294  0.3829
  103PW      WP  303   3.442   4.520   0.973 -0.0681  0.2623  0.5158
  103PW      WM  304   3.471   4.571   1.014 -0.3128  0.1648 -0.2051
  104PW       W  305   3.870   0.789   0.521  0.3131  0.2926 -0.5154
  104PW      WP  306   3.894   0.885   0.619 -0.1031 -0.3512  0.4057
  104PW      WM  307   3.734   0.823   0.531  0.1725 -0.1609  0.3318
  105PW       W  308   4.029   2.586   0.785 -0.1509  0.2754  0.2523
  105PW      WP  309   3.999   2.537   0.912 -0.2739  0.1418  0.1756
  105PW      WM  310   4.160   2.634   0.799 -0.1049  0.0970  0.5286
  106PW       W  311   1.526   2.514   4.078  0.1687 -0.1404 -0.3375
  106PW      WP  312   1.463   2.413   4.152  0.1108 -0.4156 -0.7244
  106PW      WM  313   1.413   2.561   4.012  0.1065  0.0891 -0.0902
  107PW       W  314   3.884   1.663   4.170 -0.5004  0.2694  0.6338
  107PW      WP  315   3.987   1.753   4.143 -0.4914  0.2092  0.4428
  107PW      WM  316   3.777   1.672   4.080 -0.1768  0.0523  0.1725
  108PW       W  317   0.762   1.131   1.677 -0.0322 -0.1774 -0.3317
  108PW      WP  318   0.855   1.148   1.573 -0.1168  0.5146 -0.3484
  108PW      WM  319   0.670   1.235   1.667  0.2164  0.1147  0.0771
  109PW       W  320   2.568   2.532   0.011 -0.0160  0.1565  0.5105
  109PW      WP  321   2.695   2.474  -0.001  0.0563  0.3478  0.2579
  109PW      WM  322   2.433   2.568   0.002  0.0832  0.8650  0.9295
  110PW       W  323   1.677   0.284   0.952  0.2168  0.1465 -0.2422
  110PW      WP  324   1.669   0.337   1.082 -0.4946 -0.3165 -0.0201
  110PW      WM  325   1.561   0.207   0.943  0.3065 -0.0215 -0.0597
  111PW       W  326   4.687   2.076   1.496  0.1279  0.0693 -0.1202
  111PW      WP  327   4.813   2.105   1.552 -0.0052 -0.0531  0.2912
  111PW      WM  328   4.571   2.000   1.480  0.0349 -0.1562  0.8404
  112PW       W  329   3.867   1.685   1.299  0.3235  0.3415 -0.1218
  112PW      WP  330   3.731   1.667   1.272  0.2912  0.6781 -0.2441
  112PW      WM  331   3.891   1.734   1.170 -0.2220  0.0460 -0.3817
  113PW       W  332   3.263   2.122   4.004 -0.1223  0.2262 -0.2748
  113PW      WP  333   3.378   2.199   3.987 -0.3110  0.7743  0.3683
  113PW      WM  334   3.174   2.210   4.068 -0.5035 -0.2808 -0.0195
  114PW       W  335   4.548   2.241   3.398  0.1534 -0.1597 -0.0579
  114PW      WP  336   4.688   2.250   3.402  0.1750 -0.2496 -0.3244
  114PW      WM  337   4.473   2.200   3.287 -0.6569  0.0724  0.3081
  115PW       W  338   1.030   0.285   1.642  0.3321 -0.1521  0.1982
  115PW      WP  339   1.153   0.268   1.577  0.0625 -0.4462 -0.3248
  115PW      WM  340   1.066   0.367   1.750 -0.1111  0.3842  0.0017
  116PW       W  341   4.673   2.943   1.663  0.2806  0.4492  0.2086
  116PW      WP  342   4.606   3.062   1.695 -0.0230  0.2006  0.6445
  116PW      WM  343   4.812   2.923   1.669  0.2765 -0.3569 -0.3396
  117PW       W  344   3.906   0.233   3.568 -0.0856 -0.4311 -0.2280
  117PW      WP  345   3.998   0.220   3.463 -0.1062  0.3231 -0.4173
  117PW      WM  346   3.876   0.308   3.683  0.0866 -0.4175 -0.1879
  118PW       W  347   0.742   3.144   4.411 -0.2030  0.4873 -0.0286
  118PW      WP  348   0.861   3.182   4.348 -0.1472  0.1195 -0.1769
  118PW      WM  349   0.662   3.054   4.340  0.4630  0.3158 -0.7195
  119PW       W  350   0.521   1.571   1.839 -0.4577  0.0034  0.4091
  119PW      WP  351   0.559   1.443   1.797 -0.4663 -0.0070  0.4328
  119PW      WM  352   0.592   1.628   1.945 -0.2153  0.1471  0.1830
  120PW       W  353   3.030   4.202   1.638 -0.2167  0.1347 -0.3181
  120PW      WP  354   3.042   4.066   1.608  0.0804  0.0205  0.1752
  120PW      WM  355   2.991   4.124   1.747  0.0060  0.6423  0.1879
  121PW       W  356   2.224   1.722   2.424 -0.1287 -0.2131  0.1748
  121PW      WP  357   2.174   1.743   2.295  0.1504  0.1561  0.1035
  121PW      WM  358   2.112   1.765   2.496  0.0430  0.2118  0.2251
  122PW       W  359   4.153   1.182   1.478 -0.1846 -0.3214  0.1919
  122PW      WP  360   4.257   1.245   1.546  0.0751 -0.4825 -0.0326
  122PW      WM  361   4.175   1.246   1.356 -0.5031 -0.4604  0.0448
  123PW       W  362   3.789   2.402   2.920 -0.3495  0.2455  0.0211
  123PW      WP  363   3.703   2.360   2.819 -0.5099  0.5838  0.0017
  123PW      WM  364   3.891   2.494   2.891  0.7440 -0.5065  0.5675
  124PW       W  365   2.941   4.220   3.665 -0.0776  0.2971 -0.1641
  124PW      WP  366   3.017   4.187   3.552  0.0589  0.0368 -0.0096
  124PW      WM  367   2.861   4.332   3.689 -0.0701  0.2032  0.6499
  125PW       W  368   1.651   3.999   0.510  0.4022 -0.2406 -0.1179
  125PW      WP  369   1.682   4.096   0.414  0.2670 -0.2862 -0.2131
  125PW      WM  370   1.708   3.924   0.613 -0.1406 -0.6165 -0.0330
  126PW       W  371   0.227   2.900   2.149  0.0698  0.1672 -0.0941
  126PW      WP  372   0.278   3.022   2.103  0.1065  0.2384  0.1206
  126PW      WM  373   0.156   2.815   2.063  0.1350 -0.2364  0.2096
  127PW       W  374   4.144   2.181   2.488  0.1622 -0.2684  0.2441
  127PW      WP  375   4.196   2.261   2.386  0.0852  0.1262  0.4863
  127PW      WM  376   4.045   2.109   2.556  0.0005 -0.0607  0.2410
  128PW       W  377   4.073   3.987   3.454  0.0471 -0.0167  0.4387
  128PW      WP  378   3.969   3.899   3.425  0.1929 -0.0023 -0.5447
  128PW      WM  379   3.973   4.083   3.436 -0.0339 -0.0654  0.6009
  129PW       W  380   2.864   1.160   4.184  0.1282 -0.1094  0.0172
  129PW      WP  381   2.889   1.250   4.288 -0.3406  0.1068 -0.0243
  129PW      WM  382   2.832   1.035   4.239  0.1284  0.0501  0.4168
  130PW       W  383   2.438   2.685   0.998 -0.3592  0.0735  0.3055
  130PW      WP  384   2.331   2.772   0.970 -0.1280  0.2534 -0.1813
  130PW      WM  385   2.450   2.795   1.083 -0.1355  0.1831  0.1471
  131PW       W  386   3.664   3.930   4.259  0.0840 -0.2340  0.1027
  131PW      WP  387   3.795   3.937   4.307  0.1529 -0.2427 -0.0722
  131PW      WM  388   3.583   4.044   4.243 -0.2621 -0.5050 -0.6541
  132PW       W  389   4.172   3.599   0.478  0.1468 -0.1166 -0.1158
  132PW      WP  390   4.232   3.507   0.565  0.2718  0.1112  0.0536
  132PW      WM  391   4.080   3.538   0.564  0.2951 -0.4855 -0.1916
  133PW       W  392   3.975   0.625   4.206 -0.0899  0.3086 -0.0536
  133PW      WP  393   3.911   0.680   4.318 -0.0215  0.1214  0.0848
  133PW      WM  394   4.090   0.680   4.147  0.1627 -0.0736  0.0325
  134PW       W  395   4.745   0.323   3.039  0.5629 -0.1088  0.2492
  134PW      WP  396   4.697   0.270   3.160  0.5191 -0.6577  0.0268
  134PW      WM  397   4.841   0.355   2.942 -0.1375  0.0619 -0.5334
  135PW       W  398   1.227   3.072   0.496 -0.5828  0.2006 -0.0591
  135PW      WP  399   1.153   2.990   0.582 -0.3785 -0.2924 -0.3012
  135PW      WM  400   1.295   3.193   0.509  0.1951 -0.1578 -0.0573
  136PW       W  401   3.405   1.910   2.256 -0.2159 -0.1003 -0.1630
  136PW      WP  402   3.321   1.977   2.346  0.0755 -0.0289  0.0766
  136PW      WM  403   3.521   1.939   2.330 -0.2703  0.5393 -0.2559
  137PW       W  404   2.047   4.234   3.484 -0.2559 -0.1478 -0.0515
  137PW      WP  405   2.042   4.264   3.620  0.3857 -0.2243  0.0315
  137PW      WM  406   1.921   4.248   3.542 -0.1851  0.1355  0.0546
  138PW       W  407   1.918   0.054   1.928 -0.2023 -0.1383 -0.0630
  138PW      WP  408   1.782   0.058   1.963 -0.2189  0.0851 -0.1322
  138PW      WM  409   2.039  -0.007   1.964 -0.2332 -0.0944  0.1298
  139PW       W  410   2.717   3.877   4.008 -0.1852  0.3468  0.2145
  139PW      WP  411   2.773   3.883   3.880  0.0471 -0.3615  0.2333
  139PW      WM  412   2.697   3.757   4.076  0.0698 -0.1284 -0.4261
  140PW       W  413   4.467   1.670   2.354  0.1128 -0.0184  0.2560
  140PW      WP  414   4.458   1.568   2.258 -0.2545  0.2762 -0.0670
  140PW      WM  415   4.558   1.716   2.258 -0.1511 -0.6176 -0.3949
  141PW       W  416   3.789   3.638   3.359 -0.4674  0.0518  0.0935
  141PW      WP  417   3.775   3.669   3.495  0.2562  0.4043  0.1497
  141PW      WM  418   3.899   3.716   3.397 -0.4462  0.0223  0.0928
  142PW       W  419   0.679   2.633   2.690  0.1140 -0.1693  0.3547
  142PW      WP  420   0.691   2.772   2.704 -0.4383 -0.0932  0.3589
  142PW      WM  421   0.562   2.702   2.725  0.0683  0.1718 -0.2670
  143PW       W  422   4.009   1.695   0.859 -0.3215 -0.2928  0.1180
  143PW      WP  423   3.996   1.716   0.997  0.2200  0.0747  0.1518
  143PW      WM  424   4.042   1.577   0.791  0.0774 -0.0035 -0.2653
  144PW       W  425   2.846   0.703   3.964  0.3386 -0.1535  0.3862
  144PW      WP  426   2.921   0.790   4.043  0.2944  0.2555  0.0279
  144PW      WM  427   2.912   0.779   3.866  0.2277 -0.1307  0.3265
  145PW       W  428   1.123   2.628   3.236 -0.0546  0.0362  0.1360
  145PW      WP  429   1.243   2.644   3.306  0.1939 -0.2648 -0.1767
  145PW      WM  430   1.075   2.737   3.309  0.5972  0.5272 -0.0575
  146PW       W  431   0.252   0.289   1.570  0.2892 -0.1269  0.2911
  146PW      WP  432   0.339   0.274   1.461  0.2576 -0.1485  0.2684
  146PW      WM  433   0.201   0.166   1.612 -0.0081 -0.1041  0.0398
  147PW       W  434   2.203   3.493   2.030 -0.3215 -0.5604 -1.0177
  147PW      WP  435   2.336   3.456   2.053 -0.4519 -0.7469 -0.2304
  147PW      WM  436   2.186   3.381   2.113 -0.6476  0.1126  0.0901
  148PW       W  437   0.854   3.209   0.764 -0.1634  0.0019  0.0566
  148PW      WP  438   0.862   3.090   0.838 -0.4937 -0.0172  0.0801
  148PW      WM  439   0.867   3.312   0.670  0.7261 -0.1792 -0.1269
  149PW       W  440   3.681   4.653   0.482  0.5015  0.3029 -0.2358
  149PW      WP  441   3.654   4.788   0.454  0.6535  0.3491 -0.1757
  149PW      WM  442   3.633   4.697   0.606  0.0334  0.2199 -0.3635
  150PW       W  443   1.042   0.073   0.191 -0.2234 -0.0080 -0.2047
  150PW      WP  444   1.159   0.145   0.163  0.0399 -0.2430  0.1762
  150PW      WM  445   0.943   0.085   0.289 -0.1460 -0.2561 -0.0882
  151PW       W  446   4.710   3.945   2.262  0.3583  0.0497 -0.2627
  151PW      WP  447   4.698   4.084   2.279 -0.4115 -0.0043  0.3857
  151PW      WM  448   4.606   3.934   2.169 -0.2931  0.0713  0.3491
  152PW       W  449   2.907   1.756   0.166  0.0842  0.2514  0.1118
  152PW      WP  450   2.868   1.633   0.112  0.0338  0.2232  0.2090
  152PW      WM  451   3.039   1.712   0.184  0.0735  0.1886  0.0434
  153PW       W  452   0.796   2.982   3.002 -0.3610 -0.0249  0.1028
  153PW      WP  453   0.670   2.926   3.024 -0.1913 -0.4937  0.0060
  153PW      WM  454   0.804   2.968   2.863 -0.2512 -0.1226  0.1179
  154PW       W  455   3.599   3.330   0.529 -0.1846 -0.3925  0.6951
  154PW      WP  456   3.586   3.456   0.469  0.5474 -0.4797  0.1944
  154PW      WM  457   3.596   3.190   0.518 -0.1029 -0.4063 -0.3431
  155PW       W  458   2.973   3.797   4.480 -0.4875 -0.4562 -0.1622
  155PW      WP  459   2.873   3.881   4.530 -0.0535  0.2469 -0.2830
  155PW      WM  460   3.086   3.726   4.522 -0.2012 -0.0272 -0.1155
  156PW       W  461   2.804   3.309   4.749  0.2473 -0.7564 -0.1508
  156PW      WP  462   2.938   3.319   4.710  0.3062 -0.1643  0.0758
  156PW      WM  463   2.802   3.364   4.878 -0.3275 -0.0876 -0.3677
  157PW       W  464   3.123   2.122   2.561  0.1741  0.1031 -0.3396
  157PW      WP  465   2.993   2.072   2.544  0.0308  0.3183 -0.0081
  157PW      WM  466   3.195   2.010   2.520  0.1399  0.0714 -0.3146
  158PW       W  467   4.228   3.373   0.014 -0.0787 -0.0507 -0.3735
  158PW      WP  468   4.184   3.380  -0.118 -0.1324 -0.2960 -0.3734
  158PW      WM  469   4.111   3.377  -0.062 -0.1149  0.1588 -0.3168
  159PW       W  470   1.946   4.200   4.623 -0.4015  0.2343  0.9500
  159PW      WP  471   2.064   4.241   4.687 -0.0301 -0.0636  0.5359
  159PW      WM  472   1.904   4.316   4.556 -0.2581  0.2234  0.8325
  160PW       W  473   3.293   0.802   1.256  0.3431  0.2172 -0.1168
  160PW      WP  474   3.270   0.894   1.152  0.6936  0.0130 -0.4065
  160PW      WM  475   3.313   0.879   1.371  0.0607  0.2272 -0.0663
  161PW       W  476   2.908   1.839   4.434  0.0630  0.1410 -0.6766
  161PW      WP  477   2.834   1.746   4.508  0.9057 -0.1823 -0.0317
  161PW      WM  478   3.024   1.905   4.477 -0.0668 -0.0197  0.1035
  162PW       W  479   2.972   1.392   0.469 -0.3880  0.0759  0.0137
  162PW      WP  480   3.080   1.408   0.380 -0.1295 -0.2041  0.2476
  162PW      WM  481   2.997   1.256   0.495 -0.4364  0.0790  0.0768
  163PW       W  482   4.590   3.689   4.496 -0.0944  0.1210  0.0375
  163PW      WP  483   4.610   3.750   4.372  0.2100  0.3252  0.1715
  163PW      WM  484   4.481   3.637   4.426  0.0443 -0.2276  0.0535
  164PW       W  485   2.925   1.325   1.131 -0.1975 -0.4725  0.4919
  164PW      WP  486   2.794   1.292   1.170 -0.3930 -0.0309  0.2878
  164PW      WM  487   3.036   1.406   1.159 -0.2199  0.2092 -0.6249
  165PW       W  488   2.184   1.117   4.427  0.1403  0.2221 -0.1429
  165PW      WP  489   2.085   1.210   4.459 -0.1662 -0.2303  0.5103
  165PW      WM  490   2.265   1.108   4.313 -0.0180  0.1568 -0.2550
  166PW       W  491   3.089   3.490   1.913 -0.1755  0.0010  0.4533
  166PW      WP  492   3.173   3.411   1.834 -0.2925 -0.0185  0.3450
  166PW      WM  493   2.965   3.425   1.911 -0.2323  0.0728 -0.0341
  167PW       W  494   2.283   3.606   2.541 -0.0484 -0.2795  0.1925
  167PW      WP  495   2.184   3.602   2.640 -0.2008 -0.2332  0.0482
  167PW      WM  496   2.283   3.746   2.534 -0.0996 -0.2727 -0.4396
  168PW       W  497   0.971   0.472   0.529 -0.4126 -0.5224 -0.4944
  168PW      WP  498   0.868   0.545   0.468  0.2216  0.5195 -0.6058
  168PW      WM  499   0.879   0.463   0.634 -0.4342  0.0620 -0.4204
  169PW       W  500   2.518   0.495   3.084 -0.2280  0.1211 -0.6444
  169PW      WP  501   2.656   0.510   3.103 -0.2865  0.2407  0.0099
  169PW      WM  502   2.530   0.421   2.966  0.1130 -0.2514 -0.4077
  170PW       W  503   1.990   4.272   4.044  0.0977  0.5085  0.1313
  170PW      WP  504   2.126   4.302   4.063  0.2401 -0.1562  0.5341
  170PW      WM  505   1.878   4.353   4.020 -0.0633  0.2349 -0.1288
  171PW       W  506   3.285   4.049   1.041  0.1095  0.1405 -0.1460
  171PW      WP  507   3.231   3.974   0.935 -0.2831 -0.3510  0.3279
  171PW      WM  508   3.406   4.071   1.107  0.1116 -0.4416  0.1205
  172PW       W  509   2.323   1.192   3.435 -0.1928  0.1646  0.0244
  172PW      WP  510   2.344   1.078   3.513  0.0838  0.2516  0.0927
  172PW      WM  511   2.421   1.093   3.419 -0.1565  0.2286 -0.1879
  173PW       W  512   3.857   2.908   2.064 -0.0834 -0.0290  0.7348
  173PW      WP  513   3.918   2.997   2.153 -0.2321  0.4662  0.3956
  173PW      WM  514   3.864   2.787   1.993 -0.0922  0.0732  0.5486
  174PW       W  515   4.190   4.759   1.811  0.2456 -0.4211 -0.0931
  174PW      WP  516   4.129   4.759   1.685 -0.2784  0.1035  0.1048
  174PW      WM  517   4.121   4.656   1.877 -0.4707  0.0867  0.1000
  175PW       W  518   2.291   1.865   1.592  0.0122 -0.5309 -0.4701
  175PW      WP  519   2.304   1.828   1.726  0.6834 -0.2518 -0.4109
  175PW      WM  520   2.418   1.924   1.590 -0.1873 -0.0353 -0.3469
  176PW       W  521   4.520   2.963   2.590  0.2312  0.0671  0.2215
  176PW      WP  522   4.638   3.034   2.610  0.3909 -0.1997  0.2859
  176PW      WM  523   4.512   2.857   2.499  0.0833 -0.1752  0.4982
  177PW       W  524   4.046   0.420   2.297  0.2908  0.3156 -0.4830
  177PW      WP  525   4.128   0.488   2.388 -0.2452  0.3288  0.0793
  177PW      WM  526   3.991   0.318   2.217  0.0726  0.2092 -0.2221
  178PW       W  527   2.817   1.333   3.690  0.1333  0.2849 -0.1228
  178PW      WP  528   2.929   1.364   3.611  0.5242 -0.2490  0.1370
  178PW      WM  529   2.796   1.207   3.748  0.1646  0.4534  0.3012
  179PW       W  530   1.507   4.091   3.869 -0.1503  0.1859 -0.1468
  179PW      WP  531   1.558   4.073   3.740 -0.2288  0.2800 -0.1933
  179PW      WM  532   1.472   4.225   3.892  0.2528  0.2909 -0.0452
  180PW       W  533   2.642   0.192   0.849  0.0835 -0.2143  0.3221
  180PW      WP  534   2.760   0.238   0.909  0.2496 -0.0807 -0.0656
  180PW      WM  535   2.504   0.181   0.870 -0.0749 -0.0096 -0.3116
  181PW       W  536   1.769   2.844   3.516 -0.1021 -0.1998 -0.2941
  181PW      WP  537   1.750   2.983   3.509 -0.4830 -0.2469 -0.5831
  181PW      WM  538   1.702   2.728   3.475  0.3241 -0.4913 -0.2447
  182PW       W  539   1.037   1.532   3.785 -0.2402  0.1437 -0.0631
  182PW      WP  540   1.031   1.645   3.868 -0.0872  0.3355 -0.2952
  182PW      WM  541   1.085   1.560   3.656  0.2551 -0.6985 -0.1571
  183PW       W  542   0.507   3.304   3.376  0.1070  0.4513 -0.1531
  183PW      WP  543   0.422   3.235   3.463  0.6104  0.2093  0.2102
  183PW      WM  544   0.370   3.330   3.392 -0.0879 -0.3575  0.0757
  184PW       W  545   2.114   2.132   0.049 -0.0998 -0.1545  0.1901
  184PW      WP  546   1.988   2.186   0.076  0.1991  0.4777  0.6116
  184PW      WM  547   2.197   2.126  -0.063 -0.4350 -0.1601 -0.0798
  185PW       W  548   0.036   0.652   2.717 -0.2537 -0.3242  0.0390
  185PW      WP  549   0.075   0.552   2.807  0.1716 -0.2052  0.0145
  185PW      WM  550   0.169   0.676   2.753 -0.2630  0.2858 -0.1886
  186PW       W  551   3.332   0.671   4.276 -0.0316 -0.1650 -0.1338
  186PW      WP  552   3.339   0.635   4.141 -0.3507 -0.6373 -0.0548
  186PW      WM  553   3.244   0.776   4.306  0.2780 -0.0374  0.5643
  187PW       W  554   3.606   0.313   1.375  0.1440 -0.4678 -0.0635
  187PW      WP  555   3.556   0.418   1.297  0.1323 -0.0431  0.4398
  187PW      WM  556   3.683   0.199   1.348  0.5725 -0.1294 -0.4945
  188PW       W  557   2.115   4.005   0.204 -0.5203  0.4940 -0.2671
  188PW      WP  558   2.002   3.958   0.137 -0.6049  0.1346  0.0724
  188PW      WM  559   2.073   3.887   0.142  0.0890 -0.2002  0.3794
  189PW       W  560   0.166   3.636   3.255  0.2075 -0.2859 -0.4850
  189PW      WP  561   0.106   3.543   3.341 -0.2621 -0.0873 -0.5560
  189PW      WM  562   0.057   3.557   3.218 -0.1041 -0.0655 -0.1270
  190PW       W  563   0.372   0.659   4.779  0.0376 -0.1845  0.3115
  190PW      WP  564   0.248   0.696   4.726  0.4010  0.4029 -0.3331
  190PW      WM  565   0.489   0.696   4.712 -0.1964 -0.5741 -0.4491
  191PW       W  566   0.468   3.513   0.006  0.0441 -0.0338  0.3852
  191PW      WP  567   0.371   3.609   0.038  0.0741  0.1474 -0.0016
  191PW      WM  568   0.425   3.389  -0.043  0.4619  0.1117 -0.6988
  192PW       W  569   0.192   1.124   3.472 -0.1024  0.1605  0.0252
  192PW      WP  570   0.321   1.176   3.478 -0.1669  0.3216  0.1080
  192PW      WM  571   0.141   1.195   3.581 -0.5124 -0.5023  0.3458
  193PW       W  572   0.493   3.292   2.120 -0.5143  0.5600 -0.3285
  193PW      WP  573   0.528   3.427   2.106 -0.5612  0.6043 -0.0765
  193PW      WM  574   0.441   3.194   2.035 -0.1466  0.1126 -0.0942
  194PW       W  575   1.576   3.275   0.762  0.0091  0.2251 -0.3113
  194PW      WP  576   1.444   3.232   0.777  0.2034 -0.4366  0.5314
  194PW      WM  577   1.445   3.248   0.723  0.1458 -0.1199 -0.6192
  195PW       W  578   3.472   3.702   2.801  0.1165 -0.5866  0.4749
  195PW      WP  579   3.495   3.783   2.688 -0.0866 -0.6782  0.3582
  195PW      WM  580   3.522   3.801   2.886  0.0395  0.1333 -0.1708
  196PW       W  581   2.455   3.699   4.651 -0.1972  0.2051 -0.1097
  196PW      WP  582   2.398   3.591   4.719 -0.1066  0.1650 -0.0963
  196PW      WM  583   2.342   3.662   4.577 -0.1606 -0.2404  0.0230
  197PW       W  584   2.638   3.435   1.688  0.2330  0.3051  0.0052
  197PW      WP  585   2.752   3.464   1.764  0.4709 -0.5009  0.0785
  197PW      WM  586   2.555   3.334   1.636  0.3232  0.2674 -0.0672
  198PW       W  587   3.650   1.482   3.217  0.2887 -0.1104  0.2670
  198PW      WP  588   3.645   1.619   3.192  0.5218 -0.1703 -0.3067
  198PW      WM  589   3.593   1.549   3.326 -0.2860 -0.0705 -0.0142
  199PW       W  590   2.048   4.730   3.949 -0.2113  0.2763  0.1978
  199PW      WP  591   1.962   4.657   3.867 -0.0853  0.3065  0.0341
  199PW      WM  592   2.133   4.665   4.040  0.0880  0.1543 -0.1422
  200PW       W  593   0.587   3.636   3.875 -0.0463  0.0059  0.3130
  200PW      WP  594   0.474   3.692   3.934 -0.0261  0.5515 -0.0717
  200PW      WM  595   0.709   3.702   3.895  0.0833  0.2133 -0.5968
  201PW       W  596   1.317   1.987   4.628  0.3156  0.1741  0.0273
  201PW      WP  597   1.440   1.930   4.659  0.1868 -0.0002  0.2560
  201PW      WM  598   1.333   2.037   4.758 -0.0841  0.0468  0.1445
  202PW       W  599   2.117   1.696   0.286  0.5132 -0.0183  0.3071
  202PW      WP  600   2.122   1.682   0.426 -0.2007  0.2544  0.4155
  202PW      WM  601   2.175   1.721   0.161 -0.1137 -0.4912 -0.1617
  203PW       W  602   3.226   1.473   4.400  0.1237 -0.1625  0.0266
  203PW      WP  603   3.310   1.478   4.287  0.0641  0.2560 -0.0201
  203PW      WM  604   3.316   1.403   4.481  0.3259 -0.2082 -0.2186
  204PW       W  605   2.888   2.868   0.954 -0.2449  0.2173  0.3909
  204PW      WP  606   2.843   2.946   0.848 -0.3188 -0.0682  0.1974
  204PW      WM  607   2.962   2.753   0.984  0.4478  0.4571 -0.0961
  205PW       W  608   0.346   3.663   2.343  0.4130 -0.0075 -0.0527
  205PW      WP  609   0.398   3.729   2.456 -0.0471  0.0768  0.1362
  205PW      WM  610   0.385   3.529   2.336  0.1698 -0.1025  0.1781
  206PW       W  611   1.462   1.071   4.795  0.3984 -0.4363  0.3438
  206PW      WP  612   1.553   1.141   4.714  0.1667  0.4694  0.7111
  206PW      WM  613   1.344   1.011   4.751  0.3603 -0.2734  0.2042
  207PW       W  614   2.116   4.233   2.782 -0.2187 -0.4535  0.4240
  207PW      WP  615   2.126   4.121   2.865 -0.0618 -0.4119  0.4646
  207PW      WM  616   2.044   4.349   2.816 -0.3688 -0.5615  0.4879
  208PW       W  617   3.888   4.707   2.159  0.3083  0.2361 -0.0118
  208PW      WP  618   3.981   4.699   2.054 -0.2240 -0.2869 -0.5441
  208PW      WM  619   3.825   4.828   2.189 -0.1896  0.0542 -0.1961
  209PW       W  620   4.587   4.217   0.052 -0.4637 -0.2021 -0.5018
  209PW      WP  621   4.694   4.291  -0.001 -0.2380 -0.2339 -0.1412
  209PW      WM  622   4.684   4.117   0.038  0.1753  0.2689 -0.1487
  210PW       W  623   0.753   4.720   2.925 -0.0717 -0.7851 -0.3178
  210PW      WP  624   0.873   4.786   2.898 -0.3836 -0.0406 -0.1823
  210PW      WM  625   0.669   4.766   2.824  0.1611 -0.3500 -0.3474
  211PW       W  626   2.412   4.497   2.493 -0.0646  0.3750  0.2488
  211PW      WP  627   2.462   4.471   2.364 -0.3467 -0.2915  0.2207
  211PW      WM  628   2.496   4.423   2.577  0.0043  0.3354  0.1479
  212PW       W  629   1.296   3.253   2.752  0.2862  0.1997  0.2630
  212PW      WP  630   1.233   3.364   2.810  0.0868 -0.0554  0.5799
  212PW      WM  631   1.323   3.347   2.652 -0.6001  0.1748 -0.1182
  213PW       W  632   2.710   1.620   1.608  0.3098 -0.1901 -0.3887
  213PW      WP  633   2.699   1.731   1.523 -0.3037 -0.1368 -0.2960
  213PW      WM  634   2.632   1.503   1.608 -0.1949  0.0982 -0.7260
  214PW       W  635   4.570   1.229   0.098 -0.1547 -0.4196 -0.3562
  214PW      WP  636   4.515   1.307  -0.005 -0.0699 -0.2960 -0.3113
  214PW      WM  637   4.580   1.310   0.212  0.2813 -0.2371 -0.4979
  215PW       W  638   2.337   3.683   1.454  0.1710 -0.0773  0.2012
  215PW      WP  639   2.227   3.770   1.461  0.3051  0.1029  0.1820
  215PW      WM  640   2.312   3.655   1.319  0.2060  0.7083 -0.0340
  216PW       W  641   1.250   3.013   2.287 -0.0972 -0.0562 -0.3079
  216PW      WP  642   1.179   3.091   2.379  0.5258 -0.0774  0.3001
  216PW      WM  643   1.315   2.897   2.243 -0.4386 -0.2826 -0.2632
  217PW       W  644   3.242   1.410   0.084  0.0599 -0.1392  0.1623
  217PW      WP  645   3.196   1.372  -0.042  0.4674 -0.2239  0.0227
  217PW      WM  646   3.149   1.335   0.157 -0.0332 -0.0961  0.0918
  218PW       W  647   0.958   3.679   0.183  0.3334  0.0091  0.2198
  218PW      WP  648   1.066   3.764   0.206  0.3029  0.1034  0.0361
  218PW      WM  649   0.985   3.569   0.101 -0.0789  0.4130 -0.6195
  219PW       W  650   1.625   0.599   3.216  0.0403 -0.3239  0.1816
  219PW      WP  651   1.592   0.682   3.324  0.4600  0.2037 -0.0357
  219PW      WM  652   1.554   0.525   3.121  0.0434 -0.1311  0.0218
  220PW       W  653   1.204   2.903   4.380  0.1320  0.0070  0.0897
  220PW      WP  654   1.340   2.874   4.390  0.0713 -0.2396  0.4372
  220PW      WM  655   1.184   2.944   4.247  0.1136  0.1068  0.1222
  221PW       W  656   2.260   1.231   0.574  0.0230  0.0767 -0.1943
  221PW      WP  657   2.131   1.270   0.535  0.0050 -0.1397 -0.3786
  221PW      WM  658   2.343   1.192   0.468  0.1866  0.2827 -0.1495
  222PW       W  659   1.712   3.216   2.166 -0.2886  0.0130  0.1599
  222PW      WP  660   1.748   3.088   2.120 -0.3261 -0.0121  0.1999
  222PW      WM  661   1.679   3.327   2.087 -0.0255 -0.1109 -0.1515
  223PW       W  662   1.751   2.989   0.336  0.6486 -0.3230  0.3098
  223PW      WP  663   1.640   2.972   0.420 -0.3166  0.1152 -0.5908
  223PW      WM  664   1.766   2.850   0.336 -0.6883 -0.6401  0.0279
  224PW       W  665   2.789   2.946   0.383  0.0261  0.4002 -0.2282
  224PW      WP  666   2.685   2.991   0.301  0.2240  0.5824 -0.3950
  224PW      WM  667   2.897   2.937   0.293  0.3550  0.1688  0.1480
  225PW       W  668   0.245   0.956   0.773  0.0569  0.3239 -0.0196
  225PW      WP  669   0.199   0.908   0.650  0.2296  0.8760 -0.3406
  225PW      WM  670   0.256   0.833   0.839  0.0325  0.2759 -0.1027
  226PW       W  671   3.582   0.225   0.789  0.1032 -0.0517 -0.3092
  226PW      WP  672   3.644   0.305   0.886 -0.3829  0.0548 -0.0437
  226PW      WM  673   3.448   0.194   0.765  0.0496  0.0985 -0.2190
  227PW       W  674   3.212   3.209   4.539  0.1468  0.2152 -0.1798
  227PW      WP  675   3.155   3.182   4.414 -0.1895 -0.0651  0.0103
  227PW      WM  676   3.113   3.278   4.609  0.1242  0.1345 -0.1303
  228PW       W  677   4.215   1.632   0.412 -0.1630 -0.3385 -0.0441
  228PW      WP  678   4.197   1.517   0.491  0.5802 -0.3933  0.1360
  228PW      WM  679   4.135   1.542   0.340 -0.2483 -0.2041 -0.1237
  229PW       W  680   0.777   3.981   1.634  0.2649  0.2289 -0.3024
  229PW      WP  681   0.867   3.875   1.652 -0.2887 -0.2576  0.0910
  229PW      WM  682   0.880   4.072   1.609  0.9074 -0.1312  0.4681
  230PW       W  683   4.552   1.204   2.540  0.3918  0.3084 -0.2939
  230PW      WP  684   4.589   1.180   2.672 -0.0044  0.3658 -0.1550
  230PW      WM  685   4.576   1.074   2.585  0.2686  0.3681 -0.0338
  231PW       W  686   4.610   3.910   3.544 -0.1480 -0.3959  0.6368
  231PW      WP  687   4.476   3.890   3.579 -0.2611 -0.5901  0.1881
  231PW      WM  688   4.673   4.000   3.458 -0.4848 -0.3525  0.4114
  232PW       W  689   4.607   3.157   1.252 -0.1061 -0.3438 -0.1670
  232PW      WP  690   4.740   3.142   1.211  0.2317 -0.1824  0.6214
  232PW      WM  691   4.494   3.079   1.224 -0.2225 -0.2427 -0.0093
  233PW       W  692   2.171   3.755   3.899 -0.2893 -0.3598  0.1436
  233PW      WP  693   2.164   3.734   4.037  0.0037  0.2722  0.2995
  233PW      WM  694   2.278   3.766   3.809 -0.1449 -0.3675  0.3082
  234PW       W  695   2.014   1.611   4.326 -0.2250 -0.0301  0.3429
  234PW      WP  696   1.884   1.610   4.276 -0.1383  0.0283  0.0976
  234PW      WM  697   2.048   1.496   4.399  0.0086 -0.1570  0.0579
  235PW       W  698   2.950   1.956   0.626 -0.0831  0.3649  0.2402
  235PW      WP  699   3.065   2.035   0.638 -0.2777  0.6704  0.2051
  235PW      WM  700   2.884   2.079   0.624 -0.2813  0.2700 -0.1376
  236PW       W  701   2.713   2.239   3.211 -0.0644  0.2679  0.5689
  236PW      WP  702   2.722   2.216   3.349 -0.4415 -0.0238  0.5644
  236PW      WM  703   2.718   2.356   3.135 -0.3661 -0.0051  0.0607
  237PW       W  704   2.832   4.343   4.188  0.0326 -0.1850  0.0062
  237PW      WP  705   2.849   4.472   4.136 -0.5026 -0.0108  0.1849
  237PW      WM  706   2.811   4.322   4.324  0.4088 -0.1660  0.0805
  239PW       W  710   4.592   1.035   1.385  0.1550  0.5390  0.3857
  239PW      WP  711   4.618   0.923   1.465 -0.0741  0.0445 -0.1412
  239PW      WM  712   4.515   1.027   1.268  0.0355  0.2016  0.4757
  240PW       W  713   3.383   1.159   4.048 -0.4964  0.1109 -0.3042
  240PW      WP  714   3.355   1.063   4.146 -0.3186 -0.2213 -0.5560
  240PW      WM  715   3.430   1.288   4.075  0.1790 -0.1664  0.2083
  241PW       W  716   1.113   1.152   2.172  0.0893 -0.0015 -0.0874
  241PW      WP  717   0.980   1.109   2.190  0.2467 -0.4855  0.1489
  241PW      WM  718   1.155   1.106   2.297  0.0221  0.0096 -0.0602
  242PW       W  719   3.782   2.164   0.048 -0.2037  0.4030 -0.0873
  242PW      WP  720   3.698   2.096  -0.042 -0.2885  0.2106  0.1260
  242PW      WM  721   3.734   2.274   0.120 -0.0692  0.3101  0.1577
  243PW       W  722   1.981   1.073   0.109 -0.3914 -0.3172 -0.1075
  243PW      WP  723   1.906   1.017   0.005 -0.3967  0.1543 -0.3951
  243PW      WM  724   1.961   1.211   0.093  0.3440 -0.1767 -0.2416
  244PW       W  725   1.319   0.286   3.765  0.4175  0.0734  0.2032
  244PW      WP  726   1.269   0.164   3.812  0.0971  0.1124  0.0055
  244PW      WM  727   1.352   0.392   3.850 -0.4819  0.6518  0.0095
  245PW       W  728   0.003   4.363   1.119 -0.2086 -0.2377 -0.1290
  245PW      WP  729   0.052   4.317   0.996  0.3603 -0.2631  0.0718
  245PW      WM  730   0.081   4.479   1.125 -0.1921 -0.2437 -0.2116
  246PW       W  731   1.968   0.297   1.422  0.2152  0.3767 -0.2790
  246PW      WP  732   2.101   0.319   1.462  0.2060 -0.2637  0.3515
  246PW      WM  733   1.988   0.228   1.302  0.8817  0.0549 -0.0500
  247PW       W  734   0.901   2.203   2.808  0.2475 -0.4698 -0.2588
  247PW      WP  735   1.032   2.166   2.776  0.4384  0.0447 -0.1993
  247PW      WM  736   0.904   2.118   2.920 -0.2061 -0.0336  0.1468
  248PW       W  737   3.253   1.744   1.799 -0.1195 -0.1352  0.1542
  248PW      WP  738   3.242   1.870   1.860  0.1357  0.0700 -0.1828
  248PW      WM  739   3.372   1.734   1.871 -0.2119  0.0377  0.3450
  249PW       W  740   0.357   3.797   4.286 -0.0743  0.1323 -0.3625
  249PW      WP  741   0.220   3.818   4.302 -0.0660  0.0024  0.0090
  249PW      WM  742   0.451   3.857   4.201  0.1130 -0.1605 -0.3798
  250PW       W  743   1.772   4.332   1.954  0.2380 -0.1474 -0.0104
  250PW      WP  744   1.721   4.404   1.845 -0.2594  0.1570  0.3671
  250PW      WM  745   1.779   4.236   1.853  0.0650 -0.0529 -0.1195
  251PW       W  746   2.988   3.849   2.753 -0.1112  0.5956 -0.2833
  251PW      WP  747   3.104   3.869   2.830 -0.1389 -0.0954  0.0338
  251PW      WM  748   2.883   3.850   2.661 -0.0737  0.3448 -0.3368
  252PW       W  749   1.737   0.262   4.303 -0.0189 -0.4193  0.1693
  252PW      WP  750   1.652   0.236   4.196  0.0294  0.3806 -0.1508
  252PW      WM  751   1.657   0.346   4.381  0.3170 -0.0556  0.1644
  253PW       W  752   3.622   3.148   2.655 -0.1206  0.1859 -0.3997
  253PW      WP  753   3.688   3.100   2.768 -0.4841 -0.0848 -0.2814
  253PW      WM  754   3.666   3.273   2.610 -0.4167  0.2805 -0.4539
  254PW       W  755   1.670   0.674   0.111  0.2524 -0.4097  0.2321
  254PW      WP  756   1.582   0.576   0.157 -0.6406 -0.0807 -0.4195
  254PW      WM  757   1.751   0.656  -0.001  0.7047 -0.5389  0.5428
  255PW       W  758   4.453   1.104   2.005  0.6259  0.2917 -0.9130
  255PW      WP  759   4.334   1.058   1.948  0.1320 -0.3374  0.2091
  255PW      WM  760   4.491   0.973   2.036 -0.0080  0.2144  0.2009
  256PW       W  761   0.354   4.446   0.778 -0.2655  0.0611 -0.1328
  256PW      WP  762   0.301   4.330   0.835 -0.1669  0.1939  0.2774
  256PW      WM  763   0.405   4.463   0.907 -0.1379 -0.3127 -0.1201
  257PW       W  764   2.431   1.252   2.106 -0.0774  0.3472  0.3602
  257PW      WP  765   2.496   1.302   2.219  0.4978  0.3077  0.0955
  257PW      WM  766   2.349   1.238   2.218 -0.4693  0.4654  0.1126
  258PW       W  767   1.039   4.672   3.827  0.1096 -0.1633  0.5396
  258PW      WP  768   1.132   4.568   3.825  0.4041  0.0762  0.1748
  258PW      WM  769   1.034   4.803   3.779  0.0827 -0.2765  0.2073
  259PW       W  770   3.207   4.699   1.530  0.0444  0.0553  0.0281
  259PW      WP  771   3.274   4.585   1.485  0.2001  0.0970  0.1425
  259PW      WM  772   3.118   4.780   1.458 -0.0097 -0.0328 -0.0049
  260PW       W  773   0.113   4.604   0.183  0.4085  0.3037 -0.6680
  260PW      WP  774   0.113   4.669   0.307  0.3705 -0.4049 -0.2228
  260PW      WM  775  -0.009   4.554   0.135  0.1999  0.1453 -0.0829
  261PW       W  776   2.246   2.643   3.593 -0.2738  0.1153  0.3917
  261PW      WP  777   2.365   2.679   3.657 -0.2433  0.0546  0.3710
  261PW      WM  778   2.310   2.767   3.611  0.0105  0.1424 -0.3515
  262PW       W  779   0.607   3.475   1.652 -0.0118  0.0110 -0.1464
  262PW      WP  780   0.584   3.352   1.589 -0.6321  0.0558 -0.0804
  262PW      WM  781   0.499   3.561   1.628 -0.0205  0.1104  0.1845
  263PW       W  782   2.657   0.425   4.804  0.0624  0.1415  0.2917
  263PW      WP  783   2.766   0.458   4.885  0.0852  0.0314  0.3091
  263PW      WM  784   2.582   0.317   4.854 -0.3726  0.1136 -0.2874
  264PW       W  785   0.920   4.753   3.363  0.0795  0.3603 -0.2270
  264PW      WP  786   0.971   4.743   3.492 -0.1288  0.0759 -0.1543
  264PW      WM  787   1.011   4.669   3.298 -0.0769  0.1764 -0.2199
  265PW       W  788   4.045   3.236   3.962  0.4060  0.2989  0.0204
  265PW      WP  789   4.129   3.219   4.072  0.1153  0.0870  0.2295
  265PW      WM  790   3.961   3.337   3.913 -0.0168  0.0085  0.0743
  266PW       W  791   1.556   3.704   0.883  0.1459 -0.1420 -0.1035
  266PW      WP  792   1.560   3.834   0.831 -0.2865 -0.0852 -0.0545
  266PW      WM  793   1.441   3.715   0.962  0.3780 -0.0406  0.2455
  267PW       W  794   2.319   4.443   4.759  0.1751 -0.2687 -0.2546
  267PW      WP  795   2.434   4.518   4.729 -0.0868  0.2983 -0.0313
  267PW      WM  796   2.196   4.377   4.751  0.2183 -0.3581 -0.2086
  268PW       W  797   1.409   0.660   2.184  0.1350  0.1863 -0.1665
  268PW      WP  798   1.429   0.785   2.125  0.3018  0.1542 -0.1825
  268PW      WM  799   1.354   0.532   2.198 -0.3633  0.4029  0.4701
  269PW       W  800   4.781   3.340   0.025  0.1810 -0.1518  0.1694
  269PW      WP  801   4.711   3.423   0.114 -0.2941 -0.3588  0.0275
  269PW      WM  802   4.800   3.398  -0.101 -0.0667 -0.3962  0.0074
  270PW       W  803   1.512   4.562   3.798 -0.2727 -0.2095  0.2935
  270PW      WP  804   1.469   4.434   3.836 -0.3209 -0.1993  0.2740
  270PW      WM  805   1.382   4.578   3.750 -0.1253 -0.2693 -0.2043
  271PW       W  806   2.434   1.375   4.057 -0.0898  0.0778  0.3201
  271PW      WP  807   2.498   1.497   4.084  0.1675  0.0443 -0.0483
  271PW      WM  808   2.447   1.266   3.970  0.1365  0.0541  0.3768
  272PW       W  809   0.298   4.120   2.702 -0.5687  0.0124 -0.1124
  272PW      WP  810   0.335   4.226   2.786  0.2521 -0.2031 -0.0869
  272PW      WM  811   0.366   4.005   2.745 -0.4852  0.0333 -0.1833
  273PW       W  812   3.664   2.104   1.522  0.1187  0.0196 -0.1600
  273PW      WP  813   3.790   2.118   1.463 -0.1523  0.2074 -0.8065
  273PW      WM  814   3.555   2.154   1.450 -0.2272 -0.0928  0.2349
  274PW       W  815   1.881   2.635   1.302  0.0136 -0.2479  0.0078
  274PW      WP  816   1.831   2.762   1.273  0.5171 -0.0282 -0.0318
  274PW      WM  817   1.864   2.549   1.411  0.5194 -0.1015  0.2408
  275PW       W  818   3.567   4.794   1.783 -0.3264  0.3216 -0.0116
  275PW      WP  819   3.488   4.698   1.848  0.0877 -0.3483 -0.3566
  275PW      WM  820   3.584   4.758   1.649  0.0217 -0.7609  0.1927
  276PW       W  821   4.440   2.986   2.120  0.1525 -0.2135  0.1842
  276PW      WP  822   4.563   3.029   2.171  0.2536 -0.2241 -0.0363
  276PW      WM  823   4.359   3.061   2.034 -0.0304 -0.0933  0.4443
  277PW       W  824   0.913   1.566   0.494  0.3770  0.1839 -0.1206
  277PW      WP  825   0.852   1.479   0.402 -0.0361 -0.0333  0.3018
  277PW      WM  826   1.048   1.585   0.523  0.2808  0.3310  0.3254
  278PW       W  827   0.478   1.451   0.936 -0.0636 -0.1963 -0.2380
  278PW      WP  828   0.391   1.500   0.838  0.3864  0.5004 -0.3832
  278PW      WM  829   0.534   1.407   1.057  0.3492  0.1768 -0.2625
  279PW       W  830   1.857   2.027   4.118  0.1321 -0.4149  0.3965
  279PW      WP  831   1.917   1.955   4.015  0.2814  0.2144 -0.0309
  279PW      WM  832   1.836   2.153   4.177  0.3066 -0.3048  0.2359
  280PW       W  833   1.157   2.504   0.161  0.1841  0.1475  0.1109
  280PW      WP  834   1.106   2.452   0.041 -0.1580 -0.0561  0.3261
  280PW      WM  835   1.180   2.574   0.280 -0.0981  0.2116  0.1354
  281PW       W  836   3.609   2.913   4.721  0.3602 -0.0564  0.1442
  281PW      WP  837   3.614   3.050   4.753  0.1003  0.0717 -0.2688
  281PW      WM  838   3.652   2.942   4.852 -0.0927 -0.5709  0.4628
  282PW       W  839   2.255   2.039   4.437  0.5564 -0.1530  0.2353
  282PW      WP  840   2.277   2.059   4.574  0.1985  0.1662  0.2672
  282PW      WM  841   2.312   1.981   4.323  0.3948 -0.2774  0.2141
  283PW       W  842   2.405   1.291   1.581 -0.5421  0.0650  0.8181
  283PW      WP  843   2.526   1.355   1.612 -0.0858 -0.3075  0.1273
  283PW      WM  844   2.500   1.203   1.633  0.2751  0.3354  0.0794
  284PW       W  845   4.365   2.837   4.110 -0.4108  0.3872 -0.4808
  284PW      WP  846   4.375   2.755   3.997 -0.1135 -0.1302 -0.1335
  284PW      WM  847   4.275   2.759   4.184  0.0163  0.3040  0.0262
  285PW       W  848   0.073   1.046   2.234 -0.2531 -0.2020 -0.1117
  285PW      WP  849   0.051   1.022   2.098 -0.7778 -0.4329 -0.0133
  285PW      WM  850   0.020   0.916   2.227  0.1054 -0.3847  0.1311
  286PW       W  851   0.001   0.717   1.701  0.2137  0.2525 -0.1355
  286PW      WP  852   0.035   0.832   1.773  0.4169  0.0924  0.0418
  286PW      WM  853  -0.025   0.775   1.576 -0.3140 -0.0736 -0.2220
  287PW       W  854   4.214   2.531   3.215 -0.4580  0.3589 -0.2102
  287PW      WP  855   4.219   2.548   3.076  0.3139  0.8650 -0.2001
  287PW      WM  856   4.244   2.605   3.330 -0.4252  0.0692 -0.0195
  288PW       W  857   4.231   3.508   3.631  0.5095 -0.1420 -0.1044
  288PW      WP  858   4.183   3.404   3.710  0.3718  0.1300  0.1994
  288PW      WM  859   4.351   3.491   3.560  0.5639 -0.3465  0.0279
  289PW       W  860   4.176   4.402   2.545  0.4428 -0.3717 -0.2561
  289PW      WP  861   4.185   4.323   2.660  0.4710  0.0611  0.0676
  289PW      WM  862   4.076   4.307   2.519  0.1649 -0.2509  0.2208
  290PW       W  863   3.454   1.675   4.028  0.0994  0.1520  0.1659
  290PW      WP  864   3.594   1.672   4.019  0.1155 -0.5465 -0.0991
  290PW      WM  865   3.324   1.650   4.074  0.0931 -0.0256  0.0645
  291PW       W  866   3.896   2.957   4.356  0.1006  0.0247 -0.1422
  291PW      WP  867   3.804   2.918   4.258 -0.3815  0.0940  0.2323
  291PW      WM  868   3.849   2.825   4.356  0.1132  0.0145 -0.3900
  292PW       W  869   3.151   3.571   3.208 -0.1633 -0.0447  0.0140
  292PW      WP  870   3.236   3.564   3.097  0.0710 -0.3494  0.1903
  292PW      WM  871   3.044   3.499   3.155  0.2070 -0.2377 -0.6057
  293PW       W  872   1.361   4.580   1.193  0.0608 -0.0834 -0.0023
  293PW      WP  873   1.260   4.671   1.226 -0.1315 -0.3022  0.0470
  293PW      WM  874   1.359   4.595   1.332  0.2425  0.5452 -0.0304
  294PW       W  875   3.289   2.924   0.458  0.2028 -0.2266 -0.2178
  294PW      WP  876   3.364   2.945   0.575  0.1388  0.0868 -0.2219
  294PW      WM  877   3.282   3.037   0.376 -0.1502 -0.1255 -0.0734
  295PW       W  878   3.596   2.394   3.862 -0.3004  0.1421  0.6061
  295PW      WP  879   3.688   2.289   3.857  0.1822  0.4768 -0.2937
  295PW      WM  880   3.467   2.342   3.840 -0.2408  0.1790 -0.2504
  296PW       W  881   3.240   0.158   3.553 -0.0056 -0.1919  0.0121
  296PW      WP  882   3.292   0.261   3.475 -0.0408 -0.1037  0.1019
  296PW      WM  883   3.137   0.226   3.618  0.4617  0.2112  0.4407
  297PW       W  884   1.285   2.376   0.669  0.5139 -0.0671 -0.0001
  297PW      WP  885   1.288   2.318   0.541 -0.5338 -0.0679 -0.1290
  297PW      WM  886   1.232   2.365   0.798 -0.3823 -0.1298 -0.2860
  298PW       W  887   4.118   4.672   3.834  0.2078 -0.0264  0.2484
  298PW      WP  888   4.128   4.545   3.775  0.0629  0.1687 -0.2572
  298PW      WM  889   4.211   4.590   3.900  0.4033  0.1773  0.2406
  299PW       W  890   3.934   2.601   0.263 -0.0550  0.3560 -0.2174
  299PW      WP  891   3.795   2.588   0.248 -0.1148  0.2548  0.2279
  299PW      WM  892   3.981   2.719   0.205  0.7519  0.1343 -0.1709
  300PW       W  893   0.306   2.422   2.371  0.1168 -0.2987 -0.2601
  300PW      WP  894   0.212   2.484   2.288  0.2079  0.3127  0.0278
  300PW      WM  895   0.243   2.527   2.438  0.2821 -0.2064 -0.2439
  301PW       W  896   1.829   3.472   2.596  0.3227  0.6662  0.1612
  301PW      WP  897   1.713   3.450   2.671  0.0073 -0.4187 -0.3783
  301PW      WM  898   1.729   3.562   2.561 -0.2436 -0.0043 -0.2973
  302PW       W  899   0.852   0.461   4.634 -0.0998  0.2003  0.1003
  302PW      WP  900   0.777   0.547   4.552  0.1906  0.6360  0.2522
  302PW      WM  901   0.943   0.521   4.721  0.1469  0.5042 -0.3223
  303PW       W  902   1.348   4.047   2.966 -0.3699  0.1934 -0.3645
  303PW      WP  903   1.433   4.030   2.857  0.3268 -0.5827  0.1452
  303PW      WM  904   1.296   4.008   3.091  0.2537  0.3423 -0.0059
  304PW       W  905   0.492   0.265   4.392  0.0816  0.1496 -0.2848
  304PW      WP  906   0.526   0.380   4.319 -0.5226  0.2953 -0.4098
  304PW      WM  907   0.357   0.243   4.360  0.0333  0.4773 -0.3551
  305PW       W  908   4.234   4.322   3.042 -0.3269 -0.0266 -0.0157
  305PW      WP  909   4.301   4.332   3.164  0.3689 -0.1272 -0.3288
  305PW      WM  910   4.195   4.377   2.918 -0.1481  0.3589  0.0790
  306PW       W  911   2.512   0.738   3.591  0.2451 -0.1496 -0.0677
  306PW      WP  912   2.609   0.786   3.680  0.0178 -0.0624  0.1516
  306PW      WM  913   2.555   0.816   3.483 -0.0150 -0.1215 -0.1601
  307PW       W  914   3.849   2.150   0.890 -0.1095 -0.1450  0.3137
  307PW      WP  915   3.935   2.153   1.000  0.3803 -0.5887  0.0055
  307PW      WM  916   3.716   2.108   0.890 -0.1371 -0.3077 -0.5608
  308PW       W  917   1.730   1.184   4.354  0.2762 -0.2178 -0.2379
  308PW      WP  918   1.715   1.061   4.290  0.2998 -0.2888 -0.1110
  308PW      WM  919   1.779   1.186   4.485 -0.4600 -0.1457  0.0994
  309PW       W  920   3.346   3.916   3.636 -0.2482 -0.2317 -0.0944
  309PW      WP  921   3.477   3.907   3.590 -0.2047  0.0631 -0.0512
  309PW      WM  922   3.389   4.017   3.550 -0.1284 -0.1309  0.0764
  310PW       W  923   1.188   4.373   3.464  0.1174 -0.3540  0.3034
  310PW      WP  924   1.153   4.433   3.343  0.2432 -0.2678  0.3073
  310PW      WM  925   1.081   4.298   3.413 -0.0345 -0.0869  0.2028
  311PW       W  926   0.487   2.685   4.270  0.1713  0.3929 -0.1835
  311PW      WP  927   0.572   2.780   4.329  0.0458  0.2152  0.3595
  311PW      WM  928   0.373   2.701   4.189  0.2300 -0.4299 -0.5513
  312PW       W  929   3.596   0.257   2.237 -0.0693 -0.1017 -0.3492
  312PW      WP  930   3.729   0.246   2.194 -0.0464  0.2958 -0.4256
  312PW      WM  931   3.558   0.392   2.237 -0.1057 -0.0983  0.0476
  313PW       W  932   2.499   1.356   0.204 -0.0037 -0.1275  0.1408
  313PW      WP  933   2.414   1.272   0.277 -0.3826  0.0571 -0.0541
  313PW      WM  934   2.593   1.317   0.108 -0.2333  0.3728 -0.3571
  314PW       W  935   2.935   2.750   2.456 -0.0703 -0.2640 -0.0854
  314PW      WP  936   2.920   2.651   2.554 -0.4970  0.0770  0.2497
  314PW      WM  937   2.920   2.665   2.346 -0.1125  0.1793 -0.4624
  315PW       W  938   4.440   2.565   1.293  0.2649 -0.2786  0.6201
  315PW      WP  939   4.378   2.617   1.407  0.1806  0.0042  0.4592
  315PW      WM  940   4.304   2.588   1.318  0.3366  0.7738  0.6269
  316PW       W  941   3.516   1.577   0.838 -0.4124 -0.1947  0.0842
  316PW      WP  942   3.403   1.558   0.918 -0.1101 -0.3481  0.5257
  316PW      WM  943   3.488   1.520   0.713  0.3772  0.0080 -0.2679
  317PW       W  944   1.771   0.710   1.196 -0.3022  0.3236  0.2766
  317PW      WP  945   1.866   0.807   1.161  0.1033  0.0558  0.5314
  317PW      WM  946   1.685   0.608   1.155  0.1479 -0.0329  0.1165
  318PW       W  947   4.804   1.142   3.014  0.1116  0.0965  0.1222
  318PW      WP  948   4.937   1.099   3.005  0.0778 -0.0067  0.0989
  318PW      WM  949   4.694   1.175   3.095 -0.0911  0.2151 -0.1780
  319PW       W  950   3.144   0.006   2.091  0.0194 -0.0946  0.0503
  319PW      WP  951   3.103  -0.118   2.141 -0.4455 -0.0341 -0.1268
  319PW      WM  952   3.033  -0.020   2.011 -0.1243  0.3615  0.0654
  320PW       W  953   0.908   1.811   4.341  0.4453 -0.3152  0.3711
  320PW      WP  954   0.811   1.761   4.429 -0.2069 -0.1864 -0.1649
  320PW      WM  955   0.901   1.672   4.360 -0.5079 -0.4290 -0.0609
  321PW       W  956   4.653   2.513   1.902 -0.3791 -0.0442  0.0636
  321PW      WP  957   4.725   2.619   1.845  0.0725 -0.1222  0.4221
  321PW      WM  958   4.578   2.464   2.009 -0.3141  0.1424  0.2007
  322PW       W  959   0.881   1.465   3.278 -0.5388  0.1397  0.0548
  322PW      WP  960   0.984   1.552   3.314 -0.3466  0.0375 -0.1990
  322PW      WM  961   0.813   1.428   3.395  0.1191 -0.2175  0.3971
  323PW       W  962   1.078   3.872   0.840  0.1692  0.3393  0.4067
  323PW      WP  963   1.197   3.939   0.809  0.3372 -0.0342  0.1351
  323PW      WM  964   0.947   3.884   0.889 -0.4222 -0.6259 -0.4260
  324PW       W  965   1.184   0.848   1.281  0.2266  0.1392  0.0589
  324PW      WP  966   1.161   0.983   1.250 -0.3713  0.1943  0.5026
  324PW      WM  967   1.272   0.771   1.205 -0.3006 -0.4345 -0.0699
  325PW       W  968   0.802   0.518   3.508 -0.0660  0.7115 -0.0487
  325PW      WP  969   0.703   0.557   3.600 -0.2767 -0.6680  0.6402
  325PW      WM  970   0.921   0.455   3.470 -0.3383 -0.4272  0.4532
  326PW       W  971   0.989   4.465   0.789  0.3516  0.0189 -0.0078
  326PW      WP  972   1.041   4.448   0.918 -0.0121 -0.2963  0.1222
  326PW      WM  973   1.045   4.492   0.663 -0.3443  0.0066 -0.3865
  327PW       W  974   3.444   0.802   0.106  0.5383 -0.1590 -0.0974
  327PW      WP  975   3.438   0.875   0.225  0.0603 -0.0455 -0.1679
  327PW      WM  976   3.475   0.784  -0.029 -0.3186  0.4476 -0.4849
  328PW       W  977   0.380   4.581   1.936  0.2051  0.0458  0.0728
  328PW      WP  978   0.519   4.561   1.940  0.2092  0.0914  0.2228
  328PW      WM  979   0.263   4.505   1.929  0.2391 -0.0044  0.0398
  329PW       W  980   0.917   1.983   1.797 -0.3311 -0.0854  0.4229
  329PW      WP  981   1.040   2.017   1.855  0.2842 -0.3200 -0.4766
  329PW      WM  982   0.863   2.098   1.856 -0.0946  0.4247 -0.2016
  330PW       W  983   3.567   1.866   3.523 -0.0750  0.0236 -0.3668
  330PW      WP  984   3.673   1.777   3.538 -0.0644  0.0700 -0.1269
  330PW      WM  985   3.494   1.959   3.599  0.1690 -0.1903  0.1974
  331PW       W  986   0.952   4.425   2.556 -0.0835  0.5750  0.1735
  331PW      WP  987   1.078   4.371   2.529 -0.2792  0.1090  0.0701
  331PW      WM  988   0.963   4.449   2.418 -0.2053 -0.1969 -0.0285
  332PW       W  989   2.059   4.715   3.403  0.1280  0.1014 -0.2401
  332PW      WP  990   2.091   4.849   3.377  0.3342  0.1105  0.0058
  332PW      WM  991   2.086   4.718   3.266 -0.0292  0.2719 -0.2731
  333PW       W  992   3.034   4.482   0.202 -0.0446  0.0659  0.2671
  333PW      WP  993   2.921   4.426   0.142 -0.1224  0.1417  0.3379
  333PW      WM  994   3.069   4.612   0.163  0.1385  0.0172  0.2596
  334PW       W  995   4.151   1.907   0.007  0.1248  0.4665  0.3106
  334PW      WP  996   4.217   1.861   0.121  0.0129  0.1010  0.2442
  334PW      WM  997   4.261   1.963  -0.059  0.3524 -0.0503  0.1854
  335PW       W  998   4.745   4.108   1.569 -0.5741  0.1947 -0.1386
  335PW      WP  999   4.631   4.173   1.617 -0.3553  0.3865  0.1609
  335PW      WM 1000   4.884   4.114   1.554 -0.5282  0.0630  0.1502
  336PW       W 1001   2.400   4.061   4.346 -0.3880  0.3971  0.2490
  336PW      WP 1002   2.505   4.015   4.265 -0.3874  0.1892  0.3587
  336PW      WM 1003   2.397   4.200   4.360 -0.1889  0.3895  0.4432
  337PW       W 1004   1.775   3.109   1.189  0.4198  0.1864 -0.0830
  337PW      WP 1005   1.911   3.136   1.169  0.4691  0.3241  0.3254
  337PW      WM 1006   1.818   2.980   1.225  0.1753  0.2592  0.6925
  338PW       W 1007   1.294   1.148   3.112  0.2902 -0.1677 -0.0439
  338PW      WP 1008   1.273   1.242   3.010 -0.3643 -0.2217 -0.0129
  338PW      WM 1009   1.229   1.029   3.076 -0.0612  0.0114 -0.0581
  339PW       W 1010   0.072   2.542   4.594 -0.1483 -0.3498  0.1655
  339PW      WP 1011  -0.013   2.644   4.547 -0.4779 -0.3304  0.7000
  339PW      WM 1012   0.091   2.435   4.506 -0.0077 -0.0308 -0.2327
  340PW       W 1013   2.600   2.802   1.424  0.2234  0.1480  0.0007
  340PW      WP 1014   2.681   2.764   1.532  0.2453  0.0755 -0.0395
  340PW      WM 1015   2.504   2.890   1.473 -0.1274  0.0960 -0.4962
  341PW       W 1016   3.061   0.394   4.537  0.2311  0.2230  0.3965
  341PW      WP 1017   2.925   0.408   4.504  0.1512  0.0586  0.6240
  341PW      WM 1018   3.071   0.315   4.652  0.2987 -0.3988  0.0156
  342PW       W 1019   2.462   1.386   1.018  0.1082  0.0695  0.1273
  342PW      WP 1020   2.507   1.294   1.113 -0.2519  0.0655  0.3174
  342PW      WM 1021   2.576   1.404   0.939  0.3022 -0.1575  0.3367
  343PW       W 1022   2.132   0.783   3.199 -0.0374 -0.2341  0.1767
  343PW      WP 1023   2.172   0.883   3.288 -0.0587  0.3586 -0.3846
  343PW      WM 1024   2.135   0.681   3.295  0.2200  0.0445  0.4990
  344PW       W 1025   0.589   0.678   0.922 -0.4271 -0.2460 -0.0256
  344PW      WP 1026   0.495   0.739   0.838 -0.1829  0.0236 -0.1246
  344PW      WM 1027   0.585   0.702   1.060 -0.2103 -0.6249  0.0646
  345PW       W 1028   4.639   3.386   3.462 -0.0179 -0.0907  0.3370
  345PW      WP 1029   4.518   3.405   3.530 -0.2760 -0.2960 -0.0208
  345PW      WM 1030   4.769   3.433   3.485  0.1204  0.2664 -0.5968
  346PW       W 1031   2.090   2.917   0.774 -0.1497  0.1494  0.1425
  346PW      WP 1032   2.002   2.811   0.750 -0.1825  0.2310 -0.1384
  346PW      WM 1033   2.163   2.817   0.840  0.2641  0.1460 -0.2544
  347PW       W 1034   1.811   2.920   1.766 -0.1962  0.3919 -0.0654
  347PW      WP 1035   1.897   2.977   1.671  0.3033 -0.1463 -0.0081
  347PW      WM 1036   1.730   2.846   1.679  0.0824 -0.2352  0.1345
  348PW       W 1037   1.682   0.307   2.376 -0.0288  0.4734 -0.2538
  348PW      WP 1038   1.557   0.296   2.438  0.1296  0.5138  0.1104
  348PW      WM 1039   1.761   0.308   2.261  0.4945  0.1990  0.0559
  349PW       W 1040   0.027   0.408   3.549 -0.2213  0.1126 -0.0877
  349PW      WP 1041  -0.019   0.293   3.614 -0.4385  0.1304 -0.1992
  349PW      WM 1042   0.113   0.518   3.565  0.0159 -0.0804  0.0699
  350PW       W 1043   1.473   1.608   2.161  0.4600  0.0636  0.0623
  350PW      WP 1044   1.591   1.534   2.175  0.2031 -0.3839  0.0887
  350PW      WM 1045   1.506   1.631   2.027 -0.0253 -0.1065 -0.1117
  351PW       W 1046   2.454   0.861   0.275  0.0509 -0.0103  0.3854
  351PW      WP 1047   2.523   0.889   0.393  0.2279  0.4373  0.2044
  351PW      WM 1048   2.579   0.864   0.211 -0.0190 -0.6795  0.1189
  352PW       W 1049   3.034   4.098   3.192  0.0752 -0.2810  0.4488
  352PW      WP 1050   3.066   4.234   3.181 -0.0304 -0.2601  0.3748
  352PW      WM 1051   2.966   4.154   3.301 -0.1948 -0.2883  0.2967
  353PW       W 1052   0.729   3.138   0.284 -0.2309  0.1614  0.5835
  353PW      WP 1053   0.742   3.248   0.198 -0.2412 -0.3158 -0.1552
  353PW      WM 1054   0.720   3.064   0.165  0.0426  0.5888  0.2557
  354PW       W 1055   3.358   2.076   0.843 -0.1106  0.6596  0.0897
  354PW      WP 1056   3.494   2.096   0.815  0.0700 -0.4218 -0.4833
  354PW      WM 1057   3.260   2.037   0.751  0.0935  0.0575  0.0708
  355PW       W 1058   4.712   0.769   4.725 -0.0609  0.4257  0.3474
  355PW      WP 1059   4.712   0.822   4.595  0.2714  0.3190  0.2930
  355PW      WM 1060   4.850   0.790   4.727 -0.0148  0.1755  0.2405
  356PW       W 1061   3.738   1.638   2.421  0.0972  0.3492  0.0005
  356PW      WP 1062   3.772   1.704   2.303 -0.4563  0.3318 -0.2094
  356PW      WM 1063   3.809   1.539   2.353 -0.4457 -0.0090 -0.1244
  357PW       W 1064   1.929   4.666   2.368 -0.0154  0.3131  0.3275
  357PW      WP 1065   1.961   4.599   2.487  0.0267 -0.0595  0.1285
  357PW      WM 1066   2.016   4.563   2.328 -0.2117  0.0856  0.4492
  358PW       W 1067   4.437   1.527   4.523 -0.3228  0.1852 -0.0714
  358PW      WP 1068   4.547   1.539   4.436 -0.1687 -0.5011 -0.0410
  358PW      WM 1069   4.503   1.461   4.628 -0.2473  0.3961  0.0213
  359PW       W 1070   3.311   4.170   0.572  0.0260  0.1963 -0.3389
  359PW      WP 1071   3.374   4.051   0.530 -0.3139 -0.0864 -0.1191
  359PW      WM 1072   3.213   4.078   0.610 -0.0212  0.4350  0.2380
  360PW       W 1073   3.221   3.664   0.552  0.1037  0.1856  0.2685
  360PW      WP 1074   3.224   3.574   0.445  0.4613 -0.1672  0.5364
  360PW      WM 1075   3.349   3.623   0.593  0.1132 -0.1856 -0.0610
  361PW       W 1076   4.124   0.326   1.320  0.1303  0.0137  0.2136
  361PW      WP 1077   4.144   0.457   1.278 -0.4151  0.0530 -0.0310
  361PW      WM 1078   4.024   0.409   1.373  0.4883  0.4879  0.2270
  362PW       W 1079   2.452   4.315   3.777  0.0404 -0.0974 -0.0623
  362PW      WP 1080   2.475   4.428   3.857 -0.0402  0.0614 -0.2533
  362PW      WM 1081   2.346   4.241   3.831  0.2880 -0.4405 -0.0082
  363PW       W 1082   2.722   3.821   3.463 -0.1368 -0.1332 -0.0896
  363PW      WP 1083   2.841   3.748   3.463  0.1267  0.2560  0.0302
  363PW      WM 1084   2.808   3.925   3.499 -0.1695 -0.1363  0.0010
  364PW       W 1085   1.061   2.016   3.265 -0.1676  0.1371  0.3022
  364PW      WP 1086   1.006   2.068   3.147 -0.2096 -0.5443 -0.0410
  364PW      WM 1087   1.045   2.129   3.346 -0.0853  0.3862 -0.0018
  365PW       W 1088   3.533   0.300   0.289 -0.1190  0.0455 -0.0434
  365PW      WP 1089   3.411   0.284   0.222 -0.0959 -0.0851 -0.0591
  365PW      WM 1090   3.565   0.173   0.240 -0.1971  0.2717 -0.8747
  366PW       W 1091   4.506   2.069   1.979 -0.1044  0.0374  0.1070
  366PW      WP 1092   4.522   2.190   2.049 -0.7521  0.3608 -0.1890
  366PW      WM 1093   4.373   2.057   2.020 -0.0334 -0.2233  0.2958
  367PW       W 1094   2.678   1.008   0.693  0.4296 -0.2344  0.4653
  367PW      WP 1095   2.588   1.106   0.736  0.3768  0.1469 -0.2963
  367PW      WM 1096   2.583   0.939   0.617  0.3302 -0.1521  0.5131
  368PW       W 1097   4.328   0.911   0.399  0.0164  0.0018  0.1798
  368PW      WP 1098   4.262   1.005   0.318 -0.0945  0.2089  0.4889
  368PW      WM 1099   4.363   0.997   0.504 -0.1418 -0.0950  0.3174
  369PW       W 1100   2.753   2.972   3.646 -0.1382 -0.3419  0.1351
  369PW      WP 1101   2.640   2.964   3.728  0.0081 -0.0827  0.3853
  369PW      WM 1102   2.785   2.874   3.552  0.6529 -0.1169  0.0775
  370PW       W 1103   2.837   0.099   1.757  0.2954 -0.2478 -0.0994
  370PW      WP 1104   2.919   0.097   1.871 -0.3538 -0.0761  0.4495
  370PW      WM 1105   2.948   0.161   1.698  0.2315 -0.2718 -0.2524
  371PW       W 1106   1.007   0.779   2.486  0.0017 -0.1418 -0.3154
  371PW      WP 1107   0.989   0.903   2.422  0.1351  0.1105  0.0913
  371PW      WM 1108   1.043   0.669   2.406 -0.2879 -0.1706 -0.4238
  372PW       W 1109   0.089   1.413   0.429  0.4551  0.0342 -0.3232
  372PW      WP 1110  -0.035   1.410   0.365  0.2512 -0.8052 -0.0460
  372PW      WM 1111   0.099   1.289   0.367  0.2294 -0.0371 -0.2329
  373PW       W 1112   0.508   4.643   4.686 -0.3591  0.3596  0.4947
  373PW      WP 1113   0.609   4.593   4.768  0.0670 -0.0569 -0.1638
  373PW      WM 1114   0.429   4.530   4.664 -0.2138  0.3308 -0.1156
  374PW       W 1115   3.964   2.490   1.277  0.1366 -0.0508  0.2058
  374PW      WP 1116   4.102   2.514   1.270  0.1206  0.0163 -0.1831
  374PW      WM 1117   3.963   2.353   1.247 -0.0671  0.0415 -0.3663
  375PW       W 1118   1.870   2.341   3.771 -0.0143 -0.1767  0.3652
  375PW      WP 1119   1.940   2.332   3.891 -0.0646 -0.0236  0.4094
  375PW      WM 1120   1.742   2.393   3.747  0.0729 -0.1140 -0.0913
  376PW       W 1121   1.234   0.098   0.804  0.0751 -0.5105 -0.0841
  376PW      WP 1122   1.357   0.094   0.870  0.0273 -0.2701  0.0347
  376PW      WM 1123   1.308   0.149   0.696 -0.2362 -0.1386 -0.1503
  377PW       W 1124   4.531   0.624   2.126 -0.0296  0.0550  0.1150
  377PW      WP 1125   4.505   0.752   2.074  0.2544  0.0583 -0.0497
  377PW      WM 1126   4.509   0.495   2.077 -0.3707  0.1883 -0.1334
  378PW       W 1127   4.351   2.086   3.008  0.3706  0.1522  0.3051
  378PW      WP 1128   4.405   2.129   3.130  0.5745  0.0566  0.2546
  378PW      WM 1129   4.428   2.073   2.891 -0.1212  0.5184 -0.1216
  379PW       W 1130   1.120   3.310   4.724  0.1841 -0.0744  0.0730
  379PW      WP 1131   1.088   3.445   4.736 -0.0156 -0.0966 -0.1181
  379PW      WM 1132   1.031   3.350   4.623  0.1117 -0.3338  0.0220
  380PW       W 1133   3.771   2.714   2.538 -0.0195  0.1686 -0.1498
  380PW      WP 1134   3.709   2.605   2.475  0.0997 -0.3242  0.4645
  380PW      WM 1135   3.839   2.647   2.641  0.3407  0.1647 -0.3663
  381PW       W 1136   0.803   4.273   3.050 -0.5366  0.0367 -0.1378
  381PW      WP 1137   0.753   4.399   3.015 -0.1460  0.2986  0.1429
  381PW      WM 1138   0.781   4.247   2.914  0.0574 -0.0846 -0.2452
  382PW       W 1139   3.845   3.084   3.515 -0.0418 -0.3165 -0.0992
  382PW      WP 1140   3.794   3.007   3.410 -0.0403 -0.3055 -0.1079
  382PW      WM 1141   3.906   2.990   3.598  0.0094 -0.3882 -0.2156
  383PW       W 1142   1.431   4.469   4.723  0.2443 -0.2858 -0.3616
  383PW      WP 1143   1.417   4.567   4.625 -0.1069  0.0704 -0.0063
  383PW      WM 1144   1.306   4.408   4.735  0.3040 -0.3669 -0.0263
  384PW       W 1145   2.879   3.040   1.888  0.2299 -0.0760 -0.3789
  384PW      WP 1146   2.768   3.090   1.818  0.1831  0.2428 -0.1080
  384PW      WM 1147   2.875   3.163   1.954  0.0740  0.0278 -0.5668
  385PW       W 1148   1.964   2.783   4.063 -0.2865 -0.0557 -0.0178
  385PW      WP 1149   2.008   2.711   4.175  0.2489  0.2512  0.0103
  385PW      WM 1150   2.017   2.882   3.980 -0.1773  0.3034  0.4311
  386PW       W 1151   0.424   1.393   3.118 -0.2292 -0.1670 -0.2721
  386PW      WP 1152   0.422   1.533   3.129  0.6625 -0.1020  0.1739
  386PW      WM 1153   0.345   1.397   3.233  0.1995  0.2763  0.0566
  387PW       W 1154   2.183   3.160   2.356  0.3842 -0.0755  0.2482
  387PW      WP 1155   2.152   3.245   2.249  0.3091 -0.2035  0.1648
  387PW      WM 1156   2.182   3.126   2.492  0.4332 -0.6355  0.1363
  388PW       W 1157   2.044   1.751   3.796  0.1363  0.2664 -0.2546
  388PW      WP 1158   2.073   1.632   3.730 -0.0352  0.2839 -0.3707
  388PW      WM 1159   2.034   1.818   3.919  0.1120 -0.0383 -0.0789
  389PW       W 1160   3.234   3.708   4.074  0.6840 -0.0443  0.2430
  389PW      WP 1161   3.188   3.816   4.149  0.6302 -0.0984  0.2891
  389PW      WM 1162   3.189   3.653   3.953  0.3714  0.3392  0.1593
  390PW       W 1163   0.706   2.249   4.080  0.2138  0.3098  0.0643
  390PW      WP 1164   0.772   2.143   4.144  0.2834  0.2409 -0.1125
  390PW      WM 1165   0.634   2.142   4.025 -0.0196  0.3285  0.3077
  391PW       W 1166   4.395   4.005   2.663 -0.3256  0.3525  0.1723
  391PW      WP 1167   4.521   3.979   2.718 -0.2210 -0.3500 -0.2430
  391PW      WM 1168   4.332   4.025   2.539  0.1474  0.0465 -0.1587
  392PW       W 1169   0.366   3.806   1.352  0.0318  0.2506 -0.2595
  392PW      WP 1170   0.282   3.894   1.421 -0.0243 -0.0436  0.0898
  392PW      WM 1171   0.292   3.771   1.239 -0.3901 -0.2610  0.1095
  393PW       W 1172   4.389   4.390   3.509 -0.2348 -0.1360  0.0991
  393PW      WP 1173   4.518   4.426   3.550 -0.2114 -0.0001 -0.0765
  393PW      WM 1174   4.408   4.336   3.381  0.1312 -0.0139  0.0860
  394PW       W 1175   4.610   2.914   4.592  0.2439  0.0940  0.1531
  394PW      WP 1176   4.523   2.852   4.684  0.3045 -0.4934 -0.1238
  394PW      WM 1177   4.653   2.805   4.516 -0.2151  0.0867 -0.1450
  395PW       W 1178   3.118   0.187   1.134 -0.2476 -0.2455  0.1058
  395PW      WP 1179   3.189   0.161   1.252 -0.3728  0.0227  0.2508
  395PW      WM 1180   2.999   0.131   1.182 -0.4982 -0.1752 -0.3564
  396PW       W 1181   2.945   3.446   3.676 -0.0562 -0.3672  0.0373
  396PW      WP 1182   3.055   3.509   3.736 -0.3259 -0.1235  0.3181
  396PW      WM 1183   2.851   3.522   3.606  0.1340 -0.2754 -0.1323
  397PW       W 1184   3.379   2.486   2.359  0.3054  0.3404 -0.3672
  397PW      WP 1185   3.390   2.552   2.482 -0.1409  0.1804 -0.2138
  397PW      WM 1186   3.507   2.525   2.397  0.3924 -0.1120 -0.0940
  398PW       W 1187   2.560   1.646   0.615 -0.7017 -0.3632 -0.1094
  398PW      WP 1188   2.674   1.687   0.545 -0.2070 -0.1568  0.6670
  398PW      WM 1189   2.620   1.557   0.525 -0.6015 -0.0871 -0.3343
  399PW       W 1190   0.183   2.435   3.356  0.0502  0.0933  0.5305
  399PW      WP 1191   0.320   2.442   3.381  0.1538 -0.4783  0.3226
  399PW      WM 1192   0.087   2.341   3.396 -0.3449  0.3166  0.2174
  400PW       W 1193   1.238   0.376   4.304 -0.2429  0.0978  0.0527
  400PW      WP 1194   1.119   0.335   4.366 -0.2037  0.2025  0.2031
  400PW      WM 1195   1.362   0.317   4.332 -0.0675  0.4907  0.1835
  401PW       W 1196   1.070   2.723   1.906  0.4291  0.1243  0.0767
  401PW      WP 1197   1.003   2.841   1.941 -0.1405 -0.0851 -0.1512
  401PW      WM 1198   1.140   2.604   1.929  0.3093  0.1155  0.5197
  402PW       W 1199   0.715   1.899   3.637 -0.3706  0.0521  0.2070
  402PW      WP 1200   0.844   1.925   3.588 -0.3995 -0.1598 -0.0037
  402PW      WM 1201   0.785   1.782   3.669 -0.4927 -0.0364  0.1576
  403PW       W 1202   3.776   4.248   3.893  0.1579  0.3084  0.0143
  403PW      WP 1203   3.773   4.109   3.906 -0.3456  0.3111  0.1880
  403PW      WM 1204   3.675   4.152   3.888  0.0227  0.3990  0.4551
  404PW       W 1205   3.933   1.146   4.066  0.6684 -0.3254  0.4046
  404PW      WP 1206   3.914   1.098   3.936 -0.0576 -0.0146  0.3374
  404PW      WM 1207   3.961   1.078   4.186  0.3888 -0.6528  0.3062
  405PW       W 1208   2.784   2.254   4.151 -0.0199 -0.0686 -0.1300
  405PW      WP 1209   2.918   2.282   4.123 -0.0090 -0.4748 -0.6818
  405PW      WM 1210   2.645   2.267   4.157 -0.0834 -0.1587 -0.7319
  406PW       W 1211   1.582   0.718   4.455 -0.8234 -0.4300 -0.5072
  406PW      WP 1212   1.606   0.591   4.399  0.3961 -0.4904 -0.1895
  406PW      WM 1213   1.643   0.806   4.364  0.3787  0.0172  0.3955
  407PW       W 1214   4.534   0.887   3.360  0.1805  0.0207  0.0405
  407PW      WP 1215   4.615   0.817   3.270 -0.4738 -0.0946 -0.5660
  407PW      WM 1216   4.458   0.822   3.459 -0.1855 -0.1422 -0.3135
  408PW       W 1217   2.272   1.863   1.096  0.2665  0.2842 -0.1722
  408PW      WP 1218   2.411   1.877   1.085  0.3575 -0.2702 -0.0701
  408PW      WM 1219   2.189   1.753   1.074  0.4065  0.0987  0.1510
  409PW       W 1220   2.889   3.252   1.255 -0.2095  0.3483  0.4319
  409PW      WP 1221   2.808   3.176   1.340 -0.3459  0.2985  0.2667
  409PW      WM 1222   2.863   3.387   1.281 -0.1905  0.4588 -0.0133
  410PW       W 1223   1.425   1.420   0.339  0.0431  0.2750  0.4456
  410PW      WP 1224   1.537   1.472   0.275  0.1347 -0.0737  0.2931
  410PW      WM 1225   1.555   1.370   0.347 -0.0263 -0.1285 -0.1259
  411PW       W 1226   1.181   4.020   4.594  0.3866  0.0768  0.0804
  411PW      WP 1227   1.238   3.962   4.707 -0.3311 -0.0698  0.4385
  411PW      WM 1228   1.253   3.912   4.544  0.2315 -0.1657  0.3414
  412PW       W 1229   4.089   1.323   2.228  0.3128 -0.1136  0.0668
  412PW      WP 1230   3.952   1.350   2.238  0.2804 -0.0890 -0.2718
  412PW      WM 1231   4.053   1.233   2.126 -0.2652 -0.1286  0.2364
  413PW       W 1232   1.119   0.735   1.820  0.3400 -0.1060  0.0276
  413PW      WP 1233   1.084   0.618   1.752  0.0393 -0.1627  0.2555
  413PW      WM 1234   1.017   0.673   1.747  0.1594 -0.0523  0.2227
  414PW       W 1235   0.243   4.099   0.395  0.1802 -0.1207  0.2934
  414PW      WP 1236   0.378   4.124   0.427  0.1025  0.3955  0.3365
  414PW      WM 1237   0.130   4.174   0.429  0.2715  0.0329  0.2743
  415PW       W 1238   1.411   2.835   1.458 -0.1388  0.0527  0.0172
  415PW      WP 1239   1.354   2.782   1.574  0.0210 -0.0998  0.0317
  415PW      WM 1240   1.408   2.919   1.570 -0.0092 -0.0720  0.1191
  416PW       W 1241   4.736   2.590   3.729 -0.0686  0.4067 -0.0226
  416PW      WP 1242   4.801   2.578   3.852 -0.2318  0.5789  0.0863
  416PW      WM 1243   4.824   2.663   3.649 -0.3366  0.2280 -0.5375
  417PW       W 1244   4.012   0.975   1.923  0.5295 -0.0481  0.0261
  417PW      WP 1245   4.035   1.079   2.014  0.0236  0.2970 -0.1809
  417PW      WM 1246   4.148   0.974   1.889  0.5168 -0.1332 -0.0240
  418PW       W 1247   1.607   1.586   4.684  0.1455 -0.1839 -0.1975
  418PW      WP 1248   1.616   1.537   4.815 -0.4965 -0.0949 -0.0781
  418PW      WM 1249   1.491   1.663   4.701 -0.2142 -0.7173  0.2020
  419PW       W 1250   0.567   0.175   0.142  0.1598  0.0304  0.1085
  419PW      WP 1251   0.633   0.052   0.147 -0.0906 -0.1660 -0.4387
  419PW      WM 1252   0.516   0.059   0.081 -0.3899  0.3430 -0.1262
  420PW       W 1253   2.994   2.669   3.402 -0.0715  0.1891 -0.0897
  420PW      WP 1254   2.875   2.709   3.465 -0.3019  0.1496 -0.4624
  420PW      WM 1255   3.119   2.647   3.462  0.2183 -0.2933 -0.7219
  421PW       W 1256   4.385   3.823   1.800  0.2553 -0.1595  0.1839
  421PW      WP 1257   4.404   3.753   1.920  0.0124 -0.3479  0.1219
  421PW      WM 1258   4.374   3.700   1.735  0.0734 -0.1703  0.2285
  422PW       W 1259   2.959   2.374   1.056 -0.0340 -0.0401 -0.3353
  422PW      WP 1260   2.928   2.508   1.028 -0.1197 -0.0863 -0.4768
  422PW      WM 1261   2.865   2.279   1.016 -0.0267 -0.3157  0.1911
  423PW       W 1262   1.045   3.926   3.358  0.1424 -0.2814  0.6106
  423PW      WP 1263   1.095   4.024   3.272 -0.1880 -0.1733  0.5252
  423PW      WM 1264   1.134   3.830   3.308 -0.2070 -0.3490  0.0022
  424PW       W 1265   2.311   2.333   3.954  0.1040  0.3375  0.0007
  424PW      WP 1266   2.404   2.325   4.059  0.1857 -0.5168 -0.0454
  424PW      WM 1267   2.248   2.236   4.032  0.1348  0.1342 -0.2125
  425PW       W 1268   3.414   1.127   1.589  0.1581  0.0335  0.3996
  425PW      WP 1269   3.409   0.999   1.644 -0.2801  0.1120  0.6006
  425PW      WM 1270   3.324   1.234   1.588  0.0173 -0.0802  0.4603
  426PW       W 1271   1.318   3.204   3.455 -0.1672 -0.3808 -0.0930
  426PW      WP 1272   1.222   3.306   3.447  0.5496  0.4248 -0.3260
  426PW      WM 1273   1.274   3.083   3.510 -0.1829 -0.3308  0.0080
  427PW       W 1274   3.912   0.561   2.780  0.1624  0.2206 -0.2277
  427PW      WP 1275   3.811   0.641   2.835  0.1258 -0.0127  0.0764
  427PW      WM 1276   3.944   0.640   2.891 -0.1274  0.4033 -0.2618
  428PW       W 1277   0.531   1.392   0.235 -0.2093  0.5447 -0.1850
  428PW      WP 1278   0.397   1.431   0.235 -0.2159  0.5278 -0.0454
  428PW      WM 1279   0.628   1.431   0.328 -0.2900 -0.0766  0.2306
  429PW       W 1280   0.987   3.497   3.570 -0.3250 -0.2837 -0.1517
  429PW      WP 1281   1.022   3.455   3.699  0.1323 -0.0194 -0.1601
  429PW      WM 1282   1.106   3.468   3.501 -0.3673  0.2077 -0.4933
  430PW       W 1283   2.193   3.436   3.011 -0.0791 -0.5109  0.0877
  430PW      WP 1284   2.231   3.527   3.112 -0.3594 -0.3422  0.0556
  430PW      WM 1285   2.140   3.534   2.926 -0.0728 -0.3100  0.2987
  431PW       W 1286   0.406   2.584   0.129  0.2253  0.0057  0.1697
  431PW      WP 1287   0.392   2.695   0.045  0.7984  0.1645  0.2260
  431PW      WM 1288   0.347   2.485   0.050 -0.3029 -0.2159  0.7397
  432PW       W 1289   3.871   0.145   4.235 -0.1125  0.0559  0.1817
  432PW      WP 1290   3.888   0.017   4.288  0.0717  0.1624  0.4025
  432PW      WM 1291   3.748   0.127   4.171 -0.0374 -0.4057  0.1271
  433PW       W 1292   1.347   3.557   3.113  0.0454  0.1708  0.1840
  433PW      WP 1293   1.251   3.602   3.205  0.2378  0.3611  0.3037
  433PW      WM 1294   1.230   3.506   3.054 -0.0723  0.3913  0.2144
  434PW       W 1295   0.679   0.331   1.256  0.4194 -0.6133 -0.1798
  434PW      WP 1296   0.560   0.336   1.183  0.0171  0.4161  0.2959
  434PW      WM 1297   0.638   0.326   1.390  0.0319  0.4351 -0.1455
  435PW       W 1298   1.415   0.220   4.729  0.0179 -0.0169  0.3324
  435PW      WP 1299   1.428   0.150   4.609  0.0421  0.2685  0.1538
  435PW      WM 1300   1.297   0.219   4.804 -0.2092  0.6069  0.0746
  436PW       W 1301   0.075   1.988   2.244 -0.0566  0.5367 -0.2360
  436PW      WP 1302   0.015   1.953   2.365  0.4967  0.4051  0.0432
  436PW      WM 1303   0.001   1.947   2.132  0.3080 -0.2111 -0.2852
  437PW       W 1304   3.025   2.460   0.582  0.6152 -0.1686 -0.2006
  437PW      WP 1305   2.947   2.355   0.633 -0.2989  0.5578  0.2869
  437PW      WM 1306   3.092   2.454   0.705  0.1352 -0.5596  0.0906
  438PW       W 1307   0.020   1.394   1.062 -0.2297  0.2716 -0.0830
  438PW      WP 1308  -0.003   1.265   1.012 -0.2088  0.3033 -0.1781
  438PW      WM 1309   0.014   1.515   1.133  0.1603  0.1632  0.1748
  439PW       W 1310   2.955   1.778   3.899 -0.3465 -0.0596  0.0515
  439PW      WP 1311   2.924   1.796   4.034  0.1590  0.3177  0.1547
  439PW      WM 1312   2.932   1.914   3.876 -0.0569  0.0277  0.2170
  440PW       W 1313   2.621   3.647   0.902  0.4961  0.4234 -0.0213
  440PW      WP 1314   2.513   3.686   0.983 -0.1250 -0.0228 -0.5149
  440PW      WM 1315   2.642   3.510   0.919 -0.1742  0.2976  0.1136
  441PW       W 1316   0.149   2.860   1.172  0.2370  0.5036 -0.1580
  441PW      WP 1317   0.282   2.840   1.208  0.1759  0.0408 -0.1261
  441PW      WM 1318   0.025   2.908   1.127  0.0262  0.1504 -0.0017
  442PW       W 1319   3.212   0.504   2.424  0.0370  0.0848 -0.3577
  442PW      WP 1320   3.206   0.643   2.416 -0.3597  0.1602  0.3329
  442PW      WM 1321   3.132   0.392   2.450  0.2231  0.0028 -0.0822
  443PW       W 1322   1.389   3.575   0.462  0.4163 -0.0296  0.3035
  443PW      WP 1323   1.354   3.442   0.488  0.1883  0.0057  0.2051
  443PW      WM 1324   1.418   3.607   0.328  0.4185 -0.4840  0.1709
  444PW       W 1325   3.084   2.801   0.010 -0.0521  0.0043 -0.0462
  444PW      WP 1326   3.156   2.819   0.128  0.2905 -0.1110 -0.2192
  444PW      WM 1327   3.071   2.745  -0.118 -0.6534  0.0140 -0.0279
  445PW       W 1328   1.817   0.742   0.597  0.0994 -0.0745  0.1469
  445PW      WP 1329   1.705   0.658   0.594  0.0094  0.0376 -0.1856
  445PW      WM 1330   1.828   0.602   0.604 -0.1513 -0.1336 -0.2366
  446PW       W 1331   3.387   3.647   4.635 -0.3603 -0.3623 -0.3326
  446PW      WP 1332   3.248   3.664   4.629 -0.3872  0.0115  0.2875
  446PW      WM 1333   3.463   3.758   4.598  0.1438 -0.4419  0.2567
  447PW       W 1334   2.387   4.786   1.466 -0.0770 -0.1904  0.0328
  447PW      WP 1335   2.506   4.760   1.398 -0.1241 -0.1313 -0.0770
  447PW      WM 1336   2.450   4.736   1.580  0.1108  0.0547  0.0467
  448PW       W 1337   2.930   1.175   2.769  0.0010 -0.0766 -0.1386
  448PW      WP 1338   2.854   1.069   2.821  0.1952 -0.3615 -0.3918
  448PW      WM 1339   3.021   1.275   2.804 -0.1666 -0.0483  0.3055
  449PW       W 1340   4.165   2.612   2.755  0.0672  0.4031 -0.0207
  449PW      WP 1341   4.045   2.553   2.795  0.2304  0.1928  0.2010
  449PW      WM 1342   4.203   2.572   2.884 -0.4992 -0.3498  0.0014
  450PW       W 1343   3.260   3.056   3.491  0.2557 -0.0168 -0.2702
  450PW      WP 1344   3.167   3.028   3.391  0.2613  0.3038 -0.3825
  450PW      WM 1345   3.346   3.145   3.425  0.2868 -0.0099 -0.2203
  451PW       W 1346   2.784   4.702   1.273 -0.3560  0.5060  0.2295
  451PW      WP 1347   2.908   4.767   1.279  0.0271 -0.0951 -0.0526
  451PW      WM 1348   2.645   4.712   1.256 -0.4062 -0.1661 -0.1963
  452PW       W 1349   2.957   0.511   0.340 -0.4019  0.0971  0.1654
  452PW      WP 1350   3.063   0.424   0.369  0.0178  0.5626  0.1822
  452PW      WM 1351   2.866   0.447   0.254 -0.2689  0.2440 -0.1006
  453PW       W 1352   3.658   1.258   4.565  0.4028 -0.1192 -0.6695
  453PW      WP 1353   3.795   1.283   4.576  0.2996  0.6383 -0.0296
  453PW      WM 1354   3.791   1.213   4.557  0.3841 -0.1811 -0.6327
  454PW       W 1355   0.459   3.134   3.966 -0.2658  0.3786  0.0195
  454PW      WP 1356   0.594   3.131   4.005 -0.3369 -0.1585  0.3501
  454PW      WM 1357   0.522   3.139   3.841 -0.5578  0.2515 -0.1441
  455PW       W 1358   4.419   1.203   4.148  0.2027  0.4460 -0.2504
  455PW      WP 1359   4.281   1.179   4.153  0.2174  0.1527 -0.6096
  455PW      WM 1360   4.383   1.087   4.078  0.3981 -0.1279  0.4483
  456PW       W 1361   2.998   3.150   4.137 -0.0101 -0.2348 -0.2699
  456PW      WP 1362   2.868   3.171   4.183  0.2227  0.2740  0.3674
  456PW      WM 1363   3.038   3.186   4.267 -0.1345 -0.1850 -0.2420
  457PW       W 1364   4.763   4.201   3.205 -0.4916  0.0559  0.2043
  457PW      WP 1365   4.736   4.165   3.337 -0.0771 -0.3260  0.2149
  457PW      WM 1366   4.783   4.339   3.211  0.2139 -0.0021  0.1639
  458PW       W 1367   2.120   2.262   2.296 -0.0635  0.0847 -0.5223
  458PW      WP 1368   2.227   2.346   2.263  0.1281  0.2693  0.3028
  458PW      WM 1369   2.070   2.182   2.192  0.0084 -0.3325 -0.2622
  459PW       W 1370   2.602   4.000   2.419  0.0017  0.1566 -0.3919
  459PW      WP 1371   2.718   4.078   2.409  0.0935  0.1807  0.2789
  459PW      WM 1372   2.536   4.123   2.424 -0.1790  0.0597 -0.2035
  460PW       W 1373   2.967   4.543   0.708 -0.2177 -0.3176 -0.1047
  460PW      WP 1374   2.941   4.408   0.730  0.2418 -0.3706  0.3341
  460PW      WM 1375   3.086   4.474   0.734  0.0247  0.2002  0.4794
  461PW       W 1376   0.391   1.797   0.561  0.0517  0.0160  0.0366
  461PW      WP 1377   0.457   1.839   0.677 -0.2797  0.2927  0.1467
  461PW      WM 1378   0.360   1.690   0.646 -0.0321  0.1532  0.1871
  462PW       W 1379   2.855   1.789   2.862 -0.4747  0.2041 -0.1717
  462PW      WP 1380   2.951   1.687   2.867  0.0636  0.6506 -0.1244
  462PW      WM 1381   2.764   1.697   2.916  0.2584 -0.4500  0.1923
  463PW       W 1382   0.492   1.834   2.623  0.2296  0.1707 -0.4146
  463PW      WP 1383   0.623   1.806   2.663  0.0666 -0.0769  0.0240
  463PW      WM 1384   0.431   1.709   2.612  0.3335  0.0972 -0.2206
  464PW       W 1385   0.186   2.310   1.088  0.0372  0.7264 -0.1108
  464PW      WP 1386   0.182   2.307   1.228 -0.1521 -0.6084  0.0178
  464PW      WM 1387   0.049   2.281   1.097  0.1394 -0.2273 -0.2426
  465PW       W 1388   3.520   0.275   4.608  0.2483 -0.1777  0.4785
  465PW      WP 1389   3.590   0.155   4.584  0.2908 -0.1248  0.3234
  465PW      WM 1390   3.634   0.345   4.649  0.2935 -0.0931  0.2305
  466PW       W 1391   1.443   0.857   3.550  0.1198  0.0027  0.0271
  466PW      WP 1392   1.307   0.870   3.581  0.1769 -0.0482  0.3348
  466PW      WM 1393   1.497   0.823   3.425  0.3107  0.3104  0.0107
  467PW       W 1394   3.865   3.178   1.638  0.0018 -0.3922 -0.0973
  467PW      WP 1395   3.775   3.278   1.599  0.3776 -0.1940 -0.5909
  467PW      WM 1396   3.747   3.181   1.563 -0.2325 -0.4367  0.2411
  468PW       W 1397   3.165   2.672   3.936 -0.2024 -0.0528  0.1207
  468PW      WP 1398   3.245   2.619   3.835 -0.5497  0.0192 -0.2202
  468PW      WM 1399   3.244   2.773   3.993 -0.3932  0.1153  0.1036
  469PW       W 1400   4.810   4.712   3.289 -0.3342 -0.2177 -0.1009
  469PW      WP 1401   4.709   4.622   3.252 -0.5498 -0.1987  0.3599
  469PW      WM 1402   4.797   4.847   3.324  0.0977 -0.2306  0.1935
  470PW       W 1403   0.653   2.352   3.284 -0.4475 -0.4791  0.0623
  470PW      WP 1404   0.628   2.489   3.273  0.1732 -0.2744  0.4873
  470PW      WM 1405   0.527   2.386   3.332 -0.3410 -0.2370  0.1884
  471PW       W 1406   1.222   3.386   1.105 -0.2790 -0.3169  0.1687
  471PW      WP 1407   1.321   3.458   1.037 -0.3035 -0.2777  0.1742
  471PW      WM 1408   1.125   3.487   1.102  0.2225  0.2340  0.2289
  472PW       W 1409   4.760   3.783   2.844  0.0401 -0.1390  0.0784
  472PW      WP 1410   4.894   3.820   2.863 -0.0320  0.0271  0.3329
  472PW      WM 1411   4.632   3.739   2.810 -0.1614  0.3943  0.0164
  473PW       W 1412   1.796   1.005   2.885  0.1896  0.1508 -0.1337
  473PW      WP 1413   1.830   1.139   2.909 -0.2291  0.2938 -0.2193
  473PW      WM 1414   1.720   1.122   2.871 -0.4167 -0.1164  0.3566
  474PW       W 1415   2.022   3.320   1.568  0.0535 -0.0702 -0.5754
  474PW      WP 1416   2.124   3.253   1.499  0.2009 -0.1882 -0.2674
  474PW      WM 1417   1.987   3.191   1.612  0.4397 -0.0441 -0.0638
  475PW       W 1418   3.546   2.562   4.350  0.1366 -0.0688  0.4660
  475PW      WP 1419   3.573   2.699   4.338  0.2736 -0.1049  0.3236
  475PW      WM 1420   3.568   2.468   4.452 -0.3633 -0.5260  0.2197
  476PW       W 1421   4.601   2.334   0.315  0.1772 -0.1621 -0.3495
  476PW      WP 1422   4.629   2.207   0.262  0.1919 -0.3514  0.0674
  476PW      WM 1423   4.572   2.470   0.300  0.1839 -0.1281 -0.1057
  477PW       W 1424   4.566   3.337   0.449  0.1805 -0.3023  0.0334
  477PW      WP 1425   4.591   3.203   0.481  0.0034 -0.3274  0.0819
  477PW      WM 1426   4.629   3.370   0.328 -0.0224 -0.1420 -0.0369
  478PW       W 1427   2.016   0.654   4.232  0.2154  0.4955  0.6154
  478PW      WP 1428   2.103   0.547   4.207 -0.5961 -0.2069  0.1036
  478PW      WM 1429   2.082   0.563   4.315 -0.4930 -0.8742  0.0724
  479PW       W 1430   1.393   3.452   4.309 -0.3212  0.3946  0.0071
  479PW      WP 1431   1.300   3.403   4.403  0.1637 -1.2707  0.0158
  479PW      WM 1432   1.385   3.416   4.174  0.1098 -0.1636  0.0842
  480PW       W 1433   1.652   2.422   0.356 -0.0913 -0.1920  0.0646
  480PW      WP 1434   1.594   2.549   0.338  0.5121  0.1143 -0.0726
  480PW      WM 1435   1.593   2.430   0.483  0.1519 -0.5213  0.2138
  481PW       W 1436   3.936   1.266   2.758  0.2452 -0.4728  0.4844
  481PW      WP 1437   4.072   1.299   2.770  0.2486 -0.1587 -0.0170
  481PW      WM 1438   3.861   1.164   2.698  0.1494  0.0369 -0.5246
  482PW       W 1439   4.053   0.005   3.131 -0.0372 -0.4545  0.0185
  482PW      WP 1440   4.042  -0.018   2.993 -0.3923 -0.1114 -0.0300
  482PW      WM 1441   4.027   0.047   3.262 -0.8564  0.2212 -0.2494
  483PW       W 1442   1.624   4.313   2.709 -0.1129 -0.5692  0.1374
  483PW      WP 1443   1.702   4.379   2.805  0.1315 -0.6491  0.0045
  483PW      WM 1444   1.554   4.207   2.650 -0.5811 -0.2114 -0.0243
  484PW       W 1445   3.866   0.380   1.804 -0.2609 -0.2561 -0.1811
  484PW      WP 1446   3.753   0.423   1.734 -0.2876 -0.2034 -0.1067
  484PW      WM 1447   3.822   0.501   1.749 -0.1725 -0.2597 -0.2640
  485PW       W 1448   2.435   0.363   3.946  0.3157 -0.1651  0.0328
  485PW      WP 1449   2.509   0.356   4.064 -0.0103 -0.0376  0.2631
  485PW      WM 1450   2.546   0.294   3.896  0.4517 -0.1294  0.2683
  486PW       W 1451   1.216   2.760   3.722  0.0606  0.0614 -0.1525
  486PW      WP 1452   1.314   2.858   3.704  0.0556  0.0508 -0.2420
  486PW      WM 1453   1.120   2.725   3.818  0.1900  0.0925 -0.0070
  487PW       W 1454   0.793   1.162   2.891  0.3987 -0.5687 -0.0359
  487PW      WP 1455   0.677   1.123   2.824  0.4482  0.0989 -0.6630
  487PW      WM 1456   0.904   1.109   2.824  0.2825 -0.7871 -0.0694
  488PW       W 1457   0.685   4.758   1.604  0.0174 -0.3655 -0.1139
  488PW      WP 1458   0.606   4.873   1.615  0.2725 -0.1288 -0.4626
  488PW      WM 1459   0.725   4.714   1.478  0.0116 -0.0385 -0.2430
  489PW       W 1460   2.411   0.902   4.069  0.1247 -0.2012  0.7268
  489PW      WP 1461   2.368   1.000   4.160  0.0106  0.4635  0.0759
  489PW      WM 1462   2.309   0.880   3.976  0.3315 -0.0268  0.4380
  490PW       W 1463   0.648   4.241   4.295  0.2309  0.5270 -0.0469
  490PW      WP 1464   0.616   4.110   4.258 -0.0517  0.5562  0.0642
  490PW      WM 1465   0.633   4.182   4.169 -0.1170 -0.0123  0.2000
  491PW       W 1466   3.766   3.671   1.607  0.1496  0.3478 -0.0961
  491PW      WP 1467   3.632   3.658   1.569  0.2101 -0.2415 -0.2238
  491PW      WM 1468   3.805   3.644   1.475 -0.2343  0.1901 -0.1957
  492PW       W 1469   3.202   3.310   0.226 -0.1205  0.2075  0.1823
  492PW      WP 1470   3.229   3.189   0.289 -0.4336 -0.0042 -0.0491
  492PW      WM 1471   3.168   3.407   0.321  0.6823  0.3535  0.4094
  493PW       W 1472   4.389   0.186   4.317 -0.0590 -0.0155  0.2738
  493PW      WP 1473   4.517   0.143   4.352  0.0173  0.0545  0.0969
  493PW      WM 1474   4.359   0.253   4.197  0.1682 -0.0961  0.1656
  494PW       W 1475   1.751   1.529   2.535 -0.1399 -0.2417 -0.0179
  494PW      WP 1476   1.807   1.461   2.644  0.3502 -0.4102 -0.3312
  494PW      WM 1477   1.647   1.457   2.474 -0.5697  0.5360 -0.3960
  495PW       W 1478   1.165   1.419   4.400 -0.0206 -0.1030  0.0500
  495PW      WP 1479   1.086   1.529   4.436  0.3565  0.1428  0.1922
  495PW      WM 1480   1.148   1.304   4.321  0.1802  0.0364 -0.2181
  496PW       W 1481   2.029   1.051   1.929 -0.5445 -0.3740  0.0043
  496PW      WP 1482   2.065   0.995   2.053 -0.6952  0.2060  0.3549
  496PW      WM 1483   2.041   1.185   1.967 -0.2954 -0.2218 -0.5036
  497PW       W 1484   1.849   1.957   2.871  0.1520  0.1565  0.2952
  497PW      WP 1485   1.988   1.945   2.883  0.1759 -0.0177 -0.0187
  497PW      WM 1486   1.736   1.927   2.948  0.1205  0.3949  0.3526
  498PW       W 1487   1.601   0.686   1.702 -0.2845 -0.2251 -0.0104
  498PW      WP 1488   1.590   0.552   1.741 -0.1587 -0.3427 -0.3395
  498PW      WM 1489   1.469   0.734   1.703 -0.3155 -0.2894 -0.2487
  499PW       W 1490   3.277   4.112   2.446 -0.0443 -0.0249 -0.3744
  499PW      WP 1491   3.259   4.046   2.324  0.3153 -0.1184 -0.3882
  499PW      WM 1492   3.385   4.168   2.378  0.0970  0.1021 -0.0680
  500PW       W 1493   1.073   0.315   2.801  0.1412  0.3738 -0.1662
  500PW      WP 1494   1.136   0.413   2.879 -0.1274  0.4101  0.0199
  500PW      WM 1495   0.935   0.337   2.795  0.1069  0.1976 -0.0853
  501PW       W 1496   1.589   1.598   4.044  0.1653  0.2102 -0.6108
  501PW      WP 1497   1.515   1.488   4.000  0.2593 -0.0297 -0.2277
  501PW      WM 1498   1.701   1.668   4.090  0.0648  0.0515 -0.0304
  502PW       W 1499   0.869   1.618   2.805 -0.0393 -0.2724  0.0669
  502PW      WP 1500   0.978   1.548   2.752  0.2045  0.2384 -0.1957
  502PW      WM 1501   0.762   1.697   2.760  0.1005  0.2012  0.4606
  503PW       W 1502   2.961   0.624   2.867  0.1039  0.1259 -0.4329
  503PW      WP 1503   2.910   0.582   2.744  0.1894  0.0636 -0.4490
  503PW      WM 1504   3.098   0.619   2.894  0.1184  0.5457 -0.3495
  504PW       W 1505   0.326   4.481   3.035 -0.2684  0.2889 -0.3228
  504PW      WP 1506   0.247   4.451   3.147 -0.3162 -0.0605 -0.4341
  504PW      WM 1507   0.268   4.402   2.936  0.1877 -0.2786 -0.2068
  505PW       W 1508   0.578   1.854   3.159 -0.0825  0.5380  0.1161
  505PW      WP 1509   0.629   1.846   3.029 -0.0681  0.3001  0.1306
  505PW      WM 1510   0.698   1.823   3.222 -0.1439 -0.0737  0.0073
  506PW       W 1511   4.055   3.716   4.349  0.1587  0.2145  0.2395
  506PW      WP 1512   4.192   3.696   4.331  0.0618 -0.3168 -0.2808
  506PW      WM 1513   3.947   3.805   4.352  0.0669  0.1312 -0.1050
  507PW       W 1514   1.650   1.757   1.722  0.4696  0.5406  0.2022
  507PW      WP 1515   1.603   1.712   1.846 -0.1633 -0.2327 -0.2018
  507PW      WM 1516   1.567   1.842   1.648 -0.3607 -0.5440 -0.5037
  508PW       W 1517   0.716   1.510   2.275  0.0218 -0.2082 -0.0925
  508PW      WP 1518   0.639   1.584   2.185 -0.5990 -0.3802  0.2283
  508PW      WM 1519   0.589   1.556   2.311 -0.1042 -0.0703 -0.6098
  509PW       W 1520   1.874   3.771   1.284 -0.2303  0.4276  0.0737
  509PW      WP 1521   1.842   3.825   1.409 -0.0450 -0.0536  0.3663
  509PW      WM 1522   1.984   3.806   1.363 -0.0616 -0.2827  0.2429
  510PW       W 1523   0.200   3.144   0.398 -0.0447  0.2889 -0.0154
  510PW      WP 1524   0.206   3.023   0.328  0.0770  0.1931  0.1514
  510PW      WM 1525   0.334   3.184   0.384 -0.0390  0.2101 -0.2427
  511PW       W 1526   2.611   2.141   2.556  0.2288 -0.3066 -0.1984
  511PW      WP 1527   2.589   2.278   2.547  0.0867 -0.3395 -0.5102
  511PW      WM 1528   2.730   2.156   2.485  0.2609 -0.4652 -0.1835
  512PW       W 1529   0.824   1.091   0.745 -0.1655 -0.6294 -0.2190
  512PW      WP 1530   0.953   1.113   0.792 -0.4004 -0.1605  0.3790
  512PW      WM 1531   0.809   1.143   0.874 -0.2047 -0.0111 -0.4317
  513PW       W 1532   1.510   1.120   1.058 -0.5307 -0.2125  0.1061
  513PW      WP 1533   1.645   1.121   1.096 -0.5956  0.0605  0.3759
  513PW      WM 1534   1.468   1.169   1.183 -0.6080 -0.1637  0.0620
  514PW       W 1535   0.734   2.231   0.144 -0.1254 -0.7792 -0.0405
  514PW      WP 1536   0.670   2.253   0.021  0.3916 -0.2230 -0.2785
  514PW      WM 1537   0.791   2.260   0.268  0.2411 -0.2457 -0.2830
  515PW       W 1538   4.138   2.896   4.783  0.3151  0.3489  0.3009
  515PW      WP 1539   4.110   2.851   4.912  0.4540  0.3585  0.3369
  515PW      WM 1540   4.220   2.789   4.745  0.3026  0.4322  0.0114
  516PW       W 1541   2.780   0.991   3.274  0.0830  0.1802  0.4291
  516PW      WP 1542   2.680   0.905   3.321 -0.2434 -0.1216 -0.5252
  516PW      WM 1543   2.909   1.044   3.271  0.1408  0.0927 -0.1742
  517PW       W 1544   3.805   3.391   0.989 -0.0428 -0.2090  0.2676
  517PW      WP 1545   3.855   3.498   1.064 -0.1556  0.2449 -0.2299
  517PW      WM 1546   3.668   3.401   1.018 -0.0578  0.1469  0.1284
  518PW       W 1547   4.531   4.720   4.701 -0.4855  0.1860  0.3717
  518PW      WP 1548   4.546   4.636   4.811 -0.0983 -0.1080  0.1267
  518PW      WM 1549   4.536   4.843   4.634  0.2647 -0.0512 -0.1788
  519PW       W 1550   3.477   3.389   3.778  0.1711 -0.0073  0.0647
  519PW      WP 1551   3.556   3.334   3.879  0.2929 -0.3319 -0.1841
  519PW      WM 1552   3.597   3.454   3.747  0.1101  0.2665  0.3383
  520PW       W 1553   3.307   0.406   1.769 -0.0785 -0.0212  0.4481
  520PW      WP 1554   3.344   0.278   1.725 -0.0573  0.0195  0.3444
  520PW      WM 1555   3.354   0.456   1.891  0.5626 -0.1252  0.2883
  521PW       W 1556   3.862   0.723   1.466 -0.1567  0.5015 -0.3124
  521PW      WP 1557   3.968   0.635   1.440 -0.7715 -0.8725  0.4669
  521PW      WM 1558   3.791   0.735   1.346 -0.2815  0.2625 -0.2716
  522PW       W 1559   1.100   1.523   1.827  0.4701  0.2272  0.1647
  522PW      WP 1560   1.187   1.589   1.739 -0.1428  0.2122 -0.5839
  522PW      WM 1561   1.104   1.623   1.925 -0.1095  0.1404  0.3230
  523PW       W 1562   4.327   3.300   1.759 -0.1080  0.1434  0.1872
  523PW      WP 1563   4.236   3.221   1.830 -0.2694  0.0661 -0.0892
  523PW      WM 1564   4.332   3.161   1.745  0.1784  0.1491  0.1654
  524PW       W 1565   2.729   0.113   4.212 -0.6777  0.0567 -0.1123
  524PW      WP 1566   2.741   0.023   4.105 -0.1133 -0.1371  0.0684
  524PW      WM 1567   2.733   0.198   4.323 -0.0990  0.3674 -0.3194
  525PW       W 1568   3.893   4.416   3.471 -0.0186  0.1170  0.2999
  525PW      WP 1569   3.951   4.309   3.401 -0.4593  0.1650 -0.2095
  525PW      WM 1570   3.947   4.536   3.518  0.2366  0.2016 -0.1431
  526PW       W 1571   3.965   3.415   2.879  0.2993 -0.2945 -0.1162
  526PW      WP 1572   4.024   3.437   3.004 -0.2597 -0.8250  0.3207
  526PW      WM 1573   3.969   3.491   2.761  0.1599 -0.3674 -0.1735
  527PW       W 1574   1.653   3.512   3.864  0.4315 -0.0716 -0.0133
  527PW      WP 1575   1.646   3.652   3.859  0.3088 -0.0796 -0.1408
  527PW      WM 1576   1.758   3.426   3.830  0.1186 -0.5191  0.0285
  528PW       W 1577   2.183   2.585   1.728  0.5827  0.4089  0.1166
  528PW      WP 1578   2.213   2.537   1.600 -0.6880 -0.2002 -0.1506
  528PW      WM 1579   2.243   2.461   1.700  0.0290  0.0737  0.2187
  529PW       W 1580   3.587   0.007   3.202 -0.1508 -0.0088  0.1056
  529PW      WP 1581   3.671  -0.063   3.290  0.2449 -0.0129 -0.2354
  529PW      WM 1582   3.481   0.046   3.284  0.1396 -0.3696  0.7458
  530PW       W 1583   2.919   4.701   3.851  0.0663 -0.1811  0.0656
  530PW      WP 1584   2.885   4.608   3.752 -0.1971 -0.0917  0.0640
  530PW      WM 1585   2.865   4.675   3.978 -0.1865 -0.0082  0.0028
  531PW       W 1586   2.194   0.363   3.481  0.3791 -0.1981 -0.5933
  531PW      WP 1587   2.208   0.502   3.492  0.2273 -0.1893  0.1338
  531PW      WM 1588   2.190   0.224   3.498  0.0028 -0.1868 -0.4739
  532PW       W 1589   3.866   0.944   3.190  0.1594  0.3131 -0.3542
  532PW      WP 1590   3.899   0.813   3.226 -0.0734  0.2919 -0.1848
  532PW      WM 1591   3.782   0.959   3.301 -0.1433 -0.7681 -0.2913
  533PW       W 1592   2.647   0.591   2.554 -0.2932  0.3307  0.1829
  533PW      WP 1593   2.603   0.703   2.481 -0.5118  0.0889 -0.0869
  533PW      WM 1594   2.767   0.581   2.624 -0.3110  0.2020  0.1969
  534PW       W 1595   2.087   2.613   0.018  0.0727 -0.2800  0.0820
  534PW      WP 1596   2.216   2.565  -0.007  0.0500 -0.1337 -0.4575
  534PW      WM 1597   1.993   2.528  -0.042 -0.4615  0.1915  0.1370
  535PW       W 1598   0.653   0.970   3.329 -0.1414  0.1029 -0.2043
  535PW      WP 1599   0.778   0.920   3.292  0.0740 -0.0576  0.5380
  535PW      WM 1600   0.730   0.890   3.415  0.4754  0.4474 -0.3580
  536PW       W 1601   2.873   0.615   0.946  0.0972  0.0714 -0.0454
  536PW      WP 1602   2.841   0.624   1.082  0.5886  0.4052  0.0832
  536PW      WM 1603   2.742   0.579   0.913  0.0508  0.0186  0.1789
  537PW       W 1604   0.891   1.204   1.198  0.1270 -0.1980 -0.0933
  537PW      WP 1605   0.861   1.214   1.061 -0.4130  0.5661  0.0014
  537PW      WM 1606   0.999   1.164   1.277  0.3717  0.0394 -0.2812
  538PW       W 1607   0.458   2.591   3.798  0.2549  0.0884 -0.0629
  538PW      WP 1608   0.570   2.595   3.882  0.4354  0.3014 -0.2911
  538PW      WM 1609   0.402   2.464   3.778 -0.5348  0.2884  0.3580
  539PW       W 1610   0.587   1.419   3.667  0.0244  0.0204  0.0144
  539PW      WP 1611   0.722   1.452   3.684 -0.0018  0.0859  0.1078
  539PW      WM 1612   0.563   1.448   3.802  0.0924 -0.3755  0.1278
  540PW       W 1613   1.046   0.379   2.168  0.1108  0.0964  0.2899
  540PW      WP 1614   1.148   0.460   2.219  0.1686  0.2540 -0.0386
  540PW      WM 1615   1.083   0.249   2.204 -0.0443  0.0287  0.2142
  541PW       W 1616   0.946   4.409   0.005 -0.0094  0.0655  0.2138
  541PW      WP 1617   1.058   4.493   0.015 -0.1450  0.3393 -0.2250
  541PW      WM 1618   0.855   4.347  -0.082  0.0343  0.5602 -0.2498
  542PW       W 1619   2.195   0.295   2.378  0.1947 -0.0117  0.2535
  542PW      WP 1620   2.326   0.263   2.414  0.1992 -0.3901 -0.0301
  542PW      WM 1621   2.152   0.332   2.250  0.0410  0.3990  0.4005
  543PW       W 1622   0.412   1.130   1.301 -0.0305  0.0010  0.1060
  543PW      WP 1623   0.416   1.190   1.174 -0.3559 -0.2092 -0.0225
  543PW      WM 1624   0.318   1.216   1.241  0.2792  0.5155  0.2735
  544PW       W 1625   1.202   2.138   4.124  0.0759 -0.0774 -0.2884
  544PW      WP 1626   1.140   2.100   4.005 -0.1058 -0.2854 -0.1350
  544PW      WM 1627   1.065   2.130   4.149  0.0599  0.0725 -0.3170
  545PW       W 1628   4.063   3.161   2.436 -0.2052  0.2588 -0.0414
  545PW      WP 1629   3.982   3.165   2.550  0.1860 -0.4715  0.3554
  545PW      WM 1630   4.028   3.074   2.332  0.0313  0.1180 -0.0126
  546PW       W 1631   1.859   3.552   0.396 -0.4393 -0.0232 -0.2995
  546PW      WP 1632   1.807   3.597   0.518  0.0839 -0.0406 -0.0372
  546PW      WM 1633   1.874   3.413   0.386  0.2416 -0.0572  0.2310
  547PW       W 1634   2.280   4.519   2.038 -0.0824  0.1777 -0.0138
  547PW      WP 1635   2.153   4.573   2.012 -0.2837  0.0342  0.5005
  547PW      WM 1636   2.413   4.506   2.078 -0.1576  0.1873  0.2669
  548PW       W 1637   2.478   1.737   3.580  0.1106 -0.0694 -0.0281
  548PW      WP 1638   2.590   1.769   3.657  0.2489 -0.0371 -0.2311
  548PW      WM 1639   2.400   1.845   3.537 -0.2456 -0.2855  0.0149
  549PW       W 1640   2.174   1.318   2.976  0.0513 -0.2561 -0.0044
  549PW      WP 1641   2.306   1.298   2.934  0.2005 -0.0102  0.2912
  549PW      WM 1642   2.046   1.274   2.943  0.0382 -0.0678 -0.2379
  550PW       W 1643   1.488   0.391   0.465 -0.5347  0.2995 -0.6228
  550PW      WP 1644   1.420   0.346   0.578  0.0556  0.3426 -0.1894
  550PW      WM 1645   1.530   0.498   0.545 -0.1339 -0.3609  0.2635
  551PW       W 1646   4.324   0.329   2.697  0.0014 -0.0195 -0.1934
  551PW      WP 1647   4.382   0.399   2.804  0.0584 -0.1159 -0.1591
  551PW      WM 1648   4.235   0.222   2.690 -0.1849  0.1223 -0.0950
  552PW       W 1649   4.160   3.017   1.246  0.2310 -0.5455 -0.1777
  552PW      WP 1650   4.258   3.098   1.188 -0.1205  0.4358  0.3160
  552PW      WM 1651   4.025   2.995   1.215  0.0299  0.2000 -0.0652
  553PW       W 1652   4.294   2.395   4.784 -0.2995 -0.5181  0.4066
  553PW      WP 1653   4.290   2.529   4.826  0.8140 -0.0730 -0.3288
  553PW      WM 1654   4.417   2.337   4.754 -0.3277 -0.5192  0.2888
  554PW       W 1655   1.963   3.718   4.569 -0.2884 -0.1584  0.2232
  554PW      WP 1656   2.075   3.653   4.623 -0.1117  0.2108  0.3419
  554PW      WM 1657   1.840   3.725   4.636 -0.1059 -0.2100  0.5943
  555PW       W 1658   1.472   0.581   2.743 -0.0690 -0.0068  0.2767
  555PW      WP 1659   1.490   0.586   2.882 -0.4468 -0.2249  0.3515
  555PW      WM 1660   1.563   0.477   2.724  0.0295  0.1372 -0.2120
  556PW       W 1661   1.624   4.774   1.562 -0.4266  0.1976 -0.2560
  556PW      WP 1662   1.615   4.680   1.460 -0.1489 -0.2443  0.0778
  556PW      WM 1663   1.740   4.732   1.629 -0.4707  0.3314 -0.0841
  557PW       W 1664   3.514   2.556   0.736  0.6770 -0.1298 -0.3595
  557PW      WP 1665   3.422   2.530   0.634  0.0012  0.1114  0.0945
  557PW      WM 1666   3.571   2.470   0.831  0.3453  0.1840  0.1974
  558PW       W 1667   0.006   1.964   3.155  0.0108  0.3677 -0.3262
  558PW      WP 1668   0.091   1.866   3.208 -0.1391  0.3901 -0.0160
  558PW      WM 1669   0.135   2.008   3.122  0.0414  0.5040 -0.0603
  559PW       W 1670   4.542   2.830   0.287 -0.1083 -0.1909 -0.1695
  559PW      WP 1671   4.564   2.692   0.294  0.1608 -0.1662 -0.3469
  559PW      WM 1672   4.553   2.847   0.149  0.0654  0.0699 -0.1331
  560PW       W 1673   1.263   2.246   1.946  0.1021  0.5903 -0.3247
  560PW      WP 1674   1.388   2.295   1.907  0.2222  0.0956 -0.6720
  560PW      WM 1675   1.172   2.154   1.892  0.2294  0.2043  0.0415
  561PW       W 1676   4.757   4.414   2.150  0.6086 -0.5540  0.2082
  561PW      WP 1677   4.783   4.491   2.264  0.0939 -0.4073  0.2615
  561PW      WM 1678   4.629   4.364   2.121  0.4099 -0.1839  0.3638
  562PW       W 1679   1.076   0.738   3.053  0.0033  0.1057  0.0310
  562PW      WP 1680   1.137   0.846   3.117  0.2166 -0.0263  0.0643
  562PW      WM 1681   1.186   0.652   3.041 -0.1355 -0.0601 -0.6939
  563PW       W 1682   3.005   3.042   3.125 -0.1776  0.0906  0.2970
  563PW      WP 1683   3.075   3.128   3.040 -0.0816 -0.5015 -0.3288
  563PW      WM 1684   3.083   3.010   3.237  0.1570  0.3755  0.1690
  564PW       W 1685   3.221   1.529   2.481 -0.2056  0.4024  0.0382
  564PW      WP 1686   3.269   1.573   2.605  0.2290  0.3894 -0.1039
  564PW      WM 1687   3.088   1.571   2.475 -0.3879 -0.0942 -0.3462
  565PW       W 1688   4.019   4.715   0.883  0.1820  0.1256  0.1866
  565PW      WP 1689   3.932   4.616   0.928 -0.2520  0.2926 -0.1829
  565PW      WM 1690   4.104   4.632   0.957  0.0590 -0.0131  0.1763
  566PW       W 1691   1.522   3.040   3.989  0.3348 -0.0317  0.1342
  566PW      WP 1692   1.484   2.935   4.074  0.2222 -0.4033 -0.3249
  566PW      WM 1693   1.426   2.952   3.939  0.4089 -0.2091  0.2877
  567PW       W 1694   2.569   2.194   0.808 -0.3548  0.4357 -0.1605
  567PW      WP 1695   2.656   2.239   0.908 -0.4079  0.0861  0.0637
  567PW      WM 1696   2.441   2.185   0.751 -0.4180  0.1235  0.0032
  568PW       W 1697   2.092   3.408   0.970  0.2590  0.6222 -0.0281
  568PW      WP 1698   2.212   3.393   1.040  0.1485 -0.5659  0.1646
  568PW      WM 1699   2.005   3.347   1.062  0.3410  0.1440 -0.2318
  569PW       W 1700   3.512   0.807   2.816  0.1496 -0.0356 -0.2894
  569PW      WP 1701   3.517   0.939   2.768 -0.1226  0.1240  0.0621
  569PW      WM 1702   3.642   0.794   2.764 -0.0561 -0.2998 -0.8400
  570PW       W 1703   2.563   4.279   3.333  0.0352  0.2747  0.4936
  570PW      WP 1704   2.672   4.277   3.420  0.3106 -0.1491  0.1909
  570PW      WM 1705   2.562   4.413   3.294 -0.5826  0.2790  0.3928
  571PW       W 1706   0.275   0.468   0.501 -0.0430 -0.0609  0.3508
  571PW      WP 1707   0.138   0.485   0.528 -0.1479 -0.3368  0.0686
  571PW      WM 1708   0.337   0.395   0.399 -0.1020  0.1780  0.1328
  572PW       W 1709   4.687   4.388   2.630 -0.3769 -0.1314  0.1104
  572PW      WP 1710   4.579   4.470   2.663 -0.0468  0.2611  0.3405
  572PW      WM 1711   4.712   4.432   2.499  0.4977 -0.1546  0.1927
  573PW       W 1712   0.812   2.226   0.598 -0.2598  0.2520 -0.3212
  573PW      WP 1713   0.855   2.253   0.468 -0.3312 -0.3410 -0.5052
  573PW      WM 1714   0.811   2.178   0.730  0.3391  0.2030 -0.2983
  574PW       W 1715   0.332   4.587   2.453  0.0693  0.4314 -0.1847
  574PW      WP 1716   0.222   4.520   2.507  0.1076  0.2059 -0.3610
  574PW      WM 1717   0.215   4.514   2.475  0.1142  0.3692 -0.1480
  575PW       W 1718   4.252   2.508   3.781  0.0797  0.3359 -0.2281
  575PW      WP 1719   4.190   2.404   3.851  0.2317  0.5064  0.2003
  575PW      WM 1720   4.320   2.580   3.879  0.4259  0.3474 -0.4544
  576PW       W 1721   1.983   0.525   2.017 -0.4903  0.4388 -0.2044
  576PW      WP 1722   1.957   0.432   2.118 -0.1456  0.0306 -0.4462
  576PW      WM 1723   1.966   0.661   2.048 -0.3015  0.3734  0.2844
  577PW       W 1724   2.153   3.756   3.411 -0.2306  0.1791 -0.0194
  577PW      WP 1725   2.293   3.751   3.416 -0.2317  0.1534 -0.0076
  577PW      WM 1726   2.094   3.812   3.297 -0.1194 -0.0881 -0.2222
  578PW       W 1727   2.996   1.363   2.048  0.0958 -0.0874  0.1696
  578PW      WP 1728   3.123   1.394   2.096 -0.0125 -0.0631  0.4655
  578PW      WM 1729   2.894   1.434   2.113 -0.0483  0.1691 -0.2810
  579PW       W 1730   2.957   3.310   0.706  0.2321 -0.2375 -0.5585
  579PW      WP 1731   3.083   3.365   0.733  0.2061 -0.4321  0.2822
  579PW      WM 1732   2.946   3.171   0.714 -0.0282 -0.2192 -0.0684
  580PW       W 1733   2.963   4.496   2.403  0.4435 -0.1463 -0.2150
  580PW      WP 1734   3.066   4.573   2.458  0.0493  0.3148 -0.0274
  580PW      WM 1735   2.987   4.551   2.276 -0.3713  0.3806 -0.2415
  581PW       W 1736   2.892   1.815   2.166  0.0140  0.4903 -0.0014
  581PW      WP 1737   2.902   1.676   2.149  0.7950  0.5276 -0.8201
  581PW      WM 1738   2.981   1.800   2.059  0.0670 -0.1648  0.0792
  582PW       W 1739   4.571   3.281   3.980 -0.4290 -0.0169 -0.1335
  582PW      WP 1740   4.510   3.231   3.864 -0.4589 -0.1454 -0.0643
  582PW      WM 1741   4.498   3.272   4.100  0.1527  0.4491  0.3356
  583PW       W 1742   1.776   2.467   2.631  0.2476 -0.2461 -0.0944
  583PW      WP 1743   1.704   2.514   2.520  0.5628  0.4098 -0.0780
  583PW      WM 1744   1.868   2.544   2.559 -0.0018  0.2330  0.0445
  584PW       W 1745   3.733   1.778   0.436 -0.0015 -0.3868 -0.3151
  584PW      WP 1746   3.827   1.848   0.513 -0.5003 -0.4172  0.4459
  584PW      WM 1747   3.602   1.819   0.408  0.0232 -0.1724 -0.1455
  585PW       W 1748   2.168   3.047   4.455 -0.4583  0.1107  0.2328
  585PW      WP 1749   2.194   2.924   4.516 -0.3421 -0.1019 -0.1997
  585PW      WM 1750   2.255   3.103   4.361 -0.4803  0.1797  0.2518
  586PW       W 1751   1.992   4.658   2.897  0.3195  0.1069  0.0358
  586PW      WP 1752   2.091   4.652   2.995  0.1390  0.3340  0.2499
  586PW      WM 1753   1.948   4.705   2.772  0.1765 -0.3366 -0.1023
  587PW       W 1754   4.635   1.546   1.456  0.3061 -0.0707 -0.0214
  587PW      WP 1755   4.592   1.679   1.455 -0.3949 -0.2458 -0.1309
  587PW      WM 1756   4.572   1.422   1.438  0.2261 -0.0169 -0.1203
  588PW       W 1757   0.688   4.078   0.528  0.2642  0.2308  0.1060
  588PW      WP 1758   0.687   4.180   0.623  0.1306  0.3013  0.0339
  588PW      WM 1759   0.571   4.072   0.452  0.5123  0.1757 -0.3163
  589PW       W 1760   1.201   1.893   0.984 -0.0725  0.2365 -0.1107
  589PW      WP 1761   1.140   1.936   1.102  0.1257  0.2566 -0.0085
  589PW      WM 1762   1.337   1.894   0.950 -0.1999 -0.0763 -0.8680
  590PW       W 1763   0.868   1.689   1.305 -0.2330 -0.5156 -0.0223
  590PW      WP 1764   0.980   1.614   1.266  0.5399  0.4400 -0.1143
  590PW      WM 1765   0.818   1.809   1.255 -0.0887 -0.5904 -0.3797
  591PW       W 1766   1.788   1.264   3.420 -0.0858  0.2412  0.2462
  591PW      WP 1767   1.840   1.394   3.411  0.7840 -0.0293 -0.4148
  591PW      WM 1768   1.742   1.295   3.292  0.1859 -0.1447  0.0273
  592PW       W 1769   4.690   1.585   1.927  0.1863 -0.2199 -0.4055
  592PW      WP 1770   4.715   1.708   1.989 -0.4082 -0.2687  0.0550
  592PW      WM 1771   4.762   1.597   1.808 -0.1496 -0.5118 -0.6663
  593PW       W 1772   1.589   3.962   4.350  0.2187 -0.1218  0.2993
  593PW      WP 1773   1.486   4.035   4.411 -0.3415  0.0411 -0.6085
  593PW      WM 1774   1.614   3.867   4.250  0.2352  0.0841  0.0986
  594PW       W 1775   0.495   2.673   0.815  0.3262 -0.3207  0.4185
  594PW      WP 1776   0.467   2.569   0.905 -0.3296 -0.5653  0.0187
  594PW      WM 1777   0.419   2.612   0.715  0.4200  0.2054 -0.0372
  595PW       W 1778   4.525   0.255   1.745  0.3132 -0.2069 -0.6399
  595PW      WP 1779   4.662   0.284   1.743  0.2917 -0.0907 -0.6118
  595PW      WM 1780   4.458   0.372   1.707  0.3656  0.0591 -0.0458
  596PW       W 1781   3.307   0.178   4.077  0.0583  0.1014 -0.2609
  596PW      WP 1782   3.259   0.278   3.991 -0.3478 -0.1249 -0.3307
  596PW      WM 1783   3.275   0.283   4.164 -0.0469 -0.0764 -0.0761
  597PW       W 1784   2.560   3.880   1.919 -0.2204  0.0515 -0.1671
  597PW      WP 1785   2.510   4.003   1.873 -0.0648  0.1437 -0.0975
  597PW      WM 1786   2.535   3.804   1.804 -0.5412 -0.0461 -0.0476
  598PW       W 1787   0.653   0.564   2.986 -0.0490 -0.2680  0.2901
  598PW      WP 1788   0.748   0.471   2.941  0.6222  0.3131  0.2804
  598PW      WM 1789   0.526   0.508   3.000 -0.0397 -0.2924  0.2807
  599PW       W 1790   1.152   0.649   0.099 -0.1807 -0.3180  0.3567
  599PW      WP 1791   1.069   0.576   0.013  0.1877  0.0518 -0.4543
  599PW      WM 1792   1.124   0.731   0.209 -0.4669  0.1831 -0.0300
  600PW       W 1793   4.257   1.223   3.666  0.3313  0.0039  0.1984
  600PW      WP 1794   4.252   1.088   3.701 -0.0663 -0.0748 -0.0716
  600PW      WM 1795   4.203   1.333   3.733 -0.0717 -0.0912  0.0656
  601PW       W 1796   0.581   0.276   1.951  0.2353  0.0952  0.5118
  601PW      WP 1797   0.499   0.384   1.986  0.0165  0.1769 -0.1017
  601PW      WM 1798   0.481   0.203   2.015  0.1847 -0.4291 -0.0500
  602PW       W 1799   2.796   4.196   1.135  0.3468  0.6423 -0.0410
  602PW      WP 1800   2.721   4.288   1.060  0.0643  0.1903 -0.3810
  602PW      WM 1801   2.892   4.157   1.041  0.3154 -0.7006  0.2341
  603PW       W 1802   0.478   0.081   3.713  0.0818 -0.3130 -0.0632
  603PW      WP 1803   0.355   0.029   3.754 -0.2092  0.1676 -0.2235
  603PW      WM 1804   0.552   0.122   3.825 -0.4124  0.2914  0.1158
  604PW       W 1805   2.453   0.421   0.466 -0.1325 -0.4077  0.2932
  604PW      WP 1806   2.584   0.420   0.416 -0.1133 -0.4154  0.3423
  604PW      WM 1807   2.392   0.465   0.584 -0.2940  0.1253  0.0504
  605PW       W 1808   2.794   2.575   1.741  0.0337 -0.1441 -0.4021
  605PW      WP 1809   2.848   2.554   1.869  0.4226  0.5438 -0.3956
  605PW      WM 1810   2.767   2.667   1.639 -0.2995 -0.2940 -0.4656
  606PW       W 1811   1.698   2.831   4.496  0.1895  0.6457  0.2375
  606PW      WP 1812   1.691   2.763   4.374 -0.6019  0.1568  0.4572
  606PW      WM 1813   1.569   2.853   4.448  0.0530 -0.3885 -0.2165
  607PW       W 1814   3.676   1.736   4.687  0.4004 -0.1672 -0.2996
  607PW      WP 1815   3.699   1.648   4.794 -0.1253  0.0551  0.0477
  607PW      WM 1816   3.748   1.844   4.738  0.3331 -0.2408 -0.0278
  608PW       W 1817   0.949   2.419   1.038  0.0963 -0.1234  0.4828
  608PW      WP 1818   1.083   2.384   1.058  0.1529 -0.0055  0.3354
  608PW      WM 1819   0.913   2.527   1.120 -0.5106  0.0262  0.0961
  609PW       W 1820   1.310   1.594   3.346 -0.0624 -0.1406  0.0756
  609PW      WP 1821   1.302   1.651   3.473  0.4933  0.0798  0.0454
  609PW      WM 1822   1.199   1.550   3.273  0.1554 -0.1447 -0.2812
  610PW       W 1823   2.986   2.603   4.395  0.0673 -0.3209 -0.0948
  610PW      WP 1824   3.016   2.672   4.514 -0.1947 -0.0286 -0.1799
  610PW      WM 1825   2.855   2.555   4.393  0.0396 -0.2518 -0.0214
  611PW       W 1826   0.226   1.698   3.503 -0.1854 -0.1240 -0.3035
  611PW      WP 1827   0.351   1.706   3.566 -0.3320 -0.3805  0.0565
  611PW      WM 1828   0.210   1.642   3.375  0.2122 -0.3475 -0.2769
  612PW       W 1829   0.560   3.839   3.446  0.4097 -0.0883  0.2522
  612PW      WP 1830   0.485   3.942   3.503  0.4957  0.0689  0.0929
  612PW      WM 1831   0.560   3.902   3.322  0.0771  0.3058  0.4232
  613PW       W 1832   2.026   0.696   2.602 -0.1110 -0.0554 -0.6857
  613PW      WP 1833   1.902   0.665   2.657  0.0934  0.1765  0.0498
  613PW      WM 1834   1.969   0.759   2.713 -0.4446 -0.7253 -0.4071
  614PW       W 1835   3.274   3.138   2.227  0.1089 -0.2173  0.0464
  614PW      WP 1836   3.316   3.042   2.135  0.1300 -0.2994  0.1391
  614PW      WM 1837   3.325   3.268   2.221 -0.3089 -0.0317  0.0931
  615PW       W 1838   3.329   1.480   1.302  0.0118 -0.3707 -0.2531
  615PW      WP 1839   3.215   1.429   1.239 -0.1268  0.0853 -0.4233
  615PW      WM 1840   3.406   1.561   1.218  0.0528  0.0345  0.1285
  616PW       W 1841   4.542   3.874   1.147 -0.1680  0.8877  0.2945
  616PW      WP 1842   4.447   3.774   1.123  0.4698  0.2837 -0.2852
  616PW      WM 1843   4.537   3.855   1.008 -0.2830  0.2004  0.3500
  617PW       W 1844   3.645   3.432   4.271 -0.2854 -0.2671 -0.0293
  617PW      WP 1845   3.532   3.429   4.354 -0.4585 -0.9753 -0.2085
  617PW      WM 1846   3.585   3.471   4.150 -0.1057 -0.2062 -0.1034
  618PW       W 1847   2.504   2.735   2.103 -0.2800 -0.1247 -0.2135
  618PW      WP 1848   2.366   2.758   2.113 -0.2405  0.0905 -0.0551
  618PW      WM 1849   2.495   2.644   2.209 -0.0952  0.6681  0.6467
  619PW       W 1850   2.136   2.107   0.575 -0.0972 -0.0031  0.3780
  619PW      WP 1851   2.254   2.094   0.649  0.0101 -0.7360  0.1754
  619PW      WM 1852   2.128   2.085   0.713 -0.1272  0.3326  0.4423
  620PW       W 1853   1.612   0.667   3.977  0.2614 -0.1452 -0.0936
  620PW      WP 1854   1.604   0.549   3.902 -0.1787 -0.1994  0.0082
  620PW      WM 1855   1.684   0.787   3.976  0.2513 -0.1319 -0.3936
  621PW       W 1856   0.611   4.065   4.757 -0.6100  0.1471 -0.3221
  621PW      WP 1857   0.618   4.204   4.745  0.4532  0.1942 -0.2955
  621PW      WM 1858   0.596   4.002   4.633  0.0309 -0.5452 -0.1465
  622PW       W 1859   2.427   1.677   4.674 -0.0060 -0.4762  0.0760
  622PW      WP 1860   2.301   1.708   4.728  0.0356 -0.5241  0.2061
  622PW      WM 1861   2.453   1.741   4.552 -0.2402 -0.2736  0.1218
  623PW       W 1862   0.440   3.696   2.868 -0.0415 -0.0778  0.1962
  623PW      WP 1863   0.553   3.750   2.930  0.2580 -0.3584 -0.0601
  623PW      WM 1864   0.302   3.691   2.893 -0.0668 -0.1928  0.0550
  624PW       W 1865   0.787   2.890   2.265 -0.1315  0.0050  0.0107
  624PW      WP 1866   0.653   2.868   2.295 -0.1352 -0.4249 -0.2249
  624PW      WM 1867   0.788   2.799   2.371 -0.1118  0.0469  0.0472
  625PW       W 1868   0.517   1.182   4.545 -0.2389 -0.3927  0.3451
  625PW      WP 1869   0.433   1.196   4.656 -0.3939  0.2288  0.1979
  625PW      WM 1870   0.492   1.287   4.456 -0.0207  0.0248  0.7234
  626PW       W 1871   2.238   2.124   3.485  0.0968  0.0893 -0.6980
  626PW      WP 1872   2.299   2.006   3.441  0.0228 -0.2851  0.0169
  626PW      WM 1873   2.335   2.198   3.415  0.2308  0.3617 -0.2710
  627PW       W 1874   3.843   2.764   3.842 -0.1619 -0.1079 -0.0786
  627PW      WP 1875   3.853   2.819   3.714  0.2584 -0.4282 -0.2143
  627PW      WM 1876   3.926   2.790   3.952 -0.2919  0.0705 -0.0158
  628PW       W 1877   0.955   4.393   1.465 -0.0584  0.2120 -0.1058
  628PW      WP 1878   0.871   4.393   1.576 -0.0203 -0.5242 -0.0127
  628PW      WM 1879   1.090   4.356   1.449 -0.1249  0.0692 -0.4524
  629PW       W 1880   3.109   0.106   0.119  0.0315  0.0546 -0.1280
  629PW      WP 1881   3.133  -0.027   0.156  0.2195  0.1008 -0.0678
  629PW      WM 1882   3.146   0.179   0.233 -0.1719  0.1265 -0.1032
  630PW       W 1883   4.547   3.850   0.656  0.4152  0.2315  0.1870
  630PW      WP 1884   4.556   3.826   0.794  0.4162 -0.1794  0.1309
  630PW      WM 1885   4.596   3.740   0.584 -0.1123 -0.0311  0.1653
  631PW       W 1886   2.676   1.508   2.428 -0.0769 -0.2983 -0.1623
  631PW      WP 1887   2.769   1.408   2.458 -0.1011 -0.2822 -0.0198
  631PW      WM 1888   2.620   1.386   2.387 -0.3187 -0.3901  0.3399
  632PW       W 1889   0.173   3.351   4.346 -0.0171 -0.1682 -0.1657
  632PW      WP 1890   0.153   3.444   4.449  0.6088 -0.0899 -0.0604
  632PW      WM 1891   0.196   3.489   4.337  0.1283 -0.1916 -0.1937
  633PW       W 1892   1.768   4.734   0.644  0.0597 -0.1282  0.3064
  633PW      WP 1893   1.857   4.834   0.604 -0.3586  0.1197 -0.1412
  633PW      WM 1894   1.798   4.669   0.764  0.7085 -0.0068  0.2533
  634PW       W 1895   4.350   3.029   3.653 -0.2047  0.1918 -0.3656
  634PW      WP 1896   4.339   2.899   3.705 -0.2714  0.2038 -0.3488
  634PW      WM 1897   4.405   3.091   3.765 -0.3152 -0.0950 -0.1360
  635PW       W 1898   1.379   0.416   1.390 -0.2537 -0.1534  0.1722
  635PW      WP 1899   1.324   0.533   1.337  0.4494  0.1270 -0.0760
  635PW      WM 1900   1.281   0.380   1.483 -0.4175  0.3527  0.2303
  636PW       W 1901   2.621   3.007   2.788 -0.1710 -0.8310  0.4745
  636PW      WP 1902   2.599   3.089   2.899  0.6784 -0.3467  0.3842
  636PW      WM 1903   2.485   3.030   2.762 -0.0159  0.0360 -0.1177
  637PW       W 1904   0.080   0.172   2.047  0.0013 -0.0517 -0.2751
  637PW      WP 1905   0.219   0.164   2.066  0.0044 -0.0589 -0.3026
  637PW      WM 1906   0.039   0.258   1.945  0.6576  0.0533 -0.5152
  638PW       W 1907   4.142   1.084   4.649 -0.1155 -0.1224  0.2356
  638PW      WP 1908   4.022   1.130   4.594 -0.0159 -0.2540 -0.1304
  638PW      WM 1909   4.166   1.192   4.735  0.3525 -0.1929  0.2265
  639PW       W 1910   4.352   3.407   0.842 -0.1084 -0.1545 -0.3118
  639PW      WP 1911   4.445   3.306   0.866  0.1713  0.1365 -0.0646
  639PW      WM 1912   4.293   3.426   0.717 -0.4272  0.3187 -0.1247
  640PW       W 1913   2.723   4.146   4.678  0.1823 -0.0695 -0.2153
  640PW      WP 1914   2.589   4.131   4.716  0.1249  0.1655 -0.3036
  640PW      WM 1915   2.780   4.029   4.625  0.0780 -0.1796 -0.0923
  641PW       W 1916   1.998   1.500   1.960  0.1032  0.0020  0.3518
  641PW      WP 1917   2.000   1.367   1.915 -0.2383  0.0333  0.2057
  641PW      WM 1918   1.860   1.514   1.978 -0.0212  0.1230 -0.3473
  642PW       W 1919   0.030   3.173   2.962  0.3148  0.0127 -0.4310
  642PW      WP 1920   0.120   3.262   3.021  0.4606  0.2043 -0.8843
  642PW      WM 1921   0.006   3.138   2.829  0.2078 -0.5401 -0.2993
  643PW       W 1922   2.881   1.017   0.189 -0.2042 -0.0951  0.4015
  643PW      WP 1923   2.779   0.936   0.239 -0.1066 -0.2280  0.3944
  643PW      WM 1924   2.993   0.936   0.164 -0.3598 -0.1962 -0.1185
  644PW       W 1925   0.360   4.636   4.135 -0.2259  0.3658  0.1472
  644PW      WP 1926   0.493   4.646   4.093 -0.0590 -0.5104  0.2202
  644PW      WM 1927   0.344   4.766   4.088  0.0746  0.2868 -0.2501
  645PW       W 1928   2.174   3.089   3.353 -0.2513  0.2628 -0.1583
  645PW      WP 1929   2.123   3.003   3.256  0.1260 -0.6009  0.2715
  645PW      WM 1930   2.050   3.105   3.416  0.0174  0.1224  0.5160
  646PW       W 1931   0.661   0.794   0.333 -0.0728  0.3797 -0.1534
  646PW      WP 1932   0.534   0.744   0.301 -0.2171  0.2012  0.5146
  646PW      WM 1933   0.668   0.698   0.435  0.0575  0.2843 -0.2466
  647PW       W 1934   1.090   0.902   4.467 -0.2709 -0.0499 -0.3636
  647PW      WP 1935   1.127   1.005   4.555  0.6077 -0.2165 -0.4252
  647PW      WM 1936   1.108   0.764   4.452  0.4660 -0.1184  0.3255
  648PW       W 1937   0.802   2.780   4.747 -0.4576 -0.1758 -0.3389
  648PW      WP 1938   0.817   2.872   4.851  0.1347 -0.1804 -0.3803
  648PW      WM 1939   0.843   2.649   4.721 -0.0323 -0.1334 -0.0165
  649PW       W 1940   2.265   4.145   1.229 -0.0012  0.0229  0.0637
  649PW      WP 1941   2.347   4.182   1.336  0.4046 -0.1701 -0.1535
  649PW      WM 1942   2.252   4.220   1.111  0.1417 -0.7162 -0.5163
  650PW       W 1943   3.719   3.343   0.034 -0.2916 -0.5643  0.6113
  650PW      WP 1944   3.859   3.345   0.042 -0.0958 -0.6380 -0.5746
  650PW      WM 1945   3.644   3.257  -0.046 -0.2110 -0.2540  0.1538
  651PW       W 1946   2.134   0.803   1.530  0.1080  0.4972 -0.0115
  651PW      WP 1947   2.250   0.765   1.599  0.1483  0.1446 -0.2418
  651PW      WM 1948   1.998   0.801   1.560  0.0201  0.3511 -0.3576
  652PW       W 1949   0.075   2.820   4.163 -0.2055 -0.2187  0.0617
  652PW      WP 1950   0.205   2.786   4.201 -0.0973  0.2336  0.1621
  652PW      WM 1951   0.045   2.817   4.026  0.3321  0.0184 -0.0923
  653PW       W 1952   1.561   2.609   2.235  0.0934  0.3836  0.1553
  653PW      WP 1953   1.514   2.735   2.271 -0.1156  0.2820  0.2598
  653PW      WM 1954   1.650   2.601   2.342  0.3002  0.2852 -0.0143
  654PW       W 1955   1.488   2.424   3.488 -0.0959 -0.2156 -0.2071
  654PW      WP 1956   1.573   2.520   3.544 -0.2151 -0.1897 -0.0620
  654PW      WM 1957   1.386   2.520   3.489  0.2202  0.1546 -0.0957
  655PW       W 1958   2.033   0.345   2.979 -0.3053 -0.1556  0.1982
  655PW      WP 1959   2.052   0.262   2.868 -0.6339 -0.4949  0.3687
  655PW      WM 1960   1.924   0.274   3.027 -0.3182 -0.6587 -0.4127
  656PW       W 1961   3.297   4.128   4.551  0.0299 -0.4289 -0.4836
  656PW      WP 1962   3.310   3.989   4.563 -0.1955 -0.4337  0.0442
  656PW      WM 1963   3.169   4.149   4.499  0.0384  0.2860 -0.3375
  657PW       W 1964   3.271   1.453   3.649 -0.2578  0.2509  0.2981
  657PW      WP 1965   3.369   1.444   3.749  0.0643  0.2545  0.0039
  657PW      WM 1966   3.191   1.427   3.538 -0.0792  0.1468  0.1887
  658PW       W 1967   1.795   4.589   4.416 -0.1338  0.2667  0.3493
  658PW      WP 1968   1.818   4.465   4.476  0.1520  0.0930 -0.0595
  658PW      WM 1969   1.664   4.638   4.421 -0.0699  0.5481 -0.0436
  659PW       W 1970   2.854   2.382   2.158  0.4016  0.0485 -0.2765
  659PW      WP 1971   2.820   2.510   2.204 -0.1800 -0.0743 -0.2742
  659PW      WM 1972   2.855   2.448   2.034 -0.0338 -0.0405 -0.3477
  660PW       W 1973   2.462   2.507   4.357  0.2061 -0.1102 -0.3744
  660PW      WP 1974   2.538   2.419   4.434  0.3410  0.1642 -0.1721
  660PW      WM 1975   2.329   2.542   4.331  0.1060  0.9920  0.5932
  661PW       W 1976   3.713   1.944   3.050 -0.1778 -0.0541  0.2760
  661PW      WP 1977   3.716   1.947   2.910  0.1443 -0.3726  0.2571
  661PW      WM 1978   3.696   1.806   3.061  0.2290 -0.1173  0.2642
  662PW       W 1979   0.471   3.217   1.099 -0.2118  0.4247  0.2368
  662PW      WP 1980   0.556   3.303   1.169  0.2596 -0.1226  0.4403
  662PW      WM 1981   0.338   3.240   1.138 -0.5217 -0.2407 -0.1953
  663PW       W 1982   4.524   4.566   4.143  0.1429 -0.1090 -0.3474
  663PW      WP 1983   4.560   4.485   4.035  0.2784 -0.3771 -0.1164
  663PW      WM 1984   4.402   4.529   4.202  0.3138  0.3706  0.5331
  664PW       W 1985   1.813   3.765   2.052  0.0975  0.1653  0.2407
  664PW      WP 1986   1.845   3.857   2.153  0.6173  0.1309  0.1404
  664PW      WM 1987   1.775   3.769   1.917  0.6052 -0.5286  0.0080
  665PW       W 1988   0.303   2.164   3.718 -0.2459  0.0683  0.2019
  665PW      WP 1989   0.368   2.287   3.734  0.5682 -0.2980  0.3192
  665PW      WM 1990   0.176   2.109   3.744 -0.1382 -0.3772 -0.0809
  666PW       W 1991   3.393   4.424   3.402  0.1601 -0.1239 -0.2355
  666PW      WP 1992   3.475   4.460   3.510 -0.1235  0.0239 -0.0523
  666PW      WM 1993   3.327   4.542   3.439 -0.1525 -0.2865 -0.2349
  667PW       W 1994   2.473   0.115   2.694 -0.2248 -0.4402 -0.3821
  667PW      WP 1995   2.486   0.121   2.833 -0.7127  0.0934 -0.3121
  667PW      WM 1996   2.475   0.214   2.595  0.2701  0.0703  0.0483
  668PW       W 1997   0.895   4.743   1.174  0.2937 -0.1202  0.3093
  668PW      WP 1998   0.849   4.661   1.278 -0.0069 -0.1386  0.1757
  668PW      WM 1999   0.924   4.631   1.095 -0.4385 -0.3551  0.2798
  669PW       W 2000   1.381   2.210   2.466 -0.0007  0.0944  0.1092
  669PW      WP 2001   1.501   2.141   2.486 -0.0267  0.0135 -0.0019
  669PW      WM 2002   1.384   2.348   2.489 -0.2757  0.1591 -0.1605
  670PW       W 2003   4.195   2.507   2.139 -0.2478 -0.4790  0.3732
  670PW      WP 2004   4.330   2.520   2.175 -0.1225 -0.2463 -0.0855
  670PW      WM 2005   4.220   2.588   2.028  0.0266 -0.3319  0.5288
  671PW       W 2006   4.710   1.333   3.809 -0.0814  0.0171 -0.4881
  671PW      WP 2007   4.834   1.328   3.744  0.1136 -0.4109 -0.1494
  671PW      WM 2008   4.635   1.440   3.860  0.0247  0.0112 -0.3098
  672PW       W 2009   2.288   0.696   0.872 -0.2605 -0.1645 -0.2702
  672PW      WP 2010   2.332   0.592   0.789 -0.0771 -0.2963 -0.0244
  672PW      WM 2011   2.200   0.734   0.974 -0.0783  0.0781 -0.1908
  673PW       W 2012   1.569   2.738   2.983  0.0309  0.1126  0.0582
  673PW      WP 2013   1.612   2.796   2.864 -0.3364 -0.3681 -0.3683
  673PW      WM 2014   1.677   2.677   3.048 -0.2597 -0.5345  0.0334
  674PW       W 2015   0.771   3.931   2.576  0.6667 -0.5773 -0.2449
  674PW      WP 2016   0.760   4.005   2.694  0.8822 -0.3466 -0.3577
  674PW      WM 2017   0.648   3.864   2.577  0.0493  0.2938  0.3624
  675PW       W 2018   1.339   4.345   1.713  0.3158  0.1737 -0.1405
  675PW      WP 2019   1.269   4.349   1.591  0.4643 -0.0979 -0.2447
  675PW      WM 2020   1.404   4.221   1.717  0.0617  0.0349  0.0336
  676PW       W 2021   4.202   1.688   1.617 -0.4240 -0.2059  0.2413
  676PW      WP 2022   4.078   1.636   1.578 -0.5553  0.1167  0.1818
  676PW      WM 2023   4.096   1.778   1.641 -0.0097  0.5873 -0.3168
  677PW       W 2024   4.419   4.755   2.312 -0.0077 -0.0641  0.2166
  677PW      WP 2025   4.488   4.870   2.350  0.0571  0.0054 -0.0777
  677PW      WM 2026   4.491   4.662   2.388 -0.1203  0.1616  0.6365
  678PW       W 2027   1.351   2.005   1.463 -0.1721  0.0919  0.3396
  678PW      WP 2028   1.450   1.926   1.524  0.0315  0.4356  0.4945
  678PW      WM 2029   1.216   2.029   1.492 -0.2111  0.4814 -0.0367
  679PW       W 2030   4.601   0.375   1.303  0.1079 -0.3596  0.5437
  679PW      WP 2031   4.583   0.325   1.173  0.3824 -0.0016  0.3437
  679PW      WM 2032   4.526   0.306   1.207 -0.3459  0.5520  0.0799
  680PW       W 2033   0.023   1.153   4.476 -0.2951  0.1658 -0.0046
  680PW      WP 2034  -0.057   1.259   4.432 -0.0584  0.2906 -0.1651
  680PW      WM 2035  -0.028   1.163   4.606  0.3092 -0.0670  0.3010
  681PW       W 2036   4.135   3.886   0.896  0.1863  0.5556 -0.1258
  681PW      WP 2037   4.090   3.973   0.796 -0.3802  0.3730 -0.0700
  681PW      WM 2038   4.012   3.874   0.831  0.2022  0.4025 -0.1317
  682PW       W 2039   0.732   4.784   2.309 -0.1670  0.0874 -0.1225
  682PW      WP 2040   0.870   4.803   2.295 -0.0316 -0.4516  0.1515
  682PW      WM 2041   0.790   4.815   2.432  0.3098 -0.2593 -0.2244
  683PW       W 2042   2.507   4.285   0.366 -0.0722 -0.0315 -0.0009
  683PW      WP 2043   2.611   4.266   0.458  0.2142  0.3662 -0.2052
  683PW      WM 2044   2.568   4.345   0.255  0.2878 -0.1836  0.0923
  684PW       W 2045   0.314   2.301   2.934 -0.2019  0.0126  0.7530
  684PW      WP 2046   0.299   2.172   2.988  0.1851 -0.4688 -0.0519
  684PW      WM 2047   0.208   2.345   2.853  0.1960  0.2082  0.2809
  685PW       W 2048   2.376   3.350   0.454 -0.0326  0.5502  0.1172
  685PW      WP 2049   2.352   3.255   0.555  0.2707  0.5648  0.2172
  685PW      WM 2050   2.327   3.288   0.339  0.4481  0.3016  0.0146
  686PW       W 2051   0.997   2.429   4.532 -0.1278  0.3638 -0.1308
  686PW      WP 2052   0.934   2.528   4.608  0.0045  0.0116  0.5287
  686PW      WM 2053   1.054   2.424   4.660 -0.1917 -0.4054 -0.0741
  687PW       W 2054   1.724   1.125   1.509 -0.0167  0.8027  0.0905
  687PW      WP 2055   1.831   1.195   1.452  0.1107  0.6495  0.1287
  687PW      WM 2056   1.676   1.119   1.641 -0.1164 -0.2944  0.1198
  688PW       W 2057   3.450   2.498   0.216 -0.0559  0.2734  0.0244
  688PW      WP 2058   3.552   2.415   0.169  0.2317  0.7721 -0.3507
  688PW      WM 2059   3.454   2.535   0.351  0.2387  0.3812 -0.0040
  689PW       W 2060   4.281   0.478   3.169  0.2463 -0.0087 -0.0763
  689PW      WP 2061   4.218   0.547   3.064 -0.2460 -0.3388 -0.0385
  689PW      WM 2062   4.296   0.394   3.058 -0.5805 -0.0601 -0.2278
  690PW       W 2063   3.745   1.012   2.452 -0.0403  0.0865 -0.0640
  690PW      WP 2064   3.807   1.073   2.561 -0.2172  0.1248  0.0190
  690PW      WM 2065   3.679   1.069   2.342 -0.2635 -0.4817 -0.2714
  691PW       W 2066   2.401   4.563   4.224 -0.1961  0.0912 -0.1880
  691PW      WP 2067   2.273   4.580   4.172 -0.2996  0.2472  0.0918
  691PW      WM 2068   2.392   4.487   4.107 -0.2818  0.0694 -0.1679
  692PW       W 2069   0.228   0.708   3.251  0.0295  0.1120  0.0756
  692PW      WP 2070   0.279   0.585   3.294 -0.3853 -0.0382  0.1937
  692PW      WM 2071   0.105   0.704   3.184 -0.0577  0.0245  0.2336
  693PW       W 2072   0.094   0.264   0.068 -0.3838  0.5343  0.1599
  693PW      WP 2073   0.205   0.219   0.141  0.0185 -0.1216 -0.6361
  693PW      WM 2074  -0.024   0.316   0.121 -0.4601  0.5348 -0.0021
  694PW       W 2075   0.394   0.213   3.197  0.0330 -0.0479  0.2381
  694PW      WP 2076   0.396   0.306   3.093 -0.0623  0.5240  0.6814
  694PW      WM 2077   0.386   0.347   3.237  0.1678 -0.0357  0.2310
  695PW       W 2078   4.048   0.627   0.071 -0.0029 -0.1517 -0.0696
  695PW      WP 2079   3.917   0.608   0.024 -0.1365 -0.2065  0.2834
  695PW      WM 2080   4.027   0.718  -0.034 -0.5745 -0.3315 -0.1582
  696PW       W 2081   2.881   3.719   1.388  0.3708  0.5743 -0.4579
  696PW      WP 2082   2.880   3.588   1.338  0.0064  0.3574  0.0207
  696PW      WM 2083   3.012   3.702   1.435  0.1874  0.1556  0.0056
  697PW       W 2084   0.218   1.992   1.803  0.1554  0.0964  0.2561
  697PW      WP 2085   0.162   2.067   1.907 -0.1142  0.6312 -0.2025
  697PW      WM 2086   0.120   2.062   1.732  0.1566 -0.3807 -0.3073
  698PW       W 2087   4.613   0.007   0.967 -0.1041 -0.0212 -0.2407
  698PW      WP 2088   4.532   0.093   1.043 -0.2802 -0.2759 -0.1228
  698PW      WM 2089   4.670  -0.000   0.839 -0.2601 -0.2440 -0.3060
  699PW       W 2090   4.545   1.779   0.863 -0.6280  0.3665  0.3166
  699PW      WP 2091   4.533   1.641   0.883 -0.2019  0.1710 -0.3661
  699PW      WM 2092   4.580   1.841   0.743  0.1342 -0.2724  0.1071
  700PW       W 2093   0.158   1.203   1.732 -0.1618 -0.7646 -0.0385
  700PW      WP 2094   0.024   1.239   1.709 -0.0002  0.0527 -0.0767
  700PW      WM 2095   0.114   1.124   1.840 -0.4411  0.2018  0.7408
  701PW       W 2096   4.514   2.303   0.782  0.2673 -0.1173 -0.1511
  701PW      WP 2097   4.598   2.282   0.892  0.3147 -0.7000 -0.2616
  701PW      WM 2098   4.477   2.254   0.657 -0.1908  0.1038 -0.1269
  702PW       W 2099   3.744   4.256   2.362 -0.1101  0.0649  0.2996
  702PW      WP 2100   3.802   4.292   2.483  0.4106 -0.2915  0.1967
  702PW      WM 2101   3.781   4.366   2.284 -0.0871  0.0585  0.3009
  703PW       W 2102   2.089   3.996   1.733  0.2195  0.0594 -0.0515
  703PW      WP 2103   2.085   3.884   1.818  0.1945  0.3986  0.4441
  703PW      WM 2104   2.138   3.882   1.669  0.1857 -0.0367  0.0874
  704PW       W 2105   3.588   4.468   4.343  0.2469 -0.1534  0.1566
  704PW      WP 2106   3.544   4.349   4.401  0.0421 -0.0733  0.1742
  704PW      WM 2107   3.639   4.569   4.260  0.4211 -0.4834 -0.1744
  705PW       W 2108   2.505   4.768   3.635  0.0170 -0.1200  0.1312
  705PW      WP 2109   2.530   4.895   3.582  0.2511 -0.1846  0.0764
  705PW      WM 2110   2.599   4.671   3.599  0.2153  0.2263 -0.4593
  706PW       W 2111   1.330   0.610   0.889 -0.2789  0.0769  0.2570
  706PW      WP 2112   1.321   0.682   1.009 -0.2484  0.0424  0.2806
  706PW      WM 2113   1.342   0.722   0.805  0.1695 -0.3091 -0.2865
  707PW       W 2114   3.911   0.015   2.653 -0.2430  0.0292  0.4450
  707PW      WP 2115   4.024   0.078   2.600 -0.1959 -0.5660 -0.4226
  707PW      WM 2116   3.959  -0.007   2.783  0.0236 -0.1404  0.3300
  708PW       W 2117   4.262   0.359   0.890 -0.4317 -0.1100 -0.4976
  708PW      WP 2118   4.351   0.337   0.785 -0.1249  0.1861 -0.3227
  708PW      WM 2119   4.398   0.340   0.912 -0.5182 -0.2365  0.2903
  709PW       W 2120   4.107   3.877   0.079 -0.2585  0.0260 -0.5627
  709PW      WP 2121   4.232   3.901   0.139 -0.4474 -0.2844  0.0675
  709PW      WM 2122   4.098   4.000   0.014  0.6545  0.5348  0.0067
  710PW       W 2123   2.729   0.008   0.368  0.2196  0.0773 -0.4519
  710PW      WP 2124   2.755   0.110   0.276  0.1972  0.5046 -0.0363
  710PW      WM 2125   2.610   0.053   0.428  0.2876 -0.1605 -0.1009
  711PW       W 2126   1.801   4.347   0.211  0.3054 -0.2026 -0.0816
  711PW      WP 2127   1.840   4.479   0.187 -0.3322  0.0063 -0.1968
  711PW      WM 2128   1.675   4.293   0.240  0.2150  0.1413  0.2942
  712PW       W 2129   2.788   3.636   0.274 -0.4691 -0.2267 -0.1271
  712PW      WP 2130   2.862   3.557   0.184  0.0249  0.3044 -0.2596
  712PW      WM 2131   2.854   3.753   0.233 -0.0998 -0.3522  0.0503
  713PW       W 2132   3.739   4.426   2.850 -0.0125 -0.0536  0.3337
  713PW      WP 2133   3.841   4.514   2.888  0.0113 -0.1329  0.4601
  713PW      WM 2134   3.802   4.332   2.768 -0.3060  0.1052 -0.1217
  714PW       W 2135   1.394   1.903   3.747 -0.1094  0.2999 -0.4246
  714PW      WP 2136   1.461   1.933   3.627  0.3795  0.4989 -0.1417
  714PW      WM 2137   1.384   1.774   3.694 -0.5584  0.0562  0.1232
  715PW       W 2138   2.458   1.726   2.002  0.0988 -0.0760 -0.1563
  715PW      WP 2139   2.562   1.808   1.958 -0.1389  0.3969  0.0720
  715PW      WM 2140   2.387   1.789   1.899 -0.3455  0.0945  0.2093
  716PW       W 2141   4.671   2.036   3.812 -0.0324  0.1934  0.0435
  716PW      WP 2142   4.807   2.067   3.824  0.1655 -0.5364  0.5075
  716PW      WM 2143   4.556   2.010   3.737  0.1004 -0.2873 -0.0422
  717PW       W 2144   3.496   4.280   1.459  0.1610 -0.0631  0.0938
  717PW      WP 2145   3.460   4.213   1.342  0.1852  0.3041 -0.1415
  717PW      WM 2146   3.501   4.419   1.475  0.0686 -0.0108 -0.2444
  718PW       W 2147   1.203   0.357   3.314  0.2198 -0.3126  0.1765
  718PW      WP 2148   1.093   0.443   3.329  0.0667 -0.5244  0.3487
  718PW      WM 2149   1.296   0.253   3.301  0.3172 -0.2335  0.2180
  719PW       W 2150   3.352   2.885   1.836 -0.0635 -0.0348 -0.2439
  719PW      WP 2151   3.275   2.768   1.847 -0.1378  0.0111 -0.2470
  719PW      WM 2152   3.356   2.927   1.969  0.1012 -0.8164  0.0647
  720PW       W 2153   3.375   3.107   0.890  0.3627 -0.5438 -0.1041
  720PW      WP 2154   3.506   3.058   0.897  0.5364 -0.1444 -0.2470
  720PW      WM 2155   3.283   3.047   0.803 -0.0034 -0.2871  0.0749
  721PW       W 2156   2.149   3.396   0.066  0.2359  0.1373  0.5339
  721PW      WP 2157   2.067   3.389   0.178 -0.2196  0.8909  0.3346
  721PW      WM 2158   2.252   3.438  -0.021  0.1401 -0.2236  0.2130
  722PW       W 2159   1.520   1.145   1.927 -0.0816  0.0580  0.2230
  722PW      WP 2160   1.579   1.155   1.801 -0.0536 -0.3385  0.1872
  722PW      WM 2161   1.444   1.028   1.943 -0.1278  0.0230 -0.1521
  723PW       W 2162   1.903   2.099   1.372 -0.2860 -0.0418 -0.1636
  723PW      WP 2163   1.958   2.226   1.350 -0.0239 -0.1342 -0.0912
  723PW      WM 2164   1.765   2.108   1.394 -0.2687  0.3514 -0.1352
  724PW       W 2165   0.704   1.876   0.907  0.0552 -0.5030  0.0818
  724PW      WP 2166   0.744   1.983   0.828 -0.6863 -0.1524  0.0745
  724PW      WM 2167   0.636   1.851   0.787 -0.3948 -0.0283  0.1941
  725PW       W 2168   3.636   2.115   2.602 -0.3069 -0.2277  0.2636
  725PW      WP 2169   3.675   2.001   2.530 -0.3788 -0.2047  0.1840
  725PW      WM 2170   3.673   2.116   2.737 -0.1848  0.6331  0.2921
  726PW       W 2171   0.778   1.241   4.135 -0.0041 -0.1284  0.2217
  726PW      WP 2172   0.866   1.285   4.235 -0.5240  0.3062  0.5499
  726PW      WM 2173   0.759   1.203   4.002  0.4583 -0.1762  0.1472
  727PW       W 2174   3.788   4.271   0.960  0.3187  0.1478  0.0244
  727PW      WP 2175   3.819   4.279   1.097  0.3031 -0.3649  0.0849
  727PW      WM 2176   3.892   4.178   0.975  0.4478  0.3295  0.5458
  728PW       W 2177   3.231   0.959   2.456  0.2241 -0.0751 -0.1881
  728PW      WP 2178   3.338   0.933   2.369  0.2970 -0.0033 -0.1228
  728PW      WM 2179   3.361   0.971   2.405  0.4157 -0.0505  0.2504
  729PW       W 2180   3.735   2.601   1.687  0.1353  0.2866 -0.2082
  729PW      WP 2181   3.773   2.648   1.814  0.0782 -0.2850  0.0602
  729PW      WM 2182   3.668   2.499   1.619  0.4645  0.1213 -0.3089
  730PW       W 2183   2.209   0.187   0.962  0.3273  0.1583  0.0009
  730PW      WP 2184   2.332   0.141   0.914  0.2256 -0.3781  0.1752
  730PW      WM 2185   2.248   0.081   1.044 -0.3911 -0.2691 -0.1029
  731PW       W 2186   0.389   4.423   3.512 -0.0493 -0.2404 -0.3340
  731PW      WP 2187   0.513   4.408   3.576 -0.1195 -0.1110 -0.1572
  731PW      WM 2188   0.427   4.427   3.377  0.2215  0.2296 -0.2745
  732PW       W 2189   4.156   0.705   3.614 -0.3873 -0.0106 -0.1037
  732PW      WP 2190   4.294   0.704   3.591 -0.3739 -0.0166 -0.0266
  732PW      WM 2191   4.162   0.844   3.603 -0.1891 -0.0279 -0.2889
  733PW       W 2192   0.080   3.380   0.916 -0.0797  0.0400  0.5749
  733PW      WP 2193   0.210   3.348   0.955  0.0067  0.0327  0.3065
  733PW      WM 2194   0.008   3.301   1.007  0.0176  0.0905  0.6985
  734PW       W 2195   4.035   3.152   0.421  0.5332 -0.2977  0.1062
  734PW      WP 2196   3.902   3.130   0.460  0.1949  0.5671 -0.2383
  734PW      WM 2197   3.962   3.045   0.365  0.4834 -0.0008 -0.5071
  735PW       W 2198   1.867   3.846   2.984  0.2355  0.0997 -0.1130
  735PW      WP 2199   1.942   3.748   3.051  0.4419  0.0120 -0.4458
  735PW      WM 2200   1.842   3.803   2.854  0.0797 -0.0140 -0.0495
  736PW       W 2201   2.426   3.024   0.124 -0.5547  0.0503  0.2863
  736PW      WP 2202   2.370   3.151   0.142 -0.5000  0.1534 -0.1472
  736PW      WM 2203   2.499   2.947   0.216 -0.3919 -0.0288  0.0997
  737PW       W 2204   0.357   1.189   2.631  0.2928  0.4395  0.0179
  737PW      WP 2205   0.282   1.252   2.531 -0.1394  0.1816  0.1486
  737PW      WM 2206   0.418   1.129   2.742  0.0764 -0.4683 -0.2533
  738PW       W 2207   1.343   4.502   0.513  0.1082  0.0983 -0.0280
  738PW      WP 2208   1.220   4.519   0.578  0.0449  0.2856 -0.1821
  738PW      WM 2209   1.335   4.401   0.416  0.1726 -0.3699  0.4064
  739PW       W 2210   1.005   2.293   3.631 -0.4177 -0.0311  0.3673
  739PW      WP 2211   1.032   2.251   3.500 -0.0511  0.2029  0.3519
  739PW      WM 2212   0.987   2.157   3.658 -0.0791 -0.1098  0.2550
  740PW       W 2213   1.978   2.452   4.359  0.4264  0.2360 -0.5581
  740PW      WP 2214   1.995   2.327   4.298  0.5538  0.0256 -0.1355
  740PW      WM 2215   1.948   2.582   4.316 -0.3432  0.2233 -0.2577
  741PW       W 2216   0.902   3.559   2.949  0.0758 -0.0670 -0.2132
  741PW      WP 2217   1.009   3.522   3.032 -0.4037 -0.2885  0.4012
  741PW      WM 2218   0.869   3.544   2.814 -0.4024  0.0662 -0.1345
  742PW       W 2219   0.667   0.680   4.258  0.2066  0.2365  0.2969
  742PW      WP 2220   0.656   0.809   4.205  0.1848 -0.0478 -0.5814
  742PW      WM 2221   0.637   0.557   4.319  0.1025  0.2147  0.2069
  743PW       W 2222   2.388   3.053   1.761 -0.1968 -0.1852 -0.2313
  743PW      WP 2223   2.455   3.080   1.641  0.0268  0.1340 -0.0529
  743PW      WM 2224   2.482   2.992   1.845 -0.1572 -0.1067 -0.2168
  744PW       W 2225   3.430   4.628   2.528  0.2779 -0.1328 -0.0850
  744PW      WP 2226   3.485   4.748   2.575  0.2063 -0.2449  0.3507
  744PW      WM 2227   3.396   4.621   2.664 -0.2598  0.3964 -0.1385
  745PW       W 2228   2.531   1.830   4.167 -0.0857  0.0737  0.1049
  745PW      WP 2229   2.458   1.930   4.232 -0.4177 -0.0413 -0.0678
  745PW      WM 2230   2.494   1.699   4.136 -0.3818  0.2713 -0.6931
  746PW       W 2231   4.171   4.050   2.175  0.2676  0.0414 -0.4161
  746PW      WP 2232   4.231   4.064   2.301  0.0597 -0.5759 -0.2064
  746PW      WM 2233   4.254   3.948   2.125  0.1728 -0.0060 -0.4823
  747PW       W 2234   1.416   2.293   2.973 -0.3620  0.0951  0.7487
  747PW      WP 2235   1.368   2.172   2.921  0.6198 -0.0507 -0.3694
  747PW      WM 2236   1.322   2.340   2.880  0.5689  0.2204 -0.4523
  748PW       W 2237   2.136   0.494   4.752  0.4687  0.0595  0.2010
  748PW      WP 2238   2.094   0.591   4.844  0.3999  0.0457  0.1848
  748PW      WM 2239   2.117   0.476   4.890  0.0393 -0.1717  0.1337
  749PW       W 2240   3.985   4.192   1.453 -0.0341  0.1521 -0.0776
  749PW      WP 2241   3.927   4.206   1.580  0.3482 -0.3202  0.1947
  749PW      WM 2242   3.926   4.127   1.344 -0.7111  0.2725  0.1550
  750PW       W 2243   4.407   0.699   4.347 -0.4687  0.0971  0.3087
  750PW      WP 2244   4.330   0.612   4.269  0.0333 -0.3500  0.2368
  750PW      WM 2245   4.533   0.689   4.287 -0.5500 -0.1583  0.1584
  751PW       W 2246   2.629   3.324   3.176 -0.2330 -0.2108  0.5132
  751PW      WP 2247   2.728   3.315   3.273  0.2842 -0.5145  0.0330
  751PW      WM 2248   2.695   3.212   3.126  0.0762  0.0178  0.3590
  752PW       W 2249   3.298   2.374   1.881  0.0699 -0.2815 -0.3012
  752PW      WP 2250   3.300   2.404   1.744  0.3410  0.5156 -0.1918
  752PW      WM 2251   3.294   2.514   1.885 -0.2893 -0.2816 -0.0868
  753PW       W 2252   3.716   2.107   4.303  0.5282  0.4216  0.1326
  753PW      WP 2253   3.734   2.241   4.265  0.8893  0.3638  0.0484
  753PW      WM 2254   3.775   2.139   4.180  0.1581  0.0626 -0.1725
  754PW       W 2255   3.610   4.728   3.844 -0.3637  0.0654  0.2158
  754PW      WP 2256   3.701   4.695   3.945 -0.0479 -0.2983 -0.1458
  754PW      WM 2257   3.505   4.635   3.843 -0.1547 -0.1821  0.2733
  755PW       W 2258   0.182   3.637   0.375 -0.2735  0.2213 -0.2189
  755PW      WP 2259   0.209   3.725   0.480 -0.1259 -0.1265  0.0562
  755PW      WM 2260   0.256   3.604   0.260  0.3439  0.0799  0.1635
  756PW       W 2261   3.711   3.824   0.656 -0.3364 -0.0167  0.3516
  756PW      WP 2262   3.697   3.792   0.791 -0.9282 -0.1790  0.2873
  756PW      WM 2263   3.593   3.886   0.612 -0.3244 -0.3681 -0.3351
  757PW       W 2264   0.376   1.643   4.017  0.2034  0.1825  0.4881
  757PW      WP 2265   0.489   1.605   3.944 -0.2175  0.3627 -0.4458
  757PW      WM 2266   0.269   1.679   4.101 -0.0126  0.5227  0.1164
  758PW       W 2267   0.940   3.265   1.928 -0.0390 -0.2660 -0.0886
  758PW      WP 2268   1.069   3.249   1.876 -0.0025 -0.3105  0.0108
  758PW      WM 2269   0.934   3.177   2.037  0.2701 -0.7190 -0.3907
  759PW       W 2270   2.233   0.161   4.366  0.5394 -0.4837 -0.0117
  759PW      WP 2271   2.310   0.165   4.484 -0.2333  0.2020  0.6224
  759PW      WM 2272   2.338   0.254   4.360  0.0814  0.1152  0.0831
  760PW       W 2273   2.540   3.172   0.879  0.3317 -0.3907 -0.1797
  760PW      WP 2274   2.588   3.302   0.895 -0.2812 -0.0812 -0.4459
  760PW      WM 2275   2.490   3.160   0.749  0.1525  0.0125 -0.1678
  761PW       W 2276   1.670   2.979   2.596  0.1270  0.4082 -0.0938
  761PW      WP 2277   1.655   3.084   2.687 -0.4651 -0.0392  0.4446
  761PW      WM 2278   1.666   2.897   2.709  0.2079  0.5129 -0.0139
  762PW       W 2279   0.005   1.607   2.818 -0.1707  0.2691  0.1337
  762PW      WP 2280   0.063   1.536   2.712  0.0462  0.0560  0.3768
  762PW      WM 2281   0.003   1.468   2.835  0.2915  0.2663  0.3767
  763PW       W 2282   4.768   0.163   2.593  0.0034  0.2141  0.2523
  763PW      WP 2283   4.902   0.205   2.587 -0.1233  0.7084  0.3214
  763PW      WM 2284   4.642   0.165   2.653  0.1318 -0.2619  0.6140
  764PW       W 2285   3.795   3.706   3.801 -0.2380  0.1394  0.1823
  764PW      WP 2286   3.681   3.629   3.823 -0.1985  0.0790  0.1766
  764PW      WM 2287   3.801   3.677   3.665  0.1749  0.2772  0.1522
  765PW       W 2288   4.694   0.685   0.895  0.2815 -0.1726 -0.2463
  765PW      WP 2289   4.651   0.713   1.025  0.0283 -0.1790 -0.3211
  765PW      WM 2290   4.651   0.619   0.779  0.1699 -0.6201  0.0213
  766PW       W 2291   4.059   1.843   2.058 -0.5352 -0.2514 -0.2307
  766PW      WP 2292   4.153   1.830   1.956 -0.3457  0.1970 -0.1413
  766PW      WM 2293   4.040   1.752   2.163  0.3023  0.1019  0.3644
  767PW       W 2294   0.990   3.215   3.953  0.1097  0.1697 -0.0951
  767PW      WP 2295   1.123   3.250   3.929  0.3597 -0.1436  0.5471
  767PW      WM 2296   0.970   3.330   3.875 -0.4617  0.3430  0.2300
  768PW       W 2297   4.035   2.099   3.841 -0.1635 -0.0719 -0.0756
  768PW      WP 2298   4.137   2.004   3.835 -0.3026 -0.2294 -0.0443
  768PW      WM 2299   4.067   2.235   3.839 -0.2744 -0.0447 -0.1349
  769PW       W 2300   0.204   0.692   1.234  0.0491 -0.3293  0.6119
  769PW      WP 2301   0.263   0.640   1.118 -0.4696  0.4045 -0.1370
  769PW      WM 2302   0.098   0.604   1.259 -0.3766  0.0941  0.5080
  770PW       W 2303   3.095   3.954   0.147  0.1240  0.3195 -0.0594
  770PW      WP 2304   3.017   3.840   0.170  0.1954  0.1753 -0.4386
  770PW      WM 2305   3.157   3.850   0.217  0.2717  0.4422 -0.0013
  771PW       W 2306   2.614   0.035   2.235 -0.0129  0.2386 -0.0623
  771PW      WP 2307   2.719   0.054   2.325  0.2046  0.0380 -0.2519
  771PW      WM 2308   2.730   0.113   2.226  0.2759  0.1825  1.1252
  772PW       W 2309   1.155   2.011   0.320  0.0695  0.0389 -0.0854
  772PW      WP 2310   1.228   2.013   0.201 -0.2585 -0.5673 -0.3514
  772PW      WM 2311   1.251   2.101   0.369  0.2692 -0.3457  0.3142
  773PW       W 2312   3.716   3.811   1.144  0.1180 -0.2151  0.1731
  773PW      WP 2313   3.833   3.862   1.201  0.1971  0.1307 -0.2348
  773PW      WM 2314   3.797   3.702   1.111  0.0906 -0.1563 -0.1258
  774PW       W 2315   1.090   3.578   1.602  0.0738 -0.3256 -0.2742
  774PW      WP 2316   1.120   3.514   1.482  0.1043  0.0403 -0.4795
  774PW      WM 2317   0.994   3.669   1.646  0.2338 -0.1886 -0.1949
  775PW       W 2318   4.216   2.034   1.169 -0.2116  0.0679 -0.1207
  775PW      WP 2319   4.229   2.018   1.308  0.3411  0.5707 -0.0656
  775PW      WM 2320   4.083   2.029   1.125 -0.2921 -0.5629  0.0654
  776PW       W 2321   1.760   1.960   2.332  0.1214  0.1045  0.2139
  776PW      WP 2322   1.897   1.978   2.355  0.1648  0.3631 -0.1357
  776PW      WM 2323   1.722   2.075   2.402 -0.7111  0.1582 -0.1749
  777PW       W 2324   2.946   1.753   3.429  0.0492  0.1893 -0.0695
  777PW      WP 2325   2.987   1.635   3.365 -0.4000 -0.2545  0.3497
  777PW      WM 2326   2.875   1.763   3.549  0.4735  0.1706  0.2065
  778PW       W 2327   1.816   0.294   3.753 -0.4739 -0.0021  0.2495
  778PW      WP 2328   1.800   0.305   3.615  0.0789  0.3762  0.1768
  778PW      WM 2329   1.803   0.404   3.838 -0.4068  0.0796  0.1564
  779PW       W 2330   4.802   4.643   1.611 -0.0379  0.6053 -0.3133
  779PW      WP 2331   4.845   4.776   1.621 -0.1887  0.6495 -0.1800
  779PW      WM 2332   4.702   4.612   1.518  0.2285  0.1184 -0.4815
  780PW       W 2333   0.155   2.992   3.603 -0.3649 -0.0182  0.0800
  780PW      WP 2334   0.094   2.871   3.638 -0.2694 -0.1725 -0.2385
  780PW      WM 2335   0.210   2.956   3.479 -0.1177  0.7403 -0.0980
  781PW       W 2336   2.269   3.075   1.297  0.0183  0.1298 -0.0981
  781PW      WP 2337   2.352   2.962   1.302  0.1329  0.1748  0.7210
  781PW      WM 2338   2.202   3.150   1.395  0.2140  0.2683 -0.0618
  782PW       W 2339   3.735   2.896   1.060  0.2027  0.2238 -0.4799
  782PW      WP 2340   3.815   2.920   1.172 -0.0182  0.0277 -0.2613
  782PW      WM 2341   3.617   2.971   1.054 -0.0360  0.0386  0.3151
  783PW       W 2342   0.308   4.730   1.218 -0.2887  0.1573  0.4121
  783PW      WP 2343   0.244   4.628   1.146  0.0415  0.1629  0.0746
  783PW      WM 2344   0.306   4.869   1.204 -0.2069  0.1341 -0.3632
  784PW       W 2345   0.281   0.631   2.135  0.0903 -0.2935  0.2303
  784PW      WP 2346   0.357   0.609   2.251  0.6533  0.4624  0.1061
  784PW      WM 2347   0.360   0.744   2.155 -0.3306  0.0093  0.3679
  785PW       W 2348   2.575   0.950   1.249 -0.3504 -0.0188  0.2875
  785PW      WP 2349   2.696   1.014   1.281 -0.1930 -0.0618 -0.1351
  785PW      WM 2350   2.572   1.084   1.206 -0.0762 -0.1019 -0.0505
  786PW       W 2351   0.147   3.477   3.785  0.2734  0.3332 -0.4306
  786PW      WP 2352   0.060   3.466   3.676 -0.4029 -0.1315  0.0541
  786PW      WM 2353   0.063   3.499   3.894  0.0071  0.1795 -0.5941
  787PW       W 2354   2.392   0.300   1.857 -0.0813 -0.0797 -0.0950
  787PW      WP 2355   2.256   0.270   1.843 -0.1464  0.0483  0.1803
  787PW      WM 2356   2.423   0.424   1.799 -0.2326 -0.2118 -0.5045
  788PW       W 2357   1.986   1.548   1.350  0.0412 -0.1583 -0.2380
  788PW      WP 2358   2.027   1.652   1.266 -0.2626 -0.0626 -0.2846
  788PW      WM 2359   1.969   1.412   1.323 -0.3317 -0.1966  0.0805
  789PW       W 2360   0.147   0.642   4.302  0.2458 -0.0930  0.0774
  789PW      WP 2361   0.079   0.590   4.191  0.1594  0.2095 -0.0258
  789PW      WM 2362   0.089   0.704   4.190  0.2927 -0.2385 -0.0319
  790PW       W 2363   3.567   0.722   2.058 -0.1253  0.1729  0.0802
  790PW      WP 2364   3.579   0.591   2.106 -0.3913 -0.1408 -0.5584
  790PW      WM 2365   3.443   0.787   2.049 -0.0635  0.4104  0.5693
  791PW       W 2366   0.381   4.305   1.510 -0.1197  0.3616 -0.2342
  791PW      WP 2367   0.519   4.310   1.532 -0.0940  0.3329 -0.3795
  791PW      WM 2368   0.519   4.320   1.530  0.0805 -0.7011 -0.0998
  792PW       W 2369   4.620   2.539   2.881 -0.2171  0.5049 -0.1996
  792PW      WP 2370   4.631   2.549   2.742  0.5555  0.0724 -0.2355
  792PW      WM 2371   4.717   2.622   2.823  0.3428 -0.0138 -0.1229
  793PW       W 2372   1.312   3.654   2.549 -0.1573 -0.1501  0.1003
  793PW      WP 2373   1.305   3.522   2.596  0.5004 -0.2213  0.1201
  793PW      WM 2374   1.301   3.675   2.687  0.0177  0.1639  0.0780
  794PW       W 2375   4.589   1.508   3.335 -0.5220  0.2918  0.0352
  794PW      WP 2376   4.582   1.459   3.466 -0.1059  0.2117  0.0445
  794PW      WM 2377   4.498   1.410   3.296 -0.0517 -0.1197 -0.1769
  795PW       W 2378   3.356   3.819   1.513  0.2502  0.3386  0.3064
  795PW      WP 2379   3.393   3.853   1.382 -0.5508 -0.2486 -0.1917
  795PW      WM 2380   3.402   3.855   1.640 -0.0805 -0.2676  0.6544
  796PW       W 2381   4.162   2.234   1.675  0.1520 -0.2532 -0.3052
  796PW      WP 2382   4.264   2.230   1.770 -0.1747  0.0901  0.1121
  796PW      WM 2383   4.122   2.348   1.747 -0.0667 -0.1096 -0.6214
  797PW       W 2384   4.333   4.306   1.012 -0.0056  0.1142  0.1767
  797PW      WP 2385   4.333   4.420   1.092  0.3857  0.3956 -0.1752
  797PW      WM 2386   4.322   4.265   0.878 -0.0664  0.7296 -0.0426
  798PW       W 2387   4.108   2.519   4.335 -0.1126  0.6015 -0.0599
  798PW      WP 2388   4.176   2.620   4.266  0.4391  0.5099  0.2700
  798PW      WM 2389   4.220   2.446   4.292 -0.1875  0.3441  0.1453
  799PW       W 2390   2.433   0.474   1.308 -0.1776  0.0909  0.3066
  799PW      WP 2391   2.368   0.374   1.234 -0.1302  0.2431  0.0426
  799PW      WM 2392   2.340   0.499   1.410 -0.6952  0.1771 -0.1285
  800PW       W 2393   3.329   2.791   2.827  0.3941  0.1080  0.7199
  800PW      WP 2394   3.387   2.907   2.879 -0.0184  0.6932  0.0985
  800PW      WM 2395   3.457   2.745   2.796  0.2248  0.0178 -0.4239
  801PW       W 2396   4.750   4.076   4.216 -0.6172  0.0638 -0.0112
  801PW      WP 2397   4.704   4.051   4.086 -0.5045 -0.4991  0.0253
  801PW      WM 2398   4.700   3.946   4.228  0.2762 -0.3603  0.1422
  802PW       W 2399   0.747   2.926   3.560  0.2298 -0.1213 -0.0981
  802PW      WP 2400   0.849   2.905   3.467  0.5519 -0.0704  0.2136
  802PW      WM 2401   0.843   3.028   3.554 -0.0779  0.2076  0.0814
  803PW       W 2402   0.726   4.173   1.048  0.1132  0.2694 -0.1020
  803PW      WP 2403   0.823   4.241   1.123  0.1037  0.2340 -0.0570
  803PW      WM 2404   0.787   4.293   1.087  0.3164  0.0811  0.2230
  804PW       W 2405   0.166   2.193   4.207 -0.3221  0.2720 -0.2554
  804PW      WP 2406   0.037   2.235   4.243 -0.1959  0.5327 -0.0661
  804PW      WM 2407   0.200   2.296   4.118  0.4534  0.0511 -0.3106
  805PW       W 2408   1.353   3.557   2.068 -0.2023 -0.3361  0.5056
  805PW      WP 2409   1.485   3.596   2.097 -0.0082 -0.5086  0.0014
  805PW      WM 2410   1.371   3.696   2.068  0.1795 -0.3203 -0.2382
  806PW       W 2411   0.431   0.596   3.768 -0.2395  0.1163 -0.0598
  806PW      WP 2412   0.318   0.605   3.849 -0.0947  0.0594  0.1593
  806PW      WM 2413   0.542   0.511   3.759 -0.2576  0.0985 -0.1220
  807PW       W 2414   2.516   4.321   1.555  0.3511  0.4366 -0.7087
  807PW      WP 2415   2.617   4.312   1.651 -0.4252 -1.0278  0.5031
  807PW      WM 2416   2.441   4.268   1.450  0.1687  0.0675 -0.4275
  808PW       W 2417   3.094   0.930   3.669  0.2067 -0.1874  0.0090
  808PW      WP 2418   3.006   0.848   3.741  0.5587 -0.7221 -0.0917
  808PW      WM 2419   3.201   0.906   3.582  0.0612 -0.0757 -0.2113
  809PW       W 2420   2.892   1.160   1.570  0.0789 -0.0975 -0.2813
  809PW      WP 2421   3.024   1.153   1.617 -0.0274 -0.1185  0.0498
  809PW      WM 2422   2.756   1.174   1.539  0.1065  0.4383 -0.2770
  810PW       W 2423   2.592   0.856   1.785  0.2114  0.3552  0.1931
  810PW      WP 2424   2.571   0.975   1.715  0.2184  0.1589 -0.1697
  810PW      WM 2425   2.522   0.893   1.901 -0.4658  0.4978 -0.1921
  811PW       W 2426   0.598   2.689   1.307 -0.0325  0.2208  0.6163
  811PW      WP 2427   0.539   2.645   1.427 -0.2835  0.0023  0.4283
  811PW      WM 2428   0.501   2.721   1.212  0.1737 -0.2072  0.2090
  812PW       W 2429   4.342   3.574   2.207  0.1506 -0.1296  0.0753
  812PW      WP 2430   4.307   3.701   2.254 -0.6434 -0.0088 -0.5719
  812PW      WM 2431   4.421   3.637   2.111 -0.1333  0.5504  0.2211
  813PW       W 2432   3.697   1.598   1.772 -0.0896  0.3224  0.2360
  813PW      WP 2433   3.565   1.563   1.803  0.0137  0.2794  0.7254
  813PW      WM 2434   3.704   1.558   1.638 -0.0757  0.1074  0.2974
  814PW       W 2435   2.046   1.101   1.090  0.3776 -0.1362  0.0964
  814PW      WP 2436   2.120   1.136   0.976  0.1688  0.2044  0.0490
  814PW      WM 2437   1.961   0.997   1.130 -0.0212  0.1638  0.1043
  815PW       W 2438   2.101   2.886   2.891  0.1063 -0.4196 -0.2731
  815PW      WP 2439   2.105   2.995   2.804  0.1062  0.0330  0.2249
  815PW      WM 2440   2.118   2.941   3.019 -0.1207 -0.0138 -0.3948
  816PW       W 2441   3.496   2.636   3.388 -0.1937 -0.3537 -0.1688
  816PW      WP 2442   3.368   2.678   3.348 -0.0246 -0.0256 -0.4307
  816PW      WM 2443   3.487   2.757   3.459 -0.0259 -0.4299 -0.0088
  817PW       W 2444   2.489   2.201   1.920  0.0310 -0.8519  0.3853
  817PW      WP 2445   2.488   2.199   1.780  0.0584  0.0676  0.2937
  817PW      WM 2446   2.554   2.146   1.809  0.2688  0.0721 -0.0645
  818PW       W 2447   2.346   2.541   0.510  0.0538  0.0011  0.0088
  818PW      WP 2448   2.441   2.441   0.488  0.0496 -0.0197  0.0815
  818PW      WM 2449   2.257   2.451   0.569  0.2982 -0.3593 -0.1291
  819PW       W 2450   1.575   3.809   0.055  0.2052  0.5014 -0.1120
  819PW      WP 2451   1.633   3.736  -0.049  0.0777 -0.1877  0.2303
  819PW      WM 2452   1.442   3.801   0.013 -0.0045 -0.2257  0.4395
  820PW       W 2453   0.379   2.845   3.198  0.1186  0.0131 -0.2651
  820PW      WP 2454   0.275   2.869   3.289  0.0007 -0.1907 -0.3392
  820PW      WM 2455   0.517   2.839   3.180  0.1444 -0.0713 -0.0595
  821PW       W 2456   3.853   1.519   3.683  0.1132 -0.0766 -0.0302
  821PW      WP 2457   3.874   1.395   3.622  0.3843 -0.4056  0.6108
  821PW      WM 2458   3.823   1.632   3.605 -0.2714 -0.1219  0.0262
  822PW       W 2459   0.014   0.069   3.876  0.2226  0.1233 -0.3187
  822PW      WP 2460  -0.064   0.122   3.981  0.0384 -0.2385 -0.2532
  822PW      WM 2461   0.057   0.195   3.834 -0.0608  0.3524  0.0050
  823PW       W 2462   2.478   0.939   2.810  0.1682 -0.1210  0.4006
  823PW      WP 2463   2.361   1.015   2.798  0.1605 -0.1646  0.1311
  823PW      WM 2464   2.591   1.022   2.814  0.1527 -0.0933  0.2958
  824PW       W 2465   3.127   0.906   1.959 -0.2111  0.0116 -0.3290
  824PW      WP 2466   3.192   0.784   1.937  0.1233  0.2143 -0.5723
  824PW      WM 2467   3.131   0.993   1.850 -0.0126 -0.0774 -0.3992
  825PW       W 2468   3.124   2.868   1.419 -0.0810 -0.1142 -0.0640
  825PW      WP 2469   3.212   2.768   1.377 -0.2529 -0.4059  0.2118
  825PW      WM 2470   3.025   2.963   1.391  0.0030 -0.1288 -0.4883
  826PW       W 2471   3.447   4.539   4.810 -0.4602  0.1615 -0.0434
  826PW      WP 2472   3.339   4.567   4.895 -0.5969  0.3449 -0.2617
  826PW      WM 2473   3.370   4.603   4.713 -0.1280 -0.2789 -0.6907
  827PW       W 2474   0.165   3.905   4.747 -0.2633  0.2335 -0.2078
  827PW      WP 2475   0.145   4.043   4.758 -0.2087  0.2280  0.3472
  827PW      WM 2476   0.193   3.898   4.609  0.6735 -0.3401 -0.1042
  828PW       W 2477   3.751   2.271   2.116  0.0770 -0.1545  0.6130
  828PW      WP 2478   3.890   2.273   2.100  0.0391 -0.0611  0.0064
  828PW      WM 2479   3.868   2.318   2.176  0.0392  0.2792  0.4000
  829PW       W 2480   2.892   0.580   1.495 -0.0720  0.0271 -0.1839
  829PW      WP 2481   2.769   0.542   1.548  0.2780 -0.4425  0.4792
  829PW      WM 2482   2.857   0.675   1.399  0.1234  0.0644 -0.2253
  830PW       W 2483   1.672   3.281   4.699 -0.0724 -0.4825 -0.0522
  830PW      WP 2484   1.612   3.170   4.639  0.3075 -0.7065 -0.0637
  830PW      WM 2485   1.775   3.219   4.627  0.0208 -0.2583 -0.1209
  831PW       W 2486   4.659   0.710   3.929 -0.1149 -0.0609 -0.5627
  831PW      WP 2487   4.649   0.718   4.068 -0.1157  0.0052 -0.5661
  831PW      WM 2488   4.744   0.622   3.997 -0.1561  0.2567 -0.0256
  832PW       W 2489   1.040   4.753   4.455 -0.0428 -0.1096  0.4236
  832PW      WP 2490   1.152   4.733   4.538  0.1200 -0.5365  0.1439
  832PW      WM 2491   1.091   4.859   4.531 -0.1696  0.2914  0.0019
  833PW       W 2492   2.450   2.919   4.010  0.2741  0.2861 -0.1206
  833PW      WP 2493   2.389   3.006   4.101 -0.3344  0.0517 -0.2391
  833PW      WM 2494   2.507   2.952   3.886 -0.5794  0.1430 -0.6565
  834PW       W 2495   3.246   0.906   3.228  0.3178 -0.1794  0.0288
  834PW      WP 2496   3.144   0.923   3.323 -0.2645 -0.5352 -0.4378
  834PW      WM 2497   3.264   1.042   3.255 -0.1461 -0.0822 -0.0347
  835PW       W 2498   3.374   4.383   2.052 -0.0091 -0.1289 -0.1223
  835PW      WP 2499   3.428   4.354   2.177 -0.1966 -0.1941 -0.0501
  835PW      WM 2500   3.342   4.515   2.015 -0.6227 -0.2936 -0.3366
  836PW       W 2501   1.392   0.934   0.478 -0.0821  0.0119 -0.2373
  836PW      WP 2502   1.304   0.841   0.534 -0.1576  0.1982 -0.0316
  836PW      WM 2503   1.517   0.968   0.530 -0.2511  0.4083 -0.0319
  837PW       W 2504   4.180   3.608   1.303 -0.7031 -0.4302 -0.0858
  837PW      WP 2505   4.164   3.630   1.440  0.1683  0.1933  0.0174
  837PW      WM 2506   4.315   3.570   1.310 -0.3696  0.3398 -0.6001
  838PW       W 2507   3.520   1.234   0.490 -0.0927 -0.1371 -0.1842
  838PW      WP 2508   3.538   1.334   0.586 -0.0054 -0.0632 -0.2752
  838PW      WM 2509   3.421   1.187   0.577  0.2660 -0.1462  0.2587
  839PW       W 2510   2.730   2.231   3.675 -0.5666 -0.0171  0.2544
  839PW      WP 2511   2.852   2.196   3.733  0.0713  0.4969 -0.5138
  839PW      WM 2512   2.690   2.264   3.545  0.1824  0.2715  0.0398
  840PW       W 2513   4.304   0.818   2.789 -0.2341  0.2044 -0.1062
  840PW      WP 2514   4.266   0.952   2.769  0.2052  0.3348 -0.2076
  840PW      WM 2515   4.217   0.777   2.891  0.1105  0.1769  0.1994
  841PW       W 2516   1.472   4.651   2.158  0.0666  0.4792 -0.1486
  841PW      WP 2517   1.433   4.517   2.146  0.4998  0.2609  0.3692
  841PW      WM 2518   1.363   4.617   2.076  0.0129  0.5660 -0.1159
  842PW       W 2519   2.015   2.718   2.322 -0.4757 -0.1141  0.1250
  842PW      WP 2520   1.996   2.610   2.409  0.1787 -0.3422  0.0510
  842PW      WM 2521   2.136   2.760   2.267 -0.4515  0.2440  0.4080
  843PW       W 2522   1.062   1.643   0.023 -0.1051 -0.2360 -0.1738
  843PW      WP 2523   1.005   1.685  -0.098  0.2363 -0.9140 -0.6481
  843PW      WM 2524   0.941   1.645  -0.048 -0.2779  0.3313  0.0598
  844PW       W 2525   2.799   1.347   4.640  0.2583  0.2076  0.3528
  844PW      WP 2526   2.710   1.323   4.745  0.0777  0.1904  0.2010
  844PW      WM 2527   2.792   1.425   4.524  0.2105 -0.1812  0.0704
  845PW       W 2528   0.439   0.200   2.653 -0.0264  0.3122  0.0575
  845PW      WP 2529   0.558   0.129   2.635 -0.4110 -0.6162  0.4111
  845PW      WM 2530   0.310   0.205   2.600 -0.1187 -0.2935  0.1419
  846PW       W 2531   4.459   3.403   2.781  0.5382 -0.0195  0.1099
  846PW      WP 2532   4.542   3.516   2.786  0.3938  0.0865  0.4315
  846PW      WM 2533   4.411   3.317   2.881  0.5281 -0.2060 -0.0475
  847PW       W 2534   3.858   2.279   3.406 -0.1311  0.4257 -0.2408
  847PW      WP 2535   3.862   2.183   3.304 -0.1845  0.5135 -0.3282
  847PW      WM 2536   3.729   2.290   3.352 -0.4280 -0.2049  0.1753
  848PW       W 2537   0.101   0.027   0.607 -0.0438 -0.0554 -0.1536
  848PW      WP 2538  -0.022   0.059   0.666 -0.3124 -0.0445 -0.6463
  848PW      WM 2539   0.178  -0.060   0.529  0.4882  0.2549 -0.0352
  849PW       W 2540   4.370   2.939   0.833 -0.0376  0.3244  0.0603
  849PW      WP 2541   4.284   2.838   0.786  0.3128 -0.0645  0.1720
  849PW      WM 2542   4.409   3.072   0.814 -0.2103  0.3611 -0.0647
  850PW       W 2543   1.820   3.380   3.442 -0.0163  0.1765 -0.2411
  850PW      WP 2544   1.706   3.394   3.522 -0.0536 -0.1530 -0.2152
  850PW      WM 2545   1.700   3.443   3.408 -0.4659 -0.0161  0.6251
  851PW       W 2546   4.650   2.817   3.288 -0.2103  0.6475 -0.4122
  851PW      WP 2547   4.512   2.821   3.268 -0.4229 -0.1175  0.2485
  851PW      WM 2548   4.724   2.791   3.172  0.1838  0.1873 -0.1094
  852PW       W 2549   3.260   2.136   4.531 -0.2403 -0.0412 -0.2448
  852PW      WP 2550   3.152   2.057   4.487 -0.2280 -0.0960 -0.1797
  852PW      WM 2551   3.218   2.168   4.661 -0.3986 -0.5612 -0.1373
  853PW       W 2552   2.666   4.725   4.655  0.0527  0.2244  0.3179
  853PW      WP 2553   2.743   4.692   4.543 -0.2233  0.5563 -0.0028
  853PW      WM 2554   2.553   4.649   4.690 -0.1552  0.2437 -0.2064
  854PW       W 2555   3.141   0.178   0.637 -0.6001  0.1151 -0.0524
  854PW      WP 2556   3.277   0.183   0.606 -0.5076  0.6416  0.2859
  854PW      WM 2557   3.150   0.314   0.606  0.2802  0.1625  0.0899
  855PW       W 2558   4.684   3.612   1.509 -0.4264 -0.0645 -0.1311
  855PW      WP 2559   4.572   3.683   1.553 -0.3076 -0.0814  0.2344
  855PW      WM 2560   4.737   3.648   1.384  0.2436 -0.5178 -0.0424
  856PW       W 2561   1.499   0.246   1.921 -0.2064 -0.3817 -0.4207
  856PW      WP 2562   1.399   0.325   1.978 -0.3068 -0.4597 -0.4849
  856PW      WM 2563   1.620   0.174   1.911 -0.3026 -0.5570 -0.3783
  857PW       W 2564   2.629   3.440   4.259  0.0142 -0.1885  0.0845
  857PW      WP 2565   2.608   3.526   4.150  0.6035 -0.5517 -0.3933
  857PW      WM 2566   2.682   3.324   4.202 -0.0735 -0.2555  0.1347
  858PW       W 2567   0.720   4.229   3.827 -0.5678 -0.0348 -0.1142
  858PW      WP 2568   0.658   4.193   3.947  0.1077  0.0638  0.3285
  858PW      WM 2569   0.670   4.276   3.705 -0.2655 -0.1787 -0.3091
  859PW       W 2570   2.109   3.200   3.849 -0.1175  0.1243  0.1822
  859PW      WP 2571   2.088   3.063   3.866 -0.1703  0.1326  0.1876
  859PW      WM 2572   2.199   3.217   3.743 -0.5158 -0.0416 -0.2230
  860PW       W 2573   1.834   3.922   2.509  0.1516 -0.1527 -0.0759
  860PW      WP 2574   1.804   3.867   2.634  0.2243  0.0320  0.0290
  860PW      WM 2575   1.888   4.007   2.412  0.3501  0.2516  0.3397
  861PW       W 2576   1.982   1.285   3.897 -0.2980 -0.2528 -0.2499
  861PW      WP 2577   2.067   1.192   3.956 -0.6367 -0.3966  0.0558
  861PW      WM 2578   2.031   1.349   3.782  0.0732 -0.5013 -0.2510
  862PW       W 2579   2.258   4.715   0.562  0.1658 -0.4043  0.0669
  862PW      WP 2580   2.369   4.769   0.496  0.1859 -0.5143  0.0084
  862PW      WM 2581   2.336   4.614   0.620  0.2997 -0.5646 -0.3451
  863PW       W 2582   3.756   1.207   1.136 -0.3984 -0.3582  0.2134
  863PW      WP 2583   3.734   1.130   1.251  0.2639 -0.2802  0.4493
  863PW      WM 2584   3.768   1.200   0.997  0.2211  0.6039  0.0975
  864PW       W 2585   0.241   0.283   0.963 -0.4066 -0.4196  0.2657
  864PW      WP 2586   0.316   0.206   0.874 -0.0433 -0.1303  0.2868
  864PW      WM 2587   0.325   0.382   1.016 -0.2421 -0.4164  0.0195
  865PW       W 2588   0.609   4.514   0.334  0.0234 -0.0265 -0.1722
  865PW      WP 2589   0.638   4.613   0.430 -0.1289 -0.2116  0.0808
  865PW      WM 2590   0.586   4.546   0.200  0.1385  0.1489 -0.1544
  866PW       W 2591   0.843   0.265   4.034  0.3700  0.0788 -0.0300
  866PW      WP 2592   0.717   0.230   3.984 -0.0150  0.4343  0.5526
  866PW      WM 2593   0.884   0.222   4.160 -0.5717  0.0908  0.3740
  867PW       W 2594   1.861   3.322   4.240 -0.3099  0.1462 -0.2501
  867PW      WP 2595   1.789   3.374   4.131 -0.2070  0.0323 -0.3781
  867PW      WM 2596   1.907   3.316   4.108 -0.2706  0.1064 -0.2350
  868PW       W 2597   1.448   4.213   0.909  0.1304 -0.3202  0.2934
  868PW      WP 2598   1.560   4.282   0.957 -0.0816  0.1236  0.2104
  868PW      WM 2599   1.403   4.096   0.846  0.1975 -0.0470 -0.3648
  869PW       W 2600   0.110   0.925   0.291 -0.4473 -0.0590 -0.1036
  869PW      WP 2601   0.045   1.048   0.277  0.2310  0.5170  0.6659
  869PW      WM 2602   0.188   0.920   0.407  0.0143 -0.5534 -0.3767
  870PW       W 2603   1.941   4.310   0.886  0.2555  0.8707  0.3395
  870PW      WP 2604   2.035   4.258   0.975  0.0542  0.1950  0.2218
  870PW      WM 2605   1.807   4.311   0.924  0.0077 -0.3351  0.0174
  871PW       W 2606   3.494   0.272   2.737 -0.0367  0.3927 -0.1949
  871PW      WP 2607   3.370   0.219   2.773 -0.1538  0.4440 -0.4861
  871PW      WM 2608   3.489   0.169   2.642  0.2458 -0.0042  0.1684
  872PW       W 2609   2.041   1.651   0.703  0.1841  0.2717 -0.1626
  872PW      WP 2610   2.041   1.635   0.842 -0.0784 -0.2850 -0.1903
  872PW      WM 2611   2.095   1.648   0.573  0.0636  0.1449 -0.2149
  873PW       W 2612   0.276   1.534   2.316 -0.2814  0.4644  0.3773
  873PW      WP 2613   0.411   1.571   2.318 -0.0349 -0.2500  0.3158
  873PW      WM 2614   0.218   1.425   2.382  0.2091 -0.2812 -0.2124
  874PW       W 2615   2.233   2.306   2.917  0.0486 -0.4330  0.0743
  874PW      WP 2616   2.131   2.346   3.004  0.3156  0.2839  0.1492
  874PW      WM 2617   2.256   2.192   2.839 -0.1277 -0.1544 -0.4457
  875PW       W 2618   0.927   2.403   2.327 -0.2581  0.0187  0.0588
  875PW      WP 2619   0.980   2.500   2.413 -0.0373  0.2084 -0.2630
  875PW      WM 2620   0.886   2.279   2.376 -0.1135 -0.1010 -0.1088
  876PW       W 2621   1.956   0.323   0.462 -0.3717  0.0250 -0.1615
  876PW      WP 2622   1.917   0.412   0.563 -0.0041 -0.3230  0.3516
  876PW      WM 2623   1.916   0.198   0.510  0.0238 -0.0447  0.0332
  877PW       W 2624   2.931   4.659   3.331  0.1074  0.3113  0.0829
  877PW      WP 2625   3.059   4.604   3.339 -0.0027 -0.0399 -0.1929
  877PW      WM 2626   3.002   4.647   3.210 -0.1645  0.6323 -0.1320
  878PW       W 2627   3.854   2.903   3.049  0.2610 -0.3074 -0.2967
  878PW      WP 2628   3.856   2.764   3.064  0.0317 -0.2832  0.2957
  878PW      WM 2629   3.739   2.921   3.128  0.1108 -0.1273 -0.5390
  879PW       W 2630   1.350   3.095   1.811  0.0037 -0.1536  0.0225
  879PW      WP 2631   1.390   3.023   1.698 -0.0833  0.3574 -0.3819
  879PW      WM 2632   1.280   3.202   1.755  0.3231  0.1443  0.1420
  880PW       W 2633   3.548   4.013   3.142 -0.0679  0.0786 -0.0310
  880PW      WP 2634   3.575   3.915   3.046 -0.0720 -0.1325  0.1737
  880PW      WM 2635   3.454   3.999   3.244  0.2234  0.5405  0.3549
  881PW       W 2636   2.392   0.737   2.204  0.1076  0.2742 -0.0220
  881PW      WP 2637   2.466   0.755   2.086 -0.2291 -0.2141 -0.3535
  881PW      WM 2638   2.507   0.696   2.273 -0.0932  0.2015  0.2988
  882PW       W 2639   0.431   4.107   2.223  0.3347 -0.4015  0.0186
  882PW      WP 2640   0.489   4.159   2.106  0.2186 -0.3052  0.0016
  882PW      WM 2641   0.390   4.010   2.132 -0.2582  0.0771 -0.3172
  883PW       W 2642   4.233   1.965   4.338  0.0825 -0.2441  0.2983
  883PW      WP 2643   4.140   2.065   4.368  0.4492  0.1685  0.1952
  883PW      WM 2644   4.131   1.903   4.265  0.4501 -0.2188 -0.3246
  884PW       W 2645   0.525   2.278   4.561 -0.0281 -0.8137  0.4359
  884PW      WP 2646   0.406   2.343   4.593  0.4025  0.2864  0.3365
  884PW      WM 2647   0.605   2.316   4.670 -0.3216 -0.0238  0.4509
  885PW       W 2648   0.850   3.627   4.367 -0.1820 -0.2866  0.3190
  885PW      WP 2649   0.981   3.656   4.327 -0.1943 -0.0132  0.4479
  885PW      WM 2650   0.939   3.606   4.261  0.0521  0.2352  0.3756
  886PW       W 2651   0.079   3.395   1.952  0.1611  0.2588  0.1712
  886PW      WP 2652   0.116   3.529   1.956 -0.3434  0.4219  0.2517
  886PW      WM 2653   0.086   3.353   2.085  0.1238 -0.4424  0.0044
  887PW       W 2654   1.064   0.745   3.943 -0.0198 -0.0445  0.1926
  887PW      WP 2655   1.149   0.686   4.038  0.4921  0.0721 -0.1416
  887PW      WM 2656   1.037   0.857   4.022  0.1468  0.0024  0.1878
  888PW       W 2657   1.714   3.219   3.022 -0.2554  0.1962 -0.1894
  888PW      WP 2658   1.710   3.192   3.160 -0.4612  0.2524 -0.1810
  888PW      WM 2659   1.681   3.175   2.893  0.0728  0.2816 -0.3149
  889PW       W 2660   1.358   4.154   2.300  0.3225  0.3361 -0.0488
  889PW      WP 2661   1.420   4.065   2.389 -0.2308  0.3033  0.3725
  889PW      WM 2662   1.383   4.291   2.289 -0.2666  0.4596 -0.3084
  890PW       W 2663   3.315   0.624   0.721  0.3039 -0.1641  0.1880
  890PW      WP 2664   3.248   0.511   0.673 -0.0457  0.2223 -0.3793
  890PW      WM 2665   3.258   0.635   0.849 -0.4012  0.1533 -0.0870
  891PW       W 2666   3.232   4.471   2.936 -0.2471 -0.2235 -0.3437
  891PW      WP 2667   3.298   4.551   2.841 -0.1961  0.3248  0.0898
  891PW      WM 2668   3.220   4.340   2.983  0.0164 -0.1512 -0.0296
  892PW       W 2669   1.718   4.258   1.356  0.2001  0.3784  0.0543
  892PW      WP 2670   1.821   4.348   1.386  0.3919  0.1534  0.1122
  892PW      WM 2671   1.653   4.198   1.465  0.4219 -0.0546 -0.0232
  893PW       W 2672   1.300   1.456   0.827 -0.1595 -0.2258  0.1196
  893PW      WP 2673   1.213   1.558   0.788  0.2814  0.0631 -0.2285
  893PW      WM 2674   1.403   1.394   0.756  0.0373  0.3178 -0.1390
  894PW       W 2675   1.638   1.519   3.025 -0.1089  0.1480  0.1193
  894PW      WP 2676   1.640   1.406   3.107 -0.3417  0.3852  0.4919
  894PW      WM 2677   1.552   1.613   2.967  0.0984 -0.0002 -0.5384
  895PW       W 2678   4.330   0.699   1.644  0.0528  0.0264 -0.4024
  895PW      WP 2679   4.372   0.567   1.665 -0.3448 -0.0775 -0.1114
  895PW      WM 2680   4.224   0.739   1.561  0.0478  0.7844 -0.1319
  896PW       W 2681   1.007   1.066   3.619  0.0825 -0.3857  0.0527
  896PW      WP 2682   1.080   1.168   3.556  0.0581 -0.5702 -0.3093
  896PW      WM 2683   1.134   1.068   3.678  0.1371  0.0972 -0.0250
  897PW       W 2684   2.876   4.025   0.592  0.0239  0.0014  0.0386
  897PW      WP 2685   3.005   4.063   0.632 -0.0596 -0.2115  0.6124
  897PW      WM 2686   2.763   4.108   0.586  0.1766  0.2282  0.1230
  898PW       W 2687   4.344   0.283   3.872 -0.2762 -0.1765 -0.0182
  898PW      WP 2688   4.370   0.277   4.009 -0.0627 -0.7064 -0.0500
  898PW      WM 2689   4.396   0.175   3.799  0.3994 -0.0730  0.2174
  899PW       W 2690   0.524   0.675   2.539 -0.1856 -0.0694  0.3952
  899PW      WP 2691   0.426   0.769   2.572 -0.2112  0.2008 -0.2559
  899PW      WM 2692   0.452   0.642   2.424  0.0317  0.3116  0.1190
  900PW       W 2693   1.874   4.715   1.157 -0.1154  0.2438  0.0208
  900PW      WP 2694   1.924   4.844   1.174 -0.5892  0.4235  0.2838
  900PW      WM 2695   1.834   4.716   1.291  0.0672 -0.3092  0.1155
  901PW       W 2696   0.323   1.040   3.960 -0.3672  0.1044  0.2365
  901PW      WP 2697   0.435   1.111   4.004  0.3550 -0.4914 -0.3192
  901PW      WM 2698   0.379   0.942   4.043 -0.0224  0.1237  0.0497
  902PW       W 2699   4.345   3.687   3.144  0.2545  0.0147 -0.3688
  902PW      WP 2700   4.276   3.567   3.128 -0.2973  0.2453 -0.0985
  902PW      WM 2701   4.221   3.626   3.164  0.1127  0.3914  0.5458
  903PW       W 2702   4.578   2.537   2.392 -0.4447  0.0458 -0.2244
  903PW      WP 2703   4.496   2.649   2.410  0.0071  0.3929 -0.0928
  903PW      WM 2704   4.453   2.511   2.334 -0.5337  0.0602 -0.0470
  904PW       W 2705   0.555   1.781   4.633 -0.0983  0.3166 -0.4847
  904PW      WP 2706   0.515   1.653   4.670 -0.3758  0.3443 -0.6510
  904PW      WM 2707   0.643   1.809   4.527 -0.1484  0.3378 -0.5214
  905PW       W 2708   1.344   1.457   1.330 -0.1657 -0.1253 -0.3996
  905PW      WP 2709   1.414   1.397   1.225 -0.0030 -0.6475 -0.0420
  905PW      WM 2710   1.247   1.540   1.272 -0.1398  0.2228 -0.0133
  906PW       W 2711   0.905   2.716   0.562  0.0185  0.4703 -0.3132
  906PW      WP 2712   1.016   2.653   0.621 -0.1637  0.2174 -0.2185
  906PW      WM 2713   0.906   2.825   0.650 -0.0025  0.5471 -0.4066
  907PW       W 2714   4.151   1.747   2.763  0.3707 -0.3324  0.1353
  907PW      WP 2715   4.132   1.880   2.722  0.1596 -0.3313  0.2188
  907PW      WM 2716   4.033   1.730   2.837  0.3646 -0.2271  0.1523
  908PW       W 2717   3.648   1.060   3.600 -0.0149 -0.0970 -0.0019
  908PW      WP 2718   3.680   1.030   3.467  0.8363 -0.4475  0.1977
  908PW      WM 2719   3.725   1.159   3.663  0.0630 -0.1082 -0.0765
  909PW       W 2720   2.885   2.455   2.804  0.4634 -0.1071 -0.2100
  909PW      WP 2721   2.839   2.451   2.936  0.0750 -0.7523 -0.3156
  909PW      WM 2722   2.881   2.594   2.784 -0.3656 -0.0474 -0.0490
  910PW       W 2723   2.979   0.141   2.545 -0.0556  0.1248 -0.1211
  910PW      WP 2724   3.054   0.238   2.478  0.8384 -0.2499  0.1445
  910PW      WM 2725   2.908   0.069   2.447 -0.6359  0.5678 -0.0943
  911PW       W 2726   3.287   1.103   0.915 -0.5684  0.0178 -0.1452
  911PW      WP 2727   3.361   1.047   0.810  0.1339  0.2392  0.1566
  911PW      WM 2728   3.266   1.026   1.030 -0.3783 -0.0336 -0.1417
  912PW       W 2729   3.440   3.270   1.468 -0.2089  0.1747 -0.0403
  912PW      WP 2730   3.567   3.227   1.427 -0.0695  0.1941  0.3215
  912PW      WM 2731   3.394   3.369   1.380  0.1258  0.4467  0.0643
  913PW       W 2732   3.273   4.402   3.977 -0.0906  0.6413 -0.0874
  913PW      WP 2733   3.407   4.440   3.991  0.0819  0.1085 -0.0232
  913PW      WM 2734   3.165   4.323   3.937 -0.0274  0.4477  0.1026
  914PW       W 2735   1.650   2.383   1.699  0.0484  0.7156 -0.1174
  914PW      WP 2736   1.779   2.381   1.645  0.0833  0.1999 -0.0728
  914PW      WM 2737   1.519   2.345   1.730  0.1494  0.1276 -0.2571
  915PW       W 2738   3.387   1.994   0.252  0.1031  0.0584 -0.2424
  915PW      WP 2739   3.459   1.901   0.329 -0.5351 -0.3051 -0.0052
  915PW      WM 2740   3.314   2.111   0.270 -0.2795 -0.2208  0.4237
  916PW       W 2741   3.257   2.190   3.058 -0.2596  0.0582  0.0795
  916PW      WP 2742   3.233   2.195   3.196  0.1856  0.2471  0.1712
  916PW      WM 2743   3.332   2.135   2.954  0.1408  0.2952  0.2151
  917PW       W 2744   4.414   4.621   1.348  0.3072 -0.1507 -0.2768
  917PW      WP 2745   4.529   4.599   1.425  0.1540 -0.4460 -0.1073
  917PW      WM 2746   4.364   4.538   1.247 -0.2386  0.0836 -0.2415
  918PW       W 2747   1.879   2.398   3.183 -0.3892 -0.1935 -0.2235
  918PW      WP 2748   1.785   2.485   3.126 -0.0881  0.0941 -0.3244
  918PW      WM 2749   2.008   2.364   3.140 -0.1065  0.4852 -0.0831
  919PW       W 2750   0.590   0.669   1.621 -0.5234 -0.0362 -0.1136
  919PW      WP 2751   0.578   0.601   1.499  0.2910  0.4455 -0.5731
  919PW      WM 2752   0.577   0.645   1.758  0.1256  0.1500  0.0210
  920PW       W 2753   3.937   3.936   2.832 -0.2958 -0.4360 -0.0571
  920PW      WP 2754   3.949   3.965   2.969 -0.4475 -0.5996 -0.0046
  920PW      WM 2755   3.932   3.862   2.951 -0.1336 -0.5431 -0.1125
  921PW       W 2756   4.205   1.806   3.388  0.0091  0.0481 -0.0643
  921PW      WP 2757   4.336   1.850   3.367  0.0684 -0.0547  0.0685
  921PW      WM 2758   4.263   1.931   3.364  0.2528  0.0004  0.2046
  922PW       W 2759   0.634   2.159   1.338  0.1757  0.0787 -0.2116
  922PW      WP 2760   0.600   2.088   1.453  0.3708 -0.5083 -0.4699
  922PW      WM 2761   0.751   2.229   1.370  0.2096 -0.1004  0.1024
  923PW       W 2762   2.917   2.093   1.724  0.1238 -0.1036 -0.2779
  923PW      WP 2763   2.952   2.170   1.612  0.3609  0.0406 -0.1146
  923PW      WM 2764   2.970   2.133   1.601 -0.1322 -0.2309 -0.4414
  924PW       W 2765   0.951   1.147   0.073 -0.1436  0.1024 -0.1941
  924PW      WP 2766   1.051   1.074   0.136 -0.5571 -0.3930 -0.0238
  924PW      WM 2767   1.015   1.131  -0.051  0.0564  0.2824 -0.1225
  925PW       W 2768   3.244   3.564   1.091  0.1484  0.2983  0.2215
  925PW      WP 2769   3.273   3.428   1.108  0.1402  0.1795 -0.4252
  925PW      WM 2770   3.219   3.701   1.078 -0.7326  0.1842 -0.2025
  926PW       W 2771   0.625   2.063   2.136  0.1494  0.3265 -0.2421
  926PW      WP 2772   0.756   2.089   2.176  0.1775  0.3034 -0.3168
  926PW      WM 2773   0.506   2.020   2.198  0.2783  0.0734 -0.1521
  927PW       W 2774   0.339   3.032   4.757  0.4244  0.0441  0.4681
  927PW      WP 2775   0.345   3.122   4.863 -0.3176  0.4432  0.2622
  927PW      WM 2776   0.332   2.893   4.775  0.1559  0.0603  0.5468
  928PW       W 2777   0.388   3.223   2.591  0.0964  0.0099 -0.4823
  928PW      WP 2778   0.275   3.250   2.513 -0.4816 -0.5085  0.0326
  928PW      WM 2779   0.348   3.089   2.597  0.0451  0.0291 -0.2154
  929PW       W 2780   3.498   3.263   3.134  0.3640 -0.0651  0.0991
  929PW      WP 2781   3.419   3.231   3.245 -0.2955 -0.0629 -0.3060
  929PW      WM 2782   3.521   3.312   3.005  0.0813 -0.2928 -0.0531
  930PW       W 2783   2.729   3.421   2.175 -0.3855 -0.3432  0.0283
  930PW      WP 2784   2.828   3.420   2.075 -0.2160 -0.0745  0.1787
  930PW      WM 2785   2.619   3.411   2.089 -0.4834 -0.0483  0.1068
  931PW       W 2786   3.708   0.726   4.559 -0.2052  0.1277 -0.4844
  931PW      WP 2787   3.587   0.720   4.630  0.1466  0.1925  0.2219
  931PW      WM 2788   3.837   0.738   4.507  0.0374  0.8740  0.0697
  932PW       W 2789   0.002   2.832   0.715 -0.6058 -0.4129 -0.0041
  932PW      WP 2790   0.015   2.838   0.854  0.0008  0.1678 -0.0186
  932PW      WM 2791  -0.093   2.909   0.647 -0.1355  0.4375  0.1249
  933PW       W 2792   0.800   3.635   1.179 -0.1115  0.1389 -0.0095
  933PW      WP 2793   0.938   3.614   1.165 -0.1494  0.0495 -0.4830
  933PW      WM 2794   0.730   3.586   1.067 -0.5966 -0.1489  0.3680
  934PW       W 2795   3.591   0.522   3.216  0.0686 -0.0135  0.8094
  934PW      WP 2796   3.591   0.609   3.106  0.1323 -0.6794  0.1900
  934PW      WM 2797   3.694   0.607   3.174 -0.4380  0.2689 -0.4801
  935PW       W 2798   2.043   1.691   3.304 -0.4725  0.5565 -0.4457
  935PW      WP 2799   2.122   1.773   3.222 -0.2784  0.7649 -0.0850
  935PW      WM 2800   1.942   1.632   3.380  0.0852 -0.0859 -0.0554
  936PW       W 2801   2.465   4.660   3.107 -0.1395  0.1275  0.0888
  936PW      WP 2802   2.515   4.540   3.157  0.2614  0.3201  0.2078
  936PW      WM 2803   2.476   4.645   2.968 -0.6034 -0.3432  0.0624
  937PW       W 2804   1.197   4.317   4.114  0.1442  0.3738 -0.1383
  937PW      WP 2805   1.134   4.200   4.069 -0.1873  0.6073 -0.3395
  937PW      WM 2806   1.132   4.420   4.045 -0.2312  0.0693 -0.2891
  938PW       W 2807   4.154   4.418   0.081  0.0675 -0.0997  0.2381
  938PW      WP 2808   4.179   4.478   0.205 -0.0039  0.5155  0.0003
  938PW      WM 2809   4.287   4.454   0.060 -0.0212  0.1313  0.0069
  939PW       W 2810   1.989   2.130   1.923  0.0420 -0.3483  0.5134
  939PW      WP 2811   2.017   2.163   2.056 -0.2749  0.2091  0.4809
  939PW      WM 2812   2.047   2.061   1.815 -0.1771  0.1363  0.0238
  940PW       W 2813   2.750   4.453   1.967  0.2213 -0.3424  0.0808
  940PW      WP 2814   2.616   4.465   2.006  0.3755 -0.1932  0.7131
  940PW      WM 2815   2.731   4.344   1.881 -0.1176 -0.1933 -0.0560
  941PW       W 2816   2.318   0.076   0.130  0.2737  0.2466  0.3813
  941PW      WP 2817   2.285   0.198   0.071 -0.3501 -0.0422 -0.0035
  941PW      WM 2818   2.181   0.059   0.154  0.2952 -0.0607  0.3487
  942PW       W 2819   3.959   1.230   0.702 -0.4894  0.1861 -0.0165
  942PW      WP 2820   3.845   1.207   0.781 -0.5521  0.2304 -0.0900
  942PW      WM 2821   3.939   1.092   0.693 -0.2524  0.0849  0.5239
  943PW       W 2822   3.688   4.185   0.270 -0.3538  0.0403  0.0157
  943PW      WP 2823   3.660   4.120   0.391 -0.3255  0.1019  0.0565
  943PW      WM 2824   3.566   4.235   0.317 -0.3274 -0.2143  0.4233
  944PW       W 2825   4.345   4.315   1.822  0.0082  0.4084 -0.0398
  944PW      WP 2826   4.283   4.339   1.945 -0.0857  0.2373 -0.0501
  944PW      WM 2827   4.429   4.399   1.749 -0.0702  0.2477 -0.3339
  945PW       W 2828   3.832   4.674   1.381  0.3586 -0.0629  0.2292
  945PW      WP 2829   3.794   4.795   1.322  0.4988 -0.0552  0.1470
  945PW      WM 2830   3.827   4.594   1.266  0.2271  0.3173 -0.0573
  946PW       W 2831   2.642   0.813   4.438  0.0116 -0.2295 -0.0977
  946PW      WP 2832   2.711   0.901   4.354  0.0497 -0.3577 -0.2052
  946PW      WM 2833   2.634   0.748   4.314  0.0905 -0.4574  0.0110
  947PW       W 2834   1.540   1.034   2.459 -0.0242 -0.0002 -0.0692
  947PW      WP 2835   1.475   1.108   2.359 -0.5523  0.5593  0.5612
  947PW      WM 2836   1.409   1.078   2.478  0.1402  0.7884 -0.2723
  948PW       W 2837   0.076   1.624   4.777 -0.1931 -0.1952  0.6411
  948PW      WP 2838   0.037   1.737   4.849  0.1641 -0.0902  0.6934
  948PW      WM 2839   0.209   1.646   4.814 -0.1936  0.8896  0.4184
  949PW       W 2840   0.175   4.018   0.861  0.0391  0.0510 -0.1482
  949PW      WP 2841   0.288   3.974   0.791  0.2883  0.0349  0.2281
  949PW      WM 2842   0.166   4.157   0.858  0.0887  0.0570 -0.4906
  950PW       W 2843   1.562   3.477   1.499  0.0603  0.2671 -0.3513
  950PW      WP 2844   1.474   3.397   1.575  0.4495  0.1256 -0.0023
  950PW      WM 2845   1.464   3.567   1.542 -0.1497 -0.1132  0.0718
  951PW       W 2846   0.365   2.974   1.650  0.3046  0.1973 -0.3151
  951PW      WP 2847   0.238   3.021   1.685  0.1092 -0.1719 -0.4581
  951PW      WM 2848   0.446   3.088   1.661  0.3881  0.1624 -0.5125
  952PW       W 2849   2.346   1.867   2.964 -0.2843 -0.1372 -0.2798
  952PW      WP 2850   2.378   1.986   2.897  0.1242  0.2438  0.4358
  952PW      WM 2851   2.222   1.825   3.014 -0.4363  0.3565 -0.1733
  953PW       W 2852   3.330   1.738   2.882 -0.0889 -0.5457  0.0222
  953PW      WP 2853   3.304   1.865   2.828  0.2943 -0.1810  0.5572
  953PW      WM 2854   3.285   1.677   2.764  0.2844  0.5071 -0.8703
  954PW       W 2855   2.776   1.842   1.191  0.2658 -0.6390 -0.2796
  954PW      WP 2856   2.859   1.924   1.268 -0.5009 -0.0048  0.0486
  954PW      WM 2857   2.750   1.806   1.324  0.0568  0.4002  0.0734
  955PW       W 2858   3.704   0.651   0.968 -0.0992  0.2298 -0.3725
  955PW      WP 2859   3.755   0.731   1.071  0.2945 -0.0875 -0.2867
  955PW      WM 2860   3.699   0.511   0.979  0.3061  0.2049  0.3888
  956PW       W 2861   0.522   2.519   1.970 -0.0628  0.0419  0.6948
  956PW      WP 2862   0.425   2.532   1.870  0.0543  0.5583  0.6159
  956PW      WM 2863   0.437   2.410   1.948 -0.0555  0.1227 -0.0477
  957ION    NA+ 2864   1.035   2.390   1.510  0.3909  0.1427  0.0171
  958ION    NA+ 2865   0.223   2.767   2.676  0.0609 -0.4863 -0.2522
  959ION    NA+ 2866   1.498   3.915   1.745 -0.0354  0.0724  0.2665
  960ION    CL- 2867   0.246   2.487   1.556  0.2132 -0.2175  0.4272
  961ION    CL- 2868   4.796   4.417   3.765  0.0742  0.2390  0.0671
  962ION    CL- 2869   0.959   3.086   1.403 -0.0572  0.0104 -0.1760
   4.81368   4.81368   4.81368
