# Supplementary material for: Scalable Constant pH Molecular Dynamics in GROMACS
Source: J Chem Theory Comput. 2022 Sep 21;18(10):6148–60. doi: 10.1021/acs.jctc.2c00516 (PMC9558312; doi:10.1021/acs.jctc.2c00516)
Supplement: Supplementary file 1 — ct2c00516_si_001.zip [file ct2c00516_si_001.zip › SI_constant_ph_gromacs/input_MARTINI/calibration_buffer/topol.top]

#include "../TOP_MARTINI/martini_v2.2P.itp"
#include "../TOP_MARTINI/martini_v2.0_ions.itp"

[moleculetype]
; molname 	nrexcl
  BUF1 		1

[atoms]
;id 	type 	resnr 	residu 	atom 	cgnr 	charge
 1 	Qd 	1 	BUF 	NA+ 	1 	0.01 
 
#ifdef POSRES_BUF
 [ position_restraints ]
 ;  i funct       fcx        fcy        fcz
    1    1       1000       1000       1000 
 #endif
 
[moleculetype]
; molname 	nrexcl
  BUF2 		1

[atoms]
;id 	type 	resnr 	residu 	atom 	cgnr 	charge
 1 	Qd 	1 	BUF 	NA+ 	1 	0.01 
 
#ifdef POSRES_BUF
 [ position_restraints ]
 ;  i funct       fcx        fcy        fcz
    1    1       1000       1000       1000 
 #endif
    
[ system ]
; name
Martini in water
    
[ molecules ]
; name        number
BUF1               1
BUF2               1
PW               952
NA+               3
CL-               3
