# Supplementary material for: Scalable Constant pH Molecular Dynamics in GROMACS
Source: J Chem Theory Comput. 2022 Sep 21;18(10):6148–60. doi: 10.1021/acs.jctc.2c00516 (PMC9558312; doi:10.1021/acs.jctc.2c00516)
Supplement: Supplementary file 1 — ct2c00516_si_001.zip [file ct2c00516_si_001.zip › SI_constant_ph_gromacs/input_MARTINI/calibration_buffer/eq.gro]

Martini triGlu in water
 2864
    1BUF    NA+    1   1.355   2.190   4.201  0.0315  0.0671  0.1015
    2BUF    NA+    2   2.880   2.243   2.926 -0.0382 -0.1787  0.1293
    2PW       W    2   3.693   4.255   3.790  0.2453 -0.1880  0.2015
    2PW      WP    3   3.613   4.266   3.904  0.3466 -0.2760  0.2836
    2PW      WM    4   3.724   4.377   3.730 -0.4802 -0.3399 -0.7077
    3PW       W    5   3.168   4.713   1.172  0.1429 -0.0862 -0.0584
    3PW      WP    6   3.214   4.698   1.041  0.3464  0.4177 -0.0671
    3PW      WM    7   3.056   4.629   1.165 -0.3363  0.4143  0.4666
    4PW       W    8   1.644   1.744   2.907 -0.1214  0.3238 -0.1489
    4PW      WP    9   1.772   1.795   2.936 -0.1205  0.0849  0.3853
    4PW      WM   10   1.743   1.719   2.812  0.1132  0.5740  0.0126
    5PW       W   11   0.159   2.073   3.990  0.2252  0.1678  0.2465
    5PW      WP   12   0.195   1.938   4.001 -0.3469 -0.0283  0.0646
    5PW      WM   13   0.135   2.071   3.852 -0.3381 -0.2852  0.3139
    6PW       W   14   2.624   3.781   4.414 -0.0211 -0.1657  0.0738
    6PW      WP   15   2.710   3.797   4.305 -0.0707  0.1118  0.0689
    6PW      WM   16   2.516   3.856   4.365  0.0505  0.2042  0.4257
    7PW       W   17   1.715   1.613   1.071 -0.0741 -0.2967  0.0396
    7PW      WP   18   1.690   1.745   1.113 -0.2647 -0.2818 -0.1091
    7PW      WM   19   1.596   1.545   1.046 -0.5087  0.3170  0.1964
    8PW       W   20   3.171   0.227   4.117 -0.1081 -0.2644 -0.2651
    8PW      WP   21   3.141   0.188   4.248  0.2854 -0.1867 -0.1415
    8PW      WM   22   3.249   0.111   4.121  0.2942 -0.0226 -0.4302
    9PW       W   23   0.109   4.552   3.482 -0.0788 -0.4277 -0.5954
    9PW      WP   24   0.212   4.566   3.388  0.1367  0.0056 -0.3317
    9PW      WM   25   0.053   4.462   3.574 -0.1505 -0.1413 -0.3394
   10PW       W   26   1.624   1.689   0.305  0.2222  0.1697  0.1964
   10PW      WP   27   1.762   1.666   0.308  0.2087  0.0941  0.2595
   10PW      WM   28   1.638   1.702   0.166  0.1286 -0.3703  0.1147
   11PW       W   29   2.380   2.786   0.695  0.2596 -0.0099 -0.1462
   11PW      WP   30   2.503   2.762   0.634  0.3349 -0.2938  0.0956
   11PW      WM   31   2.307   2.829   0.583  0.4742  0.1350 -0.2371
   12PW       W   32   2.583   2.656   4.420  0.0991  0.2066  0.3988
   12PW      WP   33   2.606   2.715   4.545  0.2907  0.2635  0.3406
   12PW      WM   34   2.555   2.519   4.433 -0.2725  0.2112 -0.0765
   13PW       W   35   2.285   1.475   2.462 -0.1074 -0.0332 -0.0349
   13PW      WP   36   2.178   1.542   2.523 -0.1464 -0.1214 -0.0045
   13PW      WM   37   2.380   1.567   2.507  0.4129 -0.3874 -0.3042
   14PW       W   38   1.298   3.484   2.932  0.2557 -0.2528 -0.0346
   14PW      WP   39   1.208   3.416   3.014 -0.1445  0.1918 -0.0645
   14PW      WM   40   1.219   3.520   3.042 -0.1257 -0.2440 -0.2922
   15PW       W   41   1.853   3.825   0.045  0.3891 -0.5165 -0.1905
   15PW      WP   42   1.798   3.862   0.168  0.4307  0.3716 -0.3740
   15PW      WM   43   1.768   3.714   0.052  0.3141 -0.4507  0.2078
   16PW       W   44   4.436   0.068   1.890  0.3780 -0.2138 -0.1222
   16PW      WP   45   4.427   0.075   2.029  0.1253 -0.3064 -0.1272
   16PW      WM   46   4.465   0.192   1.948  0.3570 -0.2224 -0.0929
   17PW       W   47   1.515   2.294   2.713  0.2902  0.2376 -0.2125
   17PW      WP   48   1.483   2.430   2.728  0.4862  0.2976 -0.3049
   17PW      WM   49   1.376   2.300   2.701  0.1872  0.2692  0.5341
   18PW       W   50   3.605   3.335   3.850  0.1792 -0.2678  0.0843
   18PW      WP   51   3.653   3.376   3.974 -0.2267  0.1795  0.1229
   18PW      WM   52   3.497   3.411   3.805 -0.2670 -0.8945 -0.0407
   19PW       W   53   1.783   4.646   0.626 -0.0009 -0.2559  0.1708
   19PW      WP   54   1.845   4.522   0.606 -0.3023 -0.3371 -0.6054
   19PW      WM   55   1.847   4.765   0.660  0.0482 -0.3128  0.2836
   20PW       W   56   2.395   3.659   0.909  0.3990  0.3027 -0.0607
   20PW      WP   57   2.489   3.725   0.990  0.3773  0.1959  0.0546
   20PW      WM   58   2.512   3.607   0.966  0.4252  0.3045 -0.1122
   21PW       W   59   0.432   2.248   4.570 -0.1700 -0.3102  0.2874
   21PW      WP   60   0.435   2.336   4.461  0.3010 -0.1977  0.3694
   21PW      WM   61   0.522   2.141   4.565  0.3899  0.1088  0.4199
   22PW       W   62   1.184   4.381   2.422  0.2175 -0.1599  0.2857
   22PW      WP   63   1.214   4.469   2.318  0.1188 -0.1528  0.2620
   22PW      WM   64   1.283   4.421   2.513  0.4376 -0.1852  0.0689
   23PW       W   65   4.780   3.803   0.480 -0.3695 -0.3366 -0.1526
   23PW      WP   66   4.846   3.682   0.453  0.1405 -0.1234  0.0146
   23PW      WM   67   4.707   3.858   0.587  0.2076  0.0907  0.0772
   24PW       W   68   3.565   1.873   1.396  0.3803  0.3251 -0.1171
   24PW      WP   69   3.626   1.920   1.513 -0.0557  0.3871  0.1077
   24PW      WM   70   3.637   1.960   1.313  0.0676  0.4856 -0.2400
   25PW       W   71   3.125   2.697   0.088 -0.1014 -0.1181  0.2306
   25PW      WP   72   3.220   2.771   0.017  0.0303  0.0984  0.6080
   25PW      WM   73   3.250   2.638   0.109 -0.1999 -0.3574  0.1839
   26PW       W   74   1.794   2.119   0.101  0.1787 -0.1383 -0.1804
   26PW      WP   75   1.670   2.114   0.035  0.1123  0.3978 -0.1422
   26PW      WM   76   1.723   2.133   0.221  0.0465  0.3888 -0.2916
   27PW       W   77   3.014   1.669   2.773 -0.1678 -0.0024 -0.2170
   27PW      WP   78   2.878   1.675   2.744 -0.1740  0.5348 -0.1775
   27PW      WM   79   3.025   1.582   2.882 -0.5534  0.1641 -0.0289
   28PW       W   80   1.011   2.565   4.000  0.4778 -0.1704 -0.0395
   28PW      WP   81   0.976   2.513   3.875  0.1703  0.3103 -0.1791
   28PW      WM   82   0.951   2.483   4.097  0.1316 -0.4546 -0.4568
   29PW       W   83   3.314   3.861   3.398 -0.0436 -0.0347 -0.4214
   29PW      WP   84   3.367   3.732   3.400  0.1531  0.0432 -0.4560
   29PW      WM   85   3.394   3.809   3.500  0.2288  0.5304 -0.3076
   30PW       W   86   4.531   4.260   0.422  0.1332 -0.0170  0.0037
   30PW      WP   87   4.614   4.162   0.366  0.1035 -0.2763  0.3734
   30PW      WM   88   4.467   4.309   0.536 -0.1748 -0.5109  0.0744
   31PW       W   89   4.638   0.711   2.259  0.1002  0.3068  0.4094
   31PW      WP   90   4.560   0.817   2.212 -0.3588 -0.1691 -0.0374
   31PW      WM   91   4.687   0.749   2.384  0.3068  0.1996  0.3661
   32PW       W   92   3.162   2.422   0.553 -0.0454 -0.2755 -0.2679
   32PW      WP   93   3.107   2.404   0.425  0.0002 -0.2396 -0.2931
   32PW      WM   94   3.103   2.297   0.575 -0.2356 -0.2008 -0.3292
   33PW       W   95   2.999   3.900   1.164  0.1305  0.3227 -0.0899
   33PW      WP   96   3.078   3.905   1.048  0.2415  0.0282 -0.0369
   33PW      WM   97   2.879   3.830   1.176  0.3606 -0.0599  0.2935
   34PW       W   98   4.275   2.726   4.123 -0.0264 -0.2380 -0.0919
   34PW      WP   99   4.336   2.673   4.238 -0.4217 -0.0388  0.2340
   34PW      WM  100   4.304   2.821   4.024  0.1287 -0.0463  0.1248
   35PW       W  101   1.710   0.260   2.548 -0.4566 -0.1129 -0.0322
   35PW      WP  102   1.611   0.330   2.479 -0.6443  0.1331  0.4387
   35PW      WM  103   1.686   0.343   2.439  0.1182  0.2328  0.0610
   36PW       W  104   4.236   1.685   4.778 -0.1160 -0.3251  0.0904
   36PW      WP  105   4.193   1.804   4.839 -0.2516 -0.1160 -0.3686
   36PW      WM  106   4.200   1.593   4.679 -0.0518  0.3201 -0.6244
   37PW       W  107   0.080   0.394   4.773 -0.3507 -0.1051  0.1120
   37PW      WP  108   0.149   0.449   4.664 -0.3236 -0.0470  0.1578
   37PW      WM  109   0.069   0.292   4.678 -0.8756 -0.1241  0.1618
   38PW       W  110   0.251   0.630   4.312 -0.0921 -0.3932  0.3333
   38PW      WP  111   0.159   0.735   4.330  0.6813  0.5158 -0.1546
   38PW      WM  112   0.370   0.572   4.266 -0.2027 -0.3023 -0.1002
   39PW       W  113   4.019   0.546   4.395 -0.2544 -0.4183 -0.0408
   39PW      WP  114   4.104   0.439   4.427  0.0501 -0.0282  0.7353
   39PW      WM  115   3.898   0.544   4.326 -0.0064 -0.3951 -0.5165
   40PW       W  116   2.564   4.132   2.848  0.1476  0.0991  0.1980
   40PW      WP  117   2.610   4.006   2.810 -0.0059  0.0942  0.0103
   40PW      WM  118   2.432   4.173   2.875  0.0945 -0.1516  0.3540
   41PW       W  119   0.076   0.998   2.681 -0.0617  0.0820  0.1187
   41PW      WP  120   0.143   1.049   2.569  0.0187 -0.1270  0.0666
   41PW      WM  121   0.134   1.122   2.712  0.1179  0.0590 -0.0990
   42PW       W  122   4.018   3.567   4.518 -0.1063  0.0229 -0.3199
   42PW      WP  123   4.030   3.633   4.395  0.1618  0.1863 -0.2161
   42PW      WM  124   4.074   3.467   4.437  0.2745 -0.5280  0.4868
   43PW       W  125   0.360   0.612   1.516 -0.3439 -0.0914  0.2326
   43PW      WP  126   0.452   0.607   1.410 -0.1749 -0.3714  0.3784
   43PW      WM  127   0.231   0.627   1.465 -0.1830  0.2886 -0.1171
   44PW       W  128   0.820   1.442   4.600 -0.1066  0.0566 -0.2239
   44PW      WP  129   0.780   1.494   4.476  0.1219  0.4612 -0.1449
   44PW      WM  130   0.813   1.476   4.736 -0.3203  0.1961 -0.2641
   45PW       W  131   2.651   1.259   2.766 -0.1425 -0.0421 -0.1865
   45PW      WP  132   2.641   1.399   2.772  0.7365  0.0768  0.2222
   45PW      WM  133   2.657   1.235   2.904 -0.1622  0.4196 -0.0864
   46PW       W  134   3.322   1.133   4.205 -0.1980 -0.4955 -0.0714
   46PW      WP  135   3.207   1.188   4.263  0.1515  0.5325 -0.1487
   46PW      WM  136   3.387   1.057   4.303  0.1028 -0.1341  0.0325
   47PW       W  137   3.508   4.385   2.154  0.2623 -0.2996 -0.5036
   47PW      WP  138   3.461   4.413   2.025 -0.3674  0.0402 -0.2461
   47PW      WM  139   3.493   4.246   2.166 -0.1720 -0.2443 -0.1172
   48PW       W  140   1.105   0.776   1.129  0.2134  0.0353 -0.2632
   48PW      WP  141   1.183   0.889   1.153 -0.0567  0.1696  0.0668
   48PW      WM  142   1.082   0.753   0.993 -0.0165 -0.0719 -0.2115
   49PW       W  143   4.364   2.062   3.474  0.4858  0.3983  0.3666
   49PW      WP  144   4.303   2.053   3.600 -0.0956  0.0866  0.1046
   49PW      WM  145   4.393   1.925   3.479 -0.0614  0.2512  0.2002
   50PW       W  146   1.055   1.039   4.205  0.1471 -0.3598  0.0276
   50PW      WP  147   1.046   0.999   4.339  0.0328 -0.3886  0.0124
   50PW      WM  148   1.023   1.175   4.204  0.7928 -0.1724  0.1414
   51PW       W  149   0.410   4.644   3.130 -0.1049  0.1829  0.0336
   51PW      WP  150   0.483   4.646   3.011  0.3136  0.3632  0.2726
   51PW      WM  151   0.351   4.589   3.244  0.1031  0.2035  0.1561
   52PW       W  152   3.336   4.658   0.602  0.2421  0.1165 -0.0915
   52PW      WP  153   3.227   4.746   0.607 -0.0779 -0.2515 -0.1438
   52PW      WM  154   3.269   4.560   0.676  0.2743  0.2630  0.1422
   53PW       W  155   2.393   3.688   3.980  0.1479 -0.0818  0.1768
   53PW      WP  156   2.389   3.827   3.971  0.1006 -0.0502  0.5215
   53PW      WM  157   2.311   3.665   4.091  0.2159  0.1700  0.2876
   54PW       W  158   1.204   4.398   4.539 -0.4211  0.2429 -0.3292
   54PW      WP  159   1.320   4.449   4.479 -0.0018 -0.3748 -0.1428
   54PW      WM  160   1.200   4.345   4.410  0.2764 -0.3943 -0.1619
   55PW       W  161   4.676   2.162   1.052 -0.1035  0.1715 -0.0777
   55PW      WP  162   4.742   2.130   0.933 -0.1805 -0.1301 -0.0483
   55PW      WM  163   4.650   2.275   1.131  0.1778 -0.1539  0.5566
   56PW       W  164   3.405   3.943   1.967 -0.0238  0.0014 -0.0152
   56PW      WP  165   3.336   3.974   2.084 -0.2698 -0.0062 -0.1503
   56PW      WM  166   3.342   3.929   1.843 -0.0730  0.3285 -0.0344
   57PW       W  167   0.673   2.806   3.741 -0.3272 -0.2921  0.2889
   57PW      WP  168   0.612   2.879   3.638 -0.1339 -0.2382  0.2081
   57PW      WM  169   0.731   2.827   3.867 -0.1746 -0.2314  0.2111
   58PW       W  170   3.249   1.870   3.782  0.2574  0.0219  0.2069
   58PW      WP  171   3.387   1.883   3.763  0.4012 -0.7691  0.3924
   58PW      WM  172   3.122   1.916   3.742  0.2626 -0.1790 -0.0763
   59PW       W  173   2.561   1.288   4.094 -0.1187 -0.0079 -0.0335
   59PW      WP  174   2.624   1.212   4.193 -0.0096 -0.1700 -0.2206
   59PW      WM  175   2.679   1.360   4.069  0.0588 -0.3117 -0.1239
   60PW       W  176   2.681   0.030   1.129 -0.1432  0.3702  0.0289
   60PW      WP  177   2.785  -0.051   1.084 -0.5891 -0.0735 -0.3157
   60PW      WM  178   2.567   0.108   1.105 -0.3479  0.2975  0.5999
   61PW       W  179   2.960   0.357   0.490 -0.1146  0.3091 -0.4020
   61PW      WP  180   2.838   0.385   0.553  0.1070 -0.3125  0.4960
   61PW      WM  181   3.017   0.416   0.376  0.1359  0.1900 -0.3451
   62PW       W  182   1.233   3.418   4.744 -0.0795  0.0768  0.6538
   62PW      WP  183   1.121   3.334   4.753  0.0733 -0.2917 -0.0863
   62PW      WM  184   1.355   3.400   4.677 -0.1184 -0.5542  0.6941
   63PW       W  185   0.189   1.587   0.530  0.2709  0.1199 -0.5002
   63PW      WP  186   0.318   1.553   0.574 -0.0165 -0.1387  0.3226
   63PW      WM  187   0.093   1.529   0.446 -0.4074  0.5243 -0.0947
   64PW       W  188   3.911   2.419   0.956  0.3034 -0.0375 -0.0140
   64PW      WP  189   3.881   2.388   0.822  0.5950  0.3828 -0.1977
   64PW      WM  190   3.961   2.342   1.061  0.0881  0.2646  0.3341
   65PW       W  191   4.325   4.420   4.619  0.1542 -0.1816 -0.0798
   65PW      WP  192   4.349   4.544   4.679  0.4649  0.0458 -0.6013
   65PW      WM  193   4.196   4.469   4.598  0.1334 -0.1828  0.0394
   66PW       W  194   3.758   0.336   2.577  0.2030 -0.2029  0.0300
   66PW      WP  195   3.755   0.262   2.458  0.3643 -0.2840  0.0748
   66PW      WM  196   3.626   0.310   2.618  0.1793 -0.2633 -0.0806
   67PW       W  197   2.374   4.382   2.495 -0.2577  0.1119 -0.0386
   67PW      WP  198   2.401   4.253   2.445 -0.1472  0.1646 -0.1199
   67PW      WM  199   2.355   4.423   2.627  0.5389  0.4231  0.0330
   68PW       W  200   1.684   1.876   2.413  0.1195  0.3643 -0.3862
   68PW      WP  201   1.675   2.012   2.383  0.4205  0.5396  0.1735
   68PW      WM  202   1.594   1.810   2.328 -0.0280 -0.3430  0.2127
   69PW       W  203   1.822   0.590   1.341 -0.0798  0.0528 -0.0590
   69PW      WP  204   1.728   0.582   1.238 -0.0685  0.1600 -0.0784
   69PW      WM  205   1.862   0.606   1.474  0.3502 -0.1532 -0.1436
   70PW       W  206   1.647   2.691   2.421 -0.1923  0.0828  0.0492
   70PW      WP  207   1.702   2.819   2.425 -0.0029  0.0024  0.2126
   70PW      WM  208   1.746   2.592   2.423 -0.2404  0.0183  0.5261
   71PW       W  209   3.013   0.956   3.647 -0.1592  0.1460 -0.0406
   71PW      WP  210   3.008   0.887   3.525  0.0682 -0.0676  0.0624
   71PW      WM  211   2.989   0.906   3.775 -0.3104  0.3436  0.0133
   72PW       W  212   1.505   3.063   0.164  0.1822  0.0323 -0.4636
   72PW      WP  213   1.504   3.202   0.148  0.3767  0.0706 -0.2021
   72PW      WM  214   1.609   3.007   0.089 -0.1630 -0.4539 -0.6272
   73PW       W  215   3.581   1.686   1.894 -0.3406 -0.2946 -0.2646
   73PW      WP  216   3.721   1.680   1.887 -0.2987  0.1054 -0.0761
   73PW      WM  217   3.576   1.767   1.780 -0.3709 -0.2769 -0.2510
   74PW       W  218   0.145   4.238   3.099  0.1630 -0.0164 -0.3068
   74PW      WP  219   0.217   4.231   3.219 -0.6777  0.0362  0.2842
   74PW      WM  220   0.170   4.121   3.027 -0.1956 -0.0570 -0.3856
   75PW       W  221   0.059   2.151   3.441 -0.1841  0.1277  0.3114
   75PW      WP  222   0.042   2.021   3.491  0.6551 -0.3984 -0.4424
   75PW      WM  223  -0.065   2.210   3.413 -0.1109  0.3711  0.4646
   76PW       W  224   0.840   3.687   0.868  0.4463 -0.3984  0.5106
   76PW      WP  225   0.774   3.565   0.885  0.0876 -0.2415  0.3564
   76PW      WM  226   0.967   3.671   0.811  0.4567  0.4839  0.1200
   77PW       W  227   4.783   3.833   2.893  0.2897  0.2270  0.3306
   77PW      WP  228   4.836   3.926   2.984  0.4986 -0.0653  0.5266
   77PW      WM  229   4.763   3.884   2.764 -0.3478 -0.4201  0.1023
   78PW       W  230   0.218   2.089   2.456  0.1880 -0.2415 -0.1197
   78PW      WP  231   0.305   1.991   2.406  0.2529 -0.3223  0.1327
   78PW      WM  232   0.245   2.205   2.529  0.0935 -0.4086  0.2025
   79PW       W  233   4.014   1.212   2.598  0.1285  0.0086 -0.1913
   79PW      WP  234   4.010   1.079   2.640  0.0736 -0.0019 -0.2286
   79PW      WM  235   3.902   1.255   2.527  0.4324  0.2414 -0.5711
   80PW       W  236   0.837   2.607   1.064  0.0233  0.1081 -0.2261
   80PW      WP  237   0.821   2.525   0.952 -0.1133 -0.2765  0.0513
   80PW      WM  238   0.763   2.570   1.177  0.3839 -0.0639 -0.0305
   81PW       W  239   0.700   4.428   2.328 -0.0667  0.2292 -0.1527
   81PW      WP  240   0.798   4.524   2.298 -0.1202  0.3794  0.1268
   81PW      WM  241   0.759   4.554   2.345 -0.1030  0.2026  0.2636
   82PW       W  242   4.004   3.216   2.036 -0.0434  0.1470 -0.4525
   82PW      WP  243   3.922   3.232   1.923 -0.4258 -0.2305 -0.2557
   82PW      WM  244   3.966   3.340   2.088  0.3464 -0.0291  0.4205
   83PW       W  245   4.491   1.303   2.643  0.0578  0.1780 -0.3517
   83PW      WP  246   4.536   1.187   2.579  0.3271 -0.3494  0.6076
   83PW      WM  247   4.367   1.281   2.703  0.3840 -0.4413  0.2260
   84PW       W  248   2.211   2.014   2.281  0.5150  0.0563 -0.0860
   84PW      WP  249   2.240   2.119   2.193  0.5535  0.1713  0.0580
   84PW      WM  250   2.170   1.884   2.251  0.2401  0.0658  0.1878
   85PW       W  251   1.191   0.675   2.122  0.0900  0.5507  0.0902
   85PW      WP  252   1.316   0.699   2.182  0.1061 -0.1458  0.4371
   85PW      WM  253   1.109   0.648   2.012  0.2139  0.2251  0.0644
   86PW       W  254   4.490   2.405   0.292  0.1527 -0.2854 -0.3883
   86PW      WP  255   4.368   2.395   0.361  0.2351  0.0706 -0.1699
   86PW      WM  256   4.616   2.414   0.351  0.1149  0.3690 -0.3382
   87PW       W  257   0.031   3.215   2.054  0.2138  0.0586  0.1880
   87PW      WP  258   0.027   3.075   2.049 -0.0554  0.0632 -0.1623
   87PW      WM  259  -0.034   3.223   2.177  0.3389 -0.2789  0.2862
   88PW       W  260   1.326   2.270   3.707 -0.2767 -0.0548  0.4018
   88PW      WP  261   1.426   2.368   3.703 -0.2490 -0.0435 -0.4999
   88PW      WM  262   1.255   2.160   3.657  0.0582 -0.0526 -0.1604
   89PW       W  263   4.165   1.695   3.942 -0.3446 -0.2383 -0.2334
   89PW      WP  264   4.248   1.587   3.975 -0.2430 -0.0965  0.0039
   89PW      WM  265   4.101   1.646   3.827  0.1841 -0.5323 -0.4398
   90PW       W  266   1.156   4.191   1.094  0.2189  0.1046  0.4288
   90PW      WP  267   1.195   4.323   1.118  0.1819  0.2878 -0.2893
   90PW      WM  268   1.032   4.252   1.070  0.1056 -0.2223  0.0809
   91PW       W  269   2.677   4.202   4.748 -0.5105 -0.0547 -0.4932
   91PW      WP  270   2.619   4.293   4.658 -0.0829  1.0717  0.1631
   91PW      WM  271   2.554   4.137   4.760 -0.3469 -0.3254  0.0027
   92PW       W  272   2.897   0.488   2.882 -0.1707 -0.0145 -0.0494
   92PW      WP  273   3.014   0.420   2.917 -0.0785  0.2322  0.1535
   92PW      WM  274   2.803   0.481   2.985 -0.3423 -0.4597 -0.2118
   93PW       W  275   3.351   4.259   1.487  0.0334 -0.0519  0.1102
   93PW      WP  276   3.491   4.258   1.478  0.0245  0.1069 -0.1002
   93PW      WM  277   3.299   4.277   1.616 -0.2548  0.1063 -0.0202
   94PW       W  278   1.375   0.386   1.431 -0.0561  0.3081  0.0859
   94PW      WP  279   1.440   0.320   1.536 -0.2127  0.3617  0.2210
   94PW      WM  280   1.423   0.499   1.498  0.6413  0.3499 -0.3812
   95PW       W  281   2.538   0.408   2.130  0.0608  0.3147 -0.1054
   95PW      WP  282   2.559   0.313   2.230 -0.0364  0.0663 -0.3105
   95PW      WM  283   2.523   0.507   2.228 -0.1343 -0.0340  0.2459
   96PW       W  284   4.192   0.660   1.381 -0.2774  0.0110  0.0438
   96PW      WP  285   4.260   0.615   1.496 -0.1614 -0.1460 -0.0810
   96PW      WM  286   4.241   0.529   1.370 -0.1925  0.0492 -0.0507
   97PW       W  287   1.523   2.701   2.927 -0.1221  0.0789 -0.0276
   97PW      WP  288   1.648   2.750   2.968 -0.0709 -0.3681  0.4499
   97PW      WM  289   1.507   2.678   2.790 -0.6128 -0.0905  0.0389
   98PW       W  290   0.804   4.604   0.168  0.1059  0.0306 -0.1275
   98PW      WP  291   0.691   4.522   0.173 -0.0260  0.1953 -0.2792
   98PW      WM  292   0.777   4.713   0.084  0.0305  0.0076 -0.1339
   99PW       W  293   3.170   1.665   1.026 -0.4252 -0.0858 -0.1282
   99PW      WP  294   3.144   1.638   1.161  0.3605  0.2786  0.1571
   99PW      WM  295   3.229   1.555   0.963  0.3903  0.2599 -0.0832
  100PW       W  296   2.589   1.229   0.945 -0.2055 -0.1097 -0.0582
  100PW      WP  297   2.449   1.229   0.950 -0.2019 -0.0200  0.1965
  100PW      WM  298   2.630   1.343   1.015  0.2057  0.0670 -0.5255
  101PW       W  299   0.756   3.631   4.784 -0.1152  0.1127 -0.1119
  101PW      WP  300   0.678   3.643   4.899 -0.0155 -0.3070  0.0149
  101PW      WM  301   0.765   3.750   4.709  0.0609  0.4076  0.3373
  102PW       W  302   2.825   1.176   0.170 -0.4764  0.3216  0.0847
  102PW      WP  303   2.915   1.072   0.199 -0.4229  0.1267 -0.5968
  102PW      WM  304   2.764   1.139   0.050 -0.2403 -0.0221  0.0563
  103PW       W  305   4.597   2.098   1.564 -0.1976  0.3651 -0.1270
  103PW      WP  306   4.472   2.079   1.503 -0.3622  0.1304  0.2474
  103PW      WM  307   4.615   2.157   1.690 -0.4897  0.7249 -0.2347
  104PW       W  308   2.044   1.460   0.633  0.3518 -0.1782  0.4942
  104PW      WP  309   1.917   1.432   0.683  0.2436 -0.0046  0.3301
  104PW      WM  310   2.056   1.572   0.716  0.1649  0.2287  0.0234
  105PW       W  311   2.403   1.626   3.221 -0.0309 -0.3484  0.0370
  105PW      WP  312   2.498   1.585   3.316  0.4349  0.1367 -0.1660
  105PW      WM  313   2.274   1.668   3.254  0.2000 -0.1228  0.9250
  106PW       W  314   0.533   2.740   4.486 -0.1404 -0.2802 -0.4239
  106PW      WP  315   0.412   2.805   4.510  0.0748 -0.0314  0.2076
  106PW      WM  316   0.619   2.781   4.383 -0.3429  0.2124 -0.4233
  107PW       W  317   4.446   0.520   0.940  0.1218 -0.2745 -0.3579
  107PW      WP  318   4.323   0.570   0.896  0.0121 -0.2120 -0.0092
  107PW      WM  319   4.575   0.469   0.926  0.2294 -0.2841  0.3141
  108PW       W  320   2.797   0.436   3.741  0.0962  0.0099 -0.3521
  108PW      WP  321   2.691   0.462   3.652 -0.0559 -0.1801 -0.2351
  108PW      WM  322   2.751   0.560   3.786 -0.2436 -0.1421 -0.2408
  109PW       W  323   0.556   3.148   2.023  0.3443  0.1191  0.1036
  109PW      WP  324   0.442   3.067   2.025  0.1082  0.4307  0.3814
  109PW      WM  325   0.499   3.273   2.047 -0.4013 -0.1387 -0.0520
  110PW       W  326   0.220   0.904   0.047  0.3433 -0.2135 -0.0281
  110PW      WP  327   0.236   1.028  -0.015 -0.1009  0.1074  0.4240
  110PW      WM  328   0.246   0.766   0.046 -0.1005 -0.3205  0.2753
  111PW       W  329   4.565   3.292   1.632 -0.2339 -0.0284 -0.3442
  111PW      WP  330   4.540   3.408   1.705  0.3087  0.0263 -0.2051
  111PW      WM  331   4.705   3.297   1.638 -0.2403  0.2962  0.2327
  112PW       W  332   2.119   0.310   0.465 -0.1068  0.1603  0.2292
  112PW      WP  333   2.111   0.236   0.346  0.2028 -0.3157  0.4705
  112PW      WM  334   2.221   0.346   0.554 -0.3031  0.3328  0.3946
  113PW       W  335   1.633   4.357   1.894 -0.4436 -0.4970  0.2456
  113PW      WP  336   1.669   4.412   2.017  0.1248  0.0777 -0.1174
  113PW      WM  337   1.664   4.261   1.796  0.0627 -0.1223 -0.0113
  114PW       W  338   4.588   2.348   1.963 -0.1103 -0.0957 -0.4606
  114PW      WP  339   4.619   2.273   1.849  0.4671 -0.2457 -0.2394
  114PW      WM  340   4.511   2.266   2.047  0.3742 -0.0458  0.0967
  115PW       W  341   0.768   1.994   0.000  0.0474  0.2529  0.0779
  115PW      WP  342   0.688   2.065  -0.091 -0.0260  0.3619  0.2229
  115PW      WM  343   0.867   2.071   0.063 -0.0204  0.0528  0.4585
  116PW       W  344   1.340   2.724   3.510  0.1361 -0.2528 -0.1120
  116PW      WP  345   1.281   2.837   3.569  0.2848 -0.4403  0.4595
  116PW      WM  346   1.229   2.638   3.515  0.1915 -0.3178  0.1673
  117PW       W  347   1.188   0.244   2.368  0.1673  0.1100  0.0420
  117PW      WP  348   1.115   0.323   2.458  0.0316  0.2718 -0.1994
  117PW      WM  349   1.252   0.227   2.492  0.1301  0.0579  0.0546
  118PW       W  350   2.914   1.493   3.594 -0.1735 -0.1180  0.4434
  118PW      WP  351   3.053   1.477   3.585 -0.1023  0.3949 -0.2190
  118PW      WM  352   2.889   1.594   3.500  0.4293 -0.3215  0.0001
  119PW       W  353   0.065   2.938   0.031 -0.3255  0.1257  0.2091
  119PW      WP  354  -0.008   2.859  -0.059 -0.1449  0.4750 -0.2909
  119PW      WM  355   0.193   2.884   0.049 -0.0932  0.2421 -0.6443
  120PW       W  356   3.581   2.863   3.442 -0.1311 -0.2814  0.2455
  120PW      WP  357   3.631   2.842   3.571  0.0765  0.0570  0.2326
  120PW      WM  358   3.445   2.877   3.412 -0.0718  0.2520  0.1254
  121PW       W  359   3.946   0.782   2.968  0.1345 -0.2631  0.4450
  121PW      WP  360   4.056   0.779   3.055  0.6533  0.3521 -0.0835
  121PW      WM  361   3.931   0.863   2.856 -0.2247 -0.4856  0.3146
  122PW       W  362   2.873   0.792   4.116 -0.2526 -0.0448  0.0645
  122PW      WP  363   2.959   0.715   4.036 -0.1564 -0.3854  0.4598
  122PW      WM  364   2.936   0.913   4.082 -0.3176  0.0089  0.1322
  123PW       W  365   3.762   3.380   1.206 -0.0212 -0.1028 -0.4873
  123PW      WP  366   3.866   3.301   1.256  0.1643  0.6262  0.6393
  123PW      WM  367   3.692   3.378   1.327  0.1638 -0.2143 -0.3785
  124PW       W  368   4.072   4.029   4.335  0.1133 -0.2970 -0.1663
  124PW      WP  369   4.075   4.168   4.348 -0.1729 -0.2490 -0.4862
  124PW      WM  370   4.035   3.933   4.430 -0.1913  0.0365  0.0781
  125PW       W  371   1.687   1.206   1.983 -0.0185 -0.4494 -0.3114
  125PW      WP  372   1.791   1.300   1.982 -0.2658 -0.1613 -0.4109
  125PW      WM  373   1.639   1.279   1.874 -0.2184 -0.1104 -0.0184
  126PW       W  374   1.972   4.625   2.814  0.0660  0.0690  0.0628
  126PW      WP  375   1.847   4.641   2.875 -0.1777 -0.1936 -0.3274
  126PW      WM  376   2.071   4.718   2.848  0.0734 -0.0331  0.3498
  127PW       W  377   2.618   4.683   2.111 -0.2983  0.2198  0.3102
  127PW      WP  378   2.704   4.573   2.099  0.0756  0.5183 -0.4731
  127PW      WM  379   2.590   4.696   1.974 -0.4099 -0.1891  0.2814
  128PW       W  380   0.245   3.991   3.525  0.0576  0.0070  0.4510
  128PW      WP  381   0.326   4.074   3.603  0.2629  0.3142 -0.0372
  128PW      WM  382   0.314   3.905   3.439  0.1359  0.2792  0.2234
  129PW       W  383   3.614   0.227   4.469  0.0777 -0.0499  0.3036
  129PW      WP  384   3.666   0.356   4.475 -0.4148  0.2215 -0.2305
  129PW      WM  385   3.571   0.296   4.582 -0.0542  0.0340  0.2052
  130PW       W  386   3.546   1.195   2.927 -0.3708 -0.1170  0.5117
  130PW      WP  387   3.600   1.066   2.930  0.1491  0.0281 -0.1508
  130PW      WM  388   3.468   1.260   3.023 -0.3236  0.0665  0.4286
  131PW       W  389   0.344   1.095   0.489 -0.0848  0.3149 -0.2549
  131PW      WP  390   0.455   1.180   0.487  0.1294  0.0680  0.1055
  131PW      WM  391   0.430   1.109   0.598 -0.3058  0.0023 -0.0202
  132PW       W  392   0.342   0.454   3.455 -0.0998 -0.1194  0.3937
  132PW      WP  393   0.244   0.553   3.467  0.1710  0.2729 -0.1688
  132PW      WM  394   0.412   0.574   3.440  0.1834 -0.2121  0.7924
  133PW       W  395   4.037   2.560   0.436 -0.2637  0.0693 -0.1162
  133PW      WP  396   3.933   2.492   0.502 -0.3390  0.2242 -0.0725
  133PW      WM  397   4.147   2.516   0.361 -0.0069  0.1869  0.1748
  134PW       W  398   1.380   3.599   2.375 -0.3095  0.2061 -0.1121
  134PW      WP  399   1.304   3.570   2.489  0.0845  0.2186  0.1732
  134PW      WM  400   1.412   3.463   2.369 -0.1041  0.2543 -0.2152
  135PW       W  401   0.088   1.703   1.092  0.2484  0.0830  0.0616
  135PW      WP  402   0.176   1.643   1.001  0.0702  0.1911 -0.1937
  135PW      WM  403   0.082   1.833   1.040 -0.8947  0.2348  0.3005
  136PW       W  404   3.429   1.929   2.306 -0.1086  0.2914  0.0235
  136PW      WP  405   3.342   1.830   2.352  0.4961 -0.2723  0.1058
  136PW      WM  406   3.566   1.931   2.334 -0.0545  0.1271 -0.2039
  137PW       W  407   3.155   1.578   0.274 -0.2481 -0.4773 -0.0417
  137PW      WP  408   3.084   1.520   0.379 -0.0163 -0.4305  0.1484
  137PW      WM  409   3.026   1.596   0.223 -0.0411 -0.1450 -0.5310
  138PW       W  410   1.116   2.657   2.481  0.4774 -0.3571 -0.3664
  138PW      WP  411   1.054   2.535   2.510 -0.1954  0.0607  0.3433
  138PW      WM  412   1.129   2.783   2.542  0.2822 -0.6577  0.4086
  139PW       W  413   0.670   4.630   0.632 -0.0416 -0.5956 -0.0211
  139PW      WP  414   0.574   4.531   0.655 -0.2566 -0.3346  0.2965
  139PW      WM  415   0.532   4.653   0.624  0.0480  0.4790  0.0559
  140PW       W  416   2.774   1.499   2.296  0.2844 -0.1202  0.1539
  140PW      WP  417   2.679   1.527   2.197  0.0538 -0.2485  0.3295
  140PW      WM  418   2.840   1.448   2.184  0.1180  0.2881 -0.1542
  141PW       W  419   3.368   0.283   1.432 -0.0510 -0.0588 -0.1670
  141PW      WP  420   3.300   0.204   1.526 -0.3977  0.1220 -0.2458
  141PW      WM  421   3.504   0.305   1.411 -0.0899  0.2619 -0.1438
  142PW       W  422   1.478   0.469   2.911 -0.0029  0.1659  0.0643
  142PW      WP  423   1.446   0.564   2.813 -0.2858 -0.2712 -0.3044
  142PW      WM  424   1.549   0.576   2.968  0.0657 -0.0544  0.4307
  143PW       W  425   0.154   0.918   3.181 -0.0181  0.2906 -0.4009
  143PW      WP  426   0.186   1.024   3.267  0.3921 -0.0337 -0.1143
  143PW      WM  427   0.287   0.962   3.191  0.2708 -0.4832  0.0699
  144PW       W  428   0.761   0.387   1.322  0.2757  0.2854 -0.3825
  144PW      WP  429   0.781   0.265   1.256 -0.2141  0.0244 -0.1061
  144PW      WM  430   0.650   0.464   1.359  0.0960 -0.3231  0.8942
  145PW       W  431   0.713   1.058   2.557  0.2400 -0.2027  0.0228
  145PW      WP  432   0.731   1.027   2.421 -0.0712  0.2360 -0.1421
  145PW      WM  433   0.624   1.140   2.626 -0.1539 -0.1339 -0.5035
  146PW       W  434   2.525   4.642   4.593  0.0395  0.1293 -0.0235
  146PW      WP  435   2.428   4.541   4.596 -0.1721  0.3170 -0.1379
  146PW      WM  436   2.575   4.513   4.612  0.1525  0.2327  0.6249
  147PW       W  437   2.022   3.907   3.597  0.0733 -0.2405  0.0524
  147PW      WP  438   1.915   3.971   3.659  0.4889  0.3079  0.2902
  147PW      WM  439   2.027   3.882   3.459 -0.2657  0.0147 -0.0203
  148PW       W  440   3.778   2.635   4.269  0.0766 -0.0355 -0.4856
  148PW      WP  441   3.748   2.541   4.368 -0.1617  0.1401 -0.3818
  148PW      WM  442   3.910   2.618   4.314  0.0194  0.5976  0.0675
  149PW       W  443   0.343   4.774   4.006 -0.0696  0.1752 -0.3780
  149PW      WP  444   0.479   4.777   4.039 -0.0641  0.1457 -0.3972
  149PW      WM  445   0.312   4.639   3.985  0.0068  0.0774  0.0411
  150PW       W  446   2.191   0.253   4.520  0.5428  0.1455  0.3290
  150PW      WP  447   2.210   0.296   4.652  0.5144 -0.0677  0.4069
  150PW      WM  448   2.254   0.133   4.552 -0.3677 -0.4729  0.1807
  151PW       W  449   0.190   2.416   1.475  0.1249 -0.1679 -0.0896
  151PW      WP  450   0.104   2.330   1.406 -0.1324 -0.0370  0.0535
  151PW      WM  451   0.254   2.503   1.565  0.4890 -0.2269 -0.2723
  152PW       W  452   4.440   1.468   1.176 -0.1908  0.1154  0.2422
  152PW      WP  453   4.374   1.396   1.276 -0.4644  0.0143  0.0014
  152PW      WM  454   4.431   1.606   1.203 -0.0765  0.1965 -0.0827
  153PW       W  455   2.527   0.873   3.685  0.0495 -0.0770  0.3193
  153PW      WP  456   2.636   0.884   3.772  0.2237 -0.3774  0.1555
  153PW      WM  457   2.476   0.989   3.745 -0.4898 -0.0626 -0.0959
  154PW       W  458   4.701   1.673   4.561 -0.3238  0.0211  0.0446
  154PW      WP  459   4.820   1.681   4.634 -0.3028  0.2051 -0.0051
  154PW      WM  460   4.670   1.779   4.646 -0.8530 -0.0439 -0.0309
  155PW       W  461   2.512   1.052   4.618  0.1640  0.1891 -0.3458
  155PW      WP  462   2.624   1.069   4.700  0.0556 -0.1763 -0.0958
  155PW      WM  463   2.532   1.015   4.484  0.0893  0.2030 -0.3616
  156PW       W  464   3.360   4.730   3.112  0.0758 -0.0231  0.1468
  156PW      WP  465   3.386   4.760   3.247  0.2653 -0.4295  0.2171
  156PW      WM  466   3.249   4.716   3.029 -0.2711  0.5787  0.4343
  157PW       W  467   3.715   0.776   0.411  0.2626  0.0962 -0.0601
  157PW      WP  468   3.654   0.773   0.284 -0.0875  0.1235  0.0950
  157PW      WM  469   3.834   0.733   0.471  0.2392  0.2563  0.1093
  158PW       W  470   1.269   4.666   1.591 -0.0717  0.0679 -0.1883
  158PW      WP  471   1.307   4.698   1.722 -0.5684 -0.0018 -0.0046
  158PW      WM  472   1.163   4.696   1.677  0.0205 -0.0985 -0.0081
  159PW       W  473   1.281   0.182   3.409  0.4411 -0.1770 -0.2585
  159PW      WP  474   1.279   0.322   3.420 -0.0525 -0.1321 -0.5782
  159PW      WM  475   1.333   0.150   3.284 -0.0190 -0.5265 -0.3906
  160PW       W  476   3.481   3.377   0.671  0.4488  0.0621  0.0625
  160PW      WP  477   3.616   3.411   0.655  0.5267 -0.3307 -0.2689
  160PW      WM  478   3.387   3.438   0.587 -0.0036  0.0030  0.4796
  161PW       W  479   0.008   3.744   1.830 -0.5292  0.3155  0.1587
  161PW      WP  480  -0.047   3.649   1.917  0.3433 -0.4973 -0.0073
  161PW      WM  481   0.015   3.864   1.758 -0.1115  0.1703 -0.0778
  162PW       W  482   0.541   2.115   0.416 -0.0305  0.2212  0.4052
  162PW      WP  483   0.580   2.216   0.328 -0.1217 -0.1516 -0.1125
  162PW      WM  484   0.648   2.042   0.469 -0.0005  0.0915  0.1800
  163PW       W  485   3.654   0.348   3.099 -0.2936 -0.2145  0.0312
  163PW      WP  486   3.734   0.378   3.209 -0.5579  0.7078  0.0563
  163PW      WM  487   3.568   0.453   3.067  0.1132 -0.0085 -0.5533
  164PW       W  488   2.397   2.998   3.018 -0.3353 -0.2312 -0.1139
  164PW      WP  489   2.449   2.887   3.086  0.5678  0.0996 -0.1251
  164PW      WM  490   2.503   2.996   3.110 -0.1512  0.1799 -0.2910
  165PW       W  491   0.034   2.233   0.607 -0.0494 -0.2307 -0.3413
  165PW      WP  492   0.034   2.311   0.490 -0.0582  0.0813 -0.1436
  165PW      WM  493   0.004   2.198   0.739 -0.0518 -0.2388 -0.3442
  166PW       W  494   1.665   3.819   4.106 -0.0388 -0.1387 -0.3439
  166PW      WP  495   1.644   3.957   4.113 -0.0752 -0.1518 -0.1569
  166PW      WM  496   1.551   3.751   4.150 -0.3301  0.4398 -0.0858
  167PW       W  497   2.352   1.891   0.628  0.0627  0.0136 -0.0371
  167PW      WP  498   2.382   1.797   0.727  0.3454  0.2117  0.0815
  167PW      WM  499   2.215   1.904   0.601 -0.0229 -0.3567  0.1634
  168PW       W  500   3.759   2.234   0.531  0.0559 -0.0672 -0.0151
  168PW      WP  501   3.672   2.134   0.486 -0.0735 -0.1710  0.4116
  168PW      WM  502   3.823   2.354   0.496 -0.0672  0.0159  0.0335
  169PW       W  503   4.431   0.408   4.037  0.2941 -0.0023 -0.1781
  169PW      WP  504   4.302   0.400   4.091  0.1970  0.6157 -0.2473
  169PW      WM  505   4.442   0.534   3.978 -0.1478  0.0628 -0.1568
  170PW       W  506   4.582   1.167   0.773 -0.1146 -0.1576  0.0565
  170PW      WP  507   4.671   1.062   0.747  0.0863 -0.0552  0.2898
  170PW      WM  508   4.446   1.197   0.787 -0.0663  0.4609 -0.3984
  171PW       W  509   2.436   2.706   1.768  0.1237  0.3660 -0.3921
  171PW      WP  510   2.410   2.655   1.640  0.0662  0.2579 -0.3392
  171PW      WM  511   2.508   2.586   1.756 -0.4393 -0.0446 -0.1446
  172PW       W  512   1.581   3.811   3.162 -0.1638 -0.5328 -0.0378
  172PW      WP  513   1.709   3.806   3.219 -0.1150  0.3482  0.0637
  172PW      WM  514   1.486   3.866   3.249  0.0810  0.4272 -0.2606
  173PW       W  515   4.073   2.662   2.549  0.2834 -0.1545 -0.1645
  173PW      WP  516   4.009   2.601   2.657 -0.3367  0.8305  0.1597
  173PW      WM  517   4.052   2.791   2.498 -0.1457 -0.2224 -0.1949
  174PW       W  518   0.225   2.618   0.978  0.0092 -0.1035 -0.2380
  174PW      WP  519   0.320   2.519   1.007  0.0744  0.0034 -0.0681
  174PW      WM  520   0.178   2.622   0.847 -0.3406  0.2113 -0.1212
  175PW       W  521   1.751   4.721   1.551 -0.2755  0.1223 -0.0703
  175PW      WP  522   1.865   4.729   1.471 -0.1416  0.1270  0.1147
  175PW      WM  523   1.689   4.842   1.517 -0.1171  0.2214 -0.0178
  176PW       W  524   3.260   3.683   3.852 -0.0103 -0.1357  0.0010
  176PW      WP  525   3.355   3.588   3.813 -0.0481 -0.2474  0.1743
  176PW      WM  526   3.145   3.626   3.906 -0.1525  0.2466  0.1399
  177PW       W  527   0.939   4.732   3.203 -0.0543  0.5393  0.4644
  177PW      WP  528   0.967   4.612   3.268 -0.2317  0.0821 -0.1983
  177PW      WM  529   0.865   4.621   3.245  0.5333 -0.0912  0.0459
  178PW       W  530   0.698   4.335   1.098  0.4581  0.0946  0.0035
  178PW      WP  531   0.823   4.289   1.142  0.3703 -0.0990  0.0661
  178PW      WM  532   0.564   4.347   1.140  0.2987 -0.1779 -0.3692
  179PW       W  533   4.314   3.059   0.779 -0.3371  0.2858  0.0586
  179PW      WP  534   4.391   2.974   0.859 -0.1322  0.3324 -0.0814
  179PW      WM  535   4.302   3.032   0.642 -0.3278  0.2194  0.0703
  180PW       W  536   1.146   1.762   4.382 -0.2296  0.1898  0.1737
  180PW      WP  537   1.244   1.786   4.479 -0.0558  0.1239  0.0202
  180PW      WM  538   1.188   1.772   4.249 -0.4243  0.5664  0.1283
  181PW       W  539   3.605   0.645   4.750 -0.1757  0.0139 -0.0302
  181PW      WP  540   3.575   0.508   4.752 -0.0042 -0.0388 -0.3491
  181PW      WM  541   3.641   0.656   4.885 -0.1258  0.2626 -0.0595
  182PW       W  542   0.181   1.577   4.102 -0.1723 -0.0355  0.0389
  182PW      WP  543   0.044   1.590   4.127 -0.1828 -0.0025 -0.0302
  182PW      WM  544   0.300   1.622   4.161  0.2194  0.5142 -0.9273
  183PW       W  545   0.020   0.189   2.351  0.0010 -0.0914 -0.0158
  183PW      WP  546   0.055   0.323   2.376  0.2017 -0.2096  0.4308
  183PW      WM  547   0.084   0.102   2.439  0.0680  0.0819  0.1135
  184PW       W  548   1.997   0.615   0.803  0.0450  0.0462 -0.2758
  184PW      WP  549   2.022   0.648   0.669  0.3354  0.1049 -0.2153
  184PW      WM  550   1.940   0.739   0.835 -0.1278 -0.1694  0.4083
  185PW       W  551   1.881   2.221   3.045 -0.3915 -0.2890 -0.1298
  185PW      WP  552   1.928   2.293   2.934 -0.1410  0.1990  0.2523
  185PW      WM  553   1.750   2.214   3.092 -0.6107 -0.1603 -0.6438
  186PW       W  554   3.962   2.548   4.717 -0.2875 -0.0260 -0.0042
  186PW      WP  555   3.913   2.516   4.844 -0.2827 -0.1806 -0.0372
  186PW      WM  556   4.064   2.452   4.728  0.3366  0.5858  0.5257
  187PW       W  557   2.878   1.808   3.239 -0.0070  0.5132 -0.0980
  187PW      WP  558   2.993   1.802   3.319 -0.1704  0.0261  0.1409
  187PW      WM  559   2.915   1.771   3.109  0.2788  0.3919  0.0087
  188PW       W  560   3.426   0.718   2.963  0.2622  0.2457 -0.1286
  188PW      WP  561   3.541   0.639   2.968  0.2660  0.2199 -0.4250
  188PW      WM  562   3.478   0.836   2.909  0.3278  0.1278 -0.3347
  189PW       W  563   1.664   4.447   4.096 -0.0772  0.0429  0.2714
  189PW      WP  564   1.593   4.370   4.189  0.3564 -0.4317  0.2530
  189PW      WM  565   1.662   4.586   4.080 -0.1749 -0.0020 -0.6519
  190PW       W  566   3.624   0.332   3.719  0.2382  0.0656  0.3075
  190PW      WP  567   3.520   0.408   3.665 -0.1327 -0.3408  0.3929
  190PW      WM  568   3.719   0.404   3.644  0.6280 -0.4739  0.2136
  191PW       W  569   4.436   1.667   0.676 -0.1178 -0.2750 -0.7257
  191PW      WP  570   4.537   1.757   0.639 -0.0665  0.3753  0.4974
  191PW      WM  571   4.299   1.658   0.705 -0.0201  0.1043  0.1868
  192PW       W  572   0.307   0.086   1.278 -0.1801 -0.1181  0.3651
  192PW      WP  573   0.355   0.202   1.217 -0.5542 -0.2067 -0.1721
  192PW      WM  574   0.218   0.102   1.171 -0.0598 -0.3585  0.2179
  193PW       W  575   0.408   2.174   1.083 -0.3334  0.1618 -0.2435
  193PW      WP  576   0.479   2.071   1.021 -0.2327  0.1491 -0.1101
  193PW      WM  577   0.403   2.287   1.000  0.1720  0.3047 -0.1130
  194PW       W  578   0.361   2.965   4.079 -0.0423  0.2058  0.0058
  194PW      WP  579   0.317   3.072   4.001 -0.2646 -0.0388 -0.2296
  194PW      WM  580   0.245   2.925   4.147  0.4519 -0.7047  0.5061
  195PW       W  581   0.019   0.356   1.916  0.1141 -0.3903 -0.3276
  195PW      WP  582  -0.040   0.231   1.939  0.3041 -0.4502 -0.1247
  195PW      WM  583   0.049   0.362   2.053  0.1337  0.3496 -0.3233
  196PW       W  584   1.742   1.074   0.788  0.1251 -0.2929  0.0018
  196PW      WP  585   1.834   0.972   0.761  0.0768 -0.3730  0.1302
  196PW      WM  586   1.844   1.164   0.752 -0.1853 -0.0069 -0.2300
  197PW       W  587   4.039   3.777   1.084 -0.2244  0.4158 -0.2801
  197PW      WP  588   4.104   3.730   1.199 -0.5667  0.4307 -0.0654
  197PW      WM  589   3.995   3.644   1.079  0.2986  0.1905  0.1113
  198PW       W  590   3.138   3.146   3.750  0.5534  0.1442  0.1852
  198PW      WP  591   3.081   3.024   3.714  0.4527  0.2322  0.0402
  198PW      WM  592   3.134   3.236   3.643 -0.2066 -0.2140 -0.1586
  199PW       W  593   4.266   3.842   2.502  0.2883 -0.1218 -0.0350
  199PW      WP  594   4.403   3.861   2.525  0.1819  0.2342  0.4746
  199PW      WM  595   4.194   3.828   2.383 -0.0472 -0.1754  0.1616
  200PW       W  596   1.129   3.541   3.422  0.0921 -0.2546  0.2670
  200PW      WP  597   1.000   3.506   3.381  0.1111  0.1114 -0.1763
  200PW      WM  598   1.063   3.638   3.500 -0.3118 -0.3588  0.0823
  201PW       W  599   1.797   2.759   1.028 -0.4835  0.0184 -0.0308
  201PW      WP  600   1.829   2.736   1.162  0.1240  0.1642 -0.1220
  201PW      WM  601   1.705   2.672   0.968 -0.2329 -0.1561 -0.1795
  202PW       W  602   0.776   0.287   0.243 -0.5304 -0.1772 -0.0275
  202PW      WP  603   0.816   0.157   0.210  0.1586 -0.0210  0.0230
  202PW      WM  604   0.828   0.228   0.360 -0.0548 -0.1063 -0.1827
  203PW       W  605   4.154   4.519   1.220  0.3709 -0.2722  0.0355
  203PW      WP  606   4.146   4.466   1.091  0.7143  0.1515 -0.1838
  203PW      WM  607   4.160   4.590   1.341  0.1502  0.3866 -0.2958
  204PW       W  608   4.156   0.601   0.563 -0.0842 -0.0479  0.0762
  204PW      WP  609   4.026   0.651   0.571  0.0098  0.2133  0.8281
  204PW      WM  610   4.203   0.596   0.695 -0.2718 -0.1472  0.1442
  205PW       W  611   2.932   3.023   1.396 -0.1779 -0.4305 -0.1836
  205PW      WP  612   2.972   3.101   1.286  0.0844  0.0961  0.2424
  205PW      WM  613   2.833   3.090   1.468  0.3745  0.7562 -0.2976
  206PW       W  614   1.035   3.910   3.139  0.0796 -0.1602 -0.1527
  206PW      WP  615   0.968   3.812   3.213  0.0893  0.2915  0.5414
  206PW      WM  616   1.134   3.919   3.040  0.1883 -0.5653 -0.1001
  207PW       W  617   4.197   0.729   2.569 -0.1415  0.3997  0.5193
  207PW      WP  618   4.261   0.728   2.694 -0.1327  0.2006  0.5178
  207PW      WM  619   4.078   0.799   2.547 -0.0536  0.4625  0.2069
  208PW       W  620   0.915   0.107   4.562  0.2919 -0.2311 -0.5602
  208PW      WP  621   0.867   0.016   4.656  0.2337  0.2495 -0.0735
  208PW      WM  622   1.003   0.189   4.634  0.0919 -0.2061 -0.3320
  209PW       W  623   1.919   2.777   0.115 -0.1995 -0.1442 -0.3555
  209PW      WP  624   1.859   2.898   0.079  0.3705  0.3019  0.0066
  209PW      WM  625   1.846   2.702   0.207  0.0898 -0.3263 -0.2598
  210PW       W  626   4.478   0.197   3.577 -0.1270  0.0240 -0.4788
  210PW      WP  627   4.534   0.323   3.549  0.1661  0.1467  0.3665
  210PW      WM  628   4.547   0.120   3.671 -0.1451  0.2583 -0.2605
  211PW       W  629   0.198   2.970   2.469  0.3258 -0.4134  0.5638
  211PW      WP  630   0.107   2.868   2.440 -0.1714  0.1316 -0.1260
  211PW      WM  631   0.308   2.986   2.384 -0.5649  0.2151 -0.8277
  212PW       W  632   2.947   3.382   0.512  0.1587  0.2322  0.1135
  212PW      WP  633   3.066   3.316   0.479 -0.2272 -0.3801 -0.2569
  212PW      WM  634   2.882   3.495   0.460 -0.1698  0.0520  0.1057
  213PW       W  635   0.650   4.260   3.309 -0.1168  0.2914 -0.3780
  213PW      WP  636   0.661   4.322   3.184  0.3443  0.1880 -0.4072
  213PW      WM  637   0.630   4.136   3.248  0.3958 -0.1442  0.2048
  214PW       W  638   3.087   1.865   1.892 -0.2040  0.3212 -0.7067
  214PW      WP  639   3.107   1.997   1.851 -0.1112  0.5501 -0.0555
  214PW      WM  640   3.166   1.769   1.828 -0.0998 -0.1059 -0.0380
  215PW       W  641   1.006   3.590   0.423  0.1083 -0.0668  0.0963
  215PW      WP  642   0.898   3.504   0.400  0.2632 -0.3387  0.3250
  215PW      WM  643   1.057   3.469   0.376  0.2351  0.0740 -0.1478
  216PW       W  644   2.853   0.178   3.274  0.2704  0.0835 -0.3340
  216PW      WP  645   2.908   0.145   3.398 -0.1273 -0.1518 -0.2033
  216PW      WM  646   2.930   0.294   3.259  0.4297 -0.0057 -0.2385
  217PW       W  647   4.323   2.378   4.433 -0.0160  0.2447 -0.2232
  217PW      WP  648   4.215   2.417   4.513  0.1824  0.2948  0.0336
  217PW      WM  649   4.325   2.501   4.367  0.3186  0.4564  0.1388
  218PW       W  650   2.187   2.887   2.582  0.0797 -0.1168  0.3952
  218PW      WP  651   2.116   2.973   2.667  0.0913  0.2536  0.0589
  218PW      WM  652   2.293   2.826   2.650  0.2840 -0.3635 -0.0917
  219PW       W  653   1.495   3.154   3.262  0.1281 -0.3779  0.1156
  219PW      WP  654   1.561   3.178   3.383 -0.1262 -0.2062  0.2289
  219PW      WM  655   1.399   3.255   3.272  0.2639 -0.2186 -0.1020
  220PW       W  656   0.633   0.992   4.465  0.1860 -0.1611  0.0013
  220PW      WP  657   0.643   0.868   4.530 -0.1795 -0.1703  0.0594
  220PW      WM  658   0.750   0.955   4.397  0.2027 -0.1817  0.0406
  221PW       W  659   1.665   0.039   3.137  0.1067 -0.1004  0.1668
  221PW      WP  660   1.530   0.054   3.171  0.1628 -0.1413  0.4305
  221PW      WM  661   1.740  -0.078   3.121  0.2126  0.0040 -0.2073
  222PW       W  662   1.324   3.799   0.752 -0.0148  0.3519  0.2177
  222PW      WP  663   1.357   3.865   0.871 -0.2900  0.2232  0.3755
  222PW      WM  664   1.442   3.807   0.677 -0.0221  0.6548  0.2271
  223PW       W  665   1.539   0.910   3.023  0.0492 -0.3362 -0.2227
  223PW      WP  666   1.505   0.777   3.049 -0.2037 -0.1875  0.3501
  223PW      WM  667   1.402   0.916   2.996  0.0156  0.0782 -0.0403
  224PW       W  668   1.634   0.632   1.830  0.3338 -0.1062 -0.2721
  224PW      WP  669   1.691   0.715   1.733 -0.0788 -0.1322 -0.5641
  224PW      WM  670   1.633   0.493   1.850  0.1361 -0.0657  0.0755
  225PW       W  671   3.398   1.580   4.497  0.1221 -0.0534 -0.0551
  225PW      WP  672   3.465   1.701   4.522 -0.2007  0.1985 -0.3145
  225PW      WM  673   3.342   1.630   4.379  0.2271  0.5405  0.1116
  226PW       W  674   4.027   0.312   3.437  0.2975  0.4369 -0.0759
  226PW      WP  675   3.950   0.380   3.531  0.3768  0.3009  0.0944
  226PW      WM  676   4.007   0.279   3.302  0.0451  0.0602  0.0373
  227PW       W  677   0.497   0.077   2.341 -0.1042 -0.0325 -0.6292
  227PW      WP  678   0.629   0.034   2.360 -0.2456 -0.4554 -0.5066
  227PW      WM  679   0.586   0.164   2.405 -0.0292 -0.0032 -0.7682
  228PW       W  680   0.025   1.065   4.169 -0.1593 -0.0218  0.4538
  228PW      WP  681  -0.040   1.188   4.148 -0.2730 -0.1192  0.1940
  228PW      WM  682   0.160   1.080   4.203  0.1464 -0.4607 -0.3163
  229PW       W  683   1.868   3.648   2.203  0.2377  0.3313 -0.0663
  229PW      WP  684   1.880   3.668   2.341  0.2208 -0.2312  0.0402
  229PW      WM  685   1.791   3.762   2.179 -0.1125  0.1629  0.1681
  230PW       W  686   2.539   0.174   1.633  0.1713 -0.0609 -0.1313
  230PW      WP  687   2.540   0.038   1.598  0.0526 -0.2600  0.5136
  230PW      WM  688   2.546   0.314   1.638 -0.6795  0.0440 -0.3545
  231PW       W  689   3.847   1.275   3.376 -0.1585 -0.0032  0.3402
  231PW      WP  690   3.798   1.154   3.425 -0.1910 -0.1025  0.0783
  231PW      WM  691   3.869   1.155   3.308 -0.1776  0.0848  0.1748
  232PW       W  692   4.381   3.474   0.288  0.2895 -0.2266 -0.1333
  232PW      WP  693   4.499   3.405   0.318  0.3424 -0.0446  0.1000
  232PW      WM  694   4.409   3.490   0.151 -0.1106  0.4220 -0.1832
  233PW       W  695   1.986   3.306   3.268  0.1275 -0.0193  0.2819
  233PW      WP  696   1.918   3.425   3.293 -0.2444 -0.1384 -0.0535
  233PW      WM  697   2.120   3.311   3.228  0.3484 -0.7293  0.7377
  234PW       W  698   3.315   2.569   3.086  0.0863 -0.3227 -0.0391
  234PW      WP  699   3.361   2.516   3.207  0.5010  0.4185  0.1918
  234PW      WM  700   3.232   2.672   3.133  0.2735 -0.0255 -0.3162
  235PW       W  701   3.824   2.166   2.593 -0.4789 -0.1632  0.2754
  235PW      WP  702   3.753   2.097   2.495  0.1955 -1.0949  0.3111
  235PW      WM  703   3.837   2.067   2.691  0.2507 -0.2922  0.1045
  236PW       W  704   0.531   3.478   1.200  0.2980 -0.1815  0.2807
  236PW      WP  705   0.451   3.558   1.283  0.1855  0.0987 -0.0711
  236PW      WM  706   0.458   3.359   1.213 -0.1601  0.0643  0.1929
  237PW       W  707   4.144   3.093   2.826 -0.2403 -0.3067 -0.0057
  237PW      WP  708   4.065   2.984   2.787 -0.1974 -0.2273 -0.3483
  237PW      WM  709   4.197   3.194   2.745  0.3091 -0.4142  0.1797
  238PW       W  710   2.730   0.148   2.539  0.0377  0.2615  0.1777
  238PW      WP  711   2.678   0.097   2.659 -0.1407 -0.0190 -0.0080
  238PW      WM  712   2.599   0.170   2.495  0.0536  0.6636  0.2892
  239PW       W  713   1.265   2.440   0.839  0.6273  0.3277  0.6059
  239PW      WP  714   1.362   2.394   0.749 -0.1016  0.2264 -0.2724
  239PW      WM  715   1.342   2.492   0.733 -0.1623  0.0217 -0.2563
  240PW       W  716   2.513   0.691   2.544  0.0715  0.1497  0.1869
  240PW      WP  717   2.431   0.803   2.526 -0.1636 -0.0459 -0.0499
  240PW      WM  718   2.494   0.695   2.683 -0.0827 -0.6722  0.2395
  241PW       W  719   4.169   3.951   0.572  0.1439  0.4107 -0.1824
  241PW      WP  720   4.259   3.970   0.466  0.4179 -0.0586 -0.0619
  241PW      WM  721   4.293   3.942   0.636  0.0465 -0.2615 -0.0097
  242PW       W  722   2.575   3.343   1.280 -0.0211  0.2865 -0.2901
  242PW      WP  723   2.478   3.372   1.377  0.1609  0.3796 -0.1300
  242PW      WM  724   2.555   3.250   1.178  0.5302 -0.1494 -0.0534
  243PW       W  725   3.319   3.354   4.245 -0.9882  0.0433  0.1863
  243PW      WP  726   3.354   3.363   4.380 -0.3460 -0.4156  0.0966
  243PW      WM  727   3.245   3.239   4.275 -0.4449 -0.2763  0.4592
  244PW       W  728   2.851   2.683   0.984  0.1042 -0.0343  0.2999
  244PW      WP  729   2.981   2.696   0.933  0.0589  0.0129  0.1926
  244PW      WM  730   2.774   2.728   1.092 -0.1261 -0.0319  0.1437
  245PW       W  731   0.503   1.784   3.707  0.1692  0.4159  0.1499
  245PW      WP  732   0.423   1.726   3.608  0.2724  0.6452 -0.0791
  245PW      WM  733   0.538   1.912   3.662  0.1513  0.3699 -0.0030
  246PW       W  734   2.877   4.340   2.433 -0.2809  0.0312  0.3071
  246PW      WP  735   2.968   4.417   2.361 -0.3820 -0.3704 -0.3401
  246PW      WM  736   2.773   4.413   2.374 -0.2882 -0.2509 -0.0658
  247PW       W  737   3.632   4.253   2.939 -0.1109  0.0852 -0.4909
  247PW      WP  738   3.616   4.129   2.876 -0.4514 -0.1326 -0.0315
  247PW      WM  739   3.768   4.259   2.904  0.2822 -0.2151  0.5769
  248PW       W  740   0.465   3.799   0.333  0.1105 -0.0609  0.0519
  248PW      WP  741   0.412   3.782   0.461  0.3874  0.5223  0.2803
  248PW      WM  742   0.529   3.845   0.217 -0.4517  0.3872 -0.1253
  249PW       W  743   0.325   3.576   0.723 -0.1626 -0.3235  0.1767
  249PW      WP  744   0.294   3.668   0.824  0.0515 -0.2306  0.1645
  249PW      WM  745   0.377   3.595   0.594 -0.1381  0.1730  0.2386
  250PW       W  746   2.243   2.024   3.589  0.4035 -0.3218 -0.1326
  250PW      WP  747   2.372   1.973   3.573  0.4673 -0.3055  0.2293
  250PW      WM  748   2.241   2.126   3.492 -0.0318 -0.1851 -0.0029
  251PW       W  749   3.940   0.160   4.059 -0.0772 -0.1942 -0.1105
  251PW      WP  750   3.925   0.153   3.920 -0.2183 -0.0263 -0.1071
  251PW      WM  751   3.970   0.037   4.117  0.5591 -0.0696 -0.1019
  252PW       W  752   1.180   3.195   1.788  0.1082  0.0940  0.0232
  252PW      WP  753   1.097   3.223   1.679  0.3419  0.0457 -0.1735
  252PW      WM  754   1.266   3.086   1.774 -0.6321 -0.6390  0.3095
  253PW       W  755   1.302   4.226   0.243  0.4883 -0.2204 -0.0837
  253PW      WP  756   1.407   4.312   0.277 -0.0441  0.4348  0.1243
  253PW      WM  757   1.202   4.223   0.144  0.5768  0.3089 -0.2208
  254PW       W  758   2.172   2.428   4.523  0.3828 -0.2925 -0.4369
  254PW      WP  759   2.207   2.347   4.414 -0.1034 -0.4674 -0.4853
  254PW      WM  760   2.050   2.468   4.579  0.4346 -0.5843 -0.0782
  255PW       W  761   3.679   0.862   2.574 -0.2328  0.0245  0.7776
  255PW      WP  762   3.811   0.856   2.620  0.3173  0.5863 -0.3291
  255PW      WM  763   3.698   0.755   2.484 -0.2663  0.0512  0.7360
  256PW       W  764   0.167   1.481   2.444  0.2616  0.0166  0.0637
  256PW      WP  765   0.124   1.611   2.473  0.4346  0.0431  0.2152
  256PW      WM  766   0.168   1.356   2.381 -0.0129  0.0451 -0.0120
  257PW       W  767   4.126   2.099   0.165  0.5280  0.3185 -0.0078
  257PW      WP  768   4.060   2.130   0.284  0.1328  0.2744 -0.2001
  257PW      WM  769   4.178   1.970   0.143 -0.1184  0.0578 -0.2518
  258PW       W  770   2.842   2.844   0.464  0.2605  0.2317 -0.0612
  258PW      WP  771   2.842   2.916   0.584 -0.4466  0.5502 -0.1958
  258PW      WM  772   2.721   2.809   0.403  0.1452  0.0985  0.2244
  259PW       W  773   3.254   0.442   3.423  0.2272  0.1515  0.1419
  259PW      WP  774   3.333   0.524   3.341  0.1287  0.1824  0.0767
  259PW      WM  775   3.390   0.420   3.448  0.3180 -0.0985 -0.4090
  260PW       W  776   1.640   3.254   0.909  0.1469  0.1644 -0.5314
  260PW      WP  777   1.769   3.238   0.857  0.3441 -0.0216 -0.0527
  260PW      WM  778   1.649   3.120   0.869 -0.5847  0.0728 -0.5227
  261PW       W  779   3.908   0.268   0.075 -0.0152 -0.0756  0.0163
  261PW      WP  780   3.968   0.168  -0.003  0.2231  0.0229  0.0654
  261PW      WM  781   3.972   0.314   0.190  0.2693  0.0347 -0.1762
  262PW       W  782   4.485   3.790   4.406  0.6777 -0.1227  0.2540
  262PW      WP  783   4.457   3.859   4.288  0.2268 -0.0750  0.3685
  262PW      WM  784   4.505   3.797   4.545  0.3061  0.0495  0.3122
  263PW       W  785   0.843   1.911   1.176 -0.1085  0.1042 -0.1115
  263PW      WP  786   0.833   1.948   1.041 -0.4747  0.0464 -0.1113
  263PW      WM  787   0.891   1.802   1.102  0.3223  0.1686  0.0453
  264PW       W  788   2.430   3.369   3.358  0.0803 -0.0827 -0.1032
  264PW      WP  789   2.312   3.319   3.301  0.1446  0.2155 -0.5420
  264PW      WM  790   2.414   3.493   3.420  0.3924  0.0051 -0.1851
  265PW       W  791   0.055   1.835   1.993 -0.1314 -0.0573 -0.1569
  265PW      WP  792   0.060   1.954   1.918  0.0561 -0.0921 -0.2064
  265PW      WM  793  -0.000   1.754   1.893 -0.0881  0.1805 -0.3864
  266PW       W  794   2.618   2.392   0.640 -0.0541  0.0552  0.4063
  266PW      WP  795   2.671   2.263   0.627  0.5181  0.2639  0.4221
  266PW      WM  796   2.551   2.515   0.637  0.1994  0.1964  0.2830
  267PW       W  797   0.485   1.283   3.361 -0.1422 -0.1536  0.2595
  267PW      WP  798   0.592   1.340   3.291 -0.1517 -0.3452  0.0803
  267PW      WM  799   0.364   1.344   3.326  0.2647  0.7767  0.1889
  268PW       W  800   4.467   3.381   4.639  0.1579  0.0351 -0.2996
  268PW      WP  801   4.421   3.420   4.766 -0.3753  0.0853 -0.4819
  268PW      WM  802   4.528   3.333   4.523  0.0929 -0.2319 -0.2323
  269PW       W  803   4.073   4.198   2.804 -0.3364 -0.4680 -0.0870
  269PW      WP  804   3.949   4.236   2.857 -0.0022  0.6985  0.1499
  269PW      WM  805   4.157   4.155   2.908 -0.3309 -0.0368  0.1082
  270PW       W  806   2.751   2.395   1.476  0.0611 -0.2944  0.1624
  270PW      WP  807   2.701   2.526   1.477 -0.4178 -0.4407  0.6915
  270PW      WM  808   2.890   2.399   1.460  0.0359 -0.0740 -0.0763
  271PW       W  809   1.623   3.520   4.521 -0.2456 -0.2620 -0.3435
  271PW      WP  810   1.511   3.500   4.602 -0.0013  0.3944  0.2584
  271PW      WM  811   1.638   3.394   4.580  0.0936  0.1148  0.5474
  272PW       W  812   4.282   1.901   1.291  0.0745  0.1700 -0.2255
  272PW      WP  813   4.355   1.790   1.246  0.4456  0.4762 -0.4448
  272PW      WM  814   4.333   1.961   1.407 -0.1758 -0.0238 -0.0038
  273PW       W  815   3.345   3.662   0.294 -0.1298  0.2927  0.0516
  273PW      WP  816   3.466   3.692   0.360  0.1005 -0.3654  0.0004
  273PW      WM  817   3.426   3.661   0.180  0.0523 -0.1882  0.1598
  274PW       W  818   3.737   2.950   0.854  0.0064 -0.3810 -0.0657
  274PW      WP  819   3.662   2.915   0.967  0.0085 -0.0765  0.0385
  274PW      WM  820   3.630   2.953   0.764  0.1443  0.1037 -0.2420
  275PW       W  821   3.416   2.095   0.883  0.0424 -0.0758 -0.2799
  275PW      WP  822   3.543   2.051   0.922 -0.1352 -0.2708  0.1419
  275PW      WM  823   3.285   2.107   0.931  0.0217 -0.1543 -0.3147
  276PW       W  824   1.290   3.928   2.740  0.1326 -0.1842 -0.3440
  276PW      WP  825   1.211   3.852   2.828 -0.0552  0.0914 -0.2620
  276PW      WM  826   1.383   3.897   2.640  0.4679  0.0426 -0.1262
  277PW       W  827   2.066   3.161   2.209  0.2527  0.0252  0.3620
  277PW      WP  828   2.125   3.242   2.305 -0.5607  0.8388  0.3091
  277PW      WM  829   1.951   3.121   2.139  0.3163  0.3572  0.0404
  278PW       W  830   1.499   0.534   0.935 -0.3059 -0.2375 -0.2561
  278PW      WP  831   1.568   0.534   0.812 -0.1196  0.5127 -0.2011
  278PW      WM  832   1.620   0.498   0.996 -0.3688 -0.0690 -0.0159
  279PW       W  833   1.791   1.919   3.972  0.0949 -0.1010 -0.1827
  279PW      WP  834   1.827   2.013   4.069 -0.3436 -0.5977  0.5624
  279PW      WM  835   1.794   1.821   4.072  0.5907 -0.0577 -0.1269
  280PW       W  836   3.682   0.759   3.401 -0.1780  0.1501  0.0453
  280PW      WP  837   3.603   0.871   3.375  0.1116  0.2906 -0.3337
  280PW      WM  838   3.703   0.698   3.276  0.4245 -0.2077  0.2796
  281PW       W  839   2.475   2.825   1.278  0.1415  0.2826  0.0883
  281PW      WP  840   2.595   2.798   1.210  0.0671 -0.1835  0.1085
  281PW      WM  841   2.533   2.761   1.388  0.1093  0.3265  0.1314
  282PW       W  842   3.797   0.915   1.281 -0.6227 -0.5661 -0.0157
  282PW      WP  843   3.765   0.926   1.145 -0.6625  0.4554 -0.0016
  282PW      WM  844   3.772   1.011   1.182 -0.1357  0.1092  0.4280
  283PW       W  845   4.117   2.781   1.797 -0.0676 -0.5076  0.2909
  283PW      WP  846   4.034   2.852   1.885  0.3712  0.3362  0.1232
  283PW      WM  847   4.223   2.792   1.706 -0.1932  0.1608  0.1756
  284PW       W  848   0.013   2.541   4.256 -0.1638 -0.3354  0.0869
  284PW      WP  849   0.025   2.426   4.176  0.2243 -0.1886 -0.0941
  284PW      WM  850   0.084   2.656   4.294  0.1052 -0.3202 -0.3868
  285PW       W  851   3.758   1.824   4.757  0.2550  0.2361  0.1144
  285PW      WP  852   3.749   1.737   4.867  0.0610 -0.3583 -0.3157
  285PW      WM  853   3.623   1.787   4.750  0.2368  0.2744  0.2373
  286PW       W  854   3.305   2.996   1.794  0.0360  0.0447 -0.0620
  286PW      WP  855   3.195   3.079   1.821  0.0821  0.0524  0.1173
  286PW      WM  856   3.274   2.884   1.717  0.4157 -0.1820  0.0864
  287PW       W  857   0.423   3.038   1.132  0.2192 -0.3303 -0.5917
  287PW      WP  858   0.468   3.170   1.137  0.6535 -0.3915  0.6527
  287PW      WM  859   0.544   3.011   1.196 -0.0643  0.1866  0.3488
  288PW       W  860   0.592   1.451   0.264 -0.0629 -0.2333 -0.1584
  288PW      WP  861   0.686   1.455   0.160 -0.1036 -0.1922 -0.1942
  288PW      WM  862   0.472   1.396   0.215 -0.0481  0.0209 -0.5229
  289PW       W  863   3.952   2.394   2.171  0.2873  0.2262 -0.0732
  289PW      WP  864   4.050   2.384   2.072  0.4238  0.4132  0.0363
  289PW      WM  865   3.814   2.385   2.195  0.3327  0.3057  0.2771
  290PW       W  866   2.080   1.871   2.733  0.2725  0.1536  0.1777
  290PW      WP  867   1.944   1.889   2.709  0.1542 -0.3316  0.3661
  290PW      WM  868   2.104   1.978   2.820  0.3258 -0.1243  0.5279
  291PW       W  869   0.547   0.344   0.874 -0.2087  0.4858 -0.3241
  291PW      WP  870   0.528   0.349   0.735 -0.2564 -0.0744 -0.3588
  291PW      WM  871   0.453   0.420   0.945  0.0992  0.2368  0.4555
  292PW       W  872   0.505   3.552   1.772  0.2955  0.0338  0.1038
  292PW      WP  873   0.527   3.443   1.857 -0.1698 -0.0376  0.1584
  292PW      WM  874   0.471   3.603   1.898  0.3135  0.0296  0.1103
  293PW       W  875   0.693   3.989   3.838  0.0025  0.0711 -0.1657
  293PW      WP  876   0.686   3.990   3.978 -0.4552  0.7379 -0.1454
  293PW      WM  877   0.718   3.863   3.784 -0.3633  0.0211 -0.2450
  294PW       W  878   0.383   4.764   0.279  0.0060  0.3213  0.2253
  294PW      WP  879   0.451   4.642   0.292 -0.0562  0.2633  0.0397
  294PW      WM  880   0.253   4.749   0.229  0.1238  0.3276 -0.1059
  295PW       W  881   1.993   4.504   3.683  0.0853  0.2637  0.2108
  295PW      WP  882   1.957   4.424   3.792  0.0614  0.1132  0.0972
  295PW      WM  883   1.938   4.629   3.713 -0.1399  0.1240  0.4106
  296PW       W  884   3.275   0.795   0.677  0.1469 -0.1836  0.3790
  296PW      WP  885   3.268   0.878   0.789  0.3094  0.0422  0.2312
  296PW      WM  886   3.345   0.884   0.593  0.0299 -0.1854  0.2760
  297PW       W  887   3.797   1.674   3.633  0.3201  0.3143  0.0047
  297PW      WP  888   3.907   1.690   3.719  0.1926 -0.1756  0.3028
  297PW      WM  889   3.665   1.693   3.675  0.1754  0.1742 -0.3532
  298PW       W  890   2.730   0.864   0.529 -0.1625 -0.1410  0.0907
  298PW      WP  891   2.817   0.836   0.635  0.6599  0.2828 -0.3806
  298PW      WM  892   2.789   0.924   0.418  0.2052 -0.0421  0.3240
  299PW       W  893   3.490   3.399   2.016 -0.4350 -0.0751 -0.1437
  299PW      WP  894   3.517   3.515   2.089 -0.1946 -0.2260  0.0217
  299PW      WM  895   3.436   3.344   1.899 -0.0536 -0.0226 -0.3591
  300PW       W  896   3.321   0.341   2.676  0.1609  0.3138 -0.7356
  300PW      WP  897   3.457   0.311   2.670  0.2217  0.0518  0.2531
  300PW      WM  898   3.277   0.215   2.635 -0.0657 -0.2009  0.5958
  301PW       W  899   3.316   4.262   0.960  0.1317  0.2133  0.0836
  301PW      WP  900   3.347   4.277   0.824  0.0718  0.1858  0.0662
  301PW      WM  901   3.192   4.300   1.012  0.2242  0.4705  0.1318
  302PW       W  902   3.551   2.800   2.614 -0.3690  0.4783 -0.1919
  302PW      WP  903   3.439   2.844   2.543 -0.8089  0.1266  0.2150
  302PW      WM  904   3.497   2.774   2.741  0.4491 -0.0908  0.1248
  303PW       W  905   0.512   4.571   1.885  0.0399 -0.0453  0.4312
  303PW      WP  906   0.617   4.600   1.798 -0.5524 -0.1643 -0.4487
  303PW      WM  907   0.385   4.580   1.827  0.2092  0.1225  0.0543
  304PW       W  908   2.359   3.236   1.706 -0.0453  0.4341 -0.3720
  304PW      WP  909   2.343   3.338   1.800 -0.3570 -0.1919  0.3605
  304PW      WM  910   2.266   3.288   1.615 -0.1144  0.1883 -0.4511
  305PW       W  911   1.710   3.323   4.068  0.1179 -0.2511  0.4471
  305PW      WP  912   1.840   3.368   4.097  0.2195 -0.3452  0.1662
  305PW      WM  913   1.710   3.233   3.961  0.1811  0.1275  0.1034
  306PW       W  914   2.639   3.843   3.275 -0.5077  0.2719  0.0919
  306PW      WP  915   2.625   3.718   3.337 -0.1408  0.2147  0.0847
  306PW      WM  916   2.572   3.798   3.161  0.0290 -0.2744 -0.0574
  307PW       W  917   4.667   0.648   3.490  0.1735 -0.0977  0.3849
  307PW      WP  918   4.682   0.712   3.613  0.0024 -0.0655  0.3907
  307PW      WM  919   4.601   0.550   3.414  0.1838  0.3908 -0.3586
  308PW       W  920   4.280   3.929   0.054 -0.3441 -0.0858 -0.0008
  308PW      WP  921   4.336   3.901  -0.072 -0.3403 -0.1332  0.0111
  308PW      WM  922   4.215   4.051   0.072 -0.2390 -0.0190 -0.0634
  309PW       W  923   4.045   2.414   3.405 -0.0472 -0.1621  0.1072
  309PW      WP  924   3.965   2.363   3.302  0.3123  0.2744 -0.4445
  309PW      WM  925   4.113   2.521   3.346  0.0143 -0.0099  0.4291
  310PW       W  926   4.675   2.928   1.192  0.6358 -0.1876 -0.1038
  310PW      WP  927   4.637   2.820   1.272  0.3092 -0.3816 -0.4852
  310PW      WM  928   4.664   3.068   1.187 -0.5547 -0.1740  0.1037
  311PW       W  929   4.562   3.839   3.905  0.1934  0.1265 -0.1584
  311PW      WP  930   4.547   3.702   3.930 -0.1563  0.2353  0.4245
  311PW      WM  931   4.531   3.825   4.041  0.0787 -0.0732 -0.1995
  312PW       W  932   4.082   1.066   4.742 -0.1376 -0.0340  0.1382
  312PW      WP  933   4.081   0.953   4.825 -0.1794 -0.0800  0.0764
  312PW      WM  934   4.068   1.092   4.878  0.0400 -0.1373  0.1792
  313PW       W  935   2.971   1.332   0.626  0.0957 -0.4498  0.5323
  313PW      WP  936   2.836   1.367   0.620  0.1292 -0.3248  0.0267
  313PW      WM  937   3.037   1.393   0.518 -0.1220 -0.3894  0.4280
  314PW       W  938   2.697   2.268   3.384  0.0294 -0.1579 -0.3822
  314PW      WP  939   2.569   2.324   3.392  0.0377 -0.1310 -0.4433
  314PW      WM  940   2.835   2.248   3.370  0.1053 -0.0920  0.0889
  315PW       W  941   2.126   1.925   4.504 -0.1412  0.0527  0.1652
  315PW      WP  942   1.988   1.902   4.503 -0.1649  0.1649  0.3604
  315PW      WM  943   2.067   2.015   4.415 -0.2691  0.1232  0.3155
  316PW       W  944   2.594   1.176   3.235 -0.2256  0.1426 -0.0129
  316PW      WP  945   2.628   1.151   3.101 -0.1599 -0.3872  0.0799
  316PW      WM  946   2.473   1.108   3.253  0.1995 -0.6122  1.0632
  317PW       W  947   2.840   4.667   0.669 -0.3653  0.2416  0.1978
  317PW      WP  948   2.863   4.549   0.597  0.4144  0.4075  0.0778
  317PW      WM  949   2.940   4.750   0.616 -0.1832 -0.2107 -0.2597
  318PW       W  950   0.535   2.799   1.620 -0.1370 -0.0192 -0.1594
  318PW      WP  951   0.409   2.745   1.589 -0.4705  0.3039  0.4564
  318PW      WM  952   0.587   2.842   1.742  0.4797 -0.3595 -0.2625
  319PW       W  953   2.103   4.750   0.165 -0.0297  0.0092 -0.1397
  319PW      WP  954   2.033   4.638   0.212 -0.8558  0.3917 -0.2952
  319PW      WM  955   2.090   4.883   0.207 -0.1024  0.1747 -0.6260
  320PW       W  956   2.689   4.469   1.564 -0.0504  0.1413 -0.2008
  320PW      WP  957   2.595   4.522   1.653  0.1371  0.4536 -0.1761
  320PW      WM  958   2.758   4.467   1.686  0.0643  0.2374 -0.2613
  321PW       W  959   3.108   2.047   1.424  0.7147  0.0525 -0.2454
  321PW      WP  960   3.116   2.130   1.312  0.3293  0.1196 -0.2380
  321PW      WM  961   3.015   1.963   1.361  0.5069 -0.1554  0.2758
  322PW       W  962   4.284   0.186   1.309 -0.1013  0.0522 -0.0696
  322PW      WP  963   4.248   0.290   1.396 -0.0273 -0.3026  0.4340
  322PW      WM  964   4.194   0.170   1.203 -0.0591 -0.2773 -0.0647
  323PW       W  965   2.133   4.779   3.288 -0.0605  0.0170  0.1973
  323PW      WP  966   2.004   4.796   3.238 -0.0276 -0.1870  0.0336
  323PW      WM  967   2.250   4.841   3.334  0.0518 -0.2395  0.2723
  324PW       W  968   2.982   2.194   0.977  0.1455 -0.5134  0.2391
  324PW      WP  969   3.099   2.131   0.933  0.1813  0.0192 -0.7001
  324PW      WM  970   3.053   2.216   1.095  0.0730 -0.2209  0.2372
  325PW       W  971   0.697   2.347   1.422  0.2426  0.0461  0.1977
  325PW      WP  972   0.718   2.475   1.369  0.4345 -0.0598  0.0008
  325PW      WM  973   0.567   2.342   1.373  0.1482  0.4871  0.3545
  326PW       W  974   1.507   3.886   1.179  0.2573  0.0987 -0.0734
  326PW      WP  975   1.424   3.903   1.291  0.1149 -0.4349 -0.0726
  326PW      WM  976   1.418   3.905   1.073  0.0169  0.2661  0.1461
  327PW       W  977   1.640   2.468   1.532  0.1093 -0.1303 -0.1958
  327PW      WP  978   1.501   2.472   1.550  0.1242 -0.0629 -0.0883
  327PW      WM  979   1.560   2.549   1.613  0.2756 -0.0251 -0.1313
  328PW       W  980   0.646   4.605   3.631  0.0291 -0.4241  0.0902
  328PW      WP  981   0.703   4.722   3.682  0.2619 -0.1652 -0.6365
  328PW      WM  982   0.532   4.636   3.706  0.1164 -0.1418  0.1182
  329PW       W  983   0.357   3.552   2.691  0.2316  0.2830 -0.0856
  329PW      WP  984   0.313   3.575   2.560 -0.1345  0.4331  0.0517
  329PW      WM  985   0.467   3.467   2.677  0.0633  0.1052 -0.4680
  330PW       W  986   1.240   4.183   4.097 -0.2928  0.1034 -0.0668
  330PW      WP  987   1.170   4.297   4.135 -0.3641 -0.0327  0.2404
  330PW      WM  988   1.377   4.163   4.118 -0.3429 -0.7346 -0.1884
  331PW       W  989   3.480   4.672   1.793  0.1052  0.1471 -0.2821
  331PW      WP  990   3.588   4.663   1.703  0.2804 -0.4533 -0.0602
  331PW      WM  991   3.474   4.548   1.857  0.1241  0.2256 -0.1251
  332PW       W  992   0.808   3.161   1.482 -0.2722 -0.1620  0.2474
  332PW      WP  993   0.801   3.189   1.345 -0.0114 -0.2693  0.2056
  332PW      WM  994   0.941   3.169   1.525 -0.2204 -0.3470  0.1368
  333PW       W  995   2.192   4.392   1.782  0.1201  0.0314  0.5333
  333PW      WP  996   2.116   4.282   1.823  0.1253 -0.2450 -0.0826
  333PW      WM  997   2.324   4.396   1.734  0.1697 -0.5288  0.5608
  334PW       W  998   3.774   1.393   1.184 -0.4453  0.2381  0.2100
  334PW      WP  999   3.865   1.427   1.083 -0.2841  0.2028  0.3376
  334PW      WM 1000   3.881   1.431   1.266  0.0975  0.1790 -0.3877
  335PW       W 1001   1.109   0.772   4.641 -0.5889 -0.0438  0.1957
  335PW      WP 1002   0.974   0.737   4.626 -0.5634 -0.0849  0.0492
  335PW      WM 1003   1.107   0.881   4.553 -0.0674  0.0367  0.2531
  336PW       W 1004   4.180   0.970   0.922 -0.0150  0.1030 -0.0759
  336PW      WP 1005   4.296   1.032   0.874  0.4580 -0.6283 -0.0306
  336PW      WM 1006   4.296   0.988   0.998  0.2249  0.7768 -0.4959
  337PW       W 1007   2.463   4.616   2.907 -0.0461  0.2382  0.0115
  337PW      WP 1008   2.435   4.517   2.811 -0.4786  0.1680  0.1873
  337PW      WM 1009   2.473   4.509   2.996  0.1334  0.0974 -0.1670
  338PW       W 1010   2.229   3.737   1.801  0.1579  0.1865 -0.3463
  338PW      WP 1011   2.134   3.701   1.705  0.0827 -0.0569 -0.1898
  338PW      WM 1012   2.124   3.645   1.807  0.0199  0.3416  0.2255
  339PW       W 1013   2.989   3.858   2.170  0.4044  0.1132 -0.4852
  339PW      WP 1014   3.027   3.800   2.291  0.2878  0.4128 -0.2913
  339PW      WM 1015   3.122   3.884   2.205  0.4480 -0.2955 -0.2795
  340PW       W 1016   4.743   0.281   3.178 -0.0009  0.0720  0.0579
  340PW      WP 1017   4.801   0.375   3.093 -0.2365 -0.1950 -0.4460
  340PW      WM 1018   4.770   0.300   3.314 -0.0516 -0.6589  0.2124
  341PW       W 1019   2.059   0.765   3.758  0.2315 -0.3029 -0.3676
  341PW      WP 1020   2.130   0.846   3.669 -0.0588 -0.0993 -0.4276
  341PW      WM 1021   2.031   0.635   3.803  0.1290 -0.1290  0.1300
  342PW       W 1022   1.657   0.814   2.368 -0.0002  0.1415  0.3447
  342PW      WP 1023   1.759   0.744   2.302 -0.3413 -0.0350 -0.0390
  342PW      WM 1024   1.557   0.716   2.357  0.0537  0.1148 -0.1678
  343PW       W 1025   0.157   4.507   2.243  0.2911  0.2808  0.0127
  343PW      WP 1026   0.080   4.605   2.307  0.1107  0.1855 -0.0507
  343PW      WM 1027   0.219   4.388   2.282  0.1884  0.1683 -0.1519
  344PW       W 1028   0.694   0.873   0.195 -0.4320 -0.0052  0.1073
  344PW      WP 1029   0.651   0.824   0.319 -0.7793  0.2042  0.0818
  344PW      WM 1030   0.672   1.012   0.189  0.1040  0.1001 -0.4496
  345PW       W 1031   3.809   3.749   0.285  0.4323  0.2435  0.4489
  345PW      WP 1032   3.875   3.819   0.184 -0.3071  0.1388 -0.2080
  345PW      WM 1033   3.679   3.801   0.292  0.3344  0.1857 -0.2458
  346PW       W 1034   0.205   2.408   0.179 -0.3264 -0.1076  0.2117
  346PW      WP 1035   0.130   2.342   0.080  0.2246 -0.0550 -0.3002
  346PW      WM 1036   0.163   2.330   0.288  0.3655 -0.4575  0.2841
  347PW       W 1037   1.273   2.186   4.729  0.1487  0.4941  0.3378
  347PW      WP 1038   1.161   2.220   4.652 -0.0949 -0.1177  0.3679
  347PW      WM 1039   1.362   2.214   4.624 -0.1819  0.1351 -0.0800
  348PW       W 1040   3.894   2.714   2.974 -0.4136  0.1532 -0.3326
  348PW      WP 1041   3.810   2.825   2.985 -0.3600  0.2130 -0.5044
  348PW      WM 1042   3.988   2.690   2.873 -0.4350 -0.5280 -0.2394
  349PW       W 1043   3.656   3.922   4.614 -0.0559  0.0714 -0.2439
  349PW      WP 1044   3.681   3.889   4.480 -0.0373 -0.2511 -0.1694
  349PW      WM 1045   3.722   3.844   4.710 -0.3000  0.1794  0.0260
  350PW       W 1046   3.065   2.647   3.716  0.2817 -0.2118  0.0261
  350PW      WP 1047   3.138   2.542   3.774  0.0808 -0.1893  0.3473
  350PW      WM 1048   3.114   2.752   3.638  0.1495  0.1453  0.3883
  351PW       W 1049   1.597   4.255   2.788  0.0893 -0.3538  0.0472
  351PW      WP 1050   1.593   4.252   2.648  0.0965  0.1322  0.0203
  351PW      WM 1051   1.625   4.260   2.925  0.6613 -0.2202 -0.0492
  353PW       W 1055   1.037   2.984   3.145  0.4394 -0.0203 -0.1664
  353PW      WP 1056   0.982   3.108   3.108  0.0108 -0.1234  0.0604
  353PW      WM 1057   0.936   2.898   3.102  0.5084 -0.5383  0.5427
  354PW       W 1058   1.907   1.937   0.709 -0.1248 -0.2791  0.0508
  354PW      WP 1059   2.020   1.941   0.627  0.1003 -0.1808  0.3487
  354PW      WM 1060   1.798   2.025   0.712  0.1121  0.0319 -0.0032
  355PW       W 1061   0.791   0.770   1.754 -0.0013 -0.3304  0.3632
  355PW      WP 1062   0.841   0.757   1.884 -0.0679 -0.0394  0.4251
  355PW      WM 1063   0.662   0.719   1.730 -0.1270  0.0453  0.1588
  356PW       W 1064   3.098   3.029   4.419  0.2033 -0.1151  0.2840
  356PW      WP 1065   3.180   3.094   4.326 -0.5851  0.4583 -0.1329
  356PW      WM 1066   3.124   2.893   4.395  0.0538 -0.0980 -0.0289
  357PW       W 1067   3.940   3.493   0.717  0.0467  0.5978 -0.3307
  357PW      WP 1068   4.038   3.579   0.768  0.0916  0.4209 -0.1020
  357PW      WM 1069   3.809   3.540   0.736 -0.4844 -0.6430  0.2182
  358PW       W 1070   2.379   3.485   4.771  0.1071 -0.1556 -0.2820
  358PW      WP 1071   2.325   3.462   4.898 -0.4617 -0.1123 -0.4888
  358PW      WM 1072   2.395   3.388   4.671 -0.1385 -0.3827 -0.1136
  359PW       W 1073   0.309   1.773   0.037 -0.5406 -0.1560 -0.2077
  359PW      WP 1074   0.283   1.737   0.170 -0.0647  0.4269  0.0960
  359PW      WM 1075   0.187   1.737  -0.022 -0.4494 -0.3265 -0.2996
  360PW       W 1076   1.347   2.081   1.775  0.0319 -0.0357 -0.2452
  360PW      WP 1077   1.222   2.047   1.722 -0.1022  0.0958 -0.0297
  360PW      WM 1078   1.272   2.156   1.866 -0.1531 -0.3145 -0.1562
  361PW       W 1079   2.635   1.838   4.207 -0.3542 -0.1343  0.1361
  361PW      WP 1080   2.528   1.773   4.144 -0.0681 -0.1405 -0.4024
  361PW      WM 1081   2.680   1.859   4.076  0.2072 -0.0709  0.3135
  362PW       W 1082   0.850   4.061   0.524  0.0461 -0.3137  0.1653
  362PW      WP 1083   0.953   4.072   0.429 -0.0183  0.5027  0.1192
  362PW      WM 1084   0.879   4.171   0.605  0.3080 -0.2388 -0.0183
  363PW       W 1085   1.251   4.359   3.137  0.1571 -0.0640  0.2808
  363PW      WP 1086   1.234   4.220   3.123 -0.5620 -0.0146  0.2956
  363PW      WM 1087   1.232   4.471   3.218  0.0980  0.1654 -0.0291
  364PW       W 1088   1.067   1.411   1.697  0.1997 -0.0612  0.4309
  364PW      WP 1089   0.957   1.422   1.783 -0.3033 -0.1968 -0.1299
  364PW      WM 1090   1.110   1.283   1.659 -0.4441 -0.1812 -0.0653
  365PW       W 1091   1.826   4.313   3.204  0.2977 -0.0363  0.1508
  365PW      WP 1092   1.738   4.264   3.108  0.2544  0.4349 -0.0758
  365PW      WM 1093   1.761   4.233   3.299  0.0246 -0.1210 -0.0946
  366PW       W 1094   1.064   1.642   0.563  0.3807 -0.0516  0.0093
  366PW      WP 1095   1.187   1.610   0.620  0.6502  0.2032 -0.3834
  366PW      WM 1096   1.071   1.620   0.425  0.2526  0.3558 -0.0759
  367PW       W 1097   3.921   0.652   2.101  0.4830 -0.0107 -0.0444
  367PW      WP 1098   3.877   0.741   2.200  0.7585  0.2814 -0.1643
  367PW      WM 1099   3.913   0.639   1.962 -0.8023 -0.0195 -0.0818
  368PW       W 1100   0.493   0.306   1.932 -0.2627  0.0407  0.2377
  368PW      WP 1101   0.445   0.398   2.025  0.0190  0.3709  0.0804
  368PW      WM 1102   0.622   0.352   1.960 -0.1874  0.0066 -0.0225
  369PW       W 1103   0.789   3.385   3.014 -0.3498 -0.1235 -0.0491
  369PW      WP 1104   0.694   3.392   3.116  0.1031  0.0719  0.4040
  369PW      WM 1105   0.887   3.361   3.111 -0.2829  0.0233 -0.0762
  370PW       W 1106   1.245   4.547   0.691  0.1118  0.2504  0.0054
  370PW      WP 1107   1.271   4.587   0.560 -0.0319 -0.7258 -0.4039
  370PW      WM 1108   1.251   4.538   0.831  0.2270  0.2660  0.0035
  371PW       W 1109   1.623   0.496   3.758 -0.1409  0.0755  0.0575
  371PW      WP 1110   1.679   0.369   3.749 -0.3072 -0.0087  0.1545
  371PW      WM 1111   1.511   0.579   3.773 -0.0819  0.1196  0.3031
  372PW       W 1112   2.516   0.025   3.621  0.2131 -0.4620 -0.2099
  372PW      WP 1113   2.400   0.051   3.547  0.2117 -0.0719 -0.0929
  372PW      WM 1114   2.568   0.073   3.741 -0.2376 -0.1010 -0.1293
  373PW       W 1115   1.645   1.479   4.161  0.4680 -0.1147  0.1454
  373PW      WP 1116   1.522   1.415   4.177  0.0915  0.4579 -0.1196
  373PW      WM 1117   1.754   1.392   4.175  0.2430 -0.3852  0.3293
  374PW       W 1118   3.659   1.495   2.488 -0.2447  0.1559  0.4908
  374PW      WP 1119   3.741   1.400   2.550 -0.3754 -0.2922  0.0527
  374PW      WM 1120   3.616   1.517   2.619  0.0916  0.1498  0.6122
  375PW       W 1121   1.855   1.431   3.752 -0.2106  0.1188 -0.2910
  375PW      WP 1122   1.953   1.457   3.848 -0.5918 -0.1665  0.2270
  375PW      WM 1123   1.739   1.498   3.793  0.0040  0.3613 -0.0394
  376PW       W 1124   1.729   3.073   3.653  0.4642  0.1655  0.1894
  376PW      WP 1125   1.735   3.128   3.781 -0.4446  0.2081  0.2758
  376PW      WM 1126   1.631   3.079   3.553 -0.0501  0.1979  0.6463
  377PW       W 1127   1.953   1.166   1.522  0.1240 -0.2216  0.4765
  377PW      WP 1128   1.819   1.125   1.523  0.1317 -0.2880  0.1363
  377PW      WM 1129   1.851   1.262   1.529  0.3180  0.1050 -0.2291
  378PW       W 1130   1.793   0.569   4.344  0.2604 -0.1826 -0.1006
  378PW      WP 1131   1.710   0.459   4.316 -0.3143  0.0288  0.5024
  378PW      WM 1132   1.782   0.549   4.482  0.2047 -0.1294 -0.0966
  379PW       W 1133   3.761   3.743   3.192 -0.0385 -0.0246  0.1049
  379PW      WP 1134   3.838   3.629   3.164 -0.2856 -0.1085 -0.3031
  379PW      WM 1135   3.636   3.783   3.239 -0.1520  0.2047 -0.3413
  380PW       W 1136   3.701   1.366   0.130 -0.2290 -0.1650  0.0187
  380PW      WP 1137   3.585   1.359   0.208 -0.1086  0.3083  0.2765
  380PW      WM 1138   3.713   1.496   0.081  0.3488 -0.0607  0.3496
  381PW       W 1139   3.722   3.183   1.669 -0.0546  0.0670  0.0847
  381PW      WP 1140   3.798   3.203   1.553 -0.4964  0.0887 -0.2300
  381PW      WM 1141   3.823   3.202   1.764 -0.1258 -0.3256  0.2553
  382PW       W 1142   1.252   2.735   4.506  0.1757  0.3255 -0.3203
  382PW      WP 1143   1.338   2.706   4.400  0.1613  0.0338 -0.2612
  382PW      WM 1144   1.186   2.827   4.589  0.2814  0.1361 -0.0050
  383PW       W 1145   1.888   0.773   0.375  0.2427  0.2648 -0.0606
  383PW      WP 1146   1.957   0.867   0.452  0.1963  0.1668  0.1057
  383PW      WM 1147   2.002   0.719   0.435 -0.0247 -0.0164  0.2396
  384PW       W 1148   0.838   3.804   1.488  0.2667  0.1624  0.2158
  384PW      WP 1149   0.973   3.834   1.466  0.2582 -0.1901 -0.8977
  384PW      WM 1150   0.774   3.927   1.513  0.2309  0.1635  0.1256
  385PW       W 1151   0.271   1.998   3.015 -0.1919 -0.4592 -0.2152
  385PW      WP 1152   0.188   2.084   2.940  0.1947  0.2266  0.0521
  385PW      WM 1153   0.227   1.895   3.099 -0.0453 -0.2825  0.0942
  386PW       W 1154   3.398   3.811   2.900 -0.0533  0.5945  0.4423
  386PW      WP 1155   3.279   3.883   2.920  0.1933  0.9367  0.8705
  386PW      WM 1156   3.388   3.835   2.763 -0.1030  0.3927  0.4068
  387PW       W 1157   3.661   3.086   2.978  0.1977  0.1694  0.0542
  387PW      WP 1158   3.554   3.141   3.050  0.0410 -0.4773  0.3964
  387PW      WM 1159   3.733   2.968   2.956 -0.0062  0.0743 -0.1336
  388PW       W 1160   0.884   0.416   2.980  0.2436  0.2785  0.2297
  388PW      WP 1161   0.844   0.469   2.857 -0.1435  0.1311  0.2773
  388PW      WM 1162   0.864   0.301   3.057 -0.1168  0.1063 -0.0898
  389PW       W 1163   0.887   2.848   1.963 -0.5138 -0.0172  0.3288
  389PW      WP 1164   0.783   2.841   1.870 -0.3203 -0.6172  0.1085
  389PW      WM 1165   0.850   2.874   2.096 -0.2462  0.2303  0.3651
  390PW       W 1166   3.424   3.387   3.374 -0.2119  0.3136  0.2714
  390PW      WP 1167   3.310   3.345   3.444 -0.2402 -0.2877 -0.0671
  390PW      WM 1168   3.373   3.497   3.304 -0.2723 -0.0054 -0.2368
  391PW       W 1169   3.333   0.290   0.143  0.0028 -0.3999  0.1609
  391PW      WP 1170   3.303   0.387   0.240  0.3467 -0.2796  0.1585
  391PW      WM 1171   3.307   0.163   0.088  0.5357 -0.4341 -0.0711
  392PW       W 1172   0.501   3.240   4.648  0.1476  0.1755 -0.1824
  392PW      WP 1173   0.622   3.303   4.619  0.3941 -0.2875 -0.2510
  392PW      WM 1174   0.451   3.239   4.779  0.3016  0.5689 -0.1055
  393PW       W 1175   2.302   0.318   2.907 -0.3770  0.1497 -0.8207
  393PW      WP 1176   2.264   0.453   2.916  0.2701  0.3538 -0.2345
  393PW      WM 1177   2.435   0.361   2.918 -0.2789 -0.1726  0.0659
  394PW       W 1178   3.940   4.679   4.605 -0.1376  0.1021 -0.3749
  394PW      WP 1179   4.050   4.599   4.639 -0.0506  0.4412  0.3090
  394PW      WM 1180   3.936   4.814   4.639 -0.5182  0.1187 -0.4481
  395PW       W 1181   0.957   2.480   3.490  0.0600 -0.1691 -0.4435
  395PW      WP 1182   1.051   2.579   3.521 -0.1529 -0.1583  0.4325
  395PW      WM 1183   0.924   2.462   3.625  0.1277 -0.2969 -0.4426
  396PW       W 1184   1.566   1.492   1.585  0.5238  0.5325  0.3638
  396PW      WP 1185   1.699   1.450   1.576  0.5059  0.4152  0.5762
  396PW      WM 1186   1.554   1.552   1.459  0.1485 -0.2316 -0.0295
  397PW       W 1187   3.926   1.903   2.168  0.1316 -0.3860 -0.1424
  397PW      WP 1188   3.986   2.027   2.194 -0.4134 -0.1779  0.3475
  397PW      WM 1189   4.062   1.901   2.137  0.0761  0.0044 -0.5089
  398PW       W 1190   3.211   1.208   1.059 -0.2735 -0.0974 -0.1637
  398PW      WP 1191   3.195   1.331   0.995 -0.1761 -0.0932 -0.1821
  398PW      WM 1192   3.258   1.105   0.976  0.4554 -0.0622  0.1292
  399PW       W 1193   0.840   2.148   0.805  0.2487 -0.1683  0.2990
  399PW      WP 1194   0.873   2.141   0.669  0.4406  0.2202  0.3119
  399PW      WM 1195   0.874   2.124   0.939 -0.1126 -0.1759  0.4003
  400PW       W 1196   4.081   1.873   4.402  0.0779 -0.1372  0.1497
  400PW      WP 1197   4.116   1.737   4.394 -0.6482 -0.3654  0.1397
  400PW      WM 1198   3.972   1.917   4.326  0.2897  0.8244  0.2754
  401PW       W 1199   0.015   3.566   3.487  0.3096  0.1955  0.2576
  401PW      WP 1200  -0.095   3.482   3.466  0.4975  0.0162 -0.0984
  401PW      WM 1201   0.121   3.494   3.430  0.2030  0.3218 -0.1334
  402PW       W 1202   3.447   1.113   1.607  0.3175  0.1732 -0.1574
  402PW      WP 1203   3.381   1.236   1.595 -0.0540  0.0842  0.4963
  402PW      WM 1204   3.471   0.998   1.684  0.1182  0.4000  0.2742
  403PW       W 1205   4.629   3.326   2.829 -0.4850 -0.2164 -0.6494
  403PW      WP 1206   4.637   3.280   2.961 -0.1268 -0.0134 -0.5896
  403PW      WM 1207   4.594   3.194   2.862 -0.6614 -0.0775 -0.2154
  404PW       W 1208   4.283   2.482   1.303 -0.4170 -0.2781 -0.1724
  404PW      WP 1209   4.164   2.541   1.349  0.0581  0.5141  0.2665
  404PW      WM 1210   4.330   2.609   1.266 -0.1447 -0.1324  0.5233
  405PW       W 1211   4.275   3.684   2.976  0.4202  0.3061 -0.0166
  405PW      WP 1212   4.185   3.676   2.869  0.0100  0.4603  0.2898
  405PW      WM 1213   4.271   3.545   2.991 -0.4620  0.2548 -0.1405
  406PW       W 1214   0.910   0.994   3.690  0.2438 -0.1941 -0.6496
  406PW      WP 1215   0.978   1.093   3.763 -0.5458 -0.1427  0.2010
  406PW      WM 1216   1.045   0.965   3.667  0.4333  0.2295 -0.2343
  407PW       W 1217   1.187   3.640   4.091 -0.1697  0.1736  0.0170
  407PW      WP 1218   1.056   3.657   4.042 -0.1133  0.2380 -0.1182
  407PW      WM 1219   1.181   3.541   4.189  0.0843 -0.1529 -0.2745
  408PW       W 1220   0.531   0.811   1.100 -0.0686 -0.2977  0.5171
  408PW      WP 1221   0.643   0.882   1.145 -0.3819  0.3019  0.4533
  408PW      WM 1222   0.420   0.888   1.063  0.2353 -0.0337  0.0590
  409PW       W 1223   3.823   4.233   1.796 -0.2053 -0.0607 -0.1089
  409PW      WP 1224   3.896   4.216   1.914 -0.2858 -0.3350 -0.0917
  409PW      WM 1225   3.798   4.183   1.668  0.1093  0.2109 -0.2926
  410PW       W 1226   0.000   2.530   2.410 -0.3996  0.1023  0.2237
  410PW      WP 1227   0.030   2.446   2.518 -0.0415  0.0988  0.1353
  410PW      WM 1228   0.058   2.652   2.450 -0.0976  0.1036 -0.1536
  411PW       W 1229   1.624   3.584   3.586  0.4739 -0.8260 -0.2532
  411PW      WP 1230   1.544   3.619   3.477 -0.1408 -0.2551  0.2921
  411PW      WM 1231   1.718   3.668   3.525 -0.0040  0.1148  0.1010
  412PW       W 1232   0.579   0.565   3.863 -0.0124 -0.1223 -0.0008
  412PW      WP 1233   0.650   0.559   3.743  0.3457  0.5285  0.1327
  412PW      WM 1234   0.447   0.611   3.870 -0.0349 -0.1894  0.0178
  413PW       W 1235   2.845   3.992   4.042  0.0124 -0.3972  0.1068
  413PW      WP 1236   2.848   4.023   3.905 -0.0917 -0.0015  0.1814
  413PW      WM 1237   2.773   3.976   4.161 -0.3703  0.1635 -0.0062
  414PW       W 1238   3.282   4.253   4.061  0.0249  0.2003 -0.5952
  414PW      WP 1239   3.179   4.286   3.973 -0.3717 -0.4069 -0.4204
  414PW      WM 1240   3.232   4.131   4.014  0.0610 -0.1331  0.1060
  415PW       W 1241   2.505   4.322   4.209  0.2756  0.2817  0.2198
  415PW      WP 1242   2.442   4.278   4.326  0.3418 -0.0258  0.1491
  415PW      WM 1243   2.617   4.335   4.292  0.1480 -0.3606  0.5577
  416PW       W 1244   1.395   1.660   3.459  0.0431 -0.1089  0.1791
  416PW      WP 1245   1.372   1.715   3.586 -0.1245 -0.3234  0.2501
  416PW      WM 1246   1.289   1.602   3.387  0.0380  0.1789 -0.0615
  417PW       W 1247   0.551   0.499   4.656  0.2915 -0.1438  0.4426
  417PW      WP 1248   0.537   0.515   4.518  0.1680  0.3705  0.4929
  417PW      WM 1249   0.415   0.468   4.655  0.3339 -0.3656  0.6182
  418PW       W 1250   0.804   1.963   4.044  0.6084  0.3993  0.2090
  418PW      WP 1251   0.693   2.022   4.106 -0.0488 -0.3507 -0.0648
  418PW      WM 1252   0.850   1.959   3.912 -0.1780 -0.1554 -0.1298
  419PW       W 1253   3.864   4.670   1.542 -0.4863  0.8681 -0.4492
  419PW      WP 1254   3.992   4.676   1.484 -0.0463  0.5861  0.3494
  419PW      WM 1255   3.763   4.621   1.625  0.4025 -0.6410  0.1380
  420PW       W 1256   3.075   1.985   4.335 -0.1457  0.2517 -0.3186
  420PW      WP 1257   3.030   1.857   4.369  0.0142  0.2226 -0.2024
  420PW      WM 1258   3.126   2.026   4.458 -0.0024 -0.3314 -0.1531
  421PW       W 1259   3.043   1.033   4.537  0.6852  0.1270 -0.2055
  421PW      WP 1260   2.965   1.120   4.615  0.4398 -0.1265 -0.1507
  421PW      WM 1261   3.112   1.076   4.423  0.5587 -0.2804 -0.4576
  422PW       W 1262   3.453   0.573   2.180 -0.3185  0.2797  0.0804
  422PW      WP 1263   3.338   0.642   2.139 -0.4938  0.3666  0.6356
  422PW      WM 1264   3.435   0.436   2.205 -0.2294  0.2639  0.0640
  423PW       W 1265   2.294   2.504   2.219  0.1413 -0.1782  0.1500
  423PW      WP 1266   2.365   2.624   2.204  0.2647 -0.2905 -0.3852
  423PW      WM 1267   2.236   2.505   2.346  0.0650  0.1793  0.1239
  424PW       W 1268   3.064   4.156   2.988  0.3581  0.0409 -0.2805
  424PW      WP 1269   3.146   4.189   2.879 -0.0857  0.0103 -0.6532
  424PW      WM 1270   2.996   4.069   3.074 -0.0597  0.0108 -0.6115
  425PW       W 1271   1.796   3.388   1.729 -0.1983  0.2182 -0.4986
  425PW      WP 1272   1.900   3.460   1.668  0.4329  0.0057  0.1856
  425PW      WM 1273   1.775   3.270   1.657  0.8891 -0.1648 -0.3681
  426PW       W 1274   0.851   1.473   4.152 -0.1452 -0.0790 -0.1902
  426PW      WP 1275   0.930   1.359   4.166  0.0084  0.0233 -0.2017
  426PW      WM 1276   0.828   1.477   4.290 -0.3005  0.0444 -0.2170
  427PW       W 1277   1.040   0.224   0.610 -0.2341  0.1126  0.2098
  427PW      WP 1278   0.973   0.204   0.489 -0.2957  0.3360  0.2034
  427PW      WM 1279   1.076   0.179   0.737  0.1569 -0.3510 -0.0308
  428PW       W 1280   1.029   2.697   0.482  0.1735 -0.0224  0.0628
  428PW      WP 1281   0.961   2.578   0.452  0.4521 -0.2677  0.3318
  428PW      WM 1282   1.040   2.833   0.509  0.3196 -0.0237  0.0194
  429PW       W 1283   1.099   4.654   2.039 -0.4231  0.2037  0.0124
  429PW      WP 1284   1.070   4.783   1.992  0.2073  0.2027 -0.5266
  429PW      WM 1285   1.011   4.545   2.049 -0.2705  0.0912  0.1916
  430PW       W 1286   3.651   1.693   2.884  0.7978 -0.0646 -0.3196
  430PW      WP 1287   3.624   1.637   2.758  0.4290 -0.0966 -0.2378
  430PW      WM 1288   3.703   1.785   2.976 -0.2885  0.5800 -0.1842
  431PW       W 1289   0.730   2.232   3.105 -0.0540  0.0338 -0.2307
  431PW      WP 1290   0.828   2.265   3.011  0.1229  0.3467  0.0385
  431PW      WM 1291   0.660   2.207   2.987 -0.5347 -0.4359  0.1067
  432PW       W 1292   3.021   3.940   1.692 -0.1446 -0.2716 -0.1680
  432PW      WP 1293   3.152   3.980   1.723 -0.3444  0.1720  0.2345
  432PW      WM 1294   2.918   3.994   1.770  0.3943  0.1482  0.3511
  433PW       W 1295   3.650   0.737   4.207 -0.2387  0.0025  0.3922
  433PW      WP 1296   3.779   0.725   4.260 -0.0403  0.1228 -0.0255
  433PW      WM 1297   3.631   0.806   4.087 -0.0397 -0.2375  0.2114
  434PW       W 1298   3.902   4.254   0.104 -0.0093 -0.2333  0.5554
  434PW      WP 1299   4.038   4.226   0.125  0.0304 -0.6134  0.0077
  434PW      WM 1300   3.815   4.330   0.183 -0.6352 -0.0192 -0.2063
  435PW       W 1301   0.799   2.503   0.117 -0.2569 -0.1439  0.0998
  435PW      WP 1302   0.837   2.473  -0.015  0.2107 -0.0221  0.1880
  435PW      WM 1303   0.810   2.508   0.257 -0.3108  0.1748  0.0992
  436PW       W 1304   1.629   1.838   4.530  0.3115  0.0121  0.3572
  436PW      WP 1305   1.716   1.811   4.424  0.0994  0.2468  0.1058
  436PW      WM 1306   1.767   1.820   4.518  0.2809 -0.0233 -0.4238
  437PW       W 1307   2.200   1.107   2.051 -0.0901 -0.2536  0.0484
  437PW      WP 1308   2.333   1.077   2.081  0.1974  0.3822 -0.3695
  437PW      WM 1309   2.151   1.205   2.139 -0.2806 -0.0903 -0.2220
  438PW       W 1310   3.144   2.294   1.927  0.0101 -0.0154 -0.1167
  438PW      WP 1311   3.256   2.257   2.003 -0.2146 -0.0856  0.1967
  438PW      WM 1312   3.112   2.160   1.902 -0.1641 -0.0037  0.0321
  439PW       W 1313   0.528   2.409   4.096 -0.2693  0.7604  0.2091
  439PW      WP 1314   0.516   2.440   3.960 -0.4028  0.2370  0.0777
  439PW      WM 1315   0.479   2.383   4.225 -0.2148 -1.0007  0.1085
  440PW       W 1316   3.210   2.107   4.743  0.0070  0.2354 -0.4193
  440PW      WP 1317   3.168   2.075   4.614  0.0841 -0.0180 -0.3881
  440PW      WM 1318   3.315   2.159   4.821 -0.0020 -0.1107 -0.1499
  441PW       W 1319   0.406   1.444   1.922  0.0820 -0.0706  0.1275
  441PW      WP 1320   0.350   1.442   1.794 -0.0907  0.4355  0.1733
  441PW      WM 1321   0.473   1.324   1.950 -0.2272 -0.1428  0.7426
  442PW       W 1322   0.727   0.483   2.502 -0.4070 -0.0804  0.0717
  442PW      WP 1323   0.672   0.354   2.501 -0.2629 -0.1450  0.1510
  442PW      WM 1324   0.783   0.497   2.629 -0.0702 -0.0661 -0.0670
  443PW       W 1325   1.926   2.716   1.993 -0.0627 -0.1479  0.1385
  443PW      WP 1326   1.909   2.804   2.101 -0.0051  0.1008 -0.0456
  443PW      WM 1327   1.804   2.714   1.924 -0.2226 -0.1549  0.4098
  444PW       W 1328   2.833   1.449   1.284  0.2324 -0.2963 -0.0614
  444PW      WP 1329   2.801   1.354   1.187 -0.4573 -0.4509  0.2494
  444PW      WM 1330   2.915   1.540   1.217  0.0128 -0.1179 -0.1014
  445PW       W 1331   2.293   4.311   3.245 -0.2544  0.3388 -0.3694
  445PW      WP 1332   2.340   4.307   3.114  0.1416  0.2031 -0.2365
  445PW      WM 1333   2.351   4.284   3.370  0.0145 -0.1343 -0.5691
  446PW       W 1334   2.379   0.848   4.228 -0.0835 -0.0034  0.1841
  446PW      WP 1335   2.435   0.919   4.335  0.0427  0.0667  0.0732
  446PW      WM 1336   2.390   0.708   4.222 -0.4272 -0.0399  0.2070
  447PW       W 1337   1.823   2.637   3.481  0.1104  0.2014  0.2628
  447PW      WP 1338   1.853   2.501   3.497  0.0276  0.1765  0.2132
  447PW      WM 1339   1.903   2.665   3.370 -0.1529 -0.2456 -0.0710
  448PW       W 1340   3.050   1.496   4.104 -0.2578  0.1550  0.2285
  448PW      WP 1341   2.934   1.524   4.031  0.0898  0.3785 -0.2973
  448PW      WM 1342   3.008   1.573   4.214 -0.0790  0.1874  0.2772
  449PW       W 1343   2.829   2.352   0.199 -0.0338  0.5021 -0.3286
  449PW      WP 1344   2.782   2.303   0.322  0.0725 -0.3622 -0.5641
  449PW      WM 1345   2.933   2.382   0.287 -0.0887 -0.0038 -0.0493
  450PW       W 1346   0.944   0.967   3.066  0.1560 -0.4546  0.1747
  450PW      WP 1347   0.834   0.935   3.146  0.2684 -0.4956  0.3167
  450PW      WM 1348   0.986   0.850   3.131  0.2737 -0.3913  0.2157
  451PW       W 1349   4.272   0.626   0.053  0.4781  0.3958 -0.3344
  451PW      WP 1350   4.306   0.493   0.080  0.3263  0.3508 -0.3560
  451PW      WM 1351   4.170   0.634  -0.042  0.1129  0.0054 -0.0140
  452PW       W 1352   2.507   0.435   0.729  0.0787 -0.0984 -0.4595
  452PW      WP 1353   2.368   0.426   0.716 -0.0812  0.1580  0.4017
  452PW      WM 1354   2.639   0.448   0.686  0.0176  0.4971 -0.5574
  453PW       W 1355   2.610   2.701   2.648 -0.2593 -0.3778 -0.2623
  453PW      WP 1356   2.504   2.775   2.701  0.1997 -0.0297  0.2966
  453PW      WM 1357   2.636   2.564   2.652  0.0982 -0.3180 -0.1247
  454PW       W 1358   2.166   3.496   2.514 -0.1062  0.1238 -0.1821
  454PW      WP 1359   2.187   3.541   2.644  0.0823 -0.3548 -0.0253
  454PW      WM 1360   2.153   3.390   2.423  0.2407 -0.1565  0.0654
  455PW       W 1361   4.323   1.030   2.127 -0.1402 -0.0278  0.3771
  455PW      WP 1362   4.267   0.973   2.013 -0.1247 -0.0200  0.3655
  455PW      WM 1363   4.436   0.951   2.152 -0.1204 -0.1051  0.0809
  456PW       W 1364   4.662   3.349   3.939  0.1606  0.5030 -0.6325
  456PW      WP 1365   4.572   3.252   3.893 -0.4476  0.7882 -0.1901
  456PW      WM 1366   4.565   3.436   3.991  0.0085 -0.0444  0.1909
  457PW       W 1367   3.172   0.568   4.463 -0.3568  0.1290 -0.2300
  457PW      WP 1368   3.235   0.660   4.547  0.0789 -0.1010 -0.2783
  457PW      WM 1369   3.092   0.584   4.577  0.1654  0.4183  0.1394
  458PW       W 1370   3.579   2.365   0.094 -0.1253 -0.0006 -0.3053
  458PW      WP 1371   3.439   2.354   0.089 -0.1275 -0.4168  0.0613
  458PW      WM 1372   3.638   2.477   0.034  0.0299  0.3430  0.3819
  459PW       W 1373   2.171   1.166   0.210  0.4109 -0.2944 -0.3343
  459PW      WP 1374   2.175   1.268   0.114 -0.4458 -0.3771 -0.5338
  459PW      WM 1375   2.214   1.139   0.341 -0.4005 -0.2132  0.0105
  460PW       W 1376   1.539   4.781   4.585 -0.1535  0.0270 -0.2205
  460PW      WP 1377   1.476   4.787   4.710 -0.2247  0.4152 -0.2608
  460PW      WM 1378   1.512   4.656   4.529 -0.1490 -0.2087  0.2565
  461PW       W 1379   0.354   4.466   2.699  0.0881 -0.1157  0.3270
  461PW      WP 1380   0.256   4.453   2.599  0.3417  0.1083  0.0318
  461PW      WM 1381   0.438   4.549   2.773  0.0270 -0.2094  0.5087
  462PW       W 1382   4.241   0.385   2.942 -0.0939  0.5124 -0.1343
  462PW      WP 1383   4.233   0.246   2.927 -0.1114  0.4339  0.3943
  462PW      WM 1384   4.222   0.438   2.814  0.5962 -0.0740 -0.5552
  463PW       W 1385   0.041   2.783   0.552  0.2038  0.5875 -0.1745
  463PW      WP 1386   0.053   2.726   0.679 -0.3375  0.1403 -0.2863
  463PW      WM 1387  -0.037   2.893   0.513 -0.1600  0.3596 -0.1366
  464PW       W 1388   0.149   1.690   3.381 -0.3559  0.0990 -0.1232
  464PW      WP 1389   0.244   1.587   3.374 -0.0170  0.3754  0.0642
  464PW      WM 1390   0.245   1.689   3.484 -0.1310  0.0917 -0.3238
  465PW       W 1391   1.004   1.483   2.902  0.2508 -0.0332 -0.4083
  465PW      WP 1392   0.868   1.507   2.879  0.1937 -0.0262 -0.1094
  465PW      WM 1393   1.095   1.391   2.850 -0.0273 -0.1516 -0.7201
  466PW       W 1394   1.646   1.229   0.336  0.0529  0.4630 -0.4751
  466PW      WP 1395   1.595   1.114   0.275 -0.3032  0.3807 -0.0702
  466PW      WM 1396   1.724   1.149   0.422 -0.7665  0.4223  0.3970
  467PW       W 1397   0.270   3.618   3.889 -0.2273  0.3315 -0.2027
  467PW      WP 1398   0.250   3.668   4.018 -0.0734  0.4905 -0.2363
  467PW      WM 1399   0.307   3.485   3.862 -0.2842  0.3476 -0.3672
  468PW       W 1400   0.163   2.752   1.920  0.2407  0.1301 -0.3044
  468PW      WP 1401   0.051   2.733   2.003  0.4520  0.2862  0.0406
  468PW      WM 1402   0.121   2.878   1.966 -0.1745  0.0726 -0.4786
  469PW       W 1403   4.704   0.470   2.747  0.0768 -0.2005 -0.0831
  469PW      WP 1404   4.669   0.605   2.749 -0.3158 -0.2680  0.5779
  469PW      WM 1405   4.724   0.479   2.885 -0.4980 -0.4915  0.0544
  470PW       W 1406   3.119   0.960   2.030  0.0805  0.1116 -0.5021
  470PW      WP 1407   3.058   0.976   1.906 -0.0890 -0.1691 -0.4646
  470PW      WM 1408   3.244   0.897   2.041 -0.0017 -0.0126  0.2600
  471PW       W 1409   3.032   0.433   1.964  0.2996  0.1208 -0.0508
  471PW      WP 1410   2.913   0.402   2.032 -0.0390  0.6513 -0.3307
  471PW      WM 1411   3.028   0.327   1.872  0.1440  0.3128 -0.2772
  472PW       W 1412   2.702   0.355   4.551  0.2250 -0.1634  0.1355
  472PW      WP 1413   2.816   0.432   4.527  0.3476 -0.3087  0.2334
  472PW      WM 1414   2.624   0.413   4.651 -0.4710 -0.3678 -0.2192
  473PW       W 1415   2.471   1.150   1.634 -0.6124  0.0402  0.0606
  473PW      WP 1416   2.416   1.075   1.529  0.0265  0.3328 -0.5701
  473PW      WM 1417   2.437   1.285   1.637 -0.0369  0.2111  0.2963
  474PW       W 1418   4.508   1.120   3.444 -0.2011 -0.2472  0.0286
  474PW      WP 1419   4.521   1.024   3.545  0.1907  0.1666  0.4215
  474PW      WM 1420   4.490   1.099   3.307  0.2110 -0.2253 -0.0413
  475PW       W 1421   4.631   2.786   2.811 -0.0330  0.0682 -0.4387
  475PW      WP 1422   4.691   2.909   2.839  0.2695 -0.1665  0.1194
  475PW      WM 1423   4.674   2.670   2.877 -0.4280  0.0691 -0.1409
  476PW       W 1424   3.497   2.802   0.406 -0.1930 -0.1240  0.3083
  476PW      WP 1425   3.492   2.768   0.542 -0.3429 -0.7910  0.1697
  476PW      WM 1426   3.429   2.923   0.388  0.2069  0.1031  0.2054
  477PW       W 1427   2.835   0.670   3.335 -0.4664 -0.0465  0.5910
  477PW      WP 1428   2.737   0.570   3.326 -0.1438 -0.3650  0.1074
  477PW      WM 1429   2.865   0.785   3.408 -0.1561  0.2427  0.0724
  478PW       W 1430   4.405   2.255   2.408  0.2800 -0.2789  0.5453
  478PW      WP 1431   4.517   2.196   2.349  0.2274  0.4027 -0.4825
  478PW      WM 1432   4.397   2.176   2.524  0.4012 -0.2323  0.5869
  479PW       W 1433   2.356   1.365   3.633  0.0178  0.0061  0.0922
  479PW      WP 1434   2.404   1.302   3.748 -0.3249 -0.1781  0.1480
  479PW      WM 1435   2.274   1.462   3.574 -0.1423 -0.0051  0.2850
  480PW       W 1436   0.782   4.712   1.527  0.6054  0.6656  0.5032
  480PW      WP 1437   0.897   4.659   1.589  0.3648  0.0271  0.4820
  480PW      WM 1438   0.693   4.690   1.633 -0.2019  0.1994 -0.1583
  481PW       W 1439   2.458   2.582   3.903  0.1236  0.1978  0.0977
  481PW      WP 1440   2.570   2.601   3.985  0.0277 -0.0482  0.3003
  481PW      WM 1441   2.400   2.454   3.909 -0.4273  0.4128 -0.0475
  482PW       W 1442   4.696   4.216   2.629 -0.4020 -0.0547  0.2171
  482PW      WP 1443   4.780   4.175   2.733  0.0668 -0.5286 -0.2891
  482PW      WM 1444   4.814   4.270   2.578 -0.4988  0.2905  0.3248
  483PW       W 1445   3.334   4.131   2.589  0.6536  0.1007  0.1250
  483PW      WP 1446   3.432   4.220   2.544  0.5479  0.2913  0.2555
  483PW      WM 1447   3.258   4.189   2.692 -0.3002 -0.0699 -0.3732
  484PW       W 1448   4.734   4.677   4.775  0.0325 -0.0962 -0.1288
  484PW      WP 1449   4.841   4.733   4.846 -0.5363  0.6325  0.3151
  484PW      WM 1450   4.823   4.743   4.689  0.1957  0.2626  0.2791
  485PW       W 1451   1.970   1.752   3.301 -0.0062  0.0409  0.0712
  485PW      WP 1452   2.104   1.746   3.260 -0.1386 -0.2836 -0.3918
  485PW      WM 1453   1.937   1.864   3.224 -0.2113  0.1157  0.2564
  486PW       W 1454   1.482   1.031   1.236  0.1023 -0.1583  0.2545
  486PW      WP 1455   1.468   0.972   1.362 -0.1922 -0.0050  0.2997
  486PW      WM 1456   1.396   0.968   1.145 -0.3197  0.0290  0.4984
  487PW       W 1457   3.061   3.390   1.070 -0.4100  0.2569  0.2360
  487PW      WP 1458   3.138   3.462   1.162 -0.0931  0.1318  0.0826
  487PW      WM 1459   3.035   3.302   1.175  0.4312 -0.0174  0.2903
  488PW       W 1460   3.924   3.748   2.086 -0.2366 -0.4787  0.5126
  488PW      WP 1461   3.979   3.721   2.212 -0.1178 -0.2323  0.5186
  488PW      WM 1462   3.842   3.832   2.163  0.0071 -0.0256  0.3152
  489PW       W 1463   4.193   1.405   3.002  0.1395 -0.0625 -0.3400
  489PW      WP 1464   4.191   1.319   2.892 -0.3128 -0.2399 -0.2175
  489PW      WM 1465   4.291   1.314   3.044 -0.0526 -0.0914  0.0992
  490PW       W 1466   1.223   0.712   2.617  0.2777 -0.2464 -0.3537
  490PW      WP 1467   1.271   0.834   2.666 -0.0578 -0.3201  0.2698
  490PW      WM 1468   1.309   0.665   2.717 -0.2440  0.0739  0.3385
  491PW       W 1469   1.526   3.132   2.269  0.1269  0.2381 -0.1458
  491PW      WP 1470   1.461   3.243   2.324  0.1043  0.2147 -0.1240
  491PW      WM 1471   1.595   3.080   2.379 -0.3310 -0.8275 -0.2405
  492PW       W 1472   3.912   3.040   0.422  0.1764  0.1423  0.1339
  492PW      WP 1473   3.985   3.022   0.540 -0.2788 -0.3200  0.3854
  492PW      WM 1474   3.972   3.044   0.296 -0.1600 -0.5520 -0.0989
  493PW       W 1475   2.653   1.874   3.725 -0.3641 -0.0843  0.2259
  493PW      WP 1476   2.658   1.790   3.837  0.2242 -0.3883  0.0191
  493PW      WM 1477   2.559   1.947   3.651  0.0501 -0.0468 -0.3358
  494PW       W 1478   3.918   2.702   3.774 -0.0604 -0.0734  0.0778
  494PW      WP 1479   3.960   2.592   3.697 -0.3527  0.0371 -0.2690
  494PW      WM 1480   3.857   2.824   3.802  0.0593 -0.0453  0.2300
  495PW       W 1481   1.428   2.109   3.200  0.0565  0.1965  0.3434
  495PW      WP 1482   1.522   2.177   3.120 -0.0239 -0.2995 -0.2512
  495PW      WM 1483   1.302   2.117   3.139  0.2657  0.2010 -0.1385
  496PW       W 1484   3.196   3.847   0.720  0.5497 -0.1194  0.4476
  496PW      WP 1485   3.292   3.779   0.796  0.3813 -0.6342  0.2384
  496PW      WM 1486   3.142   3.913   0.832 -0.0386  0.1214  0.0700
  497PW       W 1487   0.980   3.007   0.044  0.1216  0.3036  0.0707
  497PW      WP 1488   1.075   2.939  -0.033  0.1509  0.4416 -0.0170
  497PW      WM 1489   0.986   3.135  -0.011  0.0048  0.2191 -0.1532
  498PW       W 1490   2.935   4.381   4.364 -0.3813  0.0412  0.3982
  498PW      WP 1491   2.808   4.427   4.327 -0.2734  0.2185  0.2217
  498PW      WM 1492   2.962   4.297   4.473 -0.1021 -0.4924 -0.0377
  499PW       W 1493   0.874   0.103   3.926 -0.1442  0.2406  0.1522
  499PW      WP 1494   0.950   0.077   4.041  0.4248 -0.2684 -0.2710
  499PW      WM 1495   0.737   0.107   3.952 -0.1660 -0.4957  0.3647
  500PW       W 1496   0.317   1.931   1.610 -0.1098  0.1628  0.0009
  500PW      WP 1497   0.441   1.996   1.602  0.1727 -0.3213  0.0261
  500PW      WM 1498   0.221   1.999   1.534 -0.3315 -0.2520 -0.1209
  501PW       W 1499   2.002   2.364   2.591 -0.3332 -0.1601 -0.3830
  501PW      WP 1500   2.036   2.381   2.456  0.5580  0.0455 -0.1982
  501PW      WM 1501   1.925   2.303   2.690  0.1660 -0.0660  0.1184
  502PW       W 1502   2.889   0.743   0.961 -0.1404 -0.5794  0.2241
  502PW      WP 1503   2.951   0.721   1.084  0.0653 -0.3592  0.1668
  502PW      WM 1504   2.979   0.740   0.854 -0.1042 -0.0342  0.2128
  503PW       W 1505   3.782   1.407   4.101  0.1586  0.0646  0.1489
  503PW      WP 1506   3.786   1.302   4.008 -0.1135 -0.0340  0.2365
  503PW      WM 1507   3.673   1.399   4.012 -0.0730  0.1279  0.4123
  504PW       W 1508   0.149   3.467   4.390  0.2525 -0.1166 -0.0314
  504PW      WP 1509   0.062   3.367   4.347  0.1404 -0.1859  0.3257
  504PW      WM 1510   0.182   3.599   4.357  0.1374 -0.0959 -0.0664
  505PW       W 1511   1.925   2.497   0.546 -0.1381 -0.1937  0.1378
  505PW      WP 1512   1.857   2.546   0.434  0.1187 -0.3472 -0.0976
  505PW      WM 1513   1.813   2.579   0.525 -0.0979 -0.1355  0.1463
  506PW       W 1514   4.178   1.318   0.340 -0.4106  0.3190  0.2645
  506PW      WP 1515   4.102   1.222   0.273  0.0748  0.3574 -0.4495
  506PW      WM 1516   4.065   1.385   0.388 -0.9011 -0.0399 -0.2586
  507PW       W 1517   4.435   0.946   2.969  0.1627  0.0877 -0.1393
  507PW      WP 1518   4.457   1.047   3.062  0.6381  0.3606 -0.5043
  507PW      WM 1519   4.385   0.859   2.870 -0.6762  0.0396  0.2422
  508PW       W 1520   2.265   2.131   4.064 -0.0242 -0.3114  0.0231
  508PW      WP 1521   2.344   2.247   4.056 -0.0742 -0.2730  0.0712
  508PW      WM 1522   2.248   1.995   4.038 -0.4057 -0.2115 -0.3834
  509PW       W 1523   1.198   2.246   1.272 -0.2575 -0.2010  0.3884
  509PW      WP 1524   1.298   2.166   1.216 -0.1498  0.1512  0.0350
  509PW      WM 1525   1.317   2.314   1.302 -0.2288  0.0990 -0.2438
  510PW       W 1526   1.282   0.899   0.658 -0.1292 -0.1095 -0.3170
  510PW      WP 1527   1.404   0.917   0.591  0.0120  0.2707  0.0041
  510PW      WM 1528   1.331   0.929   0.530  0.2046 -0.0231 -0.1798
  511PW       W 1529   1.532   2.192   0.495 -0.0384  0.5757 -0.1537
  511PW      WP 1530   1.611   2.179   0.380  0.1407  0.1523 -0.0040
  511PW      WM 1531   1.454   2.200   0.611  0.1112 -0.3209  0.0889
  512PW       W 1532   0.804   4.765   2.710 -0.5182 -0.0600 -0.2002
  512PW      WP 1533   0.672   4.737   2.670 -0.5184  0.2860 -0.4971
  512PW      WM 1534   0.756   4.813   2.587 -0.2794  0.1834 -0.2074
  513PW       W 1535   3.258   3.283   2.626  0.0098 -0.0464  0.3038
  513PW      WP 1536   3.152   3.192   2.633 -0.0077 -0.0531  0.0420
  513PW      WM 1537   3.398   3.278   2.626  0.0074 -0.1163  0.2829
  514PW       W 1538   3.253   1.492   2.174  0.0814  0.0512 -0.3822
  514PW      WP 1539   3.382   1.459   2.220 -0.0423  0.3744  0.3318
  514PW      WM 1540   3.236   1.625   2.214  0.1421 -0.0817  0.1644
  515PW       W 1541   0.623   1.803   2.690  0.6092  0.0825  0.2091
  515PW      WP 1542   0.572   1.677   2.656 -0.0862  0.3814 -0.0252
  515PW      WM 1543   0.699   1.743   2.791  0.5686  0.0187  0.2020
  516PW       W 1544   2.221   2.955   3.537  0.0646 -0.0406 -0.4985
  516PW      WP 1545   2.141   2.892   3.442 -0.4966  0.4243 -0.3970
  516PW      WM 1546   2.333   3.039   3.538 -0.0119  0.0763 -0.1137
  517PW       W 1547   3.639   4.648   3.508  0.3292  0.4241  0.1454
  517PW      WP 1548   3.621   4.519   3.560  0.4165  0.2121 -0.3051
  517PW      WM 1549   3.526   4.695   3.440  0.0685 -0.0192  0.2355
  518PW       W 1550   0.818   3.036   4.228  0.1254 -0.0876 -0.2648
  518PW      WP 1551   0.708   2.956   4.262  0.0343  0.0049 -0.3342
  518PW      WM 1552   0.826   3.168   4.275  0.1475 -0.1501 -0.0821
  519PW       W 1553   2.901   1.332   1.870 -0.3011 -0.1115  0.1446
  519PW      WP 1554   2.875   1.377   2.000  0.0384 -0.1292  0.2286
  519PW      WM 1555   2.986   1.231   1.918  0.0354 -0.0008 -0.1740
  520PW       W 1556   1.594   3.120   1.399 -0.1497 -0.1842  0.0121
  520PW      WP 1557   1.675   3.196   1.484 -0.1809 -0.5439  0.3981
  520PW      WM 1558   1.637   3.001   1.461 -0.6937 -0.2821  0.2599
  521PW       W 1559   2.710   3.131   0.076 -0.6511  0.1231  0.1459
  521PW      WP 1560   2.792   3.234   0.123  0.3807 -0.4625 -0.0835
  521PW      WM 1561   2.678   3.167  -0.055 -0.2486  0.2724  0.0752
  522PW       W 1562   2.277   1.002   0.666  0.1237 -0.2773 -0.0866
  522PW      WP 1563   2.318   1.087   0.562 -0.2323  0.2316  0.1448
  522PW      WM 1564   2.354   1.065   0.764  0.0506 -0.4841  0.1110
  523PW       W 1565   3.628   1.110   0.796 -0.0674 -0.3463  0.4349
  523PW      WP 1566   3.711   1.192   0.719 -0.2082 -0.1255  0.5054
  523PW      WM 1567   3.725   1.201   0.752 -0.4415  0.0060  0.2607
  524PW       W 1568   0.365   4.426   1.440 -0.1295  0.1984 -0.2938
  524PW      WP 1569   0.389   4.361   1.318  0.6734 -0.3146  0.0536
  524PW      WM 1570   0.241   4.414   1.376 -0.1409  0.4601 -0.3333
  525PW       W 1571   1.795   0.365   0.056 -0.2870 -0.4837 -0.4521
  525PW      WP 1572   1.820   0.407  -0.075  0.1539 -0.1543 -0.2863
  525PW      WM 1573   1.869   0.247   0.070  0.6728  0.0568  0.0199
  526PW       W 1574   4.132   2.959   1.283 -0.3821 -0.1041  0.0942
  526PW      WP 1575   4.094   2.839   1.345  0.1461 -0.0052  0.7180
  526PW      WM 1576   4.065   2.966   1.160 -0.0607 -0.0972 -0.0930
  527PW       W 1577   3.333   2.061   2.829 -0.2084 -0.0901  0.1133
  527PW      WP 1578   3.219   2.064   2.748  0.0853 -0.0098 -0.3328
  527PW      WM 1579   3.273   2.098   2.950 -0.2020 -0.1308  0.1294
  528PW       W 1580   4.039   1.402   0.817  0.2351 -0.4783  0.5028
  528PW      WP 1581   4.105   1.526   0.812 -0.3973 -0.0936 -0.0098
  528PW      WM 1582   3.930   1.426   0.902 -0.4341  0.4873 -0.3649
  529PW       W 1583   2.449   3.649   2.859 -0.2124  0.4102 -0.0738
  529PW      WP 1584   2.434   3.711   2.984  0.1838  0.0428  0.1825
  529PW      WM 1585   2.368   3.566   2.781 -0.2834  0.6105 -0.2244
  530PW       W 1586   0.105   4.482   0.733  0.2437  0.4374 -0.2220
  530PW      WP 1587   0.067   4.598   0.801  0.0477 -0.0786  0.7285
  530PW      WM 1588   0.163   4.398   0.828  0.0736  0.3296 -0.2063
  531PW       W 1589   2.150   0.974   3.322 -0.0941 -0.2790  0.2909
  531PW      WP 1590   2.273   0.989   3.257 -0.4132 -0.0749 -0.3535
  531PW      WM 1591   2.116   0.946   3.189 -0.1185 -0.2190  0.2837
  532PW       W 1592   4.672   1.809   2.609 -0.0018  0.0063  0.2266
  532PW      WP 1593   4.585   1.714   2.554 -0.2452  0.1542  0.3353
  532PW      WM 1594   4.770   1.766   2.520 -0.2825  0.2540 -0.2433
  533PW       W 1595   3.064   0.059   4.534 -0.0781 -0.1830 -0.2740
  533PW      WP 1596   3.117  -0.046   4.609  0.5402  0.2014 -0.0961
  533PW      WM 1597   3.091   0.161   4.442 -0.1043 -0.0224 -0.1116
  534PW       W 1598   2.525   3.250   3.834  0.4832  0.1792 -0.0311
  534PW      WP 1599   2.635   3.219   3.751  0.0787 -0.2603 -0.4728
  534PW      WM 1600   2.588   3.181   3.938  0.0836 -0.2489 -0.0393
  535PW       W 1601   2.151   1.723   0.229  0.7142 -0.1935  0.7485
  535PW      WP 1602   2.185   1.834   0.307  0.8296  0.3105  0.0791
  535PW      WM 1603   2.061   1.712   0.336 -0.2985  0.0684  0.0746
  536PW       W 1604   4.555   2.563   3.337  0.3722 -0.4815 -0.1738
  536PW      WP 1605   4.501   2.434   3.351  0.0493 -0.3586 -0.1904
  536PW      WM 1606   4.579   2.554   3.475  0.4831 -0.6265 -0.1999
  537PW       W 1607   1.682   2.243   1.080 -0.0889  0.4397  0.5737
  537PW      WP 1608   1.748   2.307   0.975 -0.4846 -0.2883 -0.2414
  537PW      WM 1609   1.550   2.255   1.125 -0.6300 -0.3192 -0.4113
  538PW       W 1610   1.740   1.338   2.534 -0.1114  0.1270  0.2398
  538PW      WP 1611   1.652   1.311   2.640 -0.3152 -0.0971  0.0239
  538PW      WM 1612   1.801   1.222   2.486 -0.0296  0.2040  0.1518
  539PW       W 1613   0.855   0.371   3.459  0.0990  0.1109 -0.2975
  539PW      WP 1614   0.861   0.352   3.321  0.0811 -0.0865 -0.2733
  539PW      WM 1615   0.920   0.259   3.513 -0.0964  0.2271  0.2481
  540PW       W 1616   2.198   4.715   4.100 -0.1193  0.4258  0.1917
  540PW      WP 1617   2.173   4.808   3.998 -0.0275 -0.0654 -0.3322
  540PW      WM 1618   2.160   4.600   4.029 -0.5082  0.4578  0.3230
  541PW       W 1619   4.392   4.648   3.185 -0.2276  0.2263  0.4289
  541PW      WP 1620   4.512   4.624   3.117 -0.5279  0.0186 -0.0900
  541PW      WM 1621   4.402   4.665   3.324  0.1989  0.3216  0.4010
  542PW       W 1622   1.342   1.893   0.845 -0.3563 -0.2197 -0.4639
  542PW      WP 1623   1.389   2.019   0.804 -0.2965 -0.0737 -0.0116
  542PW      WM 1624   1.345   1.754   0.862 -0.1914 -0.1967 -0.2659
  543PW       W 1625   2.597   3.250   4.393  0.0539  0.3628 -0.3384
  543PW      WP 1626   2.571   3.228   4.529  0.0091 -0.3967 -0.4296
  543PW      WM 1627   2.474   3.219   4.334  0.0504  0.1908 -0.2474
  544PW       W 1628   4.762   0.859   1.761 -0.1927 -0.4810  0.1323
  544PW      WP 1629   4.768   0.836   1.623  0.3390  0.1896 -0.0117
  544PW      WM 1630   4.626   0.832   1.744 -0.2085 -0.2859 -0.1103
  545PW       W 1631   2.019   0.139   1.951  0.5340  0.2109  0.1847
  545PW      WP 1632   2.142   0.084   1.913  0.1818 -0.3648 -0.2929
  545PW      WM 1633   2.068   0.010   1.926 -0.2654 -0.0965 -0.1636
  546PW       W 1634   3.374   4.605   2.636  0.1001 -0.0458 -0.0246
  546PW      WP 1635   3.292   4.664   2.733 -0.2484 -0.0623 -0.2887
  546PW      WM 1636   3.409   4.471   2.659  0.5144  0.0258 -0.1568
  547PW       W 1637   1.958   0.686   2.803 -0.0206 -0.0444  0.1071
  547PW      WP 1638   1.971   0.765   2.918  0.1461 -0.2028  0.2022
  547PW      WM 1639   2.078   0.614   2.793 -0.0960 -0.1417 -0.1738
  548PW       W 1640   4.212   4.739   0.261 -0.4469 -0.4252  0.1594
  548PW      WP 1641   4.161   4.813   0.368  0.1185  0.0306  0.1602
  548PW      WM 1642   4.330   4.666   0.242 -0.1604 -0.0129  0.2307
  549PW       W 1643   3.197   2.220   3.408 -0.1602 -0.4039  0.3065
  549PW      WP 1644   3.072   2.283   3.420  0.1722  0.4401  0.0249
  549PW      WM 1645   3.332   2.224   3.443 -0.1087 -0.1938  0.1018
  550PW       W 1646   1.959   3.963   1.013 -0.2132 -0.1240  0.2343
  550PW      WP 1647   1.845   3.967   0.932 -0.0690 -0.2327  0.0146
  550PW      WM 1648   1.928   3.922   1.143  0.2822  0.2584  0.5112
  551PW       W 1649   2.814   2.579   2.156 -0.2072  0.4693  0.0479
  551PW      WP 1650   2.767   2.683   2.238 -0.3672  0.4798 -0.0521
  551PW      WM 1651   2.858   2.626   2.280 -0.2877  0.0053  0.2735
  552PW       W 1652   2.834   1.563   4.551 -0.3248  0.1573 -0.1569
  552PW      WP 1653   2.827   1.515   4.420  0.5540 -0.2291 -0.1371
  552PW      WM 1654   2.768   1.679   4.595 -0.1683  0.1731  0.0484
  553PW       W 1655   2.443   4.190   3.668 -0.2215  0.4826 -0.0826
  553PW      WP 1656   2.440   4.250   3.541  0.0371  0.3242 -0.1724
  553PW      WM 1657   2.395   4.079   3.739 -0.3315  0.4063 -0.2689
  554PW       W 1658   4.670   0.023   0.433  0.0816  0.1723 -0.5888
  554PW      WP 1659   4.798   0.079   0.422  0.2668 -0.0529  0.0011
  554PW      WM 1660   4.657   0.159   0.404  0.1093  0.4815  0.4324
  555PW       W 1661   2.619   0.704   1.694  0.3214  0.5477  0.1873
  555PW      WP 1662   2.544   0.586   1.684 -0.0061  0.7591 -0.1505
  555PW      WM 1663   2.724   0.629   1.639 -0.2084 -0.1831  0.0193
  556PW       W 1664   0.298   0.603   2.282  0.6189  0.2447 -0.2665
  556PW      WP 1665   0.277   0.741   2.283 -0.0388  0.1821  0.0727
  556PW      WM 1666   0.385   0.507   2.337 -0.0239 -0.1790  0.1685
  557PW       W 1667   4.354   0.642   1.804  0.3096  0.2998 -0.0865
  557PW      WP 1668   4.468   0.706   1.753  0.5183 -0.2555 -0.4088
  557PW      WM 1669   4.301   0.632   1.674 -0.3917  0.2705  0.1601
  558PW       W 1670   2.267   2.390   1.021 -0.1117  0.0925 -0.5515
  558PW      WP 1671   2.329   2.275   1.072  0.4892  0.2928 -0.7487
  558PW      WM 1672   2.236   2.384   1.158  0.3042  0.0733 -0.4444
  559PW       W 1673   2.563   1.463   0.474  0.0699 -0.0128  0.1850
  559PW      WP 1674   2.525   1.554   0.375  0.5108 -0.3475 -0.3557
  559PW      WM 1675   2.684   1.454   0.544 -0.0097 -0.1749  0.3105
  560PW       W 1676   0.815   2.627   2.914 -0.2591 -0.0351  0.1121
  560PW      WP 1677   0.807   2.696   3.036  0.4211  0.0247  0.1628
  560PW      WM 1678   0.817   2.492   2.949  0.4197 -0.1827 -0.2975
  561PW       W 1679   3.036   3.555   4.666  0.5252 -0.3281  0.1988
  561PW      WP 1680   3.066   3.678   4.606 -0.4237 -0.1855 -0.1673
  561PW      WM 1681   3.015   3.453   4.760 -0.0496 -0.8555 -0.4014
  562PW       W 1682   1.382   1.631   2.047 -0.1368 -0.0655  0.1956
  562PW      WP 1683   1.468   1.681   2.145  0.1389  0.1375 -0.1283
  562PW      WM 1684   1.437   1.506   2.081 -0.1351 -0.1870 -0.2044
  563PW       W 1685   3.268   0.355   0.934  0.0398  0.0457 -0.0951
  563PW      WP 1686   3.203   0.314   1.050 -0.4824 -0.0522 -0.3895
  563PW      WM 1687   3.158   0.269   0.938  0.2277 -0.2265  0.5896
  564PW       W 1688   0.340   3.417   3.195 -0.3846  0.0379  0.1347
  564PW      WP 1689   0.271   3.466   3.306 -0.3477 -0.0528  0.1979
  564PW      WM 1690   0.467   3.419   3.254 -0.1669  0.2133 -0.2922
  565PW       W 1691   4.190   0.765   3.353  0.4388 -0.3987 -0.2176
  565PW      WP 1692   4.096   0.716   3.445  0.4858 -0.6284 -0.2853
  565PW      WM 1693   4.089   0.696   3.284  0.1074 -0.3452  0.1758
  566PW       W 1694   0.623   1.728   3.189 -0.2518  0.2136 -0.1119
  566PW      WP 1695   0.644   1.658   3.070 -0.2265 -0.2469  0.1426
  566PW      WM 1696   0.741   1.653   3.195 -0.0632  0.4522 -0.4648
  567PW       W 1697   1.475   4.530   1.191 -0.1646  0.2567 -0.1259
  567PW      WP 1698   1.525   4.645   1.129  0.3709 -0.0760 -0.3767
  567PW      WM 1699   1.463   4.412   1.116  0.3640  0.0277  0.0952
  568PW       W 1700   0.878   4.095   0.029  0.4090 -0.0787  0.2348
  568PW      WP 1701   0.986   4.151  -0.039  0.2261 -0.1211 -0.1160
  568PW      WM 1702   0.780   4.107   0.129  0.3791 -0.3707  0.2499
  569PW       W 1703   3.245   3.181   0.215 -0.2823  0.0906 -0.1124
  569PW      WP 1704   3.301   3.074   0.286 -0.7014 -0.1253 -0.0785
  569PW      WM 1705   3.190   3.175   0.344 -0.1412 -0.1098 -0.0550
  570PW       W 1706   0.245   0.851   3.727 -0.1311  0.0664  0.1788
  570PW      WP 1707   0.341   0.768   3.787 -0.2861 -0.2117  0.0615
  570PW      WM 1708   0.193   0.972   3.679 -0.2071  0.0243  0.1532
  571PW       W 1709   0.550   3.930   2.992 -0.0422  0.0766 -0.1015
  571PW      WP 1710   0.623   3.946   3.111 -0.2405 -0.1298  0.0566
  571PW      WM 1711   0.624   3.959   2.877 -0.0265  0.1758 -0.0673
  572PW       W 1712   2.695   2.986   3.489  0.1678 -0.2718 -0.1496
  572PW      WP 1713   2.569   2.973   3.548 -0.0113  0.0458 -0.4351
  572PW      WM 1714   2.724   3.062   3.603 -0.3037  0.0110 -0.1952
  573PW       W 1715   3.171   3.010   0.771  0.3930 -0.4319  0.2592
  573PW      WP 1716   3.253   3.042   0.661 -0.0513 -0.5609 -0.1450
  573PW      WM 1717   3.082   2.907   0.804 -0.4395  0.1318  0.0848
  574PW       W 1718   3.923   4.568   2.550  0.3187 -0.3697 -0.1293
  574PW      WP 1719   3.858   4.582   2.673  0.0815  0.2061 -0.2856
  574PW      WM 1720   4.062   4.586   2.554  0.2900 -0.1163  0.2137
  575PW       W 1721   2.071   4.068   2.713 -0.1968 -0.1082 -0.8665
  575PW      WP 1722   2.198   4.125   2.693 -0.2406  0.5293  0.0439
  575PW      WM 1723   2.000   3.949   2.734 -0.1435 -0.0520 -0.0409
  576PW       W 1724   0.755   3.312   3.753  0.0741  0.1128 -0.2149
  576PW      WP 1725   0.677   3.368   3.854 -0.2318  0.2145 -0.4884
  576PW      WM 1726   0.885   3.269   3.723  0.1178  0.4746 -0.6632
  577PW       W 1727   4.722   2.286   2.846  0.2610 -0.1859  0.2811
  577PW      WP 1728   4.694   2.423   2.847  0.8430 -0.0337  0.0561
  577PW      WM 1729   4.819   2.228   2.929  0.4410  0.3929  0.5343
  578PW       W 1730   3.239   1.480   1.519 -0.0631 -0.5101  0.3811
  578PW      WP 1731   3.204   1.583   1.607  0.2434  0.0169 -0.0557
  578PW      WM 1732   3.333   1.376   1.516  0.1483 -0.3301 -0.0660
  579PW       W 1733   2.344   0.349   1.220  0.2204  0.1278 -0.3935
  579PW      WP 1734   2.438   0.260   1.167 -0.0711 -0.3200 -0.2231
  579PW      WM 1735   2.282   0.473   1.239 -0.3122 -0.1709  0.1746
  580PW       W 1736   2.548   0.125   0.305 -0.4315 -0.0283  0.1970
  580PW      WP 1737   2.506   0.241   0.239  0.3715  0.0873 -0.2409
  580PW      WM 1738   2.677   0.158   0.262 -0.4857  0.0951  0.1185
  581PW       W 1739   1.272   3.150   4.229 -0.1692 -0.1797  0.2102
  581PW      WP 1740   1.155   3.227   4.236 -0.0682 -0.0312  0.3598
  581PW      WM 1741   1.307   3.025   4.178 -0.3680 -0.1872  0.0813
  582PW       W 1742   0.062   4.676   1.760 -0.1152 -0.0700  0.7538
  582PW      WP 1743   0.200   4.701   1.756 -0.1003  0.0458 -0.2165
  582PW      WM 1744   0.049   4.809   1.802  0.0340  0.1417  0.2147
  583PW       W 1745   3.626   0.304   0.488 -0.1759 -0.2459 -0.4405
  583PW      WP 1746   3.733   0.340   0.570 -0.4264 -0.0950 -0.1600
  583PW      WM 1747   3.506   0.376   0.480  0.0685  0.3847  0.3078
  584PW       W 1748   4.553   0.615   4.460 -0.1062  0.1959  0.1467
  584PW      WP 1749   4.640   0.542   4.379  0.3122  0.6856  0.1045
  584PW      WM 1750   4.448   0.549   4.395  0.1795 -0.2408  0.0858
  585PW       W 1751   2.916   0.706   0.096  0.1407 -0.1717 -0.4964
  585PW      WP 1752   2.949   0.671   0.227 -0.2503  0.4318 -0.1918
  585PW      WM 1753   2.974   0.831   0.120  0.1829 -0.1731 -0.5852
  586PW       W 1754   0.025   0.234   4.291 -0.4175  0.0506 -0.3060
  586PW      WP 1755   0.119   0.133   4.315 -0.5862 -0.0597 -0.0774
  586PW      WM 1756  -0.025   0.355   4.338  0.0063  0.0222  0.3292
  587PW       W 1757   4.013   0.637   3.851  0.0323 -0.1929 -0.2392
  587PW      WP 1758   3.926   0.747   3.840 -0.2008 -0.3540 -0.1053
  587PW      WM 1759   4.056   0.608   3.721 -0.2813 -0.5054 -0.2889
  588PW       W 1760   1.183   3.102   3.690  0.1967 -0.0302  0.5152
  588PW      WP 1761   1.063   3.173   3.675  0.1612 -0.1356  0.2583
  588PW      WM 1762   1.231   2.984   3.633 -0.1605  0.2284 -0.5545
  589PW       W 1763   2.114   4.239   0.616  0.0289 -0.2070  0.2079
  589PW      WP 1764   2.193   4.296   0.717  0.3948  0.0463 -0.1874
  589PW      WM 1765   2.015   4.299   0.538  0.0666  0.1100  0.3875
  590PW       W 1766   3.955   4.490   4.166 -0.5067 -0.1377  0.2336
  590PW      WP 1767   3.941   4.629   4.155 -0.1088 -0.1045 -0.1327
  590PW      WM 1768   3.979   4.353   4.149 -0.0004 -0.0527  0.1132
  591PW       W 1769   3.266   0.640   3.887  0.3819  0.0384 -0.2760
  591PW      WP 1770   3.323   0.743   3.811  0.2395  0.1464 -0.2407
  591PW      WM 1771   3.382   0.592   3.826  0.4425  0.3844 -0.4601
  592PW       W 1772   3.331   1.132   0.354  0.0786  0.1032 -0.2478
  592PW      WP 1773   3.353   1.041   0.458 -0.2462  0.3357  0.0449
  592PW      WM 1774   3.391   1.258   0.347  0.0023  0.1326 -0.4600
  593PW       W 1775   1.950   2.799   3.062  0.0087  0.1084 -0.1306
  593PW      WP 1776   1.900   2.761   3.187  0.1162 -0.1896 -0.1720
  593PW      WM 1777   1.823   2.743   3.041 -0.0575  0.3210 -0.3517
  594PW       W 1778   3.991   4.706   2.038  0.1280  0.4436 -0.1121
  594PW      WP 1779   3.951   4.793   1.936 -0.0390  0.2611 -0.2074
  594PW      WM 1780   4.120   4.724   2.088  0.3102 -0.0312 -0.3584
  595PW       W 1781   1.689   3.892   1.836  0.3679 -0.4726  0.4480
  595PW      WP 1782   1.716   3.845   1.965  0.0593 -0.3972  0.5492
  595PW      WM 1783   1.607   3.782   1.810  0.3417 -0.3228 -0.4860
  596PW       W 1784   4.364   4.596   2.408 -0.1653  0.0747 -0.5788
  596PW      WP 1785   4.225   4.595   2.426 -0.1081  0.2070  0.1302
  596PW      WM 1786   4.436   4.715   2.389  0.1631 -0.0452 -0.2199
  597PW       W 1787   1.808   1.301   3.254 -0.0808  0.3112 -0.2007
  597PW      WP 1788   1.745   1.210   3.167 -0.1928  0.1872  0.0017
  597PW      WM 1789   1.933   1.348   3.211  0.3770 -0.3991  0.1594
  598PW       W 1790   4.384   2.922   0.309 -0.3088  0.1398 -0.3005
  598PW      WP 1791   4.339   2.973   0.431  0.1759  0.1659 -0.1106
  598PW      WM 1792   4.253   2.963   0.337 -0.1820  0.4982 -0.1739
  599PW       W 1793   4.365   3.554   1.979 -0.4259  0.2692 -0.1308
  599PW      WP 1794   4.325   3.526   2.110 -0.1148  0.2941 -0.0246
  599PW      WM 1795   4.462   3.523   1.883 -0.0212  0.2093  0.2650
  600PW       W 1796   4.494   2.598   0.794  0.2870  0.0688  0.0105
  600PW      WP 1797   4.565   2.527   0.891 -0.1013  0.1523  0.3834
  600PW      WM 1798   4.479   2.737   0.793  0.0182  0.0440 -0.0641
  601PW       W 1799   4.243   2.346   2.922 -0.0317 -0.0220  0.6792
  601PW      WP 1800   4.181   2.398   3.036 -0.8315  0.2437  0.2022
  601PW      WM 1801   4.362   2.302   2.982  0.4540  0.3207  0.0932
  602PW       W 1802   2.629   1.854   1.030  0.1717 -0.3501  0.2393
  602PW      WP 1803   2.686   1.732   1.068  0.2936 -0.2737  0.3093
  602PW      WM 1804   2.569   1.777   0.929 -0.3832 -0.0740  0.3174
  603PW       W 1805   1.274   2.519   2.068  0.0071  0.0842 -0.2068
  603PW      WP 1806   1.353   2.405   2.051  0.2404  0.1974  0.0346
  603PW      WM 1807   1.377   2.579   1.993  0.1191 -0.1792 -0.2736
  604PW       W 1808   3.389   1.685   3.300  0.3254 -0.2361 -0.0103
  604PW      WP 1809   3.459   1.693   3.179 -0.3896 -0.0980 -0.4770
  604PW      WM 1810   3.354   1.570   3.371  0.2817 -0.2244 -0.0125
  605PW       W 1811   0.048   4.098   0.096  0.3498 -0.2830  0.1168
  605PW      WP 1812   0.147   4.018   0.037  0.1923 -0.1742 -0.3442
  605PW      WM 1813  -0.029   4.158   0.196  0.4486  0.1144 -0.0282
  606PW       W 1814   2.432   3.305   0.438 -0.1344 -0.1043 -0.2242
  606PW      WP 1815   2.464   3.423   0.505 -0.1338 -0.2227 -0.0057
  606PW      WM 1816   2.414   3.389   0.327  0.0852  0.2932  0.0187
  607PW       W 1817   0.553   2.559   0.605  0.0597 -0.1606  0.0282
  607PW      WP 1818   0.563   2.662   0.511 -0.1910  0.0773  0.2466
  607PW      WM 1819   0.580   2.616   0.730 -0.1725  0.6556 -0.2312
  608PW       W 1820   1.626   4.156   3.673 -0.2902  0.4943  0.1832
  608PW      WP 1821   1.605   4.197   3.541  0.6660  0.1772 -0.1478
  608PW      WM 1822   1.746   4.190   3.736 -0.0247  0.4575 -0.2648
  609PW       W 1823   3.513   2.465   2.291  0.3944 -0.0494  0.1671
  609PW      WP 1824   3.619   2.398   2.229 -0.0776 -0.5769 -0.1626
  609PW      WM 1825   3.564   2.588   2.247 -0.0798  0.1803  0.1944
  610PW       W 1826   1.571   0.853   0.010  0.1174  0.2513  0.0159
  610PW      WP 1827   1.453   0.780  -0.008  0.3293 -0.1025 -0.0341
  610PW      WM 1828   1.518   0.948   0.098 -0.1283  0.1711 -0.0400
  611PW       W 1829   2.155   3.012   4.528 -0.1600 -0.1604 -0.1295
  611PW      WP 1830   2.249   3.106   4.485 -0.6246  0.3110 -0.2222
  611PW      WM 1831   2.080   3.045   4.414  0.2430 -0.3381 -0.4721
  612PW       W 1832   0.484   2.875   0.255  0.2911 -0.3792  0.0153
  612PW      WP 1833   0.377   2.957   0.215  0.2746 -0.1546  0.4586
  612PW      WM 1834   0.489   2.757   0.329 -0.0743 -0.2995  0.1920
  613PW       W 1835   2.185   0.160   2.444 -0.2514  0.1999 -0.2984
  613PW      WP 1836   2.282   0.102   2.362 -0.0338  0.1158  0.0011
  613PW      WM 1837   2.120   0.203   2.328  0.1817 -0.0864 -0.6847
  614PW       W 1838   1.919   2.418   3.913 -0.2833 -0.0767 -0.2607
  614PW      WP 1839   2.033   2.488   3.953 -0.4614 -0.0730  0.3297
  614PW      WM 1840   1.925   2.281   3.943  0.5376 -0.1262 -0.4157
  615PW       W 1841   4.693   4.518   1.233 -0.0889  0.0386  0.2680
  615PW      WP 1842   4.803   4.455   1.293  0.3205  0.3927 -0.0438
  615PW      WM 1843   4.696   4.544   1.095 -0.3238  0.1509  0.2792
  616PW       W 1844   0.699   3.717   3.452 -0.3612 -0.0256  0.2507
  616PW      WP 1845   0.735   3.784   3.569 -0.0123  0.1310  0.0658
  616PW      WM 1846   0.786   3.717   3.343  0.2231  0.5489  0.6414
  617PW       W 1847   4.569   0.965   0.354 -0.2739  0.0568  0.6394
  617PW      WP 1848   4.545   0.831   0.322  0.0926  0.1416 -0.2902
  617PW      WM 1849   4.436   0.996   0.322 -0.1799  0.1354  0.2770
  618PW       W 1850   4.454   0.837   3.848 -0.3593 -0.2331  0.0749
  618PW      WP 1851   4.461   0.725   3.933  0.2814 -0.4227 -0.1654
  618PW      WM 1852   4.542   0.839   3.739  0.2116 -0.0627  0.4903
  619PW       W 1853   2.292   0.826   1.218 -0.0632  0.0175 -0.4044
  619PW      WP 1854   2.319   0.690   1.229 -0.7246 -0.1257  0.0062
  619PW      WM 1855   2.346   0.872   1.339 -0.2108 -0.4709 -0.1270
  620PW       W 1856   3.573   1.627   0.666  0.0500  0.1714 -0.2055
  620PW      WP 1857   3.465   1.564   0.729  0.1230  0.1420 -0.1060
  620PW      WM 1858   3.625   1.727   0.749 -0.8441  0.2324  0.4323
  621PW       W 1859   0.142   3.931   4.218 -0.3308  0.3182  0.1000
  621PW      WP 1860   0.154   4.061   4.167  0.4261  0.2126 -0.1072
  621PW      WM 1861   0.181   3.821   4.140  0.5694  0.3605  0.3772
  622PW       W 1862   3.241   2.568   1.480 -0.1900 -0.1674  0.0979
  622PW      WP 1863   3.155   2.651   1.552 -0.0112  0.0333  0.0884
  622PW      WM 1864   3.356   2.598   1.406 -0.2718  0.9348  0.2626
  623PW       W 1865   2.646   3.219   2.582  0.1448  0.6141 -0.4867
  623PW      WP 1866   2.566   3.176   2.476 -0.1947 -0.7451  0.1012
  623PW      WM 1867   2.736   3.147   2.662 -0.4465  0.4056  0.0892
  624PW       W 1868   4.723   3.024   4.282 -0.1880  0.4380 -0.0638
  624PW      WP 1869   4.814   2.952   4.203 -0.3177  0.1525  0.0334
  624PW      WM 1870   4.663   3.146   4.251  0.1371  0.5775 -0.1963
  625PW       W 1871   2.895   4.356   1.117  0.3128 -0.0578  0.5124
  625PW      WP 1872   3.032   4.346   1.092  0.1900 -0.4604 -0.4496
  625PW      WM 1873   2.808   4.294   1.026  0.6149  0.2325 -0.0243
  626PW       W 1874   4.548   1.146   4.581  0.0519  0.0117  0.0053
  626PW      WP 1875   4.487   1.165   4.457 -0.2515 -0.2830  0.0952
  626PW      WM 1876   4.660   1.104   4.508  0.0004  0.4313 -0.3596
  627PW       W 1877   0.713   1.108   2.077  0.2010  0.0775 -0.2561
  627PW      WP 1878   0.616   1.206   2.059  0.2600  0.1447 -0.2126
  627PW      WM 1879   0.693   0.971   2.097 -0.4625  0.1034 -0.4904
  628PW       W 1880   3.508   0.688   1.737  0.0382 -0.2597  0.3507
  628PW      WP 1881   3.505   0.828   1.725  0.4836 -0.2619 -0.1460
  628PW      WM 1882   3.490   0.646   1.869  0.1382  0.1165  0.4954
  629PW       W 1883   1.564   0.995   4.213 -0.2682 -0.1083  0.1866
  629PW      WP 1884   1.496   1.086   4.296 -0.2069 -0.4061  0.5939
  629PW      WM 1885   1.516   1.020   4.084  0.1447 -0.0511  0.0283
  630PW       W 1886   1.289   4.738   4.112  0.3166  0.1261 -0.4027
  630PW      WP 1887   1.208   4.711   4.001 -0.3670  0.2159  0.0203
  630PW      WM 1888   1.205   4.820   4.037 -0.2368 -0.0050  0.0134
  631PW       W 1889   4.099   1.738   2.640  0.2935 -0.1760 -0.0809
  631PW      WP 1890   4.128   1.841   2.731  0.1371 -0.0416 -0.1749
  631PW      WM 1891   3.990   1.651   2.636 -0.0059  0.1694 -0.0280
  632PW       W 1892   0.870   1.580   2.209 -0.0155 -0.1863  0.3862
  632PW      WP 1893   0.961   1.517   2.123  0.1807  0.9221 -0.4260
  632PW      WM 1894   0.753   1.636   2.158  0.3897 -0.1429 -0.7973
  633PW       W 1895   2.828   1.917   0.519 -0.6694 -0.1620  0.5155
  633PW      WP 1896   2.819   1.828   0.412  0.3494  0.2364 -0.0438
  633PW      WM 1897   2.730   2.014   0.542 -0.4900  0.0827  0.3110
  634PW       W 1898   0.836   3.814   2.602  0.1198  0.4622 -0.2930
  634PW      WP 1899   0.718   3.860   2.662  0.1278  0.1916 -0.0465
  634PW      WM 1900   0.876   3.923   2.681  0.2327  0.2615 -0.0587
  635PW       W 1901   2.094   3.770   3.149  0.0726  0.2405 -0.0686
  635PW      WP 1902   2.081   3.806   3.283  0.3854 -0.3756  0.1660
  635PW      WM 1903   1.965   3.716   3.161  0.0921  0.1621 -0.1846
  636PW       W 1904   0.428   2.986   2.864  0.0656 -0.1274 -0.5966
  636PW      WP 1905   0.464   3.059   2.750 -0.1528  0.5161 -0.3026
  636PW      WM 1906   0.449   2.971   3.002  0.6108 -0.1958 -0.6658
  637PW       W 1907   4.378   1.687   2.194 -0.0968  0.1825 -0.3042
  637PW      WP 1908   4.242   1.705   2.223 -0.0551 -0.1323  0.1990
  637PW      WM 1909   4.458   1.729   2.301 -0.1496 -0.2739 -0.0643
  638PW       W 1910   1.579   0.310   0.515 -0.3296 -0.4977  0.4461
  638PW      WP 1911   1.657   0.198   0.484  0.1596 -0.1401  0.2384
  638PW      WM 1912   1.613   0.389   0.626 -0.3054  0.2831 -0.0380
  639PW       W 1913   0.721   0.736   0.627  0.5983  0.2540 -0.0708
  639PW      WP 1914   0.829   0.815   0.669  0.4914  0.2752  0.1874
  639PW      WM 1915   0.691   0.779   0.498 -0.1074 -0.4872 -0.2355
  640PW       W 1916   1.136   3.151   0.553  0.2300 -0.2918  0.0849
  640PW      WP 1917   1.066   3.030   0.563 -0.2483 -0.0443  0.0068
  640PW      WM 1918   1.229   3.106   0.647  0.3338 -0.5441 -0.1252
  641PW       W 1919   2.357   2.073   3.067 -0.2226 -0.4079 -0.0709
  641PW      WP 1920   2.263   2.003   2.990 -0.3596 -0.2458 -0.0565
  641PW      WM 1921   2.321   2.138   3.185  0.2990  0.0694 -0.1320
  642PW       W 1922   0.211   3.200   1.546  0.0653  0.3478 -0.2797
  642PW      WP 1923   0.108   3.270   1.611  0.0006 -0.0070  0.0420
  642PW      WM 1924   0.255   3.220   1.678 -0.6452 -0.4104  0.1652
  643PW       W 1925   3.342   0.737   1.233 -0.3820 -0.0754 -0.2715
  643PW      WP 1926   3.473   0.690   1.230 -0.1062  0.5766 -0.2209
  643PW      WM 1927   3.424   0.757   1.121 -0.1650 -0.4870 -0.2040
  644PW       W 1928   0.492   1.819   2.195  0.3131 -0.1045  0.3610
  644PW      WP 1929   0.584   1.720   2.159  0.1956 -0.1259  0.0926
  644PW      WM 1930   0.422   1.825   2.316 -0.0057  0.2163  0.1807
  645PW       W 1931   0.595   0.798   3.337 -0.2376  0.1326 -0.1521
  645PW      WP 1932   0.515   0.688   3.366  0.0807 -0.0433  0.1163
  645PW      WM 1933   0.714   0.848   3.283 -0.1579  0.0245 -0.0780
  646PW       W 1934   3.779   2.223   3.070  0.1739  0.1146  0.1677
  646PW      WP 1935   3.659   2.166   3.116  0.2806  0.0149  0.3339
  646PW      WM 1936   3.815   2.282   3.191 -0.3783  0.1239  0.3547
  647PW       W 1937   2.784   2.662   3.141  0.3379 -0.2750 -0.0142
  647PW      WP 1938   2.860   2.677   3.024  0.0845  0.2891 -0.1428
  647PW      WM 1939   2.799   2.525   3.163 -0.0805 -0.3530 -0.1225
  648PW       W 1940   0.046   4.452   4.332 -0.3387  0.4208  0.4102
  648PW      WP 1941  -0.039   4.345   4.300  0.1679  0.0606  0.1144
  648PW      WM 1942   0.157   4.369   4.351 -0.2831  0.4344  0.1728
  649PW       W 1943   3.026   4.379   1.901 -0.4182 -0.4065  0.2826
  649PW      WP 1944   2.950   4.317   1.801  0.0632 -0.4598 -0.0847
  649PW      WM 1945   3.077   4.469   1.995  0.1024  0.1480 -0.4274
  650PW       W 1946   1.716   2.514   4.485 -0.0532  0.0568 -0.4413
  650PW      WP 1947   1.846   2.466   4.503 -0.2442 -0.3703  0.1253
  650PW      WM 1948   1.750   2.488   4.352  0.1188  0.5660 -0.5201
  651PW       W 1949   0.416   0.668   2.841 -0.2122  0.2193  0.2207
  651PW      WP 1950   0.358   0.735   2.733  0.3266 -0.1016 -0.3292
  651PW      WM 1951   0.357   0.570   2.761  0.6225  0.2387 -0.5848
  652PW       W 1952   4.541   1.974   4.208 -0.1720 -0.0701  0.0554
  652PW      WP 1953   4.539   2.006   4.072 -0.1783 -0.1163  0.0451
  652PW      WM 1954   4.666   2.019   4.162 -0.2058 -0.4575 -0.5082
  653PW       W 1955   4.142   4.215   2.125  0.0729  0.1224 -0.1169
  653PW      WP 1956   4.275   4.175   2.111 -0.0406 -0.4176  0.1162
  653PW      WM 1957   4.048   4.200   2.021 -0.2792  0.4764  0.1203
  654PW       W 1958   1.360   1.377   0.851  0.1383 -0.4709 -0.1817
  654PW      WP 1959   1.458   1.461   0.906 -0.1658  0.2899 -0.6312
  654PW      WM 1960   1.364   1.353   0.988 -0.3481  0.1227 -0.0173
  655PW       W 1961   3.633   2.171   3.657  0.2846  0.1883 -0.2148
  655PW      WP 1962   3.502   2.169   3.609  0.1560  0.5209  0.0796
  655PW      WM 1963   3.699   2.143   3.536  0.0441 -0.1229 -0.2887
  656PW       W 1964   3.014   0.080   1.648 -0.1554 -0.0447 -0.0515
  656PW      WP 1965   2.993   0.195   1.726 -0.3710  0.4009 -0.6873
  656PW      WM 1966   3.130   0.133   1.590 -0.1334 -0.0882 -0.0479
  657PW       W 1967   1.273   1.199   2.672 -0.2765  0.2737 -0.4027
  657PW      WP 1968   1.188   1.273   2.756  0.0770  0.3328 -0.0707
  657PW      WM 1969   1.408   1.236   2.663 -0.1175 -0.0000  0.2676
  658PW       W 1970   3.795   4.058   2.453 -0.0722 -0.3703  0.0813
  658PW      WP 1971   3.664   4.075   2.406  0.0650 -0.0268 -0.2249
  658PW      WM 1972   3.699   4.086   2.552  0.3164  0.0979  0.3758
  659PW       W 1973   1.849   4.399   0.215  0.1473 -0.0544 -0.0485
  659PW      WP 1974   1.895   4.287   0.284  0.6317  0.1115 -0.0681
  659PW      WM 1975   1.939   4.505   0.233  0.2027 -0.1567  0.3942
  660PW       W 1976   4.406   3.357   3.334  0.0276 -0.2944  0.0764
  660PW      WP 1977   4.407   3.488   3.284  0.0654 -0.3925 -0.1974
  660PW      WM 1978   4.515   3.421   3.394 -0.1801 -0.2071  0.3840
  661PW       W 1979   0.100   1.294   3.714  0.0465 -0.3583 -0.2026
  661PW      WP 1980   0.151   1.169   3.749  0.5371 -0.0662  0.2769
  661PW      WM 1981   0.185   1.395   3.762  0.3423 -0.6860  0.0095
  662PW       W 1982   3.093   4.727   2.257 -0.1458  0.1474 -0.1849
  662PW      WP 1983   3.065   4.652   2.142  0.2697  0.1086 -0.2748
  662PW      WM 1984   3.031   4.605   2.288 -0.4549  0.3223 -0.0702
  663PW       W 1985   1.207   4.541   3.673  0.5780 -0.2174 -0.1304
  663PW      WP 1986   1.237   4.409   3.708  0.2754 -0.2513  0.0338
  663PW      WM 1987   1.147   4.552   3.799  0.1274 -0.5671 -0.2874
  664PW       W 1988   2.198   3.785   0.370 -0.3321 -0.0679 -0.2262
  664PW      WP 1989   2.214   3.881   0.269 -0.0560  0.2194  0.0677
  664PW      WM 1990   2.194   3.685   0.468 -0.1994  0.4705  0.4004
  665PW       W 1991   2.539   2.241   2.614  0.3402 -0.1211 -0.0570
  665PW      WP 1992   2.607   2.363   2.606  0.3253 -0.0929  0.1774
  665PW      WM 1993   2.530   2.123   2.689  0.5823  0.1056  0.3694
  666PW       W 1994   2.302   4.233   1.244 -0.0991  0.4080 -0.1910
  666PW      WP 1995   2.397   4.144   1.296 -0.2585  0.1791 -0.2762
  666PW      WM 1996   2.321   4.368   1.276  0.0554  0.3886 -0.1916
  667PW       W 1997   0.277   1.316   4.640 -0.0690 -0.1673  0.0224
  667PW      WP 1998   0.184   1.371   4.728 -0.1102  0.0020 -0.1222
  667PW      WM 1999   0.255   1.177   4.642  0.0907 -0.1949  0.0199
  668PW       W 2000   2.046   0.837   4.672 -0.4257  0.2345  0.4289
  668PW      WP 2001   1.950   0.768   4.596 -0.0463  0.1821 -0.0571
  668PW      WM 2002   2.081   0.942   4.585 -0.3112 -0.1916 -0.0961
  669PW       W 2003   2.045   2.852   4.104  0.0433  0.3208  0.0098
  669PW      WP 2004   1.979   2.924   4.205 -0.3647  0.3821 -0.2813
  669PW      WM 2005   2.062   2.741   4.021 -0.5067  0.2814 -0.0830
  670PW       W 2006   1.735   0.115   1.063 -0.2119  0.4076  0.1201
  670PW      WP 2007   1.658   0.222   1.016 -0.6152  0.2709  0.4128
  670PW      WM 2008   1.659  -0.002   1.052  0.0550  0.2524 -0.4928
  671PW       W 2009   4.393   2.894   4.613 -0.4241  0.1414 -0.0739
  671PW      WP 2010   4.277   2.971   4.619 -0.4590  0.0813  0.1544
  671PW      WM 2011   4.359   2.794   4.521  0.0548 -0.5563  0.3965
  672PW       W 2012   4.448   4.135   3.100  0.1688 -0.1629  0.0193
  672PW      WP 2013   4.336   4.076   3.040  0.3077  0.0975 -0.5703
  672PW      WM 2014   4.480   4.156   3.235  0.0332  0.1571  0.0120
  673PW       W 2015   4.075   0.176   0.894 -0.4564  0.1877  0.1985
  673PW      WP 2016   4.096   0.192   1.031 -0.4434 -0.6839  0.3536
  673PW      WM 2017   4.006   0.259   0.805 -0.1272  0.0523 -0.2187
  674PW       W 2018   4.634   0.442   1.442  0.0529  0.1972  0.1999
  674PW      WP 2019   4.728   0.540   1.410 -0.1151  0.2938 -0.0212
  674PW      WM 2020   4.672   0.508   1.560  0.0882 -0.2794  0.4816
  675PW       W 2021   2.280   4.662   0.749  0.1644  0.0681  0.1955
  675PW      WP 2022   2.398   4.721   0.702  0.1591 -0.1422 -0.1082
  675PW      WM 2023   2.277   4.645   0.610  0.2235  0.4450  0.1382
  676PW       W 2024   1.878   0.490   3.284 -0.1669 -0.1063 -0.0194
  676PW      WP 2025   1.842   0.625   3.290 -0.3911 -0.1680  0.1687
  676PW      WM 2026   1.978   0.588   3.279  0.0355 -0.2992  0.1091
  677PW       W 2027   2.253   2.451   3.300  0.5152 -0.0432  0.1776
  677PW      WP 2028   2.235   2.315   3.271 -0.1029 -0.0471  0.4080
  677PW      WM 2029   2.310   2.579   3.290  0.2004  0.0920 -0.6240
  678PW       W 2030   4.524   2.386   3.857  0.2266 -0.0208  0.0253
  678PW      WP 2031   4.448   2.295   3.782  0.0390  0.0273  0.1490
  678PW      WM 2032   4.492   2.300   3.962  0.3913 -0.1046  0.0097
  679PW       W 2033   1.043   1.357   1.168 -0.4150  0.1045  0.3245
  679PW      WP 2034   1.178   1.319   1.166 -0.5888 -0.6645  0.1767
  679PW      WM 2035   1.038   1.254   1.073  0.1616  0.0055  0.3624
  680PW       W 2036   2.219   1.579   1.589  0.2987 -0.0817 -0.0124
  680PW      WP 2037   2.248   1.443   1.573 -0.0633 -0.1411 -0.3026
  680PW      WM 2038   2.304   1.689   1.586 -0.3758  0.5119 -0.2163
  681PW       W 2039   4.760   0.138   0.917  0.1996  0.0195  0.0898
  681PW      WP 2040   4.775   0.099   1.051 -0.1760  0.2686  0.2238
  681PW      WM 2041   4.820   0.033   0.847 -0.0547 -0.1733  0.1460
  682PW       W 2042   2.716   2.179   4.576 -0.0314 -0.0384 -0.2595
  682PW      WP 2043   2.679   2.226   4.450  0.0433 -0.1513 -0.3255
  682PW      WM 2044   2.663   2.050   4.564 -0.2623  0.0342 -0.0980
  683PW       W 2045   3.258   3.490   1.593  0.3963  0.2424 -0.1282
  683PW      WP 2046   3.361   3.497   1.688  0.4314 -0.2861 -0.0989
  683PW      WM 2047   3.264   3.405   1.482  0.5296  0.2511 -0.1285
  684PW       W 2048   4.272   2.151   0.647  0.3056 -0.3759 -0.0277
  684PW      WP 2049   4.367   2.224   0.576 -0.4116  0.2975 -0.4512
  684PW      WM 2050   4.249   2.224   0.530 -0.1032  0.5391  0.5128
  685PW       W 2051   2.905   0.495   1.378  0.0868 -0.1516  0.0686
  685PW      WP 2052   2.861   0.543   1.503  0.6385 -0.5539  0.4635
  685PW      WM 2053   2.933   0.551   1.253  0.0298  0.0581  0.1442
  686PW       W 2054   1.286   1.270   3.794 -0.2389 -0.3215 -0.0244
  686PW      WP 2055   1.390   1.296   3.704 -0.2837 -0.2992 -0.0712
  686PW      WM 2056   1.184   1.352   3.742  0.3882  0.6985  0.0769
  687PW       W 2057   3.482   3.795   1.170 -0.3039 -0.1822 -0.0667
  687PW      WP 2058   3.571   3.752   1.071  0.1645  0.0552  0.2162
  687PW      WM 2059   3.441   3.765   1.040  0.0101 -0.5459 -0.0990
  688PW       W 2060   0.307   2.296   1.954  0.0524  0.0196  0.1316
  688PW      WP 2061   0.423   2.245   1.894  0.0826 -0.0703  0.2602
  688PW      WM 2062   0.187   2.356   1.914  0.3644  0.2173 -0.7333
  689PW       W 2063   1.124   0.521   3.835 -0.3578 -0.1913 -0.3682
  689PW      WP 2064   1.249   0.569   3.793 -0.5106  0.4248 -0.2217
  689PW      WM 2065   1.046   0.563   3.943  0.0839 -0.2368 -0.0035
  690PW       W 2066   2.680   0.019   4.117 -0.0477 -0.0420  0.0465
  690PW      WP 2067   2.617   0.133   4.066  0.2420 -0.0244 -0.3149
  690PW      WM 2068   2.750  -0.077   4.043  0.3609  0.3840 -0.1707
  691PW       W 2069   2.206   2.368   1.464 -0.1617 -0.1482  0.2643
  691PW      WP 2070   2.229   2.365   1.326  0.1993 -0.0171  0.3099
  691PW      WM 2071   2.227   2.319   1.594  0.0297 -0.0869  0.2593
  692PW       W 2072   4.468   4.225   3.548  0.3546  0.1974  0.2445
  692PW      WP 2073   4.499   4.215   3.412  0.6806 -0.3478  0.3294
  692PW      WM 2074   4.331   4.247   3.527  0.3115 -0.1642  0.0787
  693PW       W 2075   2.095   0.606   2.197 -0.2906 -0.3534 -0.2553
  693PW      WP 2076   2.154   0.528   2.296 -0.3127 -0.2746 -0.1786
  693PW      WM 2077   1.977   0.643   2.262 -0.4508 -0.6750 -0.3451
  694PW       W 2078   2.453   2.717   0.146  0.4012  0.1529 -0.1087
  694PW      WP 2079   2.527   2.706   0.265 -0.0036  0.4629  0.2029
  694PW      WM 2080   2.531   2.601   0.150  0.2291  0.0351  0.0629
  695PW       W 2081   0.374   3.551   2.203  0.4543  0.6002 -0.1416
  695PW      WP 2082   0.464   3.444   2.205 -0.2549 -0.0931  0.1703
  695PW      WM 2083   0.345   3.563   2.339  0.4913  0.0371 -0.0613
  696PW       W 2084   2.246   4.118   0.079 -0.4515 -0.0370 -0.4266
  696PW      WP 2085   2.375   4.102   0.026 -0.3709  0.5473 -0.4837
  696PW      WM 2086   2.245   4.018   0.177 -0.5331  0.3995  0.0634
  697PW       W 2087   2.795   3.808   0.379  0.0556 -0.0646 -0.3462
  697PW      WP 2088   2.847   3.679   0.362 -0.1839 -0.2162 -0.0440
  697PW      WM 2089   2.852   3.934   0.398 -0.1965  0.0167 -0.0297
  698PW       W 2090   3.414   2.884   4.076 -0.0371  0.2361  0.5202
  698PW      WP 2091   3.453   2.763   4.015 -0.5366  0.3048 -0.0372
  698PW      WM 2092   3.353   2.851   3.954  0.1141  0.3100  0.4209
  699PW       W 2093   3.953   1.613   1.563  0.1423  0.5310 -0.3599
  699PW      WP 2094   3.930   1.539   1.447 -0.4345  0.0335  0.0108
  699PW      WM 2095   3.888   1.718   1.629 -0.4389  0.0026  0.0215
  700PW       W 2096   1.261   1.777   3.905  0.3479 -0.1792  0.1317
  700PW      WP 2097   1.196   1.745   4.024 -0.4503  0.2760 -0.1065
  700PW      WM 2098   1.295   1.765   3.769  0.4343 -0.0622  0.1411
  701PW       W 2099   0.748   3.303   2.495  0.2240 -0.1334  0.0720
  701PW      WP 2100   0.693   3.397   2.584  0.2282  0.4194 -0.4421
  701PW      WM 2101   0.744   3.253   2.364 -0.0816 -0.7033  0.2691
  702PW       W 2102   3.600   3.844   4.183 -0.1510 -0.1064  0.0912
  702PW      WP 2103   3.629   3.869   4.048 -0.4759 -0.2367 -0.0122
  702PW      WM 2104   3.650   3.834   4.313  0.6739 -0.0598 -0.1633
  703PW       W 2105   4.027   3.628   4.027 -0.1623 -0.2957  0.6884
  703PW      WP 2106   4.076   3.499   4.007 -0.0947 -0.2189  0.2650
  703PW      WM 2107   3.957   3.675   4.139  0.0538  0.0934  0.6789
  704PW       W 2108   0.316   4.060   0.875 -0.2689  0.1846 -0.3535
  704PW      WP 2109   0.270   4.181   0.927 -0.0365 -0.0118  0.4523
  704PW      WM 2110   0.283   3.955   0.788 -0.0811 -0.0822 -0.1222
  705PW       W 2111   0.606   2.673   2.362 -0.4775  0.0647 -0.2037
  705PW      WP 2112   0.714   2.752   2.321 -0.1909 -0.1449  0.0855
  705PW      WM 2113   0.676   2.574   2.433 -0.2923  0.0623 -0.3800
  706PW       W 2114   4.157   2.191   1.795 -0.1743  0.1106 -0.0574
  706PW      WP 2115   4.080   2.175   1.680  0.0365 -0.1688 -0.1725
  706PW      WM 2116   4.099   2.224   1.918  0.1728  0.0828  0.1274
  707PW       W 2117   4.638   1.706   3.755  0.3034  0.0259  0.3876
  707PW      WP 2118   4.546   1.613   3.805  0.2230  0.0271  0.2481
  707PW      WM 2119   4.648   1.796   3.862 -0.3063  0.0035  0.4989
  708PW       W 2120   1.671   0.057   3.678 -0.1767  0.2293 -0.3561
  708PW      WP 2121   1.802   0.010   3.695 -0.2082  0.2329 -0.0478
  708PW      WM 2122   1.703   0.185   3.724  0.2413  0.0905 -0.2107
  709PW       W 2123   4.131   3.223   3.744  0.1483 -0.1864  0.0790
  709PW      WP 2124   4.040   3.172   3.838 -0.7048 -0.1197 -0.5836
  709PW      WM 2125   4.088   3.317   3.839  0.3952 -0.1551  0.1700
  710PW       W 2126   1.216   0.329   4.765 -0.0754  0.0937 -0.2365
  710PW      WP 2127   1.121   0.249   4.702  0.1304  0.0223 -0.4711
  710PW      WM 2128   1.197   0.424   4.866  0.0934 -0.4581  0.3858
  711PW       W 2129   4.282   4.528   0.733  0.1204 -0.4150  0.2618
  711PW      WP 2130   4.321   4.411   0.668 -0.8398 -0.5772 -0.2028
  711PW      WM 2131   4.173   4.508   0.819 -0.1077 -0.4579 -0.0226
  712PW       W 2132   4.034   4.262   3.383  0.1222 -0.0240 -0.0149
  712PW      WP 2133   4.157   4.274   3.448 -0.0878  0.2274  0.3836
  712PW      WM 2134   4.064   4.388   3.330  0.7016 -0.1366 -0.0174
  713PW       W 2135   3.706   2.647   1.403 -0.1041  0.3868 -0.0572
  713PW      WP 2136   3.572   2.636   1.440 -0.0208 -0.2228  0.1854
  713PW      WM 2137   3.807   2.695   1.488  0.0701 -0.1467  0.0762
  714PW       W 2138   1.581   4.085   2.346 -0.1527  0.1149 -0.1275
  714PW      WP 2139   1.552   4.020   2.466  0.0906 -0.0658 -0.1609
  714PW      WM 2140   1.611   4.171   2.452  0.3333  0.0939 -0.2275
  715PW       W 2141   2.832   3.025   1.883 -0.0220  0.3468  0.1708
  715PW      WP 2142   2.729   2.970   1.960 -0.0899  0.0270 -0.1206
  715PW      WM 2143   2.929   3.099   1.951  0.3829  0.3345 -0.3320
  716PW       W 2144   3.360   1.391   3.732 -0.1189 -0.0080  0.2747
  716PW      WP 2145   3.442   1.443   3.631 -0.2086  0.0192  0.2143
  716PW      WM 2146   3.278   1.287   3.686 -0.5322  0.3916  0.0198
  717PW       W 2147   1.136   1.977   2.753  0.3667 -0.1483 -0.2082
  717PW      WP 2148   1.235   2.038   2.831  0.2515 -0.1268 -0.0748
  717PW      WM 2149   1.062   2.069   2.678  0.2498 -0.4697 -0.5102
  718PW       W 2150   2.630   1.901   1.531  0.0696  0.1042 -0.5282
  718PW      WP 2151   2.539   1.817   1.597 -0.2461  0.4255 -0.5253
  718PW      WM 2152   2.679   1.794   1.607  0.0537  0.1635 -0.4315
  719PW       W 2153   2.029   1.173   4.123  0.0795 -0.1833  0.2902
  719PW      WP 2154   1.944   1.272   4.071 -0.0644 -0.0883  0.6692
  719PW      WM 2155   2.054   1.108   4.002 -0.1668  0.0116  0.1238
  720PW       W 2156   1.126   2.020   2.223 -0.1273 -0.0670  0.1413
  720PW      WP 2157   1.132   2.089   2.101  0.2618 -0.2001  0.0700
  720PW      WM 2158   1.042   2.057   2.118  0.1949  0.1504 -0.0587
  721PW       W 2159   1.045   2.130   0.388 -0.0695  0.2175 -0.7172
  721PW      WP 2160   1.008   2.115   0.254  0.1030 -0.4712 -0.7243
  721PW      WM 2161   0.944   2.215   0.437  0.0031  0.0366 -0.1871
  722PW       W 2162   0.520   2.251   3.606  0.0981 -0.2743  0.2036
  722PW      WP 2163   0.520   2.111   3.604  0.1561 -0.2764 -0.1408
  722PW      WM 2164   0.527   2.285   3.742 -0.0142  0.1340  0.1188
  723PW       W 2165   2.938   3.696   2.657 -0.1457  0.3943 -0.0180
  723PW      WP 2166   2.956   3.609   2.765  0.3809  0.2221 -0.2100
  723PW      WM 2167   2.868   3.633   2.553  0.0409 -0.4210  0.2757
  724PW       W 2168   2.137   3.885   4.391  0.1465 -0.1622 -0.0494
  724PW      WP 2169   2.260   3.830   4.352  0.0320 -0.3974 -0.0942
  724PW      WM 2170   2.124   3.978   4.287  0.1971 -0.0798  0.0164
  725PW       W 2171   1.627   4.263   0.846 -0.1671  0.0214 -0.0397
  725PW      WP 2172   1.511   4.281   0.922 -0.2380 -0.3283 -0.0457
  725PW      WM 2173   1.663   4.142   0.785  0.4806  0.1046  0.1096
  726PW       W 2174   0.796   2.307   1.983  0.2712 -0.3505  0.1545
  726PW      WP 2175   0.808   2.243   2.107  0.0217 -0.2176  0.2562
  726PW      WM 2176   0.665   2.303   1.935  0.4656  0.0950 -0.5688
  727PW       W 2177   2.159   4.652   1.305  0.1954 -0.0179  0.1987
  727PW      WP 2178   2.220   4.527   1.284 -0.3285 -0.2126 -0.6809
  727PW      WM 2179   2.022   4.662   1.332 -0.1287  0.2020 -0.9699
  728PW       W 2180   2.583   3.903   1.368  0.1741  0.0085 -0.0492
  728PW      WP 2181   2.717   3.903   1.326  0.2511 -0.0672  0.1815
  728PW      WM 2182   2.515   4.018   1.325  0.4942  0.2146 -0.0435
  729PW       W 2183   3.837   4.403   0.572 -0.3479  1.0146 -0.1327
  729PW      WP 2184   3.730   4.313   0.576  0.2993  0.0901  0.4386
  729PW      WM 2185   3.730   4.389   0.662 -0.2353  0.5074 -0.0429
  730PW       W 2186   2.954   4.245   0.467  0.0961  0.0100 -0.5663
  730PW      WP 2187   2.921   4.108   0.469 -0.0563  0.0309 -0.0488
  730PW      WM 2188   2.906   4.354   0.541  0.5183  0.1997 -0.5468
  731PW       W 2189   4.033   2.268   4.046 -0.0355 -0.7247  0.1529
  731PW      WP 2190   3.919   2.328   4.101  0.2560  0.1280 -0.0056
  731PW      WM 2191   4.016   2.349   3.933 -0.4491 -0.3252  0.4670
  732PW       W 2192   1.321   4.150   1.547  0.0229 -0.2155 -0.1533
  732PW      WP 2193   1.317   4.234   1.659 -0.0849 -0.2544 -0.1273
  732PW      WM 2194   1.206   4.126   1.472 -0.0808 -0.0345 -0.0601
  733PW       W 2195   4.160   4.623   3.725 -0.2349 -0.0032 -0.1511
  733PW      WP 2196   4.184   4.619   3.587  0.2429 -0.0479 -0.0834
  733PW      WM 2197   4.070   4.693   3.806  0.0284 -0.1813  0.3360
  734PW       W 2198   3.705   4.640   0.959 -0.1775 -0.0603  0.0871
  734PW      WP 2199   3.751   4.613   0.829  0.0820 -0.1819  0.1964
  734PW      WM 2200   3.622   4.731   0.893 -0.4330 -0.2549  0.1236
  735PW       W 2201   2.005   2.871   1.526 -0.3250  0.0267  0.1715
  735PW      WP 2202   1.877   2.918   1.497 -0.1978  0.3423  0.0774
  735PW      WM 2203   1.954   2.749   1.480 -0.2345  0.1558 -0.3306
  736PW       W 2204   0.182   1.056   2.152 -0.2728  0.2575 -0.2709
  736PW      WP 2205   0.292   1.122   2.096  0.0643 -0.3012 -0.3475
  736PW      WM 2206   0.240   0.936   2.196  0.1630  0.5642  0.0984
  737PW       W 2207   3.255   2.535   4.420  0.2092  0.4507 -0.1788
  737PW      WP 2208   3.243   2.673   4.441 -0.0579  0.3871  0.1842
  737PW      WM 2209   3.276   2.484   4.291  0.3418 -0.2560  0.0805
  738PW       W 2210   2.763   2.932   4.034 -0.0282  0.5736 -0.2652
  738PW      WP 2211   2.732   3.036   4.122  0.2789  0.2187  0.3257
  738PW      WM 2212   2.644   2.862   4.010 -0.0456  0.4617  0.0952
  739PW       W 2213   3.445   4.174   0.449 -0.3912 -0.0236  0.2692
  739PW      WP 2214   3.389   4.171   0.321  0.4525 -0.1366 -0.1731
  739PW      WM 2215   3.562   4.236   0.495 -0.0566 -0.3859 -0.0224
  740PW       W 2216   0.096   0.441   3.888  0.3296  0.0565 -0.1549
  740PW      WP 2217   0.104   0.555   3.968 -0.4599  0.3916 -0.4509
  740PW      WM 2218   0.162   0.538   3.812 -0.0666  0.2290 -0.3052
  741PW       W 2219   3.601   2.163   1.830  0.2952 -0.1183 -0.2437
  741PW      WP 2220   3.609   2.023   1.817 -0.0979 -0.1791 -0.0009
  741PW      WM 2221   3.466   2.191   1.855  0.2828 -0.3398 -0.0163
  742PW       W 2222   4.298   3.326   2.468 -0.2776  0.1594 -0.1810
  742PW      WP 2223   4.253   3.282   2.593  0.4524  0.3469  0.2041
  742PW      WM 2224   4.402   3.420   2.467  0.2536 -0.3387  0.2918
  743PW       W 2225   1.333   4.764   2.722  0.0899 -0.3062 -0.2519
  743PW      WP 2226   1.319   4.882   2.647 -0.5632 -0.2710 -0.1397
  743PW      WM 2227   1.460   4.802   2.767 -0.2132 -0.2059  0.7665
  744PW       W 2228   1.719   3.097   2.695  0.1163 -0.3128  0.2940
  744PW      WP 2229   1.650   3.094   2.574  0.1092 -0.3563  0.2989
  744PW      WM 2230   1.840   3.032   2.723  0.4537  0.1700  0.0958
  745PW       W 2231   2.187   1.414   1.112 -0.1552 -0.3047  0.1756
  745PW      WP 2232   2.057   1.386   1.071 -0.1712 -0.2561  0.1916
  745PW      WM 2233   2.095   1.376   1.210 -0.2417 -0.5896 -0.0057
  746PW       W 2234   4.722   2.153   4.638  0.4111 -0.0920 -0.0361
  746PW      WP 2235   4.649   2.082   4.542 -0.0283  0.0329  0.1808
  746PW      WM 2236   4.858   2.185   4.649  0.3842 -0.0257  0.1260
  747PW       W 2237   2.373   0.498   3.407 -0.0689  0.0885 -0.2801
  747PW      WP 2238   2.369   0.539   3.273 -0.1053  0.1368 -0.2650
  747PW      WM 2239   2.497   0.442   3.441 -0.3755 -0.6667 -0.2002
  748PW       W 2240   0.780   1.066   1.408 -0.4541 -0.2598 -0.0020
  748PW      WP 2241   0.759   0.966   1.504 -0.3027 -0.3403 -0.0505
  748PW      WM 2242   0.762   0.978   1.300  0.3058 -0.1847 -0.2445
  749PW       W 2243   0.935   1.514   3.581 -0.5680  0.3785  0.2105
  749PW      WP 2244   1.010   1.446   3.677 -0.5815  0.0546  0.0064
  749PW      WM 2245   0.904   1.617   3.670  0.0724  0.1815  0.7462
  750PW       W 2246   3.007   4.724   0.212  0.1521 -0.1250  0.0937
  750PW      WP 2247   2.904   4.815   0.239  0.1587 -0.0310 -0.1724
  750PW      WM 2248   3.054   4.687   0.085 -0.0988 -0.0063 -0.0400
  751PW       W 2249   4.163   3.923   1.557  0.2944 -0.0184  0.1686
  751PW      WP 2250   4.131   4.017   1.656  0.2633 -0.4640  0.6242
  751PW      WM 2251   4.231   3.801   1.555  0.3765  0.0220 -0.1748
  752PW       W 2252   3.987   1.739   0.427 -0.0442 -0.2639 -0.1849
  752PW      WP 2253   4.087   1.645   0.401 -0.0037 -0.2856  0.0310
  752PW      WM 2254   3.921   1.828   0.342 -0.2871 -0.3762 -0.1243
  753PW       W 2255   2.814   2.282   4.058 -0.2227 -0.2075 -0.0642
  753PW      WP 2256   2.865   2.159   4.014  0.1119 -0.3608  0.6181
  753PW      WM 2257   2.860   2.163   4.114 -0.4545 -0.2660  0.0132
  754PW       W 2258   3.899   4.716   3.012  0.2481 -0.0740  0.0913
  754PW      WP 2259   3.925   4.792   3.127 -0.0675  0.1585  0.0221
  754PW      WM 2260   3.884   4.724   2.873  0.1928 -0.1208  0.0944
  755PW       W 2261   2.042   4.509   4.522  0.3505  0.0233  0.0413
  755PW      WP 2262   2.075   4.621   4.445 -0.4062 -0.0136 -0.4443
  755PW      WM 2263   2.141   4.411   4.536  0.1531 -0.1441  0.4154
  756PW       W 2264   3.002   1.368   3.112 -0.0373  0.1027  0.0046
  756PW      WP 2265   2.981   1.496   3.057 -0.0001  0.0463 -0.1463
  756PW      WM 2266   2.963   1.234   3.111  0.0018  0.0895  0.1416
  757PW       W 2267   4.704   1.009   1.282 -0.0543 -0.3889 -0.1717
  757PW      WP 2268   4.687   0.881   1.228 -0.3542 -0.5826  0.3186
  757PW      WM 2269   4.800   1.106   1.316 -0.3288 -0.0802 -0.2236
  758PW       W 2270   3.531   4.441   4.442  0.1716 -0.1837  0.0979
  758PW      WP 2271   3.503   4.487   4.571 -0.5145 -0.2155 -0.0058
  758PW      WM 2272   3.557   4.500   4.317  0.2290 -0.4793 -0.0402
  759PW       W 2273   1.254   3.927   4.504  0.3382 -0.0425 -0.3111
  759PW      WP 2274   1.322   3.944   4.383  0.0314 -0.3736 -0.5515
  759PW      WM 2275   1.131   3.989   4.482  0.3278  0.0988  0.0816
  760PW       W 2276   3.022   2.930   2.849 -0.2187  0.1594  0.3464
  760PW      WP 2277   3.088   2.962   2.969 -0.0979  0.3625  0.2325
  760PW      WM 2278   2.896   2.871   2.857 -0.2063  0.1191  0.2563
  761PW       W 2279   1.359   3.633   1.623 -0.0045 -0.4408 -0.3395
  761PW      WP 2280   1.445   3.724   1.685 -0.6445  0.0875 -0.1025
  761PW      WM 2281   1.229   3.611   1.671  0.0999 -0.1317  0.1721
  762PW       W 2282   1.067   2.665   1.550  0.1351 -0.0818  0.1016
  762PW      WP 2283   1.162   2.675   1.448  0.0991 -0.4802  0.0130
  762PW      WM 2284   1.092   2.572   1.651 -0.3056  0.1004  0.4085
  763PW       W 2285   4.397   4.750   4.278  0.0360  0.2056  0.0336
  763PW      WP 2286   4.471   4.726   4.161  0.0283 -0.2118  0.1016
  763PW      WM 2287   4.468   4.818   4.377  0.6226  0.0821 -0.2609
  764PW       W 2288   1.174   1.686   0.085 -0.1335 -0.2922  0.1408
  764PW      WP 2289   1.068   1.596   0.091 -0.2906 -0.1144  0.1375
  764PW      WM 2290   1.205   1.669  -0.051  0.2933 -0.0141  0.1842
  765PW       W 2291   1.497   3.508   0.369  0.0674 -0.2478 -0.0683
  765PW      WP 2292   1.393   3.527   0.461  0.1912  0.2261 -0.0004
  765PW      WM 2293   1.484   3.399   0.283 -0.0754 -0.0281 -0.3429
  766PW       W 2294   2.047   3.440   3.791  0.0664  0.3674  0.2578
  766PW      WP 2295   2.179   3.452   3.836  0.2831 -0.1541 -0.1329
  766PW      WM 2296   1.968   3.326   3.812 -0.1126  0.3621 -0.2962
  767PW       W 2297   4.149   0.983   4.201 -0.3483  0.2869  0.2945
  767PW      WP 2298   4.171   1.060   4.086 -0.1181 -0.1299  0.0296
  767PW      WM 2299   4.031   0.926   4.152 -0.0567 -0.2093  0.0835
  768PW       W 2300   2.433   0.763   2.999  0.0549  0.0840 -0.0483
  768PW      WP 2301   2.518   0.659   2.959 -0.0515 -0.1948  0.3871
  768PW      WM 2302   2.426   0.689   3.117 -0.2809 -0.1606 -0.2054
  769PW       W 2303   3.972   1.423   2.062 -0.1801  0.1364  0.2281
  769PW      WP 2304   3.943   1.320   2.152  0.4714 -0.1623  0.1551
  769PW      WM 2305   3.849   1.441   1.998  0.0259  0.0170 -0.2484
  770PW       W 2306   4.731   4.106   1.543 -0.2252  0.2240  0.5519
  770PW      WP 2307   4.757   4.000   1.631  0.1147  0.0323  0.2489
  770PW      WM 2308   4.647   4.162   1.446  0.2734  0.0646 -0.0385
  771PW       W 2309   0.506   1.107   4.038 -0.1892 -0.2014 -0.0972
  771PW      WP 2310   0.464   1.073   4.166  0.1894 -0.2466  0.0279
  771PW      WM 2311   0.631   1.171   4.031 -0.2318 -0.0661  0.2238
  772PW       W 2312   4.361   1.196   1.621  0.1735  0.1070  0.3789
  772PW      WP 2313   4.399   1.312   1.691  0.1355  0.6051 -0.3157
  772PW      WM 2314   4.222   1.184   1.624  0.1772 -0.1009  0.0773
  773PW       W 2315   1.324   0.464   4.294 -0.2023  0.1028  0.2138
  773PW      WP 2316   1.234   0.550   4.359  0.3339  0.3720  0.6822
  773PW      WM 2317   1.279   0.587   4.245 -0.0365  0.1877  0.2667
  774PW       W 2318   1.400   2.545   0.211 -0.4653 -0.1521 -0.1700
  774PW      WP 2319   1.323   2.516   0.324 -0.4986 -0.0714 -0.1714
  774PW      WM 2320   1.400   2.641   0.313 -0.4648 -0.2572 -0.0688
  775PW       W 2321   2.582   1.777   2.743  0.5154  0.0032 -0.0804
  775PW      WP 2322   2.575   1.917   2.734  0.1126  0.0023  0.0260
  775PW      WM 2323   2.716   1.738   2.746  0.5639  0.1466 -0.2476
  776PW       W 2324   4.571   2.725   1.635  0.4372 -0.2180 -0.2893
  776PW      WP 2325   4.448   2.735   1.701  0.4711 -0.0975 -0.2422
  776PW      WM 2326   4.615   2.805   1.530  0.4046  0.2601  0.0291
  777PW       W 2327   1.163   3.340   1.162 -0.3227  0.1335 -0.3678
  777PW      WP 2328   1.228   3.288   1.049  0.6163  0.3984 -0.0449
  777PW      WM 2329   1.057   3.258   1.122 -0.1046 -0.2067 -0.2949
  778PW       W 2330   2.966   4.699   2.862 -0.2405  0.1448  0.3907
  778PW      WP 2331   3.077   4.770   2.911  0.3583 -0.3060 -0.1358
  778PW      WM 2332   3.089   4.663   2.805 -0.2699  0.4523  0.0954
  779PW       W 2333   4.269   1.540   3.500 -0.3259  0.0616  0.1742
  779PW      WP 2334   4.247   1.529   3.362  0.4114  0.2492 -0.0015
  779PW      WM 2335   4.228   1.418   3.555 -0.5378  0.0125 -0.0736
  780PW       W 2336   0.379   3.903   4.652 -0.0850  0.1694  0.0796
  780PW      WP 2337   0.517   3.882   4.655  0.0494  0.7700 -0.2667
  780PW      WM 2338   0.269   3.950   4.726 -0.2071  0.2462 -0.1425
  781PW       W 2339   3.877   1.890   0.919  0.0639 -0.0391 -0.2776
  781PW      WP 2340   3.785   1.785   0.929  0.1775 -0.1181  0.2541
  781PW      WM 2341   3.893   1.859   1.055  0.1563  0.0765 -0.2604
  782PW       W 2342   4.567   1.843   3.089 -0.0599  0.1352 -0.1622
  782PW      WP 2343   4.671   1.933   3.115  0.5025 -0.4585 -0.0990
  782PW      WM 2344   4.665   1.754   3.044  0.4172  0.3245  0.3795
  783PW       W 2345   4.111   1.167   3.741 -0.1796 -0.3359 -0.8624
  783PW      WP 2346   4.178   1.269   3.673 -0.1539  0.0743 -0.2971
  783PW      WM 2347   4.147   1.054   3.814 -0.4771  0.1538  0.2626
  784PW       W 2348   2.132   2.117   1.846  0.1673  0.1152  0.2559
  784PW      WP 2349   2.168   2.188   1.731 -0.0284 -0.2116 -0.0266
  784PW      WM 2350   2.046   2.166   1.945  0.3550  0.1296  0.4181
  785PW       W 2351   0.308   4.339   3.900 -0.0450  0.0725 -0.0050
  785PW      WP 2352   0.328   4.475   3.927  0.3352  0.0347 -0.0457
  785PW      WM 2353   0.313   4.293   3.768  0.2920 -0.0658  0.0460
  786PW       W 2354   1.761   3.670   2.695  0.1652  0.0192  0.2821
  786PW      WP 2355   1.800   3.781   2.771 -0.1438  0.3516 -0.0086
  786PW      WM 2356   1.823   3.675   2.570 -0.1785  0.1845  0.1043
  787PW       W 2357   2.571   4.118   0.865 -0.2793 -0.1933  0.0680
  787PW      WP 2358   2.632   4.212   0.949  0.0168 -0.2180 -0.1064
  787PW      WM 2359   2.439   4.146   0.903 -0.3269 -0.0603 -0.1702
  788PW       W 2360   0.573   1.514   1.368 -0.2151 -0.0160 -0.0512
  788PW      WP 2361   0.449   1.556   1.420  0.0683  0.3139  0.4468
  788PW      WM 2362   0.639   1.509   1.491 -0.5652  0.0142  0.1542
  789PW       W 2363   1.504   0.156   1.963 -0.3321 -0.2696  0.1513
  789PW      WP 2364   1.457   0.251   1.871 -0.5179 -0.1102  0.3973
  789PW      WM 2365   1.475   0.107   1.835  0.2431 -0.0417 -0.1016
  790PW       W 2366   0.356   0.212   2.766 -0.2055 -0.0772 -0.0974
  790PW      WP 2367   0.358   0.345   2.721  0.5152 -0.0115  0.0021
  790PW      WM 2368   0.218   0.193   2.773 -0.2924  0.4272 -0.0883
  791PW       W 2369   1.957   3.319   0.103 -0.0311  0.0807 -0.3987
  791PW      WP 2370   1.852   3.412   0.101 -0.2606 -0.1468 -0.0632
  791PW      WM 2371   2.064   3.385   0.164 -0.0771 -0.2101  0.0450
  792PW       W 2372   1.736   4.143   4.458  0.3256 -0.0897 -0.0942
  792PW      WP 2373   1.805   4.021   4.458 -0.2733 -0.4696  0.0106
  792PW      WM 2374   1.703   4.169   4.325 -0.3098  0.0300  0.0501
  793PW       W 2375   0.478   4.279   0.286 -0.2030 -0.0052  0.7457
  793PW      WP 2376   0.549   4.193   0.201  0.0898  0.5682  0.3344
  793PW      WM 2377   0.518   4.397   0.221  0.1492 -0.3467  0.2655
  794PW       W 2378   0.115   0.811   0.809 -0.4038  0.0644 -0.0025
  794PW      WP 2379   0.143   0.701   0.727 -0.1544  0.1387 -0.0268
  794PW      WM 2380   0.000   0.890   0.826 -0.0220  0.6396  0.2481
  795PW       W 2381   3.210   2.847   2.314  0.1449  0.3210  0.5132
  795PW      WP 2382   3.149   2.723   2.338  0.6465 -0.0761  0.0170
  795PW      WM 2383   3.323   2.851   2.395  0.4528  0.1308  0.1291
  796PW       W 2384   4.513   3.701   1.270  0.1367  0.0038 -0.2325
  796PW      WP 2385   4.513   3.814   1.187 -0.0479 -0.0931 -0.3725
  796PW      WM 2386   4.411   3.643   1.194  0.3938  0.1504 -0.7351
  797PW       W 2387   2.917   2.014   2.429 -0.2892 -0.0523 -0.2284
  797PW      WP 2388   2.778   2.009   2.445 -0.2798 -0.4005 -0.1835
  797PW      WM 2389   2.946   2.099   2.537  0.4886 -0.2331 -0.2320
  798PW       W 2390   3.160   3.880   4.373  0.1816 -0.3607 -0.4762
  798PW      WP 2391   3.071   3.953   4.293 -0.3636 -0.5712 -0.1178
  798PW      WM 2392   3.115   3.766   4.441 -0.0669  0.1493  0.3570
  799PW       W 2393   1.213   4.014   2.053  0.5142 -0.1330  0.2776
  799PW      WP 2394   1.195   3.878   2.026 -0.1170 -0.0959  0.3629
  799PW      WM 2395   1.253   4.136   1.996 -0.2910  0.1810  0.2486
  800PW       W 2396   4.299   3.245   4.221  0.0587  0.3149  0.0775
  800PW      WP 2397   4.435   3.253   4.256  0.1443 -0.0969 -0.0994
  800PW      WM 2398   4.215   3.259   4.110  0.1329 -0.3352 -0.1006
  801PW       W 2399   2.105   0.641   1.727 -0.5176  0.2445  0.1307
  801PW      WP 2400   2.090   0.650   1.588 -0.7231 -0.1501  0.1111
  801PW      WM 2401   2.238   0.647   1.683 -0.5833 -0.4653 -0.3215
  802PW       W 2402   1.173   1.171   0.219  0.2736  0.3729  0.2943
  802PW      WP 2403   1.137   1.042   0.261  0.3966  0.0739 -0.3825
  802PW      WM 2404   1.058   1.250   0.224 -0.3999 -0.3258 -0.6098
  803PW       W 2405   4.537   1.603   1.708  0.3687 -0.2182 -0.3351
  803PW      WP 2406   4.652   1.659   1.765  0.1020  0.1972 -0.1535
  803PW      WM 2407   4.505   1.471   1.675 -0.1117 -0.0711 -0.5497
  804PW       W 2408   3.782   4.179   1.324  0.0520  0.0175 -0.0223
  804PW      WP 2409   3.807   4.140   1.456  0.0314  0.4332  0.1180
  804PW      WM 2410   3.655   4.216   1.369  0.0854 -0.1827  0.2649
  805PW       W 2411   3.469   3.690   2.389  0.4747 -0.0312 -0.0359
  805PW      WP 2412   3.441   3.671   2.525 -0.0368  0.2728 -0.0719
  805PW      WM 2413   3.489   3.590   2.294 -0.2359 -0.3259  0.0624
  806PW       W 2414   1.966   1.616   2.036 -0.5374  0.4479  0.3120
  806PW      WP 2415   1.973   1.723   2.125 -0.0963  0.5163  0.2180
  806PW      WM 2416   1.958   1.728   1.952  0.5939  0.5347  0.1672
  807PW       W 2417   0.364   0.025   4.552 -0.5487  0.0841  0.2584
  807PW      WP 2418   0.303   0.133   4.617 -0.3278  0.1391  0.3848
  807PW      WM 2419   0.356  -0.016   4.419 -0.0808 -0.3869  0.3435
  808PW       W 2420   0.141   3.477   0.138  0.1862 -0.2389  0.1032
  808PW      WP 2421   0.118   3.566   0.032 -0.0021 -0.3611  0.0352
  808PW      WM 2422   0.036   3.485   0.231  0.0879  0.0345 -0.0181
  809PW       W 2423   0.320   3.987   2.463 -0.1292 -0.1897  0.8060
  809PW      WP 2424   0.209   3.956   2.384  0.2180 -0.3165  0.3254
  809PW      WM 2425   0.454   3.948   2.473 -0.0791 -0.2713  0.1810
  810PW       W 2426   2.910   4.053   3.593  0.0785 -0.2753 -0.2154
  810PW      WP 2427   2.819   3.967   3.530 -0.1581  0.1072 -0.4336
  810PW      WM 2428   2.900   4.025   3.730 -0.1133 -0.1017 -0.1886
  811PW       W 2429   0.338   0.516   0.409 -0.0559 -0.3703 -0.3774
  811PW      WP 2430   0.275   0.631   0.360  0.2177 -0.0783 -0.0879
  811PW      WM 2431   0.257   0.537   0.521  0.5316 -0.1441  0.0533
  812PW       W 2432   2.327   2.188   0.216  0.4882 -0.0914  0.2339
  812PW      WP 2433   2.359   2.270   0.108 -0.0474 -0.0296  0.0959
  812PW      WM 2434   2.203   2.129   0.242  0.4130 -0.1812 -0.2390
  813PW       W 2435   2.513   3.914   2.356 -0.4258 -0.0397 -0.4456
  813PW      WP 2436   2.547   3.800   2.283  0.5756  0.0943 -0.3283
  813PW      WM 2437   2.480   4.047   2.386  0.0172 -0.0403  0.3103
  814PW       W 2438   1.331   1.222   4.565  0.0169  0.0138 -0.1050
  814PW      WP 2439   1.362   1.343   4.629  0.3359 -0.0837 -0.0596
  814PW      WM 2440   1.425   1.196   4.465 -0.0398  0.1628 -0.2020
  815PW       W 2441   0.047   1.472   2.946  0.1160  0.6384  0.5479
  815PW      WP 2442  -0.028   1.589   2.962 -0.3106  0.4452  0.1904
  815PW      WM 2443   0.177   1.443   2.905 -0.0315  0.8317 -0.1970
  816PW       W 2444   2.604   1.817   0.107  0.1867  0.3603 -0.3069
  816PW      WP 2445   2.609   1.741  -0.010 -0.2157  0.1255 -0.1936
  816PW      WM 2446   2.548   1.728   0.199  0.2187  0.3680 -0.2792
  817PW       W 2447   2.865   3.350   3.041 -0.2960  0.1367 -0.2942
  817PW      WP 2448   2.938   3.231   3.054 -0.8440 -0.2510 -0.4029
  817PW      WM 2449   3.001   3.325   3.020 -0.1949 -0.0385  0.3538
  818PW       W 2450   2.785   3.527   1.741  0.1564 -0.2202  0.3743
  818PW      WP 2451   2.816   3.485   1.611 -0.0910  0.3265  0.1066
  818PW      WM 2452   2.657   3.478   1.712  0.2897 -0.4037  0.0351
  819PW       W 2453   1.714   2.280   2.157 -0.1873 -0.1747  0.0126
  819PW      WP 2454   1.773   2.295   2.031 -0.3005  0.0486 -0.0190
  819PW      WM 2455   1.694   2.180   2.254  0.3088 -0.4654 -0.1453
  820PW       W 2456   1.970   3.502   0.669 -0.0519 -0.4762  0.1264
  820PW      WP 2457   2.062   3.561   0.581  0.1216 -0.6956  0.1521
  820PW      WM 2458   1.838   3.536   0.699  0.0220 -0.0590  0.0416
  821PW       W 2459   1.362   2.732   1.191  0.4689 -0.2852 -0.1789
  821PW      WP 2460   1.366   2.592   1.202  0.1845 -0.2924 -0.0915
  821PW      WM 2461   1.258   2.714   1.282  0.2603  0.3389 -0.2443
  822PW       W 2462   4.120   3.439   1.535  0.0686  0.0877  0.3208
  822PW      WP 2463   4.145   3.575   1.560  0.4439  0.0826  0.0557
  822PW      WM 2464   4.041   3.342   1.472 -0.3110  0.1373  0.6772
  823PW       W 2465   4.548   2.931   3.800  0.4537  0.1309  0.3063
  823PW      WP 2466   4.437   2.946   3.885 -0.0962 -0.0246 -0.2993
  823PW      WM 2467   4.579   3.066   3.818 -0.0205  0.3220 -0.0715
  824PW       W 2468   1.856   4.567   2.322  0.1362 -0.0557 -0.1873
  824PW      WP 2469   1.918   4.659   2.237  0.5246 -0.2317 -0.1183
  824PW      WM 2470   1.759   4.505   2.242 -0.7010  0.3792  0.3446
  825PW       W 2471   4.722   4.745   2.819  0.0025 -0.5319 -0.2089
  825PW      WP 2472   4.835   4.828   2.810 -0.2472 -0.1174  0.1323
  825PW      WM 2473   4.658   4.657   2.907 -0.2431 -0.5602 -0.4051
  826PW       W 2474   2.153   1.013   2.503 -0.1081  0.1200 -0.3645
  826PW      WP 2475   2.023   1.059   2.483 -0.1509  0.3429  0.2302
  826PW      WM 2476   2.242   0.905   2.490 -0.3360 -0.0686 -0.4229
  827PW       W 2477   1.671   3.039   4.463 -0.4516  0.1328  0.0472
  827PW      WP 2478   1.709   3.174   4.454  0.3331 -0.0555 -0.4135
  827PW      WM 2479   1.779   3.020   4.377 -0.5631  0.4081 -0.1727
  828PW       W 2480   1.784   2.164   3.538  0.0022 -0.0029 -0.1822
  828PW      WP 2481   1.879   2.062   3.519 -0.3637 -0.5899  0.5753
  828PW      WM 2482   1.779   2.295   3.585 -0.0798  0.0219 -0.2581
  829PW       W 2483   4.743   3.029   3.246  0.2373 -0.0054 -0.5770
  829PW      WP 2484   4.791   2.941   3.344 -0.2273 -0.5377 -0.7719
  829PW      WM 2485   4.816   3.148   3.257  0.4445 -0.1515  0.1876
  830PW       W 2486   4.313   0.291   2.359 -0.2431  0.1595  0.3040
  830PW      WP 2487   4.339   0.154   2.359 -0.1374  0.1780  0.2213
  830PW      WM 2488   4.237   0.403   2.395 -0.3089  0.2361 -0.0374
  831PW       W 2489   3.900   2.195   1.426  0.2541 -0.1729  0.1069
  831PW      WP 2490   3.896   2.058   1.397  0.1108 -0.1321 -0.0891
  831PW      WM 2491   3.964   2.226   1.547 -0.0343  0.1248  0.2010
  832PW       W 2492   0.814   1.139   0.810  0.0014  0.4267  0.0191
  832PW      WP 2493   0.921   1.203   0.873  0.1727  0.4205 -0.2494
  832PW      WM 2494   0.835   1.012   0.754 -0.8344  0.1362  0.2081
  833PW       W 2495   2.044   4.108   2.119 -0.2773 -0.0028 -0.4528
  833PW      WP 2496   2.082   3.974   2.135 -0.3056  0.0207 -0.1289
  833PW      WM 2497   2.028   4.099   1.980 -0.4558 -0.5806 -0.4217
  834PW       W 2498   4.188   3.767   3.496  0.2231 -0.1875  0.4070
  834PW      WP 2499   4.072   3.804   3.564 -0.2959 -0.2868 -0.3099
  834PW      WM 2500   4.222   3.778   3.360  0.5824 -0.0505  0.4948
  835PW       W 2501   3.023   0.645   2.445 -0.0578  0.0367 -0.0200
  835PW      WP 2502   2.961   0.761   2.494 -0.0543 -0.1154  0.3770
  835PW      WM 2503   2.944   0.591   2.343  0.2413  0.2186 -0.3763
  836PW       W 2504   4.329   4.395   1.672 -0.1131  0.2206 -0.2691
  836PW      WP 2505   4.450   4.403   1.741 -0.1245 -0.0842 -0.1988
  836PW      WM 2506   4.250   4.387   1.788  0.2791  0.0437  0.0074
  837PW       W 2507   1.639   0.972   3.645  0.5047  0.1099  0.2393
  837PW      WP 2508   1.659   1.056   3.534  0.3456 -0.1451  0.0036
  837PW      WM 2509   1.738   0.988   3.547  0.4532  0.0912  0.1836
  838PW       W 2510   3.641   1.834   4.097 -0.2795 -0.6749  0.2330
  838PW      WP 2511   3.702   1.780   4.211  0.4349  0.4613  0.5499
  838PW      WM 2512   3.653   1.968   4.058 -0.7756 -0.7100 -0.1322
  839PW       W 2513   2.080   0.302   3.811 -0.2647  0.0134  0.5367
  839PW      WP 2514   2.046   0.438   3.808 -0.3847 -0.0062  0.0492
  839PW      WM 2515   2.091   0.178   3.875  0.4178 -0.3763 -0.1557
  840PW       W 2516   3.108   2.996   3.307 -0.1380 -0.2851 -0.0059
  840PW      WP 2517   3.227   2.933   3.268 -0.2239 -0.3398 -0.1951
  840PW      WM 2518   3.085   2.955   3.175  0.3196 -0.0863 -0.1665
  841PW       W 2519   1.715   3.936   0.493  0.0579  0.2050 -0.0675
  841PW      WP 2520   1.622   3.847   0.548  0.1491  0.0204 -0.1997
  841PW      WM 2521   1.749   3.910   0.360 -0.0737  0.1663 -0.0949
  842PW       W 2522   3.652   0.993   3.821 -0.1946 -0.0212 -0.2543
  842PW      WP 2523   3.621   0.909   3.929  0.3264  0.2377  0.1491
  842PW      WM 2524   3.774   0.982   3.753 -0.2948 -0.4887 -0.3894
  843PW       W 2525   2.416   0.549   0.161 -0.0753 -0.0101 -0.0827
  843PW      WP 2526   2.468   0.474   0.054  0.2426  0.1131 -0.0257
  843PW      WM 2527   2.404   0.411   0.181  0.0398  0.0396  0.5067
  844PW       W 2528   2.484   0.420   4.146  0.2375  0.1375  0.2422
  844PW      WP 2529   2.448   0.553   4.172  0.0002  0.2594 -0.4962
  844PW      WM 2530   2.573   0.314   4.131 -0.1323 -0.2139  0.3612
  845PW       W 2531   3.710   2.226   4.450 -0.1532 -0.0014 -0.6579
  845PW      WP 2532   3.816   2.142   4.415 -0.0991 -0.0532 -0.3948
  845PW      WM 2533   3.725   2.354   4.394 -0.0438  0.2254 -0.1748
  846PW       W 2534   3.179   4.118   0.010 -0.4974 -0.1945  0.2405
  846PW      WP 2535   3.128   4.230  -0.057 -0.0211 -0.0490  0.0844
  846PW      WM 2536   3.251   4.206   0.092 -0.1226 -0.0523 -0.2009
  847PW       W 2537   4.650   4.688   3.885  0.0399 -0.1478 -0.0295
  847PW      WP 2538   4.608   4.800   3.812 -0.3481 -0.5460 -0.4878
  847PW      WM 2539   4.601   4.706   4.015  0.1469  0.0112 -0.0087
  848PW       W 2540   3.729   3.818   3.647  0.0950 -0.1723  0.7099
  848PW      WP 2541   3.644   3.874   3.551  0.6370 -0.4328 -0.0269
  848PW      WM 2542   3.862   3.835   3.607  0.0036 -0.4006  0.2308
  849PW       W 2543   2.615   4.040   1.911  0.2645  0.3935  0.3169
  849PW      WP 2544   2.722   3.985   1.838 -0.2821 -0.3509 -0.0627
  849PW      WM 2545   2.581   3.956   2.017 -0.1670 -0.0939 -0.1461
  850PW       W 2546   4.151   1.427   4.415 -0.3769  0.0009  0.4465
  850PW      WP 2547   4.189   1.481   4.538 -0.1859 -0.4799  0.6246
  850PW      WM 2548   4.070   1.534   4.375 -0.2793  0.0359  0.3357
  851PW       W 2549   3.264   4.350   3.395  0.0916 -0.3259 -0.2345
  851PW      WP 2550   3.172   4.441   3.448  0.4401 -0.2634  0.3512
  851PW      WM 2551   3.344   4.413   3.491 -0.4377  0.2047 -0.0807
  852PW       W 2552   2.826   3.539   3.590 -0.2219 -0.0733  0.2115
  852PW      WP 2553   2.940   3.470   3.634 -0.1141  0.1319  0.2679
  852PW      WM 2554   2.748   3.644   3.541 -0.1221 -0.1578 -0.1608
  853PW       W 2555   0.113   1.351   1.515 -0.3487 -0.2110  0.3868
  853PW      WP 2556   0.070   1.245   1.434  0.1197 -0.1369 -0.0108
  853PW      WM 2557   0.236   1.396   1.565 -0.4146  0.1300  0.2620
  854PW       W 2558   2.386   1.513   4.481 -0.1905 -0.2776 -0.1545
  854PW      WP 2559   2.467   1.582   4.391  0.3816 -0.4382  0.1887
  854PW      WM 2560   2.443   1.449   4.370  0.4626 -0.2059  0.0965
  855PW       W 2561   0.452   1.834   4.332 -0.1626  0.1294 -0.0183
  855PW      WP 2562   0.380   1.720   4.296  0.2139 -0.0785 -0.1590
  855PW      WM 2563   0.569   1.878   4.269 -0.1690  0.3163  0.0928
  856PW       W 2564   1.016   0.017   1.102  0.0244 -0.1094 -0.4653
  856PW      WP 2565   1.054   0.098   0.994  0.2935  0.0164 -0.2884
  856PW      WM 2566   0.931   0.107   1.167 -0.0385 -0.6179  0.2886
  857PW       W 2567   0.540   1.740   0.835  0.0276  0.1203  0.5253
  857PW      WP 2568   0.664   1.704   0.887 -0.0684 -0.2626  0.5187
  857PW      WM 2569   0.577   1.852   0.910  0.2058 -0.0113  0.6417
  858PW       W 2570   0.513   1.367   2.889 -0.0766  0.3975 -0.2797
  858PW      WP 2571   0.376   1.350   2.910  0.0572 -0.6845  0.5414
  858PW      WM 2572   0.606   1.405   2.987 -0.3435 -0.3069  0.3341
  859PW       W 2573   3.751   2.824   2.111 -0.0679  0.3861  0.0366
  859PW      WP 2574   3.697   2.716   2.181 -0.2297  0.3954 -0.0701
  859PW      WM 2575   3.872   2.772   2.063 -0.2660 -0.0427 -0.0441
  860PW       W 2576   3.806   0.334   1.341  0.2794 -0.0266  0.1507
  860PW      WP 2577   3.670   0.315   1.368  0.1914 -0.2551 -0.3352
  860PW      WM 2578   3.856   0.225   1.413  0.3143 -0.2274 -0.1606
  861PW       W 2579   3.694   3.763   1.630  0.1505  0.2367 -0.0491
  861PW      WP 2580   3.593   3.807   1.716  0.0821 -0.1390  0.0809
  861PW      WM 2581   3.827   3.731   1.659  0.2129  0.5898  0.1100
  862PW       W 2582   4.019   3.116   0.001  0.2580  0.2734  0.0270
  862PW      WP 2583   3.987   3.068   0.129  1.1611  0.5565  0.4429
  862PW      WM 2584   4.102   3.040  -0.082 -0.3896 -0.4308 -0.0879
  863PW       W 2585   4.767   3.243   0.533  0.0508  0.0593 -0.2121
  863PW      WP 2586   4.759   3.116   0.474 -0.4044  0.2972 -0.7564
  863PW      WM 2587   4.650   3.319   0.518 -0.3084 -0.3740  0.0939
  864PW       W 2588   2.144   1.383   2.882 -0.5258 -0.0179  0.3441
  864PW      WP 2589   2.090   1.443   2.996  0.1263  0.2172  0.5738
  864PW      WM 2590   2.101   1.411   2.752 -0.0578 -0.2412  0.1153
  865PW       W 2591   0.925   2.373   4.433 -0.3532  0.3278 -0.3460
  865PW      WP 2592   1.025   2.447   4.370 -0.1320  0.0885 -0.2955
  865PW      WM 2593   1.013   2.313   4.525 -0.2687 -0.0617 -0.6513
  866PW       W 2594   3.844   3.654   2.729 -0.0567 -0.0235 -0.3957
  866PW      WP 2595   3.829   3.554   2.632 -0.1098 -0.6148  0.1522
  866PW      WM 2596   3.945   3.736   2.779 -0.4054 -0.0296  0.4918
  867PW       W 2597   3.462   4.650   0.062 -0.0185  0.0379  0.0918
  867PW      WP 2598   3.380   4.764   0.054 -0.1593 -0.0432  0.2904
  867PW      WM 2599   3.471   4.567  -0.050 -0.1113 -0.0589  0.1542
  868PW       W 2600   0.338   1.259   0.984 -0.2716  0.2141 -0.2937
  868PW      WP 2601   0.270   1.193   1.087  0.0466  0.5852  0.1991
  868PW      WM 2602   0.334   1.377   1.058  0.1541 -0.0613  0.2365
  869PW       W 2603   3.675   3.897   0.742  0.1053  0.2888 -0.1261
  869PW      WP 2604   3.612   4.007   0.801  0.0931  0.3045 -0.1681
  869PW      WM 2605   3.575   3.916   0.838 -0.1754 -0.4626 -0.2023
  870PW       W 2606   1.203   1.241   2.161 -0.3125  0.2069 -0.2864
  870PW      WP 2607   1.305   1.331   2.129 -0.1809  0.1158 -0.1363
  870PW      WM 2608   1.100   1.325   2.117 -0.3569  0.2942 -0.0301
  871PW       W 2609   3.157   4.783   3.629 -0.2076 -0.1766 -0.1138
  871PW      WP 2610   3.260   4.758   3.721 -0.3989 -0.2866  0.0794
  871PW      WM 2611   3.097   4.832   3.513  0.0513  0.3471 -0.0559
  872PW       W 2612   0.526   4.382   4.366  0.0856  0.0250  0.0853
  872PW      WP 2613   0.389   4.362   4.386  0.0993  0.1017  0.2799
  872PW      WM 2614   0.623   4.482   4.385  0.3263 -0.1357 -0.2067
  873PW       W 2615   3.583   1.103   2.173 -0.0832  0.0457  0.0076
  873PW      WP 2616   3.470   1.080   2.094  0.0936  0.3280 -0.3567
  873PW      WM 2617   3.682   1.021   2.118 -0.1891 -0.2909  0.2794
  874PW       W 2618   0.388   2.470   2.740  0.0401 -0.1394 -0.2288
  874PW      WP 2619   0.508   2.399   2.741  0.2145  0.1377  0.0480
  874PW      WM 2620   0.366   2.495   2.876 -0.6045  0.1284 -0.3423
  875PW       W 2621   1.196   3.977   3.632  0.1194 -0.4083  0.0348
  875PW      WP 2622   1.211   3.847   3.583  0.0280 -0.2839 -0.3617
  875PW      WM 2623   1.218   4.045   3.511 -0.0605 -0.2763  0.0721
  876PW       W 2624   0.867   4.254   2.830  0.1819 -0.0109 -0.3545
  876PW      WP 2625   0.861   4.121   2.787  0.3566 -0.1070 -0.1011
  876PW      WM 2626   0.829   4.374   2.892  0.0296 -0.1736 -0.1165
  877PW       W 2627   0.311   2.560   3.199  0.2751  0.5560 -0.3818
  877PW      WP 2628   0.269   2.563   3.065 -0.1726 -0.0012 -0.2976
  877PW      WM 2629   0.328   2.652   3.303 -0.3038  0.0383  0.2759
  878PW       W 2630   2.660   3.163   0.864 -0.1628  0.0122 -0.0515
  878PW      WP 2631   2.629   3.190   0.998  0.1371 -0.2886  0.0927
  878PW      WM 2632   2.584   3.125   0.753 -0.3315 -0.1129  0.1019
  879PW       W 2633   3.468   4.697   3.959 -0.5364 -0.0356  0.4910
  879PW      WP 2634   3.431   4.768   4.074 -0.0322  0.1337  0.5797
  879PW      WM 2635   3.358   4.716   3.876  0.0077 -0.3891 -0.4723
  880PW       W 2636   4.555   3.996   2.164 -0.3251 -0.1529  0.3540
  880PW      WP 2637   4.621   3.992   2.288  0.2132  0.3457  0.1324
  880PW      WM 2638   4.426   4.038   2.197 -0.2499  0.1364  0.3095
  881PW       W 2639   1.977   3.605   1.344  0.4929 -0.1674 -0.4042
  881PW      WP 2640   1.941   3.717   1.269 -0.4952  0.0838  0.2576
  881PW      WM 2641   2.036   3.622   1.470  0.2095 -0.1515 -0.2662
  882PW       W 2642   2.990   1.021   1.449 -0.2605 -0.5338 -0.0373
  882PW      WP 2643   2.991   1.103   1.562  0.6786  0.1426 -0.4015
  882PW      WM 2644   2.873   1.095   1.430  0.0303 -0.1340 -0.5780
  883PW       W 2645   3.437   1.977   0.373  0.3273  0.0867  0.0142
  883PW      WP 2646   3.392   2.053   0.265  0.2518 -0.0639 -0.0636
  883PW      WM 2647   3.543   2.065   0.399  0.4330 -0.0232 -0.0354
  884PW       W 2648   2.151   3.407   4.292 -0.1375  0.6618 -0.0711
  884PW      WP 2649   2.268   3.451   4.229  0.1543 -0.1266 -0.1844
  884PW      WM 2650   2.034   3.393   4.217 -0.3838  0.1799  0.3360
  885PW       W 2651   2.507   4.446   0.360  0.2350 -0.3345  0.4654
  885PW      WP 2652   2.457   4.490   0.483 -0.4964  0.1724  0.0669
  885PW      WM 2653   2.623   4.493   0.422  0.3423 -0.1077  0.1271
  886PW       W 2654   1.123   0.611   0.301  0.4269  0.0352  0.5673
  886PW      WP 2655   1.139   0.511   0.204 -0.2682  0.2694  0.1389
  886PW      WM 2656   1.125   0.743   0.255  0.6767 -0.1980 -0.2781
  887PW       W 2657   3.416   2.568   0.972 -0.2495  0.4017 -0.2354
  887PW      WP 2658   3.309   2.561   0.883 -0.1149  0.5453 -0.4152
  887PW      WM 2659   3.488   2.514   0.864 -0.0287  0.1916  0.0017
  888PW       W 2660   2.268   1.670   4.003  0.1819  0.0826 -0.1043
  888PW      WP 2661   2.235   1.806   4.015 -0.2749 -0.0328  0.4391
  888PW      WM 2662   2.388   1.703   4.066  0.4342 -0.1149 -0.4485
  889PW       W 2663   4.727   1.422   0.204  0.0162 -0.1263  0.3736
  889PW      WP 2664   4.774   1.489   0.317  0.1951  0.0483  0.2047
  889PW      WM 2665   4.817   1.403   0.098 -0.4480  0.4241 -0.2013
  890PW       W 2666   2.905   4.465   3.887  0.3549  0.1916 -0.1865
  890PW      WP 2667   2.847   4.581   3.940 -0.0167 -0.1238  0.1576
  890PW      WM 2668   2.996   4.380   3.950 -0.3536 -0.2503  0.4011
  891PW       W 2669   4.479   3.629   0.787 -0.0473  0.2290  0.5771
  891PW      WP 2670   4.535   3.755   0.761 -0.2027  0.1701 -0.3732
  891PW      WM 2671   4.478   3.524   0.695 -0.1117  0.7377 -0.0760
  892PW       W 2672   3.880   1.067   1.759 -0.3330  0.0364 -0.0786
  892PW      WP 2673   3.886   1.207   1.767 -0.2126  0.0370 -0.1352
  892PW      WM 2674   3.993   1.134   1.809  0.2462 -0.6422 -0.3113
  893PW       W 2675   1.990   3.024   0.538  0.0885  0.3987  0.3369
  893PW      WP 2676   2.106   2.946   0.547  0.0970  0.3511 -0.0339
  893PW      WM 2677   1.864   2.964   0.553 -0.0188  0.5771  0.1911
  894PW       W 2678   0.827   4.206   1.738 -0.1573  0.2216  0.0004
  894PW      WP 2679   0.825   4.099   1.829  0.1906 -0.0914 -0.3235
  894PW      WM 2680   0.801   4.330   1.796  0.4619  0.2800  0.2263
  895PW       W 2681   3.294   2.257   4.050  0.0876 -0.3706  0.0707
  895PW      WP 2682   3.284   2.355   4.149 -0.2980 -0.5535  0.2348
  895PW      WM 2683   3.272   2.317   3.925 -0.3458 -0.1469  0.2339
  896PW       W 2684   0.271   3.176   3.704  0.0525  0.0046  0.0687
  896PW      WP 2685   0.260   3.288   3.621  0.0827 -0.1351 -0.1282
  896PW      WM 2686   0.299   3.156   3.840  0.5901  0.1362 -0.0014
  897PW       W 2687   0.880   4.441   4.094  0.2299  0.3465  0.0403
  897PW      WP 2688   0.853   4.409   4.228 -0.4272  0.1633 -0.0984
  897PW      WM 2689   1.002   4.373   4.103  0.0665 -0.0930 -0.4992
  898PW       W 2690   2.513   3.455   2.134 -0.0513 -0.0515 -0.1402
  898PW      WP 2691   2.653   3.457   2.126 -0.0472 -0.0660 -0.0776
  898PW      WM 2692   2.533   3.574   2.204 -0.2030 -0.0313 -0.1274
  899PW       W 2693   3.576   2.882   4.663  0.5059 -0.2614 -0.2001
  899PW      WP 2694   3.616   2.957   4.552 -0.0877  0.3342 -0.0724
  899PW      WM 2695   3.437   2.867   4.670  0.4435  0.2306  0.2023
  900PW       W 2696   0.285   4.108   1.888  0.0288 -0.0463  0.2790
  900PW      WP 2697   0.420   4.100   1.923  0.1347 -0.0161 -0.0881
  900PW      WM 2698   0.314   3.991   1.817  0.6443  0.2416 -0.0259
  901PW       W 2699   0.632   3.132   0.758 -0.5323 -0.6466 -0.0752
  901PW      WP 2700   0.707   3.039   0.831  0.0822 -0.0362  0.1888
  901PW      WM 2701   0.582   3.254   0.804  0.4058 -0.0596 -0.3206
  902PW       W 2702   4.696   3.588   2.407  0.1738 -0.1994  0.2994
  902PW      WP 2703   4.620   3.475   2.442  0.0466 -0.0800  0.4209
  902PW      WM 2704   4.694   3.713   2.469 -0.0196 -0.0327 -0.0187
  903PW       W 2705   1.864   1.397   4.675 -0.2148  0.1124  0.2569
  903PW      WP 2706   1.964   1.301   4.651 -0.2462  0.0119  0.4989
  903PW      WM 2707   1.949   1.300   4.731 -0.2797  0.0149  0.1886
  904PW       W 2708   0.880   1.876   1.713 -0.0829 -0.4063 -0.0606
  904PW      WP 2709   0.971   1.870   1.607 -0.1315 -0.4831 -0.0993
  904PW      WM 2710   1.004   1.930   1.748 -0.2924  0.0941 -0.0136
  905PW       W 2711   0.034   3.373   1.081  0.0165  0.0044  0.1309
  905PW      WP 2712  -0.043   3.266   1.126  0.2332 -0.3249 -0.2212
  905PW      WM 2713   0.031   3.504   1.030 -0.3161 -0.0306  0.0367
  906PW       W 2714   2.628   1.003   2.134 -0.1938  0.1843 -0.3807
  906PW      WP 2715   2.673   1.084   2.029 -0.1306  0.1914 -0.3491
  906PW      WM 2716   2.496   1.012   2.088 -0.5596 -0.0154  0.4453
  907PW       W 2717   4.613   4.055   0.956  0.4251 -0.1748  0.3132
  907PW      WP 2718   4.660   3.992   0.840  0.3560  0.4884 -0.1327
  907PW      WM 2719   4.532   3.978   1.040  0.0010  0.0329  0.1275
  908PW       W 2720   2.111   3.174   1.073 -0.3162 -0.9212 -0.0880
  908PW      WP 2721   2.251   3.181   1.077 -0.3110 -0.2172 -0.2941
  908PW      WM 2722   2.030   3.208   0.964  0.0132  0.0411 -0.1227
  909PW       W 2723   1.294   1.035   1.672  0.1549  0.2368  0.2102
  909PW      WP 2724   1.194   1.132   1.657 -0.2621 -0.1973 -0.1453
  909PW      WM 2725   1.369   1.012   1.556  0.2314 -0.4145  0.3473
  910PW       W 2726   2.599   2.093   2.000 -0.4553  0.0121  0.0219
  910PW      WP 2727   2.634   2.131   1.870 -0.5231 -0.2056 -0.0648
  910PW      WM 2728   2.481   2.152   2.047 -0.4206  0.6278 -0.5248
  911PW       W 2729   0.607   3.354   0.369  0.5267  0.2337  0.6650
  911PW      WP 2730   0.492   3.375   0.447 -0.0294 -0.3164  0.1006
  911PW      WM 2731   0.662   3.474   0.320 -0.1249  0.2173 -0.4493
  912PW       W 2732   0.702   3.955   2.156  0.4127 -0.0652  0.2878
  912PW      WP 2733   0.594   3.896   2.223 -0.0860  0.0042 -0.3592
  912PW      WM 2734   0.780   4.044   2.081 -0.1609  0.0409 -0.2680
  913PW       W 2735   0.218   2.629   3.668  0.0201 -0.0304 -0.0637
  913PW      WP 2736   0.229   2.608   3.530  0.1819 -0.0997 -0.0417
  913PW      WM 2737   0.088   2.674   3.695  0.0589 -0.1436  0.4029
  914PW       W 2738   3.388   3.009   1.210  0.1944  0.1681  0.0340
  914PW      WP 2739   3.413   3.132   1.271 -0.3567  0.2227  0.1996
  914PW      WM 2740   3.453   2.992   1.087 -0.0005  0.0009 -0.0513
  915PW       W 2741   1.794   1.875   1.543 -0.4994 -0.2101  0.2820
  915PW      WP 2742   1.889   1.905   1.641 -0.5095  0.1210  0.2006
  915PW      WM 2743   1.899   1.860   1.452 -0.0386  0.5127  0.6041
  916PW       W 2744   0.780   2.227   2.483 -0.9057 -0.7605 -0.4975
  916PW      WP 2745   0.871   2.124   2.513 -0.2706 -0.1140  0.2842
  916PW      WM 2746   0.774   2.277   2.353 -0.2410  0.2097 -0.2680
  917PW       W 2747   0.948   3.542   2.009  0.2721  0.1841  0.0243
  917PW      WP 2748   1.003   3.413   2.011  0.1977  0.1525  0.0801
  917PW      WM 2749   1.037   3.641   2.052  0.8146 -0.1578 -0.2060
  918PW       W 2750   3.741   0.607   0.915 -0.4316 -0.3474 -0.2286
  918PW      WP 2751   3.804   0.555   0.801  0.1986 -0.1617 -0.0064
  918PW      WM 2752   3.811   0.650   1.028  0.2807 -0.6696 -0.4858
  919PW       W 2753   3.015   3.348   2.211 -0.3756 -0.0292 -0.0118
  919PW      WP 2754   2.894   3.277   2.213 -0.2422 -0.2728 -0.0965
  919PW      WM 2755   3.064   3.420   2.320 -0.1190  0.5050 -0.4303
  920PW       W 2756   3.549   0.119   2.234  0.0141  0.0805  0.4122
  920PW      WP 2757   3.501   0.249   2.217 -0.0271  0.0185 -0.1357
  920PW      WM 2758   3.657   0.146   2.318  0.6558 -0.6793 -0.0252
  921PW       W 2759   3.829   3.119   4.291 -0.1289 -0.0412  0.0628
  921PW      WP 2760   3.926   3.180   4.371 -0.2129  0.6378 -0.2740
  921PW      WM 2761   3.779   3.020   4.375  0.4565 -0.5741 -0.1368
  922PW       W 2762   4.068   1.832   3.173  0.2750 -0.2505 -0.2377
  922PW      WP 2763   3.951   1.777   3.120 -0.0869  0.1079  0.1102
  922PW      WM 2764   4.123   1.776   3.289  0.2165 -0.4447 -0.3010
  923PW       W 2765   0.825   3.973   4.284  0.1790 -0.2515 -0.0618
  923PW      WP 2766   0.954   3.954   4.335  0.0798 -0.2143  0.2245
  923PW      WM 2767   0.801   3.971   4.147  0.1323 -0.1310 -0.0567
  924PW       W 2768   1.000   0.281   1.866 -0.1935 -0.2101 -0.4887
  924PW      WP 2769   0.961   0.398   1.933  0.2252 -0.5146  0.4622
  924PW      WM 2770   1.041   0.153   1.905  0.0339  0.0330  0.2096
  925PW       W 2771   3.015   0.947   2.960  0.5142  0.0733  0.0237
  925PW      WP 2772   2.989   1.065   3.031 -0.2399 -0.0210 -0.0215
  925PW      WM 2773   3.145   0.963   2.911  0.4863  0.4272  0.0357
  926PW       W 2774   1.307   1.218   3.322  0.2602  0.1518  0.2041
  926PW      WP 2775   1.300   1.357   3.304  0.5046  0.2114  0.5007
  926PW      WM 2776   1.425   1.237   3.393  0.4465 -0.2864  0.0480
  927PW       W 2777   2.076   4.194   4.038 -0.4398  0.4010 -0.2200
  927PW      WP 2778   2.090   4.157   4.173 -0.3533  0.2115 -0.2773
  927PW      WM 2779   1.970   4.104   4.054 -0.0880 -0.0611 -0.2409
  928PW       W 2780   1.226   0.744   3.432 -0.1686 -0.0782  0.1023
  928PW      WP 2781   1.121   0.799   3.358 -0.0704 -0.1778 -0.1220
  928PW      WM 2782   1.273   0.612   3.419  0.0204  0.0005 -0.0754
  929PW       W 2783   2.111   1.929   1.198  0.6523 -0.0628  0.5316
  929PW      WP 2784   2.023   1.908   1.305  0.0847 -0.2824  0.0766
  929PW      WM 2785   2.134   2.053   1.138  1.0561 -0.2471  0.2576
  930PW       W 2786   3.341   1.078   3.310 -0.3982  0.0257  0.3934
  930PW      WP 2787   3.357   1.150   3.191 -0.2910  0.0532  0.4232
  930PW      WM 2788   3.442   1.000   3.369 -0.0040  0.1074 -0.1014
  931PW       W 2789   3.231   1.114   2.572 -0.0965 -0.3032  0.0805
  931PW      WP 2790   3.257   1.086   2.707  0.6444 -0.1290  0.0165
  931PW      WM 2791   3.184   1.006   2.497 -0.1337 -0.0810 -0.2362
  932PW       W 2792   3.848   0.285   1.805 -0.0273  0.0064 -0.0696
  932PW      WP 2793   3.851   0.412   1.865 -0.5247 -0.0113  0.0362
  932PW      WM 2794   3.883   0.172   1.880 -0.1211  0.0868  0.1035
  933PW       W 2795   3.719   3.282   2.476 -0.0879  0.1397  0.4701
  933PW      WP 2796   3.582   3.304   2.460 -0.0870 -0.0561  0.0557
  933PW      WM 2797   3.764   3.400   2.536 -0.0961  0.2657  0.2404
  934PW       W 2798   2.788   4.481   3.297  0.1311 -0.3060 -0.0931
  934PW      WP 2799   2.700   4.513   3.192 -0.3844 -0.5827  0.2088
  934PW      WM 2800   2.913   4.542   3.285  0.0129 -0.0126  0.0588
  935PW       W 2801   2.898   3.501   4.085 -0.4269  0.5163 -0.1884
  935PW      WP 2802   2.988   3.560   3.997  0.3459 -0.0969  0.0726
  935PW      WM 2803   2.856   3.621   4.143  0.4273  0.7883 -0.0008
  936PW       W 2804   4.393   0.178   4.662 -0.1636 -0.1677 -0.2009
  936PW      WP 2805   4.458   0.109   4.559  0.0602 -0.5412  0.1626
  936PW      WM 2806   4.388   0.293   4.742 -0.1869  0.0010 -0.4340
  937PW       W 2807   4.653   1.914   0.276  0.4945  0.0699 -0.0815
  937PW      WP 2808   4.632   1.876   0.143 -0.2798  0.1509 -0.0278
  937PW      WM 2809   4.639   1.922   0.416 -0.4192  0.4268 -0.1260
  938PW       W 2810   1.197   3.102   2.638  0.2459  0.3215  0.4483
  938PW      WP 2811   1.247   2.973   2.616 -0.4517  0.0478  0.1849
  938PW      WM 2812   1.153   3.193   2.541  0.1005 -0.2170 -0.0441
  939PW       W 2813   1.746   0.125   4.179 -0.0695  0.1538  0.2842
  939PW      WP 2814   1.671   0.009   4.153  0.2454 -0.0228  0.1055
  939PW      WM 2815   1.769   0.237   4.260 -0.0518  0.2801  0.1117
  940PW       W 2816   1.843   4.210   1.477 -0.5065  0.0139 -0.2131
  940PW      WP 2817   1.824   4.213   1.616  0.0966 -0.0075 -0.1017
  940PW      WM 2818   1.884   4.205   1.611 -0.0342 -0.2149 -0.3445
  941PW       W 2819   0.300   3.848   1.318 -0.3177  0.3971 -0.0292
  941PW      WP 2820   0.256   3.930   1.213 -0.6133  0.2099 -0.0625
  941PW      WM 2821   0.364   3.727   1.287  0.1537  0.5488  0.2516
  942PW       W 2822   1.294   1.788   1.320  0.2706 -0.1982  0.0518
  942PW      WP 2823   1.166   1.737   1.298  0.1878 -0.0486  0.1662
  942PW      WM 2824   1.186   1.704   1.292 -0.0004  0.1084  0.1117
  943PW       W 2825   4.415   4.301   4.073 -0.4345  0.2931 -0.5466
  943PW      WP 2826   4.276   4.293   4.079 -0.4316 -0.4134  0.0358
  943PW      WM 2827   4.384   4.421   4.138 -0.4772  0.2015 -0.3908
  944PW       W 2828   1.444   2.778   4.052  0.0556 -0.1381  0.4312
  944PW      WP 2829   1.369   2.895   4.062  0.0438 -0.0613 -0.1802
  944PW      WM 2830   1.396   2.677   3.967  0.4579  0.3410 -0.5126
  945PW       W 2831   2.435   1.653   2.018 -0.3278 -0.2075  0.2712
  945PW      WP 2832   2.360   1.716   2.118 -0.7996  0.0854 -0.2120
  945PW      WM 2833   2.531   1.575   2.084 -0.1321 -0.0653  0.1645
  946PW       W 2834   0.854   0.592   4.260 -0.4150  0.2042 -0.1386
  946PW      WP 2835   0.939   0.587   4.149  0.0214 -0.0610  0.1758
  946PW      WM 2836   0.885   0.577   4.396  0.2581  0.3650 -0.2388
  947PW       W 2837   4.482   2.853   2.127  0.3670 -0.0893 -0.2149
  947PW      WP 2838   4.460   2.988   2.096 -0.4022 -0.1573 -0.1518
  947PW      WM 2839   4.570   2.938   2.060  0.1074  0.1304 -0.2948
  948PW       W 2840   3.113   2.474   2.597  0.3475  0.2100  0.2243
  948PW      WP 2841   3.037   2.435   2.708 -0.3187 -0.0544 -0.2604
  948PW      WM 2842   3.205   2.448   2.494  0.8323 -0.6695  0.7568
  949PW       W 2843   4.192   2.877   3.316 -0.0121 -0.2168 -0.2929
  949PW      WP 2844   4.183   2.785   3.422  0.1848  0.0679 -0.0101
  949PW      WM 2845   4.144   3.008   3.308  0.7609  0.1603  0.0983
  950PW       W 2846   4.617   0.460   0.423  0.4315 -0.2658 -0.3524
  950PW      WP 2847   4.621   0.337   0.358 -0.4010 -0.5674  0.0312
  950PW      WM 2848   4.535   0.569   0.392  0.1053 -0.2326  0.4165
  951PW       W 2849   0.697   3.498   4.273 -0.2188 -0.3537 -0.0262
  951PW      WP 2850   0.756   3.371   4.267  0.3218 -0.1223 -0.2061
  951PW      WM 2851   0.768   3.522   4.155 -0.4166 -0.3561 -0.1504
  952PW       W 2852   0.556   2.983   3.324  0.3810 -0.2099  0.2013
  952PW      WP 2853   0.521   2.953   3.192  0.6853  0.3477 -0.0440
  952PW      WM 2854   0.594   2.961   3.457  0.4514  0.1717  0.2549
  953PW       W 2855   3.922   3.293   3.326  0.0713  0.1406 -0.5483
  953PW      WP 2856   3.956   3.163   3.285 -0.1344 -0.0742 -0.0996
  953PW      WM 2857   3.794   3.332   3.287 -0.2068 -0.0409  0.0639
  954PW       W 2858   3.532   3.405   4.641 -0.0856 -0.2367 -0.1372
  954PW      WP 2859   3.543   3.534   4.694 -0.1401 -0.1170 -0.4014
  954PW      WM 2860   3.449   3.402   4.528 -0.1239 -0.2063 -0.1101
  955ION    NA+ 2861   1.499   2.847   1.797 -0.1606 -0.0286  0.4724
  956ION    NA+ 2862   0.951   1.970   3.567 -0.0557  0.0714 -0.2199
  957ION    NA+ 2863   1.560   2.809   0.589 -0.2079  0.0383  0.2832
  958ION    CL- 2864   2.501   2.934   2.216  0.2898 -0.0167  0.1897
  959ION    CL- 2865   1.411   4.721   0.232  0.1285 -0.4272 -0.3239
  960ION    CL- 2866   4.469   1.369   4.065 -0.0971  0.1622  0.0916
   4.78554   4.78554   4.78554
