# Supplementary material for: Scalable Constant pH Molecular Dynamics in GROMACS
Source: J Chem Theory Comput. 2022 Sep 21;18(10):6148–60. doi: 10.1021/acs.jctc.2c00516 (PMC9558312; doi:10.1021/acs.jctc.2c00516)
Supplement: Supplementary file 1 — ct2c00516_si_001.zip [file ct2c00516_si_001.zip › SI_constant_ph_gromacs/input_MARTINI/calibration_triGlu/eq.gro]

Martini triGlu in water
 2870
    1ALA     BB    1   2.746   2.511   1.822  0.1852 -0.1634 -0.0626
    2GLU     BB    2   2.570   2.606   2.046  0.2260  0.2996 -0.0584
    2GLU    SC1    3   2.186   2.665   2.039 -0.0916 -0.0504  0.3741
    3ALA     BB    4   2.507   2.342   2.303  0.2183 -0.2409  0.1209
    4ION    NA+    5   1.417   2.177   4.201 -0.0453 -0.1552  0.1641
    5PW       W    6   2.378   0.152   2.960  0.3110  0.4205 -0.2312
    5PW      WP    7   2.412   0.042   2.882 -0.2465 -0.0215  0.0537
    5PW      WM    8   2.293   0.250   3.014  0.0699  0.0499  0.1440
    6PW       W    9   0.040   4.032   3.174  0.5158  0.4189 -0.3367
    6PW      WP   10   0.015   4.164   3.134 -0.0686  0.5808  0.3349
    6PW      WM   11   0.028   4.091   3.300  0.1558 -0.0217 -0.1274
    7PW       W   12   3.191   2.621   0.244 -0.1062 -0.3976 -0.0506
    7PW      WP   13   3.239   2.651   0.372 -0.1389 -0.0445 -0.1094
    7PW      WM   14   3.107   2.551   0.155  0.2296 -0.0466 -0.7456
    8PW       W   15   2.115   2.327   2.798  0.1920  0.1101  0.1075
    8PW      WP   16   2.012   2.233   2.810  0.1451  0.1758  0.2597
    8PW      WM   17   2.085   2.422   2.700  0.4644 -0.0858 -0.1930
    9PW       W   18   4.353   2.463   2.023 -0.1221 -0.2445 -0.6044
    9PW      WP   19   4.405   2.589   2.054  0.3398 -0.4239 -0.5445
    9PW      WM   20   4.284   2.490   1.905 -0.2800 -0.2342 -0.5139
   10PW       W   21   1.015   3.526   2.654  0.2143  0.0152 -0.0274
   10PW      WP   22   1.101   3.623   2.601  0.0426  0.0775 -0.2038
   10PW      WM   23   1.045   3.642   2.727  0.4885  0.0349 -0.1580
   11PW       W   24   4.233   1.454   1.368  0.0577  0.0277 -0.0692
   11PW      WP   25   4.339   1.366   1.395  0.0655 -0.0569 -0.3386
   11PW      WM   26   4.119   1.408   1.301  0.3022 -0.1585 -0.3951
   12PW       W   27   1.387   1.382   2.745  0.3156  0.4926 -0.1853
   12PW      WP   28   1.385   1.468   2.856  0.0909  0.4833 -0.1766
   12PW      WM   29   1.298   1.388   2.638 -0.2689 -0.1998  0.1533
   13PW       W   30   1.475   1.356   1.463  0.6020  0.2517  0.3089
   13PW      WP   31   1.532   1.244   1.525  0.1378 -0.3921 -0.2275
   13PW      WM   32   1.443   1.426   1.580  0.1429  0.0491  0.3314
   14PW       W   33   0.818   0.269   1.889  0.1189  0.2452  0.1217
   14PW      WP   34   0.698   0.299   1.956 -0.0266  0.0188 -0.0182
   14PW      WM   35   0.846   0.238   1.756 -0.0560 -0.4803  0.1976
   15PW       W   36   0.973   0.357   1.444  0.3261  0.1211 -0.0926
   15PW      WP   37   0.954   0.351   1.583 -0.0321  0.6023 -0.0880
   15PW      WM   38   0.893   0.458   1.391 -0.6764 -0.3510  0.2097
   16PW       W   39   2.674   3.189   4.295 -0.4763  0.0043  0.1640
   16PW      WP   40   2.800   3.237   4.257 -0.2282 -0.4230  0.3625
   16PW      WM   41   2.696   3.079   4.378  0.3544 -0.6128 -0.6205
   17PW       W   42   3.717   3.092   1.091  0.1021 -0.0001  0.0201
   17PW      WP   43   3.580   3.110   1.110  0.0412 -0.2408 -0.1361
   17PW      WM   44   3.844   3.036   1.072 -0.0246 -0.3541  0.1047
   18PW       W   45   1.247   3.109   2.516 -0.1251  0.0728 -0.0132
   18PW      WP   46   1.137   3.071   2.593  0.2004  0.0486  0.4988
   18PW      WM   47   1.242   3.058   2.386  0.1164  0.0932 -0.0357
   19PW       W   48   4.094   4.325   0.982  0.2316  0.5048 -0.0696
   19PW      WP   49   3.986   4.407   0.947 -0.3273 -0.1298 -0.0670
   19PW      WM   50   4.158   4.275   1.096 -0.2809  0.0780  0.0838
   20PW       W   51   0.947   3.688   1.794  0.3211  0.2992 -0.0484
   20PW      WP   52   0.867   3.802   1.809 -0.4402 -0.1666  0.1118
   20PW      WM   53   1.046   3.634   1.711  0.0551 -0.4702  0.0439
   21PW       W   54   0.676   3.300   4.123 -0.1083 -0.1452  0.1417
   21PW      WP   55   0.619   3.178   4.160  0.0070 -0.2456 -0.0021
   21PW      WM   56   0.741   3.303   4.000  0.2051  0.0995  0.2944
   22PW       W   57   4.253   3.635   2.642 -0.0228 -0.0309  0.2577
   22PW      WP   58   4.195   3.666   2.518  0.2585  0.1681  0.1646
   22PW      WM   59   4.229   3.772   2.654  0.1884  0.0817 -0.2695
   23PW       W   60   1.997   2.302   4.333  0.2517  0.0952 -0.0569
   23PW      WP   61   1.999   2.278   4.471 -0.1383 -0.2020 -0.0801
   23PW      WM   62   2.065   2.385   4.244  0.0497  0.1386 -0.1790
   24PW       W   63   1.309   4.684   4.570  0.0590 -0.0064  0.3698
   24PW      WP   64   1.416   4.775   4.572  0.0173  0.0883 -0.1076
   24PW      WM   65   1.349   4.567   4.504 -0.1949  0.0907  0.0038
   25PW       W   66   2.646   1.348   2.394  0.1294 -0.2162  0.3486
   25PW      WP   67   2.673   1.310   2.526 -0.0874 -0.0429  0.4515
   25PW      WM   68   2.583   1.471   2.372  0.2556 -0.1763  0.1910
   26PW       W   69   1.571   0.011   1.492  0.0709  0.1852 -0.0842
   26PW      WP   70   1.647  -0.088   1.556 -0.1728 -0.0769 -0.1778
   26PW      WM   71   1.448  -0.052   1.512  0.1699  0.0764  0.2685
   27PW       W   72   2.500   2.096   1.817 -0.3178  0.0982  0.6256
   27PW      WP   73   2.422   2.003   1.746 -0.3421  0.3722  0.2585
   27PW      WM   74   2.636   2.071   1.839 -0.1275 -0.1636 -0.3034
   28PW       W   75   0.495   1.005   3.245  0.1877 -0.0939 -0.3807
   28PW      WP   76   0.395   1.066   3.168 -0.1980  0.4770  0.3957
   28PW      WM   77   0.390   0.916   3.267 -0.6462  0.7937  0.5037
   29PW       W   78   1.565   2.933   3.254  0.0323  0.0275 -0.0188
   29PW      WP   79   1.662   2.999   3.178  0.1754 -0.1028  0.0451
   29PW      WM   80   1.427   2.950   3.240  0.0678  0.5795  0.0128
   30PW       W   81   1.134   1.047   0.093  0.0528  0.0506  0.4412
   30PW      WP   82   1.241   0.957   0.100  0.1458  0.0318 -0.2733
   30PW      WM   83   1.174   1.096  -0.032 -0.1727 -0.1827  0.2667
   31PW       W   84   3.770   3.563   2.755  0.0905  0.3550 -0.4010
   31PW      WP   85   3.808   3.439   2.704 -0.2691  0.2528 -0.4593
   31PW      WM   86   3.890   3.555   2.826  0.1215  1.0711 -0.2730
   32PW       W   87   3.617   0.621   3.695  0.3309  0.3905 -0.0168
   32PW      WP   88   3.518   0.612   3.597  0.3496 -0.2652 -0.0324
   32PW      WM   89   3.588   0.683   3.573 -0.2096  0.0262 -0.1181
   33PW       W   90   2.711   1.906   2.739  0.2129  0.0608 -0.1280
   33PW      WP   91   2.660   1.934   2.611  0.1330 -0.3010 -0.1898
   33PW      WM   92   2.781   1.942   2.854 -0.1621 -0.0837  0.1714
   34PW       W   93   0.686   0.724   4.239  0.1563 -0.2724 -0.0781
   34PW      WP   94   0.661   0.589   4.210 -0.2751 -0.2187 -0.0383
   34PW      WM   95   0.739   0.845   4.194  0.0654 -0.1955  0.0128
   35PW       W   96   0.127   2.271   3.873  0.1754  0.1377  0.2000
   35PW      WP   97   0.237   2.187   3.896  0.3752  0.1527 -0.4403
   35PW      WM   98   0.017   2.248   3.790  0.3879  0.5512 -0.2583
   36PW       W   99   0.879   1.761   3.968  0.0401 -0.2978 -0.4572
   36PW      WP  100   0.898   1.815   4.096  0.1623 -0.5124 -0.3778
   36PW      WM  101   0.754   1.699   3.960  0.0710 -0.4700  0.0208
   37PW       W  102   3.905   3.110   0.490 -0.3721  0.3071  0.0180
   37PW      WP  103   3.962   3.165   0.374 -0.1499 -0.1372 -0.1125
   37PW      WM  104   3.784   3.065   0.544 -0.1045 -0.3272  0.2189
   38PW       W  105   2.108   4.701   1.136 -0.3518 -0.0482 -0.0575
   38PW      WP  106   2.201   4.806   1.133 -0.5272  0.1518  0.3585
   38PW      WM  107   2.022   4.630   1.221 -0.1354 -0.2060  0.0436
   39PW       W  108   1.056   0.101   3.130  0.1081 -0.0553  0.2197
   39PW      WP  109   1.068   0.125   3.268  0.0171  0.7685  0.1508
   39PW      WM  110   1.143   0.115   3.022 -0.1360 -0.1425 -0.0015
   40PW       W  111   3.138   3.482   3.428 -0.2715 -0.3436 -0.2023
   40PW      WP  112   3.162   3.618   3.402 -0.1106 -0.3567 -0.1366
   40PW      WM  113   3.226   3.482   3.537 -0.2325  0.1644 -0.2039
   41PW       W  114   1.482   3.676   3.846 -0.0243 -0.2009  0.6262
   41PW      WP  115   1.547   3.798   3.821 -0.0202 -0.2480  0.3833
   41PW      WM  116   1.495   3.568   3.759  0.2298  0.2161  0.0649
   42PW       W  117   0.094   4.123   4.005 -0.0690  0.0246 -0.2946
   42PW      WP  118   0.228   4.162   4.016 -0.2142  0.5701  0.0128
   42PW      WM  119   0.143   4.032   3.911  0.0636 -0.3705  0.1160
   43PW       W  120   1.435   4.200   4.449 -0.1061  0.3776 -0.1575
   43PW      WP  121   1.468   4.242   4.320  0.3613 -0.1908 -0.2751
   43PW      WM  122   1.472   4.235   4.580  0.0766 -0.2849  0.0184
   44PW       W  123   0.775   1.157   2.819 -0.3037  0.0648  0.0511
   44PW      WP  124   0.857   1.264   2.857 -0.3517  0.0152  0.3206
   44PW      WM  125   0.759   1.090   2.697  0.3712 -0.1927  0.0464
   45PW       W  126   2.370   4.283   1.845  0.0999  0.1963 -0.1964
   45PW      WP  127   2.443   4.402   1.853  0.2469  0.1171 -0.3029
   45PW      WM  128   2.278   4.225   1.934  0.3709 -0.2227 -0.1539
   46PW       W  129   0.840   2.273   2.264  0.1867 -0.1971  0.1256
   46PW      WP  130   0.895   2.398   2.297  0.1745 -0.2359  0.3053
   46PW      WM  131   0.728   2.355   2.247  0.3268  0.0338  0.2510
   47PW       W  132   0.551   3.306   3.540 -0.2395  0.0322 -0.4158
   47PW      WP  133   0.613   3.420   3.595 -0.5131 -0.0059  0.0281
   47PW      WM  134   0.467   3.228   3.620  0.4270  0.0604  0.5177
   48PW       W  135   0.238   4.612   1.921 -0.0382 -0.5523 -0.6055
   48PW      WP  136   0.240   4.752   1.922 -0.2789 -0.5289 -0.1887
   48PW      WM  137   0.122   4.612   1.999  0.2730  0.2938  0.0547
   49PW       W  138   3.530   3.614   3.204 -0.3817  0.2001  0.0421
   49PW      WP  139   3.616   3.514   3.156 -0.1059  0.4103  0.0624
   49PW      WM  140   3.426   3.587   3.115 -0.3287 -0.2581  0.0875
   50PW       W  141   0.610   2.757   3.959  0.0957 -0.0501  0.4349
   50PW      WP  142   0.658   2.864   3.884 -0.0426 -0.2148  0.0864
   50PW      WM  143   0.519   2.864   3.959  0.3761  0.2057  0.3890
   51PW       W  144   3.534   2.771   3.174  0.1204 -0.2206 -0.1828
   51PW      WP  145   3.445   2.698   3.254  0.1265  0.1852  0.2515
   51PW      WM  146   3.652   2.844   3.190  0.0248 -0.1290  0.3971
   52PW       W  147   1.570   2.103   3.409  0.0782 -0.1767  0.0131
   52PW      WP  148   1.703   2.145   3.414 -0.0732  0.5651  0.7720
   52PW      WM  149   1.553   2.059   3.541  0.2006  0.2831  0.2092
   53PW       W  150   2.841   3.029   0.017 -0.0043 -0.0239  0.1583
   53PW      WP  151   2.981   3.020   0.018 -0.0145 -0.5519  0.0666
   53PW      WM  152   2.773   3.100   0.117 -0.0381  0.2773 -0.0610
   54PW       W  153   0.094   2.067   2.606  0.1681  0.5072  0.3564
   54PW      WP  154   0.014   1.984   2.685 -0.1107  0.1780 -0.1938
   54PW      WM  155   0.176   2.007   2.702  0.0919  0.0713  0.1758
   55PW       W  156   2.631   4.757   1.166  0.2427 -0.2410  0.1258
   55PW      WP  157   2.719   4.865   1.170  0.1314 -0.1456  0.0521
   55PW      WM  158   2.497   4.724   1.189  0.2230 -0.2028  0.0689
   56PW       W  159   3.952   1.744   2.284  0.5025  0.0799 -0.4758
   56PW      WP  160   4.003   1.685   2.400  0.1463  0.4905 -0.0608
   56PW      WM  161   3.951   1.825   2.170 -0.1225  0.4059 -0.2953
   57PW       W  162   2.891   3.229   1.353 -0.0976 -0.0807 -0.5785
   57PW      WP  163   2.851   3.324   1.448  0.2415 -0.1778 -0.3132
   57PW      WM  164   3.007   3.190   1.285  0.3497 -0.1179  0.0810
   58PW       W  165   3.260   3.006   4.615 -0.3727 -0.1876 -0.2764
   58PW      WP  166   3.230   3.090   4.507 -0.5106  0.0473 -0.0696
   58PW      WM  167   3.148   3.017   4.698  0.0284 -0.1892  0.3479
   59PW       W  168   0.165   1.842   1.408 -0.1520 -0.1055 -0.2512
   59PW      WP  169   0.055   1.897   1.342 -0.2533  0.1459  0.0906
   59PW      WM  170   0.169   1.703   1.392  0.1775 -0.1354 -0.0188
   60PW       W  171   2.940   2.551   0.914  0.0989 -0.0440 -0.0878
   60PW      WP  172   3.051   2.503   0.985  0.0372  0.2807  0.2735
   60PW      WM  173   2.947   2.535   0.775 -0.1192  0.5882 -0.2120
   61PW       W  174   3.219   2.229   0.603  0.0233  0.0866  0.1461
   61PW      WP  175   3.147   2.340   0.647 -0.0577  0.1423 -0.1060
   61PW      WM  176   3.167   2.115   0.667 -0.0618 -0.0856 -0.2000
   62PW       W  177   4.138   3.485   0.190 -0.0023  0.1626 -0.1668
   62PW      WP  178   4.239   3.495   0.093  0.0279 -0.2633 -0.2036
   62PW      WM  179   4.069   3.381   0.253  0.2391  0.2461  0.2852
   63PW       W  180   2.301   0.637   1.736  0.3506 -0.1897 -0.3393
   63PW      WP  181   2.310   0.731   1.633 -0.0131 -0.1728 -0.3707
   63PW      WM  182   2.339   0.579   1.858  0.1073 -0.1423 -0.2347
   64PW       W  183   1.641   3.499   1.136  0.3161  0.0401  0.5957
   64PW      WP  184   1.586   3.606   1.064  0.3060 -0.2951  0.0322
   64PW      WM  185   1.556   3.405   1.194 -0.2006  0.2031  0.1962
   65PW       W  186   3.259   4.045   3.034  0.0884  0.4124 -0.4780
   65PW      WP  187   3.338   4.011   2.924  0.2121  0.1096 -0.3121
   65PW      WM  188   3.156   4.050   2.940 -0.0967 -0.7433 -0.5147
   66PW       W  189   0.627   1.460   3.555 -0.2906  0.1442 -0.1721
   66PW      WP  190   0.617   1.529   3.433  0.0841  0.1619 -0.2104
   66PW      WM  191   0.720   1.521   3.641 -0.2866  0.6480 -0.4806
   67PW       W  192   1.006   0.671   2.009 -0.2506 -0.2191  0.4216
   67PW      WP  193   1.136   0.677   2.060 -0.0959 -0.4486  0.0974
   67PW      WM  194   1.026   0.806   1.979  0.1671 -0.3318  0.0454
   68PW       W  195   0.424   4.188   1.003  0.0238 -0.2531 -0.2006
   68PW      WP  196   0.487   4.211   1.126 -0.3066  0.2640 -0.0897
   68PW      WM  197   0.452   4.079   0.920  0.2365 -0.0007 -0.4934
   69PW       W  198   0.360   3.527   0.344 -0.3067  0.3283 -0.4626
   69PW      WP  199   0.344   3.662   0.378 -0.1777  0.2106  0.3009
   69PW      WM  200   0.469   3.558   0.427 -0.1326 -0.1725 -0.4603
   70PW       W  201   3.771   1.795   0.110 -0.0316  0.3123  0.0269
   70PW      WP  202   3.869   1.735   0.030 -0.4849  0.0124 -0.3679
   70PW      WM  203   3.797   1.911   0.036  0.2540 -0.1009 -0.6381
   71PW       W  204   0.134   1.424   1.694 -0.5782 -0.1578  0.0975
   71PW      WP  205   0.090   1.554   1.668  0.0288 -0.0073 -0.5796
   71PW      WM  206   0.139   1.417   1.554  0.2636  0.3258  0.0150
   72PW       W  207   0.470   0.074   1.522  0.2866  0.0918  0.3221
   72PW      WP  208   0.501   0.204   1.479  0.4516 -0.0433 -0.0106
   72PW      WM  209   0.525  -0.009   1.619 -0.0164 -0.4799  0.0699
   73PW       W  210   3.743   2.119   0.502  0.4467  0.3068  0.1938
   73PW      WP  211   3.744   2.259   0.518 -0.3555  0.3790  0.1471
   73PW      WM  212   3.846   2.106   0.409  0.0241  0.2572 -0.3282
   74PW       W  213   0.442   3.720   3.116 -0.0051  0.1179  0.0160
   74PW      WP  214   0.431   3.836   3.038 -0.3826 -0.1413 -0.3691
   74PW      WM  215   0.543   3.629   3.081  0.1521  0.3871 -0.3014
   75PW       W  216   4.405   1.199   0.485 -0.0059  0.0044 -0.0109
   75PW      WP  217   4.375   1.062   0.489 -0.0636  0.0194  0.2646
   75PW      WM  218   4.521   1.272   0.512 -0.0837  0.1984 -0.1658
   76PW       W  219   3.359   2.066   3.274 -0.2341  0.0720 -0.1652
   76PW      WP  220   3.460   2.149   3.325 -0.1945 -0.1982  0.2528
   76PW      WM  221   3.400   1.940   3.229  0.5245  0.0925  0.2611
   77PW       W  222   3.194   4.302   1.951  0.5165 -0.6573 -0.1388
   77PW      WP  223   3.120   4.194   2.002 -0.2894 -0.3423 -0.4292
   77PW      WM  224   3.235   4.339   1.822  0.1175 -0.1541 -0.1632
   78PW       W  225   0.624   2.866   3.361  0.1320  0.0509  0.0706
   78PW      WP  226   0.723   2.782   3.413 -0.3540 -0.6648  0.0202
   78PW      WM  227   0.557   2.762   3.427 -0.4401  0.4306  0.1836
   79PW       W  228   2.802   4.517   0.428 -0.0920  0.2137  0.3453
   79PW      WP  229   2.847   4.587   0.540 -0.5857  0.4633  0.4217
   79PW      WM  230   2.734   4.458   0.536 -0.4610  0.1842  0.1185
   80PW       W  231   3.183   2.983   3.758 -0.2679 -0.1224  0.1645
   80PW      WP  232   3.100   3.096   3.769 -0.1929 -0.0881  0.5766
   80PW      WM  233   3.127   2.927   3.873 -0.2986 -0.0967  0.1622
   81PW       W  234   0.213   1.175   3.681  0.3110  0.2047  0.0713
   81PW      WP  235   0.077   1.204   3.697  0.2126 -0.0334 -0.2250
   81PW      WM  236   0.291   1.065   3.642 -0.2380 -0.1359 -0.2194
   82PW       W  237   1.290   4.718   3.604  0.5368  0.0210 -0.2729
   82PW      WP  238   1.398   4.749   3.687  0.2700  0.5458 -0.0601
   82PW      WM  239   1.285   4.758   3.470  0.0314  0.1665 -0.2381
   83PW       W  240   0.458   4.532   0.198  0.0445  0.2678  0.2544
   83PW      WP  241   0.376   4.494   0.305 -0.5206 -0.1535 -0.2431
   83PW      WM  242   0.466   4.631   0.099  0.2478  0.2310  0.2256
   84PW       W  243   0.681   4.600   1.132 -0.3747 -0.5832 -0.0999
   84PW      WP  244   0.766   4.528   1.047  0.2822 -0.1159  0.0559
   84PW      WM  245   0.803   4.556   1.185 -0.2977 -0.6288 -0.3032
   85PW       W  246   2.701   0.132   4.355  0.1472  0.6789  0.0593
   85PW      WP  247   2.762   0.071   4.244 -0.6502 -0.1033 -0.0959
   85PW      WM  248   2.791   0.161   4.458 -0.0039  0.2514  0.3533
   86PW       W  249   0.040   0.374   4.122  0.2983  0.1473  0.0011
   86PW      WP  250  -0.041   0.275   4.180  0.1582  0.1509 -0.1797
   86PW      WM  251   0.045   0.355   3.984  0.3443 -0.2369  0.0412
   87PW       W  252   2.170   4.238   0.570  0.4738 -0.0361  0.3910
   87PW      WP  253   2.091   4.343   0.620 -0.3337 -0.1753 -0.2974
   87PW      WM  254   2.145   4.121   0.641  0.2107 -0.2151  0.0456
   88PW       W  255   3.473   1.694   4.504  0.4623  0.0007 -0.1214
   88PW      WP  256   3.430   1.563   4.483 -0.3746  0.2103 -0.1441
   88PW      WM  257   3.394   1.793   4.444  0.3138  0.2200  0.3619
   89PW       W  258   3.582   3.403   0.151 -0.2102  0.5743 -0.7491
   89PW      WP  259   3.655   3.437   0.036  0.4450  0.4879 -0.4194
   89PW      WM  260   3.449   3.444   0.160 -0.3278  0.2194 -0.0809
   90PW       W  261   4.585   4.258   1.761  0.1182 -0.0565 -0.3980
   90PW      WP  262   4.592   4.389   1.713  0.1139  0.1201  0.0315
   90PW      WM  263   4.640   4.157   1.841  0.3844  0.3771  0.0429
   91PW       W  264   1.365   3.088   4.620  0.0489 -0.2281  0.2185
   91PW      WP  265   1.317   3.139   4.741 -0.2801  0.0601 -0.0061
   91PW      WM  266   1.499   3.123   4.637  0.1328 -0.0717 -0.4227
   92PW       W  267   2.645   3.886   1.901 -0.0864  0.1791  0.4135
   92PW      WP  268   2.781   3.898   1.869 -0.1413 -0.0767 -0.0316
   92PW      WM  269   2.694   3.941   1.782 -0.4876 -0.0650  0.0992
   93PW       W  270   1.119   3.829   4.772 -0.1450  0.4475  0.2473
   93PW      WP  271   1.213   3.785   4.866  0.0590  0.6618  0.1556
   93PW      WM  272   1.214   3.778   4.683  0.1246  0.1671  0.6488
   94PW       W  273   0.701   3.742   3.512 -0.1886  0.0275  0.2009
   94PW      WP  274   0.836   3.768   3.539 -0.2017  0.1507  0.1532
   94PW      WM  275   0.596   3.649   3.526 -0.2257  0.0375  0.0098
   95PW       W  276   4.714   3.363   1.649  0.2079  0.0434 -0.1126
   95PW      WP  277   4.632   3.278   1.573  0.2248 -0.2646  0.1850
   95PW      WM  278   4.780   3.380   1.527  0.3571  0.3202 -0.0038
   96PW       W  279   2.094   3.627   1.207  0.0060  0.1445 -0.0609
   96PW      WP  280   2.209   3.654   1.282  0.2048 -0.1822 -0.2200
   96PW      WM  281   2.074   3.760   1.248 -0.3151 -0.0228  0.4560
   97PW       W  282   1.447   4.618   0.543  0.2080  0.1116  0.1190
   97PW      WP  283   1.500   4.493   0.574  0.1789 -0.1619 -0.6711
   97PW      WM  284   1.500   4.741   0.502  0.0380  0.1865  0.1102
   98PW       W  285   1.361   0.406   2.842  0.1530 -0.0798  0.1940
   98PW      WP  286   1.242   0.472   2.812 -0.1356 -0.4999  0.3032
   98PW      WM  287   1.285   0.319   2.763  0.3915  0.1450 -0.3446
   99PW       W  288   4.225   3.320   3.716 -0.0520 -0.1406  0.0989
   99PW      WP  289   4.276   3.425   3.639  0.3725 -0.0851  0.4113
   99PW      WM  290   4.086   3.314   3.696 -0.1302 -0.2501  0.5342
  100PW       W  291   1.189   2.165   3.721  0.0021  0.1800  0.0477
  100PW      WP  292   1.304   2.148   3.643  0.1725  0.2063  0.2779
  100PW      WM  293   1.287   2.265   3.725  0.3265 -0.0923 -0.2886
  101PW       W  294   1.667   1.290   3.431  0.0012 -0.1198 -0.0288
  101PW      WP  295   1.716   1.313   3.560  0.4089 -0.0242 -0.1810
  101PW      WM  296   1.797   1.238   3.438  0.0322 -0.0582 -0.1185
  102PW       W  297   2.654   1.314   1.758 -0.1113 -0.0811  0.1337
  102PW      WP  298   2.783   1.266   1.783  0.0277  0.1598 -0.0583
  102PW      WM  299   2.568   1.212   1.802 -0.4024  0.1419  0.1235
  103PW       W  300   4.417   4.278   2.540  0.2679 -0.1654  0.4340
  103PW      WP  301   4.444   4.268   2.677  0.4405  0.3762  0.4726
  103PW      WM  302   4.465   4.158   2.488  0.2698  0.1731 -0.6390
  104PW       W  303   1.048   0.671   4.548 -0.1727 -0.0378 -0.1793
  104PW      WP  304   0.986   0.765   4.630  0.1171 -0.0133  0.0274
  104PW      WM  305   1.166   0.739   4.517  0.1036 -0.2384  0.2931
  105PW       W  306   2.513   1.991   3.496  0.1255 -0.0783 -0.3795
  105PW      WP  307   2.610   2.092   3.505  0.1664 -0.1152 -0.3993
  105PW      WM  308   2.526   1.962   3.632  0.1223 -0.3705 -0.4332
  106PW       W  309   2.260   3.981   4.204  0.1869 -0.6719 -0.1393
  106PW      WP  310   2.186   3.870   4.247 -0.0999 -0.3900  0.1712
  106PW      WM  311   2.313   4.035   4.086 -0.0733  0.0845  0.0221
  107PW       W  312   0.123   4.419   2.374 -0.0202 -0.1721  0.1100
  107PW      WP  313   0.175   4.295   2.336  0.0958  0.0201 -0.5043
  107PW      WM  314   0.137   4.398   2.512 -0.2040 -0.4350  0.0970
  108PW       W  315   4.747   2.271   1.639  0.0361  0.3575 -0.6197
  108PW      WP  316   4.619   2.219   1.664  0.1370  0.3213  0.1091
  108PW      WM  317   4.657   2.377   1.623 -0.6534  0.0560  0.2331
  109PW       W  318   4.027   1.258   1.849  0.0800 -0.1752 -0.3167
  109PW      WP  319   4.111   1.365   1.880  0.3859 -0.5021  0.1300
  109PW      WM  320   4.077   1.138   1.798 -0.0018 -0.1708 -0.4117
  110PW       W  321   1.929   3.694   2.864  0.1908  0.1917 -0.7786
  110PW      WP  322   2.069   3.686   2.871  0.2025 -0.0677  0.0516
  110PW      WM  323   1.984   3.816   2.906 -0.3396  0.2355  0.0964
  111PW       W  324   3.254   3.127   1.102  0.1430 -0.0081  0.2413
  111PW      WP  325   3.173   3.053   1.189  0.4482 -0.2679  0.3345
  111PW      WM  326   3.378   3.076   1.143  0.0041 -0.2673  0.3843
  112PW       W  327   1.382   0.670   0.153  0.3500 -0.1349  0.0252
  112PW      WP  328   1.399   0.571   0.251 -0.3325 -0.3014  0.0375
  112PW      WM  329   1.281   0.767   0.148  0.2283 -0.2512  0.1254
  113PW       W  330   2.003   4.135   1.165 -0.2041 -0.3982  0.2932
  113PW      WP  331   2.028   4.024   1.246 -0.0347 -0.5897  0.0026
  113PW      WM  332   1.972   4.256   1.229  0.5573  0.0699 -0.0494
  114PW       W  333   2.835   0.919   2.102  0.0441 -0.0958 -0.1669
  114PW      WP  334   2.757   0.806   2.134  0.4771 -0.2444  0.8054
  114PW      WM  335   2.969   0.957   2.087  0.0053  0.1909  0.0916
  115PW       W  336   3.315   3.702   0.514 -0.1175  0.0022 -0.0488
  115PW      WP  337   3.439   3.650   0.553 -0.2863 -0.1025  0.4445
  115PW      WM  338   3.348   3.596   0.600 -0.6058 -0.5024 -0.3931
  116PW       W  339   3.958   2.461   1.191 -0.2569 -0.1705  0.4462
  116PW      WP  340   4.093   2.491   1.209 -0.1807 -0.0181 -0.1327
  116PW      WM  341   3.877   2.352   1.156 -0.3439 -0.0690  0.3174
  117PW       W  342   4.196   2.546   2.528 -0.0191  0.3194 -0.4675
  117PW      WP  343   4.286   2.493   2.621 -0.5048 -0.1375 -0.1858
  117PW      WM  344   4.176   2.419   2.474  0.4290  0.1203 -0.2408
  118PW       W  345   3.112   4.190   0.133  0.3402 -0.0976 -0.6349
  118PW      WP  346   2.996   4.129   0.181  0.5644 -0.1454 -0.0571
  118PW      WM  347   3.067   4.322   0.142 -0.0037 -0.2085  0.0048
  119PW       W  348   4.325   0.353   4.279 -0.1071 -0.1418 -0.1735
  119PW      WP  349   4.189   0.355   4.310 -0.0127 -0.0527  0.3463
  119PW      WM  350   4.395   0.347   4.158 -0.1483  0.3452 -0.2461
  120PW       W  351   3.615   4.338   1.174  0.5032 -0.4723 -0.2701
  120PW      WP  352   3.563   4.237   1.092 -0.2623 -0.2296 -0.1874
  120PW      WM  353   3.663   4.293   1.297  0.1818 -0.1425  0.0064
  121PW       W  354   0.548   0.868   3.707 -0.0617  0.3207 -0.5375
  121PW      WP  355   0.423   0.922   3.673 -0.5575 -0.1297  0.2023
  121PW      WM  356   0.624   0.757   3.744 -0.4227  0.2108  0.0031
  122PW       W  357   0.247   4.754   2.926  0.2259  0.1904  0.0061
  122PW      WP  358   0.272   4.630   2.986 -0.0633  0.0159 -0.1962
  122PW      WM  359   0.346   4.844   2.965  0.3176  0.2103 -0.2472
  123PW       W  360   1.843   4.124   1.873  0.0895 -0.2318 -0.2603
  123PW      WP  361   1.879   4.252   1.828 -0.3357  0.1519  0.3028
  123PW      WM  362   1.830   4.029   1.975  0.1814  0.2688  0.2853
  124PW       W  363   4.720   4.272   0.966 -0.3416  0.2944  0.7125
  124PW      WP  364   4.634   4.163   0.982  0.0217 -0.3054 -0.2532
  124PW      WM  365   4.816   4.178   0.925 -0.2251  0.5353  0.3817
  125PW       W  366   4.469   0.799   1.508 -0.0499 -0.0273 -0.3211
  125PW      WP  367   4.349   0.789   1.437  0.0449 -0.3832 -0.4581
  125PW      WM  368   4.424   0.855   1.388 -0.3386  0.0414 -0.1936
  126PW       W  369   2.691   0.362   1.717  0.0821 -0.0581  0.0021
  126PW      WP  370   2.763   0.439   1.625 -0.3678  0.3989 -0.0220
  126PW      WM  371   2.690   0.223   1.698 -0.2094 -0.1179  0.3207
  127PW       W  372   3.949   0.949   0.362  0.2288  0.2777  0.0710
  127PW      WP  373   3.900   1.033   0.462  0.0346  0.4025 -0.1158
  127PW      WM  374   3.965   1.088   0.370  0.3818  0.2520  0.3485
  128PW       W  375   3.989   0.751   2.061 -0.1420  0.0743 -0.0265
  128PW      WP  376   3.954   0.873   2.002 -0.0280  0.2443  0.2336
  128PW      WM  377   4.025   0.711   1.931 -0.1760 -0.2705  0.0568
  129PW       W  378   1.125   3.232   1.630 -0.3609  0.1467 -0.1353
  129PW      WP  379   1.060   3.109   1.643 -0.2815  0.1123 -0.0377
  129PW      WM  380   1.210   3.140   1.693 -0.6088  0.0432  0.0698
  130PW       W  381   1.407   0.890   3.658  0.0295  0.1032  0.5281
  130PW      WP  382   1.388   0.926   3.792  0.3017 -0.0424  0.6168
  130PW      WM  383   1.324   0.990   3.607 -0.0626 -0.0818  0.2886
  131PW       W  384   3.273   1.521   3.090  0.0431 -0.2674 -0.0564
  131PW      WP  385   3.319   1.488   3.218 -0.1912 -0.7322 -0.0679
  131PW      WM  386   3.137   1.526   3.056  0.0349 -0.7664 -0.1899
  132PW       W  387   4.112   2.939   0.893  0.0617 -0.3235  0.5594
  132PW      WP  388   4.033   2.976   1.002 -0.4255 -0.0236  0.1682
  132PW      WM  389   4.232   2.900   0.834  0.3467  0.6776  0.2216
  133PW       W  390   4.489   0.866   1.979  0.0840  0.4230 -0.0326
  133PW      WP  391   4.484   0.906   2.113 -0.2918  0.9080 -0.1555
  133PW      WM  392   4.490   0.960   1.876 -0.3963  0.4137 -0.0737
  134PW       W  393   0.190   4.467   0.573 -0.3275 -0.2137  0.3028
  134PW      WP  394   0.275   4.548   0.650 -0.4563  0.1862  0.0645
  134PW      WM  395   0.277   4.453   0.463 -0.4189  0.2363  0.1477
  135PW       W  396   1.065   2.127   0.783  0.3082 -0.0082  0.3026
  135PW      WP  397   1.092   2.213   0.676 -0.1077 -0.3125 -0.1000
  135PW      WM  398   0.978   2.050   0.705  0.3571  0.3106 -0.1099
  136PW       W  399   0.175   0.673   2.241 -0.1285 -0.1733  0.3631
  136PW      WP  400   0.294   0.689   2.314  0.1755 -0.3521 -0.0421
  136PW      WM  401   0.234   0.607   2.133 -0.1049 -0.1015  0.3315
  137PW       W  402   4.105   3.008   2.833  0.2696  0.0157 -0.0869
  137PW      WP  403   4.124   2.901   2.922  0.0108 -0.3178 -0.3913
  137PW      WM  404   4.225   3.077   2.855 -0.1036  0.7036  0.2015
  138PW       W  405   0.147   2.318   3.092  0.1992  0.0512 -0.0936
  138PW      WP  406   0.107   2.402   3.196  0.0726 -0.2922  0.1625
  138PW      WM  407   0.264   2.288   3.162  0.3505  0.5130 -0.1130
  139PW       W  408   1.779   1.716   1.584 -0.4449 -0.2626  0.4199
  139PW      WP  409   1.791   1.587   1.639 -0.0574 -0.2742  0.3441
  139PW      WM  410   1.857   1.640   1.496  0.0954  0.3375  0.2867
  140PW       W  411   0.473   0.211   0.086  0.1137  0.1332 -0.1922
  140PW      WP  412   0.410   0.320   0.026  0.3172  0.0227 -0.6639
  140PW      WM  413   0.430   0.273  -0.031  0.0604  0.1711 -0.1529
  141PW       W  414   3.142   0.889   4.640 -0.3603 -0.0613 -0.3645
  141PW      WP  415   3.009   0.883   4.683 -0.3002 -0.0941 -0.1739
  141PW      WM  416   3.111   0.802   4.535 -0.5014  0.2232 -0.5734
  142PW       W  417   1.646   4.215   0.603 -0.1740 -0.0091 -0.0177
  142PW      WP  418   1.668   4.165   0.474 -0.4387  0.1073 -0.1182
  142PW      WM  419   1.579   4.338   0.606  0.5933  0.4939  0.0623
  143PW       W  420   3.253   1.305   4.267 -0.1329  0.5239 -0.3106
  143PW      WP  421   3.189   1.196   4.206  0.0689  0.2165 -0.0109
  143PW      WM  422   3.251   1.385   4.381  0.2649 -0.3510  0.4775
  144PW       W  423   2.496   4.160   3.208  0.0681  0.2016 -0.2765
  144PW      WP  424   2.595   4.061   3.221 -0.1334  0.0239  0.3011
  144PW      WM  425   2.387   4.151   3.121 -0.2926 -0.1508  0.1538
  145PW       W  426   3.918   3.549   2.310 -0.2086  0.5330 -0.4574
  145PW      WP  427   3.794   3.581   2.368 -0.0981 -0.1254  0.4095
  145PW      WM  428   3.972   3.649   2.391 -0.4413  0.2008  0.1991
  146PW       W  429   2.945   3.975   2.360  0.3647 -0.2729  0.2212
  146PW      WP  430   2.959   4.048   2.480  0.5172  0.5668 -0.2055
  146PW      WM  431   2.967   4.078   2.267 -0.1784  0.0263  0.3679
  147PW       W  432   2.096   3.688   4.518 -0.1259 -0.0271  0.4551
  147PW      WP  433   2.049   3.819   4.533 -0.0754  0.1279 -0.2684
  147PW      WM  434   2.168   3.773   4.432  0.2223 -0.3660  0.3743
  148PW       W  435   1.690   2.434   3.040 -0.3919 -0.1888  0.0715
  148PW      WP  436   1.608   2.341   3.104  0.2076 -0.5781  0.4058
  148PW      WM  437   1.782   2.406   3.142 -0.2380  0.3806  0.1304
  149PW       W  438   1.530   3.597   1.763  0.3020  0.1241  0.2742
  149PW      WP  439   1.391   3.586   1.744  0.3570 -0.2048 -0.1137
  149PW      WM  440   1.573   3.646   1.639  0.4561 -0.4163  0.0813
  150PW       W  441   0.309   0.613   2.931  0.1849 -0.5408 -0.1726
  150PW      WP  442   0.246   0.728   2.978 -0.0963 -0.6640 -0.2208
  150PW      WM  443   0.209   0.515   2.921 -0.1501 -0.2103 -0.5962
  151PW       W  444   4.384   4.013   1.235 -0.2528  0.1612  0.2710
  151PW      WP  445   4.313   4.100   1.151  0.4339  0.1449 -0.4708
  151PW      WM  446   4.413   3.970   1.365  0.4187  0.0861  0.1415
  152PW       W  447   2.092   0.162   4.707 -0.2158  0.2185 -0.0014
  152PW      WP  448   2.084   0.289   4.767 -0.1202  0.1646  0.1332
  152PW      WM  449   2.214   0.211   4.754  0.0070 -0.2732  0.0071
  153PW       W  450   0.646   4.258   2.286 -0.0456 -0.0960 -0.2856
  153PW      WP  451   0.697   4.299   2.163  0.6144  0.0467 -0.0226
  153PW      WM  452   0.698   4.129   2.266 -0.4241 -0.4155  0.3715
  154PW       W  453   2.414   0.406   1.236  0.1344 -0.0729 -0.5300
  154PW      WP  454   2.362   0.484   1.340  0.3617  0.0261 -0.4833
  154PW      WM  455   2.326   0.301   1.268  0.2699 -0.0690 -0.0412
  155PW       W  456   3.305   3.545   2.371 -0.2206  0.0332 -0.2102
  155PW      WP  457   3.287   3.474   2.252  0.5510 -0.3100 -0.1959
  155PW      WM  458   3.345   3.639   2.275  0.2653  0.0891  0.0114
  156PW       W  459   4.351   4.555   3.837 -0.1796 -0.1750 -0.0702
  156PW      WP  460   4.329   4.642   3.729 -0.6507 -0.3870 -0.1765
  156PW      WM  461   4.430   4.575   3.951 -0.1620 -0.2395 -0.0707
  157PW       W  462   1.153   1.109   1.912 -0.1028 -0.3050 -0.1630
  157PW      WP  463   1.082   1.007   1.975 -0.0754 -0.1241  0.1911
  157PW      WM  464   1.102   1.206   1.825 -0.3510 -0.0657  0.2147
  158PW       W  465   4.127   2.165   0.768 -0.6581 -0.0355 -0.3038
  158PW      WP  466   4.096   2.036   0.812  0.1598 -0.2467 -0.1361
  158PW      WM  467   4.200   2.177   0.649 -0.1693 -0.0932 -0.0416
  159PW       W  468   2.278   1.667   4.274  0.1202 -0.6200 -0.0331
  159PW      WP  469   2.173   1.650   4.182 -0.1230  0.0977  0.0310
  159PW      WM  470   2.307   1.550   4.203 -0.2722 -0.5891 -0.2805
  160PW       W  471   2.598   0.323   3.375  0.1762  0.0370  0.0266
  160PW      WP  472   2.608   0.421   3.277  0.0671  0.1610  0.1344
  160PW      WM  473   2.713   0.252   3.412  0.0034 -0.2414  0.0644
  161PW       W  474   3.242   0.129   2.461 -0.1533  0.0128 -0.3309
  161PW      WP  475   3.266   0.249   2.529  0.2988  0.1622 -0.6916
  161PW      WM  476   3.115   0.090   2.416 -0.1736  0.1087 -0.3605
  162PW       W  477   0.601   1.601   4.495 -0.1530  0.3264 -0.2373
  162PW      WP  478   0.621   1.474   4.440 -0.1191  0.1336  0.1766
  162PW      WM  479   0.468   1.636   4.468 -0.1694  0.2634 -0.2412
  163PW       W  480   0.642   1.650   1.411  0.0081  0.5161 -0.1612
  163PW      WP  481   0.752   1.618   1.493  0.1969 -0.2082 -0.5874
  163PW      WM  482   0.639   1.568   1.298 -0.3264  0.0023  0.1671
  164PW       W  483   0.822   0.012   3.532  0.0570  0.0315  0.3440
  164PW      WP  484   0.712  -0.072   3.551 -0.1249  0.2072  0.1242
  164PW      WM  485   0.891   0.070   3.425 -0.5051 -0.1630 -0.1969
  165PW       W  486   1.983   2.281   2.342 -0.1683 -0.1756 -0.3557
  165PW      WP  487   1.962   2.343   2.465  0.1843  0.0396 -0.3865
  165PW      WM  488   1.963   2.150   2.387  0.1614 -0.1130  0.0401
  166PW       W  489   4.705   2.447   2.330 -0.0418 -0.0796 -0.1060
  166PW      WP  490   4.821   2.502   2.275  0.2865 -0.5534  0.0267
  166PW      WM  491   4.725   2.522   2.447  0.3894  0.1247 -0.2814
  167PW       W  492   0.144   4.718   1.115 -0.1498  0.2602  0.1577
  167PW      WP  493   0.043   4.807   1.153 -0.6011 -0.2939  0.4582
  167PW      WM  494   0.250   4.759   1.034 -0.5042  0.2993 -0.3380
  168PW       W  495   4.489   0.172   1.184 -0.1027 -0.1285 -0.0689
  168PW      WP  496   4.479   0.218   1.052  0.4775  0.1920 -0.0451
  168PW      WM  497   4.530   0.039   1.168 -0.4139 -0.1965 -0.8347
  169PW       W  498   2.971   2.076   1.911 -0.1276 -0.2224 -0.4244
  169PW      WP  499   2.831   2.075   1.901 -0.3219  0.4328  0.5517
  169PW      WM  500   3.108   2.083   1.884 -0.0857 -0.2932 -0.2513
  170PW       W  501   1.176   4.122   0.569 -0.2936  0.1425 -0.1029
  170PW      WP  502   1.253   4.030   0.496 -0.2693 -0.0716  0.1717
  170PW      WM  503   1.047   4.138   0.621 -0.1966 -0.4417  0.4835
  171PW       W  504   3.790   4.255   4.265  0.2583 -0.0399  0.2785
  171PW      WP  505   3.715   4.369   4.293  0.1672  0.1276 -0.4220
  171PW      WM  506   3.896   4.339   4.301  0.4102  0.2135 -0.5144
  172PW       W  507   2.082   2.710   3.248 -0.1731  0.0676 -0.1132
  172PW      WP  508   2.008   2.727   3.365 -0.1012 -0.0992 -0.0393
  172PW      WM  509   2.142   2.780   3.142  0.3202 -0.2807 -0.1091
  173PW       W  510   0.401   0.973   2.637  0.3651 -0.1992  0.1526
  173PW      WP  511   0.521   1.045   2.640  0.1522  0.1891  0.3545
  173PW      WM  512   0.424   0.856   2.563 -0.2708 -0.0835 -0.3433
  174PW       W  513   2.087   4.504   3.443  0.0061  0.0932 -0.3435
  174PW      WP  514   2.024   4.393   3.385  0.0489 -0.0622 -0.1079
  174PW      WM  515   2.226   4.492   3.450  0.0350  0.4159 -0.0012
  175PW       W  516   0.009   3.296   0.870 -0.3163  0.0420  0.2714
  175PW      WP  517   0.032   3.160   0.894 -0.1813 -0.0087 -0.0679
  175PW      WM  518   0.005   3.225   0.749 -0.0469  0.1994  0.1588
  176PW       W  519   3.353   0.598   3.329  0.2431  0.0614  0.4249
  176PW      WP  520   3.326   0.727   3.281 -0.1350 -0.2227 -0.3480
  176PW      WM  521   3.410   0.610   3.456  0.4279  0.4534  0.3248
  177PW       W  522   2.940   3.333   2.194  0.0073  0.3330 -0.1522
  177PW      WP  523   2.803   3.357   2.216  0.0430  0.3547  0.0693
  177PW      WM  524   3.042   3.424   2.164  0.1567  0.1363 -0.2711
  178PW       W  525   0.102   1.450   1.207 -0.0685  0.2819 -0.1430
  178PW      WP  526   0.081   1.497   1.337  0.2195 -0.0901  0.0614
  178PW      WM  527   0.008   1.354   1.169 -0.1072  0.0629  0.4041
  179PW       W  528   4.466   1.098   1.106  0.1130  0.0971  0.0754
  179PW      WP  529   4.571   1.020   1.155  0.3315  0.3467  0.0382
  179PW      WM  530   4.358   1.113   1.017  0.1006  0.3524  0.1217
  180PW       W  531   1.541   2.367   2.574  0.2325 -0.1514  0.4125
  180PW      WP  532   1.483   2.491   2.545 -0.4386 -0.4568  0.2040
  180PW      WM  533   1.520   2.326   2.706 -0.0299  0.0851  0.4572
  181PW       W  534   3.556   2.588   4.646 -0.3630 -0.2422  0.0634
  181PW      WP  535   3.536   2.633   4.777 -0.3227 -0.1122  0.0269
  181PW      WM  536   3.564   2.710   4.576 -0.0971  0.0989  0.6033
  182PW       W  537   1.012   1.928   4.382 -0.1283 -0.1275  0.1290
  182PW      WP  538   0.875   1.943   4.408 -0.2155 -0.5147 -0.0139
  182PW      WM  539   0.974   1.897   4.250  0.1776 -0.2213  0.0511
  183PW       W  540   1.713   2.912   4.105  0.0210  0.2707 -0.2425
  183PW      WP  541   1.698   2.784   4.050  0.0450  0.4175 -0.6216
  183PW      WM  542   1.835   2.980   4.107 -0.0931  0.4897 -0.3177
  184PW       W  543   4.565   2.706   3.217 -0.0492 -0.0502 -0.2332
  184PW      WP  544   4.499   2.664   3.333  0.4124  0.0001  0.0798
  184PW      WM  545   4.501   2.800   3.135 -0.0288  0.1053 -0.0791
  185PW       W  546   1.947   2.677   1.142 -0.0565  0.0916 -0.0406
  185PW      WP  547   2.031   2.773   1.200  0.0590  0.0451 -0.1258
  185PW      WM  548   2.015   2.666   1.020 -0.3107 -0.2211 -0.1724
  186PW       W  549   1.885   0.243   2.795  0.5710  0.4316  0.3450
  186PW      WP  550   1.798   0.199   2.896  0.8819  0.0044  0.4604
  186PW      WM  551   1.772   0.261   2.713  0.4258  0.3471  0.5186
  187PW       W  552   1.421   1.862   2.536 -0.2942  0.0661 -0.1299
  187PW      WP  553   1.538   1.790   2.509 -0.2702  0.0972 -0.1090
  187PW      WM  554   1.368   1.806   2.419 -0.4430  0.0465 -0.0566
  188PW       W  555   2.135   3.513   0.196 -0.2096 -0.2496 -0.1102
  188PW      WP  556   2.251   3.502   0.274 -0.1346  0.4150 -0.0512
  188PW      WM  557   2.126   3.653   0.196  0.1761 -0.2105  0.0007
  189PW       W  558   2.283   0.101   3.751  0.3249 -0.1196 -0.2631
  189PW      WP  559   2.375   0.207   3.749  0.4224 -0.1719  0.1471
  189PW      WM  560   2.355  -0.005   3.809 -0.1906 -0.3620  0.0229
  190PW       W  561   3.247   1.076   1.904  0.0389 -0.0466  0.1813
  190PW      WP  562   3.174   1.003   1.998 -0.4431 -0.2104 -0.2572
  190PW      WM  563   3.342   1.111   1.807 -0.0679  0.0123  0.0938
  191PW       W  564   2.866   2.151   0.181 -0.1513 -0.0766  0.2113
  191PW      WP  565   2.819   2.027   0.226  0.0356 -0.1830  0.1347
  191PW      WM  566   2.746   2.219   0.199  0.2540  0.7010  0.6402
  192PW       W  567   4.310   2.063   2.344  0.4819  0.1837  0.5923
  192PW      WP  568   4.222   2.119   2.437 -0.2304  0.3204 -0.0462
  192PW      WM  569   4.284   1.933   2.300  0.6181  0.3546 -0.2068
  193PW       W  570   3.687   4.104   2.136  0.5587  0.3667  0.1440
  193PW      WP  571   3.737   4.116   2.266  0.0273 -0.1778  0.4664
  193PW      WM  572   3.725   4.062   2.008  0.1823  0.2238  0.0624
  194PW       W  573   3.170   2.026   4.527  0.1390 -0.0891 -0.0769
  194PW      WP  574   3.265   1.933   4.573  0.2550  0.1735  0.2737
  194PW      WM  575   3.300   2.073   4.549  0.0285  0.2950 -0.1677
  195PW       W  576   2.704   0.404   0.827  0.0310  0.0229 -0.2323
  195PW      WP  577   2.666   0.512   0.747 -0.4058  0.4263  0.4033
  195PW      WM  578   2.786   0.290   0.825 -0.0377 -0.0274 -0.2837
  196PW       W  579   0.124   2.633   1.954  0.4130 -0.5090  0.2192
  196PW      WP  580   0.217   2.666   2.054  0.1831  0.6983  0.2243
  196PW      WM  581   0.063   2.564   2.060 -0.3177  0.2967  0.4750
  197PW       W  582   4.083   0.819   3.728 -0.3007 -0.3949  0.1214
  197PW      WP  583   4.221   0.820   3.749 -0.2260 -0.0111 -0.2271
  197PW      WM  584   3.986   0.800   3.629 -0.7938 -0.7106  0.5921
  198PW       W  585   0.750   1.816   0.944  0.0727  0.3428  0.3637
  198PW      WP  586   0.766   1.913   1.043  0.4086  0.3929  0.2764
  198PW      WM  587   0.888   1.838   0.934  0.0995  0.1494 -0.3457
  199PW       W  588   3.627   1.628   2.729  0.3051  0.5343  0.4982
  199PW      WP  589   3.753   1.635   2.668  0.2495 -0.1744  0.1719
  199PW      WM  590   3.661   1.553   2.842 -0.1335  0.2066  0.4454
  200PW       W  591   3.951   0.016   1.296 -0.2552 -0.3809  0.0366
  200PW      WP  592   3.916   0.143   1.248 -0.1014 -0.2124  0.3293
  200PW      WM  593   4.072  -0.023   1.236 -0.1048 -0.3677  0.3095
  201PW       W  594   1.308   3.454   3.453 -0.3916 -0.0911 -0.0391
  201PW      WP  595   1.430   3.450   3.522 -0.3939  0.0258 -0.0265
  201PW      WM  596   1.335   3.424   3.319  0.0021  0.3265 -0.0854
  202PW       W  597   1.760   3.873   4.173 -0.1899  0.0587 -0.2471
  202PW      WP  598   1.701   3.750   4.204 -0.1100  0.1552  0.6273
  202PW      WM  599   1.798   3.980   4.092  0.1939 -0.3273 -0.6459
  203PW       W  600   1.230   3.633   4.353 -0.0911 -0.3934 -0.0734
  203PW      WP  601   1.289   3.646   4.479  0.1749 -0.0355 -0.2113
  203PW      WM  602   1.207   3.516   4.280 -0.4154 -0.6165  0.3237
  204PW       W  603   1.534   3.773   3.212 -0.0909 -0.3041  0.3406
  204PW      WP  604   1.441   3.728   3.118 -0.0679  0.2525 -0.0040
  204PW      WM  605   1.461   3.817   3.323 -0.2113 -0.0358  0.1683
  205PW       W  606   4.406   3.924   2.254  0.0950 -0.1011  0.3378
  205PW      WP  607   4.440   3.993   2.371  0.3223  0.3874  0.0225
  205PW      WM  608   4.366   3.803   2.196 -0.2807 -0.0652  0.4822
  206PW       W  609   1.033   3.875   2.361  0.1167 -0.2072 -0.1376
  206PW      WP  610   1.103   3.819   2.253  0.0200  0.1844 -0.4263
  206PW      WM  611   1.046   3.830   2.493  0.5346 -0.0686 -0.1160
  207PW       W  612   0.495   1.465   3.106  0.1391  0.4535 -0.0572
  207PW      WP  613   0.416   1.450   2.992  0.0084 -0.0869  0.0680
  207PW      WM  614   0.450   1.436   3.235 -0.3317  0.2437 -0.2393
  208PW       W  615   3.662   0.468   1.064  0.0433 -0.3231  0.3750
  208PW      WP  616   3.540   0.424   1.011  0.1064 -0.0912 -0.0075
  208PW      WM  617   3.711   0.352   1.004 -0.1624 -0.3835  0.3132
  209PW       W  618   0.855   1.680   2.741 -0.0976 -0.0102 -0.4092
  209PW      WP  619   0.746   1.766   2.720  0.1560  0.3216 -0.4758
  209PW      WM  620   0.922   1.741   2.848 -0.0194  0.0989 -0.5158
  210PW       W  621   3.342   4.580   0.537  0.4335  0.1475  0.0617
  210PW      WP  622   3.247   4.585   0.640 -0.3327 -0.1586 -0.5084
  210PW      WM  623   3.447   4.640   0.467  0.3150 -0.1653 -0.4491
  211PW       W  624   4.389   2.957   4.181 -0.1704 -0.0974  0.2029
  211PW      WP  625   4.439   3.029   4.290  0.6128 -0.3361  0.0810
  211PW      WM  626   4.502   2.877   4.202 -0.0312  0.0293 -0.0123
  212PW       W  627   2.380   2.435   0.907 -0.1220 -0.0316 -0.3912
  212PW      WP  628   2.361   2.570   0.876  0.0826  0.0359 -0.2477
  212PW      WM  629   2.491   2.361   0.949  0.1975  0.3139 -0.5523
  213PW       W  630   4.065   1.365   0.098  0.2286  0.1308  0.3741
  213PW      WP  631   4.033   1.231   0.121  0.4194  0.0645  0.2803
  213PW      WM  632   3.994   1.382  -0.022  0.2790 -0.1071  0.3047
  214PW       W  633   3.019   1.180   1.440 -0.6428  0.3983  0.1194
  214PW      WP  634   2.977   1.108   1.327  0.0872 -0.0844  0.0729
  214PW      WM  635   3.022   1.066   1.520 -0.5357  0.2727 -0.0542
  215PW       W  636   0.478   3.502   0.818 -0.1974 -0.1588  0.4029
  215PW      WP  637   0.354   3.553   0.861 -0.2045 -0.1110  0.3309
  215PW      WM  638   0.520   3.634   0.838  0.3250 -0.3226  0.5703
  216PW       W  639   1.722   1.893   0.255 -0.4150 -0.1690  0.1291
  216PW      WP  640   1.746   1.949   0.129 -0.1730 -0.1396  0.1814
  216PW      WM  641   1.777   1.766   0.229 -0.2281 -0.1924  0.5456
  217PW       W  642   4.709   1.007   0.113 -0.3345 -0.0983 -0.2585
  217PW      WP  643   4.584   1.024   0.172 -0.1718  0.0440  0.0807
  217PW      WM  644   4.738   1.124   0.185 -0.3541 -0.2099 -0.0602
  218PW       W  645   2.850   1.920   3.188  0.0036  0.5440  0.2630
  218PW      WP  646   2.841   1.917   3.048  0.6334 -0.2876  0.1396
  218PW      WM  647   2.775   1.873   3.296 -0.2890  0.1538 -0.0734
  219PW       W  648   0.712   4.159   3.232  0.1635  0.2183 -0.0789
  219PW      WP  649   0.836   4.218   3.258  0.2173 -0.0270  0.3327
  219PW      WM  650   0.619   4.153   3.337 -0.0775  0.3525 -0.2724
  220PW       W  651   2.629   1.927   4.012  0.2045  0.0546  0.0359
  220PW      WP  652   2.707   1.946   3.897  0.0868 -0.2149 -0.1000
  220PW      WM  653   2.723   1.873   4.101  0.0807 -0.2611 -0.0096
  221PW       W  654   3.445   0.854   0.567 -0.1970  0.3314  0.3097
  221PW      WP  655   3.433   0.928   0.448 -0.6059 -0.7225 -0.5175
  221PW      WM  656   3.330   0.907   0.627 -0.5169 -0.1174  0.1628
  222PW       W  657   3.132   4.372   1.075 -0.0124  0.2274 -0.1821
  222PW      WP  658   3.155   4.412   1.207 -0.4172  0.1987 -0.0871
  222PW      WM  659   3.155   4.273   0.979  0.3591  0.1020  0.0098
  223PW       W  660   4.591   4.759   2.705 -0.1440 -0.2001  0.2834
  223PW      WP  661   4.535   4.869   2.639 -0.3766 -0.2918  0.3177
  223PW      WM  662   4.461   4.808   2.686 -0.1721 -0.3576 -0.0058
  224PW       W  663   0.468   1.431   4.019 -0.2875  0.0451 -0.1159
  224PW      WP  664   0.566   1.529   3.996  0.1815 -0.2958  0.2024
  224PW      WM  665   0.362   1.432   4.111 -0.1442  0.0748  0.0555
  225PW       W  666   2.966   2.693   2.313  0.1258 -0.4686  0.4029
  225PW      WP  667   3.038   2.772   2.404 -0.1839 -0.1965  0.4351
  225PW      WM  668   3.012   2.673   2.183 -0.0660 -0.1151  0.2614
  226PW       W  669   4.604   4.204   3.583  0.0559  0.2604 -0.3800
  226PW      WP  670   4.661   4.130   3.478 -0.1819 -0.6510  0.0088
  226PW      WM  671   4.474   4.154   3.569  0.0610 -0.2512  0.4785
  227PW       W  672   2.222   0.951   2.976  0.6492 -0.5658 -0.0865
  227PW      WP  673   2.138   0.987   2.870  0.1750 -0.0447  0.3790
  227PW      WM  674   2.321   0.958   3.075  0.5254  0.1772  0.0618
  228PW       W  675   0.746   3.183   0.341 -0.1362 -0.4450  0.1648
  228PW      WP  676   0.613   3.145   0.320 -0.4245  0.3808  0.0506
  228PW      WM  677   0.705   3.300   0.277 -0.2746 -0.4180  0.2928
  229PW       W  678   0.342   1.892   3.367  0.2174 -0.2272 -0.3794
  229PW      WP  679   0.476   1.869   3.332  0.1838 -0.3787 -0.4186
  229PW      WM  680   0.307   1.830   3.246 -0.5328 -0.1893 -0.2386
  230PW       W  681   2.694   0.348   3.874 -0.1425  0.0323  0.2352
  230PW      WP  682   2.761   0.249   3.802 -0.2333 -0.1651  0.4075
  230PW      WM  683   2.596   0.249   3.860  0.0767 -0.1949  0.2164
  231PW       W  684   4.682   1.483   3.415  0.1386  0.2135 -0.1781
  231PW      WP  685   4.597   1.564   3.490  0.0271 -0.0928  0.0504
  231PW      WM  686   4.558   1.419   3.408  0.3403 -0.4106  0.4445
  232PW       W  687   3.841   2.883   3.794 -0.2515 -0.2629 -0.1207
  232PW      WP  688   3.799   2.978   3.699 -0.5796 -0.6039 -0.3556
  232PW      WM  689   3.919   2.841   3.685 -0.1392  0.1243 -0.2086
  233PW       W  690   0.641   3.940   2.733  0.5427 -0.3995 -0.2177
  233PW      WP  691   0.716   4.053   2.767 -0.0471 -0.0848  0.2569
  233PW      WM  692   0.526   3.861   2.730 -0.1444  0.3678  0.3541
  234PW       W  693   1.358   4.218   0.128 -0.1749  0.2070 -0.2053
  234PW      WP  694   1.374   4.221  -0.011 -0.2074 -0.0644 -0.2216
  234PW      WM  695   1.275   4.148   0.217 -0.1775  0.1020 -0.2878
  235PW       W  696   3.763   3.845   1.172 -0.2405  0.0055  0.0568
  235PW      WP  697   3.713   3.902   1.290 -0.0205  0.1744  0.0770
  235PW      WM  698   3.820   3.727   1.221 -0.4774 -0.0315  0.2712
  236PW       W  699   3.821   1.928   3.055  0.0235 -0.1059  0.2669
  236PW      WP  700   3.731   1.824   3.027  0.1757 -0.1227 -0.3499
  236PW      WM  701   3.851   2.013   2.948  0.2030 -0.1324  0.2923
  237PW       W  702   1.052   4.289   2.689 -0.1088  0.3015  0.2147
  237PW      WP  703   1.033   4.297   2.550 -0.0905  0.4614  0.2193
  237PW      WM  704   0.937   4.232   2.745 -0.1008  0.2192  0.1499
  238PW       W  705   1.000   0.509   0.861 -0.2403 -0.0594 -0.2789
  238PW      WP  706   0.975   0.531   0.725  0.5487  0.2619 -0.4369
  238PW      WM  707   1.047   0.528   0.992  0.0247 -0.7350 -0.2279
  239PW       W  708   2.529   3.523   1.057  0.1006  0.1606 -0.4708
  239PW      WP  709   2.668   3.524   1.041  0.2088 -0.0846  0.1241
  239PW      WM  710   2.456   3.637   1.020 -0.2488  0.1120 -0.0344
  240PW       W  711   3.193   3.955   3.646  0.4648 -0.1496  0.1459
  240PW      WP  712   3.125   4.074   3.615  0.6448 -0.1047 -0.1199
  240PW      WM  713   3.193   3.865   3.539  0.3068 -0.1783  0.1653
  241PW       W  714   2.367   3.696   3.204  0.2362  0.5242 -0.1627
  241PW      WP  715   2.475   3.612   3.235  0.3486  0.5752 -0.3897
  241PW      WM  716   2.245   3.762   3.221 -0.0736  0.0878 -0.4450
  242PW       W  717   0.217   0.171   2.470  0.1208  0.4634 -0.1724
  242PW      WP  718   0.142   0.246   2.562 -0.0750  0.6355 -0.4527
  242PW      WM  719   0.150   0.151   2.591  0.1805  0.7666 -0.0781
  243PW       W  720   4.008   1.968   1.881  0.2022 -0.2640 -0.0395
  243PW      WP  721   3.982   1.925   2.012  0.1699  0.1643  0.1155
  243PW      WM  722   3.917   2.069   1.913 -0.1011 -0.4438 -0.2674
  244PW       W  723   2.009   4.037   3.219 -0.1617 -0.3028 -0.2180
  244PW      WP  724   2.138   3.992   3.186 -0.2028 -0.4744 -0.1598
  244PW      WM  725   2.023   4.167   3.170 -0.1305 -0.2593 -0.0974
  245PW       W  726   2.346   3.217   4.605 -0.2180  0.1429 -0.4899
  245PW      WP  727   2.267   3.136   4.687  0.0694 -0.1467 -0.4723
  245PW      WM  728   2.300   3.342   4.560 -0.5316  0.2629  0.0508
  246PW       W  729   1.381   0.240   1.894 -0.4303 -0.1041  0.5104
  246PW      WP  730   1.508   0.293   1.915 -0.1699 -0.0332 -0.5563
  246PW      WM  731   1.308   0.316   1.802  0.1685  0.4338  0.3975
  247PW       W  732   2.605   3.000   1.778  0.1884  0.3639 -0.1780
  247PW      WP  733   2.534   3.100   1.846 -0.5197 -0.1994  0.0653
  247PW      WM  734   2.717   3.069   1.728  0.4289  0.1553  0.0408
  248PW       W  735   3.315   1.774   0.345  0.4977  0.1313  0.7267
  248PW      WP  736   3.305   1.913   0.357  0.1402  0.1458  0.4724
  248PW      WM  737   3.231   1.666   0.371 -0.1591  0.3091 -0.1080
  249PW       W  738   3.124   3.379   4.294 -0.5577  0.3578  0.1527
  249PW      WP  739   3.142   3.381   4.155  0.1267  0.2156  0.1954
  249PW      WM  740   3.041   3.309   4.205 -0.1598  0.1520 -0.0907
  250PW       W  741   3.793   1.389   3.126  0.3359  0.0109 -0.3649
  250PW      WP  742   3.850   1.373   3.000 -0.0963  0.2460 -0.6243
  250PW      WM  743   3.834   1.447   3.247 -0.4202 -0.2605  0.1189
  251PW       W  744   3.958   0.233   3.860  0.0602  0.3621 -0.3953
  251PW      WP  745   3.862   0.323   3.906 -0.2760 -0.1402  0.0396
  251PW      WM  746   3.925   0.105   3.812 -0.0896 -0.0022  0.4514
  252PW       W  747   3.321   0.276   0.413  0.0438 -0.2673 -0.0347
  252PW      WP  748   3.404   0.164   0.422 -0.0188 -0.3063  0.0910
  252PW      WM  749   3.283   0.258   0.547 -0.0903 -0.2846 -0.0726
  253PW       W  750   3.061   2.810   4.232 -0.5899  0.0789 -0.2735
  253PW      WP  751   3.150   2.896   4.169  0.0114 -0.1629  0.1350
  253PW      WM  752   3.072   2.670   4.236 -0.0827  0.0965 -0.3261
  254PW       W  753   4.366   3.455   4.476  0.0005  0.5281 -0.1314
  254PW      WP  754   4.461   3.495   4.381  0.1655 -0.1147 -0.3075
  254PW      WM  755   4.346   3.463   4.614  0.0709 -0.0749 -0.0498
  255PW       W  756   1.846   0.810   3.295 -0.2066 -0.2912  0.4457
  255PW      WP  757   1.901   0.808   3.424  0.3450  0.3190  0.2826
  255PW      WM  758   1.739   0.882   3.241  0.1187 -0.0561  0.0347
  256PW       W  759   2.573   1.234   0.276  0.2563  0.6488 -0.0555
  256PW      WP  760   2.706   1.264   0.306  0.3230  0.4415 -0.1243
  256PW      WM  761   2.579   1.224   0.137  0.1701 -0.4140 -0.0790
  257PW       W  762   4.159   4.280   3.430  0.4252 -0.0917  0.1063
  257PW      WP  763   4.246   4.229   3.528  0.6949 -0.5062 -0.2971
  257PW      WM  764   4.170   4.317   3.565 -0.1685 -0.0448  0.1762
  258PW       W  765   1.472   3.709   2.516 -0.2156 -0.1721 -0.2813
  258PW      WP  766   1.419   3.820   2.450  0.0118  0.0127 -0.1760
  258PW      WM  767   1.347   3.656   2.551  0.1268 -0.6553  0.7178
  259PW       W  768   0.901   2.806   1.261 -0.0058  0.3170  0.1678
  259PW      WP  769   0.969   2.914   1.202 -0.0284  0.2675  0.0481
  259PW      WM  770   0.921   2.815   1.399 -0.1929  0.3089  0.1990
  260PW       W  771   0.244   1.452   0.166 -0.2114 -0.2589  0.4003
  260PW      WP  772   0.264   1.382   0.047 -0.1729  0.1074  0.1696
  260PW      WM  773   0.113   1.501   0.180 -0.1129  0.0568  0.3309
  261PW       W  774   1.931   1.671   1.104  0.1045 -0.3086  0.0314
  261PW      WP  775   1.951   1.576   1.206  0.0762  0.1419  0.5142
  261PW      WM  776   2.056   1.666   1.040  0.3710  0.8241  0.1947
  262PW       W  777   0.907   4.328   4.558  0.0192  0.1769  0.0826
  262PW      WP  778   1.038   4.354   4.516  0.0936 -0.3886 -0.1389
  262PW      WM  779   0.896   4.445   4.635  0.2223  0.0931  0.2518
  263PW       W  780   3.894   3.737   1.866  0.1801 -0.3403  0.4450
  263PW      WP  781   3.957   3.793   1.979  0.1201  0.1141  0.2793
  263PW      WM  782   3.940   3.682   1.986  0.0122  0.0879  0.7369
  264PW       W  783   2.441   3.352   1.563  0.2266  0.0334 -0.1149
  264PW      WP  784   2.529   3.404   1.466 -0.2048 -0.3144 -0.7950
  264PW      WM  785   2.454   3.419   1.685  0.3024 -0.2590  0.0503
  265PW       W  786   1.420   0.331   0.521  0.5059  0.1180 -0.1248
  265PW      WP  787   1.475   0.212   0.571 -0.1191  0.0057  0.4856
  265PW      WM  788   1.333   0.373   0.420 -0.0272 -0.0371  0.2195
  266PW       W  789   1.308   2.454   2.162 -0.0295  0.2740 -0.1094
  266PW      WP  790   1.429   2.500   2.216  0.0544 -0.1366  0.1070
  266PW      WM  791   1.426   2.399   2.111 -0.0778 -0.2758  0.2572
  267PW       W  792   1.590   1.345   0.813 -0.1685  0.2004 -0.1732
  267PW      WP  793   1.711   1.350   0.743  0.2172 -0.0164  0.3858
  267PW      WM  794   1.536   1.294   0.931 -0.0001 -0.0808 -0.2085
  268PW       W  795   3.692   4.745   0.280 -0.0367 -0.0418  0.1694
  268PW      WP  796   3.571   4.690   0.324 -0.0316 -0.1061  0.1059
  268PW      WM  797   3.731   4.839   0.377  0.6393 -0.1904  0.1014
  269PW       W  798   0.130   2.552   1.175 -0.1534 -0.3378  0.0529
  269PW      WP  799   0.154   2.657   1.264 -0.2822  0.0034 -0.2807
  269PW      WM  800   0.137   2.592   1.041 -0.1111  0.0270  0.1514
  270PW       W  801   1.663   1.477   4.714  0.0387  0.1448 -0.0727
  270PW      WP  802   1.534   1.434   4.681  0.0304  0.3253 -0.3108
  270PW      WM  803   1.747   1.456   4.604  0.5707 -0.1804  0.3324
  271PW       W  804   1.227   2.682   4.048 -0.2006  0.2300  0.1469
  271PW      WP  805   1.173   2.698   4.176  0.1075  0.0935  0.3093
  271PW      WM  806   1.281   2.683   3.918  0.2001  0.4769  0.2899
  272PW       W  807   2.175   1.309   3.423  0.0090  0.0515 -0.0449
  272PW      WP  808   2.059   1.236   3.453  0.2929 -0.5027 -0.1186
  272PW      WM  809   2.176   1.441   3.376  0.1227  0.1923  0.3164
  273PW       W  810   2.648   0.978   3.820 -0.2268  0.2231 -0.0249
  273PW      WP  811   2.550   1.059   3.762 -0.0864  0.3151 -0.1414
  273PW      WM  812   2.689   0.870   3.742  0.2147  0.4343 -0.1263
  274PW       W  813   2.413   2.511   3.564  0.1697  0.0517 -0.1603
  274PW      WP  814   2.397   2.471   3.431 -0.1395  0.0213 -0.1233
  274PW      WM  815   2.540   2.499   3.622 -0.0878 -0.1697  0.4734
  275PW       W  816   3.262   0.140   4.370  0.2852  0.1361  0.3263
  275PW      WP  817   3.306   0.030   4.296 -0.0109  0.0329  0.2838
  275PW      WM  818   3.320   0.228   4.462 -0.2110  0.2864  0.5442
  276PW       W  819   1.670   3.039   0.814  0.0327 -0.0008  0.0509
  276PW      WP  820   1.700   3.172   0.780 -0.4658  0.2343  0.3870
  276PW      WM  821   1.590   3.107   0.721 -0.0096  0.1114  0.1650
  277PW       W  822   2.267   4.089   2.782 -0.0573 -0.4842  0.1345
  277PW      WP  823   2.370   4.126   2.868 -0.1946 -0.1146  0.1604
  277PW      WM  824   2.244   4.127   2.649 -0.2792 -0.0778  0.2677
  278PW       W  825   0.028   1.866   0.313  0.4178  0.0051 -0.1798
  278PW      WP  826   0.086   1.857   0.186  0.4186  0.3165 -0.2120
  278PW      WM  827   0.016   1.997   0.361  0.0826 -0.0358 -0.1197
  279PW       W  828   0.289   2.156   2.136 -0.3583 -0.1804  0.3559
  279PW      WP  829   0.329   2.284   2.176 -0.3710 -0.0203 -0.0818
  279PW      WM  830   0.153   2.155   2.106 -0.2673  0.1251 -0.2467
  280PW       W  831   3.855   3.033   1.800 -0.1339 -0.0071  0.1588
  280PW      WP  832   3.739   3.091   1.746 -0.3250 -0.3081  0.2165
  280PW      WM  833   3.892   2.980   1.676 -0.0924 -0.3849  0.3144
  281PW       W  834   3.791   3.413   1.436  0.2725 -0.1411 -0.1601
  281PW      WP  835   3.688   3.328   1.393  0.1630 -0.1625  0.1173
  281PW      WM  836   3.882   3.380   1.538 -0.1012  0.0521  0.2769
  282PW       W  837   3.037   0.462   2.050 -0.1823  0.1418 -0.4155
  282PW      WP  838   3.066   0.327   2.073 -0.6604  0.0710  0.0020
  282PW      WM  839   3.112   0.483   2.166 -0.5083 -0.3479 -0.0678
  283PW       W  840   3.249   2.608   1.904  0.2663  0.4065  0.1007
  283PW      WP  841   3.151   2.686   1.965  0.3087  0.6651 -0.1334
  283PW      WM  842   3.327   2.603   2.019  0.0700 -0.4602  0.2857
  284PW       W  843   2.865   0.837   1.109 -0.6245  0.1909 -0.2149
  284PW      WP  844   3.003   0.835   1.132 -0.6427  0.0205 -0.0994
  284PW      WM  845   2.795   0.949   1.155 -0.4249  0.3064 -0.1777
  285PW       W  846   3.016   1.866   3.629  0.3139  0.3405  0.0487
  285PW      WP  847   3.061   1.851   3.497 -0.6217 -0.2559 -0.3331
  285PW      WM  848   3.108   1.912   3.723  0.2527 -0.1445  0.3948
  286PW       W  849   2.557   0.586   3.006 -0.1692 -0.0163  0.0713
  286PW      WP  850   2.508   0.713   2.973 -0.0158  0.0309  0.0140
  286PW      WM  851   2.600   0.533   3.129  0.2469  0.2524  0.0671
  287PW       W  852   0.880   3.231   4.620 -0.0247  0.3657 -0.0094
  287PW      WP  853   0.967   3.279   4.719  0.1013 -0.5496  0.4586
  287PW      WM  854   0.940   3.113   4.575 -0.0545  0.2064  0.3296
  288PW       W  855   0.509   1.955   2.839  0.2844 -0.2713 -0.6971
  288PW      WP  856   0.411   1.997   2.749 -0.3281 -0.2938 -0.1387
  288PW      WM  857   0.609   1.872   2.787  0.2687 -0.5816 -0.2987
  289PW       W  858   1.270   1.921   0.158  0.3385  0.0680 -0.4259
  289PW      WP  859   1.311   1.798   0.211 -0.2344  0.1248  0.3647
  289PW      WM  860   1.294   2.056   0.181  0.0699  0.0501  0.2025
  290PW       W  861   0.781   0.782   1.182  0.0910 -0.1151 -0.7479
  290PW      WP  862   0.882   0.686   1.161  0.2929 -0.0764 -0.1699
  290PW      WM  863   0.674   0.711   1.238  0.2827 -0.2153 -0.4783
  291PW       W  864   3.814   3.645   0.593 -0.0377 -0.2154 -0.2134
  291PW      WP  865   3.901   3.643   0.702 -0.3126 -0.1502  0.0202
  291PW      WM  866   3.700   3.581   0.643 -0.1875  0.2976  0.2177
  292PW       W  867   0.537   0.319   3.928 -0.0832 -0.1862 -0.1333
  292PW      WP  868   0.466   0.261   4.034 -0.3268  0.1483 -0.0947
  292PW      WM  869   0.669   0.367   3.937 -0.2528  0.3848 -0.2075
  293PW       W  870   0.556   4.643   4.551  0.0211  0.4486 -0.0427
  293PW      WP  871   0.569   4.687   4.684  0.5344  0.4694 -0.0772
  293PW      WM  872   0.651   4.697   4.464  0.0439  0.3283 -0.0930
  294PW       W  873   0.009   3.918   1.456 -0.3738 -0.3274 -0.3081
  294PW      WP  874  -0.106   3.940   1.379 -0.5372 -0.2874 -0.0673
  294PW      WM  875   0.073   3.990   1.355 -0.2883  0.1703  0.0507
  295PW       W  876   1.603   2.116   4.632  0.1138  0.3179 -0.3590
  295PW      WP  877   1.513   2.223   4.640 -0.0557  0.1734  0.1394
  295PW      WM  878   1.662   2.118   4.759  0.5199  0.4625 -0.5267
  296PW       W  879   2.252   1.508   2.753 -0.2875  1.0316 -0.0759
  296PW      WP  880   2.295   1.536   2.883  0.4818  0.2810 -0.0561
  296PW      WM  881   2.375   1.533   2.814  0.0168 -0.0769  0.0457
  297PW       W  882   4.553   0.598   1.031 -0.2159 -0.3103  0.1445
  297PW      WP  883   4.558   0.604   1.171 -0.4075 -0.2211  0.1510
  297PW      WM  884   4.616   0.516   0.937 -0.0527  0.0228 -0.0621
  298PW       W  885   3.321   0.110   3.184  0.0005  0.3748 -0.1135
  298PW      WP  886   3.429   0.045   3.122 -0.0603 -0.0192  0.1473
  298PW      WM  887   3.399   0.136   3.297 -0.3348  0.7208  0.0668
  299PW       W  888   3.567   0.465   1.969 -0.1279  0.1619 -0.0229
  299PW      WP  889   3.667   0.402   2.043 -0.2402 -0.1259 -0.0974
  299PW      WM  890   3.572   0.537   1.849  0.4133 -0.1419 -0.2217
  300PW       W  891   4.162   0.520   2.616  0.6594 -0.3859 -0.2382
  300PW      WP  892   4.174   0.458   2.741 -0.2304  0.0149  0.1537
  300PW      WM  893   4.066   0.521   2.513 -0.4989  0.1422  0.5726
  301PW       W  894   3.338   2.509   3.538 -0.1732  0.2144 -0.1347
  301PW      WP  895   3.437   2.523   3.636 -0.2974  0.0529  0.0234
  301PW      WM  896   3.404   2.610   3.467 -0.1141 -0.0429 -0.4819
  302PW       W  897   3.115   2.038   1.012  0.0572 -0.1631 -0.1693
  302PW      WP  898   3.156   2.053   0.879  0.4018  0.0426 -0.0571
  302PW      WM  899   3.139   2.171   1.051 -0.1693 -0.1072 -0.2069
  303PW       W  900   1.501   1.546   2.027  0.4015 -0.2912 -0.0523
  303PW      WP  901   1.568   1.663   2.065  0.0387 -0.1514  0.2269
  303PW      WM  902   1.490   1.568   2.164 -0.0956 -0.3675 -0.0580
  304PW       W  903   1.537   1.228   3.999 -0.2923 -0.1085  0.1349
  304PW      WP  904   1.534   1.114   4.081 -0.2542 -0.0775  0.1799
  304PW      WM  905   1.571   1.339   3.921 -0.2208 -0.2984 -0.1154
  305PW       W  906   4.250   2.248   3.341 -0.1105  0.2900 -0.0604
  305PW      WP  907   4.306   2.248   3.469  0.2823 -0.2972 -0.1799
  305PW      WM  908   4.113   2.269   3.356 -0.1770  0.0358 -0.2146
  306PW       W  909   0.408   0.726   0.811  0.0071  0.1145 -0.1939
  306PW      WP  910   0.473   0.602   0.809  0.0116  0.0650  0.4386
  306PW      WM  911   0.286   0.726   0.880  0.2807  0.2095  0.3607
  307PW       W  912   1.961   0.271   4.130  0.0328 -0.3542 -0.0694
  307PW      WP  913   2.069   0.351   4.092 -0.2162 -0.0465 -0.1883
  307PW      WM  914   1.957   0.144   4.073  0.5976 -0.3406 -0.2092
  308PW       W  915   1.654   0.152   0.094  0.7015 -0.0019  0.3894
  308PW      WP  916   1.601   0.045   0.167 -0.3956 -0.2578 -0.4357
  308PW      WM  917   1.651   0.074  -0.023  0.5413  0.1514  0.2809
  309PW       W  918   4.046   3.764   4.203  0.1445 -0.0838 -0.4085
  309PW      WP  919   4.094   3.860   4.112  0.4189  0.0099 -0.1819
  309PW      WM  920   3.923   3.818   4.161  0.0512  0.2450  0.1653
  310PW       W  921   3.515   1.119   3.469 -0.3740 -0.1105  0.0099
  310PW      WP  922   3.378   1.103   3.449 -0.4175  0.2573 -0.0892
  310PW      WM  923   3.518   1.165   3.602  0.3348  0.0315 -0.0015
  311PW       W  924   4.294   1.656   3.156  0.0939 -0.1457  0.1054
  311PW      WP  925   4.398   1.690   3.242  0.2009 -0.6489  0.2170
  311PW      WM  926   4.241   1.663   3.027  0.0770 -0.1853  0.1097
  312PW       W  927   3.635   3.157   2.633  0.8318  0.0848  0.0020
  312PW      WP  928   3.677   3.024   2.635  0.1963 -0.1605  0.0197
  312PW      WM  929   3.690   3.278   2.679  0.0064  0.6672 -0.2337
  313PW       W  930   0.484   1.125   1.444 -0.3219 -0.1589 -0.1299
  313PW      WP  931   0.397   1.108   1.552 -0.4841 -0.3110 -0.2769
  313PW      WM  932   0.398   1.015   1.439 -0.1138 -0.3309 -0.5739
  314PW       W  933   0.278   2.605   3.491  0.1230 -0.3982  0.0454
  314PW      WP  934   0.402   2.660   3.453 -0.0877  0.5478  0.3881
  314PW      WM  935   0.139   2.596   3.476  0.1121 -0.4502  0.1614
  315PW       W  936   3.149   1.170   0.912  0.2195  0.4142 -0.0655
  315PW      WP  937   3.243   1.109   0.829 -0.2338 -0.2682 -0.1865
  315PW      WM  938   3.135   1.138   1.048  0.2412  0.0277 -0.1385
  316PW       W  939   0.043   0.077   4.586 -0.1877  0.2559  0.3611
  316PW      WP  940   0.084  -0.049   4.541 -0.1686  0.3914 -0.0601
  316PW      WM  941   0.138   0.129   4.675 -0.2451  0.4073  0.3373
  317PW       W  942   3.863   1.108   4.465  0.0240  0.1961 -0.5000
  317PW      WP  943   3.769   1.099   4.568  0.2008  0.1578 -0.3344
  317PW      WM  944   3.978   1.077   4.391  0.3315 -0.1511  0.0374
  318PW       W  945   0.994   3.575   3.855 -0.0232 -0.1761 -0.0016
  318PW      WP  946   0.980   3.460   3.935  0.0858 -0.1770  0.0179
  318PW      WM  947   0.905   3.650   3.778  0.1226  0.2181  0.1828
  319PW       W  948   2.657   4.340   0.813 -0.0645  0.2932 -0.3809
  319PW      WP  949   2.683   4.397   0.687  0.5314  0.3102 -0.2852
  319PW      WM  950   2.724   4.222   0.781 -0.4233 -0.0730  0.0398
  320PW       W  951   4.389   3.056   4.745  0.0273  0.1995  0.1055
  320PW      WP  952   4.451   3.114   4.635 -0.1006 -0.5939 -0.4998
  320PW      WM  953   4.318   2.994   4.642 -0.0914  0.4999 -0.0101
  321PW       W  954   3.888   1.697   0.753 -0.4137  0.1325  0.2570
  321PW      WP  955   3.962   1.771   0.660 -0.5664  0.1193  0.1202
  321PW      WM  956   3.910   1.757   0.877  0.0738  0.3017  0.1171
  322PW       W  957   0.103   3.658   2.743  0.2046 -0.1077 -0.4923
  322PW      WP  958   0.234   3.638   2.699  0.4500 -0.2433  0.1594
  322PW      WM  959   0.003   3.560   2.730  0.4335 -0.4094 -0.1850
  323PW       W  960   0.656   4.743   2.234 -0.2495  0.1198 -0.0513
  323PW      WP  961   0.784   4.686   2.223 -0.1690  0.3098 -0.1687
  323PW      WM  962   0.609   4.873   2.213  0.2617  0.3142 -0.1952
  324PW       W  963   1.510   2.580   3.672  0.1898 -0.0969  0.0386
  324PW      WP  964   1.387   2.641   3.701  0.0049 -0.3495 -0.1603
  324PW      WM  965   1.616   2.654   3.619  0.1631 -0.2251 -0.2052
  325PW       W  966   3.112   3.910   4.127  0.2077  0.4278 -0.1886
  325PW      WP  967   3.056   4.005   4.213 -0.4158  0.2907 -0.3753
  325PW      WM  968   3.211   4.001   4.090  0.3374  0.2931 -0.1822
  326PW       W  969   0.789   1.415   0.169  0.2176  0.1430 -0.4055
  326PW      WP  970   0.851   1.346   0.273 -0.5059  0.1814  0.1464
  326PW      WM  971   0.743   1.539   0.216  0.1998 -0.0618  0.2446
  327PW       W  972   1.789   0.495   1.789  0.1873 -0.4251  0.3086
  327PW      WP  973   1.908   0.545   1.844  0.0997 -0.1148  0.2395
  327PW      WM  974   1.845   0.564   1.681 -0.0241 -0.4274  0.1899
  328PW       W  975   2.471   4.783   0.679 -0.2256  0.2657  0.3321
  328PW      WP  976   2.377   4.840   0.765 -0.3745  0.0144  0.3475
  328PW      WM  977   2.499   4.648   0.708 -0.4129  0.0479 -0.3020
  329PW       W  978   2.480   2.832   1.230  0.4630 -0.0853  0.0055
  329PW      WP  979   2.515   2.841   1.094  0.3700  0.6657 -0.0249
  329PW      WM  980   2.466   2.748   1.340  0.0751 -0.1306 -0.0596
  330PW       W  981   4.233   0.276   2.975  0.2867  0.1744  0.0077
  330PW      WP  982   4.215   0.256   3.112 -0.6632 -0.3210 -0.0838
  330PW      WM  983   4.210   0.356   2.862  0.1193  0.3467  0.1557
  331PW       W  984   3.911   2.222   0.065 -0.4089 -0.1936  0.2250
  331PW      WP  985   3.972   2.097   0.080 -0.0628 -0.0316  0.2744
  331PW      WM  986   3.821   2.324   0.031 -0.0182  0.1567  0.1474
  332PW       W  987   2.512   3.424   2.070  0.4709  0.2534 -0.1642
  332PW      WP  988   2.456   3.485   1.957 -0.2066 -0.0279 -0.0407
  332PW      WM  989   2.617   3.332   2.079  0.3818  0.1405 -0.2418
  333PW       W  990   1.345   0.472   3.403 -0.0659  0.4239  0.1168
  333PW      WP  991   1.357   0.462   3.542 -0.7189 -0.3443  0.2109
  333PW      WM  992   1.212   0.450   3.365 -0.0921  0.3734  0.2319
  334PW       W  993   4.424   0.778   3.013  0.1683  0.1691 -0.0656
  334PW      WP  994   4.413   0.781   3.153  0.6668 -0.0929  0.0055
  334PW      WM  995   4.294   0.735   2.982  0.1594  0.0295  0.1439
  335PW       W  996   1.109   1.626   1.637  0.2076 -0.0947 -0.2710
  335PW      WP  997   1.210   1.530   1.654  0.2271 -0.0477 -0.0961
  335PW      WM  998   0.986   1.597   1.578  0.0453 -0.1452  0.0616
  336PW       W  999   2.029   3.159   1.177  0.3986  0.4317 -0.2196
  336PW      WP 1000   1.950   3.229   1.269 -0.1332 -0.1517 -0.1518
  336PW      WM 1001   2.082   3.035   1.137 -0.2399  0.0453 -0.0462
  337PW       W 1002   1.819   1.388   0.434 -0.0117 -0.8386 -0.3406
  337PW      WP 1003   1.871   1.445   0.317 -0.0368  0.3911  0.0745
  337PW      WM 1004   1.806   1.384   0.573  0.0317 -0.2941 -0.2962
  338PW       W 1005   1.813   1.272   2.952  0.2871  0.3960 -0.3544
  338PW      WP 1006   1.804   1.197   3.070 -0.5748  0.5313 -0.2526
  338PW      WM 1007   1.827   1.191   2.839  0.1561 -0.4992  0.1546
  339PW       W 1008   1.085   3.019   3.262  0.1018  0.4678 -0.2265
  339PW      WP 1009   1.221   3.044   3.238  0.0881  0.3926 -0.4071
  339PW      WM 1010   1.030   3.069   3.143 -0.2657 -0.5360 -0.6168
  340PW       W 1011   2.723   3.075   0.861 -0.3319 -0.2574 -0.0022
  340PW      WP 1012   2.855   3.121   0.847 -0.4385  0.2063  0.2829
  340PW      WM 1013   2.718   2.994   0.974 -0.1740  0.3068  0.4693
  341PW       W 1014   2.853   4.285   3.719  0.0962 -0.0186  0.4586
  341PW      WP 1015   2.719   4.323   3.707 -0.0882 -0.6299  0.0112
  341PW      WM 1016   2.956   4.224   3.646 -0.3980  0.1874 -0.6560
  342PW       W 1017   0.891   2.766   4.469 -0.0576  0.3455  0.2698
  342PW      WP 1018   0.847   2.768   4.602 -0.0375 -0.4667  0.3512
  342PW      WM 1019   0.843   2.705   4.352  0.1217 -0.1736  0.4306
  343PW       W 1020   1.307   3.357   3.006 -0.4222 -0.1480  0.0125
  343PW      WP 1021   1.342   3.390   3.137 -0.1659 -0.2712 -0.0194
  343PW      WM 1022   1.332   3.367   2.869  0.0095 -0.4277  0.0499
  344PW       W 1023   1.867   0.308   2.251 -0.1193  0.4369 -0.0247
  344PW      WP 1024   1.971   0.400   2.269  0.1325  0.1332  0.2002
  344PW      WM 1025   1.798   0.399   2.169 -0.3446  0.2044 -0.1139
  345PW       W 1026   2.013   3.646   3.554  0.2082  0.1992 -0.2278
  345PW      WP 1027   1.943   3.585   3.659 -0.1090  0.2644 -0.3889
  345PW      WM 1028   1.974   3.563   3.448 -0.8670  0.5241 -0.2267
  346PW       W 1029   3.566   4.700   4.033 -0.3688  0.2433  0.1099
  346PW      WP 1030   3.677   4.685   3.949  0.1030  0.1154  0.6690
  346PW      WM 1031   3.478   4.758   4.125 -0.1596 -0.1122  0.5947
  347PW       W 1032   4.690   0.818   4.464  0.1937 -0.3303  0.3856
  347PW      WP 1033   4.581   0.855   4.385  0.2116  0.0377  0.5080
  347PW      WM 1034   4.783   0.769   4.558  0.2224 -0.3952  0.3235
  348PW       W 1035   1.089   4.571   2.073 -0.2344  0.1983  0.0214
  348PW      WP 1036   1.188   4.645   2.138  0.0963  0.2351 -0.4566
  348PW      WM 1037   1.006   4.599   2.182 -0.3317 -0.2869  0.1016
  349PW       W 1038   1.417   0.459   3.856 -0.0211 -0.0376 -0.1856
  349PW      WP 1039   1.297   0.397   3.892 -0.0111  0.1607  0.2729
  349PW      WM 1040   1.414   0.461   3.716 -0.2810 -0.0838 -0.1858
  350PW       W 1041   4.368   3.357   0.670 -0.6172 -0.7637  0.0191
  350PW      WP 1042   4.244   3.387   0.728 -0.5683 -0.1140 -0.1003
  350PW      WM 1043   4.356   3.304   0.541  0.1003  0.0077 -0.4996
  351PW       W 1044   0.137   1.785   3.795  0.1829  0.2640  0.0812
  351PW      WP 1045   0.146   1.854   3.917  0.3295 -0.1061  0.3009
  351PW      WM 1046   0.230   1.867   3.730  0.3371  0.3601  0.3989
  352PW       W 1047   3.533   4.055   1.596 -0.0392 -0.2767 -0.0470
  352PW      WP 1048   3.603   4.051   1.718 -0.5311 -0.1513  0.2741
  352PW      WM 1049   3.426   4.000   1.525 -0.2184  0.3047 -0.2951
  353PW       W 1050   4.538   0.796   3.755  0.2821  0.5684  0.6792
  353PW      WP 1051   4.673   0.776   3.721  0.2850  0.4162  0.7617
  353PW      WM 1052   4.407   0.834   3.723 -0.0384 -0.4914  0.1172
  354PW       W 1053   1.453   1.080   4.472  0.0663  0.1436 -0.0756
  354PW      WP 1054   1.328   1.094   4.535 -0.0452 -0.4320 -0.1049
  354PW      WM 1055   1.557   1.135   4.397  0.2005  0.2676  0.1831
  355PW       W 1056   3.344   0.625   4.298 -0.1238  0.0284  0.4920
  355PW      WP 1057   3.310   0.734   4.379 -0.1698  0.4658 -0.0368
  355PW      WM 1058   3.476   0.588   4.328 -0.1940 -0.4395  0.3249
  356PW       W 1059   2.847   1.588   0.999 -0.0850  0.2293 -0.4061
  356PW      WP 1060   2.846   1.688   1.096 -0.2869 -0.2942  0.2193
  356PW      WM 1061   2.735   1.525   1.055  0.1965  0.1229  0.1133
  357PW       W 1062   4.266   4.057   2.913  0.2970  0.2203 -0.4751
  357PW      WP 1063   4.261   3.926   2.863 -0.5913  0.0555 -0.1747
  357PW      WM 1064   4.159   4.128   2.859  0.3628  0.1760 -0.6760
  358PW       W 1065   3.997   2.350   3.850 -0.1745 -0.2861  0.2454
  358PW      WP 1066   4.041   2.223   3.888 -0.3789 -0.2652  0.6205
  358PW      WM 1067   4.011   2.316   3.715 -0.1826 -0.2566  0.2371
  359PW       W 1068   0.126   1.443   4.338 -0.2553 -0.1207  0.0218
  359PW      WP 1069   0.215   1.448   4.230  0.2197 -0.1665  0.3666
  359PW      WM 1070   0.008   1.504   4.380 -0.0324  0.0153  0.5718
  360PW       W 1071   0.024   3.721   4.755 -0.0460  0.8621  0.2432
  360PW      WP 1072   0.080   3.675   4.635  0.0478 -0.0474  0.5556
  360PW      WM 1073  -0.106   3.727   4.807 -0.1691 -0.1766  0.2932
  361PW       W 1074   2.993   4.672   4.017 -0.3504 -0.1777  0.1751
  361PW      WP 1075   3.060   4.563   3.957  0.5181  0.0838  0.4805
  361PW      WM 1076   2.966   4.805   4.048  0.3278  0.1083 -0.1876
  362PW       W 1077   4.246   3.324   1.545 -0.0848 -0.0717 -0.5597
  362PW      WP 1078   4.121   3.343   1.605  0.0706  0.0601 -0.2442
  362PW      WM 1079   4.264   3.218   1.636 -0.2632 -0.0328 -0.4736
  363PW       W 1080   0.870   1.176   4.341 -0.2567  0.7471 -0.2702
  363PW      WP 1081   0.841   1.083   4.241  0.5149  0.2686 -0.1561
  363PW      WM 1082   0.828   1.310   4.350 -0.4129  0.7089  0.5485
  364PW       W 1083   0.339   1.087   4.587 -0.0813  0.0656 -0.2369
  364PW      WP 1084   0.459   1.034   4.539 -0.2791 -0.4450 -0.2384
  364PW      WM 1085   0.405   1.208   4.615 -0.0038 -0.0326  0.0508
  365PW       W 1086   2.809   3.857   3.347  0.2333 -0.3901  0.3003
  365PW      WP 1087   2.797   3.865   3.486 -0.0452  0.0835  0.2757
  365PW      WM 1088   2.737   3.963   3.290  0.6017  0.0240  0.5302
  366PW       W 1089   4.496   2.553   3.705  0.3329  0.0863 -0.0471
  366PW      WP 1090   4.634   2.572   3.705  0.2901  0.5135 -0.1150
  366PW      WM 1091   4.457   2.502   3.581 -0.1590 -0.2129  0.1913
  367PW       W 1092   3.020   1.138   0.426  0.2822 -0.1202  0.1228
  367PW      WP 1093   3.017   1.039   0.327  0.0470  0.1852 -0.2034
  367PW      WM 1094   2.918   1.185   0.343 -0.2576  0.1610  0.8232
  368PW       W 1095   2.510   0.718   0.551 -0.1121 -0.2470  0.6162
  368PW      WP 1096   2.495   0.620   0.451 -0.2036 -0.0267  0.3990
  368PW      WM 1097   2.586   0.610   0.599  0.3068 -0.3787 -0.1357
  369PW       W 1098   1.244   3.085   0.582  0.3648  0.3468 -0.1720
  369PW      WP 1099   1.306   3.163   0.681  0.5222 -0.2409  0.2652
  369PW      WM 1100   1.144   3.036   0.667  0.6461  0.2761  0.1469
  370PW       W 1101   4.268   3.802   1.617  0.2929  0.3282 -0.0923
  370PW      WP 1102   4.260   3.817   1.478  0.4658 -0.1606 -0.1806
  370PW      WM 1103   4.190   3.915   1.643 -0.0106  0.1455 -0.1406
  371PW       W 1104   4.154   0.250   0.822 -0.3758 -0.0503  0.2621
  371PW      WP 1105   4.118   0.344   0.724  0.4059  0.0786  0.0042
  371PW      WM 1106   4.170   0.213   0.688  0.2658  0.1847  0.2297
  372PW       W 1107   4.602   4.472   3.155 -0.1687  0.1323 -0.1941
  372PW      WP 1108   4.714   4.481   3.071  0.1151  0.1322  0.1587
  372PW      WM 1109   4.627   4.335   3.169  0.5343  0.2408  0.1386
  373PW       W 1110   1.874   0.633   4.539  0.1974  0.2061 -0.4555
  373PW      WP 1111   1.860   0.772   4.532 -0.2165  0.2350  0.0853
  373PW      WM 1112   1.963   0.572   4.628 -0.0986  0.3025 -0.0596
  374PW       W 1113   3.289   1.643   1.268  0.1439 -0.5596 -0.1812
  374PW      WP 1114   3.423   1.616   1.241  0.3798 -0.0779  0.2643
  374PW      WM 1115   3.170   1.698   1.218  0.5021  0.3971 -0.2385
  375PW       W 1116   0.169   0.928   4.108  0.1272 -0.2579  0.1419
  375PW      WP 1117   0.132   0.811   4.175 -0.4232  0.0365  0.4431
  375PW      WM 1118   0.065   0.882   4.190 -0.3540  0.1812 -0.1365
  376PW       W 1119   3.481   2.994   4.129  0.1915 -0.0878 -0.2882
  376PW      WP 1120   3.581   2.899   4.154  0.1923  0.0289  0.3411
  376PW      WM 1121   3.353   2.983   4.186  0.5195 -0.3630  0.6087
  377PW       W 1122   4.483   1.236   1.716 -0.0380 -0.0787 -0.1914
  377PW      WP 1123   4.484   1.099   1.742  0.4921 -0.0735 -0.0593
  377PW      WM 1124   4.445   1.305   1.600 -0.1977  0.0893 -0.0479
  378PW       W 1125   3.860   2.593   4.280 -0.4208  0.0123  0.4410
  378PW      WP 1126   3.794   2.548   4.165  0.0531  0.3024  0.0033
  378PW      WM 1127   3.776   2.704   4.267  0.0108  0.3429  0.1349
  379PW       W 1128   3.468   3.321   1.947  0.4076  0.1766  0.1714
  379PW      WP 1129   3.378   3.331   1.841  0.3069 -0.3174  0.1796
  379PW      WM 1130   3.477   3.233   2.056  0.2987 -0.0449  0.0084
  380PW       W 1131   0.591   1.354   1.017 -0.4294  0.2431 -0.0328
  380PW      WP 1132   0.637   1.419   1.132  0.3924 -0.1532 -0.0491
  380PW      WM 1133   0.552   1.419   0.899 -0.0827 -0.1908 -0.4391
  381PW       W 1134   1.645   3.879   1.420  0.1101  0.2908  0.1175
  381PW      WP 1135   1.597   3.831   1.543 -0.1042  0.1491 -0.0128
  381PW      WM 1136   1.667   3.804   1.304  0.1035  0.4518  0.0088
  382PW       W 1137   3.505   0.397   4.698 -0.1476  0.2192 -0.3908
  382PW      WP 1138   3.423   0.298   4.643 -0.2024 -0.1179  0.1929
  382PW      WM 1139   3.468   0.531   4.718 -0.2266  0.1936 -0.3446
  383PW       W 1140   0.745   3.311   1.330  0.1512  0.3060 -0.4063
  383PW      WP 1141   0.876   3.325   1.282  0.2363  0.1723 -0.2258
  383PW      WM 1142   0.873   3.325   1.275  0.6079 -0.1278  0.3439
  384PW       W 1143   4.594   0.414   1.776 -0.0554  0.1552  0.1736
  384PW      WP 1144   4.619   0.434   1.912 -0.1986  0.3324  0.1785
  384PW      WM 1145   4.697   0.347   1.709  0.1241  0.1839  0.4051
  385PW       W 1146   3.882   3.914   4.727 -0.4152  0.0238 -0.3238
  385PW      WP 1147   3.940   3.993   4.827 -0.3502  0.0502 -0.3811
  385PW      WM 1148   3.772   3.883   4.808 -0.0917 -0.2671  0.0551
  386PW       W 1149   0.218   1.641   2.231 -0.0955  0.1448 -0.4980
  386PW      WP 1150   0.333   1.717   2.256  0.1316 -0.1565 -0.5477
  386PW      WM 1151   0.112   1.549   2.228 -0.0637  0.0446  0.0637
  387PW       W 1152   3.227   2.151   1.517  0.0017 -0.1775  0.0110
  387PW      WP 1153   3.118   2.087   1.578 -0.2893 -0.1264 -0.4060
  387PW      WM 1154   3.360   2.109   1.509 -0.0520 -0.3430 -0.5784
  388PW       W 1155   4.107   2.821   1.439 -0.4115 -0.1051 -0.2567
  388PW      WP 1156   4.077   2.865   1.568  0.5763  0.6340 -0.1377
  388PW      WM 1157   4.072   2.703   1.370 -0.3743 -0.1265 -0.2427
  389PW       W 1158   4.164   4.515   2.983 -0.0448 -0.3944 -0.0711
  389PW      WP 1159   4.034   4.478   3.020  0.0123 -0.3782  0.1673
  389PW      WM 1160   4.184   4.570   2.856  0.4260 -0.6849 -0.1517
  390PW       W 1161   1.684   3.359   0.340  0.0750 -0.1772 -0.0641
  390PW      WP 1162   1.801   3.284   0.321  0.0325 -0.2018 -0.2599
  390PW      WM 1163   1.613   3.238   0.333 -0.0515 -0.0977 -0.4642
  391PW       W 1164   1.911   3.325   1.601  0.1973  0.3041  0.1560
  391PW      WP 1165   1.964   3.452   1.627  0.2109  0.3293  0.0158
  391PW      WM 1166   2.008   3.318   1.500  0.1025  0.7136  0.0157
  392PW       W 1167   1.723   0.820   4.064 -0.0892 -0.2314  0.3082
  392PW      WP 1168   1.832   0.734   4.050 -0.0929 -0.2032  0.0272
  392PW      WM 1169   1.774   0.928   3.991 -0.1899 -0.4133 -0.0614
  393PW       W 1170   3.187   0.909   3.886 -0.0898  0.0840  0.3286
  393PW      WP 1171   3.238   0.799   3.955 -0.1719  0.0863  0.3947
  393PW      WM 1172   3.147   0.959   3.762  0.7600  0.0502 -0.0481
  394PW       W 1173   0.462   0.025   0.757 -0.1306 -0.2131  0.2426
  394PW      WP 1174   0.426   0.133   0.840  0.2478 -0.2986  0.5586
  394PW      WM 1175   0.416  -0.104   0.729 -0.1368 -0.1405 -0.1382
  395PW       W 1176   4.275   4.299   4.422 -0.4603 -0.0357 -0.6431
  395PW      WP 1177   4.183   4.404   4.406 -0.5102  0.0332 -0.1349
  395PW      WM 1178   4.350   4.191   4.374 -0.1330 -0.2597  0.1633
  396PW       W 1179   0.641   3.734   2.184 -0.1068 -0.1058  0.2777
  396PW      WP 1180   0.708   3.619   2.229  0.2463  0.0547  0.2079
  396PW      WM 1181   0.508   3.694   2.176 -0.0915 -0.1294  0.1144
  397PW       W 1182   2.053   0.717   2.240  0.4672 -0.4351 -0.2547
  397PW      WP 1183   2.084   0.769   2.366 -0.7414  0.2359 -0.0510
  397PW      WM 1184   1.953   0.645   2.172 -0.1975  0.1075  0.0118
  398PW       W 1185   2.108   2.090   0.663  0.0904  0.2275 -0.0576
  398PW      WP 1186   2.212   1.996   0.657 -0.0035  0.1155  0.0226
  398PW      WM 1187   2.116   2.221   0.713  0.7333  0.1335  0.2210
  399PW       W 1188   0.842   3.114   0.836  0.0125  0.4430 -0.1597
  399PW      WP 1189   0.949   3.065   0.761 -0.0903 -0.6116  0.1941
  399PW      WM 1190   0.824   3.029   0.945  0.7445 -0.2014 -0.4307
  400PW       W 1191   2.437   1.877   1.042  0.3193 -0.4007  0.3617
  400PW      WP 1192   2.310   1.828   1.008  0.2221 -0.0203  0.0882
  400PW      WM 1193   2.561   1.908   0.985  0.0365  0.1703 -0.0776
  401PW       W 1194   4.546   4.676   0.689 -0.1693 -0.0978  0.3282
  401PW      WP 1195   4.598   4.774   0.604 -0.2305 -0.3152  0.0235
  401PW      WM 1196   4.454   4.586   0.635  0.2796 -0.2514 -0.3342
  402PW       W 1197   1.009   0.299   0.221  0.2684  0.2572  0.1231
  402PW      WP 1198   1.040   0.181   0.290  0.0736  0.1183 -0.0128
  402PW      WM 1199   1.010   0.430   0.271  0.3132  0.2450  0.1545
  403PW       W 1200   2.640   0.062   2.465 -0.4251 -0.1230  0.0773
  403PW      WP 1201   2.566   0.082   2.348 -0.2400  0.5946  0.0208
  403PW      WM 1202   2.634  -0.028   2.573  0.3195  0.0308  0.3239
  404PW       W 1203   0.961   4.600   0.202 -0.0040 -0.4689  0.2446
  404PW      WP 1204   0.921   4.594   0.068 -0.0013  0.0771  0.1905
  404PW      WM 1205   0.956   4.740   0.203 -0.1608 -0.4525 -0.2078
  405PW       W 1206   1.308   2.615   0.748  0.1668  0.1102 -0.3643
  405PW      WP 1207   1.248   2.495   0.708  0.0596  0.1435 -0.3076
  405PW      WM 1208   1.263   2.494   0.803  0.1428  0.3425  0.2129
  406PW       W 1209   1.116   1.469   2.359  0.0828 -0.0531  0.2842
  406PW      WP 1210   1.237   1.447   2.426  0.3398  0.3887  0.0283
  406PW      WM 1211   1.005   1.391   2.326  0.4388 -0.4006 -0.3286
  407PW       W 1212   4.361   2.960   1.948  0.1016 -0.3195  0.4497
  407PW      WP 1213   4.315   3.091   1.927  0.5739 -0.1802  0.0281
  407PW      WM 1214   4.437   2.858   2.006  0.2668 -0.1387  0.5660
  408PW       W 1215   0.436   4.097   1.860  0.5683  0.0108  0.2461
  408PW      WP 1216   0.336   4.173   1.798  0.4024 -0.0104  0.4704
  408PW      WM 1217   0.525   4.142   1.958  0.2722 -0.3483  0.7416
  409PW       W 1218   1.542   4.506   1.879 -0.2379 -0.0401 -0.3558
  409PW      WP 1219   1.427   4.523   1.958  0.2182  0.3186  0.3619
  409PW      WM 1220   1.588   4.380   1.916  0.0234  0.2348  0.6260
  410PW       W 1221   3.523   2.019   2.458  0.2652  0.4235  0.5888
  410PW      WP 1222   3.533   2.061   2.325 -0.5136 -0.0258  0.3029
  410PW      WM 1223   3.608   2.048   2.566  0.4981 -0.1581  0.6060
  411PW       W 1224   0.454   4.069   4.624  0.1542  0.4802  0.3155
  411PW      WP 1225   0.455   4.059   4.764  0.0614  0.3987  0.3117
  411PW      WM 1226   0.453   4.154   4.513  0.2955  0.4788  0.3105
  412PW       W 1227   0.787   2.444   1.000 -0.1590 -0.0311  0.2858
  412PW      WP 1228   0.710   2.328   1.020 -0.3300  0.0806  0.3034
  412PW      WM 1229   0.821   2.538   0.902 -0.3853  0.0450  0.2710
  413PW       W 1230   3.495   2.032   3.806  0.1767 -0.0681  0.1934
  413PW      WP 1231   3.404   1.939   3.856 -0.2229 -0.1257 -0.4826
  413PW      WM 1232   3.473   1.946   3.698  0.3577  0.2487 -0.1215
  414PW       W 1233   2.577   4.402   2.310 -0.1579 -0.0647  0.5618
  414PW      WP 1234   2.508   4.284   2.342 -0.5429 -0.2005 -0.3547
  414PW      WM 1235   2.622   4.535   2.307  0.3903 -0.1474 -0.4218
  415PW       W 1236   1.146   4.038   4.091 -0.3476  0.0056  0.0391
  415PW      WP 1237   1.158   4.133   3.989  0.3280  0.3370  0.3460
  415PW      WM 1238   1.230   4.085   4.193 -0.2441  0.3417 -0.1803
  416PW       W 1239   4.459   0.401   2.221 -0.2534 -0.0861 -0.3315
  416PW      WP 1240   4.464   0.450   2.352 -0.2909 -0.7376 -0.0395
  416PW      WM 1241   4.522   0.447   2.104  0.3512 -0.1013 -0.0562
  417PW       W 1242   1.405   3.984   2.007 -0.5669 -0.1027  0.2113
  417PW      WP 1243   1.425   4.097   2.087 -0.2107  0.1203 -0.1464
  417PW      WM 1244   1.395   3.878   2.098 -0.4124 -0.6332 -0.3039
  418PW       W 1245   1.155   3.377   0.191  0.0019  0.0659 -0.0422
  418PW      WP 1246   1.026   3.422   0.226  0.0355  0.2148 -0.0996
  418PW      WM 1247   1.126   3.385   0.054  0.0220 -0.0837 -0.0565
  419PW       W 1248   3.192   0.478   0.846  0.1731  0.1339  0.1471
  419PW      WP 1249   3.168   0.427   0.718  0.6619 -0.4990  0.2438
  419PW      WM 1250   3.115   0.365   0.875 -0.1545  0.2238 -0.2548
  420PW       W 1251   0.026   3.050   3.489 -0.2892 -0.5391 -0.0130
  420PW      WP 1252  -0.081   3.012   3.408 -0.2249  0.0426 -0.4607
  420PW      WM 1253   0.013   3.028   3.626  0.1742 -0.2058  0.1154
  421PW       W 1254   0.151   0.874   1.186 -0.0361 -0.2042 -0.5812
  421PW      WP 1255   0.277   0.929   1.216 -0.0156 -0.4010 -0.2344
  421PW      WM 1256   0.035   0.944   1.152  0.0381  0.2013 -0.1363
  422PW       W 1257   3.829   3.345   3.998  0.0900  0.1103 -0.2296
  422PW      WP 1258   3.880   3.357   3.868 -0.2934  0.4895 -0.3758
  422PW      WM 1259   3.775   3.269   4.102  0.2014  0.0898 -0.1853
  423PW       W 1260   3.604   3.441   4.427 -0.2889 -0.0423  0.2335
  423PW      WP 1261   3.664   3.413   4.304 -0.1618  0.5175  0.1323
  423PW      WM 1262   3.627   3.429   4.565  0.1463 -0.0031  0.1794
  424PW       W 1263   1.933   2.377   0.155  0.0978 -0.1504 -0.2685
  424PW      WP 1264   1.884   2.309   0.267  0.1043  0.0932 -0.1086
  424PW      WM 1265   1.845   2.485   0.156  0.4570  0.1695 -0.2448
  425PW       W 1266   4.595   2.202   4.634  0.4340 -0.1488  0.1017
  425PW      WP 1267   4.528   2.322   4.606 -0.1664 -0.3712  0.3689
  425PW      WM 1268   4.734   2.205   4.646  0.4124  0.1484  0.5887
  426PW       W 1269   0.790   4.105   0.228 -0.1295 -0.0820 -0.2255
  426PW      WP 1270   0.864   3.988   0.248 -0.0231 -0.0205 -0.2446
  426PW      WM 1271   0.734   3.982   0.262  0.0941 -0.2090 -0.2907
  427PW       W 1272   3.860   0.590   4.262  0.2653  0.0667  0.0678
  427PW      WP 1273   3.771   0.688   4.217 -0.0362 -0.2315 -0.0311
  427PW      WM 1274   3.966   0.526   4.195 -0.1286 -0.4463 -0.1488
  428PW       W 1275   0.355   0.125   3.370  0.1163  0.0744  0.1350
  428PW      WP 1276   0.418   0.249   3.379 -0.1307  0.2071  0.1606
  428PW      WM 1277   0.241   0.112   3.290  0.2410  0.2191 -0.0777
  429PW       W 1278   3.521   3.212   0.670  0.5063 -0.3538  0.5980
  429PW      WP 1279   3.631   3.125   0.678  0.6044 -0.3921 -0.1767
  429PW      WM 1280   3.494   3.306   0.770  0.5642  0.1519  0.1925
  430PW       W 1281   0.264   4.372   1.452  0.2015  0.1666 -0.1477
  430PW      WP 1282   0.194   4.488   1.486  0.0544 -0.0474  0.4280
  430PW      WM 1283   0.368   4.279   1.437  0.1245  0.0025  0.2047
  431PW       W 1284   3.286   4.456   3.497  0.2145  0.6239  0.0184
  431PW      WP 1285   3.201   4.405   3.398 -0.1521  0.2387  0.4723
  431PW      WM 1286   3.304   4.327   3.549 -0.4280  0.5928  0.2829
  432PW       W 1287   0.002   3.228   4.469 -0.1575  0.0507  0.2944
  432PW      WP 1288   0.099   3.192   4.564 -0.1653 -0.0393  0.2720
  432PW      WM 1289  -0.119   3.216   4.539 -0.6187 -0.5938 -0.4141
  433PW       W 1290   4.452   3.540   1.173 -0.0631 -0.3238  0.1469
  433PW      WP 1291   4.545   3.437   1.189  0.3273 -0.1197 -0.4162
  433PW      WM 1292   4.329   3.550   1.240 -0.1745 -0.2844 -0.0507
  434PW       W 1293   4.573   2.503   4.192 -0.0104  0.1159  0.0533
  434PW      WP 1294   4.476   2.592   4.239 -0.1007  0.2646 -0.3593
  434PW      WM 1295   4.476   2.494   4.091 -0.3884  0.4922  0.3395
  435PW       W 1296   0.098   4.383   4.517 -0.1406 -0.0735  0.0592
  435PW      WP 1297   0.192   4.281   4.540 -0.3975 -0.3514 -0.0421
  435PW      WM 1298   0.110   4.517   4.553 -0.0985 -0.1183  0.2250
  436PW       W 1299   2.655   1.533   3.431 -0.1577  0.1325  0.1049
  436PW      WP 1300   2.641   1.673   3.438 -0.4171  0.1592 -0.4102
  436PW      WM 1301   2.790   1.496   3.429  0.0747  0.7950 -0.1727
  437PW       W 1302   3.671   0.882   2.428  0.2691 -0.2929  0.1671
  437PW      WP 1303   3.568   0.788   2.411  0.0320 -0.1219  0.5074
  437PW      WM 1304   3.626   0.921   2.555  0.0473  0.2982 -0.0462
  438PW       W 1305   2.003   2.229   3.339 -0.1760  0.0829 -0.1213
  438PW      WP 1306   1.910   2.281   3.248 -0.2804 -0.0562 -0.0986
  438PW      WM 1307   1.892   2.154   3.379 -0.1910  0.1526 -0.0279
  439PW       W 1308   0.864   3.472   3.123  0.1640 -0.2354  0.2250
  439PW      WP 1309   0.768   3.523   3.035  0.5945  0.1851 -0.0584
  439PW      WM 1310   0.755   3.418   3.193 -0.2112 -0.0396 -0.1518
  440PW       W 1311   0.580   0.748   0.090 -0.0427  0.1169  0.4618
  440PW      WP 1312   0.464   0.670   0.091 -0.2598  0.4033  0.1405
  440PW      WM 1313   0.567   0.869   0.021 -0.4890 -0.2296 -0.1979
  441PW       W 1314   4.028   1.233   2.351  0.1266 -0.3538 -0.2269
  441PW      WP 1315   3.893   1.213   2.320  0.0413 -0.0725 -0.0783
  441PW      WM 1316   3.946   1.200   2.459  0.4293  0.4546  0.3815
  442PW       W 1317   3.660   0.754   1.622  0.1786  0.0137  0.5905
  442PW      WP 1318   3.592   0.648   1.684 -0.4802 -0.0272 -0.0411
  442PW      WM 1319   3.574   0.865   1.609  0.0586 -0.1026 -0.0957
  443PW       W 1320   1.154   3.850   2.985 -0.0754  0.1702  0.1766
  443PW      WP 1321   1.065   3.801   2.889 -0.2051  0.2723  0.2413
  443PW      WM 1322   1.253   3.764   3.033  0.1811  0.0580 -0.4372
  444PW       W 1323   4.390   1.705   4.164  0.3313  0.6203 -0.2701
  444PW      WP 1324   4.292   1.789   4.219 -0.3597 -0.0269 -0.3193
  444PW      WM 1325   4.281   1.705   4.075  0.2314 -0.1938 -0.2390
  445PW       W 1326   2.699   1.840   2.281 -0.2842  0.0514  0.0499
  445PW      WP 1327   2.640   1.717   2.311  0.3194 -0.3372 -0.1193
  445PW      WM 1328   2.695   1.919   2.396 -0.3120 -0.4861  0.4687
  446PW       W 1329   1.425   1.833   1.206  0.1667 -0.1918  0.0650
  446PW      WP 1330   1.514   1.933   1.249  0.0142  0.1079 -0.2529
  446PW      WM 1331   1.393   1.856   1.072 -0.4998  0.3550  0.2468
  447PW       W 1332   1.821   4.585   4.523  0.2408  0.1871  0.3449
  447PW      WP 1333   1.791   4.709   4.467 -0.2389 -0.0947 -0.1524
  447PW      WM 1334   1.849   4.448   4.532 -0.1942  0.0894  0.6398
  448PW       W 1335   2.289   2.466   1.544 -0.1063 -0.1351  0.5309
  448PW      WP 1336   2.335   2.598   1.548  0.3326 -0.1979 -0.2283
  448PW      WM 1337   2.259   2.330   1.558  0.0052 -0.1742  0.4110
  449PW       W 1338   3.731   2.720   2.709  0.1920  0.1472  0.4024
  449PW      WP 1339   3.651   2.633   2.784 -0.0893 -0.0955 -0.1115
  449PW      WM 1340   3.656   2.838   2.712  0.2345  0.2041  0.0031
  450PW       W 1341   0.958   4.151   1.871  0.1801  0.2821  0.1291
  450PW      WP 1342   1.031   4.144   1.752 -0.3266  0.1808 -0.2126
  450PW      WM 1343   0.944   4.014   1.844  0.3432  0.1954  0.4279
  451PW       W 1344   1.045   1.312   3.845 -0.2600  0.2623 -0.3304
  451PW      WP 1345   1.086   1.390   3.736 -0.6384  0.5473 -0.2962
  451PW      WM 1346   1.022   1.286   3.981 -0.1255 -0.6842 -0.4078
  452PW       W 1347   4.549   2.757   2.761  0.5441  0.5466  0.2983
  452PW      WP 1348   4.575   2.835   2.648 -0.3317 -0.1168 -0.5843
  452PW      WM 1349   4.462   2.671   2.692  0.7302  0.1756  0.4789
  453PW       W 1350   0.517   3.735   3.976  0.4856 -0.4207 -0.0386
  453PW      WP 1351   0.523   3.870   4.010 -0.0299 -0.3235 -0.2344
  453PW      WM 1352   0.443   3.705   4.091 -0.1072  0.2260 -0.1704
  454PW       W 1353   1.181   2.364   4.630  0.2455  0.1156 -0.2754
  454PW      WP 1354   1.158   2.434   4.748 -0.0738 -0.1125 -0.1862
  454PW      WM 1355   1.280   2.267   4.643 -0.2993 -0.4866  0.1138
  455PW       W 1356   2.542   4.590   3.437 -0.2875 -0.1753  0.4474
  455PW      WP 1357   2.406   4.621   3.423 -0.2147  0.0534 -0.0787
  455PW      WM 1358   2.672   4.581   3.386 -0.2704 -0.5373  0.5245
  456PW       W 1359   1.275   0.864   2.698 -0.3781 -0.3098  0.1382
  456PW      WP 1360   1.384   0.951   2.716 -0.2233 -0.3758 -0.3125
  456PW      WM 1361   1.380   0.824   2.614 -0.3454 -0.4936  0.2593
  457PW       W 1362   0.502   3.923   0.608  0.6232 -0.1989  0.1310
  457PW      WP 1363   0.467   3.850   0.723  0.0294  0.0751  0.1743
  457PW      WM 1364   0.443   3.912   0.482  0.3706 -0.1067  0.2328
  458PW       W 1365   4.107   4.053   3.836 -0.2379 -0.0581 -0.0585
  458PW      WP 1366   4.096   4.191   3.817 -0.2597 -0.0743 -0.1690
  458PW      WM 1367   4.126   3.997   3.963 -0.2261 -0.1489 -0.0992
  459PW       W 1368   3.971   4.001   2.494  0.0906 -0.0046 -0.2804
  459PW      WP 1369   3.994   3.864   2.510  0.1635  0.0320  0.6716
  459PW      WM 1370   3.859   4.054   2.429 -0.1531 -0.3546 -0.1829
  460PW       W 1371   2.976   0.842   2.850 -0.0982 -0.1594 -0.2615
  460PW      WP 1372   2.847   0.865   2.901 -0.0424  0.4362 -0.3002
  460PW      WM 1373   3.101   0.902   2.831  0.0163 -0.3184 -0.0531
  461PW       W 1374   3.733   1.577   1.260  0.0004 -0.0158 -0.0594
  461PW      WP 1375   3.664   1.477   1.328 -0.2878 -0.0319 -0.3467
  461PW      WM 1376   3.595   1.556   1.253 -0.1052  0.4589  0.1219
  462PW       W 1377   4.428   1.539   2.149 -0.7471  0.2012  0.4485
  462PW      WP 1378   4.459   1.673   2.121  0.3807 -0.0282 -0.1652
  462PW      WM 1379   4.301   1.537   2.091 -0.6661 -0.0294  0.2555
  463PW       W 1380   3.595   4.192   0.271  0.1384 -0.1711  0.5938
  463PW      WP 1381   3.475   4.129   0.236  0.1402 -0.1758  0.5958
  463PW      WM 1382   3.528   4.288   0.347 -0.0925  0.1537  0.0515
  464PW       W 1383   0.328   3.276   3.085  0.0554  0.0919  0.3093
  464PW      WP 1384   0.466   3.287   3.063  0.0143 -0.1427 -0.3463
  464PW      WM 1385   0.298   3.154   3.023 -0.2782 -0.0584  0.7115
  465PW       W 1386   3.719   0.391   2.469 -0.1474 -0.3201  0.0138
  465PW      WP 1387   3.813   0.426   2.567  0.0259 -0.3758 -0.1271
  465PW      WM 1388   3.666   0.461   2.360  0.1966 -0.3836 -0.2141
  466PW       W 1389   0.014   1.948   4.244 -0.2982  0.0508 -0.0456
  466PW      WP 1390   0.022   1.970   4.382 -0.1997 -0.2874  0.0135
  466PW      WM 1391  -0.013   1.873   4.130 -0.4940  0.2051 -0.1074
  467PW       W 1392   2.899   0.133   2.922  0.2234 -0.3467  0.4872
  467PW      WP 1393   2.839   0.072   2.812  0.2077 -0.1656  0.3907
  467PW      WM 1394   3.028   0.184   2.900  0.0581 -0.0796 -0.1791
  468PW       W 1395   4.299   4.748   1.720  0.2263 -0.3069  0.0985
  468PW      WP 1396   4.202   4.848   1.735  0.1759 -0.3646  0.1684
  468PW      WM 1397   4.365   4.730   1.598  0.6888 -0.3037  0.3194
  469PW       W 1398   1.869   2.592   0.641 -0.0693 -0.3576 -0.2449
  469PW      WP 1399   1.865   2.475   0.718  0.3816 -0.3542 -0.1828
  469PW      WM 1400   1.835   2.666   0.527  0.0547 -0.1291 -0.1433
  470PW       W 1401   2.130   0.319   3.315 -0.3005  0.1760 -0.3032
  470PW      WP 1402   2.203   0.283   3.201  1.0000 -0.1802  0.3821
  470PW      WM 1403   2.044   0.392   3.399 -0.0391  0.5149 -0.2929
  471PW       W 1404   2.716   2.528   0.480 -0.1270 -0.1082  0.0477
  471PW      WP 1405   2.790   2.413   0.449  0.1145 -0.0146  0.2377
  471PW      WM 1406   2.634   2.569   0.374 -0.1309 -0.4052 -0.0766
  472PW       W 1407   4.691   2.077   3.470  0.2072 -0.1133 -0.2296
  472PW      WP 1408   4.722   2.119   3.600  0.3211 -0.1989 -0.2269
  472PW      WM 1409   4.654   1.942   3.478  0.3364 -0.1428 -0.0451
  473PW       W 1410   2.940   4.494   3.180 -0.0243 -0.4806 -0.2182
  473PW      WP 1411   2.825   4.528   3.251  0.2965 -0.1655  0.2118
  473PW      WM 1412   3.038   4.451   3.271 -0.0494 -0.2875 -0.0944
  474PW       W 1413   1.283   2.782   2.851 -0.0068 -0.0217  0.2900
  474PW      WP 1414   1.229   2.689   2.940 -0.1967  0.0060  0.2095
  474PW      WM 1415   1.257   2.727   2.725  0.2176  0.5593 -0.0655
  475PW       W 1416   3.714   0.074   2.820  0.0077  0.1360 -0.4198
  475PW      WP 1417   3.850   0.101   2.837  0.0171  0.0333 -0.3122
  475PW      WM 1418   3.785  -0.045   2.796  0.2494  0.2386 -0.2634
  476PW       W 1419   1.197   2.489   3.226 -0.0428 -0.0236  0.4627
  476PW      WP 1420   1.095   2.534   3.311 -0.4066  0.1620 -0.0213
  476PW      WM 1421   1.162   2.575   3.121  0.1290 -0.4286  0.0312
  477PW       W 1422   0.633   1.867   2.362 -0.2675  0.1905 -0.3049
  477PW      WP 1423   0.753   1.849   2.291  0.0804  0.3404  0.1766
  477PW      WM 1424   0.514   1.814   2.312 -0.2137  0.1273 -0.3695
  478PW       W 1425   2.123   3.154   2.017 -0.5420  0.1135 -0.0529
  478PW      WP 1426   2.042   3.135   1.905 -0.0791 -0.6354 -0.3563
  478PW      WM 1427   2.062   3.156   2.143 -0.0698 -0.1057  0.2176
  479PW       W 1428   3.322   3.402   1.524 -0.6542 -0.2388 -0.0777
  479PW      WP 1429   3.295   3.451   1.396 -0.4607  0.3631  0.0675
  479PW      WM 1430   3.318   3.337   1.648 -0.2303  0.0473  0.1191
  480PW       W 1431   0.120   3.829   0.933  0.5051  0.0413  0.1307
  480PW      WP 1432   0.086   3.963   0.955 -0.0330 -0.0333 -0.0568
  480PW      WM 1433  -0.018   3.831   0.908  0.5529  0.1314 -0.1842
  481PW       W 1434   4.497   2.221   2.922 -0.0040  0.4584 -0.0042
  481PW      WP 1435   4.470   2.317   2.824  0.1316 -0.1980 -0.8203
  481PW      WM 1436   4.359   2.244   2.930 -0.2507 -0.4844 -0.0410
  482PW       W 1437   1.264   4.024   3.508  0.2496  0.3885  0.3314
  482PW      WP 1438   1.357   3.974   3.416 -0.4861 -0.1000 -0.3059
  482PW      WM 1439   1.314   4.150   3.472  0.7793  0.0966 -0.1792
  483PW       W 1440   1.775   0.720   2.742  0.2013  0.0849 -0.5646
  483PW      WP 1441   1.780   0.581   2.760 -0.1804  0.0997 -0.0559
  483PW      WM 1442   1.874   0.663   2.823  0.2886  0.4074 -0.4229
  484PW       W 1443   0.272   2.830   2.914  0.3014 -0.1388  0.3110
  484PW      WP 1444   0.297   2.940   2.997  0.2945  0.1606 -0.0496
  484PW      WM 1445   0.339   2.725   2.850 -0.1427 -0.3120  0.0731
  485PW       W 1446   3.767   2.323   3.349  0.1012 -0.2067 -0.1454
  485PW      WP 1447   3.901   2.319   3.308  0.0882  0.1353 -0.2616
  485PW      WM 1448   3.688   2.252   3.440  0.7068 -0.7341  0.0597
  486PW       W 1449   3.412   3.906   4.558  0.0078  0.3158  0.1655
  486PW      WP 1450   3.541   3.905   4.611  0.1483  0.2839 -0.1480
  486PW      WM 1451   3.343   3.825   4.648  0.4430  0.0157  0.2684
  487PW       W 1452   0.998   4.772   2.618  0.0993 -0.4591 -0.0090
  487PW      WP 1453   1.096   4.846   2.685 -0.2954  0.1743 -0.0237
  487PW      WM 1454   0.917   4.688   2.696 -0.6923  0.2957  0.1817
  488PW       W 1455   3.145   3.710   1.921  0.2091  0.0095 -0.0038
  488PW      WP 1456   3.104   3.627   2.027  0.0618  0.0294 -0.0427
  488PW      WM 1457   3.009   3.726   1.894  0.1627 -0.3570 -0.0607
  489PW       W 1458   1.588   4.319   3.243 -0.2487  0.1267  0.0418
  489PW      WP 1459   1.461   4.262   3.248 -0.1672 -0.1942 -0.5184
  489PW      WM 1460   1.628   4.267   3.120 -0.3715  0.0196  0.0450
  490PW       W 1461   1.675   0.120   0.917  0.2394 -0.0081  0.6874
  490PW      WP 1462   1.540   0.100   0.952 -0.0607 -0.6831 -0.3157
  490PW      WM 1463   1.807   0.088   0.949  0.2178 -0.4890  0.4192
  491PW       W 1464   2.637   3.291   3.166 -0.0993  0.4698  0.1295
  491PW      WP 1465   2.705   3.285   3.044  0.2110 -0.0629  0.2903
  491PW      WM 1466   2.561   3.406   3.140 -0.2591  0.4061  0.2857
  492PW       W 1467   3.019   3.541   0.995  0.1001 -0.0779  0.1810
  492PW      WP 1468   3.156   3.566   1.000  0.0677  0.2500 -0.1241
  492PW      WM 1469   2.885   3.578   1.011  0.2359  0.7667 -0.0441
  493PW       W 1470   4.242   2.612   4.591 -0.3217  0.0645  0.0101
  493PW      WP 1471   4.221   2.746   4.624  0.1127  0.2725 -0.3996
  493PW      WM 1472   4.365   2.637   4.531 -0.1950  0.2175  0.3055
  494PW       W 1473   2.820   0.533   2.497 -0.0879  0.5532 -0.0396
  494PW      WP 1474   2.934   0.578   2.564  0.3063 -0.2341 -0.0346
  494PW      WM 1475   2.697   0.536   2.565 -0.3656  0.3321 -0.4729
  495PW       W 1476   4.337   3.229   3.198  0.3318 -0.3328  0.2654
  495PW      WP 1477   4.293   3.248   3.066  0.1850 -0.2767  0.3189
  495PW      WM 1478   4.410   3.341   3.240 -0.3224  0.0797  0.5159
  496PW       W 1479   3.628   1.308   0.594  0.0985 -0.1120  0.0707
  496PW      WP 1480   3.591   1.414   0.677  0.1135 -0.0703  0.0245
  496PW      WM 1481   3.665   1.179   0.554  0.1124 -0.1010  0.0482
  497PW       W 1482   3.435   2.495   4.002 -0.6386 -0.2028  0.1030
  497PW      WP 1483   3.429   2.365   4.054  0.1212 -0.3959 -0.1393
  497PW      WM 1484   3.461   2.489   3.865  0.4707 -0.2722  0.2024
  498PW       W 1485   2.074   1.300   1.440 -0.4429  0.3088 -0.2169
  498PW      WP 1486   2.158   1.228   1.354  0.0136  0.3732  0.1223
  498PW      WM 1487   2.056   1.434   1.407 -0.3322  0.4039  0.0661
  499PW       W 1488   0.045   0.992   0.702 -0.0209 -0.1174 -0.3625
  499PW      WP 1489   0.012   1.033   0.832  0.8145  0.1825 -0.1711
  499PW      WM 1490   0.137   1.015   0.599 -0.0316  0.0069 -0.3462
  500PW       W 1491   2.322   3.898   1.529 -0.0301  0.0707 -0.0735
  500PW      WP 1492   2.395   4.004   1.474 -0.4335  0.1545 -0.5391
  500PW      WM 1493   2.241   3.824   1.442  0.1475  0.1256 -0.2992
  501PW       W 1494   3.023   3.094   0.461  0.1891  0.2122 -0.2160
  501PW      WP 1495   3.003   3.203   0.547  0.5360 -0.1828  0.4765
  501PW      WM 1496   3.023   3.089   0.601  0.2338  0.0783 -0.2190
  502PW       W 1497   4.634   2.176   0.709 -0.2305 -0.2729 -0.1489
  502PW      WP 1498   4.754   2.115   0.750 -0.0039  0.4227  0.4949
  502PW      WM 1499   4.620   2.185   0.848 -0.4408  0.0601 -0.1787
  503PW       W 1500   3.611   2.863   0.217  0.0021 -0.2024 -0.0820
  503PW      WP 1501   3.730   2.931   0.241 -0.1875 -0.0250  0.7720
  503PW      WM 1502   3.572   2.734   0.177 -0.2026 -0.1092 -0.1959
  504PW       W 1503   3.538   1.300   0.003  0.3437 -0.0812 -0.5278
  504PW      WP 1504   3.502   1.177   0.060  0.1175  0.1822 -0.0290
  504PW      WM 1505   3.457   1.217  -0.076  0.3330 -0.0376 -0.5637
  505PW       W 1506   4.069   1.079   2.799 -0.1236 -0.1919  0.0190
  505PW      WP 1507   3.975   1.028   2.708 -0.0291 -0.0795 -0.1478
  505PW      WM 1508   3.978   1.145   2.883 -0.2842 -0.1255 -0.1962
  506PW       W 1509   4.489   0.275   3.791 -0.1822 -0.2883 -0.3516
  506PW      WP 1510   4.610   0.233   3.846 -0.3765 -0.0576  0.3874
  506PW      WM 1511   4.435   0.328   3.673 -0.3279 -0.0571 -0.1904
  507PW       W 1512   4.417   3.754   3.510  0.1330 -0.4368 -0.5402
  507PW      WP 1513   4.285   3.757   3.461 -0.0305  0.0711 -0.1798
  507PW      WM 1514   4.329   3.646   3.520 -0.2497 -0.1368 -0.2219
  508PW       W 1515   0.105   2.756   3.969 -0.0311 -0.0705 -0.1853
  508PW      WP 1516   0.173   2.871   4.008 -0.2018  0.0910 -0.3396
  508PW      WM 1517   0.050   2.671   4.066  0.0501  0.0914  0.0107
  509PW       W 1518   2.975   4.764   2.060 -0.0477 -0.2762  0.2389
  509PW      WP 1519   3.048   4.696   2.157 -0.1718 -0.3692  0.2699
  509PW      WM 1520   3.031   4.886   2.020  0.1726 -0.4303  0.0390
  510PW       W 1521   0.675   2.188   4.567  0.2765  0.1393 -0.2557
  510PW      WP 1522   0.556   2.217   4.499  0.1623  0.2181 -0.0331
  510PW      WM 1523   0.748   2.095   4.492  0.3703  0.1247 -0.1497
  511PW       W 1524   2.280   0.428   2.542  0.6207  0.4070  0.1400
  511PW      WP 1525   2.258   0.299   2.494 -0.2795  0.3936  0.3532
  511PW      WM 1526   2.247   0.521   2.443 -0.0701  0.1215  0.0360
  512PW       W 1527   2.541   2.140   4.467  0.0108  0.0735 -0.0564
  512PW      WP 1528   2.652   2.079   4.407  0.0182  0.0818 -0.0515
  512PW      WM 1529   2.418   2.187   4.515 -0.1499 -0.3580  0.0146
  513PW       W 1530   2.997   0.032   0.816  0.0988 -0.2783 -0.1184
  513PW      WP 1531   2.922   0.146   0.846  0.0863 -0.3407  0.1155
  513PW      WM 1532   2.981  -0.058   0.710  0.5457 -0.1407 -0.3326
  514PW       W 1533   2.129   1.898   4.725 -0.3376 -0.2215  0.1159
  514PW      WP 1534   2.167   1.997   4.816 -0.1695  0.1180 -0.2805
  514PW      WM 1535   2.125   1.760   4.704 -0.0330 -0.1992 -0.1897
  515PW       W 1536   1.605   3.632   4.728  0.3063  0.2109 -0.0405
  515PW      WP 1537   1.592   3.713   4.842  0.3913  0.0735  0.0711
  515PW      WM 1538   1.681   3.618   4.611  0.0621 -0.0398 -0.1834
  516PW       W 1539   0.961   0.066   0.642  0.0566  0.3455 -0.3303
  516PW      WP 1540   0.888  -0.051   0.620  0.2797  0.0691  0.1819
  516PW      WM 1541   1.070   0.045   0.726 -0.2197 -0.2760 -0.0480
  517PW       W 1542   3.432   1.671   0.808  0.1334  0.0975 -0.2842
  517PW      WP 1543   3.330   1.719   0.725 -0.1892 -0.2183 -0.1066
  517PW      WM 1544   3.525   1.613   0.722 -0.1346 -0.2387 -0.3767
  518PW       W 1545   4.032   4.199   1.592 -0.1192 -0.1173 -0.2821
  518PW      WP 1546   4.124   4.138   1.678  0.0156  0.2298 -0.1531
  518PW      WM 1547   4.006   4.310   1.674  0.2294  0.1160 -0.4513
  519PW       W 1548   0.313   2.272   0.215  0.1752  0.3297 -0.0028
  519PW      WP 1549   0.184   2.321   0.240  0.0073  0.1648 -0.4320
  519PW      WM 1550   0.385   2.209   0.318  0.1689  0.2297 -0.0578
  520PW       W 1551   0.140   0.626   0.355 -0.0388 -0.4022  0.2961
  520PW      WP 1552   0.129   0.704   0.470  0.8331 -0.1132  0.2766
  520PW      WM 1553   0.271   0.582   0.377  0.1673 -0.0974 -0.1397
  521PW       W 1554   3.245   1.766   4.093 -0.0944 -0.0340  0.0775
  521PW      WP 1555   3.124   1.834   4.071  0.0627  0.2099 -0.1000
  521PW      WM 1556   3.331   1.876   4.083 -0.0355 -0.0969 -0.4079
  522PW       W 1557   3.379   2.504   1.183  0.2590 -0.2435  0.1017
  522PW      WP 1558   3.313   2.416   1.269 -0.1443 -0.0525  0.0198
  522PW      WM 1559   3.322   2.547   1.062  0.2132 -0.1985  0.1387
  523PW       W 1560   1.594   2.823   2.352  0.1401  0.3212  0.1781
  523PW      WP 1561   1.567   2.960   2.354 -0.0142  0.2970  0.0740
  523PW      WM 1562   1.557   2.689   2.336  0.1783  0.3127  0.1613
  524PW       W 1563   0.824   4.191   3.715 -0.1494 -0.2237  0.1345
  524PW      WP 1564   0.765   4.308   3.666 -0.1226 -0.2312  0.0836
  524PW      WM 1565   0.960   4.171   3.740 -0.1704 -0.1569  0.3233
  525PW       W 1566   3.932   1.839   4.021 -0.1373  0.4023  0.0668
  525PW      WP 1567   3.819   1.757   4.035  0.4283 -0.6002 -0.0068
  525PW      WM 1568   3.944   1.913   4.139  0.5147  0.0746  0.2712
  526PW       W 1569   2.656   3.513   2.588 -0.1590 -0.1820  0.3945
  526PW      WP 1570   2.526   3.462   2.597 -0.1727 -0.1788  0.2489
  526PW      WM 1571   2.684   3.442   2.705  0.1372 -0.1213  0.3706
  527PW       W 1572   3.775   4.559   1.713 -0.0006 -0.0127  0.4064
  527PW      WP 1573   3.899   4.527   1.657 -0.0522  0.3727  0.0079
  527PW      WM 1574   3.699   4.663   1.767 -0.3460  0.2897 -0.4588
  528PW       W 1575   4.325   0.846   4.184  0.1762 -0.0728 -0.1913
  528PW      WP 1576   4.249   0.919   4.276  0.2718  0.1252 -0.2625
  528PW      WM 1577   4.432   0.848   4.275 -0.3883  0.1140  0.6002
  529PW       W 1578   2.320   2.478   4.067 -0.2991  0.1623 -0.1717
  529PW      WP 1579   2.188   2.446   4.102 -0.3066  0.3793  0.0267
  529PW      WM 1580   2.382   2.574   4.148  0.2636 -0.2273 -0.0692
  530PW       W 1581   0.554   2.535   1.474 -0.6090 -0.2075 -0.4888
  530PW      WP 1582   0.663   2.520   1.387  0.1867  0.1506  0.2612
  530PW      WM 1583   0.567   2.653   1.547  0.4382 -0.2018 -0.5070
  531PW       W 1584   2.141   1.906   3.866  0.2355 -0.0004  0.2055
  531PW      WP 1585   2.201   1.985   3.964  0.1064 -0.0795  0.3545
  531PW      WM 1586   2.106   1.770   3.866  0.2392 -0.0013  0.2336
  532PW       W 1587   2.913   3.936   4.621  0.3209 -0.5186  0.4959
  532PW      WP 1588   2.870   3.828   4.543  0.2476 -0.0943 -0.1454
  532PW      WM 1589   2.968   4.032   4.535 -0.3481 -0.6780 -0.2554
  533PW       W 1590   3.917   1.376   3.584 -0.1998  0.0145 -0.2001
  533PW      WP 1591   3.823   1.400   3.484 -0.1400  0.0127 -0.2573
  533PW      WM 1592   3.824   1.273   3.604 -0.4599  0.1859 -0.4359
  534PW       W 1593   0.694   0.304   4.441 -0.3506  0.1749 -0.2623
  534PW      WP 1594   0.589   0.240   4.507 -0.0464 -0.2030 -0.0991
  534PW      WM 1595   0.649   0.414   4.366 -0.0587  0.4278 -0.1005
  535PW       W 1596   0.286   1.470   2.695  0.1259 -0.5586 -0.0027
  535PW      WP 1597   0.156   1.475   2.644  0.0468 -0.5750  0.1849
  535PW      WM 1598   0.366   1.451   2.809  0.3291  0.5898  0.1966
  536PW       W 1599   4.132   1.957   1.203 -0.2893  0.2988  0.4333
  536PW      WP 1600   4.247   1.933   1.278 -0.0420  0.8607  0.3000
  536PW      WM 1601   4.167   2.090   1.177  0.5251  0.1477  0.4366
  537PW       W 1602   1.960   4.729   1.970  0.7115  0.1843 -0.3136
  537PW      WP 1603   1.914   4.616   1.901 -0.2870  0.1400  0.1891
  537PW      WM 1604   2.067   4.718   2.059  0.1093  0.2405  0.5822
  538PW       W 1605   0.196   1.871   4.657 -0.3419 -0.2879  0.1211
  538PW      WP 1606   0.324   1.849   4.604  0.0333  0.0345  0.7390
  538PW      WM 1607   0.185   1.925   4.786 -0.4276 -0.0859  0.0345
  539PW       W 1608   0.664   0.540   2.317  0.3739  0.1059 -0.5388
  539PW      WP 1609   0.777   0.531   2.399  0.2259 -0.4230 -0.3387
  539PW      WM 1610   0.576   0.436   2.352  0.1816  0.4007  0.0103
  540PW       W 1611   0.465   2.060   0.631 -0.1361 -0.2372  0.0983
  540PW      WP 1612   0.434   2.083   0.496  0.2017  0.1815  0.0654
  540PW      WM 1613   0.381   1.971   0.699 -0.2273 -0.0940  0.1808
  541PW       W 1614   0.960   1.219   1.460  0.6744 -0.2138  0.2769
  541PW      WP 1615   0.928   1.205   1.595  0.5030  0.4106  0.3417
  541PW      WM 1616   0.901   1.097   1.424  0.2034  0.0670 -0.0411
  542PW       W 1617   4.561   3.109   1.246 -0.5055 -0.0501 -0.6677
  542PW      WP 1618   4.568   3.008   1.343  0.1099  0.1954 -0.3905
  542PW      WM 1619   4.562   3.248   1.234  0.7221  0.1844  0.0359
  543PW       W 1620   1.132   4.624   1.529 -0.0208 -0.1748  0.0678
  543PW      WP 1621   1.255   4.625   1.461  0.1707  0.2729  0.3557
  543PW      WM 1622   1.126   4.486   1.549  0.1566 -0.1808  0.0993
  544PW       W 1623   0.265   3.450   1.304 -0.0101 -0.0400  0.3695
  544PW      WP 1624   0.366   3.526   1.365  0.2767 -0.0547 -0.0378
  544PW      WM 1625   0.277   3.396   1.175  0.4642  0.1829  0.2929
  545PW       W 1626   2.855   3.026   2.778  0.0819 -0.7273  0.0066
  545PW      WP 1627   2.988   3.049   2.818 -0.0544  0.6002  0.2439
  545PW      WM 1628   2.752   3.034   2.683 -0.3878  0.2326  0.4410
  546PW       W 1629   2.132   3.666   1.926 -0.0285 -0.2308  0.4079
  546PW      WP 1630   2.082   3.780   1.990  0.1183  0.3003 -0.2785
  546PW      WM 1631   2.066   3.546   1.896  0.0346 -0.1447 -0.2394
  547PW       W 1632   3.010   0.745   1.647 -0.1776  0.1043 -0.1046
  547PW      WP 1633   3.056   0.870   1.603 -0.4071  0.1722 -0.1701
  547PW      WM 1634   2.908   0.653   1.673  0.0802 -0.1713  0.0158
  548PW       W 1635   4.374   1.120   3.359 -0.0243 -0.2573 -0.4947
  548PW      WP 1636   4.451   1.236   3.372 -0.3230 -0.0707 -0.0963
  548PW      WM 1637   4.453   1.045   3.272 -0.0753 -0.3559 -0.4575
  549PW       W 1638   1.976   3.936   0.236  0.5109 -0.0316 -0.0300
  549PW      WP 1639   2.020   3.803   0.229  0.0160 -0.2306  0.0798
  549PW      WM 1640   1.974   4.076   0.238  0.3411 -0.0296 -0.0866
  550PW       W 1641   3.070   4.037   0.755 -0.0415  0.0205 -0.1619
  550PW      WP 1642   3.095   4.152   0.831 -0.2138 -0.0218 -0.0333
  550PW      WM 1643   3.192   4.023   0.688 -0.2670  0.2798 -0.7058
  551PW       W 1644   1.956   2.733   3.716  0.3104 -0.2308 -0.0162
  551PW      WP 1645   1.819   2.724   3.691  0.3410 -0.3007 -0.1963
  551PW      WM 1646   1.905   2.780   3.595 -0.6592  0.4845  0.4977
  552PW       W 1647   3.896   4.530   3.736 -0.1574  0.1751 -0.2973
  552PW      WP 1648   3.816   4.634   3.688 -0.4068  0.0637 -0.1469
  552PW      WM 1649   3.803   4.577   3.830 -0.0015 -0.3456  0.1848
  553PW       W 1650   3.267   3.160   3.095  0.2525 -0.2413 -0.1402
  553PW      WP 1651   3.190   3.252   3.023  0.5876 -0.2747 -0.5974
  553PW      WM 1652   3.224   3.031   3.127 -0.1252 -0.0664  0.1655
  554PW       W 1653   1.225   0.086   1.093 -0.1018 -0.7109  0.4721
  554PW      WP 1654   1.155   0.097   0.973 -0.3939  0.6232  0.5774
  554PW      WM 1655   1.354   0.108   1.042 -0.2883 -0.0380  0.1579
  555PW       W 1656   3.580   0.803   0.097 -0.0659  0.0872  0.0846
  555PW      WP 1657   3.536   0.687   0.032  0.3079  0.1247 -0.2927
  555PW      WM 1658   3.540   0.912   0.175 -0.2526  0.7787 -0.7781
  556PW       W 1659   1.939   2.820   1.608 -0.3382  0.2396  0.2719
  556PW      WP 1660   1.810   2.839   1.556 -0.1884  0.4941 -0.0473
  556PW      WM 1661   2.076   2.819   1.639 -0.2945 -0.4188  0.2355
  557PW       W 1662   1.461   4.249   2.402  0.0728 -0.2327 -0.2884
  557PW      WP 1663   1.511   4.211   2.527 -0.1598  0.2337 -0.0192
  557PW      WM 1664   1.415   4.143   2.323 -0.0382 -0.1674 -0.3149
  558PW       W 1665   2.288   1.093   4.141 -0.3887 -0.5408  0.0075
  558PW      WP 1666   2.172   1.116   4.217 -0.1619  0.0301  0.2617
  558PW      WM 1667   2.370   1.014   4.060  0.1524  0.0249 -0.0976
  559PW       W 1668   3.510   0.159   3.620  0.0079  0.0347  0.2492
  559PW      WP 1669   3.525   0.108   3.490  0.1724 -0.1496  0.3334
  559PW      WM 1670   3.481   0.125   3.753  0.0602  0.5869  0.4322
  560PW       W 1671   3.588   1.378   2.228 -0.1950 -0.2131 -0.1366
  560PW      WP 1672   3.502   1.270   2.205 -0.1762 -0.3213  0.2286
  560PW      WM 1673   3.719   1.337   2.200  0.0405 -0.1447  0.6079
  561PW       W 1674   2.068   0.979   0.517  0.4885  0.0596  0.1229
  561PW      WP 1675   2.058   1.008   0.380  0.2919  0.0044  0.1221
  561PW      WM 1676   2.129   0.925   0.403  0.5741 -0.4328  0.3716
  562PW       W 1677   2.581   3.036   2.434  0.1803  0.4552 -0.3730
  562PW      WP 1678   2.646   3.042   2.557 -0.3064  0.3454 -0.0756
  562PW      WM 1679   2.517   3.076   2.552  0.0382  0.1650 -0.3407
  563PW       W 1680   0.925   2.374   1.804  0.3354 -0.1412 -0.1683
  563PW      WP 1681   0.886   2.315   1.683  0.0654 -0.3411  0.0028
  563PW      WM 1682   1.042   2.449   1.817  0.1477  0.1223  0.2431
  564PW       W 1683   4.076   1.267   0.899  0.2043  0.4811 -0.3322
  564PW      WP 1684   4.200   1.228   0.952 -0.0337  0.2310  0.1185
  564PW      WM 1685   4.021   1.143   0.862  0.2156  0.2441  0.2977
  565PW       W 1686   4.058   4.064   0.408 -0.5895 -0.0515  0.1558
  565PW      WP 1687   4.029   3.960   0.499 -0.4930 -0.4457 -0.2215
  565PW      WM 1688   3.988   4.064   0.287 -0.0414  0.3596 -0.2210
  566PW       W 1689   3.021   0.673   0.298 -0.3137  0.5047 -0.0183
  566PW      WP 1690   3.014   0.573   0.200  0.3067 -0.3419  0.6099
  566PW      WM 1691   3.081   0.787   0.242  0.4066  0.2335  0.0680
  567PW       W 1692   0.004   1.752   3.025  0.2851  0.0875  0.0625
  567PW      WP 1693   0.028   1.833   3.136 -0.1643  0.1523  0.1385
  567PW      WM 1694  -0.061   1.823   2.924  0.1226 -0.2688 -0.1077
  568PW       W 1695   3.331   2.990   2.263 -0.1611 -0.2392  0.0919
  568PW      WP 1696   3.364   3.120   2.224 -0.1311 -0.1536  0.3745
  568PW      WM 1697   3.307   2.929   2.387 -0.1821 -0.0250  0.1986
  569PW       W 1698   3.246   1.200   2.536  0.2483  0.2225  0.3730
  569PW      WP 1699   3.274   1.110   2.639  0.5235  0.2120  0.2983
  569PW      WM 1700   3.159   1.298   2.487  0.0815 -0.1728 -0.2655
  570PW       W 1701   1.935   4.471   1.523  0.1168  0.4057  0.0625
  570PW      WP 1702   1.938   4.449   1.385  0.0813 -0.0642  0.1151
  570PW      WM 1703   1.863   4.469   1.644  0.2144 -0.2293  0.1516
  571PW       W 1704   2.621   1.727   0.019 -0.1691  0.1328  0.1221
  571PW      WP 1705   2.731   1.676  -0.051 -0.1754 -0.0959  0.2645
  571PW      WM 1706   2.715   1.815  -0.036  0.2346 -0.2650  0.0978
  572PW       W 1707   0.826   4.190   1.392 -0.1353  0.4750  0.2112
  572PW      WP 1708   0.879   4.275   1.295 -0.1426 -0.0679 -0.3369
  572PW      WM 1709   0.832   4.174   1.253 -0.2815 -0.0248  0.2390
  573PW       W 1710   1.754   0.009   3.741 -0.1005  0.2920 -0.2057
  573PW      WP 1711   1.782   0.033   3.876 -0.4202  0.3383 -0.1370
  573PW      WM 1712   1.646  -0.080   3.739  0.0708  0.0728 -0.2167
  574PW       W 1713   4.398   2.210   0.301  0.4903 -0.4659  0.2558
  574PW      WP 1714   4.317   2.124   0.376 -0.0775 -0.2879 -0.0783
  574PW      WM 1715   4.306   2.314   0.287  0.6717 -0.3071  0.1742
  575PW       W 1716   1.010   0.216   4.002 -0.2293  0.4303  0.3439
  575PW      WP 1717   0.891   0.214   3.928  0.0022 -0.4078 -0.1798
  575PW      WM 1718   1.101   0.295   3.930 -0.0241 -0.0153  0.0495
  576PW       W 1719   2.848   1.642   0.440  0.0464  0.0071  0.2875
  576PW      WP 1720   2.934   1.588   0.344 -0.3525  0.2032 -0.2433
  576PW      WM 1721   2.720   1.603   0.482  0.0836 -0.0211  0.3774
  577PW       W 1722   4.365   3.504   2.054  0.2472 -0.2574 -0.2443
  577PW      WP 1723   4.410   3.637   2.048 -0.4334  0.0140 -0.4641
  577PW      WM 1724   4.260   3.487   1.963 -0.1521  0.0089  0.1182
  578PW       W 1725   3.990   1.563   4.398 -0.3449 -0.3165 -0.0665
  578PW      WP 1726   4.029   1.492   4.511  0.0710 -0.2144 -0.1279
  578PW      WM 1727   4.102   1.479   4.394  0.1009  0.2086 -0.3359
  579PW       W 1728   0.321   3.051   1.925 -0.2652 -0.0723  0.2564
  579PW      WP 1729   0.231   3.156   1.942 -0.3366 -0.0783 -0.0241
  579PW      WM 1730   0.334   3.014   1.791 -0.7721  0.0952  0.1340
  580PW       W 1731   4.759   1.470   0.652 -0.0323  0.5817  0.3401
  580PW      WP 1732   4.718   1.352   0.590  0.5645  0.6773 -0.4285
  580PW      WM 1733   4.631   1.434   0.694  0.0373 -0.6045 -0.0195
  581PW       W 1734   1.635   3.385   4.248  0.0969  0.0797 -0.0219
  581PW      WP 1735   1.709   3.354   4.363  0.4252  0.2994 -0.1562
  581PW      WM 1736   1.628   3.521   4.216  0.4798  0.0634 -0.2486
  582PW       W 1737   4.176   2.828   3.495  0.4616 -0.1354  0.1550
  582PW      WP 1738   4.060   2.790   3.563  0.1952  0.2968 -0.0091
  582PW      WM 1739   4.294   2.894   3.455  0.2600  0.2664  0.1596
  583PW       W 1740   0.704   4.560   1.797  0.2073  0.1861  0.0723
  583PW      WP 1741   0.582   4.621   1.769  0.0416 -0.1106  0.1000
  583PW      WM 1742   0.724   4.574   1.935 -0.9114  0.1083  0.3651
  584PW       W 1743   3.646   4.131   3.430  0.3164 -0.2069 -0.1528
  584PW      WP 1744   3.507   4.114   3.423  0.3476 -0.4829 -0.5491
  584PW      WM 1745   3.625   4.252   3.363  0.4480  0.5910  0.9127
  585PW       W 1746   1.452   0.535   1.165 -0.2704  0.0173 -0.4039
  585PW      WP 1747   1.336   0.613   1.180 -0.0830  0.2585 -0.0127
  585PW      WM 1748   1.558   0.572   1.082 -0.2836 -0.0680 -0.4605
  586PW       W 1749   2.725   1.391   2.867 -0.2726  0.0827  0.1513
  586PW      WP 1750   2.828   1.484   2.882 -0.1419  0.0643 -0.3658
  586PW      WM 1751   2.723   1.425   2.731 -0.0484 -0.0424  0.1100
  587PW       W 1752   2.466   1.394   1.191 -0.3530 -0.2347 -0.1560
  587PW      WP 1753   2.570   1.461   1.126 -0.3004 -0.2566 -0.0961
  587PW      WM 1754   2.469   1.256   1.210 -0.2040 -0.1999  0.1569
  588PW       W 1755   3.077   3.044   1.778 -0.0283 -0.4444  0.5106
  588PW      WP 1756   2.965   3.082   1.852 -0.4835 -0.0061 -0.2412
  588PW      WM 1757   3.013   2.941   1.707 -0.2762 -0.0882  0.1611
  589PW       W 1758   0.035   0.770   3.326  0.1650  0.0486  0.0279
  589PW      WP 1759   0.167   0.806   3.356  0.2352 -0.2618  0.1380
  589PW      WM 1760  -0.051   0.796   3.219 -0.2960  0.4140  0.4264
  590PW       W 1761   2.173   3.000   4.165 -0.0969 -0.1598  0.2183
  590PW      WP 1762   2.042   3.015   4.212  0.0013 -0.4357  0.6557
  590PW      WM 1763   2.089   2.899   4.214 -0.2825 -0.2157 -0.1641
  591PW       W 1764   3.093   3.588   2.878 -0.0316 -0.4084 -0.2004
  591PW      WP 1765   3.208   3.616   2.954 -0.1493 -0.0733 -0.1194
  591PW      WM 1766   3.103   3.488   2.975  0.1019  0.0827  0.3652
  592PW       W 1767   0.214   2.559   0.723  0.4478 -0.2038 -0.2182
  592PW      WP 1768   0.175   2.590   0.854 -0.1213  0.2900 -0.4454
  592PW      WM 1769   0.314   2.498   0.799  0.1550  0.0962  0.5211
  593PW       W 1770   1.075   2.782   0.193 -0.0363  0.0431 -0.1527
  593PW      WP 1771   1.042   2.885   0.282  0.2209 -0.0233  0.0364
  593PW      WM 1772   1.071   2.913   0.243 -0.1510  0.0791 -0.2505
  594PW       W 1773   0.360   2.967   0.983 -0.3973 -0.1655  0.1815
  594PW      WP 1774   0.491   2.978   1.031 -0.3776 -0.0961  0.1128
  594PW      WM 1775   0.329   2.951   0.848 -0.4256 -0.0846  0.1779
  595PW       W 1776   3.624   1.696   1.713  0.1178 -0.6139 -0.0523
  595PW      WP 1777   3.702   1.617   1.628  0.2132 -0.5315 -0.0438
  595PW      WM 1778   3.534   1.770   1.636  0.1789  0.1447  0.4647
  596PW       W 1779   0.523   2.613   2.137 -0.1954  0.3416 -0.0203
  596PW      WP 1780   0.603   2.510   2.188 -0.3015  0.1452 -0.2292
  596PW      WM 1781   0.398   2.560   2.103 -0.0295  0.0826 -0.2910
  597PW       W 1782   3.876   2.793   2.219  0.4007  0.0584 -0.2091
  597PW      WP 1783   3.892   2.849   2.091  0.3887  0.4544 -0.0546
  597PW      WM 1784   3.870   2.702   2.112  0.2121 -0.1945 -0.0009
  598PW       W 1785   2.665   2.776   3.900 -0.3832  0.1716  0.0494
  598PW      WP 1786   2.639   2.663   3.821  0.0823 -0.2236  0.3778
  598PW      WM 1787   2.604   2.754   4.023 -0.0602  0.0438  0.2033
  599PW       W 1788   2.508   3.189   0.367 -0.4528  0.3551  0.1053
  599PW      WP 1789   2.627   3.167   0.297 -0.4121  0.1704  0.2230
  599PW      WM 1790   2.458   3.295   0.290 -0.1243  0.1791 -0.4174
  600PW       W 1791   3.309   4.322   3.968 -0.4932  0.1360 -0.0751
  600PW      WP 1792   3.313   4.387   4.091  0.0466 -0.1240  0.0876
  600PW      WM 1793   3.224   4.432   3.954 -0.2129  0.3942  0.0795
  601PW       W 1794   2.505   2.688   0.099 -0.1595  0.2894 -0.3813
  601PW      WP 1795   2.589   2.635   0.198 -0.2293  0.4948 -0.2032
  601PW      WM 1796   2.552   2.666  -0.031  0.3800 -0.0474 -0.1707
  602PW       W 1797   4.278   4.754   3.422  0.0107 -0.5052 -0.1447
  602PW      WP 1798   4.416   4.774   3.409 -0.0418  0.2793 -0.0678
  602PW      WM 1799   4.293   4.733   3.560 -0.0789  0.2313  0.0267
  603PW       W 1800   2.561   0.912   1.481  0.1840 -0.0028 -0.0045
  603PW      WP 1801   2.528   0.957   1.352  0.0530 -0.2734 -0.0759
  603PW      WM 1802   2.439   0.858   1.523 -0.1296  0.4099 -0.2787
  604PW       W 1803   2.770   1.606   4.313  0.2426 -0.3651 -0.2780
  604PW      WP 1804   2.707   1.694   4.225  0.1994 -0.1081 -0.0094
  604PW      WM 1805   2.873   1.689   4.356 -0.0252 -0.2574  0.2703
  605PW       W 1806   4.457   2.551   1.022  0.2423 -0.0597  0.4876
  605PW      WP 1807   4.583   2.600   0.985  0.2081 -0.1587  0.2133
  605PW      WM 1808   4.526   2.496   1.131  0.0491 -0.4111  0.4521
  606PW       W 1809   2.055   1.130   2.481 -0.5263 -0.0113  0.1528
  606PW      WP 1810   1.917   1.140   2.465 -0.5101  0.1725  0.0902
  606PW      WM 1811   2.090   1.003   2.527 -0.1565 -0.0624 -0.1970
  607PW       W 1812   4.273   1.815   4.735 -0.2900 -0.4320 -0.1573
  607PW      WP 1813   4.342   1.721   4.813  0.4813  0.0803 -0.0806
  607PW      WM 1814   4.135   1.839   4.740 -0.2158  0.1705  0.0659
  608PW       W 1815   3.470   0.959   2.979 -0.2640 -0.1519 -0.1293
  608PW      WP 1816   3.577   0.872   3.005  0.3346  0.4271 -0.2965
  608PW      WM 1817   3.357   0.880   2.999  0.0800 -0.6195  0.2558
  609PW       W 1818   4.114   2.587   0.305  0.3503  0.1541 -0.3732
  609PW      WP 1819   4.175   2.471   0.256  0.0261  0.0890 -0.6782
  609PW      WM 1820   4.119   2.691   0.211 -0.3048  0.1938 -0.4259
  610PW       W 1821   3.578   3.194   3.599 -0.2558 -0.2365 -0.1339
  610PW      WP 1822   3.643   3.317   3.586  0.6416 -0.6191 -0.3300
  610PW      WM 1823   3.702   3.142   3.638  0.1318  0.4613 -0.2160
  611PW       W 1824   3.246   4.487   1.521  0.3653 -0.3099  0.2794
  611PW      WP 1825   3.269   4.408   1.634 -0.2867 -0.2735  0.4938
  611PW      WM 1826   3.237   4.474   1.382  0.1550  0.1992  0.2165
  612PW       W 1827   1.864   3.948   2.330 -0.1777  0.6173 -0.1112
  612PW      WP 1828   1.764   3.940   2.233  0.1203  0.3326 -0.4282
  612PW      WM 1829   1.889   4.078   2.375  0.4875  0.5008 -0.0207
  613PW       W 1830   3.239   0.717   2.377  0.0083 -0.3003  0.1249
  613PW      WP 1831   3.193   0.653   2.261  0.3049  0.0918 -0.2508
  613PW      WM 1832   3.373   0.748   2.404 -0.1630  0.2048  0.6553
  614PW       W 1833   2.302   4.489   4.482  0.0918  0.0023  0.2934
  614PW      WP 1834   2.205   4.388   4.485  0.5642 -0.5719 -0.2508
  614PW      WM 1835   2.434   4.465   4.519  0.1001 -0.0963  0.2049
  615PW       W 1836   0.702   2.680   0.597 -0.0130  0.4542  0.1939
  615PW      WP 1837   0.705   2.589   0.703 -0.1578 -0.3879 -0.4050
  615PW      WM 1838   0.726   2.652   0.462 -0.6573 -0.0711  0.1239
  616PW       W 1839   0.787   3.760   4.375 -0.5148  0.3382  0.0152
  616PW      WP 1840   0.791   3.634   4.434  0.0715  0.3486  0.0792
  616PW      WM 1841   0.681   3.721   4.292 -0.2458 -0.3104 -0.0967
  617PW       W 1842   0.027   0.305   0.788  0.1855 -0.1529  0.2847
  617PW      WP 1843  -0.045   0.423   0.812  0.4256  0.1708 -0.3101
  617PW      WM 1844   0.006   0.298   0.650  0.4685  0.0068  0.2223
  618PW       W 1845   0.688   1.443   1.850  0.4254  0.2680  0.0599
  618PW      WP 1846   0.820   1.398   1.866  0.3925  0.0849 -0.1242
  618PW      WM 1847   0.609   1.523   1.933 -0.1785  0.0542 -0.2329
  619PW       W 1848   3.877   0.278   3.341 -0.3348 -0.1074  0.0663
  619PW      WP 1849   4.016   0.270   3.319 -0.1736 -0.2718  0.8150
  619PW      WM 1850   3.836   0.283   3.207 -0.2520 -0.0494  0.0421
  620PW       W 1851   3.163   2.021   2.835  0.1124  0.1780 -0.0912
  620PW      WP 1852   3.144   1.883   2.827  0.0628  0.1624  0.1691
  620PW      WM 1853   3.289   2.081   2.834 -0.0240  0.5022 -0.3799
  621PW       W 1854   0.601   0.250   2.829  0.2608  0.0460 -0.4867
  621PW      WP 1855   0.518   0.186   2.921  0.6450  0.3188  0.1309
  621PW      WM 1856   0.687   0.141   2.810  0.6510  0.3256 -0.4767
  622PW       W 1857   1.104   1.927   2.156 -0.5103  0.2309 -0.2215
  622PW      WP 1858   1.158   1.883   2.277  0.0579  0.3916 -0.3775
  622PW      WM 1859   0.991   1.903   2.235 -0.2487 -0.1278  0.0917
  623PW       W 1860   1.934   4.138   4.576  0.0290 -0.4072 -0.4710
  623PW      WP 1861   1.889   4.270   4.594  0.1531 -0.4151  0.2620
  623PW      WM 1862   2.064   4.099   4.608  0.0961  0.0617 -0.0083
  624PW       W 1863   0.223   3.475   2.272 -0.1717  0.1819  0.1017
  624PW      WP 1864   0.353   3.491   2.222 -0.3282  0.3219 -0.3209
  624PW      WM 1865   0.178   3.364   2.199  0.5105 -0.0327 -0.0907
  625PW       W 1866   1.489   0.938   0.515  0.2300 -0.5465  0.2132
  625PW      WP 1867   1.452   0.993   0.638  0.1272 -0.5526  0.1866
  625PW      WM 1868   1.589   0.890   0.600  0.6910 -0.1382 -0.0334
  626PW       W 1869   0.082   1.110   3.016  0.1723 -0.3151 -0.1881
  626PW      WP 1870   0.006   1.061   3.123 -0.0422 -0.2710 -0.3125
  626PW      WM 1871   0.155   1.046   3.117 -0.1239 -0.2310  0.0998
  627PW       W 1872   1.637   2.272   0.920 -0.3097  0.3678  0.1819
  627PW      WP 1873   1.664   2.313   1.051 -0.1013  0.0709  0.2465
  627PW      WM 1874   1.728   2.340   0.838  0.3948 -0.7008 -0.2001
  628PW       W 1875   0.631   0.478   3.367 -0.4695 -0.1530  0.0137
  628PW      WP 1876   0.642   0.535   3.494  0.0199 -0.2767  0.0533
  628PW      WM 1877   0.559   0.362   3.395 -0.7700  0.0452  0.1212
  629PW       W 1878   1.923   1.740   3.346  0.0042  0.0402 -0.0981
  629PW      WP 1879   2.049   1.683   3.364  0.2847  0.6275  0.1616
  629PW      WM 1880   1.811   1.705   3.270 -0.1966  0.0210  0.1845
  630PW       W 1881   2.924   2.478   4.617 -0.4843  0.1467  0.3341
  630PW      WP 1882   3.014   2.394   4.550 -0.7289  0.1988 -0.1073
  630PW      WM 1883   2.867   2.427   4.500  0.0889 -0.0904  0.1097
  631PW       W 1884   0.171   0.903   1.723 -0.1029  0.0202  0.1240
  631PW      WP 1885   0.204   0.777   1.672 -0.1265  0.2242 -0.4937
  631PW      WM 1886   0.297   0.842   1.726 -0.3314 -0.5390 -0.0504
  632PW       W 1887   1.628   1.997   2.085 -0.1413  0.1476 -0.2833
  632PW      WP 1888   1.645   2.081   1.975  0.7319  0.1174 -0.2565
  632PW      WM 1889   1.640   1.859   2.068 -0.1597  0.0562  0.2248
  633PW       W 1890   0.243   3.954   2.373 -0.1832 -0.3740 -0.1145
  633PW      WP 1891   0.359   3.938   2.296  0.2013  0.2549  0.2282
  633PW      WM 1892   0.227   4.078   2.310  0.2015 -0.0538  0.3263
  634PW       W 1893   4.510   0.506   4.776 -0.0078  0.2478  0.0197
  634PW      WP 1894   4.604   0.592   4.719 -0.2911  0.5550 -0.0177
  634PW      WM 1895   4.525   0.530   4.913 -0.2800  0.2244  0.0613
  635PW       W 1896   0.256   2.358   4.450  0.2380  0.1735 -0.5225
  635PW      WP 1897   0.203   2.402   4.572  0.4948  0.0328 -0.3500
  635PW      WM 1898   0.361   2.274   4.411 -0.0402 -0.6674  0.1523
  636PW       W 1899   2.265   1.743   1.612  0.1636 -0.0135  0.1827
  636PW      WP 1900   2.146   1.670   1.594  0.2242 -0.2459  0.5813
  636PW      WM 1901   2.385   1.805   1.650 -0.0403  0.4303  0.1853
  637PW       W 1902   1.871   0.509   0.316  0.3470  0.1399 -0.1030
  637PW      WP 1903   1.807   0.506   0.440 -0.1636 -0.2995 -0.3250
  637PW      WM 1904   1.749   0.440   0.313  0.2970  0.1865  0.2596
  638PW       W 1905   0.234   3.191   3.925 -0.1564 -0.2118 -0.0416
  638PW      WP 1906   0.245   3.151   3.791  0.5426 -0.6144  0.0740
  638PW      WM 1907   0.156   3.077   3.943 -0.1964 -0.1667  0.0918
  639PW       W 1908   0.555   4.205   4.172  0.1050 -0.2985 -0.2642
  639PW      WP 1909   0.564   4.152   4.301 -0.1915  0.0077 -0.0951
  639PW      WM 1910   0.423   4.203   4.127 -0.1877 -0.0971  0.4146
  640PW       W 1911   3.805   3.710   3.635  0.5750  0.1679 -0.0271
  640PW      WP 1912   3.718   3.783   3.717 -0.1308 -0.2554 -0.2907
  640PW      WM 1913   3.800   3.577   3.592  0.0664  0.2488 -0.3112
  641PW       W 1914   3.498   4.767   1.997 -0.3069  0.1513  0.0509
  641PW      WP 1915   3.616   4.719   1.938  0.0318  0.3062  0.5239
  641PW      WM 1916   3.499   4.681   2.107  0.0122 -0.3483 -0.2875
  642PW       W 1917   2.520   0.899   2.615 -0.0825  0.0487  0.0558
  642PW      WP 1918   2.535   0.777   2.547  0.2047 -0.0496  0.2720
  642PW      WM 1919   2.641   0.900   2.685 -0.1218 -0.3568  0.1622
  643PW       W 1920   3.991   0.549   4.750 -0.0595 -0.2776 -0.6250
  643PW      WP 1921   3.981   0.503   4.881 -0.2117 -0.1824 -0.5998
  643PW      WM 1922   4.129   0.559   4.732  0.0753 -0.3331  0.0581
  644PW       W 1923   2.839   4.145   1.528  0.2871  0.1776  0.2860
  644PW      WP 1924   2.763   4.062   1.611 -0.2996 -0.0799 -0.3810
  644PW      WM 1925   2.877   4.011   1.530 -0.1047  0.0273  0.8936
  645PW       W 1926   4.602   3.458   4.022 -0.2750  0.4121 -0.1618
  645PW      WP 1927   4.672   3.560   3.957  0.3381  0.0429 -0.1755
  645PW      WM 1928   4.559   3.499   4.149 -0.1525  0.0631  0.0101
  646PW       W 1929   0.951   2.713   2.379  0.3357  0.0975 -0.0211
  646PW      WP 1930   0.973   2.623   2.484 -0.0336 -0.1239 -0.1108
  646PW      WM 1931   0.931   2.577   2.354  0.1142  0.0740  0.2223
  647PW       W 1932   0.356   2.467   2.623 -0.2430 -0.1529 -0.1398
  647PW      WP 1933   0.292   2.574   2.686 -0.4265 -0.4353  0.1993
  647PW      WM 1934   0.468   2.551   2.624 -0.5167  0.2480 -0.2418
  648PW       W 1935   2.693   2.521   2.729 -0.1459 -0.6176 -0.2679
  648PW      WP 1936   2.800   2.448   2.781  0.2461  0.0453 -0.0013
  648PW      WM 1937   2.659   2.395   2.781 -0.1124 -0.4655  0.1747
  649PW       W 1938   2.739   1.766   1.465  0.4135 -0.1882  0.2552
  649PW      WP 1939   2.663   1.816   1.571  0.1096  0.0213 -0.0343
  649PW      WM 1940   2.641   1.798   1.370 -0.1754 -0.4274  0.7053
  650PW       W 1941   3.009   1.364   3.812 -0.0960 -0.2074  0.2065
  650PW      WP 1942   3.131   1.304   3.779 -0.1975 -0.5765  0.4377
  650PW      WM 1943   3.072   1.462   3.889 -0.2845  0.0337  0.0727
  651PW       W 1944   0.836   2.346   0.241  0.0267 -0.3497 -0.0174
  651PW      WP 1945   0.766   2.463   0.270  0.0382 -0.2786 -0.2533
  651PW      WM 1946   0.936   2.377   0.148 -0.4757  0.5423 -0.4108
  652PW       W 1947   1.715   2.529   1.934  0.0738  0.3048  0.1818
  652PW      WP 1948   1.588   2.471   1.924  0.0568  0.3717 -0.0894
  652PW      WM 1949   1.769   2.428   1.854 -0.0567  0.3291  0.0595
  653PW       W 1950   2.266   3.283   2.818 -0.0804 -0.1897 -0.1229
  653PW      WP 1951   2.366   3.193   2.857  0.0718  0.1241  0.3054
  653PW      WM 1952   2.378   3.342   2.757 -0.2294  0.3957  0.0940
  654PW       W 1953   4.132   4.552   0.475  0.0797  0.6529 -0.0308
  654PW      WP 1954   4.149   4.642   0.581  0.1689  0.0885  0.5027
  654PW      WM 1955   4.062   4.525   0.356  0.0575  0.4904  0.0155
  655PW       W 1956   4.587   3.298   2.724 -0.8103 -0.0351  0.3611
  655PW      WP 1957   4.669   3.410   2.704 -0.4033 -0.3768 -0.3337
  655PW      WM 1958   4.562   3.162   2.745 -0.2583 -0.3767 -0.4947
  656PW       W 1959   4.411   4.494   1.310 -0.3371 -0.0060  0.2249
  656PW      WP 1960   4.382   4.616   1.372 -0.0139  0.1033  0.1852
  656PW      WM 1961   4.487   4.488   1.427  0.4520  0.6345 -0.1310
  657PW       W 1962   4.142   1.304   4.032  0.5787 -0.5512 -0.3350
  657PW      WP 1963   4.129   1.302   4.171  0.0358 -0.1197 -0.3308
  657PW      WM 1964   4.265   1.370   4.023  0.2667  0.4771  0.4578
  658PW       W 1965   1.125   1.698   3.564  0.2418  0.0460 -0.1284
  658PW      WP 1966   1.259   1.691   3.603  0.1349 -0.0679  0.2718
  658PW      WM 1967   1.208   1.759   3.658  0.0520 -0.0306  0.1003
  659PW       W 1968   2.922   0.345   1.254 -0.2122  0.2864 -0.0819
  659PW      WP 1969   3.055   0.340   1.296 -0.1067  0.7737 -0.2781
  659PW      WM 1970   2.833   0.260   1.188  0.2528  0.1037 -0.5555
  660PW       W 1971   3.031   1.536   4.686 -0.4257  0.2055  0.1632
  660PW      WP 1972   2.989   1.461   4.576  0.0438  0.0767  0.0462
  660PW      WM 1973   2.917   1.559   4.765 -0.6116 -0.2646  0.0698
  661PW       W 1974   0.162   1.822   0.920 -0.2103 -0.1907 -0.4227
  661PW      WP 1975   0.247   1.833   0.809  0.1935 -0.0520 -0.1326
  661PW      WM 1976   0.095   1.937   0.878  0.2516  0.4601  0.2806
  662PW       W 1977   0.568   3.483   2.657  0.1242 -0.2405  0.5290
  662PW      WP 1978   0.654   3.432   2.559 -0.3796 -0.3106  0.0708
  662PW      WM 1979   0.436   3.489   2.702 -0.1137 -0.1378 -0.0683
  663PW       W 1980   3.967   4.736   4.329 -0.3070 -0.0627  0.4782
  663PW      WP 1981   3.917   4.622   4.266 -0.0687  0.0958 -0.0638
  663PW      WM 1982   4.019   4.607   4.313 -0.2744 -0.0412  0.4032
  664PW       W 1983   4.080   2.598   3.056 -0.1435 -0.3082  0.1868
  664PW      WP 1984   4.168   2.693   3.109 -0.4683  0.1030  0.0626
  664PW      WM 1985   4.048   2.722   2.999  0.0251 -0.1532  0.4054
  665PW       W 1986   3.701   2.129   1.489 -0.2162 -0.3245  0.6102
  665PW      WP 1987   3.585   2.060   1.529 -0.2170 -0.5584  0.2637
  665PW      WM 1988   3.748   2.227   1.577 -0.0763  0.0737  0.1513
  666PW       W 1989   2.417   1.308   4.592 -0.2954 -0.1517  0.1923
  666PW      WP 1990   2.548   1.320   4.637  0.0686  0.0652 -0.6776
  666PW      WM 1991   2.339   1.418   4.632  0.1084  0.2236  0.0422
  667PW       W 1992   3.571   2.197   4.332  0.0556  0.5461  0.5958
  667PW      WP 1993   3.462   2.114   4.359  0.0943 -0.0839 -0.4823
  667PW      WM 1994   3.577   2.236   4.198  0.2546 -0.4110  0.2410
  668PW       W 1995   0.077   1.221   2.210  0.3055  0.0337  0.0482
  668PW      WP 1996   0.108   1.351   2.250 -0.2964  0.0787  0.5654
  668PW      WM 1997  -0.013   1.138   2.279  0.1262 -0.2317 -0.4449
  669PW       W 1998   4.147   0.489   1.278  0.0113  0.3026  0.0188
  669PW      WP 1999   4.093   0.599   1.210 -0.7748 -0.3722 -0.7557
  669PW      WM 2000   4.156   0.373   1.200 -0.0007  0.4238 -0.1725
  670PW       W 2001   0.362   3.586   1.799 -0.0494 -0.0483 -0.6230
  670PW      WP 2002   0.278   3.664   1.879 -0.0819 -0.1913 -0.5117
  670PW      WM 2003   0.335   3.468   1.871  0.2978  0.2207  0.0603
  671PW       W 2004   3.192   1.647   2.358 -0.2275  0.0166 -0.2272
  671PW      WP 2005   3.189   1.542   2.451  0.0377  0.4043  0.2793
  671PW      WM 2006   3.135   1.626   2.232  0.1365  0.2064 -0.4470
  672PW       W 2007   1.137   1.489   0.992 -0.0581  0.0805 -0.0515
  672PW      WP 2008   1.051   1.528   0.888 -0.3871  0.0492  0.1894
  672PW      WM 2009   1.063   1.385   0.933  0.1860 -0.1218 -0.0234
  673PW       W 2010   1.401   0.381   4.372  0.2304  0.0936 -0.4546
  673PW      WP 2011   1.430   0.451   4.490 -0.4256 -0.1979 -0.0478
  673PW      WM 2012   1.440   0.279   4.459  0.7015  0.1679 -0.5478
  674PW       W 2013   1.554   1.772   3.771 -0.5009 -0.1777 -0.3304
  674PW      WP 2014   1.599   1.834   3.654  0.1765 -0.0008 -0.0419
  674PW      WM 2015   1.561   1.644   3.714  0.2127 -0.1377 -0.4560
  675PW       W 2016   1.710   4.160   2.800  0.5970  0.4574 -0.2123
  675PW      WP 2017   1.711   4.235   2.917  0.4951  0.0810  0.0545
  675PW      WM 2018   1.645   4.206   2.685  0.0163 -0.1247 -0.1956
  676PW       W 2019   1.099   4.421   3.281  0.7400  0.1502 -0.4294
  676PW      WP 2020   1.133   4.375   3.409 -0.5795 -0.2995 -0.0352
  676PW      WM 2021   1.001   4.322   3.264  0.4258  0.3822 -0.1498
  677PW       W 2022   1.423   0.931   3.125 -0.1710 -0.3563 -0.1270
  677PW      WP 2023   1.525   0.845   3.167  0.1523 -0.1694 -0.4484
  677PW      WM 2024   1.288   0.967   3.125 -0.0562  0.2191 -0.3680
  678PW       W 2025   2.801   4.023   2.864  0.1164  0.1158 -0.2471
  678PW      WP 2026   2.927   4.074   2.898  0.0161  0.2374 -0.0334
  678PW      WM 2027   2.833   4.052   2.730  0.2454 -0.1162 -0.2731
  679PW       W 2028   1.663   3.280   2.636 -0.3539 -0.3544  0.0410
  679PW      WP 2029   1.567   3.323   2.728 -0.4871 -0.0676 -0.2116
  679PW      WM 2030   1.583   3.197   2.558 -0.6433  0.2032 -0.3426
  680PW       W 2031   3.803   0.428   0.405  0.0047  0.3638  0.1722
  680PW      WP 2032   3.814   0.290   0.429  0.0774  0.3332 -0.0147
  680PW      WM 2033   3.934   0.450   0.361  0.2273 -0.1516  0.4585
  681PW       W 2034   2.395   1.697   0.500  0.2149 -0.1422  0.8016
  681PW      WP 2035   2.534   1.685   0.519  0.3690  0.2687  0.2477
  681PW      WM 2036   2.340   1.782   0.597  0.1221  0.0820  0.5678
  682PW       W 2037   1.670   2.456   1.411  0.1519  0.1484 -0.2938
  682PW      WP 2038   1.534   2.460   1.382 -0.0289  0.4205  0.3597
  682PW      WM 2039   1.758   2.449   1.302 -0.0821 -0.2931 -0.4863
  683PW       W 2040   3.555   1.209   1.572  0.2913 -0.1189 -0.2045
  683PW      WP 2041   3.457   1.211   1.672  0.1110  0.1387 -0.3683
  683PW      WM 2042   3.604   1.339   1.564  0.1976 -0.0743 -0.1077
  684PW       W 2043   2.834   0.253   0.374  0.4255 -0.0418 -0.1807
  684PW      WP 2044   2.901   0.169   0.285  0.3797 -0.2181 -0.0564
  684PW      WM 2045   2.751   0.256   0.262  0.4259  0.4220 -0.1919
  685PW       W 2046   1.567   2.950   1.354  0.3321  0.4729  0.5155
  685PW      WP 2047   1.507   3.008   1.242  0.0508 -0.0652  0.3455
  685PW      WM 2048   1.660   2.979   1.455  0.5124  0.1057  0.4778
  686PW       W 2049   2.373   3.971   2.326  0.2435  0.0233  0.3639
  686PW      WP 2050   2.255   3.990   2.399  0.1265  0.2627  0.1344
  686PW      WM 2051   2.450   4.046   2.236  0.2543  0.1208  0.4533
  687PW       W 2052   4.017   0.945   1.385  0.0279  0.1165  0.0630
  687PW      WP 2053   4.023   1.073   1.443  0.1071  0.2161 -0.1531
  687PW      WM 2054   4.106   0.852   1.439  0.2503  0.0694 -0.3347
  688PW       W 2055   1.166   0.389   2.416  0.0249 -0.0729  0.2754
  688PW      WP 2056   1.287   0.322   2.396  0.1661  0.2590 -0.9709
  688PW      WM 2057   1.038   0.379   2.359  0.1075 -0.0373  0.0815
  689PW       W 2058   0.773   2.860   1.777  0.8617 -0.0378 -0.3119
  689PW      WP 2059   0.695   2.778   1.694 -0.0588 -0.1162  0.4095
  689PW      WM 2060   0.829   2.988   1.773 -0.2618  0.6233 -0.2021
  690PW       W 2061   3.472   3.533   1.002 -0.1681  0.1795 -0.2557
  690PW      WP 2062   3.474   3.456   0.885 -0.2112  0.1881 -0.2622
  690PW      WM 2063   3.407   3.501   1.122  0.0928 -0.0740 -0.1663
  691PW       W 2064   2.944   2.307   4.172 -0.4381 -0.0290  0.4963
  691PW      WP 2065   3.033   2.406   4.217 -0.1168  0.1616 -0.3312
  691PW      WM 2066   3.084   2.304   4.188 -0.2909  0.3286 -0.2088
  692PW       W 2067   2.401   3.861   0.671 -0.1638  0.1363  0.0775
  692PW      WP 2068   2.323   3.978   0.668 -0.4302 -0.0275  0.0667
  692PW      WM 2069   2.509   3.916   0.602 -0.2309 -0.5286 -0.7679
  693PW       W 2070   2.201   0.947   0.056  0.0654  0.1584  0.8084
  693PW      WP 2071   2.240   0.816   0.085 -0.2040 -0.0512  0.3649
  693PW      WM 2072   2.069   0.984   0.085 -0.1475 -0.0422  0.2529
  694PW       W 2073   4.202   3.144   2.376 -0.6961 -0.0526  0.1616
  694PW      WP 2074   4.274   3.182   2.490 -0.1731 -0.6295  0.0874
  694PW      WM 2075   4.211   3.153   2.237  0.1660 -0.3509  0.1275
  695PW       W 2076   2.077   3.005   2.445  0.1705  0.4258 -0.4570
  695PW      WP 2077   2.178   3.085   2.390  0.4190  0.4618 -0.0079
  695PW      WM 2078   2.043   3.021   2.580 -0.5546 -0.4675 -0.4075
  696PW       W 2079   4.279   3.810   0.802 -0.0172  0.1902  0.2267
  696PW      WP 2080   4.407   3.777   0.756 -0.1689 -0.2645  0.0562
  696PW      WM 2081   4.170   3.849   0.723  0.1155  0.7037  0.2509
  697PW       W 2082   1.579   2.851   0.265  0.0149  0.0872  0.2031
  697PW      WP 2083   1.678   2.766   0.318 -0.3034 -0.5155 -0.0442
  697PW      WM 2084   1.642   2.950   0.189 -0.1551  0.0250 -0.0288
  698PW       W 2085   3.169   0.217   1.649  0.2663  0.1078 -0.0734
  698PW      WP 2086   3.125   0.117   1.736 -0.7401  0.6296  0.2085
  698PW      WM 2087   3.146   0.096   1.583 -0.1069 -0.2332  0.5614
  699PW       W 2088   2.333   3.255   3.543 -0.1833 -0.0788 -0.0660
  699PW      WP 2089   2.251   3.234   3.432  0.0838 -0.2090 -0.2535
  699PW      WM 2090   2.437   3.215   3.459  0.3299 -0.3455  0.5804
  700PW       W 2091   1.716   1.161   1.868 -0.3774  0.2619 -0.0449
  700PW      WP 2092   1.665   1.048   1.933  0.2483 -0.1645 -0.1805
  700PW      WM 2093   1.793   1.067   1.798 -0.2711  0.3060  0.0105
  701PW       W 2094   2.317   3.458   4.023 -0.3249 -0.2214 -0.4060
  701PW      WP 2095   2.416   3.494   3.930  0.0784 -0.4910 -0.1241
  701PW      WM 2096   2.330   3.590   3.978 -0.2781 -0.1816 -0.2802
  702PW       W 2097   3.891   0.804   3.296 -0.3883 -0.0212 -0.1018
  702PW      WP 2098   3.928   0.789   3.431  0.2771  0.0956 -0.2290
  702PW      WM 2099   3.892   0.699   3.204  0.2895 -0.1414 -0.0242
  703PW       W 2100   0.915   0.731   0.451 -0.1950  0.2571 -0.2180
  703PW      WP 2101   0.941   0.666   0.330 -0.2050  0.2630 -0.2230
  703PW      WM 2102   0.812   0.636   0.446 -0.2616  0.3333 -0.5777
  704PW       W 2103   2.812   1.129   4.285  0.3061  0.0801 -0.3699
  704PW      WP 2104   2.781   1.001   4.237 -0.0458  0.0729 -0.1714
  704PW      WM 2105   2.951   1.138   4.291  0.2960  0.1830  0.0413
  705PW       W 2106   1.763   2.199   3.881  0.2005  0.2975  0.3576
  705PW      WP 2107   1.831   2.145   3.771 -0.2061  0.5987 -0.0950
  705PW      WM 2108   1.780   2.206   3.742  0.0216 -0.3507  0.2647
  706PW       W 2109   3.005   0.121   3.528 -0.2842 -0.2637  0.1705
  706PW      WP 2110   2.885   0.180   3.484 -0.2519 -0.2680  0.0725
  706PW      WM 2111   3.061   0.198   3.630  0.1346 -0.4898  0.1380
  707PW       W 2112   0.573   1.301   2.332  0.0261  0.6126  0.1619
  707PW      WP 2113   0.574   1.298   2.192 -0.4347  0.4527  0.1419
  707PW      WM 2114   0.502   1.273   2.449  0.3186  0.1224  0.2556
  708PW       W 2115   2.030   4.776   0.488  0.3075  0.2014  0.4087
  708PW      WP 2116   2.065   4.758   0.623 -0.5636  0.2232  0.7185
  708PW      WM 2117   2.128   4.685   0.446 -0.0616 -0.1218  0.1562
  709PW       W 2118   1.581   3.075   1.860 -0.1342  0.0484  0.1152
  709PW      WP 2119   1.484   3.024   1.948  0.0064  0.0507  0.2769
  709PW      WM 2120   1.667   3.157   1.933  0.0409 -0.1216  0.1110
  710PW       W 2121   1.783   4.088   3.675 -0.0737  0.6058  0.1130
  710PW      WP 2122   1.911   4.121   3.628  0.2145  0.2979  0.5799
  710PW      WM 2123   1.786   3.948   3.674 -0.2905  0.5981  0.1205
  711PW       W 2124   3.304   3.503   3.867 -0.0316  0.0602  0.6308
  711PW      WP 2125   3.284   3.596   3.764  0.1019 -0.2664  0.2790
  711PW      WM 2126   3.200   3.501   3.961 -0.1764  0.2889  0.4861
  712PW       W 2127   3.482   2.540   2.338  0.2263  0.2930  0.2375
  712PW      WP 2128   3.440   2.565   2.207 -0.1384 -0.2019  0.2267
  712PW      WM 2129   3.593   2.490   2.269 -0.1195 -0.0923 -0.1046
  713PW       W 2130   2.234   0.947   1.084  0.6479  0.0813  0.0798
  713PW      WP 2131   2.167   0.994   0.971  0.5371  0.4376  0.2732
  713PW      WM 2132   2.219   1.005   1.211  0.0030 -0.0997  0.1275
  714PW       W 2133   0.483   2.698   0.092  0.3031  0.0645  0.1867
  714PW      WP 2134   0.371   2.782   0.105  0.2755  0.0240  0.2206
  714PW      WM 2135   0.490   2.622  -0.025 -0.5797 -0.5799  0.4203
  715PW       W 2136   3.347   2.728   0.717 -0.5573  0.1589 -0.3374
  715PW      WP 2137   3.330   2.659   0.837 -0.0089  0.1438 -0.2352
  715PW      WM 2138   3.347   2.609   0.642 -0.7240 -0.2041  0.1718
  716PW       W 2139   0.951   1.758   0.486 -0.2128 -0.0025  0.2098
  716PW      WP 2140   0.990   1.892   0.492  0.1765 -0.0910  0.0621
  716PW      WM 2141   1.020   1.663   0.409  0.0634  0.1073  0.3062
  717PW       W 2142   0.981   0.998   3.455 -0.0950  0.2915  0.0852
  717PW      WP 2143   1.108   0.940   3.461 -0.0485  0.4045  0.3099
  717PW      WM 2144   1.007   1.058   3.332 -0.4190 -0.1130 -0.2210
  718PW       W 2145   2.881   2.352   3.652  0.6446  0.1469 -0.1376
  718PW      WP 2146   2.745   2.381   3.662  0.4509 -0.4809 -0.3564
  718PW      WM 2147   2.870   2.275   3.768  0.1823  0.1921 -0.1268
  719PW       W 2148   4.306   0.484   3.385  0.5011 -0.4224 -0.2514
  719PW      WP 2149   4.383   0.433   3.491  0.6944  0.4513  0.1461
  719PW      WM 2150   4.261   0.400   3.283 -0.1465  0.0190 -0.4087
  720PW       W 2151   2.042   1.532   2.002 -0.1226  0.3128  0.2673
  720PW      WP 2152   2.106   1.407   2.006 -0.0231  0.3158 -0.2719
  720PW      WM 2153   1.967   1.535   2.120 -0.2294  0.4560  0.1996
  721PW       W 2154   1.899   0.396   1.296 -0.1234  0.0341 -0.1145
  721PW      WP 2155   1.803   0.490   1.335 -0.2481 -0.1872  0.1558
  721PW      WM 2156   2.007   0.409   1.385 -0.0198 -0.0797 -0.2171
  722PW       W 2157   2.320   4.517   0.184  0.1710  0.0135  0.1838
  722PW      WP 2158   2.378   4.541   0.309  0.6637  0.0702 -0.0261
  722PW      WM 2159   2.378   4.396   0.146 -0.1676 -0.0866 -0.0830
  723PW       W 2160   3.651   0.964   4.047  0.0710 -0.3584 -0.1063
  723PW      WP 2161   3.672   1.100   4.021 -0.3402 -0.1921  0.2592
  723PW      WM 2162   3.665   0.833   4.093  0.3174 -0.3186 -0.0492
  724PW       W 2163   1.177   1.499   4.653 -0.2110  0.4481  0.1680
  724PW      WP 2164   1.253   1.557   4.551 -0.0167  0.4216  0.2917
  724PW      WM 2165   1.306   1.459   4.690 -0.2649 -0.1544 -0.1404
  725PW       W 2166   2.706   3.930   1.067 -0.4025  0.0165  0.0390
  725PW      WP 2167   2.835   3.874   1.067 -0.2262  0.3480  0.4838
  725PW      WM 2168   2.796   3.893   1.168 -0.0130 -0.1150 -0.3153
  726PW       W 2169   1.502   1.634   3.153 -0.1032  0.0773  0.1336
  726PW      WP 2170   1.626   1.667   3.208 -0.2007  0.3082  0.2299
  726PW      WM 2171   1.440   1.571   3.044 -0.0061  0.2019  0.0017
  727PW       W 2172   1.881   2.924   2.869  0.4748 -0.1966  0.4818
  727PW      WP 2173   1.945   2.994   2.765 -0.2811 -0.3200 -0.1941
  727PW      WM 2174   1.787   2.961   2.966 -0.1321 -0.1695 -0.0285
  728PW       W 2175   0.456   1.091   0.459 -0.1930  0.2818  0.1545
  728PW      WP 2176   0.358   1.024   0.533  0.3010 -0.4770  0.2652
  728PW      WM 2177   0.448   1.229   0.482 -0.0106  0.2727  0.3010
  729PW       W 2178   0.258   2.868   1.482 -0.0018 -0.1116  0.2340
  729PW      WP 2179   0.305   2.865   1.614 -0.3084  0.1420  0.3650
  729PW      WM 2180   0.233   2.758   1.400  0.1519  0.3522 -0.5646
  730PW       W 2181   2.448   4.283   1.276 -0.0085 -0.0225 -0.0063
  730PW      WP 2182   2.386   4.389   1.208  0.2516  0.2800  0.1950
  730PW      WM 2183   2.407   4.178   1.359 -0.2323  0.0799  0.0229
  731PW       W 2184   2.169   4.748   2.529  0.1118 -0.0719 -0.2978
  731PW      WP 2185   2.074   4.645   2.526 -0.1712  0.1076  0.3559
  731PW      WM 2186   2.216   4.880   2.526 -0.2556  0.1435  0.4460
  732PW       W 2187   2.452   0.493   0.115 -0.1230  0.2933 -0.2989
  732PW      WP 2188   2.340   0.424   0.068 -0.1394 -0.0599  0.1737
  732PW      WM 2189   2.366   0.594   0.159 -0.0984  0.2766 -0.2098
  733PW       W 2190   4.377   3.871   0.051  0.0820 -0.5636  0.0224
  733PW      WP 2191   4.480   3.828  -0.034  0.0538 -0.1141 -0.2858
  733PW      WM 2192   4.284   3.768   0.069 -0.5347 -0.0637  0.1601
  734PW       W 2193   3.230   3.929   1.252 -0.4015  0.3873  0.1044
  734PW      WP 2194   3.308   3.936   1.368 -0.1118 -0.4550  0.0444
  734PW      WM 2195   3.214   3.798   1.298 -0.1797  0.4006  0.2428
  735PW       W 2196   1.620   2.594   4.537 -0.5007  0.2707  0.1052
  735PW      WP 2197   1.759   2.588   4.551 -0.5044  0.1092  0.0910
  735PW      WM 2198   1.682   2.481   4.484 -0.5379  0.1903  0.2278
  736PW       W 2199   4.126   4.403   2.152 -0.1154 -0.1542 -0.0200
  736PW      WP 2200   4.085   4.453   2.277 -0.4838  0.2700 -0.2729
  736PW      WM 2201   4.069   4.530   2.167 -0.4389 -0.3130  0.2623
  737PW       W 2202   4.759   2.981   2.334 -0.0479 -0.1603  0.0736
  737PW      WP 2203   4.640   3.019   2.270 -0.3874 -0.4426  0.4728
  737PW      WM 2204   4.818   2.890   2.245 -0.2843 -0.7756  0.4676
  738PW       W 2205   1.335   2.152   1.627 -0.6582  0.0552  0.0826
  738PW      WP 2206   1.308   2.087   1.506 -0.0619 -0.0377 -0.0373
  738PW      WM 2207   1.425   2.181   1.525 -0.6509  0.2528  0.1411
  739PW       W 2208   1.585   4.463   1.137 -0.0185 -0.0042 -0.2153
  739PW      WP 2209   1.717   4.435   1.176 -0.0639 -0.0633 -0.0977
  739PW      WM 2210   1.461   4.403   1.163 -0.1515  0.3188 -0.0293
  740PW       W 2211   4.387   2.105   3.964  0.0005 -0.0981  0.0917
  740PW      WP 2212   4.480   2.151   4.057  0.2455  0.0305 -0.1968
  740PW      WM 2213   4.249   2.084   3.946  0.0094  0.0911 -0.3685
  741PW       W 2214   3.620   2.068   0.973 -0.4378 -0.0193 -0.1185
  741PW      WP 2215   3.713   2.170   0.998 -0.0313 -0.3830  0.0233
  741PW      WM 2216   3.720   2.019   0.887  0.2938  0.0138  0.5601
  742PW       W 2217   0.639   2.272   3.620  0.0035  0.1571  0.3198
  742PW      WP 2218   0.653   2.312   3.487  0.0433 -0.0550  0.2557
  742PW      WM 2219   0.764   2.325   3.653  0.0050  0.5780 -0.1927
  743PW       W 2220   4.249   2.280   1.569 -0.2815 -0.0834  0.3147
  743PW      WP 2221   4.119   2.276   1.517 -0.0266 -0.0506 -0.5122
  743PW      WM 2222   4.313   2.156   1.566 -0.3661 -0.1279  0.2247
  744PW       W 2223   1.368   3.039   3.682  0.0281  0.3182  0.0519
  744PW      WP 2224   1.238   3.027   3.733  0.0414  0.0545  0.0389
  744PW      WM 2225   1.503   3.078   3.680  0.1973 -0.1398 -0.4656
  745PW       W 2226   2.709   2.044   0.650 -0.0072 -0.5453 -0.2492
  745PW      WP 2227   2.622   2.117   0.732  0.5608  0.3796 -0.2992
  745PW      WM 2228   2.727   2.045   0.511  0.0501 -0.1865 -0.2489
  746PW       W 2229   4.589   1.538   2.612  0.1774 -0.0272 -0.3692
  746PW      WP 2230   4.564   1.675   2.621  0.5349  0.0484 -0.3334
  746PW      WM 2231   4.729   1.547   2.606  0.2321  0.0698  0.2385
  747PW       W 2232   2.888   0.399   4.686 -0.3330 -0.0164 -0.5375
  747PW      WP 2233   2.996   0.376   4.602  0.3131  0.4221  0.0256
  747PW      WM 2234   2.966   0.486   4.763  0.0568 -0.1395 -0.7519
  748PW       W 2235   2.971   4.489   2.630 -0.3969  0.0996  0.2399
  748PW      WP 2236   2.877   4.483   2.526 -0.1419 -0.2719 -0.0026
  748PW      WM 2237   2.984   4.411   2.746 -0.4260 -0.0948  0.1192
  749PW       W 2238   4.671   0.476   2.675 -0.1448  0.0884 -0.1413
  749PW      WP 2239   4.786   0.482   2.756 -0.3063  0.0735  0.1017
  749PW      WM 2240   4.719   0.406   2.564  0.2847 -0.0082  0.0784
  750PW       W 2241   0.543   3.784   1.379 -0.2330 -0.1027 -0.3036
  750PW      WP 2242   0.457   3.888   1.343 -0.1062 -0.0525 -0.4758
  750PW      WM 2243   0.475   3.666   1.412 -0.3632 -0.0468 -0.3635
  751PW       W 2244   0.967   3.679   0.478  0.5059 -0.1721  0.4550
  751PW      WP 2245   0.884   3.756   0.560 -0.4803 -0.1376 -0.3409
  751PW      WM 2246   0.958   3.575   0.385  0.2209  0.0966  0.1529
  752PW       W 2247   1.750   0.985   0.070 -0.0370 -0.1200 -0.1884
  752PW      WP 2248   1.861   0.900   0.067  0.0903 -0.0082  0.2815
  752PW      WM 2249   1.693   0.928  -0.045 -0.3491 -0.4667  0.1044
  753PW       W 2250   1.981   4.424   4.020 -0.0963 -0.0295 -0.1819
  753PW      WP 2251   2.001   4.287   4.000  0.2270 -0.0144 -0.0336
  753PW      WM 2252   1.868   4.460   3.945  0.0288  0.2000 -0.2707
  754PW       W 2253   3.442   2.188   0.135  0.0016 -0.0011 -0.0079
  754PW      WP 2254   3.500   2.220   0.011  0.1290 -0.0669  0.0322
  754PW      WM 2255   3.372   2.082   0.192 -0.5240  0.3206  0.0237
  755PW       W 2256   2.737   2.839   3.423 -0.2715 -0.0908 -0.0570
  755PW      WP 2257   2.794   2.963   3.452 -0.2532 -0.0976 -0.0643
  755PW      WM 2258   2.665   2.842   3.542 -0.2979  0.3396 -0.0672
  756PW       W 2259   0.703   4.581   2.979 -0.3651 -0.3434  0.3440
  756PW      WP 2260   0.633   4.665   2.891  0.1039 -0.6332 -0.4375
  756PW      WM 2261   0.587   4.570   3.057 -0.3395  0.1785  0.5068
  757PW       W 2262   1.096   3.707   1.360  0.3621 -0.1697  0.1029
  757PW      WP 2263   1.036   3.656   1.476  0.4311  0.3309  0.3934
  757PW      WM 2264   1.077   3.571   1.388  0.2132 -0.0758  0.5619
  758PW       W 2265   0.261   4.449   3.300  0.0148  0.0707  0.2416
  758PW      WP 2266   0.396   4.419   3.321  0.1852  0.4938 -0.0659
  758PW      WM 2267   0.127   4.489   3.296 -0.0532 -0.0467 -0.5000
  759PW       W 2268   1.758   3.446   2.137  0.1634 -0.3299 -0.2461
  759PW      WP 2269   1.723   3.325   2.076 -0.5207 -0.3801  0.1190
  759PW      WM 2270   1.890   3.453   2.181  0.1012  0.0383 -0.0681
  760PW       W 2271   2.135   3.498   2.405 -0.3000  0.0935  0.1436
  760PW      WP 2272   2.086   3.446   2.285  0.3782 -0.1728 -0.0716
  760PW      WM 2273   2.257   3.559   2.376  0.0542 -0.5354  0.1127
  761PW       W 2274   4.714   3.728   0.483  0.6004 -0.0728 -0.5247
  761PW      WP 2275   4.640   3.846   0.465  0.0253 -0.1056  0.5647
  761PW      WM 2276   4.715   3.590   0.506 -0.3434 -0.0768  0.3636
  762PW       W 2277   3.346   0.080   1.174  0.1162  0.1411 -0.0449
  762PW      WP 2278   3.349  -0.017   1.274  0.1909  0.0543 -0.1292
  762PW      WM 2279   3.258  -0.002   1.103  0.6414 -0.3705 -0.2113
  763PW       W 2280   0.898   3.884   0.948  0.1977 -0.0163  0.1303
  763PW      WP 2281   1.020   3.952   0.959  0.4268 -0.3546 -0.0806
  763PW      WM 2282   0.915   3.889   0.809  0.0522 -0.3156  0.0920
  764PW       W 2283   4.587   4.733   4.200  0.2632 -0.1498  0.6258
  764PW      WP 2284   4.544   4.655   4.093  0.5031  0.3393  0.1115
  764PW      WM 2285   4.659   4.853   4.206  0.4272 -0.0988 -0.3653
  765PW       W 2286   4.567   2.676   1.553  0.5213  0.0789  0.2265
  765PW      WP 2287   4.626   2.550   1.568  0.0617 -0.2305 -0.1700
  765PW      WM 2288   4.627   2.791   1.501  0.1194  0.3103  0.2167
  766PW       W 2289   2.400   4.161   3.756 -0.0750  0.1115  0.0387
  766PW      WP 2290   2.362   4.069   3.855  0.5153  0.3171  0.5394
  766PW      WM 2291   2.540   4.163   3.756 -0.0672 -0.0102 -0.1640
  767PW       W 2292   4.135   0.037   2.571  0.1652  0.0660  0.4076
  767PW      WP 2293   4.222  -0.000   2.675  0.4523  0.5443  0.3759
  767PW      WM 2294   4.044   0.029   2.677 -0.3362 -0.1798  0.0126
  768PW       W 2295   1.149   4.371   1.021 -0.1698  0.1049 -0.3278
  768PW      WP 2296   1.288   4.389   1.022 -0.1500 -0.0001 -0.0383
  768PW      WM 2297   1.140   4.302   1.143  0.0946  0.0297 -0.3416
  769PW       W 2298   4.559   4.141   0.446 -0.7891 -0.0580 -0.4419
  769PW      WP 2299   4.629   4.231   0.364  0.3554  0.0399  0.3454
  769PW      WM 2300   4.583   4.005   0.470  0.4741  0.0918  0.2125
  770PW       W 2301   3.446   2.899   1.502  0.0199  0.3052 -0.1181
  770PW      WP 2302   3.484   2.787   1.576 -0.0207  0.4951  0.2172
  770PW      WM 2303   3.493   2.986   1.601  0.0415  0.2230 -0.0554
  771PW       W 2304   1.530   0.661   2.173  0.3083  0.0302 -0.0938
  771PW      WP 2305   1.654   0.676   2.109  0.2314  0.3588 -0.1897
  771PW      WM 2306   1.446   0.773   2.172 -0.5312 -0.4897 -0.0655
  772PW       W 2307   1.504   3.979   0.980  0.2399  0.5969 -0.5496
  772PW      WP 2308   1.574   3.919   1.086 -0.1115  0.3463 -0.4363
  772PW      WM 2309   1.620   3.909   0.944  0.2157  0.3315 -0.1837
  773PW       W 2310   4.782   2.741   4.559 -0.3898  0.1262 -0.1591
  773PW      WP 2311   4.670   2.720   4.477 -0.6411 -0.4560  0.2524
  773PW      WM 2312   4.886   2.826   4.516  0.1192 -0.0147  0.5572
  774PW       W 2313   4.324   4.763   4.690  0.1245  0.1709  0.1626
  774PW      WP 2314   4.414   4.866   4.719  0.1205  0.1769  0.1534
  774PW      WM 2315   4.449   4.719   4.643  0.0550  0.4560 -0.3973
  775PW       W 2316   2.169   3.353   0.744 -0.0295 -0.1084 -0.0617
  775PW      WP 2317   2.115   3.477   0.777  0.0040 -0.0693 -0.1518
  775PW      WM 2318   2.084   3.326   0.852  0.4061 -0.3198  0.2711
  776PW       W 2319   1.867   0.501   3.641 -0.1380 -0.3558 -0.1912
  776PW      WP 2320   1.953   0.449   3.543  0.1885  0.2553 -0.2909
  776PW      WM 2321   1.790   0.513   3.756 -0.3577  0.4008 -0.3467
  777PW       W 2322   0.598   0.416   0.492 -0.1368  0.0744 -0.0353
  777PW      WP 2323   0.683   0.527   0.483  0.0496  0.0261  0.5611
  777PW      WM 2324   0.540   0.441   0.617 -0.4832 -0.5619 -0.0200
  778PW       W 2325   1.349   0.721   1.652 -0.3138  0.2859 -0.1363
  778PW      WP 2326   1.214   0.697   1.683 -0.1693 -0.0162  0.4676
  778PW      WM 2327   1.387   0.817   1.747 -0.1955  0.0950  0.0206
  779PW       W 2328   3.592   4.471   4.590  0.1399 -0.2003  0.0477
  779PW      WP 2329   3.704   4.443   4.669 -0.1112 -0.6923  0.2877
  779PW      WM 2330   3.667   4.468   4.472  0.2843  0.5452  0.0578
  780PW       W 2331   1.981   4.587   2.972 -0.1475 -0.2173  0.0464
  780PW      WP 2332   2.118   4.561   2.974 -0.0935 -0.0808 -0.4081
  780PW      WM 2333   1.949   4.486   2.880 -0.2394 -0.0824 -0.0763
  781PW       W 2334   1.494   4.763   2.348  0.0329 -0.2811  0.2607
  781PW      WP 2335   1.429   4.765   2.472  0.0091  0.1996  0.2644
  781PW      WM 2336   1.391   4.741   2.255  0.1802 -0.0213  0.0187
  782PW       W 2337   2.550   0.540   2.123 -0.1414 -0.1513  0.2666
  782PW      WP 2338   2.454   0.566   2.024  0.3117  0.2974 -0.1277
  782PW      WM 2339   2.608   0.667   2.127 -0.2954 -0.0575 -0.0224
  783PW       W 2340   4.105   1.567   2.728 -0.0510 -0.0994 -0.4039
  783PW      WP 2341   4.166   1.678   2.789  0.1156 -0.0848 -0.5821
  783PW      WM 2342   4.033   1.623   2.621 -0.6264 -0.2013 -0.1216
  784PW       W 2343   2.256   0.123   1.613  0.4918 -0.5720  0.0956
  784PW      WP 2344   2.223   0.149   1.479 -0.1222 -0.0146  0.2866
  784PW      WM 2345   2.182   0.072   1.720 -0.3169 -0.3379 -0.2564
  785PW       W 2346   2.789   3.249   3.776  0.3093 -0.0046 -0.2953
  785PW      WP 2347   2.844   3.213   3.900 -0.4191 -0.2224  0.0313
  785PW      WM 2348   2.924   3.213   3.759  0.2337 -0.5709 -0.0037
  786PW       W 2349   0.443   3.056   2.493  0.2866 -0.2487 -0.1008
  786PW      WP 2350   0.482   2.959   2.585  0.3025  0.1255  0.3331
  786PW      WM 2351   0.530   3.132   2.414 -0.0171 -0.2567 -0.4790
  787PW       W 2352   2.332   0.741   3.449  0.4847 -0.2207 -0.2780
  787PW      WP 2353   2.436   0.832   3.427 -0.0610  0.4932 -0.3545
  787PW      WM 2354   2.237   0.772   3.547 -0.1118 -0.2890 -0.7614
  788PW       W 2355   3.742   4.142   2.919 -0.0789  0.0156 -0.2022
  788PW      WP 2356   3.850   4.106   2.837 -0.1461 -0.5682 -0.0888
  788PW      WM 2357   3.614   4.118   2.972 -0.2161  0.4190 -0.3051
  789PW       W 2358   2.545   4.531   2.843  0.2455  0.3398 -0.2166
  789PW      WP 2359   2.666   4.503   2.778  0.2240  0.2768 -0.2307
  789PW      WM 2360   2.481   4.655   2.848  0.0543  0.2429 -0.0865
  790PW       W 2361   1.479   1.818   0.737 -0.6573  0.2961  0.1445
  790PW      WP 2362   1.381   1.779   0.830 -0.5933  0.0071  0.1021
  790PW      WM 2363   1.424   1.690   0.745 -0.1090  0.0241  0.0914
  791PW       W 2364   3.069   1.593   1.918 -0.3755  0.1692 -0.7673
  791PW      WP 2365   3.093   1.643   2.046 -0.2806 -0.2432 -0.6040
  791PW      WM 2366   3.034   1.459   1.900 -0.2226 -0.0353  0.0024
  792PW       W 2367   2.853   0.650   4.247 -0.3858 -0.2163 -0.1406
  792PW      WP 2368   2.978   0.593   4.220 -0.2345 -0.1113  0.2475
  792PW      WM 2369   2.780   0.753   4.188 -0.4339 -0.0927  0.1144
  793PW       W 2370   2.663   2.273   1.245 -0.3684  0.0707  0.1278
  793PW      WP 2371   2.645   2.226   1.114 -0.5457 -0.3985  0.2920
  793PW      WM 2372   2.755   2.297   1.348 -0.0877  0.1889 -0.1323
  794PW       W 2373   3.100   3.502   0.027  0.1024 -0.1676  0.1819
  794PW      WP 2374   3.207   3.585  -0.005  0.5757 -0.5692  0.5287
  794PW      WM 2375   2.969   3.550   0.046  0.2005  0.0196  0.4611
  795PW       W 2376   0.549   0.615   1.554  0.0311 -0.7898 -0.2487
  795PW      WP 2377   0.627   0.690   1.465  0.4987 -0.0739  0.5707
  795PW      WM 2378   0.422   0.590   1.500 -0.2218  0.0803 -0.2520
  796PW       W 2379   2.140   1.355   0.825 -0.1390  0.0584 -0.3636
  796PW      WP 2380   2.019   1.412   0.783 -0.3523 -0.0599  0.0256
  796PW      WM 2381   2.056   1.259   0.882  0.0271  0.0082 -0.1858
  797PW       W 2382   3.196   4.656   0.056  0.2777 -0.1146 -0.3271
  797PW      WP 2383   3.090   4.567   0.033  0.1518  0.0219 -0.2949
  797PW      WM 2384   3.319   4.722   0.065  0.1680  0.0759 -0.0669
  798PW       W 2385   3.390   4.465   2.349 -0.1728 -0.1577 -0.3277
  798PW      WP 2386   3.414   4.540   2.233 -0.1221  0.0613 -0.1828
  798PW      WM 2387   3.282   4.377   2.361 -0.3913  0.0921 -0.3527
  799PW       W 2388   3.318   0.744   1.255  0.2172 -0.2098  0.5035
  799PW      WP 2389   3.387   0.864   1.237 -0.1423 -0.0092  0.3393
  799PW      WM 2390   3.189   0.793   1.237  0.2789 -0.1608  0.0284
  800PW       W 2391   1.251   2.372   1.218  0.3541 -0.2680  0.5108
  800PW      WP 2392   1.177   2.282   1.294  0.0765 -0.4699  0.0523
  800PW      WM 2393   1.365   2.404   1.295  0.4126 -0.0639  0.3535
  801PW       W 2394   4.063   0.382   1.770 -0.2610  0.0953 -0.1120
  801PW      WP 2395   4.066   0.498   1.849 -0.1693  0.1465 -0.1895
  801PW      WM 2396   4.143   0.272   1.801 -0.0478  0.3122  0.1871
  802PW       W 2397   2.472   4.555   4.010 -0.3653  0.0102 -0.2045
  802PW      WP 2398   2.427   4.664   3.934 -0.5109  0.2685  0.2156
  802PW      WM 2399   2.539   4.457   4.085 -0.3184  0.2702  0.1215
  803PW       W 2400   4.069   2.127   4.381 -0.0299  0.1519  0.3764
  803PW      WP 2401   3.998   2.008   4.359  0.3417 -0.0257 -0.0760
  803PW      WM 2402   3.952   2.184   4.433 -0.2813  0.0630 -0.0401
  804PW       W 2403   1.608   0.074   3.204 -0.0926 -0.1220 -0.1111
  804PW      WP 2404   1.494   0.154   3.216  0.2848  0.5107 -0.1809
  804PW      WM 2405   1.663   0.169   3.291 -0.5060 -0.1926  0.2714
  805PW       W 2406   4.418   0.690   0.448  0.4937 -0.2190  0.0060
  805PW      WP 2407   4.366   0.572   0.394  0.0308 -0.0646  0.0503
  805PW      WM 2408   4.420   0.818   0.505  0.0432 -0.1676 -0.0445
  806PW       W 2409   4.439   1.850   1.575  0.1285 -0.2994 -0.5192
  806PW      WP 2410   4.436   1.990   1.576 -0.2375 -0.2367  0.3113
  806PW      WM 2411   4.573   1.852   1.615  0.0746  0.3842 -0.2014
  807PW       W 2412   4.757   3.857   1.952  0.4288  0.4230 -0.0512
  807PW      WP 2413   4.672   3.959   1.907  0.0356 -0.0031 -0.3888
  807PW      WM 2414   4.881   3.793   1.963  0.3057  0.1798 -0.0011
  808PW       W 2415   1.897   3.339   3.224  0.0664  0.1481  0.0514
  808PW      WP 2416   1.990   3.378   3.322 -0.0380  0.2790  0.1031
  808PW      WM 2417   1.952   3.211   3.236 -0.2109  0.0317  0.1902
  809PW       W 2418   0.953   0.966   2.372  0.2774 -0.1923 -0.2539
  809PW      WP 2419   0.875   1.017   2.476  0.2880 -0.5178 -0.0691
  809PW      WM 2420   0.815   0.959   2.351  0.2353  0.1043 -0.1383
  810PW       W 2421   0.952   2.413   2.786  0.1249 -0.3324 -0.1706
  810PW      WP 2422   1.044   2.450   2.885  0.0237  0.3622 -0.2687
  810PW      WM 2423   0.981   2.505   2.685  0.6644 -0.3572 -0.0790
  811PW       W 2424   3.546   2.318   2.865  0.1009  0.0252  0.3231
  811PW      WP 2425   3.461   2.212   2.830 -0.3030  0.4406 -0.1486
  811PW      WM 2426   3.573   2.452   2.894 -0.4605  0.2144  0.1426
  812PW       W 2427   4.659   0.161   3.207 -0.7365 -0.3546 -0.1217
  812PW      WP 2428   4.779   0.140   3.137  0.0762  0.5877  0.6166
  812PW      WM 2429   4.547   0.120   3.281 -0.6758  0.0507  0.2452
  813PW       W 2430   1.961   2.129   1.726 -0.2067 -0.1050  0.3725
  813PW      WP 2431   2.037   2.184   1.622 -0.1818 -0.7785 -0.0387
  813PW      WM 2432   1.952   1.991   1.744 -0.1999 -0.1485  0.0896
  814PW       W 2433   0.959   0.607   3.763  0.1899  0.1135  0.2008
  814PW      WP 2434   0.874   0.569   3.868  0.4989 -0.2478  0.3490
  814PW      WM 2435   1.055   0.599   3.865  0.4804 -0.0232 -0.0654
  815PW       W 2436   1.620   1.130   2.321  0.3917 -0.2618 -0.1143
  815PW      WP 2437   1.546   1.034   2.252 -0.1119  0.3072 -0.4980
  815PW      WM 2438   1.746   1.103   2.377  0.3468  0.1640  0.2768
  816PW       W 2439   2.288   2.867   0.732  0.0007 -0.3555 -0.1415
  816PW      WP 2440   2.153   2.901   0.730  0.1331  0.4008 -0.0297
  816PW      WM 2441   2.364   2.754   0.765  0.3452 -0.0936  0.0573
  817PW       W 2442   2.015   0.961   3.718  0.2037  0.1249 -0.2027
  817PW      WP 2443   1.954   0.979   3.843  0.5766  0.6321 -0.0493
  817PW      WM 2444   1.984   0.913   3.590  0.2754 -0.2582 -0.0916
  818PW       W 2445   0.637   0.953   1.921  0.3956 -0.2277  0.0919
  818PW      WP 2446   0.702   0.961   2.045 -0.1315 -0.4103  0.4202
  818PW      WM 2447   0.614   1.089   1.948 -0.1421 -0.3487  0.4514
  819PW       W 2448   0.827   1.844   3.244 -0.0924 -0.1221 -0.2767
  819PW      WP 2449   0.888   1.908   3.135  0.1898  0.0787 -0.0226
  819PW      WM 2450   0.828   1.955   3.329  0.4715 -0.0514 -0.3289
  820PW       W 2451   3.729   4.689   0.834  0.0437  0.5174  0.0175
  820PW      WP 2452   3.780   4.788   0.919 -0.1122  0.4887  0.1504
  820PW      WM 2453   3.805   4.609   0.920 -0.0885  0.0828 -0.2330
  821PW       W 2454   1.334   1.445   0.384  0.3768 -0.0511 -0.3742
  821PW      WP 2455   1.281   1.539   0.473  0.0751 -0.2043 -0.3757
  821PW      WM 2456   1.341   1.553   0.295 -0.0704  0.3255 -0.0179
  822PW       W 2457   0.247   0.518   4.551 -0.3329 -0.1373  0.2477
  822PW      WP 2458   0.169   0.635   4.546 -0.0611  0.0582 -0.2524
  822PW      WM 2459   0.339   0.567   4.644 -0.2569  0.4163 -0.0616
  823PW       W 2460   0.574   1.830   0.168  0.1488 -0.0413 -0.1108
  823PW      WP 2461   0.654   1.717   0.188  0.6677  0.3389  0.3144
  823PW      WM 2462   0.570   1.877   0.300 -0.4073  0.2909 -0.2073
  824PW       W 2463   1.387   1.610   4.260  0.4956  0.0144  0.1658
  824PW      WP 2464   1.336   1.494   4.201  0.2817 -0.0308  0.4162
  824PW      WM 2465   1.324   1.571   4.378 -0.0936  0.1552 -0.0582
  825PW       W 2466   2.606   1.074   3.256 -0.4783  0.0362 -0.1375
  825PW      WP 2467   2.544   1.199   3.248 -0.3460  0.1344  0.1856
  825PW      WM 2468   2.543   0.972   3.329 -0.4938 -0.0952 -0.3255
  826PW       W 2469   4.760   3.543   3.218  0.2001 -0.2072  0.0914
  826PW      WP 2470   4.629   3.491   3.224  0.1162 -0.0055  0.0902
  826PW      WM 2471   4.657   3.587   3.133  0.1766 -0.1059  0.1695
  827PW       W 2472   0.331   4.045   3.610  0.0704 -0.2476 -0.3356
  827PW      WP 2473   0.315   3.996   3.739  0.4751 -0.2187 -0.2556
  827PW      WM 2474   0.277   3.916   3.615  0.1169 -0.2747 -0.4640
  828PW       W 2475   4.599   4.745   2.072  0.6743  0.2155 -0.0515
  828PW      WP 2476   4.687   4.637   2.083  0.3426 -0.0689  0.0302
  828PW      WM 2477   4.510   4.817   2.152  0.2394  0.1490 -0.4244
  829PW       W 2478   1.716   0.901   1.217  0.2949  0.0422 -0.2410
  829PW      WP 2479   1.682   1.027   1.266 -0.1453 -0.1080 -0.0959
  829PW      WM 2480   1.750   0.778   1.160 -0.3461 -0.3586  0.0899
  830PW       W 2481   4.605   2.100   1.193 -0.1288 -0.7220 -0.0725
  830PW      WP 2482   4.626   2.142   1.062  0.1404  0.1086  0.1624
  830PW      WM 2483   4.740   2.118   1.223 -0.1858  0.2197 -0.0094
  831PW       W 2484   3.778   2.560   1.696  0.1543  0.3538 -0.3917
  831PW      WP 2485   3.735   2.431   1.665  0.4766  0.2192 -0.3311
  831PW      WM 2486   3.738   2.513   1.821  0.3637  0.1870 -0.3802
  832PW       W 2487   1.898   1.206   4.435 -0.0329 -0.2785  0.2221
  832PW      WP 2488   1.818   1.303   4.496 -0.0499 -0.3206  0.2661
  832PW      WM 2489   1.997   1.150   4.353  0.1731  0.0123  0.2513
  833PW       W 2490   0.890   3.075   2.815 -0.0744 -0.1537  0.0999
  833PW      WP 2491   0.989   3.079   2.915  0.0957 -0.3504 -0.0503
  833PW      WM 2492   0.976   3.090   2.706  0.2794  0.4596  0.3950
  834PW       W 2493   3.369   4.498   2.874 -0.5080 -0.4068 -0.1717
  834PW      WP 2494   3.266   4.404   2.861 -0.4328 -0.5089 -0.0631
  834PW      WM 2495   3.377   4.576   2.990  0.3321 -0.2178 -0.2736
  835PW       W 2496   0.337   3.566   4.371  0.2615 -0.1335 -0.4154
  835PW      WP 2497   0.373   3.644   4.261  0.0405  0.7581  0.0296
  835PW      WM 2498   0.233   3.507   4.444  0.2632  0.1921 -0.1146
  836PW       W 2499   0.906   1.216   0.601  0.3588  0.2127 -0.2859
  836PW      WP 2500   0.985   1.234   0.716  0.0119  0.1825 -0.0218
  836PW      WM 2501   0.966   1.240   0.477  0.2571  0.3618 -0.3091
  837PW       W 2502   0.877   3.078   3.753  0.1738  0.2707  0.1400
  837PW      WP 2503   0.852   3.163   3.862 -0.3014  0.0017  0.2819
  837PW      WM 2504   0.778   2.991   3.801  0.3224  0.0941  0.1352
  838PW       W 2505   0.682   1.932   1.837  0.3793 -0.0343  0.1005
  838PW      WP 2506   0.619   1.871   1.728  0.0698  0.3459  0.0415
  838PW      WM 2507   0.605   2.046   1.817  0.2674 -0.1246  0.0009
  839PW       W 2508   1.849   3.152   4.664  0.1778  0.3216 -0.0837
  839PW      WP 2509   1.712   3.131   4.681  0.0900 -0.0801 -0.7919
  839PW      WM 2510   1.865   3.171   4.526  0.5988  0.1518 -0.0794
  840PW       W 2511   4.583   1.490   0.066 -0.0744 -0.0074  0.0640
  840PW      WP 2512   4.702   1.455   0.132  0.0598  0.0994 -0.1106
  840PW      WM 2513   4.499   1.598   0.039  0.2036  0.1131 -0.4987
  841PW       W 2514   2.448   2.875   2.972  0.6184 -0.5930  0.4797
  841PW      WP 2515   2.320   2.844   3.019 -0.0601  0.5918 -0.0437
  841PW      WM 2516   2.436   3.006   2.924  0.0768 -0.9207 -0.8148
  842PW       W 2517   4.056   3.661   3.197  0.3277  0.1625 -0.0577
  842PW      WP 2518   3.973   3.599   3.103 -0.0151 -0.4291  0.5224
  842PW      WM 2519   3.984   3.766   3.138  0.2718  0.3764  0.3428
  843PW       W 2520   3.793   2.547   0.670 -0.1986 -0.1410 -0.0372
  843PW      WP 2521   3.914   2.542   0.600 -0.2066  0.0064 -0.0648
  843PW      WM 2522   3.745   2.459   0.572  0.2171  0.0641 -0.4802
  844PW       W 2523   2.995   2.766   1.368  0.0866 -0.2823  0.2373
  844PW      WP 2524   2.991   2.905   1.377  0.0826 -0.2741  0.1219
  844PW      WM 2525   3.113   2.700   1.330  0.3581  0.2526  0.0151
  845PW       W 2526   2.595   3.596   0.040  0.0524  0.0226 -0.1499
  845PW      WP 2527   2.733   3.592   0.060  0.0060  0.1880  0.4340
  845PW      WM 2528   2.649   3.616  -0.087 -0.0213  0.1523 -0.1640
  846PW       W 2529   4.314   1.703   3.661  0.0261  0.4474  0.3566
  846PW      WP 2530   4.334   1.740   3.795  1.0194  0.2721  0.3449
  846PW      WM 2531   4.406   1.623   3.594 -0.0585  0.6711 -0.0704
  847PW       W 2532   0.322   0.337   1.955  0.1120  0.0906  0.3579
  847PW      WP 2533   0.305   0.451   2.035 -0.1753  0.1873  0.1799
  847PW      WM 2534   0.281   0.239   1.864  0.3926  0.3250 -0.0648
  848PW       W 2535   2.324   1.902   3.014  0.3656  0.1434 -0.0657
  848PW      WP 2536   2.356   1.987   2.907 -0.0981 -0.0441 -0.3975
  848PW      WM 2537   2.338   1.990   3.121 -0.0732  0.3725 -0.1680
  849PW       W 2538   0.129   0.453   3.661  0.0322  0.0547 -0.6302
  849PW      WP 2539   0.155   0.356   3.759 -0.1709  0.2822 -0.3294
  849PW      WM 2540   0.246   0.525   3.688 -0.0937  0.0621  0.3010
  850PW       W 2541   0.340   3.189   0.006 -0.1461 -0.3975 -0.1804
  850PW      WP 2542   0.242   3.227   0.098 -0.3649  0.0209 -0.5375
  850PW      WM 2543   0.334   3.050  -0.011 -0.5833 -0.4108 -0.0797
  851PW       W 2544   2.106   2.734   4.572 -0.2418  0.0637  0.1020
  851PW      WP 2545   2.053   2.810   4.467 -0.2996 -0.0186  0.0693
  851PW      WM 2546   2.039   2.612   4.559  0.3292 -0.3579  0.5001
  852PW       W 2547   0.212   4.098   0.247  0.1849  0.3175  0.1066
  852PW      WP 2548   0.289   4.011   0.325 -0.3592 -0.7076 -0.2610
  852PW      WM 2549   0.316   4.127   0.157 -0.1062  0.3797 -0.2452
  853PW       W 2550   2.730   4.504   4.717 -0.3259 -0.2298 -0.1166
  853PW      WP 2551   2.592   4.495   4.698 -0.3938 -0.1002  0.2332
  853PW      WM 2552   2.857   4.539   4.764 -0.4073 -0.1819  0.0773
  854PW       W 2553   0.534   0.357   1.094  0.4261  0.1011 -0.1671
  854PW      WP 2554   0.575   0.488   1.118  0.0737  0.1798  0.1031
  854PW      WM 2555   0.432   0.372   0.999 -0.0287 -0.2190  0.2041
  855PW       W 2556   1.822   1.618   2.435 -0.2815 -0.0747  0.0219
  855PW      WP 2557   1.873   1.548   2.324  0.1550 -0.0847  0.2035
  855PW      WM 2558   1.772   1.669   2.555 -0.2299 -0.2698  0.1324
  856PW       W 2559   2.375   0.086   2.082 -0.0635  0.0509  0.1829
  856PW      WP 2560   2.246   0.032   2.079 -0.1097  0.1111 -0.4265
  856PW      WM 2561   2.460   0.142   2.179 -0.3818  0.0057  0.5137
  857PW       W 2562   2.826   3.669   1.490 -0.3925  0.2725  0.2624
  857PW      WP 2563   2.865   3.788   1.427 -0.1397 -0.0158 -0.1950
  857PW      WM 2564   2.799   3.541   1.441  0.0138  0.4044 -0.5061
  858PW       W 2565   2.337   1.156   2.022 -0.0143 -0.0074  0.0495
  858PW      WP 2566   2.425   1.153   1.912  0.0182 -0.2085  0.0761
  858PW      WM 2567   2.243   1.259   2.008  0.1245  0.1573  0.2499
  859PW       W 2568   1.763   0.630   0.826  0.2878 -0.2020  0.0255
  859PW      WP 2569   1.665   0.591   0.919 -0.3167  0.3607 -0.2735
  859PW      WM 2570   1.881   0.587   0.764  0.4890  0.0329  0.2166
  860PW       W 2571   1.402   4.575   2.858 -0.2223  0.6334 -0.0270
  860PW      WP 2572   1.308   4.616   2.953 -0.3321  0.2238  0.0701
  860PW      WM 2573   1.389   4.616   2.725  0.2331  0.3274 -0.1986
  861PW       W 2574   1.270   2.695   1.653  0.0770  0.2010 -0.2458
  861PW      WP 2575   1.204   2.613   1.746  0.1016 -0.0836 -0.4622
  861PW      WM 2576   1.409   2.681   1.645  0.0694 -0.4529  0.0087
  862PW       W 2577   4.694   2.556   0.337 -0.3742  0.2963 -0.0916
  862PW      WP 2578   4.709   2.630   0.455  0.2235 -0.3142  0.3085
  862PW      WM 2579   4.792   2.456   0.325 -0.4088  0.2514 -0.0193
  863PW       W 2580   4.470   1.684   0.941 -0.0480  0.0606 -0.1864
  863PW      WP 2581   4.407   1.808   0.923 -0.0093  0.1232  0.0636
  863PW      WM 2582   4.464   1.822   0.921 -0.6263  0.1306  0.1805
  864PW       W 2583   0.646   2.406   3.190 -0.0981 -0.1018  0.5482
  864PW      WP 2584   0.564   2.346   3.093  0.2807  0.3824 -0.1889
  864PW      WM 2585   0.670   2.513   3.278  0.0931  0.0385  0.3383
  865PW       W 2586   0.870   2.301   4.046  0.1030  0.0080  0.0206
  865PW      WP 2587   0.969   2.209   4.080 -0.5037 -0.6503  0.3696
  865PW      WM 2588   0.766   2.207   4.063  0.0164  0.1266  0.1967
  866PW       W 2589   2.515   2.392   3.135  0.0037  0.1094  0.1859
  866PW      WP 2590   2.582   2.370   3.014 -0.3667  0.0067 -0.0210
  866PW      WM 2591   2.470   2.387   3.268 -0.0816  0.3703  0.1732
  867PW       W 2592   0.225   4.268   2.798 -0.0091  0.2938  0.0380
  867PW      WP 2593   0.177   4.288   2.668  0.5746 -0.0533 -0.2819
  867PW      WM 2594   0.113   4.303   2.875 -0.0085 -0.1547  0.2903
  868PW       W 2595   4.593   0.952   2.493  0.1599 -0.3756 -0.3050
  868PW      WP 2596   4.698   1.041   2.466  0.1980 -0.0720  0.5001
  868PW      WM 2597   4.602   0.813   2.481 -0.4236 -0.5416  0.3686
  869PW       W 2598   3.766   4.582   3.233  0.0375  0.4326  0.3731
  869PW      WP 2599   3.714   4.454   3.258  0.0211  0.1423 -0.6022
  869PW      WM 2600   3.886   4.521   3.195 -0.3338 -0.2933  0.0923
  870PW       W 2601   4.583   1.344   3.900  0.2590  0.3131  0.4260
  870PW      WP 2602   4.448   1.344   3.936  0.0391 -0.3808 -0.1236
  870PW      WM 2603   4.659   1.241   3.843  0.4622  0.5963  0.1455
  871PW       W 2604   0.318   2.977   0.485  0.2666 -0.3625 -0.0374
  871PW      WP 2605   0.274   3.007   0.615  0.0150 -0.0289 -0.1795
  871PW      WM 2606   0.309   2.865   0.402  0.1194 -0.2441 -0.1879
  872PW       W 2607   2.397   2.144   0.232 -0.1580 -0.1831 -0.1042
  872PW      WP 2608   2.532   2.169   0.255 -0.1416 -0.1561 -0.2229
  872PW      WM 2609   2.294   2.102   0.147 -0.4149  0.3306 -0.1005
  873PW       W 2610   4.570   2.859   0.682 -0.2232 -0.3397  0.0357
  873PW      WP 2611   4.458   2.911   0.615  0.1490  0.5686 -0.0504
  873PW      WM 2612   4.663   2.773   0.623  0.2144  0.2908 -0.3415
  874PW       W 2613   1.835   1.934   2.815  0.1955  0.0103 -0.3660
  874PW      WP 2614   1.856   1.796   2.798  0.0659 -0.0555 -0.0764
  874PW      WM 2615   1.896   2.050   2.865 -0.1147  0.0298  0.0357
  875PW       W 2616   0.720   3.596   0.059  0.5010  0.1623 -0.0746
  875PW      WP 2617   0.725   3.541   0.188  0.3704  0.2471 -0.0299
  875PW      WM 2618   0.808   3.522  -0.020  0.0576 -0.1471 -0.3416
  876PW       W 2619   3.794   0.560   2.908  0.2213 -0.3240  0.0897
  876PW      WP 2620   3.911   0.522   2.975  0.1075  0.0108  0.5407
  876PW      WM 2621   3.836   0.518   2.781 -0.1509 -0.4972  0.0064
  877PW       W 2622   4.296   1.676   0.452 -0.1753  0.8741 -0.1238
  877PW      WP 2623   4.386   1.570   0.467 -0.5930  0.4550 -0.2800
  877PW      WM 2624   4.157   1.678   0.465 -0.2042  0.1508  0.4323
  878PW       W 2625   4.624   1.945   2.001 -0.3721 -0.0767  0.0633
  878PW      WP 2626   4.744   2.007   2.037 -0.3346 -0.0749 -0.0582
  878PW      WM 2627   4.585   1.811   2.017 -0.0279 -0.1815  0.1262
  879PW       W 2628   4.640   4.504   0.162  0.2064 -0.0043 -0.3705
  879PW      WP 2629   4.730   4.579   0.085  0.4761  0.3466  0.2007
  879PW      WM 2630   4.607   4.376   0.208 -0.0788 -0.0221 -0.5872
  880PW       W 2631   4.011   0.800   0.862 -0.0220 -0.1118 -0.2665
  880PW      WP 2632   4.021   0.939   0.851 -0.0006 -0.0549  0.2064
  880PW      WM 2633   4.045   0.677   0.804  0.7425 -0.0936  0.0081
  881PW       W 2634   1.403   2.325   0.302  0.2041 -0.0402 -0.4578
  881PW      WP 2635   1.356   2.198   0.267  0.6142 -0.3153 -0.1390
  881PW      WM 2636   1.334   2.300   0.422  0.1137  0.6008 -0.3322
  882PW       W 2637   0.446   2.156   1.154  0.3007 -0.0201 -0.0737
  882PW      WP 2638   0.355   2.155   1.048 -0.2840 -0.5208  0.3438
  882PW      WM 2639   0.540   2.228   1.080  0.5204 -0.5294 -0.3492
  883PW       W 2640   0.136   3.614   3.667 -0.2256  0.1685 -0.4306
  883PW      WP 2641   0.183   3.734   3.613  0.4772  0.4270  0.4538
  883PW      WM 2642   0.029   3.597   3.756  0.0055  0.0185 -0.1594
  884PW       W 2643   3.605   1.413   3.915  0.0490  0.0863 -0.0814
  884PW      WP 2644   3.695   1.345   3.832  0.3403  0.1613  0.1490
  884PW      WM 2645   3.615   1.300   3.997 -0.0007 -0.5043 -0.7614
  885PW       W 2646   2.804   3.576   0.537  0.1815  0.0994 -0.2413
  885PW      WP 2647   2.889   3.682   0.569 -0.0881  0.2636 -0.0116
  885PW      WM 2648   2.857   3.449   0.506 -0.1246 -0.1077  0.0033
  886PW       W 2649   1.843   4.396   0.224 -0.1947  0.1879 -0.3699
  886PW      WP 2650   1.910   4.274   0.234  0.0773  0.3436 -0.0186
  886PW      WM 2651   1.795   4.324   0.334 -0.4159  0.0273 -0.5592
  887PW       W 2652   2.692   0.870   4.687 -0.1875 -0.0706  0.2178
  887PW      WP 2653   2.643   0.760   4.615 -0.5285 -0.1204  0.4920
  887PW      WM 2654   2.830   0.852   4.699 -0.1920 -0.0773  0.2595
  888PW       W 2655   1.831   3.240   3.730 -0.1464  0.6695  0.1103
  888PW      WP 2656   1.737   3.172   3.651  0.3573  0.2986 -0.2557
  888PW      WM 2657   1.833   3.373   3.688 -0.1581  0.6647  0.0924
  889PW       W 2658   1.202   2.977   2.073 -0.0424 -0.2162  0.6159
  889PW      WP 2659   1.212   3.008   2.209  0.3462 -0.0963  0.5710
  889PW      WM 2660   1.339   2.952   2.063 -0.0316 -0.1900 -0.2435
  890PW       W 2661   0.917   4.513   4.046  0.4780  0.5340 -0.3848
  890PW      WP 2662   0.833   4.420   3.983  0.6873 -0.0105  0.0303
  890PW      WM 2663   0.909   4.382   4.095 -0.2807  0.5668 -0.2764
  891PW       W 2664   3.603   1.095   1.086 -0.2893 -0.1536  0.0725
  891PW      WP 2665   3.739   1.112   1.116 -0.2125 -0.0042 -0.2973
  891PW      WM 2666   3.696   0.991   1.103  0.0509  0.1287  0.0860
  892PW       W 2667   4.282   0.232   0.357 -0.2856 -0.0240 -0.3772
  892PW      WP 2668   4.168   0.240   0.437 -0.0030  0.0524  0.0591
  892PW      WM 2669   4.334   0.359   0.329  0.3233 -0.1584 -0.0717
  893PW       W 2670   0.411   2.912   4.404 -0.2223 -0.3274  0.1560
  893PW      WP 2671   0.279   2.867   4.422 -0.2051 -0.3798  0.1542
  893PW      WM 2672   0.332   3.014   4.347  0.1934 -0.2173 -0.3122
  894PW       W 2673   4.034   3.427   0.961 -0.1255 -0.1809 -0.0954
  894PW      WP 2674   4.044   3.301   1.020 -0.0579 -0.0283  0.2506
  894PW      WM 2675   4.089   3.413   0.833 -0.1243 -0.3944 -0.0752
  895PW       W 2676   3.963   0.076   2.083  0.0487 -0.1289 -0.4845
  895PW      WP 2677   3.997   0.008   2.200 -0.1430  0.4829  0.0097
  895PW      WM 2678   3.904   0.185   2.147  0.2846 -0.4068  0.4037
  896PW       W 2679   1.274   2.073   2.974  0.0285 -0.3514  0.1516
  896PW      WP 2680   1.227   2.100   2.845 -0.3217  0.3018  0.3618
  896PW      WM 2681   1.152   2.121   3.020  0.1996  0.2076  0.1117
  897PW       W 2682   0.960   2.587   3.616  0.3939 -0.4707  0.0782
  897PW      WP 2683   0.855   2.496   3.633 -0.2609 -0.0169 -0.6670
  897PW      WM 2684   1.008   2.582   3.485 -0.0400  0.0036 -0.1401
  898PW       W 2685   2.576   1.147   0.783 -0.1006  0.1489 -0.2634
  898PW      WP 2686   2.493   1.096   0.884  0.0858 -0.1647 -0.2527
  898PW      WM 2687   2.452   1.085   0.802 -0.0396  0.0418 -0.2021
  899PW       W 2688   0.769   3.263   2.240 -0.0842 -0.0549  0.0757
  899PW      WP 2689   0.676   3.177   2.300 -0.1342  0.1580  0.3223
  899PW      WM 2690   0.765   3.378   2.320 -0.1383 -0.2431  0.3634
  900PW       W 2691   2.110   1.465   0.090  0.0051 -0.3171 -0.2987
  900PW      WP 2692   2.195   1.474  -0.021 -0.0085 -0.1312 -0.2981
  900PW      WM 2693   2.020   1.418   0.186 -0.1095 -0.2379 -0.3637
  901PW       W 2694   0.478   2.026   4.061  0.1277 -0.0527  0.2331
  901PW      WP 2695   0.589   2.103   4.027  0.1002 -0.1083  0.0014
  901PW      WM 2696   0.340   2.049   4.063  0.0888 -0.2598  0.2632
  902PW       W 2697   1.979   4.373   2.470  0.1203 -0.0223 -0.5656
  902PW      WP 2698   1.899   4.259   2.455 -0.1933  0.0052  0.2579
  902PW      WM 2699   2.023   4.501   2.505  0.2065 -0.1779  0.0204
  903PW       W 2700   3.072   1.081   3.373 -0.4817  0.2148 -0.1100
  903PW      WP 2701   3.027   0.990   3.470 -0.1849 -0.2247 -0.3399
  903PW      WM 2702   3.212   1.085   3.372 -0.4395 -0.2628  0.1269
  904PW       W 2703   2.140   0.344   0.795  0.5604  0.1069 -0.0919
  904PW      WP 2704   2.044   0.440   0.829 -0.0545 -0.5933  0.6281
  904PW      WM 2705   2.202   0.238   0.862  0.0816  0.1903  0.6050
  905PW       W 2706   2.730   4.038   0.348  0.3319  0.1284  0.2819
  905PW      WP 2707   2.633   4.051   0.449  0.0987  0.5001  0.0435
  905PW      WM 2708   2.858   4.068   0.300  0.1277  0.0099 -0.5332
  906PW       W 2709   4.488   1.316   4.427  0.1933  0.0444 -0.0410
  906PW      WP 2710   4.552   1.424   4.366  0.1768 -0.2940 -0.8096
  906PW      WM 2711   4.460   1.273   4.296 -0.5001 -0.0971  0.1051
  907PW       W 2712   3.158   4.350   4.407  0.0878 -0.3299 -0.0788
  907PW      WP 2713   3.040   4.342   4.331 -0.0571  0.1065  0.0624
  907PW      WM 2714   3.181   4.424   4.290  0.1402 -0.5952 -0.2501
  908PW       W 2715   2.639   3.648   4.365  0.4843 -0.1491  0.2569
  908PW      WP 2716   2.587   3.666   4.494  0.0115  0.0932  0.0613
  908PW      WM 2717   2.671   3.696   4.238 -0.7827  0.3387 -0.0586
  909PW       W 2718   4.583   3.941   4.416 -0.3405  0.1302  0.0770
  909PW      WP 2719   4.565   4.065   4.353 -0.0947  0.0501 -0.1793
  909PW      WM 2720   4.712   3.890   4.404 -0.1864  0.5119 -0.1324
  910PW       W 2721   2.714   4.207   4.220 -0.3127 -0.5428 -0.0573
  910PW      WP 2722   2.602   4.267   4.161 -0.4296 -0.3460  0.3204
  910PW      WM 2723   2.849   4.244   4.214 -0.4502  0.3386  0.2928
  911PW       W 2724   2.249   0.561   3.908 -0.1633 -0.0993  0.2804
  911PW      WP 2725   2.202   0.648   3.809  0.2312  0.1345  0.2784
  911PW      WM 2726   2.196   0.473   4.004  0.0445 -0.0627  0.4357
  912PW       W 2727   2.682   4.665   1.624 -0.3514  0.2883 -0.2072
  912PW      WP 2728   2.701   4.800   1.655  0.1381  0.2028 -0.0175
  912PW      WM 2729   2.573   4.580   1.597 -0.2444  0.0896 -0.0519
  913PW       W 2730   2.237   1.902   2.455 -0.0413  0.0068  0.3290
  913PW      WP 2731   2.102   1.918   2.420 -0.0493 -0.2825  0.1891
  913PW      WM 2732   2.361   1.905   2.520  0.1193 -0.0593  0.0461
  914PW       W 2733   1.200   3.274   1.131 -0.2142 -0.0500 -0.1646
  914PW      WP 2734   1.326   3.336   1.134 -0.3052  0.1458 -0.1998
  914PW      WM 2735   1.251   3.159   1.194  0.4021  0.2138 -0.0910
  915PW       W 2736   1.272   1.011   0.951 -0.0741 -0.1503 -0.0169
  915PW      WP 2737   1.264   1.147   0.920  0.0641 -0.1213  0.0660
  915PW      WM 2738   1.274   1.005   0.811  0.3081 -0.4769 -0.0212
  916PW       W 2739   3.633   3.865   4.028  0.1333  0.5076 -0.2252
  916PW      WP 2740   3.762   3.859   4.082 -0.0880 -0.1934  0.4671
  916PW      WM 2741   3.687   3.828   3.904 -0.2037 -0.4688 -0.1860
  917PW       W 2742   3.452   3.969   2.560 -0.1974 -0.5255  0.1475
  917PW      WP 2743   3.381   4.082   2.519  0.0496 -0.1290  0.6537
  917PW      WM 2744   3.344   3.961   2.649 -0.5910  0.3340 -0.1109
  918PW       W 2745   1.217   3.444   2.151  0.0259 -0.1507 -0.0285
  918PW      WP 2746   1.090   3.384   2.155 -0.0503  0.0071  0.1128
  918PW      WM 2747   1.141   3.549   2.205 -0.1170 -0.2006 -0.1246
  919PW       W 2748   3.194   0.395   3.916  0.3612  0.0167  0.4887
  919PW      WP 2749   3.222   0.268   3.864  0.0157  0.0424  0.1804
  919PW      WM 2750   3.212   0.533   3.899  0.2267  0.0179  0.3034
  920PW       W 2751   3.889   1.891   3.506 -0.1106 -0.0185  0.1644
  920PW      WP 2752   3.846   1.994   3.422 -0.2458 -0.0429  0.2018
  920PW      WM 2753   3.824   1.767   3.511 -0.0421 -0.1115 -0.4178
  921PW       W 2754   3.315   0.460   2.785 -0.5585 -0.2585 -0.6802
  921PW      WP 2755   3.300   0.600   2.786 -0.0713 -0.1516 -0.0421
  921PW      WM 2756   3.343   0.372   2.681  0.6078 -0.5799 -0.2880
  922PW       W 2757   1.815   1.787   4.268  0.1804  0.4122 -0.1532
  922PW      WP 2758   1.870   1.705   4.367 -0.3598 -0.0497 -0.1666
  922PW      WM 2759   1.875   1.757   4.145 -0.2706 -0.2710 -0.2787
  923PW       W 2760   3.505   2.059   1.981  0.0023 -0.5748 -0.5117
  923PW      WP 2761   3.549   2.103   1.856  0.2319 -0.1688 -0.3104
  923PW      WM 2762   3.499   2.037   2.119 -0.3322 -0.0976 -0.4205
  924PW       W 2763   1.232   0.873   4.098 -0.1615 -0.1783 -0.2856
  924PW      WP 2764   1.259   0.776   4.195  0.2150 -0.2083 -0.4043
  924PW      WM 2765   1.357   0.929   4.070  0.2011 -0.3693  0.5625
  925PW       W 2766   1.340   3.516   0.742  0.2874 -0.0322  0.1848
  925PW      WP 2767   1.378   3.505   0.608  0.5856 -0.4005  0.2768
  925PW      WM 2768   1.390   3.386   0.730  0.2921 -0.0260  0.1327
  926PW       W 2769   1.295   4.159   1.552 -0.1984 -0.3576 -0.2673
  926PW      WP 2770   1.273   4.286   1.497  0.1094 -0.1991 -0.0593
  926PW      WM 2771   1.202   4.190   1.651  0.0659 -0.1726 -0.0569
  927PW       W 2772   3.239   2.793   2.768  0.4167  0.2300 -0.7789
  927PW      WP 2773   3.310   2.844   2.878  0.1687 -0.2737 -0.3282
  927PW      WM 2774   3.126   2.866   2.806  0.2243 -0.3928  0.5605
  928PW       W 2775   3.082   2.204   2.357  0.0100 -0.0234 -0.4034
  928PW      WP 2776   2.968   2.247   2.286 -0.1993  0.2360  0.0372
  928PW      WM 2777   2.986   2.254   2.446  0.2192 -0.5016  0.1658
  929PW       W 2778   2.730   3.747   3.821  0.9041 -0.0813  0.0173
  929PW      WP 2779   2.732   3.806   3.948  0.0657 -0.5884  0.3712
  929PW      WM 2780   2.749   3.802   3.693 -0.3080 -0.0731 -0.3176
  930PW       W 2781   2.038   2.988   0.323 -0.0990  0.0364 -0.0084
  930PW      WP 2782   1.946   2.887   0.293 -0.0106 -0.1285  0.2330
  930PW      WM 2783   2.019   3.004   0.185 -0.2771 -0.0958 -0.0038
  931PW       W 2784   2.412   4.057   4.705 -0.1564  0.1678 -0.1233
  931PW      WP 2785   2.281   4.064   4.655 -0.0719 -0.3818 -0.5419
  931PW      WM 2786   2.464   3.934   4.663 -0.3711  0.1857 -0.4966
  932PW       W 2787   1.103   1.314   3.132  0.0662  0.3693 -0.2534
  932PW      WP 2788   1.156   1.185   3.145  0.0128  0.3651  0.0043
  932PW      WM 2789   0.992   1.324   3.049 -0.1109 -0.0113 -0.0906
  933PW       W 2790   2.037   2.179   1.175 -0.5535  0.2810 -0.1787
  933PW      WP 2791   2.015   2.241   1.299 -0.3167  0.1960 -0.0860
  933PW      WM 2792   1.920   2.102   1.168 -0.3897  0.0264 -0.2984
  934PW       W 2793   2.361   0.654   4.393 -0.2437  0.1229  0.1158
  934PW      WP 2794   2.394   0.519   4.370 -0.2706  0.0981  0.2187
  934PW      WM 2795   2.392   0.620   4.525 -0.2192  0.2429  0.1423
  935PW       W 2796   0.773   4.409   0.688 -0.1873 -0.0860  0.4276
  935PW      WP 2797   0.886   4.326   0.690 -0.0981  0.0034  0.0596
  935PW      WM 2798   0.808   4.543   0.674  0.8251 -0.2842 -0.1128
  936PW       W 2799   3.616   4.134   0.744 -0.0624  0.1696 -0.0414
  936PW      WP 2800   3.538   4.076   0.643  0.4069 -0.2527 -0.2139
  936PW      WM 2801   3.543   4.177   0.856  0.4374  0.2645  0.2906
  937PW       W 2802   3.863   4.461   2.582 -0.2677  0.1368 -0.2793
  937PW      WP 2803   3.827   4.583   2.641 -0.0832  0.2628 -0.4134
  937PW      WM 2804   3.966   4.467   2.487  0.3232 -0.1417  0.2497
  938PW       W 2805   4.751   4.763   1.573  0.3290 -0.4795  0.0773
  938PW      WP 2806   4.653   4.859   1.545  0.3915 -0.4898 -0.2253
  938PW      WM 2807   4.769   4.692   1.454  0.2022 -0.5797  0.1159
  939PW       W 2808   2.882   0.671   3.544 -0.0829  0.1920 -0.2798
  939PW      WP 2809   2.777   0.718   3.623  0.0163  0.1345 -0.1088
  939PW      WM 2810   2.907   0.781   3.460  0.2985  0.3018 -0.0507
  940PW       W 2811   1.930   1.449   3.887 -0.2071 -0.2734  0.3789
  940PW      WP 2812   1.800   1.441   3.938 -0.2737  0.1836  0.3388
  940PW      WM 2813   1.993   1.336   3.940  0.1332 -0.2420  0.0895
  941PW       W 2814   0.111   0.424   1.354 -0.1668  0.0549 -0.0650
  941PW      WP 2815   0.055   0.436   1.481  0.1795  0.5240  0.0810
  941PW      WM 2816   0.035   0.314   1.313 -0.0501  0.0948 -0.4329
  942PW       W 2817   3.055   2.449   3.075 -0.1569 -0.1000 -0.1355
  942PW      WP 2818   3.072   2.327   3.142 -0.4083 -0.3929 -0.5476
  942PW      WM 2819   2.943   2.436   2.992 -0.2695 -0.3274  0.0368
  943PW       W 2820   1.025   0.690   3.047 -0.0019  0.5572 -0.3374
  943PW      WP 2821   0.968   0.757   3.156  0.2968  0.4038 -0.0676
  943PW      WM 2822   1.069   0.589   2.960 -0.2427 -0.0093  0.1129
  944PW       W 2823   0.313   4.749   4.160 -0.6441  0.3870  0.0822
  944PW      WP 2824   0.364   4.666   4.060 -0.5140  0.1870  0.3031
  944PW      WM 2825   0.361   4.874   4.202 -0.2433  0.4058 -0.3319
  945PW       W 2826   0.005   4.731   3.692 -0.0123  0.0339 -0.1381
  945PW      WP 2827   0.089   4.632   3.639  0.1310 -0.4417  0.7469
  945PW      WM 2828  -0.067   4.849   3.713  0.2982  0.2786 -0.3174
  946PW       W 2829   4.738   3.240   0.311  0.3535 -0.1525 -0.2226
  946PW      WP 2830   4.699   3.296   0.433  0.0525 -0.2894 -0.2480
  946PW      WM 2831   4.764   3.285   0.181 -0.1857  0.4281 -0.1928
  947PW       W 2832   3.941   2.103   2.656 -0.3668 -0.0367 -0.0790
  947PW      WP 2833   3.869   2.045   2.761  0.3252 -0.2437  0.3669
  947PW      WM 2834   3.968   2.112   2.519 -0.2099  0.0464 -0.0463
  948PW       W 2835   1.515   4.437   3.948 -0.1542 -0.0724 -0.1170
  948PW      WP 2836   1.632   4.495   3.897 -0.5457  0.3186 -0.7439
  948PW      WM 2837   1.472   4.305   3.965 -0.0523 -0.1501 -0.3908
  949PW       W 2838   0.019   0.140   0.315 -0.0279  0.0893 -0.3115
  949PW      WP 2839   0.075   0.160   0.441  0.0474  0.0943 -0.3447
  949PW      WM 2840  -0.002   0.029   0.397  0.4179  0.2399  0.0597
  950PW       W 2841   3.774   3.214   3.115  0.0935 -0.2974 -0.4916
  950PW      WP 2842   3.705   3.092   3.127  0.0310 -0.2427 -0.1979
  950PW      WM 2843   3.680   3.317   3.122 -0.0732 -0.4158  0.3219
  951PW       W 2844   1.187   3.171   4.099 -0.1291  0.1712 -0.2155
  951PW      WP 2845   1.146   3.305   4.106 -0.1692  0.1607 -0.2492
  951PW      WM 2846   1.104   3.201   3.991 -0.0691 -0.2491 -0.3999
  952PW       W 2847   3.447   1.664   3.537  0.4509 -0.1586 -0.0833
  952PW      WP 2848   3.457   1.776   3.620  0.1656 -0.2543  0.0977
  952PW      WM 2849   3.355   1.669   3.431  0.3580  0.1127  0.0003
  953PW       W 2850   4.265   0.924   4.696 -0.1606 -0.1431 -0.1297
  953PW      WP 2851   4.202   0.825   4.772  0.2776 -0.1760  0.2426
  953PW      WM 2852   4.346   1.016   4.764 -0.3643 -0.2578  0.3151
  954PW       W 2853   3.846   3.018   4.625 -0.4511  0.2959 -0.2221
  954PW      WP 2854   3.789   3.073   4.510 -0.0056  0.2519 -0.4981
  954PW      WM 2855   3.715   3.060   4.651 -0.3189  0.4329  0.4594
  955PW       W 2856   4.010   4.388   0.034  0.2971 -0.0807  0.1501
  955PW      WP 2857   4.027   4.321   0.156  0.1917  0.6747  0.6668
  955PW      WM 2858   3.904   4.399  -0.057  0.3842 -0.2345  0.0231
  956PW       W 2859   2.451   1.455   3.860  0.1191  0.1397 -0.1636
  956PW      WP 2860   2.338   1.383   3.903 -0.1044  0.6471  0.2438
  956PW      WM 2861   2.519   1.339   3.823 -0.1274 -0.0292 -0.1175
  957PW       W 2862   1.846   3.724   0.681  0.7552  0.1862 -0.0418
  957PW      WP 2863   1.718   3.690   0.636  0.3765  0.3473  0.6892
  957PW      WM 2864   1.867   3.586   0.686 -0.2955 -0.1704 -0.8287
  958ION    NA+ 2865   0.447   1.540   0.626 -0.0362 -0.4760  0.2736
  959ION    NA+ 2866   3.873   2.306   2.219 -0.0737 -0.1438  0.2001
  960ION    NA+ 2867   2.572   2.726   4.386  0.2327 -0.1195  0.0762
  961ION    CL- 2868   1.480   3.825   0.393 -0.0555  0.0273  0.1274
  962ION    CL- 2869   0.857   2.122   1.391 -0.1489  0.0325  0.0202
  963ION    CL- 2870   0.479   4.527   3.769 -0.0390 -0.0632  0.2632
   4.78475   4.78475   4.78475
