# Supplementary material for: Scalable Constant pH Molecular Dynamics in GROMACS
Source: J Chem Theory Comput. 2022 Sep 21;18(10):6148–60. doi: 10.1021/acs.jctc.2c00516 (PMC9558312; doi:10.1021/acs.jctc.2c00516)
Supplement: Supplementary file 1 — ct2c00516_si_001.zip [file ct2c00516_si_001.zip › SI_constant_ph_gromacs/input_MARTINI/TOP_MARTINI/martini_v2.2P.itp]

; FORCEFIELD V2.2P - POLARIZABLE WATER .. (last modified: 08-8-2012 by DdJ) 
;
;
; NOTE 1: Bead definitinions in this file have not been changed with respect to
;         martini_v2.P.itp. This file is purely here for clarity sake. Differences
;         between V2.P and V2.2P are created by the martinize script and can be found
;         in martini_v2.2p_aminoacids.itp.
;
; If you use those parameters, please cite:
;
; D.H. de Jong, G. Singh, W.F.D. Bennet, C. Arnarez, T.A. Wassenaar, L.V. Schafer,
; X. Periole, D.P. Tieleman, S.J. Marrink.
; Improved Parameters for the Martini Coarse-Grained Protein Force Field
; J. Chem. Theory Comput., DOI: 10.1021/ct300646g
;
; &
; 
; S.O. Yesylevskyy, L.V. Schafer, D. Sengupta, S.J. Marrink. 
; "Polarizable water model for the coarse-grained Martini force field."
; PLoS Comp. Biol, 2010.  


; This file contains all interaction parameters and topology for the 
; polarizable water in combination with the Martini force field V2.2
; as implemented in Gromacs

; Polarizable water is compatible with all other
; molecules in Martini, both versions 2.0 and 2.1 and 2.2

; NOTE : if you use POL particles with peptides/proteins,
;        change AC1 and AC2 type to regular C1 and C2 -
;        AC1 and AC2 are obsolete in the polarizable force field.


[ defaults ]
1 1

[ atomtypes ]

; Currently eighteen particle types are defined, divided into four main categories 
; (P, polar; N, intermediate; C, apolar; Q, charged)
; each of which has a number of sublevels (0,a,d, or ad) 
; subtype 0 has no hydrogen bond forming capacities,
; subtype d has some hydrogen donor capacities, 
; subtype a some hydrogen acceptor capacities, 
; and subtype da has both donor and acceptor capacities 
; or (1,2,3,4,5) where subtype 5 is more polar than 1.

; Two main classes of particles are furthermore distinguished, namely
; STANDARD particles which are mapped using a 4:1 mapping scheme, and
; RING particles which are used for ring compounds mapped 2-3:1.
; A special POL particle type is defined for the polarizable water, 
; together with two D (dummy) particles for the associated particles 
; that interact only through their charges.

; For reasons of computational efficiency, all particle masses are set to 72 amu,
; except for ring types which are set to 45 amu.
; For realistic dynamics, the particle masses should be adapted. 
; This might require a reduction of the integration timestep, however.

; name mass charge ptype c6 c12

; STANDARD types, 4:1 mapping
; polar type
P5   72.0 0.000 A 0.0 0.0
P4   72.0 0.000 A 0.0 0.0
P3   72.0 0.000 A 0.0 0.0
P2   72.0 0.000 A 0.0 0.0
P1   72.0 0.000 A 0.0 0.0
; intermediate polar
Nda  72.0 0.000 A 0.0 0.0 
Nd   72.0 0.000 A 0.0 0.0
Na   72.0 0.000 A 0.0 0.0
N0   72.0 0.000 A 0.0 0.0
; apolar
C5   72.0 0.000 A 0.0 0.0
C4   72.0 0.000 A 0.0 0.0
C3   72.0 0.000 A 0.0 0.0
C2   72.0 0.000 A 0.0 0.0
C1   72.0 0.000 A 0.0 0.0
; charged
Qda  72.0 0.000 A 0.0 0.0
Qd   72.0 0.000 A 0.0 0.0
Qa   72.0 0.000 A 0.0 0.0
Q0   72.0 0.000 A 0.0 0.0

; RING types, 2-3:1 mapping (only few types are defined here)
SP5  45.0 0.000 A 0.0 0.0
SP4  45.0 0.000 A 0.0 0.0
SP3  45.0 0.000 A 0.0 0.0
SP2  45.0 0.000 A 0.0 0.0
SP1  45.0 0.000 A 0.0 0.0
SNda 45.0 0.000 A 0.0 0.0
SNd  45.0 0.000 A 0.0 0.0
SNa  45.0 0.000 A 0.0 0.0
SN0  45.0 0.000 A 0.0 0.0
SC5  45.0 0.000 A 0.0 0.0
SC4  45.0 0.000 A 0.0 0.0
SC3  45.0 0.000 A 0.0 0.0
SC2  45.0 0.000 A 0.0 0.0
SC1  45.0 0.000 A 0.0 0.0
SQda 45.0 0.000 A 0.0 0.0
SQd  45.0 0.000 A 0.0 0.0
SQa  45.0 0.000 A 0.0 0.0
SQ0  45.0 0.000 A 0.0 0.0

; POLARIZABLE PARTICLE TYPES (used to mimic orientational polarizability of water)
POL  24.0 0.000 A 0.0 0.0
D    24.0 0.000 A 0.0 0.0


[ nonbond_params ]

; levels of LJ interaction:
 
; O     - supra attractive:     (eps=5.6, s=0.47) 
; I     - attractive:       (eps=5.0, s=0.47) 
; II    - almost attractive:    (eps=4.5, s=0.47)
; III   - semi attractive:  (eps=4.0, s=0.47) 
; IV    - intermediate:     (eps=3.5, s=0.47) 
; V     - almost intermediate:  (eps=3.1, s=0.47) 
; VI    - semi repulsive:   (eps=2.7, s=0.47) 
; VII   - almost repulsive:     (eps=2.3, s=0.47) 
; VIII  - repulsive:        (eps=2.0, s=0.47)
;
; RINGS: for ring-ring interactions eps is reduced to 75%, sigma=0.43.

; i j   funda c6 c12 
; self terms
  P5    P5      1   0.24145E-00     0.26027E-02 ; supra attractive
  SP5   SP5     1   0.10620E-00     0.67132E-03 ; 75supra attractive, s=0.43
  P4    P4      1   0.21558E-00     0.23238E-02 ; attractive 
  SP4   SP4     1   0.94820E-01     0.59939E-03 ; 75attractive, s=0.43
  P3    P3      1   0.21558E-00     0.23238E-02 ; attractive 
  SP3   SP3     1   0.94820E-01     0.59939E-03 ; 75attractive, s=0.43
  P2    P2      1   0.19402E-00     0.20914E-02 ; almost attractive
  SP2   SP2     1   0.85338E-01     0.53946E-03 ; 75almost attractive, s=0.43
  P1    P1      1   0.19402E-00     0.20914E-02 ; almost attractive
  SP1   SP1     1   0.85338E-01     0.53946E-03 ; 75almost attractive, s=0.43
  Nda   Nda     1   0.19402E-00     0.20914E-02 ; almost attractive
  SNda  SNda    1   0.85338E-01     0.53946E-03 ; 75almost attractive, s=0.43
  Nd    Nd      1   0.17246E-00     0.18590E-02 ; semi attractive
  SNd   SNd     1   0.75856E-01     0.47952E-03 ; 75semi attractive, s=0.43
  Na    Na      1   0.17246E-00     0.18590E-02 ; semi attractive
  SNa   SNa     1   0.75856E-01     0.47952E-03 ; 75semi attractive, s=0.43
  N0    N0      1   0.15091E-00     0.16267E-02 ; intermediate 
  SN0   SN0     1   0.66375E-01     0.41957E-03 ; 75intermediate, s=0.43
  C5    C5      1   0.15091E-00     0.16267E-02 ; intermediate 
  SC5   SC5     1   0.66375E-01     0.41957E-03 ; 75intermediate, s=0.43
  C4    C4      1   0.15091E-00     0.16267E-02 ; intermediate 
  SC4   SC4     1   0.66375E-01     0.41957E-03 ; 75intermediate, s=0.43
  C3    C3      1   0.15091E-00     0.16267E-02 ; intermediate 
  SC3   SC3     1   0.66375E-01     0.41957E-03 ; 75intermediate, s=0.43
  C2    C2      1   0.15091E-00     0.16267E-02 ; intermediate 
  SC2   SC2     1   0.66375E-01     0.41957E-03 ; 75intermediate, s=0.43
  C1    C1      1   0.15091E-00     0.16267E-02 ; intermediate 
  SC1   SC1     1   0.66375E-01     0.41957E-03 ; 75intermediate, s=0.43
  Qda   Qda     1   0.24145E-00     0.26027E-02 ; supra attractive
  SQda  SQda    1   0.10620E-00     0.67132E-03 ; 75supra attractive, s=0.43
  Qd    Qd      1   0.15091E-00     0.16267E-02 ; intermediate 
  SQd   SQd     1   0.66375E-01     0.41957E-03 ; 75intermediate, s=0.43
  Qa    Qa      1   0.15091E-00     0.16267E-02 ; intermediate 
  SQa   SQa     1   0.66375E-01     0.41957E-03 ; 75intermediate, s=0.43
  Q0    Q0      1   0.15091E-00     0.16267E-02 ; intermediate 
  SQ0   SQ0     1   0.66375E-01     0.41957E-03 ; 75intermediate, s=0.43
  POL   POL     1   0.17246E-00     0.18590E-02 ; semi attractive
  D     D       1       0.00000E-00     0.00000E-00 ; no LJ interaction
; cross terms
  P5    SP5     1   0.24145E-00     0.26027E-02 ; supra attractive
  P5    P4      1   0.24145E-00     0.26027E-02 ; supra attractive
  P5    SP4     1   0.24145E-00     0.26027E-02 ; supra attractive
  P5    P3      1   0.24145E-00     0.26027E-02 ; supra attractive
  P5    SP3     1   0.24145E-00     0.26027E-02 ; supra attractive
  P5    P2      1   0.24145E-00     0.26027E-02 ; supra attractive
  P5    SP2     1   0.24145E-00     0.26027E-02 ; supra attractive
  P5    P1      1   0.24145E-00     0.26027E-02 ; supra attractive
  P5    SP1     1   0.24145E-00     0.26027E-02 ; supra attractive
  P5    Nda     1   0.21558E-00     0.23238E-02 ; attractive 
  P5    SNda    1   0.21558E-00     0.23238E-02 ; attractive 
  P5    Nd      1   0.21558E-00     0.23238E-02 ; attractive 
  P5    SNd     1   0.21558E-00     0.23238E-02 ; attractive 
  P5    Na      1   0.21558E-00     0.23238E-02 ; attractive 
  P5    SNa     1   0.21558E-00     0.23238E-02 ; attractive 
  P5    N0      1   0.15091E-00     0.16267E-02 ; intermediate 
  P5    SN0     1   0.15091E-00     0.16267E-02 ; intermediate 
  P5    C5      1   0.13366E-00     0.14408E-02 ; almost intermediate 
  P5    SC5     1   0.13366E-00     0.14408E-02 ; almost intermediate 
  P5    C4      1   0.11642E-00     0.12549E-02 ; semi repulsive
  P5    SC4     1   0.11642E-00     0.12549E-02 ; semi repulsive
  P5    C3      1   0.11642E-00     0.12549E-02 ; semi repulsive
  P5    SC3     1   0.11642E-00     0.12549E-02 ; semi repulsive
  P5    C2      1   0.99167E-01     0.10690E-02 ; almost repulsive 
  P5    SC2     1   0.99167E-01     0.10690E-02 ; almost repulsive 
  P5    C1      1   0.86233E-01     0.92953E-03 ; repulsive 
  P5    SC1     1   0.86233E-01     0.92953E-03 ; repulsive 
  P5    Qda     1   0.24145E-00     0.26027E-02 ; supra attractive
  P5    SQda    1   0.24145E-00     0.26027E-02 ; supra attractive
  P5    Qd      1   0.24145E-00     0.26027E-02 ; supra attractive
  P5    SQd     1   0.24145E-00     0.26027E-02 ; supra attractive
  P5    Qa      1   0.24145E-00     0.26027E-02 ; supra attractive
  P5    SQa     1   0.24145E-00     0.26027E-02 ; supra attractive
  P5    Q0      1   0.24145E-00     0.26027E-02 ; supra attractive
  P5    SQ0     1   0.24145E-00     0.26027E-02 ; supra attractive
  SP5   P4      1   0.24145E-00     0.26027E-02 ; supra attractive
  SP5   SP4     1   0.10620E-00     0.67132E-03 ; 75supra attractive, s=0.43
  SP5   P3      1   0.24145E-00     0.26027E-02 ; supra attractive
  SP5   SP3     1   0.10620E-00     0.67132E-03 ; 75supra attractive, s=0.43
  SP5   P2      1   0.24145E-00     0.26027E-02 ; supra attractive
  SP5   SP2     1   0.10620E-00     0.67132E-03 ; 75supra attractive, s=0.43
  SP5   P1      1   0.24145E-00     0.26027E-02 ; supra attractive
  SP5   SP1     1   0.10620E-00     0.67132E-03 ; 75supra attractive, s=0.43
  SP5   Nda     1   0.21558E-00     0.23238E-02 ; attractive 
  SP5   SNda    1   0.94820E-01     0.59939E-03 ; 75attractive, s=0.43
  SP5   Nd      1   0.21558E-00     0.23238E-02 ; attractive 
  SP5   SNd     1   0.94820E-01     0.59939E-03 ; 75attractive, s=0.43
  SP5   Na      1   0.21558E-00     0.23238E-02 ; attractive 
  SP5   SNa     1   0.94820E-01     0.59939E-03 ; 75attractive, s=0.43
  SP5   N0      1   0.15091E-00     0.16267E-02 ; intermediate 
  SP5   SN0     1   0.66375E-01     0.41957E-03 ; 75intermediate, s=0.43
  SP5   C5      1   0.13366E-00     0.14408E-02 ; almost intermediate 
  SP5   SC5     1   0.58789E-01     0.37162E-03 ; 75almost intermediate, s=0.43
  SP5   C4      1   0.11642E-00     0.12549E-02 ; semi repulsive
  SP5   SC4     1   0.51203E-01     0.32367E-03 ; 75semi repulsive s=0.43
  SP5   C3      1   0.11642E-00     0.12549E-02 ; semi repulsive
  SP5   SC3     1   0.51203E-01     0.32367E-03 ; 75semi repulsive s=0.43
  SP5   C2      1   0.99167E-01     0.10690E-02 ; almost repulsive 
  SP5   SC2     1   0.43617E-01     0.27572E-03 ; 75almost repulsive, s=0.43
  SP5   C1      1   0.86233E-01     0.92953E-03 ; repulsive 
  SP5   SC1     1   0.37928E-01     0.23976E-03 ; 75repulsive, s=0.43
  SP5   Qda     1   0.24145E-00     0.26027E-02 ; supra attractive
  SP5   SQda    1   0.10620E-00     0.67132E-03 ; 75supra attractive, s=0.43
  SP5   Qd      1   0.24145E-00     0.26027E-02 ; supra attractive
  SP5   SQd     1   0.10620E-00     0.67132E-03 ; 75supra attractive, s=0.43
  SP5   Qa      1   0.24145E-00     0.26027E-02 ; supra attractive
  SP5   SQa     1   0.10620E-00     0.67132E-03 ; 75supra attractive, s=0.43
  SP5   Q0      1   0.21558E-00     0.23238E-02 ; attractive 
  SP5   SQ0     1   0.94820E-01     0.59939E-03 ; 75attractive, s=0.43
  P4    SP4     1   0.21558E-00     0.23238E-02 ; attractive 
  P4    P3      1   0.21558E-00     0.23238E-02 ; attractive 
  P4    SP3     1   0.21558E-00     0.23238E-02 ; attractive 
  P4    P2      1   0.19402E-00     0.20914E-02 ; almost attractive
  P4    SP2     1   0.19402E-00     0.20914E-02 ; almost attractive
  P4    P1      1   0.19402E-00     0.20914E-02 ; almost attractive
  P4    SP1     1   0.19402E-00     0.20914E-02 ; almost attractive
  P4    Nda     1   0.17246E-00     0.18590E-02 ; semi attractive
  P4    SNda    1   0.17246E-00     0.18590E-02 ; semi attractive
  P4    Nd      1   0.17246E-00     0.18590E-02 ; semi attractive
  P4    SNd     1   0.17246E-00     0.18590E-02 ; semi attractive
  P4    Na      1   0.17246E-00     0.18590E-02 ; semi attractive
  P4    SNa     1   0.17246E-00     0.18590E-02 ; semi attractive
  P4    N0      1   0.15091E-00     0.16267E-02 ; intermediate 
  P4    SN0     1   0.15091E-00     0.16267E-02 ; intermediate 
  P4    C5      1   0.13366E-00     0.14408E-02 ; almost intermediate 
  P4    SC5     1   0.13366E-00     0.14408E-02 ; almost intermediate 
  P4    C4      1   0.11642E-00     0.12549E-02 ; semi repulsive
  P4    SC4     1   0.11642E-00     0.12549E-02 ; semi repulsive
  P4    C3      1   0.11642E-00     0.12549E-02 ; semi repulsive
  P4    SC3     1   0.11642E-00     0.12549E-02 ; semi repulsive
  P4    C2      1   0.99167E-01     0.10690E-02 ; almost repulsive 
  P4    SC2     1   0.99167E-01     0.10690E-02 ; almost repulsive 
  P4    C1      1   0.86233E-01     0.92953E-03 ; repulsive 
  P4    SC1     1   0.86233E-01     0.92953E-03 ; repulsive 
  P4    Qda     1   0.24145E-00     0.26027E-02 ; supra attractive
  P4    SQda    1   0.24145E-00     0.26027E-02 ; supra attractive
  P4    Qd      1   0.24145E-00     0.26027E-02 ; supra attractive
  P4    SQd     1   0.24145E-00     0.26027E-02 ; supra attractive
  P4    Qa      1   0.24145E-00     0.26027E-02 ; supra attractive
  P4    SQa     1   0.24145E-00     0.26027E-02 ; supra attractive
  P4    Q0      1   0.24145E-00     0.26027E-02 ; supra attractive
  P4    SQ0     1   0.24145E-00     0.26027E-02 ; supra attractive
  SP4   P3      1   0.21558E-00     0.23238E-02 ; attractive 
  SP4   SP3     1   0.94820E-01     0.59939E-03 ; 75attractive, s=0.43
  SP4   P2      1   0.19402E-00     0.20914E-02 ; almost attractive
  SP4   SP2     1   0.85338E-01     0.53946E-03 ; 75almost attractive, s=0.43
  SP4   P1      1   0.19402E-00     0.20914E-02 ; almost attractive
  SP4   SP1     1   0.85338E-01     0.53946E-03 ; 75almost attractive, s=0.43
  SP4   Nda     1   0.17246E-00     0.18590E-02 ; semi attractive
  SP4   SNda    1   0.75856E-01     0.47952E-03 ; 75semi attractive, s=0.43
  SP4   Nd      1   0.17246E-00     0.18590E-02 ; semi attractive
  SP4   SNd     1   0.75856E-01     0.47952E-03 ; 75semi attractive, s=0.43
  SP4   Na      1   0.17246E-00     0.18590E-02 ; semi attractive
  SP4   SNa     1   0.75856E-01     0.47952E-03 ; 75semi attractive, s=0.43
  SP4   N0      1   0.15091E-00     0.16267E-02 ; intermediate 
  SP4   SN0     1   0.66375E-01     0.41957E-03 ; 75intermediate, s=0.43
  SP4   C5      1   0.13366E-00     0.14408E-02 ; almost intermediate 
  SP4   SC5     1   0.58789E-01     0.37162E-03 ; 75almost intermediate, s=0.43
  SP4   C4      1   0.11642E-00     0.12549E-02 ; semi repulsive
  SP4   SC4     1   0.51203E-01     0.32367E-03 ; 75semi repulsive s=0.43
  SP4   C3      1   0.11642E-00     0.12549E-02 ; semi repulsive
  SP4   SC3     1   0.51203E-01     0.32367E-03 ; 75semi repulsive s=0.43
  SP4   C2      1   0.99167E-01     0.10690E-02 ; almost repulsive 
  SP4   SC2     1   0.43617E-01     0.27572E-03 ; 75almost repulsive, s=0.43
  SP4   C1      1   0.86233E-01     0.92953E-03 ; repulsive 
  SP4   SC1     1   0.37928E-01     0.23976E-03 ; 75repulsive, s=0.43
  SP4   Qda     1   0.24145E-00     0.26027E-02 ; supra attractive
  SP4   SQda    1   0.10620E-00     0.67132E-03 ; 75supra attractive, s=0.43
  SP4   Qd      1   0.24145E-00     0.26027E-02 ; supra attractive
  SP4   SQd     1   0.10620E-00     0.67132E-03 ; 75supra attractive, s=0.43
  SP4   Qa      1   0.24145E-00     0.26027E-02 ; supra attractive
  SP4   SQa     1   0.10620E-00     0.67132E-03 ; 75supra attractive, s=0.43
  SP4   Q0      1   0.24145E-00     0.26027E-02 ; supra attractive
  SP4   SQ0     1   0.10620E-00     0.67132E-03 ; 75supra attractive, s=0.43
  P3    SP3     1   0.21558E-00     0.23238E-02 ; attractive 
  P3    P2      1   0.19402E-00     0.20914E-02 ; almost attractive
  P3    SP2     1   0.19402E-00     0.20914E-02 ; almost attractive
  P3    P1      1   0.19402E-00     0.20914E-02 ; almost attractive
  P3    SP1     1   0.19402E-00     0.20914E-02 ; almost attractive
  P3    Nda     1   0.19402E-00     0.20914E-02 ; almost attractive
  P3    SNda    1   0.19402E-00     0.20914E-02 ; almost attractive
  P3    Nd      1   0.19402E-00     0.20914E-02 ; almost attractive
  P3    SNd     1   0.19402E-00     0.20914E-02 ; almost attractive
  P3    Na      1   0.19402E-00     0.20914E-02 ; almost attractive
  P3    SNa     1   0.19402E-00     0.20914E-02 ; almost attractive
  P3    N0      1   0.15091E-00     0.16267E-02 ; intermediate 
  P3    SN0     1   0.15091E-00     0.16267E-02 ; intermediate 
  P3    C5      1   0.15091E-00     0.16267E-02 ; intermediate 
  P3    SC5     1   0.15091E-00     0.16267E-02 ; intermediate 
  P3    C4      1   0.13366E-00     0.14408E-02 ; almost intermediate 
  P3    SC4     1   0.13366E-00     0.14408E-02 ; almost intermediate 
  P3    C3      1   0.13366E-00     0.14408E-02 ; almost intermediate 
  P3    SC3     1   0.13366E-00     0.14408E-02 ; almost intermediate 
  P3    C2      1   0.11642E-00     0.12549E-02 ; semi repulsive
  P3    SC2     1   0.11642E-00     0.12549E-02 ; semi repulsive
  P3    C1      1   0.99167E-01     0.10690E-02 ; almost repulsive 
  P3    SC1     1   0.99167E-01     0.10690E-02 ; almost repulsive 
  P3    Qda     1   0.24145E-00     0.26027E-02 ; supra attractive
  P3    SQda    1   0.24145E-00     0.26027E-02 ; supra attractive
  P3    Qd      1   0.24145E-00     0.26027E-02 ; supra attractive
  P3    SQd     1   0.24145E-00     0.26027E-02 ; supra attractive
  P3    Qa      1   0.24145E-00     0.26027E-02 ; supra attractive
  P3    SQa     1   0.24145E-00     0.26027E-02 ; supra attractive
  P3    Q0      1   0.24145E-00     0.26027E-02 ; supra attractive
  P3    SQ0     1   0.24145E-00     0.26027E-02 ; supra attractive
  SP3   P2      1   0.19402E-00     0.20914E-02 ; almost attractive
  SP3   SP2     1   0.85338E-01     0.53946E-03 ; 75almost attractive, s=0.43
  SP3   P1      1   0.19402E-00     0.20914E-02 ; almost attractive
  SP3   SP1     1   0.85338E-01     0.53946E-03 ; 75almost attractive, s=0.43
  SP3   Nda     1   0.19402E-00     0.20914E-02 ; almost attractive
  SP3   SNda    1   0.85338E-01     0.53946E-03 ; 75almost attractive, s=0.43
  SP3   Nd      1   0.19402E-00     0.20914E-02 ; almost attractive
  SP3   SNd     1   0.85338E-01     0.53946E-03 ; 75almost attractive, s=0.43
  SP3   Na      1   0.19402E-00     0.20914E-02 ; almost attractive
  SP3   SNa     1   0.85338E-01     0.53946E-03 ; 75almost attractive, s=0.43
  SP3   N0      1   0.15091E-00     0.16267E-02 ; intermediate 
  SP3   SN0     1   0.66375E-01     0.41957E-03 ; 75intermediate, s=0.43
  SP3   C5      1   0.15091E-00     0.16267E-02 ; intermediate 
  SP3   SC5     1   0.66375E-01     0.41957E-03 ; 75intermediate, s=0.43
  SP3   C4      1   0.13366E-00     0.14408E-02 ; almost intermediate 
  SP3   SC4     1   0.58789E-01     0.37162E-03 ; 75almost intermediate, s=0.43
  SP3   C3      1   0.13366E-00     0.14408E-02 ; almost intermediate 
  SP3   SC3     1   0.58789E-01     0.37162E-03 ; 75almost intermediate, s=0.43
  SP3   C2      1   0.11642E-00     0.12549E-02 ; semi repulsive
  SP3   SC2     1   0.51203E-01     0.32367E-03 ; 75semi repulsive s=0.43
  SP3   C1      1   0.99167E-01     0.10690E-02 ; almost repulsive 
  SP3   SC1     1   0.43617E-01     0.27572E-03 ; 75almost repulsive, s=0.43
  SP3   Qda     1   0.24145E-00     0.26027E-02 ; supra attractive
  SP3   SQda    1   0.10620E-00     0.67132E-03 ; 75supra attractive, s=0.43
  SP3   Qd      1   0.24145E-00     0.26027E-02 ; supra attractive
  SP3   SQd     1   0.10620E-00     0.67132E-03 ; 75supra attractive, s=0.43
  SP3   Qa      1   0.24145E-00     0.26027E-02 ; supra attractive
  SP3   SQa     1   0.10620E-00     0.67132E-03 ; 75supra attractive, s=0.43
  SP3   Q0      1   0.24145E-00     0.26027E-02 ; supra attractive
  SP3   SQ0     1   0.10620E-00     0.67132E-03 ; 75supra attractive, s=0.43
  P2    SP2     1   0.19402E-00     0.20914E-02 ; almost attractive
  P2    P1      1   0.19402E-00     0.20914E-02 ; almost attractive
  P2    SP1     1   0.19402E-00     0.20914E-02 ; almost attractive
  P2    Nda     1   0.19402E-00     0.20914E-02 ; almost attractive
  P2    SNda    1   0.19402E-00     0.20914E-02 ; almost attractive
  P2    Nd      1   0.19402E-00     0.20914E-02 ; almost attractive
  P2    SNd     1   0.19402E-00     0.20914E-02 ; almost attractive
  P2    Na      1   0.19402E-00     0.20914E-02 ; almost attractive
  P2    SNa     1   0.19402E-00     0.20914E-02 ; almost attractive
  P2    N0      1   0.17246E-00     0.18590E-02 ; semi attractive
  P2    SN0     1   0.17246E-00     0.18590E-02 ; semi attractive
  P2    C5      1   0.15091E-00     0.16267E-02 ; intermediate 
  P2    SC5     1   0.15091E-00     0.16267E-02 ; intermediate 
  P2    C4      1   0.15091E-00     0.16267E-02 ; intermediate 
  P2    SC4     1   0.15091E-00     0.16267E-02 ; intermediate 
  P2    C3      1   0.13366E-00     0.14408E-02 ; almost intermediate 
  P2    SC3     1   0.13366E-00     0.14408E-02 ; almost intermediate 
  P2    C2      1   0.11642E-00     0.12549E-02 ; semi repulsive
  P2    SC2     1   0.11642E-00     0.12549E-02 ; semi repulsive
  P2    C1      1   0.99167E-01     0.10690E-02 ; almost repulsive 
  P2    SC1     1   0.99167E-01     0.10690E-02 ; almost repulsive 
  P2    Qda     1   0.24145E-00     0.26027E-02 ; supra attractive
  P2    SQda    1   0.24145E-00     0.26027E-02 ; supra attractive
  P2    Qd      1   0.24145E-00     0.26027E-02 ; supra attractive
  P2    SQd     1   0.24145E-00     0.26027E-02 ; supra attractive
  P2    Qa      1   0.24145E-00     0.26027E-02 ; supra attractive
  P2    SQa     1   0.24145E-00     0.26027E-02 ; supra attractive
  P2    Q0      1   0.21558E-00     0.23238E-02 ; attractive 
  P2    SQ0     1   0.21558E-00     0.23238E-02 ; attractive 
  SP2   P1      1   0.19402E-00     0.20914E-02 ; almost attractive
  SP2   SP1     1   0.85338E-01     0.53946E-03 ; 75almost attractive, s=0.43
  SP2   Nda     1   0.19402E-00     0.20914E-02 ; almost attractive
  SP2   SNda    1   0.85338E-01     0.53946E-03 ; 75almost attractive, s=0.43
  SP2   Nd      1   0.19402E-00     0.20914E-02 ; almost attractive
  SP2   SNd     1   0.85338E-01     0.53946E-03 ; 75almost attractive, s=0.43
  SP2   Na      1   0.19402E-00     0.20914E-02 ; almost attractive
  SP2   SNa     1   0.85338E-01     0.53946E-03 ; 75almost attractive, s=0.43
  SP2   N0      1   0.17246E-00     0.18590E-02 ; semi attractive
  SP2   SN0     1   0.75856E-01     0.47952E-03 ; 75semi attractive, s=0.43
  SP2   C5      1   0.15091E-00     0.16267E-02 ; intermediate 
  SP2   SC5     1   0.66375E-01     0.41957E-03 ; 75intermediate, s=0.43
  SP2   C4      1   0.15091E-00     0.16267E-02 ; intermediate 
  SP2   SC4     1   0.66375E-01     0.41957E-03 ; 75intermediate, s=0.43
  SP2   C3      1   0.13366E-00     0.14408E-02 ; almost intermediate 
  SP2   SC3     1   0.58789E-01     0.37162E-03 ; 75almost intermediate, s=0.43
  SP2   C2      1   0.11642E-00     0.12549E-02 ; semi repulsive
  SP2   SC2     1   0.51203E-01     0.32367E-03 ; 75semi repulsive s=0.43
  SP2   C1      1   0.99167E-01     0.10690E-02 ; almost repulsive 
  SP2   SC1     1   0.43617E-01     0.27572E-03 ; 75almost repulsive, s=0.43
  SP2   Qda     1   0.24145E-00     0.26027E-02 ; supra attractive
  SP2   SQda    1   0.10620E-00     0.67132E-03 ; 75supra attractive, s=0.43
  SP2   Qd      1   0.24145E-00     0.26027E-02 ; supra attractive
  SP2   SQd     1   0.10620E-00     0.67132E-03 ; 75supra attractive, s=0.43
  SP2   Qa      1   0.24145E-00     0.26027E-02 ; supra attractive
  SP2   SQa     1   0.10620E-00     0.67132E-03 ; 75supra attractive, s=0.43
  SP2   Q0      1   0.21558E-00     0.23238E-02 ; attractive 
  SP2   SQ0     1   0.94820E-01     0.59939E-03 ; 75attractive, s=0.43
  P1    SP1     1   0.19402E-00     0.20914E-02 ; almost attractive
  P1    Nda     1   0.19402E-00     0.20914E-02 ; almost attractive
  P1    SNda    1   0.19402E-00     0.20914E-02 ; almost attractive
  P1    Nd      1   0.19402E-00     0.20914E-02 ; almost attractive
  P1    SNd     1   0.19402E-00     0.20914E-02 ; almost attractive
  P1    Na      1   0.19402E-00     0.20914E-02 ; almost attractive
  P1    SNa     1   0.19402E-00     0.20914E-02 ; almost attractive
  P1    N0      1   0.17246E-00     0.18590E-02 ; semi attractive
  P1    SN0     1   0.17246E-00     0.18590E-02 ; semi attractive
  P1    C5      1   0.15091E-00     0.16267E-02 ; intermediate 
  P1    SC5     1   0.15091E-00     0.16267E-02 ; intermediate 
  P1    C4      1   0.15091E-00     0.16267E-02 ; intermediate 
  P1    SC4     1   0.15091E-00     0.16267E-02 ; intermediate 
  P1    C3      1   0.15091E-00     0.16267E-02 ; intermediate 
  P1    SC3     1   0.15091E-00     0.16267E-02 ; intermediate 
  P1    C2      1   0.13366E-00     0.14408E-02 ; almost intermediate 
  P1    SC2     1   0.13366E-00     0.14408E-02 ; almost intermediate 
  P1    C1      1   0.11642E-00     0.12549E-02 ; semi repulsive
  P1    SC1     1   0.11642E-00     0.12549E-02 ; semi repulsive
  P1    Qda     1   0.24145E-00     0.26027E-02 ; supra attractive
  P1    SQda    1   0.24145E-00     0.26027E-02 ; supra attractive
  P1    Qd      1   0.24145E-00     0.26027E-02 ; supra attractive
  P1    SQd     1   0.24145E-00     0.26027E-02 ; supra attractive
  P1    Qa      1   0.24145E-00     0.26027E-02 ; supra attractive
  P1    SQa     1   0.24145E-00     0.26027E-02 ; supra attractive
  P1    Q0      1   0.19402E-00     0.20914E-02 ; almost attractive
  P1    SQ0     1   0.19402E-00     0.20914E-02 ; almost attractive
  SP1   Nda     1   0.19402E-00     0.20914E-02 ; almost attractive
  SP1   SNda    1   0.85338E-01     0.53946E-03 ; 75almost attractive, s=0.43
  SP1   Nd      1   0.19402E-00     0.20914E-02 ; almost attractive
  SP1   SNd     1   0.85338E-01     0.53946E-03 ; 75almost attractive, s=0.43
  SP1   Na      1   0.19402E-00     0.20914E-02 ; almost attractive
  SP1   SNa     1   0.85338E-01     0.53946E-03 ; 75almost attractive, s=0.43
  SP1   N0      1   0.17246E-00     0.18590E-02 ; semi attractive
  SP1   SN0     1   0.75856E-01     0.47952E-03 ; 75semi attractive, s=0.43
  SP1   C5      1   0.15091E-00     0.16267E-02 ; intermediate 
  SP1   SC5     1   0.66375E-01     0.41957E-03 ; 75intermediate, s=0.43
  SP1   C4      1   0.15091E-00     0.16267E-02 ; intermediate 
  SP1   SC4     1   0.66375E-01     0.41957E-03 ; 75intermediate, s=0.43
  SP1   C3      1   0.15091E-00     0.16267E-02 ; intermediate 
  SP1   SC3     1   0.66375E-01     0.41957E-03 ; 75intermediate, s=0.43
  SP1   C2      1   0.13366E-00     0.14408E-02 ; almost intermediate 
  SP1   SC2     1   0.58789E-01     0.37162E-03 ; 75almost intermediate, s=0.43
  SP1   C1      1   0.11642E-00     0.12549E-02 ; semi repulsive
  SP1   SC1     1   0.51203E-01     0.32367E-03 ; 75semi repulsive s=0.43
  SP1   Qda     1   0.24145E-00     0.26027E-02 ; supra attractive
  SP1   SQda    1   0.10620E-00     0.67132E-03 ; 75supra attractive, s=0.43
  SP1   Qd      1   0.24145E-00     0.26027E-02 ; supra attractive
  SP1   SQd     1   0.10620E-00     0.67132E-03 ; 75supra attractive, s=0.43
  SP1   Qa      1   0.24145E-00     0.26027E-02 ; supra attractive
  SP1   SQa     1   0.10620E-00     0.67132E-03 ; 75supra attractive, s=0.43
  SP1   Q0      1   0.19402E-00     0.20914E-02 ; almost attractive
  SP1   SQ0     1   0.85338E-01     0.53946E-03 ; 75almost attractive, s=0.43
  Nda   SNda    1   0.19402E-00     0.20914E-02 ; almost attractive
  Nda   Nd      1   0.19402E-00     0.20914E-02 ; almost attractive
  Nda   SNd     1   0.19402E-00     0.20914E-02 ; almost attractive
  Nda   Na      1   0.19402E-00     0.20914E-02 ; almost attractive
  Nda   SNa     1   0.19402E-00     0.20914E-02 ; almost attractive
  Nda   N0      1   0.15091E-00     0.16267E-02 ; intermediate 
  Nda   SN0     1   0.15091E-00     0.16267E-02 ; intermediate 
  Nda   C5      1   0.15091E-00     0.16267E-02 ; intermediate 
  Nda   SC5     1   0.15091E-00     0.16267E-02 ; intermediate 
  Nda   C4      1   0.13366E-00     0.14408E-02 ; almost intermediate 
  Nda   SC4     1   0.13366E-00     0.14408E-02 ; almost intermediate 
  Nda   C3      1   0.11642E-00     0.12549E-02 ; semi repulsive
  Nda   SC3     1   0.11642E-00     0.12549E-02 ; semi repulsive
  Nda   C2      1   0.11642E-00     0.12549E-02 ; semi repulsive
  Nda   SC2     1   0.11642E-00     0.12549E-02 ; semi repulsive
  Nda   C1      1   0.11642E-00     0.12549E-02 ; semi repulsive
  Nda   SC1     1   0.11642E-00     0.12549E-02 ; semi repulsive
  Nda   Qda     1   0.24145E-00     0.26027E-02 ; supra attractive
  Nda   SQda    1   0.24145E-00     0.26027E-02 ; supra attractive
  Nda   Qd      1   0.24145E-00     0.26027E-02 ; supra attractive
  Nda   SQd     1   0.24145E-00     0.26027E-02 ; supra attractive
  Nda   Qa      1   0.24145E-00     0.26027E-02 ; supra attractive
  Nda   SQa     1   0.24145E-00     0.26027E-02 ; supra attractive
  Nda   Q0      1   0.19402E-00     0.20914E-02 ; almost attractive
  Nda   SQ0     1   0.19402E-00     0.20914E-02 ; almost attractive
  SNda  Nd      1   0.19402E-00     0.20914E-02 ; almost attractive
  SNda  SNd     1   0.85338E-01     0.53946E-03 ; 75almost attractive, s=0.43
  SNda  Na      1   0.19402E-00     0.20914E-02 ; almost attractive
  SNda  SNa     1   0.85338E-01     0.53946E-03 ; 75almost attractive, s=0.43
  SNda  N0      1   0.15091E-00     0.16267E-02 ; intermediate 
  SNda  SN0     1   0.66375E-01     0.41957E-03 ; 75intermediate, s=0.43
  SNda  C5      1   0.15091E-00     0.16267E-02 ; intermediate 
  SNda  SC5     1   0.66375E-01     0.41957E-03 ; 75intermediate, s=0.43
  SNda  C4      1   0.13366E-00     0.14408E-02 ; almost intermediate 
  SNda  SC4     1   0.58789E-01     0.37162E-03 ; 75almost intermediate, s=0.43
  SNda  C3      1   0.11642E-00     0.12549E-02 ; semi repulsive
  SNda  SC3     1   0.51203E-01     0.32367E-03 ; 75semi repulsive s=0.43
  SNda  C2      1   0.11642E-00     0.12549E-02 ; semi repulsive
  SNda  SC2     1   0.51203E-01     0.32367E-03 ; 75semi repulsive s=0.43
  SNda  C1      1   0.11642E-00     0.12549E-02 ; semi repulsive
  SNda  SC1     1   0.51203E-01     0.32367E-03 ; 75semi repulsive s=0.43
  SNda  Qda     1   0.24145E-00     0.26027E-02 ; supra attractive
  SNda  SQda    1   0.10620E-00     0.67132E-03 ; 75supra attractive, s=0.43
  SNda  Qd      1   0.24145E-00     0.26027E-02 ; supra attractive
  SNda  SQd     1   0.10620E-00     0.67132E-03 ; 75supra attractive, s=0.43
  SNda  Qa      1   0.24145E-00     0.26027E-02 ; supra attractive
  SNda  SQa     1   0.10620E-00     0.67132E-03 ; 75supra attractive, s=0.43
  SNda  Q0      1   0.19402E-00     0.20914E-02 ; almost attractive
  SNda  SQ0     1   0.85338E-01     0.53946E-03 ; 75almost attractive, s=0.43
  Nd    SNd     1   0.17246E-00     0.18590E-02 ; semi attractive
  Nd    Na      1   0.19402E-00     0.20914E-02 ; almost attractive
  Nd    SNa     1   0.19402E-00     0.20914E-02 ; almost attractive
  Nd    N0      1   0.15091E-00     0.16267E-02 ; intermediate 
  Nd    SN0     1   0.15091E-00     0.16267E-02 ; intermediate 
  Nd    C5      1   0.15091E-00     0.16267E-02 ; intermediate 
  Nd    SC5     1   0.15091E-00     0.16267E-02 ; intermediate 
  Nd    C4      1   0.13366E-00     0.14408E-02 ; almost intermediate 
  Nd    SC4     1   0.13366E-00     0.14408E-02 ; almost intermediate 
  Nd    C3      1   0.11642E-00     0.12549E-02 ; semi repulsive
  Nd    SC3     1   0.11642E-00     0.12549E-02 ; semi repulsive
  Nd    C2      1   0.11642E-00     0.12549E-02 ; semi repulsive
  Nd    SC2     1   0.11642E-00     0.12549E-02 ; semi repulsive
  Nd    C1      1   0.11642E-00     0.12549E-02 ; semi repulsive
  Nd    SC1     1   0.11642E-00     0.12549E-02 ; semi repulsive
  Nd    Qda     1   0.24145E-00     0.26027E-02 ; supra attractive
  Nd    SQda    1   0.24145E-00     0.26027E-02 ; supra attractive
  Nd    Qd      1   0.19402E-00     0.20914E-02 ; almost attractive
  Nd    SQd     1   0.19402E-00     0.20914E-02 ; almost attractive
  Nd    Qa      1   0.24145E-00     0.26027E-02 ; supra attractive
  Nd    SQa     1   0.24145E-00     0.26027E-02 ; supra attractive
  Nd    Q0      1   0.19402E-00     0.20914E-02 ; almost attractive
  Nd    SQ0     1   0.19402E-00     0.20914E-02 ; almost attractive
  SNd   Na      1   0.19402E-00     0.20914E-02 ; almost attractive
  SNd   SNa     1   0.85338E-01     0.53946E-03 ; 75almost attractive, s=0.43
  SNd   N0      1   0.15091E-00     0.16267E-02 ; intermediate 
  SNd   SN0     1   0.66375E-01     0.41957E-03 ; 75intermediate, s=0.43
  SNd   C5      1   0.15091E-00     0.16267E-02 ; intermediate 
  SNd   SC5     1   0.66375E-01     0.41957E-03 ; 75intermediate, s=0.43
  SNd   C4      1   0.13366E-00     0.14408E-02 ; almost intermediate 
  SNd   SC4     1   0.58789E-01     0.37162E-03 ; 75almost intermediate, s=0.43
  SNd   C3      1   0.11642E-00     0.12549E-02 ; semi repulsive
  SNd   SC3     1   0.51203E-01     0.32367E-03 ; 75semi repulsive s=0.43
  SNd   C2      1   0.11642E-00     0.12549E-02 ; semi repulsive
  SNd   SC2     1   0.51203E-01     0.32367E-03 ; 75semi repulsive s=0.43
  SNd   C1      1   0.11642E-00     0.12549E-02 ; semi repulsive
  SNd   SC1     1   0.51203E-01     0.32367E-03 ; 75semi repulsive s=0.43
  SNd   Qda     1   0.24145E-00     0.26027E-02 ; supra attractive
  SNd   SQda    1   0.10620E-00     0.67132E-03 ; 75supra attractive, s=0.43
  SNd   Qd      1   0.19402E-00     0.20914E-02 ; almost attractive
  SNd   SQd     1   0.85338E-01     0.53946E-03 ; 75almost attractive, s=0.43
  SNd   Qa      1   0.24145E-00     0.26027E-02 ; supra attractive
  SNd   SQa     1   0.10620E-00     0.67132E-03 ; 75supra attractive, s=0.43
  SNd   Q0      1   0.19402E-00     0.20914E-02 ; almost attractive
  SNd   SQ0     1   0.85338E-01     0.53946E-03 ; 75almost attractive, s=0.43
  Na    SNa     1   0.17246E-00     0.18590E-02 ; semi attractive
  Na    N0      1   0.15091E-00     0.16267E-02 ; intermediate 
  Na    SN0     1   0.15091E-00     0.16267E-02 ; intermediate 
  Na    C5      1   0.15091E-00     0.16267E-02 ; intermediate 
  Na    SC5     1   0.15091E-00     0.16267E-02 ; intermediate 
  Na    C4      1   0.13366E-00     0.14408E-02 ; almost intermediate 
  Na    SC4     1   0.13366E-00     0.14408E-02 ; almost intermediate 
  Na    C3      1   0.11642E-00     0.12549E-02 ; semi repulsive
  Na    SC3     1   0.11642E-00     0.12549E-02 ; semi repulsive
  Na    C2      1   0.11642E-00     0.12549E-02 ; semi repulsive
  Na    SC2     1   0.11642E-00     0.12549E-02 ; semi repulsive
  Na    C1      1   0.11642E-00     0.12549E-02 ; semi repulsive
  Na    SC1     1   0.11642E-00     0.12549E-02 ; semi repulsive
  Na    Qda     1   0.24145E-00     0.26027E-02 ; supra attractive
  Na    SQda    1   0.24145E-00     0.26027E-02 ; supra attractive
  Na    Qd      1   0.24145E-00     0.26027E-02 ; supra attractive
  Na    SQd     1   0.24145E-00     0.26027E-02 ; supra attractive
  Na    Qa      1   0.19402E-00     0.20914E-02 ; almost attractive
  Na    SQa     1   0.19402E-00     0.20914E-02 ; almost attractive
  Na    Q0      1   0.19402E-00     0.20914E-02 ; almost attractive
  Na    SQ0     1   0.19402E-00     0.20914E-02 ; almost attractive
  SNa   N0      1   0.15091E-00     0.16267E-02 ; intermediate 
  SNa   SN0     1   0.66375E-01     0.41957E-03 ; 75intermediate, s=0.43
  SNa   C5      1   0.15091E-00     0.16267E-02 ; intermediate 
  SNa   SC5     1   0.66375E-01     0.41957E-03 ; 75intermediate, s=0.43
  SNa   C4      1   0.13366E-00     0.14408E-02 ; almost intermediate 
  SNa   SC4     1   0.58789E-01     0.37162E-03 ; 75almost intermediate, s=0.43
  SNa   C3      1   0.11642E-00     0.12549E-02 ; semi repulsive
  SNa   SC3     1   0.51203E-01     0.32367E-03 ; 75semi repulsive s=0.43
  SNa   C2      1   0.11642E-00     0.12549E-02 ; semi repulsive
  SNa   SC2     1   0.51203E-01     0.32367E-03 ; 75semi repulsive s=0.43
  SNa   C1      1   0.11642E-00     0.12549E-02 ; semi repulsive
  SNa   SC1     1   0.51203E-01     0.32367E-03 ; 75semi repulsive s=0.43
  SNa   Qda     1   0.24145E-00     0.26027E-02 ; supra attractive
  SNa   SQda    1   0.10620E-00     0.67132E-03 ; 75supra attractive, s=0.43
  SNa   Qd      1   0.24145E-00     0.26027E-02 ; supra attractive
  SNa   SQd     1   0.10620E-00     0.67132E-03 ; 75supra attractive, s=0.43
  SNa   Qa      1   0.19402E-00     0.20914E-02 ; almost attractive
  SNa   SQa     1   0.85338E-01     0.53946E-03 ; 75almost attractive, s=0.43
  SNa   Q0      1   0.19402E-00     0.20914E-02 ; almost attractive
  SNa   SQ0     1   0.85338E-01     0.53946E-03 ; 75almost attractive, s=0.43
  N0    SN0     1   0.15091E-00     0.16267E-02 ; intermediate 
  N0    C5      1   0.15091E-00     0.16267E-02 ; intermediate 
  N0    SC5     1   0.15091E-00     0.16267E-02 ; intermediate 
  N0    C4      1   0.15091E-00     0.16267E-02 ; intermediate 
  N0    SC4     1   0.15091E-00     0.16267E-02 ; intermediate 
  N0    C3      1   0.15091E-00     0.16267E-02 ; intermediate 
  N0    SC3     1   0.15091E-00     0.16267E-02 ; intermediate 
  N0    C2      1   0.13366E-00     0.14408E-02 ; almost intermediate 
  N0    SC2     1   0.13366E-00     0.14408E-02 ; almost intermediate 
  N0    C1      1   0.11642E-00     0.12549E-02 ; semi repulsive
  N0    SC1     1   0.11642E-00     0.12549E-02 ; semi repulsive
  N0    Qda     1   0.17246E-00     0.18590E-02 ; semi attractive
  N0    SQda    1   0.17246E-00     0.18590E-02 ; semi attractive
  N0    Qd      1   0.17246E-00     0.18590E-02 ; semi attractive
  N0    SQd     1   0.17246E-00     0.18590E-02 ; semi attractive
  N0    Qa      1   0.17246E-00     0.18590E-02 ; semi attractive
  N0    SQa     1   0.17246E-00     0.18590E-02 ; semi attractive
  N0    Q0      1   0.17246E-00     0.18590E-02 ; semi attractive
  N0    SQ0     1   0.17246E-00     0.18590E-02 ; semi attractive
  SN0   C5      1   0.15091E-00     0.16267E-02 ; intermediate 
  SN0   SC5     1   0.66375E-01     0.41957E-03 ; 75intermediate, s=0.43
  SN0   C4      1   0.15091E-00     0.16267E-02 ; intermediate 
  SN0   SC4     1   0.66375E-01     0.41957E-03 ; 75intermediate, s=0.43
  SN0   C3      1   0.15091E-00     0.16267E-02 ; intermediate 
  SN0   SC3     1   0.66375E-01     0.41957E-03 ; 75intermediate, s=0.43
  SN0   C2      1   0.13366E-00     0.14408E-02 ; almost intermediate 
  SN0   SC2     1   0.58789E-01     0.37162E-03 ; 75almost intermediate, s=0.43
  SN0   C1      1   0.11642E-00     0.12549E-02 ; semi repulsive
  SN0   SC1     1   0.51203E-01     0.32367E-03 ; 75semi repulsive s=0.43
  SN0   Qda     1   0.17246E-00     0.18590E-02 ; semi attractive
  SN0   SQda    1   0.75856E-01     0.47952E-03 ; 75semi attractive, s=0.43
  SN0   Qd      1   0.17246E-00     0.18590E-02 ; semi attractive
  SN0   SQd     1   0.75856E-01     0.47952E-03 ; 75semi attractive, s=0.43
  SN0   Qa      1   0.17246E-00     0.18590E-02 ; semi attractive
  SN0   SQa     1   0.75856E-01     0.47952E-03 ; 75semi attractive, s=0.43
  SN0   Q0      1   0.17246E-00     0.18590E-02 ; semi attractive
  SN0   SQ0     1   0.75856E-01     0.47952E-03 ; 75semi attractive, s=0.43
  C5    SC5     1   0.15091E-00     0.16267E-02 ; intermediate 
  C5    C4      1   0.15091E-00     0.16267E-02 ; intermediate 
  C5    SC4     1   0.15091E-00     0.16267E-02 ; intermediate 
  C5    C3      1   0.15091E-00     0.16267E-02 ; intermediate 
  C5    SC3     1   0.15091E-00     0.16267E-02 ; intermediate 
  C5    C2      1   0.13366E-00     0.14408E-02 ; almost intermediate 
  C5    SC2     1   0.13366E-00     0.14408E-02 ; almost intermediate 
  C5    C1      1   0.13366E-00     0.14408E-02 ; almost intermediate 
  C5    SC1     1   0.13366E-00     0.14408E-02 ; almost intermediate 
  C5    Qda     1   0.15091E-00     0.16267E-02 ; intermediate 
  C5    SQda    1   0.15091E-00     0.16267E-02 ; intermediate 
  C5    Qd      1   0.15091E-00     0.16267E-02 ; intermediate 
  C5    SQd     1   0.15091E-00     0.16267E-02 ; intermediate 
  C5    Qa      1   0.15091E-00     0.16267E-02 ; intermediate 
  C5    SQa     1   0.15091E-00     0.16267E-02 ; intermediate 
  C5    Q0      1   0.15091E-00     0.16267E-02 ; intermediate 
  C5    SQ0     1   0.15091E-00     0.16267E-02 ; intermediate 
  SC5   C4      1   0.15091E-00     0.16267E-02 ; intermediate 
  SC5   SC4     1   0.66375E-01     0.41957E-03 ; 75intermediate, s=0.43
  SC5   C3      1   0.15091E-00     0.16267E-02 ; intermediate 
  SC5   SC3     1   0.66375E-01     0.41957E-03 ; 75intermediate, s=0.43
  SC5   C2      1   0.13366E-00     0.14408E-02 ; almost intermediate 
  SC5   SC2     1   0.58789E-01     0.37162E-03 ; 75almost intermediate, s=0.43
  SC5   C1      1   0.13366E-00     0.14408E-02 ; almost intermediate 
  SC5   SC1     1   0.58789E-01     0.37162E-03 ; 75almost intermediate, s=0.43
  SC5   Qda     1   0.15091E-00     0.16267E-02 ; intermediate 
  SC5   SQda    1   0.66375E-01     0.41957E-03 ; 75intermediate, s=0.43
  SC5   Qd      1   0.15091E-00     0.16267E-02 ; intermediate 
  SC5   SQd     1   0.66375E-01     0.41957E-03 ; 75intermediate, s=0.43
  SC5   Qa      1   0.15091E-00     0.16267E-02 ; intermediate 
  SC5   SQa     1   0.66375E-01     0.41957E-03 ; 75intermediate, s=0.43
  SC5   Q0      1   0.15091E-00     0.16267E-02 ; intermediate 
  SC5   SQ0     1   0.66375E-01     0.41957E-03 ; 75intermediate, s=0.43
  C4    SC4     1   0.15091E-00     0.16267E-02 ; intermediate 
  C4    C3      1   0.15091E-00     0.16267E-02 ; intermediate 
  C4    SC3     1   0.15091E-00     0.16267E-02 ; intermediate 
  C4    C2      1   0.13366E-00     0.14408E-02 ; almost intermediate 
  C4    SC2     1   0.13366E-00     0.14408E-02 ; almost intermediate 
  C4    C1      1   0.13366E-00     0.14408E-02 ; almost intermediate 
  C4    SC1     1   0.13366E-00     0.14408E-02 ; almost intermediate 
  C4    Qda     1   0.13366E-00     0.14408E-02 ; almost intermediate 
  C4    SQda    1   0.13366E-00     0.14408E-02 ; almost intermediate 
  C4    Qd      1   0.13366E-00     0.14408E-02 ; almost intermediate 
  C4    SQd     1   0.13366E-00     0.14408E-02 ; almost intermediate 
  C4    Qa      1   0.13366E-00     0.14408E-02 ; almost intermediate 
  C4    SQa     1   0.13366E-00     0.14408E-02 ; almost intermediate 
  C4    Q0      1   0.13366E-00     0.14408E-02 ; almost intermediate 
  C4    SQ0     1   0.13366E-00     0.14408E-02 ; almost intermediate 
  SC4   C3      1   0.15091E-00     0.16267E-02 ; intermediate 
  SC4   SC3     1   0.66375E-01     0.41957E-03 ; 75intermediate, s=0.43
  SC4   C2      1   0.13366E-00     0.14408E-02 ; almost intermediate 
  SC4   SC2     1   0.58789E-01     0.37162E-03 ; 75almost intermediate, s=0.43
  SC4   C1      1   0.13366E-00     0.14408E-02 ; almost intermediate 
  SC4   SC1     1   0.58789E-01     0.37162E-03 ; 75almost intermediate, s=0.43
  SC4   Qda     1   0.13366E-00     0.14408E-02 ; almost intermediate 
  SC4   SQda    1   0.58789E-01     0.37162E-03 ; 75almost intermediate, s=0.43
  SC4   Qd      1   0.13366E-00     0.14408E-02 ; almost intermediate 
  SC4   SQd     1   0.58789E-01     0.37162E-03 ; 75almost intermediate, s=0.43
  SC4   Qa      1   0.13366E-00     0.14408E-02 ; almost intermediate 
  SC4   SQa     1   0.58789E-01     0.37162E-03 ; 75almost intermediate, s=0.43
  SC4   Q0      1   0.13366E-00     0.14408E-02 ; almost intermediate 
  SC4   SQ0     1   0.58789E-01     0.37162E-03 ; 75almost intermediate, s=0.43
  C3    SC3     1   0.15091E-00     0.16267E-02 ; intermediate 
  C3    C2      1   0.15091E-00     0.16267E-02 ; intermediate 
  C3    SC2     1   0.15091E-00     0.16267E-02 ; intermediate 
  C3    C1      1   0.15091E-00     0.16267E-02 ; intermediate 
  C3    SC1     1   0.15091E-00     0.16267E-02 ; intermediate 
  C3    Qda     1   0.11642E-00     0.12549E-02 ; semi repulsive
  C3    SQda    1   0.11642E-00     0.12549E-02 ; semi repulsive
  C3    Qd      1   0.11642E-00     0.12549E-02 ; semi repulsive
  C3    SQd     1   0.11642E-00     0.12549E-02 ; semi repulsive
  C3    Qa      1   0.11642E-00     0.12549E-02 ; semi repulsive
  C3    SQa     1   0.11642E-00     0.12549E-02 ; semi repulsive
  C3    Q0      1   0.11642E-00     0.12549E-02 ; semi repulsive
  C3    SQ0     1   0.11642E-00     0.12549E-02 ; semi repulsive
  SC3   C2      1   0.15091E-00     0.16267E-02 ; intermediate 
  SC3   SC2     1   0.66375E-01     0.41957E-03 ; 75intermediate, s=0.43
  SC3   C1      1   0.15091E-00     0.16267E-02 ; intermediate 
  SC3   SC1     1   0.66375E-01     0.41957E-03 ; 75intermediate, s=0.43
  SC3   Qda     1   0.11642E-00     0.12549E-02 ; semi repulsive
  SC3   SQda    1   0.51203E-01     0.32367E-03 ; 75semi repulsive s=0.43
  SC3   Qd      1   0.11642E-00     0.12549E-02 ; semi repulsive
  SC3   SQd     1   0.51203E-01     0.32367E-03 ; 75semi repulsive s=0.43
  SC3   Qa      1   0.11642E-00     0.12549E-02 ; semi repulsive
  SC3   SQa     1   0.51203E-01     0.32367E-03 ; 75semi repulsive s=0.43
  SC3   Q0      1   0.11642E-00     0.12549E-02 ; semi repulsive
  SC3   SQ0     1   0.51203E-01     0.32367E-03 ; 75semi repulsive s=0.43
  C2    SC2     1   0.15091E-00     0.16267E-02 ; intermediate 
  C2    C1      1   0.15091E-00     0.16267E-02 ; intermediate 
  C2    SC1     1   0.15091E-00     0.16267E-02 ; intermediate 
  C2    Qda     1   0.99167E-01     0.10690E-02 ; almost repulsive 
  C2    SQda    1   0.99167E-01     0.10690E-02 ; almost repulsive 
  C2    Qd      1   0.99167E-01     0.10690E-02 ; almost repulsive 
  C2    SQd     1   0.99167E-01     0.10690E-02 ; almost repulsive 
  C2    Qa      1   0.99167E-01     0.10690E-02 ; almost repulsive 
  C2    SQa     1   0.99167E-01     0.10690E-02 ; almost repulsive 
  C2    Q0      1   0.99167E-01     0.10690E-02 ; almost repulsive 
  C2    SQ0     1   0.99167E-01     0.10690E-02 ; almost repulsive 
  SC2   C1      1   0.15091E-00     0.16267E-02 ; intermediate 
  SC2   SC1     1   0.66375E-01     0.41957E-03 ; 75intermediate, s=0.43
  SC2   Qda     1   0.99167E-01     0.10690E-02 ; almost repulsive 
  SC2   SQda    1   0.43617E-01     0.27572E-03 ; 75almost repulsive, s=0.43
  SC2   Qd      1   0.99167E-01     0.10690E-02 ; almost repulsive 
  SC2   SQd     1   0.43617E-01     0.27572E-03 ; 75almost repulsive, s=0.43
  SC2   Qa      1   0.99167E-01     0.10690E-02 ; almost repulsive 
  SC2   SQa     1   0.43617E-01     0.27572E-03 ; 75almost repulsive, s=0.43
  SC2   Q0      1   0.99167E-01     0.10690E-02 ; almost repulsive 
  SC2   SQ0     1   0.43617E-01     0.27572E-03 ; 75almost repulsive, s=0.43
  C1    SC1     1   0.15091E-00     0.16267E-02 ; intermediate 
  C1    Qda     1   0.99167E-01     0.10690E-02 ; almost repulsive 
  C1    SQda    1   0.99167E-01     0.10690E-02 ; almost repulsive 
  C1    Qd      1   0.99167E-01     0.10690E-02 ; almost repulsive 
  C1    SQd     1   0.99167E-01     0.10690E-02 ; almost repulsive 
  C1    Qa      1   0.99167E-01     0.10690E-02 ; almost repulsive 
  C1    SQa     1   0.99167E-01     0.10690E-02 ; almost repulsive 
  C1    Q0      1   0.99167E-01     0.10690E-02 ; almost repulsive 
  C1    SQ0     1   0.99167E-01     0.10690E-02 ; almost repulsive 
  SC1   Qda     1   0.99167E-01     0.10690E-02 ; almost repulsive 
  SC1   SQda    1   0.43617E-01     0.27572E-03 ; 75almost repulsive, s=0.43
  SC1   Qd      1   0.99167E-01     0.10690E-02 ; almost repulsive 
  SC1   SQd     1   0.43617E-01     0.27572E-03 ; 75almost repulsive, s=0.43
  SC1   Qa      1   0.99167E-01     0.10690E-02 ; almost repulsive 
  SC1   SQa     1   0.43617E-01     0.27572E-03 ; 75almost repulsive, s=0.43
  SC1   Q0      1   0.99167E-01     0.10690E-02 ; almost repulsive 
  SC1   SQ0     1   0.43617E-01     0.27572E-03 ; 75almost repulsive, s=0.43
  Qda   SQda    1   0.24145E-00     0.26027E-02 ; supra attractive
  Qda   Qd      1   0.21558E-00     0.23238E-02 ; attractive 
  Qda   SQd     1   0.21558E-00     0.23238E-02 ; attractive 
  Qda   Qa      1   0.21558E-00     0.23238E-02 ; attractive 
  Qda   SQa     1   0.21558E-00     0.23238E-02 ; attractive 
  Qda   Q0      1   0.15091E-00     0.16267E-02 ; intermediate 
  Qda   SQ0     1   0.15091E-00     0.16267E-02 ; intermediate 
  SQda  Qd      1   0.21558E-00     0.23238E-02 ; attractive 
  SQda  SQd     1   0.94820E-01     0.59939E-03 ; 75attractive, s=0.43
  SQda  Qa      1   0.21558E-00     0.23238E-02 ; attractive 
  SQda  SQa     1   0.94820E-01     0.59939E-03 ; 75attractive, s=0.43
  SQda  Q0      1   0.15091E-00     0.16267E-02 ; intermediate 
  SQda  SQ0     1   0.66375E-01     0.41957E-03 ; 75intermediate, s=0.43
  Qd    SQd     1   0.15091E-00     0.16267E-02 ; intermediate 
  Qd    Qa      1   0.17246E-00     0.18590E-02 ; semi attractive
  Qd    SQa     1   0.17246E-00     0.18590E-02 ; semi attractive
  Qd    Q0      1   0.99167E-01     0.10690E-02 ; almost repulsive 
  Qd    SQ0     1   0.99167E-01     0.10690E-02 ; almost repulsive 
  SQd   Qa      1   0.17246E-00     0.18590E-02 ; semi attractive
  SQd   SQa     1   0.75856E-01     0.47952E-03 ; 75semi attractive, s=0.43
  SQd   Q0      1   0.99167E-01     0.10690E-02 ; almost repulsive 
  SQd   SQ0     1   0.43617E-01     0.27572E-03 ; 75almost repulsive, s=0.43
  Qa    SQa     1   0.15091E-00     0.16267E-02 ; intermediate 
  Qa    Q0      1   0.99167E-01     0.10690E-02 ; almost repulsive 
  Qa    SQ0     1   0.99167E-01     0.10690E-02 ; almost repulsive 
  SQa   Q0      1   0.99167E-01     0.10690E-02 ; almost repulsive 
  SQa   SQ0     1   0.43617E-01     0.27572E-03 ; 75almost repulsive, s=0.43
  Q0    SQ0     1   0.15091E-00     0.16267E-02 ; intermediate 
; cross interactions with polarizable water
  POL   P5      1   0.22937E-00     0.24725E-02 ; supra attractive 95%
  POL   SP5     1   0.22937E-00     0.24725E-02 ; supra attractive 95%
  POL   P4      1   0.20480E-00     0.22076E-02 ; attractive 95%
  POL   SP4     1   0.20480E-00     0.22076E-02 ; attractive 95%
  POL   P3      1   0.20480E-00     0.22076E-02 ; attractive 95%
  POL   SP3     1   0.20480E-00     0.22076E-02 ; attractive 95%
  POL   P2      1   0.18432E-00     0.19868E-02 ; almost attractive 95%
  POL   SP2     1   0.18432E-00     0.19868E-02 ; almost attractive 95%
  POL   P1      1   0.18432E-00     0.19868E-02 ; almost attractive 95%
  POL   SP1     1   0.18432E-00     0.19868E-02 ; almost attractive 95%
  POL   Nda     1   0.16384E-00     0.17660E-02 ; semi attractive 95%
  POL   SNda    1   0.16384E-00     0.17660E-02 ; semi attractive 95%
  POL   Nd      1   0.16384E-00     0.17660E-02 ; semi attractive 95%
  POL   SNd     1   0.16384E-00     0.17660E-02 ; semi attractive 95%
  POL   Na      1   0.16384E-00     0.17660E-02 ; semi attractive 95%
  POL   SNa     1   0.16384E-00     0.17660E-02 ; semi attractive 95%
  POL   N0      1   0.14336E-00     0.15454E-02 ; intermediate 95%
  POL   SN0     1   0.14336E-00     0.15454E-02 ; intermediate 95%
  POL   C5      1   0.12698E-00     0.13688E-02 ; almost intermediate 95%
  POL   SC5     1   0.12698E-00     0.13688E-02 ; almost intermediate 95%
  POL   C4      1   0.11060E-00     0.11922E-02 ; semi repulsive 95%
  POL   SC4     1   0.11060E-00     0.11922E-02 ; semi repulsive 95%
  POL   C3      1   0.11060E-00     0.11922E-02 ; semi repulsive 95%
  POL   SC3     1   0.11060E-00     0.11922E-02 ; semi repulsive 95%
  POL   C2      1   0.94209E-01     0.10156E-02 ; almost repulsive 95%
  POL   SC2     1   0.94209E-01     0.10156E-02 ; almost repulsive 95%
  POL   C1      1   0.81921E-01     0.88305E-03 ; repulsive 95%
  POL   SC1     1   0.81921E-01     0.88305E-03 ; repulsive 95%
  POL   Qda     1   0.24145E-00     0.26027E-02 ; supra attractive
  POL   SQda    1   0.24145E-00     0.26027E-02 ; supra attractive
  POL   Qd      1   0.21558E-00     0.23238E-02 ; attractive 
  POL   SQd     1   0.21558E-00     0.23238E-02 ; attractive 
  POL   Qa      1   0.21558E-00     0.23238E-02 ; attractive 
  POL   SQa     1   0.21558E-00     0.23238E-02 ; attractive 
  POL   Q0      1   0.19402E-00     0.20914E-02 ; almost attractive
  POL   SQ0     1   0.19402E-00     0.20914E-02 ; almost attractive
  D     P5      1   0.00000E-00     0.00000E-00 ; no LJ interaction
  D     SP5     1   0.00000E-00     0.00000E-00 ; no LJ interaction
  D     P4      1   0.00000E-00     0.00000E-00 ; no LJ interaction
  D     SP4     1   0.00000E-00     0.00000E-00 ; no LJ interaction
  D     P3      1   0.00000E-00     0.00000E-00 ; no LJ interaction
  D     SP3     1   0.00000E-00     0.00000E-00 ; no LJ interaction
  D     P2      1   0.00000E-00     0.00000E-00 ; no LJ interaction
  D     SP2     1   0.00000E-00     0.00000E-00 ; no LJ interaction
  D     P1      1   0.00000E-00     0.00000E-00 ; no LJ interaction
  D     SP1     1   0.00000E-00     0.00000E-00 ; no LJ interaction
  D     Nda     1   0.00000E-00     0.00000E-00 ; no LJ interaction
  D     SNda    1   0.00000E-00     0.00000E-00 ; no LJ interaction
  D     Nd      1   0.00000E-00     0.00000E-00 ; no LJ interaction
  D     SNd     1   0.00000E-00     0.00000E-00 ; no LJ interaction
  D     Na      1   0.00000E-00     0.00000E-00 ; no LJ interaction
  D     SNa     1   0.00000E-00     0.00000E-00 ; no LJ interaction
  D     N0      1   0.00000E-00     0.00000E-00 ; no LJ interaction
  D     SN0     1   0.00000E-00     0.00000E-00 ; no LJ interaction
  D     C5      1   0.00000E-00     0.00000E-00 ; no LJ interaction
  D     SC5     1   0.00000E-00     0.00000E-00 ; no LJ interaction
  D     C4      1   0.00000E-00     0.00000E-00 ; no LJ interaction
  D     SC4     1   0.00000E-00     0.00000E-00 ; no LJ interaction
  D     C3      1   0.00000E-00     0.00000E-00 ; no LJ interaction
  D     SC3     1   0.00000E-00     0.00000E-00 ; no LJ interaction
  D     C2      1   0.00000E-00     0.00000E-00 ; no LJ interaction
  D     SC2     1   0.00000E-00     0.00000E-00 ; no LJ interaction
  D     C1      1   0.00000E-00     0.00000E-00 ; no LJ interaction
  D     SC1     1   0.00000E-00     0.00000E-00 ; no LJ interaction
  D     Qda     1   0.00000E-00     0.00000E-00 ; no LJ interaction
  D     SQda    1   0.00000E-00     0.00000E-00 ; no LJ interaction
  D     Qd      1   0.00000E-00     0.00000E-00 ; no LJ interaction
  D     SQd     1   0.00000E-00     0.00000E-00 ; no LJ interaction
  D     Qa      1   0.00000E-00     0.00000E-00 ; no LJ interaction
  D     SQa     1   0.00000E-00     0.00000E-00 ; no LJ interaction
  D     Q0      1   0.00000E-00     0.00000E-00 ; no LJ interaction
  D     SQ0     1   0.00000E-00     0.00000E-00 ; no LJ interaction


; topology section

;;;;;; POLARIZABLE WATER

[ moleculetype ]
; molname       nrexcl
PW              1

[ atoms ]
;id type resnr residu atom cgnr   charge
 1   POL   1    PW     W    1      0
 2   D     1    PW     WP   1      0.46
 3   D     1    PW     WM   1     -0.46

[constraints]
;  i     j   funct   length
   1     2    1       0.14
   1     3    1       0.14

; for minimization purposes constraints might be replaced by stiff bonds:
;
;[bonds]
;  i     j   funct   length   force const.
;   1     2    1       0.14    50000
;   1     3    1       0.14    50000

[angles]
;   i    j   k   funct  angle    fc
    2    1   3    2     0.0     4.2

[exclusions]
   1     2  3
   2     3
