# Supplementary material for: Scalable Constant pH Molecular Dynamics in GROMACS
Source: J Chem Theory Comput. 2022 Sep 21;18(10):6148–60. doi: 10.1021/acs.jctc.2c00516 (PMC9558312; doi:10.1021/acs.jctc.2c00516)
Supplement: Supplementary file 1 — ct2c00516_si_001.zip [file ct2c00516_si_001.zip › SI_constant_ph_gromacs/input_MARTINI/triGlu/eq.gro]

Martini triGlu in water
 2849
    1ALA     BB    1   2.746   2.511   1.822
    2GLU     BB    2   2.570   2.606   2.046
    2GLU    SC1    3   2.186   2.665   2.039
    3ALA     BB    4   2.507   2.342   2.303
    4PW       W    5   2.378   0.152   2.960
    4PW      WP    6   2.412   0.042   2.882
    4PW      WM    7   2.293   0.250   3.014
    5PW       W    8   0.040   4.032   3.174
    5PW      WP    9   0.015   4.164   3.134
    5PW      WM   10   0.028   4.091   3.300
    6PW       W   11   3.191   2.621   0.244
    6PW      WP   12   3.239   2.651   0.372
    6PW      WM   13   3.107   2.551   0.155
    7PW       W   14   2.115   2.327   2.798
    7PW      WP   15   2.012   2.233   2.810
    7PW      WM   16   2.085   2.422   2.700
    8PW       W   17   4.353   2.463   2.023
    8PW      WP   18   4.405   2.589   2.054
    8PW      WM   19   4.284   2.490   1.905
    9PW       W   20   1.015   3.526   2.654
    9PW      WP   21   1.101   3.623   2.601
    9PW      WM   22   1.045   3.642   2.727
   10PW       W   23   4.233   1.454   1.368
   10PW      WP   24   4.339   1.366   1.395
   10PW      WM   25   4.119   1.408   1.301
   11PW       W   26   1.387   1.382   2.745
   11PW      WP   27   1.385   1.468   2.856
   11PW      WM   28   1.298   1.388   2.638
   12PW       W   29   1.475   1.356   1.463
   12PW      WP   30   1.532   1.244   1.525
   12PW      WM   31   1.443   1.426   1.580
   13PW       W   32   0.818   0.269   1.889
   13PW      WP   33   0.698   0.299   1.956
   13PW      WM   34   0.846   0.238   1.756
   14PW       W   35   0.973   0.357   1.444
   14PW      WP   36   0.954   0.351   1.583
   14PW      WM   37   0.893   0.458   1.391
   15PW       W   38   2.674   3.189   4.295
   15PW      WP   39   2.800   3.237   4.257
   15PW      WM   40   2.696   3.079   4.378
   16PW       W   41   3.717   3.092   1.091
   16PW      WP   42   3.580   3.110   1.110
   16PW      WM   43   3.844   3.036   1.072
   17PW       W   44   1.247   3.109   2.516
   17PW      WP   45   1.137   3.071   2.593
   17PW      WM   46   1.242   3.058   2.386
   18PW       W   47   4.094   4.325   0.982
   18PW      WP   48   3.986   4.407   0.947
   18PW      WM   49   4.158   4.275   1.096
   19PW       W   50   0.947   3.688   1.794
   19PW      WP   51   0.867   3.802   1.809
   19PW      WM   52   1.046   3.634   1.711
   20PW       W   53   0.676   3.300   4.123
   20PW      WP   54   0.619   3.178   4.160
   20PW      WM   55   0.741   3.303   4.000
   21PW       W   56   4.253   3.635   2.642
   21PW      WP   57   4.195   3.666   2.518
   21PW      WM   58   4.229   3.772   2.654
   22PW       W   59   1.997   2.302   4.333
   22PW      WP   60   1.999   2.278   4.471
   22PW      WM   61   2.065   2.385   4.244
   23PW       W   62   1.309   4.684   4.570
   23PW      WP   63   1.416   4.775   4.572
   23PW      WM   64   1.349   4.567   4.504
   24PW       W   65   2.646   1.348   2.394
   24PW      WP   66   2.673   1.310   2.526
   24PW      WM   67   2.583   1.471   2.372
   25PW       W   68   1.571   0.011   1.492
   25PW      WP   69   1.647  -0.088   1.556
   25PW      WM   70   1.448  -0.052   1.512
   26PW       W   71   2.500   2.096   1.817
   26PW      WP   72   2.422   2.003   1.746
   26PW      WM   73   2.636   2.071   1.839
   27PW       W   74   0.495   1.005   3.245
   27PW      WP   75   0.395   1.066   3.168
   27PW      WM   76   0.390   0.916   3.267
   28PW       W   77   1.565   2.933   3.254
   28PW      WP   78   1.662   2.999   3.178
   28PW      WM   79   1.427   2.950   3.240
   29PW       W   80   1.134   1.047   0.093
   29PW      WP   81   1.241   0.957   0.100
   29PW      WM   82   1.174   1.096  -0.032
   30PW       W   83   3.770   3.563   2.755
   30PW      WP   84   3.808   3.439   2.704
   30PW      WM   85   3.890   3.555   2.826
   31PW       W   86   3.617   0.621   3.695
   31PW      WP   87   3.518   0.612   3.597
   31PW      WM   88   3.588   0.683   3.573
   32PW       W   89   2.711   1.906   2.739
   32PW      WP   90   2.660   1.934   2.611
   32PW      WM   91   2.781   1.942   2.854
   33PW       W   92   0.686   0.724   4.239
   33PW      WP   93   0.661   0.589   4.210
   33PW      WM   94   0.739   0.845   4.194
   34PW       W   95   0.127   2.271   3.873
   34PW      WP   96   0.237   2.187   3.896
   34PW      WM   97   0.017   2.248   3.790
   35PW       W   98   0.879   1.761   3.968
   35PW      WP   99   0.898   1.815   4.096
   35PW      WM  100   0.754   1.699   3.960
   36PW       W  101   3.905   3.110   0.490
   36PW      WP  102   3.962   3.165   0.374
   36PW      WM  103   3.784   3.065   0.544
   37PW       W  104   2.108   4.701   1.136
   37PW      WP  105   2.201   4.806   1.133
   37PW      WM  106   2.022   4.630   1.221
   38PW       W  107   1.056   0.101   3.130
   38PW      WP  108   1.068   0.125   3.268
   38PW      WM  109   1.143   0.115   3.022
   39PW       W  110   3.138   3.482   3.428
   39PW      WP  111   3.162   3.618   3.402
   39PW      WM  112   3.226   3.482   3.537
   40PW       W  113   1.482   3.676   3.846
   40PW      WP  114   1.547   3.798   3.821
   40PW      WM  115   1.495   3.568   3.759
   41PW       W  116   0.094   4.123   4.005
   41PW      WP  117   0.228   4.162   4.016
   41PW      WM  118   0.143   4.032   3.911
   42PW       W  119   0.775   1.157   2.819
   42PW      WP  120   0.857   1.264   2.857
   42PW      WM  121   0.759   1.090   2.697
   43PW       W  122   2.370   4.283   1.845
   43PW      WP  123   2.443   4.402   1.853
   43PW      WM  124   2.278   4.225   1.934
   44PW       W  125   0.840   2.273   2.264
   44PW      WP  126   0.895   2.398   2.297
   44PW      WM  127   0.728   2.355   2.247
   45PW       W  128   0.551   3.306   3.540
   45PW      WP  129   0.613   3.420   3.595
   45PW      WM  130   0.467   3.228   3.620
   46PW       W  131   0.238   4.612   1.921
   46PW      WP  132   0.240   4.752   1.922
   46PW      WM  133   0.122   4.612   1.999
   47PW       W  134   3.530   3.614   3.204
   47PW      WP  135   3.616   3.514   3.156
   47PW      WM  136   3.426   3.587   3.115
   48PW       W  137   0.610   2.757   3.959
   48PW      WP  138   0.658   2.864   3.884
   48PW      WM  139   0.519   2.864   3.959
   49PW       W  140   3.534   2.771   3.174
   49PW      WP  141   3.445   2.698   3.254
   49PW      WM  142   3.652   2.844   3.190
   50PW       W  143   1.570   2.103   3.409
   50PW      WP  144   1.703   2.145   3.414
   50PW      WM  145   1.553   2.059   3.541
   51PW       W  146   2.841   3.029   0.017
   51PW      WP  147   2.981   3.020   0.018
   51PW      WM  148   2.773   3.100   0.117
   52PW       W  149   0.094   2.067   2.606
   52PW      WP  150   0.014   1.984   2.685
   52PW      WM  151   0.176   2.007   2.702
   53PW       W  152   2.631   4.757   1.166
   53PW      WP  153   2.719   4.865   1.170
   53PW      WM  154   2.497   4.724   1.189
   54PW       W  155   3.952   1.744   2.284
   54PW      WP  156   4.003   1.685   2.400
   54PW      WM  157   3.951   1.825   2.170
   55PW       W  158   2.891   3.229   1.353
   55PW      WP  159   2.851   3.324   1.448
   55PW      WM  160   3.007   3.190   1.285
   56PW       W  161   3.260   3.006   4.615
   56PW      WP  162   3.230   3.090   4.507
   56PW      WM  163   3.148   3.017   4.698
   57PW       W  164   0.165   1.842   1.408
   57PW      WP  165   0.055   1.897   1.342
   57PW      WM  166   0.169   1.703   1.392
   58PW       W  167   2.940   2.551   0.914
   58PW      WP  168   3.051   2.503   0.985
   58PW      WM  169   2.947   2.535   0.775
   59PW       W  170   3.219   2.229   0.603
   59PW      WP  171   3.147   2.340   0.647
   59PW      WM  172   3.167   2.115   0.667
   60PW       W  173   4.138   3.485   0.190
   60PW      WP  174   4.239   3.495   0.093
   60PW      WM  175   4.069   3.381   0.253
   61PW       W  176   2.301   0.637   1.736
   61PW      WP  177   2.310   0.731   1.633
   61PW      WM  178   2.339   0.579   1.858
   62PW       W  179   1.641   3.499   1.136
   62PW      WP  180   1.586   3.606   1.064
   62PW      WM  181   1.556   3.405   1.194
   63PW       W  182   3.259   4.045   3.034
   63PW      WP  183   3.338   4.011   2.924
   63PW      WM  184   3.156   4.050   2.940
   64PW       W  185   0.627   1.460   3.555
   64PW      WP  186   0.617   1.529   3.433
   64PW      WM  187   0.720   1.521   3.641
   65PW       W  188   1.006   0.671   2.009
   65PW      WP  189   1.136   0.677   2.060
   65PW      WM  190   1.026   0.806   1.979
   66PW       W  191   0.360   3.527   0.344
   66PW      WP  192   0.344   3.662   0.378
   66PW      WM  193   0.469   3.558   0.427
   67PW       W  194   3.771   1.795   0.110
   67PW      WP  195   3.869   1.735   0.030
   67PW      WM  196   3.797   1.911   0.036
   68PW       W  197   0.134   1.424   1.694
   68PW      WP  198   0.090   1.554   1.668
   68PW      WM  199   0.139   1.417   1.554
   69PW       W  200   0.470   0.074   1.522
   69PW      WP  201   0.501   0.204   1.479
   69PW      WM  202   0.525  -0.009   1.619
   70PW       W  203   3.743   2.119   0.502
   70PW      WP  204   3.744   2.259   0.518
   70PW      WM  205   3.846   2.106   0.409
   71PW       W  206   0.442   3.720   3.116
   71PW      WP  207   0.431   3.836   3.038
   71PW      WM  208   0.543   3.629   3.081
   72PW       W  209   4.405   1.199   0.485
   72PW      WP  210   4.375   1.062   0.489
   72PW      WM  211   4.521   1.272   0.512
   73PW       W  212   3.359   2.066   3.274
   73PW      WP  213   3.460   2.149   3.325
   73PW      WM  214   3.400   1.940   3.229
   74PW       W  215   3.194   4.302   1.951
   74PW      WP  216   3.120   4.194   2.002
   74PW      WM  217   3.235   4.339   1.822
   75PW       W  218   0.624   2.866   3.361
   75PW      WP  219   0.723   2.782   3.413
   75PW      WM  220   0.557   2.762   3.427
   76PW       W  221   2.802   4.517   0.428
   76PW      WP  222   2.847   4.587   0.540
   76PW      WM  223   2.734   4.458   0.536
   77PW       W  224   3.183   2.983   3.758
   77PW      WP  225   3.100   3.096   3.769
   77PW      WM  226   3.127   2.927   3.873
   78PW       W  227   0.213   1.175   3.681
   78PW      WP  228   0.077   1.204   3.697
   78PW      WM  229   0.291   1.065   3.642
   79PW       W  230   1.290   4.718   3.604
   79PW      WP  231   1.398   4.749   3.687
   79PW      WM  232   1.285   4.758   3.470
   80PW       W  233   0.458   4.532   0.198
   80PW      WP  234   0.376   4.494   0.305
   80PW      WM  235   0.466   4.631   0.099
   81PW       W  236   0.681   4.600   1.132
   81PW      WP  237   0.766   4.528   1.047
   81PW      WM  238   0.803   4.556   1.185
   82PW       W  239   2.701   0.132   4.355
   82PW      WP  240   2.762   0.071   4.244
   82PW      WM  241   2.791   0.161   4.458
   83PW       W  242   0.040   0.374   4.122
   83PW      WP  243  -0.041   0.275   4.180
   83PW      WM  244   0.045   0.355   3.984
   84PW       W  245   2.170   4.238   0.570
   84PW      WP  246   2.091   4.343   0.620
   84PW      WM  247   2.145   4.121   0.641
   85PW       W  248   3.473   1.694   4.504
   85PW      WP  249   3.430   1.563   4.483
   85PW      WM  250   3.394   1.793   4.444
   86PW       W  251   4.585   4.258   1.761
   86PW      WP  252   4.592   4.389   1.713
   86PW      WM  253   4.640   4.157   1.841
   87PW       W  254   2.645   3.886   1.901
   87PW      WP  255   2.781   3.898   1.869
   87PW      WM  256   2.694   3.941   1.782
   88PW       W  257   1.119   3.829   4.772
   88PW      WP  258   1.213   3.785   4.866
   88PW      WM  259   1.214   3.778   4.683
   89PW       W  260   0.701   3.742   3.512
   89PW      WP  261   0.836   3.768   3.539
   89PW      WM  262   0.596   3.649   3.526
   90PW       W  263   4.714   3.363   1.649
   90PW      WP  264   4.632   3.278   1.573
   90PW      WM  265   4.780   3.380   1.527
   91PW       W  266   1.447   4.618   0.543
   91PW      WP  267   1.500   4.493   0.574
   91PW      WM  268   1.500   4.741   0.502
   92PW       W  269   1.361   0.406   2.842
   92PW      WP  270   1.242   0.472   2.812
   92PW      WM  271   1.285   0.319   2.763
   93PW       W  272   4.225   3.320   3.716
   93PW      WP  273   4.276   3.425   3.639
   93PW      WM  274   4.086   3.314   3.696
   94PW       W  275   1.189   2.165   3.721
   94PW      WP  276   1.304   2.148   3.643
   94PW      WM  277   1.287   2.265   3.725
   95PW       W  278   1.667   1.290   3.431
   95PW      WP  279   1.716   1.313   3.560
   95PW      WM  280   1.797   1.238   3.438
   96PW       W  281   2.654   1.314   1.758
   96PW      WP  282   2.783   1.266   1.783
   96PW      WM  283   2.568   1.212   1.802
   97PW       W  284   4.417   4.278   2.540
   97PW      WP  285   4.444   4.268   2.677
   97PW      WM  286   4.465   4.158   2.488
   98PW       W  287   1.048   0.671   4.548
   98PW      WP  288   0.986   0.765   4.630
   98PW      WM  289   1.166   0.739   4.517
   99PW       W  290   2.513   1.991   3.496
   99PW      WP  291   2.610   2.092   3.505
   99PW      WM  292   2.526   1.962   3.632
  100PW       W  293   2.260   3.981   4.204
  100PW      WP  294   2.186   3.870   4.247
  100PW      WM  295   2.313   4.035   4.086
  101PW       W  296   0.123   4.419   2.374
  101PW      WP  297   0.175   4.295   2.336
  101PW      WM  298   0.137   4.398   2.512
  102PW       W  299   4.747   2.271   1.639
  102PW      WP  300   4.619   2.219   1.664
  102PW      WM  301   4.657   2.377   1.623
  103PW       W  302   4.027   1.258   1.849
  103PW      WP  303   4.111   1.365   1.880
  103PW      WM  304   4.077   1.138   1.798
  104PW       W  305   1.929   3.694   2.864
  104PW      WP  306   2.069   3.686   2.871
  104PW      WM  307   1.984   3.816   2.906
  105PW       W  308   3.254   3.127   1.102
  105PW      WP  309   3.173   3.053   1.189
  105PW      WM  310   3.378   3.076   1.143
  106PW       W  311   1.382   0.670   0.153
  106PW      WP  312   1.399   0.571   0.251
  106PW      WM  313   1.281   0.767   0.148
  107PW       W  314   2.003   4.135   1.165
  107PW      WP  315   2.028   4.024   1.246
  107PW      WM  316   1.972   4.256   1.229
  108PW       W  317   2.835   0.919   2.102
  108PW      WP  318   2.757   0.806   2.134
  108PW      WM  319   2.969   0.957   2.087
  109PW       W  320   3.315   3.702   0.514
  109PW      WP  321   3.439   3.650   0.553
  109PW      WM  322   3.348   3.596   0.600
  110PW       W  323   3.958   2.461   1.191
  110PW      WP  324   4.093   2.491   1.209
  110PW      WM  325   3.877   2.352   1.156
  111PW       W  326   4.196   2.546   2.528
  111PW      WP  327   4.286   2.493   2.621
  111PW      WM  328   4.176   2.419   2.474
  112PW       W  329   3.112   4.190   0.133
  112PW      WP  330   2.996   4.129   0.181
  112PW      WM  331   3.067   4.322   0.142
  113PW       W  332   4.325   0.353   4.279
  113PW      WP  333   4.189   0.355   4.310
  113PW      WM  334   4.395   0.347   4.158
  114PW       W  335   3.615   4.338   1.174
  114PW      WP  336   3.563   4.237   1.092
  114PW      WM  337   3.663   4.293   1.297
  115PW       W  338   0.548   0.868   3.707
  115PW      WP  339   0.423   0.922   3.673
  115PW      WM  340   0.624   0.757   3.744
  116PW       W  341   0.247   4.754   2.926
  116PW      WP  342   0.272   4.630   2.986
  116PW      WM  343   0.346   4.844   2.965
  117PW       W  344   1.843   4.124   1.873
  117PW      WP  345   1.879   4.252   1.828
  117PW      WM  346   1.830   4.029   1.975
  118PW       W  347   4.720   4.272   0.966
  118PW      WP  348   4.634   4.163   0.982
  118PW      WM  349   4.816   4.178   0.925
  119PW       W  350   4.469   0.799   1.508
  119PW      WP  351   4.349   0.789   1.437
  119PW      WM  352   4.424   0.855   1.388
  120PW       W  353   2.691   0.362   1.717
  120PW      WP  354   2.763   0.439   1.625
  120PW      WM  355   2.690   0.223   1.698
  121PW       W  356   3.949   0.949   0.362
  121PW      WP  357   3.900   1.033   0.462
  121PW      WM  358   3.965   1.088   0.370
  122PW       W  359   3.989   0.751   2.061
  122PW      WP  360   3.954   0.873   2.002
  122PW      WM  361   4.025   0.711   1.931
  123PW       W  362   1.125   3.232   1.630
  123PW      WP  363   1.060   3.109   1.643
  123PW      WM  364   1.210   3.140   1.693
  124PW       W  365   1.407   0.890   3.658
  124PW      WP  366   1.388   0.926   3.792
  124PW      WM  367   1.324   0.990   3.607
  125PW       W  368   3.273   1.521   3.090
  125PW      WP  369   3.319   1.488   3.218
  125PW      WM  370   3.137   1.526   3.056
  126PW       W  371   4.112   2.939   0.893
  126PW      WP  372   4.033   2.976   1.002
  126PW      WM  373   4.232   2.900   0.834
  127PW       W  374   4.489   0.866   1.979
  127PW      WP  375   4.484   0.906   2.113
  127PW      WM  376   4.490   0.960   1.876
  128PW       W  377   0.190   4.467   0.573
  128PW      WP  378   0.275   4.548   0.650
  128PW      WM  379   0.277   4.453   0.463
  129PW       W  380   1.065   2.127   0.783
  129PW      WP  381   1.092   2.213   0.676
  129PW      WM  382   0.978   2.050   0.705
  130PW       W  383   0.175   0.673   2.241
  130PW      WP  384   0.294   0.689   2.314
  130PW      WM  385   0.234   0.607   2.133
  131PW       W  386   4.105   3.008   2.833
  131PW      WP  387   4.124   2.901   2.922
  131PW      WM  388   4.225   3.077   2.855
  132PW       W  389   0.147   2.318   3.092
  132PW      WP  390   0.107   2.402   3.196
  132PW      WM  391   0.264   2.288   3.162
  133PW       W  392   1.779   1.716   1.584
  133PW      WP  393   1.791   1.587   1.639
  133PW      WM  394   1.857   1.640   1.496
  134PW       W  395   0.473   0.211   0.086
  134PW      WP  396   0.410   0.320   0.026
  134PW      WM  397   0.430   0.273  -0.031
  135PW       W  398   3.142   0.889   4.640
  135PW      WP  399   3.009   0.883   4.683
  135PW      WM  400   3.111   0.802   4.535
  136PW       W  401   1.646   4.215   0.603
  136PW      WP  402   1.668   4.165   0.474
  136PW      WM  403   1.579   4.338   0.606
  137PW       W  404   3.253   1.305   4.267
  137PW      WP  405   3.189   1.196   4.206
  137PW      WM  406   3.251   1.385   4.381
  138PW       W  407   2.496   4.160   3.208
  138PW      WP  408   2.595   4.061   3.221
  138PW      WM  409   2.387   4.151   3.121
  139PW       W  410   3.918   3.549   2.310
  139PW      WP  411   3.794   3.581   2.368
  139PW      WM  412   3.972   3.649   2.391
  140PW       W  413   2.945   3.975   2.360
  140PW      WP  414   2.959   4.048   2.480
  140PW      WM  415   2.967   4.078   2.267
  141PW       W  416   2.096   3.688   4.518
  141PW      WP  417   2.049   3.819   4.533
  141PW      WM  418   2.168   3.773   4.432
  142PW       W  419   1.690   2.434   3.040
  142PW      WP  420   1.608   2.341   3.104
  142PW      WM  421   1.782   2.406   3.142
  143PW       W  422   1.530   3.597   1.763
  143PW      WP  423   1.391   3.586   1.744
  143PW      WM  424   1.573   3.646   1.639
  144PW       W  425   0.309   0.613   2.931
  144PW      WP  426   0.246   0.728   2.978
  144PW      WM  427   0.209   0.515   2.921
  145PW       W  428   4.384   4.013   1.235
  145PW      WP  429   4.313   4.100   1.151
  145PW      WM  430   4.413   3.970   1.365
  146PW       W  431   2.092   0.162   4.707
  146PW      WP  432   2.084   0.289   4.767
  146PW      WM  433   2.214   0.211   4.754
  147PW       W  434   0.646   4.258   2.286
  147PW      WP  435   0.697   4.299   2.163
  147PW      WM  436   0.698   4.129   2.266
  148PW       W  437   2.414   0.406   1.236
  148PW      WP  438   2.362   0.484   1.340
  148PW      WM  439   2.326   0.301   1.268
  149PW       W  440   3.305   3.545   2.371
  149PW      WP  441   3.287   3.474   2.252
  149PW      WM  442   3.345   3.639   2.275
  150PW       W  443   4.351   4.555   3.837
  150PW      WP  444   4.329   4.642   3.729
  150PW      WM  445   4.430   4.575   3.951
  151PW       W  446   1.153   1.109   1.912
  151PW      WP  447   1.082   1.007   1.975
  151PW      WM  448   1.102   1.206   1.825
  152PW       W  449   4.127   2.165   0.768
  152PW      WP  450   4.096   2.036   0.812
  152PW      WM  451   4.200   2.177   0.649
  153PW       W  452   2.278   1.667   4.274
  153PW      WP  453   2.173   1.650   4.182
  153PW      WM  454   2.307   1.550   4.203
  154PW       W  455   2.598   0.323   3.375
  154PW      WP  456   2.608   0.421   3.277
  154PW      WM  457   2.713   0.252   3.412
  155PW       W  458   3.242   0.129   2.461
  155PW      WP  459   3.266   0.249   2.529
  155PW      WM  460   3.115   0.090   2.416
  156PW       W  461   0.601   1.601   4.495
  156PW      WP  462   0.621   1.474   4.440
  156PW      WM  463   0.468   1.636   4.468
  157PW       W  464   0.642   1.650   1.411
  157PW      WP  465   0.752   1.618   1.493
  157PW      WM  466   0.639   1.568   1.298
  158PW       W  467   0.822   0.012   3.532
  158PW      WP  468   0.712  -0.072   3.551
  158PW      WM  469   0.891   0.070   3.425
  159PW       W  470   1.983   2.281   2.342
  159PW      WP  471   1.962   2.343   2.465
  159PW      WM  472   1.963   2.150   2.387
  160PW       W  473   4.705   2.447   2.330
  160PW      WP  474   4.821   2.502   2.275
  160PW      WM  475   4.725   2.522   2.447
  161PW       W  476   0.144   4.718   1.115
  161PW      WP  477   0.043   4.807   1.153
  161PW      WM  478   0.250   4.759   1.034
  162PW       W  479   4.489   0.172   1.184
  162PW      WP  480   4.479   0.218   1.052
  162PW      WM  481   4.530   0.039   1.168
  163PW       W  482   2.971   2.076   1.911
  163PW      WP  483   2.831   2.075   1.901
  163PW      WM  484   3.108   2.083   1.884
  164PW       W  485   1.176   4.122   0.569
  164PW      WP  486   1.253   4.030   0.496
  164PW      WM  487   1.047   4.138   0.621
  165PW       W  488   3.790   4.255   4.265
  165PW      WP  489   3.715   4.369   4.293
  165PW      WM  490   3.896   4.339   4.301
  166PW       W  491   2.082   2.710   3.248
  166PW      WP  492   2.008   2.727   3.365
  166PW      WM  493   2.142   2.780   3.142
  167PW       W  494   0.401   0.973   2.637
  167PW      WP  495   0.521   1.045   2.640
  167PW      WM  496   0.424   0.856   2.563
  168PW       W  497   2.087   4.504   3.443
  168PW      WP  498   2.024   4.393   3.385
  168PW      WM  499   2.226   4.492   3.450
  169PW       W  500   0.009   3.296   0.870
  169PW      WP  501   0.032   3.160   0.894
  169PW      WM  502   0.005   3.225   0.749
  170PW       W  503   3.353   0.598   3.329
  170PW      WP  504   3.326   0.727   3.281
  170PW      WM  505   3.410   0.610   3.456
  171PW       W  506   2.940   3.333   2.194
  171PW      WP  507   2.803   3.357   2.216
  171PW      WM  508   3.042   3.424   2.164
  172PW       W  509   0.102   1.450   1.207
  172PW      WP  510   0.081   1.497   1.337
  172PW      WM  511   0.008   1.354   1.169
  173PW       W  512   4.466   1.098   1.106
  173PW      WP  513   4.571   1.020   1.155
  173PW      WM  514   4.358   1.113   1.017
  174PW       W  515   1.541   2.367   2.574
  174PW      WP  516   1.483   2.491   2.545
  174PW      WM  517   1.520   2.326   2.706
  175PW       W  518   3.556   2.588   4.646
  175PW      WP  519   3.536   2.633   4.777
  175PW      WM  520   3.564   2.710   4.576
  176PW       W  521   1.012   1.928   4.382
  176PW      WP  522   0.875   1.943   4.408
  176PW      WM  523   0.974   1.897   4.250
  177PW       W  524   1.713   2.912   4.105
  177PW      WP  525   1.698   2.784   4.050
  177PW      WM  526   1.835   2.980   4.107
  178PW       W  527   4.565   2.706   3.217
  178PW      WP  528   4.499   2.664   3.333
  178PW      WM  529   4.501   2.800   3.135
  179PW       W  530   1.947   2.677   1.142
  179PW      WP  531   2.031   2.773   1.200
  179PW      WM  532   2.015   2.666   1.020
  180PW       W  533   1.885   0.243   2.795
  180PW      WP  534   1.798   0.199   2.896
  180PW      WM  535   1.772   0.261   2.713
  181PW       W  536   1.421   1.862   2.536
  181PW      WP  537   1.538   1.790   2.509
  181PW      WM  538   1.368   1.806   2.419
  182PW       W  539   2.135   3.513   0.196
  182PW      WP  540   2.251   3.502   0.274
  182PW      WM  541   2.126   3.653   0.196
  183PW       W  542   2.283   0.101   3.751
  183PW      WP  543   2.375   0.207   3.749
  183PW      WM  544   2.355  -0.005   3.809
  184PW       W  545   3.247   1.076   1.904
  184PW      WP  546   3.174   1.003   1.998
  184PW      WM  547   3.342   1.111   1.807
  185PW       W  548   2.866   2.151   0.181
  185PW      WP  549   2.819   2.027   0.226
  185PW      WM  550   2.746   2.219   0.199
  186PW       W  551   4.310   2.063   2.344
  186PW      WP  552   4.222   2.119   2.437
  186PW      WM  553   4.284   1.933   2.300
  187PW       W  554   3.687   4.104   2.136
  187PW      WP  555   3.737   4.116   2.266
  187PW      WM  556   3.725   4.062   2.008
  188PW       W  557   3.170   2.026   4.527
  188PW      WP  558   3.265   1.933   4.573
  188PW      WM  559   3.300   2.073   4.549
  189PW       W  560   2.704   0.404   0.827
  189PW      WP  561   2.666   0.512   0.747
  189PW      WM  562   2.786   0.290   0.825
  190PW       W  563   0.124   2.633   1.954
  190PW      WP  564   0.217   2.666   2.054
  190PW      WM  565   0.063   2.564   2.060
  191PW       W  566   4.083   0.819   3.728
  191PW      WP  567   4.221   0.820   3.749
  191PW      WM  568   3.986   0.800   3.629
  192PW       W  569   0.750   1.816   0.944
  192PW      WP  570   0.766   1.913   1.043
  192PW      WM  571   0.888   1.838   0.934
  193PW       W  572   3.627   1.628   2.729
  193PW      WP  573   3.753   1.635   2.668
  193PW      WM  574   3.661   1.553   2.842
  194PW       W  575   3.951   0.016   1.296
  194PW      WP  576   3.916   0.143   1.248
  194PW      WM  577   4.072  -0.023   1.236
  195PW       W  578   1.308   3.454   3.453
  195PW      WP  579   1.430   3.450   3.522
  195PW      WM  580   1.335   3.424   3.319
  196PW       W  581   1.760   3.873   4.173
  196PW      WP  582   1.701   3.750   4.204
  196PW      WM  583   1.798   3.980   4.092
  197PW       W  584   1.230   3.633   4.353
  197PW      WP  585   1.289   3.646   4.479
  197PW      WM  586   1.207   3.516   4.280
  198PW       W  587   1.534   3.773   3.212
  198PW      WP  588   1.441   3.728   3.118
  198PW      WM  589   1.461   3.817   3.323
  199PW       W  590   4.406   3.924   2.254
  199PW      WP  591   4.440   3.993   2.371
  199PW      WM  592   4.366   3.803   2.196
  200PW       W  593   1.033   3.875   2.361
  200PW      WP  594   1.103   3.819   2.253
  200PW      WM  595   1.046   3.830   2.493
  201PW       W  596   0.495   1.465   3.106
  201PW      WP  597   0.416   1.450   2.992
  201PW      WM  598   0.450   1.436   3.235
  202PW       W  599   3.662   0.468   1.064
  202PW      WP  600   3.540   0.424   1.011
  202PW      WM  601   3.711   0.352   1.004
  203PW       W  602   0.855   1.680   2.741
  203PW      WP  603   0.746   1.766   2.720
  203PW      WM  604   0.922   1.741   2.848
  204PW       W  605   3.342   4.580   0.537
  204PW      WP  606   3.247   4.585   0.640
  204PW      WM  607   3.447   4.640   0.467
  205PW       W  608   4.389   2.957   4.181
  205PW      WP  609   4.439   3.029   4.290
  205PW      WM  610   4.502   2.877   4.202
  206PW       W  611   2.380   2.435   0.907
  206PW      WP  612   2.361   2.570   0.876
  206PW      WM  613   2.491   2.361   0.949
  207PW       W  614   4.065   1.365   0.098
  207PW      WP  615   4.033   1.231   0.121
  207PW      WM  616   3.994   1.382  -0.022
  208PW       W  617   3.019   1.180   1.440
  208PW      WP  618   2.977   1.108   1.327
  208PW      WM  619   3.022   1.066   1.520
  209PW       W  620   0.478   3.502   0.818
  209PW      WP  621   0.354   3.553   0.861
  209PW      WM  622   0.520   3.634   0.838
  210PW       W  623   1.722   1.893   0.255
  210PW      WP  624   1.746   1.949   0.129
  210PW      WM  625   1.777   1.766   0.229
  211PW       W  626   4.709   1.007   0.113
  211PW      WP  627   4.584   1.024   0.172
  211PW      WM  628   4.738   1.124   0.185
  212PW       W  629   2.850   1.920   3.188
  212PW      WP  630   2.841   1.917   3.048
  212PW      WM  631   2.775   1.873   3.296
  213PW       W  632   0.712   4.159   3.232
  213PW      WP  633   0.836   4.218   3.258
  213PW      WM  634   0.619   4.153   3.337
  214PW       W  635   2.629   1.927   4.012
  214PW      WP  636   2.707   1.946   3.897
  214PW      WM  637   2.723   1.873   4.101
  215PW       W  638   3.445   0.854   0.567
  215PW      WP  639   3.433   0.928   0.448
  215PW      WM  640   3.330   0.907   0.627
  216PW       W  641   3.132   4.372   1.075
  216PW      WP  642   3.155   4.412   1.207
  216PW      WM  643   3.155   4.273   0.979
  217PW       W  644   4.591   4.759   2.705
  217PW      WP  645   4.535   4.869   2.639
  217PW      WM  646   4.461   4.808   2.686
  218PW       W  647   0.468   1.431   4.019
  218PW      WP  648   0.566   1.529   3.996
  218PW      WM  649   0.362   1.432   4.111
  219PW       W  650   2.966   2.693   2.313
  219PW      WP  651   3.038   2.772   2.404
  219PW      WM  652   3.012   2.673   2.183
  220PW       W  653   4.604   4.204   3.583
  220PW      WP  654   4.661   4.130   3.478
  220PW      WM  655   4.474   4.154   3.569
  221PW       W  656   2.222   0.951   2.976
  221PW      WP  657   2.138   0.987   2.870
  221PW      WM  658   2.321   0.958   3.075
  222PW       W  659   0.746   3.183   0.341
  222PW      WP  660   0.613   3.145   0.320
  222PW      WM  661   0.705   3.300   0.277
  223PW       W  662   0.342   1.892   3.367
  223PW      WP  663   0.476   1.869   3.332
  223PW      WM  664   0.307   1.830   3.246
  224PW       W  665   2.694   0.348   3.874
  224PW      WP  666   2.761   0.249   3.802
  224PW      WM  667   2.596   0.249   3.860
  225PW       W  668   4.682   1.483   3.415
  225PW      WP  669   4.597   1.564   3.490
  225PW      WM  670   4.558   1.419   3.408
  226PW       W  671   3.841   2.883   3.794
  226PW      WP  672   3.799   2.978   3.699
  226PW      WM  673   3.919   2.841   3.685
  227PW       W  674   0.641   3.940   2.733
  227PW      WP  675   0.716   4.053   2.767
  227PW      WM  676   0.526   3.861   2.730
  228PW       W  677   1.358   4.218   0.128
  228PW      WP  678   1.374   4.221  -0.011
  228PW      WM  679   1.275   4.148   0.217
  229PW       W  680   3.763   3.845   1.172
  229PW      WP  681   3.713   3.902   1.290
  229PW      WM  682   3.820   3.727   1.221
  230PW       W  683   3.821   1.928   3.055
  230PW      WP  684   3.731   1.824   3.027
  230PW      WM  685   3.851   2.013   2.948
  231PW       W  686   1.052   4.289   2.689
  231PW      WP  687   1.033   4.297   2.550
  231PW      WM  688   0.937   4.232   2.745
  232PW       W  689   1.000   0.509   0.861
  232PW      WP  690   0.975   0.531   0.725
  232PW      WM  691   1.047   0.528   0.992
  233PW       W  692   2.529   3.523   1.057
  233PW      WP  693   2.668   3.524   1.041
  233PW      WM  694   2.456   3.637   1.020
  234PW       W  695   3.193   3.955   3.646
  234PW      WP  696   3.125   4.074   3.615
  234PW      WM  697   3.193   3.865   3.539
  235PW       W  698   2.367   3.696   3.204
  235PW      WP  699   2.475   3.612   3.235
  235PW      WM  700   2.245   3.762   3.221
  236PW       W  701   0.217   0.171   2.470
  236PW      WP  702   0.142   0.246   2.562
  236PW      WM  703   0.150   0.151   2.591
  237PW       W  704   4.008   1.968   1.881
  237PW      WP  705   3.982   1.925   2.012
  237PW      WM  706   3.917   2.069   1.913
  238PW       W  707   2.009   4.037   3.219
  238PW      WP  708   2.138   3.992   3.186
  238PW      WM  709   2.023   4.167   3.170
  239PW       W  710   2.346   3.217   4.605
  239PW      WP  711   2.267   3.136   4.687
  239PW      WM  712   2.300   3.342   4.560
  240PW       W  713   1.381   0.240   1.894
  240PW      WP  714   1.508   0.293   1.915
  240PW      WM  715   1.308   0.316   1.802
  241PW       W  716   2.605   3.000   1.778
  241PW      WP  717   2.534   3.100   1.846
  241PW      WM  718   2.717   3.069   1.728
  242PW       W  719   3.315   1.774   0.345
  242PW      WP  720   3.305   1.913   0.357
  242PW      WM  721   3.231   1.666   0.371
  243PW       W  722   3.124   3.379   4.294
  243PW      WP  723   3.142   3.381   4.155
  243PW      WM  724   3.041   3.309   4.205
  244PW       W  725   3.793   1.389   3.126
  244PW      WP  726   3.850   1.373   3.000
  244PW      WM  727   3.834   1.447   3.247
  245PW       W  728   3.958   0.233   3.860
  245PW      WP  729   3.862   0.323   3.906
  245PW      WM  730   3.925   0.105   3.812
  246PW       W  731   3.321   0.276   0.413
  246PW      WP  732   3.404   0.164   0.422
  246PW      WM  733   3.283   0.258   0.547
  247PW       W  734   3.061   2.810   4.232
  247PW      WP  735   3.150   2.896   4.169
  247PW      WM  736   3.072   2.670   4.236
  248PW       W  737   4.366   3.455   4.476
  248PW      WP  738   4.461   3.495   4.381
  248PW      WM  739   4.346   3.463   4.614
  249PW       W  740   1.846   0.810   3.295
  249PW      WP  741   1.901   0.808   3.424
  249PW      WM  742   1.739   0.882   3.241
  250PW       W  743   2.573   1.234   0.276
  250PW      WP  744   2.706   1.264   0.306
  250PW      WM  745   2.579   1.224   0.137
  251PW       W  746   4.159   4.280   3.430
  251PW      WP  747   4.246   4.229   3.528
  251PW      WM  748   4.170   4.317   3.565
  252PW       W  749   1.472   3.709   2.516
  252PW      WP  750   1.419   3.820   2.450
  252PW      WM  751   1.347   3.656   2.551
  253PW       W  752   0.901   2.806   1.261
  253PW      WP  753   0.969   2.914   1.202
  253PW      WM  754   0.921   2.815   1.399
  254PW       W  755   0.244   1.452   0.166
  254PW      WP  756   0.264   1.382   0.047
  254PW      WM  757   0.113   1.501   0.180
  255PW       W  758   1.931   1.671   1.104
  255PW      WP  759   1.951   1.576   1.206
  255PW      WM  760   2.056   1.666   1.040
  256PW       W  761   0.907   4.328   4.558
  256PW      WP  762   1.038   4.354   4.516
  256PW      WM  763   0.896   4.445   4.635
  257PW       W  764   3.894   3.737   1.866
  257PW      WP  765   3.957   3.793   1.979
  257PW      WM  766   3.940   3.682   1.986
  258PW       W  767   2.441   3.352   1.563
  258PW      WP  768   2.529   3.404   1.466
  258PW      WM  769   2.454   3.419   1.685
  259PW       W  770   1.420   0.331   0.521
  259PW      WP  771   1.475   0.212   0.571
  259PW      WM  772   1.333   0.373   0.420
  260PW       W  773   1.308   2.454   2.162
  260PW      WP  774   1.429   2.500   2.216
  260PW      WM  775   1.426   2.399   2.111
  261PW       W  776   1.590   1.345   0.813
  261PW      WP  777   1.711   1.350   0.743
  261PW      WM  778   1.536   1.294   0.931
  262PW       W  779   3.692   4.745   0.280
  262PW      WP  780   3.571   4.690   0.324
  262PW      WM  781   3.731   4.839   0.377
  263PW       W  782   0.130   2.552   1.175
  263PW      WP  783   0.154   2.657   1.264
  263PW      WM  784   0.137   2.592   1.041
  264PW       W  785   1.663   1.477   4.714
  264PW      WP  786   1.534   1.434   4.681
  264PW      WM  787   1.747   1.456   4.604
  265PW       W  788   1.227   2.682   4.048
  265PW      WP  789   1.173   2.698   4.176
  265PW      WM  790   1.281   2.683   3.918
  266PW       W  791   2.175   1.309   3.423
  266PW      WP  792   2.059   1.236   3.453
  266PW      WM  793   2.176   1.441   3.376
  267PW       W  794   2.648   0.978   3.820
  267PW      WP  795   2.550   1.059   3.762
  267PW      WM  796   2.689   0.870   3.742
  268PW       W  797   2.413   2.511   3.564
  268PW      WP  798   2.397   2.471   3.431
  268PW      WM  799   2.540   2.499   3.622
  269PW       W  800   3.262   0.140   4.370
  269PW      WP  801   3.306   0.030   4.296
  269PW      WM  802   3.320   0.228   4.462
  270PW       W  803   1.670   3.039   0.814
  270PW      WP  804   1.700   3.172   0.780
  270PW      WM  805   1.590   3.107   0.721
  271PW       W  806   2.267   4.089   2.782
  271PW      WP  807   2.370   4.126   2.868
  271PW      WM  808   2.244   4.127   2.649
  272PW       W  809   0.028   1.866   0.313
  272PW      WP  810   0.086   1.857   0.186
  272PW      WM  811   0.016   1.997   0.361
  273PW       W  812   0.289   2.156   2.136
  273PW      WP  813   0.329   2.284   2.176
  273PW      WM  814   0.153   2.155   2.106
  274PW       W  815   3.855   3.033   1.800
  274PW      WP  816   3.739   3.091   1.746
  274PW      WM  817   3.892   2.980   1.676
  275PW       W  818   3.791   3.413   1.436
  275PW      WP  819   3.688   3.328   1.393
  275PW      WM  820   3.882   3.380   1.538
  276PW       W  821   3.037   0.462   2.050
  276PW      WP  822   3.066   0.327   2.073
  276PW      WM  823   3.112   0.483   2.166
  277PW       W  824   3.249   2.608   1.904
  277PW      WP  825   3.151   2.686   1.965
  277PW      WM  826   3.327   2.603   2.019
  278PW       W  827   2.865   0.837   1.109
  278PW      WP  828   3.003   0.835   1.132
  278PW      WM  829   2.795   0.949   1.155
  279PW       W  830   3.016   1.866   3.629
  279PW      WP  831   3.061   1.851   3.497
  279PW      WM  832   3.108   1.912   3.723
  280PW       W  833   2.557   0.586   3.006
  280PW      WP  834   2.508   0.713   2.973
  280PW      WM  835   2.600   0.533   3.129
  281PW       W  836   0.880   3.231   4.620
  281PW      WP  837   0.967   3.279   4.719
  281PW      WM  838   0.940   3.113   4.575
  282PW       W  839   0.509   1.955   2.839
  282PW      WP  840   0.411   1.997   2.749
  282PW      WM  841   0.609   1.872   2.787
  283PW       W  842   1.270   1.921   0.158
  283PW      WP  843   1.311   1.798   0.211
  283PW      WM  844   1.294   2.056   0.181
  284PW       W  845   0.781   0.782   1.182
  284PW      WP  846   0.882   0.686   1.161
  284PW      WM  847   0.674   0.711   1.238
  285PW       W  848   3.814   3.645   0.593
  285PW      WP  849   3.901   3.643   0.702
  285PW      WM  850   3.700   3.581   0.643
  286PW       W  851   0.537   0.319   3.928
  286PW      WP  852   0.466   0.261   4.034
  286PW      WM  853   0.669   0.367   3.937
  287PW       W  854   0.556   4.643   4.551
  287PW      WP  855   0.569   4.687   4.684
  287PW      WM  856   0.651   4.697   4.464
  288PW       W  857   0.009   3.918   1.456
  288PW      WP  858  -0.106   3.940   1.379
  288PW      WM  859   0.073   3.990   1.355
  289PW       W  860   1.603   2.116   4.632
  289PW      WP  861   1.513   2.223   4.640
  289PW      WM  862   1.662   2.118   4.759
  290PW       W  863   2.252   1.508   2.753
  290PW      WP  864   2.295   1.536   2.883
  290PW      WM  865   2.375   1.533   2.814
  291PW       W  866   4.553   0.598   1.031
  291PW      WP  867   4.558   0.604   1.171
  291PW      WM  868   4.616   0.516   0.937
  292PW       W  869   3.321   0.110   3.184
  292PW      WP  870   3.429   0.045   3.122
  292PW      WM  871   3.399   0.136   3.297
  293PW       W  872   3.567   0.465   1.969
  293PW      WP  873   3.667   0.402   2.043
  293PW      WM  874   3.572   0.537   1.849
  294PW       W  875   4.162   0.520   2.616
  294PW      WP  876   4.174   0.458   2.741
  294PW      WM  877   4.066   0.521   2.513
  295PW       W  878   3.338   2.509   3.538
  295PW      WP  879   3.437   2.523   3.636
  295PW      WM  880   3.404   2.610   3.467
  296PW       W  881   3.115   2.038   1.012
  296PW      WP  882   3.156   2.053   0.879
  296PW      WM  883   3.139   2.171   1.051
  297PW       W  884   1.501   1.546   2.027
  297PW      WP  885   1.568   1.663   2.065
  297PW      WM  886   1.490   1.568   2.164
  298PW       W  887   1.537   1.228   3.999
  298PW      WP  888   1.534   1.114   4.081
  298PW      WM  889   1.571   1.339   3.921
  299PW       W  890   4.250   2.248   3.341
  299PW      WP  891   4.306   2.248   3.469
  299PW      WM  892   4.113   2.269   3.356
  300PW       W  893   0.408   0.726   0.811
  300PW      WP  894   0.473   0.602   0.809
  300PW      WM  895   0.286   0.726   0.880
  301PW       W  896   1.961   0.271   4.130
  301PW      WP  897   2.069   0.351   4.092
  301PW      WM  898   1.957   0.144   4.073
  302PW       W  899   1.654   0.152   0.094
  302PW      WP  900   1.601   0.045   0.167
  302PW      WM  901   1.651   0.074  -0.023
  303PW       W  902   4.046   3.764   4.203
  303PW      WP  903   4.094   3.860   4.112
  303PW      WM  904   3.923   3.818   4.161
  304PW       W  905   3.515   1.119   3.469
  304PW      WP  906   3.378   1.103   3.449
  304PW      WM  907   3.518   1.165   3.602
  305PW       W  908   4.294   1.656   3.156
  305PW      WP  909   4.398   1.690   3.242
  305PW      WM  910   4.241   1.663   3.027
  306PW       W  911   3.635   3.157   2.633
  306PW      WP  912   3.677   3.024   2.635
  306PW      WM  913   3.690   3.278   2.679
  307PW       W  914   0.484   1.125   1.444
  307PW      WP  915   0.397   1.108   1.552
  307PW      WM  916   0.398   1.015   1.439
  308PW       W  917   0.278   2.605   3.491
  308PW      WP  918   0.402   2.660   3.453
  308PW      WM  919   0.139   2.596   3.476
  309PW       W  920   3.149   1.170   0.912
  309PW      WP  921   3.243   1.109   0.829
  309PW      WM  922   3.135   1.138   1.048
  310PW       W  923   0.043   0.077   4.586
  310PW      WP  924   0.084  -0.049   4.541
  310PW      WM  925   0.138   0.129   4.675
  311PW       W  926   3.863   1.108   4.465
  311PW      WP  927   3.769   1.099   4.568
  311PW      WM  928   3.978   1.077   4.391
  312PW       W  929   0.994   3.575   3.855
  312PW      WP  930   0.980   3.460   3.935
  312PW      WM  931   0.905   3.650   3.778
  313PW       W  932   2.657   4.340   0.813
  313PW      WP  933   2.683   4.397   0.687
  313PW      WM  934   2.724   4.222   0.781
  314PW       W  935   4.389   3.056   4.745
  314PW      WP  936   4.451   3.114   4.635
  314PW      WM  937   4.318   2.994   4.642
  315PW       W  938   3.888   1.697   0.753
  315PW      WP  939   3.962   1.771   0.660
  315PW      WM  940   3.910   1.757   0.877
  316PW       W  941   0.103   3.658   2.743
  316PW      WP  942   0.234   3.638   2.699
  316PW      WM  943   0.003   3.560   2.730
  317PW       W  944   0.656   4.743   2.234
  317PW      WP  945   0.784   4.686   2.223
  317PW      WM  946   0.609   4.873   2.213
  318PW       W  947   1.510   2.580   3.672
  318PW      WP  948   1.387   2.641   3.701
  318PW      WM  949   1.616   2.654   3.619
  319PW       W  950   3.112   3.910   4.127
  319PW      WP  951   3.056   4.005   4.213
  319PW      WM  952   3.211   4.001   4.090
  320PW       W  953   0.789   1.415   0.169
  320PW      WP  954   0.851   1.346   0.273
  320PW      WM  955   0.743   1.539   0.216
  321PW       W  956   1.789   0.495   1.789
  321PW      WP  957   1.908   0.545   1.844
  321PW      WM  958   1.845   0.564   1.681
  322PW       W  959   2.471   4.783   0.679
  322PW      WP  960   2.377   4.840   0.765
  322PW      WM  961   2.499   4.648   0.708
  323PW       W  962   2.480   2.832   1.230
  323PW      WP  963   2.515   2.841   1.094
  323PW      WM  964   2.466   2.748   1.340
  324PW       W  965   4.233   0.276   2.975
  324PW      WP  966   4.215   0.256   3.112
  324PW      WM  967   4.210   0.356   2.862
  325PW       W  968   3.911   2.222   0.065
  325PW      WP  969   3.972   2.097   0.080
  325PW      WM  970   3.821   2.324   0.031
  326PW       W  971   2.512   3.424   2.070
  326PW      WP  972   2.456   3.485   1.957
  326PW      WM  973   2.617   3.332   2.079
  327PW       W  974   1.345   0.472   3.403
  327PW      WP  975   1.357   0.462   3.542
  327PW      WM  976   1.212   0.450   3.365
  328PW       W  977   4.424   0.778   3.013
  328PW      WP  978   4.413   0.781   3.153
  328PW      WM  979   4.294   0.735   2.982
  329PW       W  980   1.109   1.626   1.637
  329PW      WP  981   1.210   1.530   1.654
  329PW      WM  982   0.986   1.597   1.578
  330PW       W  983   2.029   3.159   1.177
  330PW      WP  984   1.950   3.229   1.269
  330PW      WM  985   2.082   3.035   1.137
  331PW       W  986   1.819   1.388   0.434
  331PW      WP  987   1.871   1.445   0.317
  331PW      WM  988   1.806   1.384   0.573
  332PW       W  989   1.813   1.272   2.952
  332PW      WP  990   1.804   1.197   3.070
  332PW      WM  991   1.827   1.191   2.839
  333PW       W  992   1.085   3.019   3.262
  333PW      WP  993   1.221   3.044   3.238
  333PW      WM  994   1.030   3.069   3.143
  334PW       W  995   2.723   3.075   0.861
  334PW      WP  996   2.855   3.121   0.847
  334PW      WM  997   2.718   2.994   0.974
  335PW       W  998   2.853   4.285   3.719
  335PW      WP  999   2.719   4.323   3.707
  335PW      WM 1000   2.956   4.224   3.646
  336PW       W 1001   0.891   2.766   4.469
  336PW      WP 1002   0.847   2.768   4.602
  336PW      WM 1003   0.843   2.705   4.352
  337PW       W 1004   1.307   3.357   3.006
  337PW      WP 1005   1.342   3.390   3.137
  337PW      WM 1006   1.332   3.367   2.869
  338PW       W 1007   1.867   0.308   2.251
  338PW      WP 1008   1.971   0.400   2.269
  338PW      WM 1009   1.798   0.399   2.169
  339PW       W 1010   2.013   3.646   3.554
  339PW      WP 1011   1.943   3.585   3.659
  339PW      WM 1012   1.974   3.563   3.448
  340PW       W 1013   3.566   4.700   4.033
  340PW      WP 1014   3.677   4.685   3.949
  340PW      WM 1015   3.478   4.758   4.125
  341PW       W 1016   4.690   0.818   4.464
  341PW      WP 1017   4.581   0.855   4.385
  341PW      WM 1018   4.783   0.769   4.558
  342PW       W 1019   1.089   4.571   2.073
  342PW      WP 1020   1.188   4.645   2.138
  342PW      WM 1021   1.006   4.599   2.182
  343PW       W 1022   1.417   0.459   3.856
  343PW      WP 1023   1.297   0.397   3.892
  343PW      WM 1024   1.414   0.461   3.716
  344PW       W 1025   4.368   3.357   0.670
  344PW      WP 1026   4.244   3.387   0.728
  344PW      WM 1027   4.356   3.304   0.541
  345PW       W 1028   0.137   1.785   3.795
  345PW      WP 1029   0.146   1.854   3.917
  345PW      WM 1030   0.230   1.867   3.730
  346PW       W 1031   3.533   4.055   1.596
  346PW      WP 1032   3.603   4.051   1.718
  346PW      WM 1033   3.426   4.000   1.525
  347PW       W 1034   4.538   0.796   3.755
  347PW      WP 1035   4.673   0.776   3.721
  347PW      WM 1036   4.407   0.834   3.723
  348PW       W 1037   1.453   1.080   4.472
  348PW      WP 1038   1.328   1.094   4.535
  348PW      WM 1039   1.557   1.135   4.397
  349PW       W 1040   3.344   0.625   4.298
  349PW      WP 1041   3.310   0.734   4.379
  349PW      WM 1042   3.476   0.588   4.328
  350PW       W 1043   2.847   1.588   0.999
  350PW      WP 1044   2.846   1.688   1.096
  350PW      WM 1045   2.735   1.525   1.055
  351PW       W 1046   4.266   4.057   2.913
  351PW      WP 1047   4.261   3.926   2.863
  351PW      WM 1048   4.159   4.128   2.859
  352PW       W 1049   3.997   2.350   3.850
  352PW      WP 1050   4.041   2.223   3.888
  352PW      WM 1051   4.011   2.316   3.715
  353PW       W 1052   0.126   1.443   4.338
  353PW      WP 1053   0.215   1.448   4.230
  353PW      WM 1054   0.008   1.504   4.380
  354PW       W 1055   0.024   3.721   4.755
  354PW      WP 1056   0.080   3.675   4.635
  354PW      WM 1057  -0.106   3.727   4.807
  355PW       W 1058   2.993   4.672   4.017
  355PW      WP 1059   3.060   4.563   3.957
  355PW      WM 1060   2.966   4.805   4.048
  356PW       W 1061   4.246   3.324   1.545
  356PW      WP 1062   4.121   3.343   1.605
  356PW      WM 1063   4.264   3.218   1.636
  357PW       W 1064   0.870   1.176   4.341
  357PW      WP 1065   0.841   1.083   4.241
  357PW      WM 1066   0.828   1.310   4.350
  358PW       W 1067   0.339   1.087   4.587
  358PW      WP 1068   0.459   1.034   4.539
  358PW      WM 1069   0.405   1.208   4.615
  359PW       W 1070   2.809   3.857   3.347
  359PW      WP 1071   2.797   3.865   3.486
  359PW      WM 1072   2.737   3.963   3.290
  360PW       W 1073   4.496   2.553   3.705
  360PW      WP 1074   4.634   2.572   3.705
  360PW      WM 1075   4.457   2.502   3.581
  361PW       W 1076   3.020   1.138   0.426
  361PW      WP 1077   3.017   1.039   0.327
  361PW      WM 1078   2.918   1.185   0.343
  362PW       W 1079   2.510   0.718   0.551
  362PW      WP 1080   2.495   0.620   0.451
  362PW      WM 1081   2.586   0.610   0.599
  363PW       W 1082   1.244   3.085   0.582
  363PW      WP 1083   1.306   3.163   0.681
  363PW      WM 1084   1.144   3.036   0.667
  364PW       W 1085   4.268   3.802   1.617
  364PW      WP 1086   4.260   3.817   1.478
  364PW      WM 1087   4.190   3.915   1.643
  365PW       W 1088   4.154   0.250   0.822
  365PW      WP 1089   4.118   0.344   0.724
  365PW      WM 1090   4.170   0.213   0.688
  366PW       W 1091   4.602   4.472   3.155
  366PW      WP 1092   4.714   4.481   3.071
  366PW      WM 1093   4.627   4.335   3.169
  367PW       W 1094   1.874   0.633   4.539
  367PW      WP 1095   1.860   0.772   4.532
  367PW      WM 1096   1.963   0.572   4.628
  368PW       W 1097   3.289   1.643   1.268
  368PW      WP 1098   3.423   1.616   1.241
  368PW      WM 1099   3.170   1.698   1.218
  369PW       W 1100   0.169   0.928   4.108
  369PW      WP 1101   0.132   0.811   4.175
  369PW      WM 1102   0.065   0.882   4.190
  370PW       W 1103   3.481   2.994   4.129
  370PW      WP 1104   3.581   2.899   4.154
  370PW      WM 1105   3.353   2.983   4.186
  371PW       W 1106   4.483   1.236   1.716
  371PW      WP 1107   4.484   1.099   1.742
  371PW      WM 1108   4.445   1.305   1.600
  372PW       W 1109   3.860   2.593   4.280
  372PW      WP 1110   3.794   2.548   4.165
  372PW      WM 1111   3.776   2.704   4.267
  373PW       W 1112   3.468   3.321   1.947
  373PW      WP 1113   3.378   3.331   1.841
  373PW      WM 1114   3.477   3.233   2.056
  374PW       W 1115   0.591   1.354   1.017
  374PW      WP 1116   0.637   1.419   1.132
  374PW      WM 1117   0.552   1.419   0.899
  375PW       W 1118   1.645   3.879   1.420
  375PW      WP 1119   1.597   3.831   1.543
  375PW      WM 1120   1.667   3.804   1.304
  376PW       W 1121   3.505   0.397   4.698
  376PW      WP 1122   3.423   0.298   4.643
  376PW      WM 1123   3.468   0.531   4.718
  377PW       W 1124   0.745   3.311   1.330
  377PW      WP 1125   0.876   3.325   1.282
  377PW      WM 1126   0.873   3.325   1.275
  378PW       W 1127   4.594   0.414   1.776
  378PW      WP 1128   4.619   0.434   1.912
  378PW      WM 1129   4.697   0.347   1.709
  379PW       W 1130   3.882   3.914   4.727
  379PW      WP 1131   3.940   3.993   4.827
  379PW      WM 1132   3.772   3.883   4.808
  380PW       W 1133   0.218   1.641   2.231
  380PW      WP 1134   0.333   1.717   2.256
  380PW      WM 1135   0.112   1.549   2.228
  381PW       W 1136   3.227   2.151   1.517
  381PW      WP 1137   3.118   2.087   1.578
  381PW      WM 1138   3.360   2.109   1.509
  382PW       W 1139   4.107   2.821   1.439
  382PW      WP 1140   4.077   2.865   1.568
  382PW      WM 1141   4.072   2.703   1.370
  383PW       W 1142   4.164   4.515   2.983
  383PW      WP 1143   4.034   4.478   3.020
  383PW      WM 1144   4.184   4.570   2.856
  384PW       W 1145   1.684   3.359   0.340
  384PW      WP 1146   1.801   3.284   0.321
  384PW      WM 1147   1.613   3.238   0.333
  385PW       W 1148   1.911   3.325   1.601
  385PW      WP 1149   1.964   3.452   1.627
  385PW      WM 1150   2.008   3.318   1.500
  386PW       W 1151   1.723   0.820   4.064
  386PW      WP 1152   1.832   0.734   4.050
  386PW      WM 1153   1.774   0.928   3.991
  387PW       W 1154   3.187   0.909   3.886
  387PW      WP 1155   3.238   0.799   3.955
  387PW      WM 1156   3.147   0.959   3.762
  388PW       W 1157   0.462   0.025   0.757
  388PW      WP 1158   0.426   0.133   0.840
  388PW      WM 1159   0.416  -0.104   0.729
  389PW       W 1160   4.275   4.299   4.422
  389PW      WP 1161   4.183   4.404   4.406
  389PW      WM 1162   4.350   4.191   4.374
  390PW       W 1163   0.641   3.734   2.184
  390PW      WP 1164   0.708   3.619   2.229
  390PW      WM 1165   0.508   3.694   2.176
  391PW       W 1166   2.053   0.717   2.240
  391PW      WP 1167   2.084   0.769   2.366
  391PW      WM 1168   1.953   0.645   2.172
  392PW       W 1169   2.108   2.090   0.663
  392PW      WP 1170   2.212   1.996   0.657
  392PW      WM 1171   2.116   2.221   0.713
  393PW       W 1172   0.842   3.114   0.836
  393PW      WP 1173   0.949   3.065   0.761
  393PW      WM 1174   0.824   3.029   0.945
  394PW       W 1175   2.437   1.877   1.042
  394PW      WP 1176   2.310   1.828   1.008
  394PW      WM 1177   2.561   1.908   0.985
  395PW       W 1178   4.546   4.676   0.689
  395PW      WP 1179   4.598   4.774   0.604
  395PW      WM 1180   4.454   4.586   0.635
  396PW       W 1181   1.009   0.299   0.221
  396PW      WP 1182   1.040   0.181   0.290
  396PW      WM 1183   1.010   0.430   0.271
  397PW       W 1184   2.640   0.062   2.465
  397PW      WP 1185   2.566   0.082   2.348
  397PW      WM 1186   2.634  -0.028   2.573
  398PW       W 1187   0.961   4.600   0.202
  398PW      WP 1188   0.921   4.594   0.068
  398PW      WM 1189   0.956   4.740   0.203
  399PW       W 1190   1.308   2.615   0.748
  399PW      WP 1191   1.248   2.495   0.708
  399PW      WM 1192   1.263   2.494   0.803
  400PW       W 1193   1.116   1.469   2.359
  400PW      WP 1194   1.237   1.447   2.426
  400PW      WM 1195   1.005   1.391   2.326
  401PW       W 1196   4.361   2.960   1.948
  401PW      WP 1197   4.315   3.091   1.927
  401PW      WM 1198   4.437   2.858   2.006
  402PW       W 1199   0.436   4.097   1.860
  402PW      WP 1200   0.336   4.173   1.798
  402PW      WM 1201   0.525   4.142   1.958
  403PW       W 1202   1.542   4.506   1.879
  403PW      WP 1203   1.427   4.523   1.958
  403PW      WM 1204   1.588   4.380   1.916
  404PW       W 1205   3.523   2.019   2.458
  404PW      WP 1206   3.533   2.061   2.325
  404PW      WM 1207   3.608   2.048   2.566
  405PW       W 1208   0.454   4.069   4.624
  405PW      WP 1209   0.455   4.059   4.764
  405PW      WM 1210   0.453   4.154   4.513
  406PW       W 1211   0.787   2.444   1.000
  406PW      WP 1212   0.710   2.328   1.020
  406PW      WM 1213   0.821   2.538   0.902
  407PW       W 1214   3.495   2.032   3.806
  407PW      WP 1215   3.404   1.939   3.856
  407PW      WM 1216   3.473   1.946   3.698
  408PW       W 1217   2.577   4.402   2.310
  408PW      WP 1218   2.508   4.284   2.342
  408PW      WM 1219   2.622   4.535   2.307
  409PW       W 1220   1.146   4.038   4.091
  409PW      WP 1221   1.158   4.133   3.989
  409PW      WM 1222   1.230   4.085   4.193
  410PW       W 1223   4.459   0.401   2.221
  410PW      WP 1224   4.464   0.450   2.352
  410PW      WM 1225   4.522   0.447   2.104
  411PW       W 1226   1.405   3.984   2.007
  411PW      WP 1227   1.425   4.097   2.087
  411PW      WM 1228   1.395   3.878   2.098
  412PW       W 1229   1.155   3.377   0.191
  412PW      WP 1230   1.026   3.422   0.226
  412PW      WM 1231   1.126   3.385   0.054
  413PW       W 1232   3.192   0.478   0.846
  413PW      WP 1233   3.168   0.427   0.718
  413PW      WM 1234   3.115   0.365   0.875
  414PW       W 1235   0.026   3.050   3.489
  414PW      WP 1236  -0.081   3.012   3.408
  414PW      WM 1237   0.013   3.028   3.626
  415PW       W 1238   0.151   0.874   1.186
  415PW      WP 1239   0.277   0.929   1.216
  415PW      WM 1240   0.035   0.944   1.152
  416PW       W 1241   3.829   3.345   3.998
  416PW      WP 1242   3.880   3.357   3.868
  416PW      WM 1243   3.775   3.269   4.102
  417PW       W 1244   3.604   3.441   4.427
  417PW      WP 1245   3.664   3.413   4.304
  417PW      WM 1246   3.627   3.429   4.565
  418PW       W 1247   1.933   2.377   0.155
  418PW      WP 1248   1.884   2.309   0.267
  418PW      WM 1249   1.845   2.485   0.156
  419PW       W 1250   4.595   2.202   4.634
  419PW      WP 1251   4.528   2.322   4.606
  419PW      WM 1252   4.734   2.205   4.646
  420PW       W 1253   0.790   4.105   0.228
  420PW      WP 1254   0.864   3.988   0.248
  420PW      WM 1255   0.734   3.982   0.262
  421PW       W 1256   3.860   0.590   4.262
  421PW      WP 1257   3.771   0.688   4.217
  421PW      WM 1258   3.966   0.526   4.195
  422PW       W 1259   0.355   0.125   3.370
  422PW      WP 1260   0.418   0.249   3.379
  422PW      WM 1261   0.241   0.112   3.290
  423PW       W 1262   3.521   3.212   0.670
  423PW      WP 1263   3.631   3.125   0.678
  423PW      WM 1264   3.494   3.306   0.770
  424PW       W 1265   0.264   4.372   1.452
  424PW      WP 1266   0.194   4.488   1.486
  424PW      WM 1267   0.368   4.279   1.437
  425PW       W 1268   3.286   4.456   3.497
  425PW      WP 1269   3.201   4.405   3.398
  425PW      WM 1270   3.304   4.327   3.549
  426PW       W 1271   0.002   3.228   4.469
  426PW      WP 1272   0.099   3.192   4.564
  426PW      WM 1273  -0.119   3.216   4.539
  427PW       W 1274   4.452   3.540   1.173
  427PW      WP 1275   4.545   3.437   1.189
  427PW      WM 1276   4.329   3.550   1.240
  428PW       W 1277   4.573   2.503   4.192
  428PW      WP 1278   4.476   2.592   4.239
  428PW      WM 1279   4.476   2.494   4.091
  429PW       W 1280   0.098   4.383   4.517
  429PW      WP 1281   0.192   4.281   4.540
  429PW      WM 1282   0.110   4.517   4.553
  430PW       W 1283   2.655   1.533   3.431
  430PW      WP 1284   2.641   1.673   3.438
  430PW      WM 1285   2.790   1.496   3.429
  431PW       W 1286   3.671   0.882   2.428
  431PW      WP 1287   3.568   0.788   2.411
  431PW      WM 1288   3.626   0.921   2.555
  432PW       W 1289   2.003   2.229   3.339
  432PW      WP 1290   1.910   2.281   3.248
  432PW      WM 1291   1.892   2.154   3.379
  433PW       W 1292   0.864   3.472   3.123
  433PW      WP 1293   0.768   3.523   3.035
  433PW      WM 1294   0.755   3.418   3.193
  434PW       W 1295   0.580   0.748   0.090
  434PW      WP 1296   0.464   0.670   0.091
  434PW      WM 1297   0.567   0.869   0.021
  435PW       W 1298   4.028   1.233   2.351
  435PW      WP 1299   3.893   1.213   2.320
  435PW      WM 1300   3.946   1.200   2.459
  436PW       W 1301   3.660   0.754   1.622
  436PW      WP 1302   3.592   0.648   1.684
  436PW      WM 1303   3.574   0.865   1.609
  437PW       W 1304   1.154   3.850   2.985
  437PW      WP 1305   1.065   3.801   2.889
  437PW      WM 1306   1.253   3.764   3.033
  438PW       W 1307   4.390   1.705   4.164
  438PW      WP 1308   4.292   1.789   4.219
  438PW      WM 1309   4.281   1.705   4.075
  439PW       W 1310   2.699   1.840   2.281
  439PW      WP 1311   2.640   1.717   2.311
  439PW      WM 1312   2.695   1.919   2.396
  440PW       W 1313   1.425   1.833   1.206
  440PW      WP 1314   1.514   1.933   1.249
  440PW      WM 1315   1.393   1.856   1.072
  441PW       W 1316   1.821   4.585   4.523
  441PW      WP 1317   1.791   4.709   4.467
  441PW      WM 1318   1.849   4.448   4.532
  442PW       W 1319   2.289   2.466   1.544
  442PW      WP 1320   2.335   2.598   1.548
  442PW      WM 1321   2.259   2.330   1.558
  443PW       W 1322   3.731   2.720   2.709
  443PW      WP 1323   3.651   2.633   2.784
  443PW      WM 1324   3.656   2.838   2.712
  444PW       W 1325   0.958   4.151   1.871
  444PW      WP 1326   1.031   4.144   1.752
  444PW      WM 1327   0.944   4.014   1.844
  445PW       W 1328   1.045   1.312   3.845
  445PW      WP 1329   1.086   1.390   3.736
  445PW      WM 1330   1.022   1.286   3.981
  446PW       W 1331   4.549   2.757   2.761
  446PW      WP 1332   4.575   2.835   2.648
  446PW      WM 1333   4.462   2.671   2.692
  447PW       W 1334   0.517   3.735   3.976
  447PW      WP 1335   0.523   3.870   4.010
  447PW      WM 1336   0.443   3.705   4.091
  448PW       W 1337   1.181   2.364   4.630
  448PW      WP 1338   1.158   2.434   4.748
  448PW      WM 1339   1.280   2.267   4.643
  449PW       W 1340   2.542   4.590   3.437
  449PW      WP 1341   2.406   4.621   3.423
  449PW      WM 1342   2.672   4.581   3.386
  450PW       W 1343   1.275   0.864   2.698
  450PW      WP 1344   1.384   0.951   2.716
  450PW      WM 1345   1.380   0.824   2.614
  451PW       W 1346   0.502   3.923   0.608
  451PW      WP 1347   0.467   3.850   0.723
  451PW      WM 1348   0.443   3.912   0.482
  452PW       W 1349   4.107   4.053   3.836
  452PW      WP 1350   4.096   4.191   3.817
  452PW      WM 1351   4.126   3.997   3.963
  453PW       W 1352   3.971   4.001   2.494
  453PW      WP 1353   3.994   3.864   2.510
  453PW      WM 1354   3.859   4.054   2.429
  454PW       W 1355   2.976   0.842   2.850
  454PW      WP 1356   2.847   0.865   2.901
  454PW      WM 1357   3.101   0.902   2.831
  455PW       W 1358   3.733   1.577   1.260
  455PW      WP 1359   3.664   1.477   1.328
  455PW      WM 1360   3.595   1.556   1.253
  456PW       W 1361   4.428   1.539   2.149
  456PW      WP 1362   4.459   1.673   2.121
  456PW      WM 1363   4.301   1.537   2.091
  457PW       W 1364   3.595   4.192   0.271
  457PW      WP 1365   3.475   4.129   0.236
  457PW      WM 1366   3.528   4.288   0.347
  458PW       W 1367   0.328   3.276   3.085
  458PW      WP 1368   0.466   3.287   3.063
  458PW      WM 1369   0.298   3.154   3.023
  459PW       W 1370   3.719   0.391   2.469
  459PW      WP 1371   3.813   0.426   2.567
  459PW      WM 1372   3.666   0.461   2.360
  460PW       W 1373   0.014   1.948   4.244
  460PW      WP 1374   0.022   1.970   4.382
  460PW      WM 1375  -0.013   1.873   4.130
  461PW       W 1376   2.899   0.133   2.922
  461PW      WP 1377   2.839   0.072   2.812
  461PW      WM 1378   3.028   0.184   2.900
  462PW       W 1379   4.299   4.748   1.720
  462PW      WP 1380   4.202   4.848   1.735
  462PW      WM 1381   4.365   4.730   1.598
  463PW       W 1382   1.869   2.592   0.641
  463PW      WP 1383   1.865   2.475   0.718
  463PW      WM 1384   1.835   2.666   0.527
  464PW       W 1385   2.130   0.319   3.315
  464PW      WP 1386   2.203   0.283   3.201
  464PW      WM 1387   2.044   0.392   3.399
  465PW       W 1388   2.716   2.528   0.480
  465PW      WP 1389   2.790   2.413   0.449
  465PW      WM 1390   2.634   2.569   0.374
  466PW       W 1391   4.691   2.077   3.470
  466PW      WP 1392   4.722   2.119   3.600
  466PW      WM 1393   4.654   1.942   3.478
  467PW       W 1394   2.940   4.494   3.180
  467PW      WP 1395   2.825   4.528   3.251
  467PW      WM 1396   3.038   4.451   3.271
  468PW       W 1397   1.283   2.782   2.851
  468PW      WP 1398   1.229   2.689   2.940
  468PW      WM 1399   1.257   2.727   2.725
  469PW       W 1400   3.714   0.074   2.820
  469PW      WP 1401   3.850   0.101   2.837
  469PW      WM 1402   3.785  -0.045   2.796
  470PW       W 1403   1.197   2.489   3.226
  470PW      WP 1404   1.095   2.534   3.311
  470PW      WM 1405   1.162   2.575   3.121
  471PW       W 1406   0.633   1.867   2.362
  471PW      WP 1407   0.753   1.849   2.291
  471PW      WM 1408   0.514   1.814   2.312
  472PW       W 1409   2.123   3.154   2.017
  472PW      WP 1410   2.042   3.135   1.905
  472PW      WM 1411   2.062   3.156   2.143
  473PW       W 1412   3.322   3.402   1.524
  473PW      WP 1413   3.295   3.451   1.396
  473PW      WM 1414   3.318   3.337   1.648
  474PW       W 1415   0.120   3.829   0.933
  474PW      WP 1416   0.086   3.963   0.955
  474PW      WM 1417  -0.018   3.831   0.908
  475PW       W 1418   4.497   2.221   2.922
  475PW      WP 1419   4.470   2.317   2.824
  475PW      WM 1420   4.359   2.244   2.930
  476PW       W 1421   1.264   4.024   3.508
  476PW      WP 1422   1.357   3.974   3.416
  476PW      WM 1423   1.314   4.150   3.472
  477PW       W 1424   1.775   0.720   2.742
  477PW      WP 1425   1.780   0.581   2.760
  477PW      WM 1426   1.874   0.663   2.823
  478PW       W 1427   0.272   2.830   2.914
  478PW      WP 1428   0.297   2.940   2.997
  478PW      WM 1429   0.339   2.725   2.850
  479PW       W 1430   3.767   2.323   3.349
  479PW      WP 1431   3.901   2.319   3.308
  479PW      WM 1432   3.688   2.252   3.440
  480PW       W 1433   3.412   3.906   4.558
  480PW      WP 1434   3.541   3.905   4.611
  480PW      WM 1435   3.343   3.825   4.648
  481PW       W 1436   0.998   4.772   2.618
  481PW      WP 1437   1.096   4.846   2.685
  481PW      WM 1438   0.917   4.688   2.696
  482PW       W 1439   1.588   4.319   3.243
  482PW      WP 1440   1.461   4.262   3.248
  482PW      WM 1441   1.628   4.267   3.120
  483PW       W 1442   1.675   0.120   0.917
  483PW      WP 1443   1.540   0.100   0.952
  483PW      WM 1444   1.807   0.088   0.949
  484PW       W 1445   2.637   3.291   3.166
  484PW      WP 1446   2.705   3.285   3.044
  484PW      WM 1447   2.561   3.406   3.140
  485PW       W 1448   3.019   3.541   0.995
  485PW      WP 1449   3.156   3.566   1.000
  485PW      WM 1450   2.885   3.578   1.011
  486PW       W 1451   4.242   2.612   4.591
  486PW      WP 1452   4.221   2.746   4.624
  486PW      WM 1453   4.365   2.637   4.531
  487PW       W 1454   2.820   0.533   2.497
  487PW      WP 1455   2.934   0.578   2.564
  487PW      WM 1456   2.697   0.536   2.565
  488PW       W 1457   4.337   3.229   3.198
  488PW      WP 1458   4.293   3.248   3.066
  488PW      WM 1459   4.410   3.341   3.240
  489PW       W 1460   3.628   1.308   0.594
  489PW      WP 1461   3.591   1.414   0.677
  489PW      WM 1462   3.665   1.179   0.554
  490PW       W 1463   3.435   2.495   4.002
  490PW      WP 1464   3.429   2.365   4.054
  490PW      WM 1465   3.461   2.489   3.865
  491PW       W 1466   2.074   1.300   1.440
  491PW      WP 1467   2.158   1.228   1.354
  491PW      WM 1468   2.056   1.434   1.407
  492PW       W 1469   0.045   0.992   0.702
  492PW      WP 1470   0.012   1.033   0.832
  492PW      WM 1471   0.137   1.015   0.599
  493PW       W 1472   2.322   3.898   1.529
  493PW      WP 1473   2.395   4.004   1.474
  493PW      WM 1474   2.241   3.824   1.442
  494PW       W 1475   3.023   3.094   0.461
  494PW      WP 1476   3.003   3.203   0.547
  494PW      WM 1477   3.023   3.089   0.601
  495PW       W 1478   4.634   2.176   0.709
  495PW      WP 1479   4.754   2.115   0.750
  495PW      WM 1480   4.620   2.185   0.848
  496PW       W 1481   3.611   2.863   0.217
  496PW      WP 1482   3.730   2.931   0.241
  496PW      WM 1483   3.572   2.734   0.177
  497PW       W 1484   3.538   1.300   0.003
  497PW      WP 1485   3.502   1.177   0.060
  497PW      WM 1486   3.457   1.217  -0.076
  498PW       W 1487   4.069   1.079   2.799
  498PW      WP 1488   3.975   1.028   2.708
  498PW      WM 1489   3.978   1.145   2.883
  499PW       W 1490   4.489   0.275   3.791
  499PW      WP 1491   4.610   0.233   3.846
  499PW      WM 1492   4.435   0.328   3.673
  500PW       W 1493   4.417   3.754   3.510
  500PW      WP 1494   4.285   3.757   3.461
  500PW      WM 1495   4.329   3.646   3.520
  501PW       W 1496   0.105   2.756   3.969
  501PW      WP 1497   0.173   2.871   4.008
  501PW      WM 1498   0.050   2.671   4.066
  502PW       W 1499   2.975   4.764   2.060
  502PW      WP 1500   3.048   4.696   2.157
  502PW      WM 1501   3.031   4.886   2.020
  503PW       W 1502   0.675   2.188   4.567
  503PW      WP 1503   0.556   2.217   4.499
  503PW      WM 1504   0.748   2.095   4.492
  504PW       W 1505   2.280   0.428   2.542
  504PW      WP 1506   2.258   0.299   2.494
  504PW      WM 1507   2.247   0.521   2.443
  505PW       W 1508   2.541   2.140   4.467
  505PW      WP 1509   2.652   2.079   4.407
  505PW      WM 1510   2.418   2.187   4.515
  506PW       W 1511   2.997   0.032   0.816
  506PW      WP 1512   2.922   0.146   0.846
  506PW      WM 1513   2.981  -0.058   0.710
  507PW       W 1514   2.129   1.898   4.725
  507PW      WP 1515   2.167   1.997   4.816
  507PW      WM 1516   2.125   1.760   4.704
  508PW       W 1517   1.605   3.632   4.728
  508PW      WP 1518   1.592   3.713   4.842
  508PW      WM 1519   1.681   3.618   4.611
  509PW       W 1520   0.961   0.066   0.642
  509PW      WP 1521   0.888  -0.051   0.620
  509PW      WM 1522   1.070   0.045   0.726
  510PW       W 1523   3.432   1.671   0.808
  510PW      WP 1524   3.330   1.719   0.725
  510PW      WM 1525   3.525   1.613   0.722
  511PW       W 1526   4.032   4.199   1.592
  511PW      WP 1527   4.124   4.138   1.678
  511PW      WM 1528   4.006   4.310   1.674
  512PW       W 1529   0.313   2.272   0.215
  512PW      WP 1530   0.184   2.321   0.240
  512PW      WM 1531   0.385   2.209   0.318
  513PW       W 1532   0.140   0.626   0.355
  513PW      WP 1533   0.129   0.704   0.470
  513PW      WM 1534   0.271   0.582   0.377
  514PW       W 1535   3.245   1.766   4.093
  514PW      WP 1536   3.124   1.834   4.071
  514PW      WM 1537   3.331   1.876   4.083
  515PW       W 1538   3.379   2.504   1.183
  515PW      WP 1539   3.313   2.416   1.269
  515PW      WM 1540   3.322   2.547   1.062
  516PW       W 1541   1.594   2.823   2.352
  516PW      WP 1542   1.567   2.960   2.354
  516PW      WM 1543   1.557   2.689   2.336
  517PW       W 1544   0.824   4.191   3.715
  517PW      WP 1545   0.765   4.308   3.666
  517PW      WM 1546   0.960   4.171   3.740
  518PW       W 1547   3.932   1.839   4.021
  518PW      WP 1548   3.819   1.757   4.035
  518PW      WM 1549   3.944   1.913   4.139
  519PW       W 1550   2.656   3.513   2.588
  519PW      WP 1551   2.526   3.462   2.597
  519PW      WM 1552   2.684   3.442   2.705
  520PW       W 1553   3.775   4.559   1.713
  520PW      WP 1554   3.899   4.527   1.657
  520PW      WM 1555   3.699   4.663   1.767
  521PW       W 1556   4.325   0.846   4.184
  521PW      WP 1557   4.249   0.919   4.276
  521PW      WM 1558   4.432   0.848   4.275
  522PW       W 1559   2.320   2.478   4.067
  522PW      WP 1560   2.188   2.446   4.102
  522PW      WM 1561   2.382   2.574   4.148
  523PW       W 1562   0.554   2.535   1.474
  523PW      WP 1563   0.663   2.520   1.387
  523PW      WM 1564   0.567   2.653   1.547
  524PW       W 1565   2.141   1.906   3.866
  524PW      WP 1566   2.201   1.985   3.964
  524PW      WM 1567   2.106   1.770   3.866
  525PW       W 1568   2.913   3.936   4.621
  525PW      WP 1569   2.870   3.828   4.543
  525PW      WM 1570   2.968   4.032   4.535
  526PW       W 1571   3.917   1.376   3.584
  526PW      WP 1572   3.823   1.400   3.484
  526PW      WM 1573   3.824   1.273   3.604
  527PW       W 1574   0.694   0.304   4.441
  527PW      WP 1575   0.589   0.240   4.507
  527PW      WM 1576   0.649   0.414   4.366
  528PW       W 1577   0.286   1.470   2.695
  528PW      WP 1578   0.156   1.475   2.644
  528PW      WM 1579   0.366   1.451   2.809
  529PW       W 1580   4.132   1.957   1.203
  529PW      WP 1581   4.247   1.933   1.278
  529PW      WM 1582   4.167   2.090   1.177
  530PW       W 1583   1.960   4.729   1.970
  530PW      WP 1584   1.914   4.616   1.901
  530PW      WM 1585   2.067   4.718   2.059
  531PW       W 1586   0.196   1.871   4.657
  531PW      WP 1587   0.324   1.849   4.604
  531PW      WM 1588   0.185   1.925   4.786
  532PW       W 1589   0.664   0.540   2.317
  532PW      WP 1590   0.777   0.531   2.399
  532PW      WM 1591   0.576   0.436   2.352
  533PW       W 1592   0.465   2.060   0.631
  533PW      WP 1593   0.434   2.083   0.496
  533PW      WM 1594   0.381   1.971   0.699
  534PW       W 1595   0.960   1.219   1.460
  534PW      WP 1596   0.928   1.205   1.595
  534PW      WM 1597   0.901   1.097   1.424
  535PW       W 1598   4.561   3.109   1.246
  535PW      WP 1599   4.568   3.008   1.343
  535PW      WM 1600   4.562   3.248   1.234
  536PW       W 1601   1.132   4.624   1.529
  536PW      WP 1602   1.255   4.625   1.461
  536PW      WM 1603   1.126   4.486   1.549
  537PW       W 1604   0.265   3.450   1.304
  537PW      WP 1605   0.366   3.526   1.365
  537PW      WM 1606   0.277   3.396   1.175
  538PW       W 1607   2.855   3.026   2.778
  538PW      WP 1608   2.988   3.049   2.818
  538PW      WM 1609   2.752   3.034   2.683
  539PW       W 1610   2.132   3.666   1.926
  539PW      WP 1611   2.082   3.780   1.990
  539PW      WM 1612   2.066   3.546   1.896
  540PW       W 1613   3.010   0.745   1.647
  540PW      WP 1614   3.056   0.870   1.603
  540PW      WM 1615   2.908   0.653   1.673
  541PW       W 1616   4.374   1.120   3.359
  541PW      WP 1617   4.451   1.236   3.372
  541PW      WM 1618   4.453   1.045   3.272
  542PW       W 1619   1.976   3.936   0.236
  542PW      WP 1620   2.020   3.803   0.229
  542PW      WM 1621   1.974   4.076   0.238
  543PW       W 1622   3.070   4.037   0.755
  543PW      WP 1623   3.095   4.152   0.831
  543PW      WM 1624   3.192   4.023   0.688
  544PW       W 1625   1.956   2.733   3.716
  544PW      WP 1626   1.819   2.724   3.691
  544PW      WM 1627   1.905   2.780   3.595
  545PW       W 1628   3.896   4.530   3.736
  545PW      WP 1629   3.816   4.634   3.688
  545PW      WM 1630   3.803   4.577   3.830
  546PW       W 1631   3.267   3.160   3.095
  546PW      WP 1632   3.190   3.252   3.023
  546PW      WM 1633   3.224   3.031   3.127
  547PW       W 1634   1.225   0.086   1.093
  547PW      WP 1635   1.155   0.097   0.973
  547PW      WM 1636   1.354   0.108   1.042
  548PW       W 1637   3.580   0.803   0.097
  548PW      WP 1638   3.536   0.687   0.032
  548PW      WM 1639   3.540   0.912   0.175
  549PW       W 1640   1.939   2.820   1.608
  549PW      WP 1641   1.810   2.839   1.556
  549PW      WM 1642   2.076   2.819   1.639
  550PW       W 1643   1.461   4.249   2.402
  550PW      WP 1644   1.511   4.211   2.527
  550PW      WM 1645   1.415   4.143   2.323
  551PW       W 1646   2.288   1.093   4.141
  551PW      WP 1647   2.172   1.116   4.217
  551PW      WM 1648   2.370   1.014   4.060
  552PW       W 1649   3.510   0.159   3.620
  552PW      WP 1650   3.525   0.108   3.490
  552PW      WM 1651   3.481   0.125   3.753
  553PW       W 1652   3.588   1.378   2.228
  553PW      WP 1653   3.502   1.270   2.205
  553PW      WM 1654   3.719   1.337   2.200
  554PW       W 1655   2.068   0.979   0.517
  554PW      WP 1656   2.058   1.008   0.380
  554PW      WM 1657   2.129   0.925   0.403
  555PW       W 1658   2.581   3.036   2.434
  555PW      WP 1659   2.646   3.042   2.557
  555PW      WM 1660   2.517   3.076   2.552
  556PW       W 1661   0.925   2.374   1.804
  556PW      WP 1662   0.886   2.315   1.683
  556PW      WM 1663   1.042   2.449   1.817
  557PW       W 1664   4.076   1.267   0.899
  557PW      WP 1665   4.200   1.228   0.952
  557PW      WM 1666   4.021   1.143   0.862
  558PW       W 1667   4.058   4.064   0.408
  558PW      WP 1668   4.029   3.960   0.499
  558PW      WM 1669   3.988   4.064   0.287
  559PW       W 1670   3.021   0.673   0.298
  559PW      WP 1671   3.014   0.573   0.200
  559PW      WM 1672   3.081   0.787   0.242
  560PW       W 1673   0.004   1.752   3.025
  560PW      WP 1674   0.028   1.833   3.136
  560PW      WM 1675  -0.061   1.823   2.924
  561PW       W 1676   3.331   2.990   2.263
  561PW      WP 1677   3.364   3.120   2.224
  561PW      WM 1678   3.307   2.929   2.387
  562PW       W 1679   3.246   1.200   2.536
  562PW      WP 1680   3.274   1.110   2.639
  562PW      WM 1681   3.159   1.298   2.487
  563PW       W 1682   1.935   4.471   1.523
  563PW      WP 1683   1.938   4.449   1.385
  563PW      WM 1684   1.863   4.469   1.644
  564PW       W 1685   2.621   1.727   0.019
  564PW      WP 1686   2.731   1.676  -0.051
  564PW      WM 1687   2.715   1.815  -0.036
  565PW       W 1688   0.826   4.190   1.392
  565PW      WP 1689   0.879   4.275   1.295
  565PW      WM 1690   0.832   4.174   1.253
  566PW       W 1691   1.754   0.009   3.741
  566PW      WP 1692   1.782   0.033   3.876
  566PW      WM 1693   1.646  -0.080   3.739
  567PW       W 1694   4.398   2.210   0.301
  567PW      WP 1695   4.317   2.124   0.376
  567PW      WM 1696   4.306   2.314   0.287
  568PW       W 1697   1.010   0.216   4.002
  568PW      WP 1698   0.891   0.214   3.928
  568PW      WM 1699   1.101   0.295   3.930
  569PW       W 1700   2.848   1.642   0.440
  569PW      WP 1701   2.934   1.588   0.344
  569PW      WM 1702   2.720   1.603   0.482
  570PW       W 1703   4.365   3.504   2.054
  570PW      WP 1704   4.410   3.637   2.048
  570PW      WM 1705   4.260   3.487   1.963
  571PW       W 1706   3.990   1.563   4.398
  571PW      WP 1707   4.029   1.492   4.511
  571PW      WM 1708   4.102   1.479   4.394
  572PW       W 1709   0.321   3.051   1.925
  572PW      WP 1710   0.231   3.156   1.942
  572PW      WM 1711   0.334   3.014   1.791
  573PW       W 1712   4.759   1.470   0.652
  573PW      WP 1713   4.718   1.352   0.590
  573PW      WM 1714   4.631   1.434   0.694
  574PW       W 1715   1.635   3.385   4.248
  574PW      WP 1716   1.709   3.354   4.363
  574PW      WM 1717   1.628   3.521   4.216
  575PW       W 1718   4.176   2.828   3.495
  575PW      WP 1719   4.060   2.790   3.563
  575PW      WM 1720   4.294   2.894   3.455
  576PW       W 1721   0.704   4.560   1.797
  576PW      WP 1722   0.582   4.621   1.769
  576PW      WM 1723   0.724   4.574   1.935
  577PW       W 1724   3.646   4.131   3.430
  577PW      WP 1725   3.507   4.114   3.423
  577PW      WM 1726   3.625   4.252   3.363
  578PW       W 1727   1.452   0.535   1.165
  578PW      WP 1728   1.336   0.613   1.180
  578PW      WM 1729   1.558   0.572   1.082
  579PW       W 1730   2.725   1.391   2.867
  579PW      WP 1731   2.828   1.484   2.882
  579PW      WM 1732   2.723   1.425   2.731
  580PW       W 1733   2.466   1.394   1.191
  580PW      WP 1734   2.570   1.461   1.126
  580PW      WM 1735   2.469   1.256   1.210
  581PW       W 1736   3.077   3.044   1.778
  581PW      WP 1737   2.965   3.082   1.852
  581PW      WM 1738   3.013   2.941   1.707
  582PW       W 1739   0.035   0.770   3.326
  582PW      WP 1740   0.167   0.806   3.356
  582PW      WM 1741  -0.051   0.796   3.219
  583PW       W 1742   2.173   3.000   4.165
  583PW      WP 1743   2.042   3.015   4.212
  583PW      WM 1744   2.089   2.899   4.214
  584PW       W 1745   3.093   3.588   2.878
  584PW      WP 1746   3.208   3.616   2.954
  584PW      WM 1747   3.103   3.488   2.975
  585PW       W 1748   0.214   2.559   0.723
  585PW      WP 1749   0.175   2.590   0.854
  585PW      WM 1750   0.314   2.498   0.799
  586PW       W 1751   1.075   2.782   0.193
  586PW      WP 1752   1.042   2.885   0.282
  586PW      WM 1753   1.071   2.913   0.243
  587PW       W 1754   0.360   2.967   0.983
  587PW      WP 1755   0.491   2.978   1.031
  587PW      WM 1756   0.329   2.951   0.848
  588PW       W 1757   3.624   1.696   1.713
  588PW      WP 1758   3.702   1.617   1.628
  588PW      WM 1759   3.534   1.770   1.636
  589PW       W 1760   0.523   2.613   2.137
  589PW      WP 1761   0.603   2.510   2.188
  589PW      WM 1762   0.398   2.560   2.103
  590PW       W 1763   3.876   2.793   2.219
  590PW      WP 1764   3.892   2.849   2.091
  590PW      WM 1765   3.870   2.702   2.112
  591PW       W 1766   2.665   2.776   3.900
  591PW      WP 1767   2.639   2.663   3.821
  591PW      WM 1768   2.604   2.754   4.023
  592PW       W 1769   2.508   3.189   0.367
  592PW      WP 1770   2.627   3.167   0.297
  592PW      WM 1771   2.458   3.295   0.290
  593PW       W 1772   3.309   4.322   3.968
  593PW      WP 1773   3.313   4.387   4.091
  593PW      WM 1774   3.224   4.432   3.954
  594PW       W 1775   2.505   2.688   0.099
  594PW      WP 1776   2.589   2.635   0.198
  594PW      WM 1777   2.552   2.666  -0.031
  595PW       W 1778   4.278   4.754   3.422
  595PW      WP 1779   4.416   4.774   3.409
  595PW      WM 1780   4.293   4.733   3.560
  596PW       W 1781   2.561   0.912   1.481
  596PW      WP 1782   2.528   0.957   1.352
  596PW      WM 1783   2.439   0.858   1.523
  597PW       W 1784   2.770   1.606   4.313
  597PW      WP 1785   2.707   1.694   4.225
  597PW      WM 1786   2.873   1.689   4.356
  598PW       W 1787   4.457   2.551   1.022
  598PW      WP 1788   4.583   2.600   0.985
  598PW      WM 1789   4.526   2.496   1.131
  599PW       W 1790   2.055   1.130   2.481
  599PW      WP 1791   1.917   1.140   2.465
  599PW      WM 1792   2.090   1.003   2.527
  600PW       W 1793   4.273   1.815   4.735
  600PW      WP 1794   4.342   1.721   4.813
  600PW      WM 1795   4.135   1.839   4.740
  601PW       W 1796   3.470   0.959   2.979
  601PW      WP 1797   3.577   0.872   3.005
  601PW      WM 1798   3.357   0.880   2.999
  602PW       W 1799   4.114   2.587   0.305
  602PW      WP 1800   4.175   2.471   0.256
  602PW      WM 1801   4.119   2.691   0.211
  603PW       W 1802   3.578   3.194   3.599
  603PW      WP 1803   3.643   3.317   3.586
  603PW      WM 1804   3.702   3.142   3.638
  604PW       W 1805   3.246   4.487   1.521
  604PW      WP 1806   3.269   4.408   1.634
  604PW      WM 1807   3.237   4.474   1.382
  605PW       W 1808   1.864   3.948   2.330
  605PW      WP 1809   1.764   3.940   2.233
  605PW      WM 1810   1.889   4.078   2.375
  606PW       W 1811   3.239   0.717   2.377
  606PW      WP 1812   3.193   0.653   2.261
  606PW      WM 1813   3.373   0.748   2.404
  607PW       W 1814   2.302   4.489   4.482
  607PW      WP 1815   2.205   4.388   4.485
  607PW      WM 1816   2.434   4.465   4.519
  608PW       W 1817   0.702   2.680   0.597
  608PW      WP 1818   0.705   2.589   0.703
  608PW      WM 1819   0.726   2.652   0.462
  609PW       W 1820   0.787   3.760   4.375
  609PW      WP 1821   0.791   3.634   4.434
  609PW      WM 1822   0.681   3.721   4.292
  610PW       W 1823   0.027   0.305   0.788
  610PW      WP 1824  -0.045   0.423   0.812
  610PW      WM 1825   0.006   0.298   0.650
  611PW       W 1826   0.688   1.443   1.850
  611PW      WP 1827   0.820   1.398   1.866
  611PW      WM 1828   0.609   1.523   1.933
  612PW       W 1829   3.877   0.278   3.341
  612PW      WP 1830   4.016   0.270   3.319
  612PW      WM 1831   3.836   0.283   3.207
  613PW       W 1832   3.163   2.021   2.835
  613PW      WP 1833   3.144   1.883   2.827
  613PW      WM 1834   3.289   2.081   2.834
  614PW       W 1835   0.601   0.250   2.829
  614PW      WP 1836   0.518   0.186   2.921
  614PW      WM 1837   0.687   0.141   2.810
  615PW       W 1838   1.104   1.927   2.156
  615PW      WP 1839   1.158   1.883   2.277
  615PW      WM 1840   0.991   1.903   2.235
  616PW       W 1841   1.934   4.138   4.576
  616PW      WP 1842   1.889   4.270   4.594
  616PW      WM 1843   2.064   4.099   4.608
  617PW       W 1844   0.223   3.475   2.272
  617PW      WP 1845   0.353   3.491   2.222
  617PW      WM 1846   0.178   3.364   2.199
  618PW       W 1847   1.489   0.938   0.515
  618PW      WP 1848   1.452   0.993   0.638
  618PW      WM 1849   1.589   0.890   0.600
  619PW       W 1850   0.082   1.110   3.016
  619PW      WP 1851   0.006   1.061   3.123
  619PW      WM 1852   0.155   1.046   3.117
  620PW       W 1853   1.637   2.272   0.920
  620PW      WP 1854   1.664   2.313   1.051
  620PW      WM 1855   1.728   2.340   0.838
  621PW       W 1856   0.631   0.478   3.367
  621PW      WP 1857   0.642   0.535   3.494
  621PW      WM 1858   0.559   0.362   3.395
  622PW       W 1859   1.923   1.740   3.346
  622PW      WP 1860   2.049   1.683   3.364
  622PW      WM 1861   1.811   1.705   3.270
  623PW       W 1862   2.924   2.478   4.617
  623PW      WP 1863   3.014   2.394   4.550
  623PW      WM 1864   2.867   2.427   4.500
  624PW       W 1865   0.171   0.903   1.723
  624PW      WP 1866   0.204   0.777   1.672
  624PW      WM 1867   0.297   0.842   1.726
  625PW       W 1868   1.628   1.997   2.085
  625PW      WP 1869   1.645   2.081   1.975
  625PW      WM 1870   1.640   1.859   2.068
  626PW       W 1871   0.243   3.954   2.373
  626PW      WP 1872   0.359   3.938   2.296
  626PW      WM 1873   0.227   4.078   2.310
  627PW       W 1874   4.510   0.506   4.776
  627PW      WP 1875   4.604   0.592   4.719
  627PW      WM 1876   4.525   0.530   4.913
  628PW       W 1877   0.256   2.358   4.450
  628PW      WP 1878   0.203   2.402   4.572
  628PW      WM 1879   0.361   2.274   4.411
  629PW       W 1880   2.265   1.743   1.612
  629PW      WP 1881   2.146   1.670   1.594
  629PW      WM 1882   2.385   1.805   1.650
  630PW       W 1883   1.871   0.509   0.316
  630PW      WP 1884   1.807   0.506   0.440
  630PW      WM 1885   1.749   0.440   0.313
  631PW       W 1886   0.234   3.191   3.925
  631PW      WP 1887   0.245   3.151   3.791
  631PW      WM 1888   0.156   3.077   3.943
  632PW       W 1889   0.555   4.205   4.172
  632PW      WP 1890   0.564   4.152   4.301
  632PW      WM 1891   0.423   4.203   4.127
  633PW       W 1892   3.805   3.710   3.635
  633PW      WP 1893   3.718   3.783   3.717
  633PW      WM 1894   3.800   3.577   3.592
  634PW       W 1895   3.498   4.767   1.997
  634PW      WP 1896   3.616   4.719   1.938
  634PW      WM 1897   3.499   4.681   2.107
  635PW       W 1898   2.520   0.899   2.615
  635PW      WP 1899   2.535   0.777   2.547
  635PW      WM 1900   2.641   0.900   2.685
  636PW       W 1901   3.991   0.549   4.750
  636PW      WP 1902   3.981   0.503   4.881
  636PW      WM 1903   4.129   0.559   4.732
  637PW       W 1904   2.839   4.145   1.528
  637PW      WP 1905   2.763   4.062   1.611
  637PW      WM 1906   2.877   4.011   1.530
  638PW       W 1907   4.602   3.458   4.022
  638PW      WP 1908   4.672   3.560   3.957
  638PW      WM 1909   4.559   3.499   4.149
  639PW       W 1910   0.951   2.713   2.379
  639PW      WP 1911   0.973   2.623   2.484
  639PW      WM 1912   0.931   2.577   2.354
  640PW       W 1913   0.356   2.467   2.623
  640PW      WP 1914   0.292   2.574   2.686
  640PW      WM 1915   0.468   2.551   2.624
  641PW       W 1916   2.693   2.521   2.729
  641PW      WP 1917   2.800   2.448   2.781
  641PW      WM 1918   2.659   2.395   2.781
  642PW       W 1919   2.739   1.766   1.465
  642PW      WP 1920   2.663   1.816   1.571
  642PW      WM 1921   2.641   1.798   1.370
  643PW       W 1922   3.009   1.364   3.812
  643PW      WP 1923   3.131   1.304   3.779
  643PW      WM 1924   3.072   1.462   3.889
  644PW       W 1925   0.836   2.346   0.241
  644PW      WP 1926   0.766   2.463   0.270
  644PW      WM 1927   0.936   2.377   0.148
  645PW       W 1928   1.715   2.529   1.934
  645PW      WP 1929   1.588   2.471   1.924
  645PW      WM 1930   1.769   2.428   1.854
  646PW       W 1931   2.266   3.283   2.818
  646PW      WP 1932   2.366   3.193   2.857
  646PW      WM 1933   2.378   3.342   2.757
  647PW       W 1934   4.132   4.552   0.475
  647PW      WP 1935   4.149   4.642   0.581
  647PW      WM 1936   4.062   4.525   0.356
  648PW       W 1937   4.587   3.298   2.724
  648PW      WP 1938   4.669   3.410   2.704
  648PW      WM 1939   4.562   3.162   2.745
  649PW       W 1940   4.411   4.494   1.310
  649PW      WP 1941   4.382   4.616   1.372
  649PW      WM 1942   4.487   4.488   1.427
  650PW       W 1943   4.142   1.304   4.032
  650PW      WP 1944   4.129   1.302   4.171
  650PW      WM 1945   4.265   1.370   4.023
  651PW       W 1946   1.125   1.698   3.564
  651PW      WP 1947   1.259   1.691   3.603
  651PW      WM 1948   1.208   1.759   3.658
  652PW       W 1949   2.922   0.345   1.254
  652PW      WP 1950   3.055   0.340   1.296
  652PW      WM 1951   2.833   0.260   1.188
  653PW       W 1952   3.031   1.536   4.686
  653PW      WP 1953   2.989   1.461   4.576
  653PW      WM 1954   2.917   1.559   4.765
  654PW       W 1955   0.162   1.822   0.920
  654PW      WP 1956   0.247   1.833   0.809
  654PW      WM 1957   0.095   1.937   0.878
  655PW       W 1958   0.568   3.483   2.657
  655PW      WP 1959   0.654   3.432   2.559
  655PW      WM 1960   0.436   3.489   2.702
  656PW       W 1961   3.967   4.736   4.329
  656PW      WP 1962   3.917   4.622   4.266
  656PW      WM 1963   4.019   4.607   4.313
  657PW       W 1964   4.080   2.598   3.056
  657PW      WP 1965   4.168   2.693   3.109
  657PW      WM 1966   4.048   2.722   2.999
  658PW       W 1967   3.701   2.129   1.489
  658PW      WP 1968   3.585   2.060   1.529
  658PW      WM 1969   3.748   2.227   1.577
  659PW       W 1970   2.417   1.308   4.592
  659PW      WP 1971   2.548   1.320   4.637
  659PW      WM 1972   2.339   1.418   4.632
  660PW       W 1973   3.571   2.197   4.332
  660PW      WP 1974   3.462   2.114   4.359
  660PW      WM 1975   3.577   2.236   4.198
  661PW       W 1976   0.077   1.221   2.210
  661PW      WP 1977   0.108   1.351   2.250
  661PW      WM 1978  -0.013   1.138   2.279
  662PW       W 1979   4.147   0.489   1.278
  662PW      WP 1980   4.093   0.599   1.210
  662PW      WM 1981   4.156   0.373   1.200
  663PW       W 1982   0.362   3.586   1.799
  663PW      WP 1983   0.278   3.664   1.879
  663PW      WM 1984   0.335   3.468   1.871
  664PW       W 1985   3.192   1.647   2.358
  664PW      WP 1986   3.189   1.542   2.451
  664PW      WM 1987   3.135   1.626   2.232
  665PW       W 1988   1.137   1.489   0.992
  665PW      WP 1989   1.051   1.528   0.888
  665PW      WM 1990   1.063   1.385   0.933
  666PW       W 1991   1.401   0.381   4.372
  666PW      WP 1992   1.430   0.451   4.490
  666PW      WM 1993   1.440   0.279   4.459
  667PW       W 1994   1.554   1.772   3.771
  667PW      WP 1995   1.599   1.834   3.654
  667PW      WM 1996   1.561   1.644   3.714
  668PW       W 1997   1.099   4.421   3.281
  668PW      WP 1998   1.133   4.375   3.409
  668PW      WM 1999   1.001   4.322   3.264
  669PW       W 2000   1.423   0.931   3.125
  669PW      WP 2001   1.525   0.845   3.167
  669PW      WM 2002   1.288   0.967   3.125
  670PW       W 2003   2.801   4.023   2.864
  670PW      WP 2004   2.927   4.074   2.898
  670PW      WM 2005   2.833   4.052   2.730
  671PW       W 2006   1.663   3.280   2.636
  671PW      WP 2007   1.567   3.323   2.728
  671PW      WM 2008   1.583   3.197   2.558
  672PW       W 2009   3.803   0.428   0.405
  672PW      WP 2010   3.814   0.290   0.429
  672PW      WM 2011   3.934   0.450   0.361
  673PW       W 2012   2.395   1.697   0.500
  673PW      WP 2013   2.534   1.685   0.519
  673PW      WM 2014   2.340   1.782   0.597
  674PW       W 2015   1.670   2.456   1.411
  674PW      WP 2016   1.534   2.460   1.382
  674PW      WM 2017   1.758   2.449   1.302
  675PW       W 2018   3.555   1.209   1.572
  675PW      WP 2019   3.457   1.211   1.672
  675PW      WM 2020   3.604   1.339   1.564
  676PW       W 2021   2.834   0.253   0.374
  676PW      WP 2022   2.901   0.169   0.285
  676PW      WM 2023   2.751   0.256   0.262
  677PW       W 2024   1.567   2.950   1.354
  677PW      WP 2025   1.507   3.008   1.242
  677PW      WM 2026   1.660   2.979   1.455
  678PW       W 2027   2.373   3.971   2.326
  678PW      WP 2028   2.255   3.990   2.399
  678PW      WM 2029   2.450   4.046   2.236
  679PW       W 2030   4.017   0.945   1.385
  679PW      WP 2031   4.023   1.073   1.443
  679PW      WM 2032   4.106   0.852   1.439
  680PW       W 2033   1.166   0.389   2.416
  680PW      WP 2034   1.287   0.322   2.396
  680PW      WM 2035   1.038   0.379   2.359
  681PW       W 2036   0.773   2.860   1.777
  681PW      WP 2037   0.695   2.778   1.694
  681PW      WM 2038   0.829   2.988   1.773
  682PW       W 2039   3.472   3.533   1.002
  682PW      WP 2040   3.474   3.456   0.885
  682PW      WM 2041   3.407   3.501   1.122
  683PW       W 2042   2.944   2.307   4.172
  683PW      WP 2043   3.033   2.406   4.217
  683PW      WM 2044   3.084   2.304   4.188
  684PW       W 2045   2.401   3.861   0.671
  684PW      WP 2046   2.323   3.978   0.668
  684PW      WM 2047   2.509   3.916   0.602
  685PW       W 2048   2.201   0.947   0.056
  685PW      WP 2049   2.240   0.816   0.085
  685PW      WM 2050   2.069   0.984   0.085
  686PW       W 2051   4.202   3.144   2.376
  686PW      WP 2052   4.274   3.182   2.490
  686PW      WM 2053   4.211   3.153   2.237
  687PW       W 2054   2.077   3.005   2.445
  687PW      WP 2055   2.178   3.085   2.390
  687PW      WM 2056   2.043   3.021   2.580
  688PW       W 2057   4.279   3.810   0.802
  688PW      WP 2058   4.407   3.777   0.756
  688PW      WM 2059   4.170   3.849   0.723
  689PW       W 2060   1.579   2.851   0.265
  689PW      WP 2061   1.678   2.766   0.318
  689PW      WM 2062   1.642   2.950   0.189
  690PW       W 2063   3.169   0.217   1.649
  690PW      WP 2064   3.125   0.117   1.736
  690PW      WM 2065   3.146   0.096   1.583
  691PW       W 2066   2.333   3.255   3.543
  691PW      WP 2067   2.251   3.234   3.432
  691PW      WM 2068   2.437   3.215   3.459
  692PW       W 2069   1.716   1.161   1.868
  692PW      WP 2070   1.665   1.048   1.933
  692PW      WM 2071   1.793   1.067   1.798
  693PW       W 2072   2.317   3.458   4.023
  693PW      WP 2073   2.416   3.494   3.930
  693PW      WM 2074   2.330   3.590   3.978
  694PW       W 2075   3.891   0.804   3.296
  694PW      WP 2076   3.928   0.789   3.431
  694PW      WM 2077   3.892   0.699   3.204
  695PW       W 2078   0.915   0.731   0.451
  695PW      WP 2079   0.941   0.666   0.330
  695PW      WM 2080   0.812   0.636   0.446
  696PW       W 2081   2.812   1.129   4.285
  696PW      WP 2082   2.781   1.001   4.237
  696PW      WM 2083   2.951   1.138   4.291
  697PW       W 2084   1.763   2.199   3.881
  697PW      WP 2085   1.831   2.145   3.771
  697PW      WM 2086   1.780   2.206   3.742
  698PW       W 2087   3.005   0.121   3.528
  698PW      WP 2088   2.885   0.180   3.484
  698PW      WM 2089   3.061   0.198   3.630
  699PW       W 2090   0.573   1.301   2.332
  699PW      WP 2091   0.574   1.298   2.192
  699PW      WM 2092   0.502   1.273   2.449
  700PW       W 2093   2.030   4.776   0.488
  700PW      WP 2094   2.065   4.758   0.623
  700PW      WM 2095   2.128   4.685   0.446
  701PW       W 2096   1.581   3.075   1.860
  701PW      WP 2097   1.484   3.024   1.948
  701PW      WM 2098   1.667   3.157   1.933
  702PW       W 2099   1.783   4.088   3.675
  702PW      WP 2100   1.911   4.121   3.628
  702PW      WM 2101   1.786   3.948   3.674
  703PW       W 2102   3.304   3.503   3.867
  703PW      WP 2103   3.284   3.596   3.764
  703PW      WM 2104   3.200   3.501   3.961
  704PW       W 2105   3.482   2.540   2.338
  704PW      WP 2106   3.440   2.565   2.207
  704PW      WM 2107   3.593   2.490   2.269
  705PW       W 2108   2.234   0.947   1.084
  705PW      WP 2109   2.167   0.994   0.971
  705PW      WM 2110   2.219   1.005   1.211
  706PW       W 2111   0.483   2.698   0.092
  706PW      WP 2112   0.371   2.782   0.105
  706PW      WM 2113   0.490   2.622  -0.025
  707PW       W 2114   3.347   2.728   0.717
  707PW      WP 2115   3.330   2.659   0.837
  707PW      WM 2116   3.347   2.609   0.642
  708PW       W 2117   0.951   1.758   0.486
  708PW      WP 2118   0.990   1.892   0.492
  708PW      WM 2119   1.020   1.663   0.409
  709PW       W 2120   0.981   0.998   3.455
  709PW      WP 2121   1.108   0.940   3.461
  709PW      WM 2122   1.007   1.058   3.332
  710PW       W 2123   2.881   2.352   3.652
  710PW      WP 2124   2.745   2.381   3.662
  710PW      WM 2125   2.870   2.275   3.768
  711PW       W 2126   4.306   0.484   3.385
  711PW      WP 2127   4.383   0.433   3.491
  711PW      WM 2128   4.261   0.400   3.283
  712PW       W 2129   2.042   1.532   2.002
  712PW      WP 2130   2.106   1.407   2.006
  712PW      WM 2131   1.967   1.535   2.120
  713PW       W 2132   1.899   0.396   1.296
  713PW      WP 2133   1.803   0.490   1.335
  713PW      WM 2134   2.007   0.409   1.385
  714PW       W 2135   2.320   4.517   0.184
  714PW      WP 2136   2.378   4.541   0.309
  714PW      WM 2137   2.378   4.396   0.146
  715PW       W 2138   3.651   0.964   4.047
  715PW      WP 2139   3.672   1.100   4.021
  715PW      WM 2140   3.665   0.833   4.093
  716PW       W 2141   1.177   1.499   4.653
  716PW      WP 2142   1.253   1.557   4.551
  716PW      WM 2143   1.306   1.459   4.690
  717PW       W 2144   2.706   3.930   1.067
  717PW      WP 2145   2.835   3.874   1.067
  717PW      WM 2146   2.796   3.893   1.168
  718PW       W 2147   1.502   1.634   3.153
  718PW      WP 2148   1.626   1.667   3.208
  718PW      WM 2149   1.440   1.571   3.044
  719PW       W 2150   1.881   2.924   2.869
  719PW      WP 2151   1.945   2.994   2.765
  719PW      WM 2152   1.787   2.961   2.966
  720PW       W 2153   0.456   1.091   0.459
  720PW      WP 2154   0.358   1.024   0.533
  720PW      WM 2155   0.448   1.229   0.482
  721PW       W 2156   0.258   2.868   1.482
  721PW      WP 2157   0.305   2.865   1.614
  721PW      WM 2158   0.233   2.758   1.400
  722PW       W 2159   2.448   4.283   1.276
  722PW      WP 2160   2.386   4.389   1.208
  722PW      WM 2161   2.407   4.178   1.359
  723PW       W 2162   2.169   4.748   2.529
  723PW      WP 2163   2.074   4.645   2.526
  723PW      WM 2164   2.216   4.880   2.526
  724PW       W 2165   2.452   0.493   0.115
  724PW      WP 2166   2.340   0.424   0.068
  724PW      WM 2167   2.366   0.594   0.159
  725PW       W 2168   4.377   3.871   0.051
  725PW      WP 2169   4.480   3.828  -0.034
  725PW      WM 2170   4.284   3.768   0.069
  726PW       W 2171   3.230   3.929   1.252
  726PW      WP 2172   3.308   3.936   1.368
  726PW      WM 2173   3.214   3.798   1.298
  727PW       W 2174   1.620   2.594   4.537
  727PW      WP 2175   1.759   2.588   4.551
  727PW      WM 2176   1.682   2.481   4.484
  728PW       W 2177   4.126   4.403   2.152
  728PW      WP 2178   4.085   4.453   2.277
  728PW      WM 2179   4.069   4.530   2.167
  729PW       W 2180   4.759   2.981   2.334
  729PW      WP 2181   4.640   3.019   2.270
  729PW      WM 2182   4.818   2.890   2.245
  730PW       W 2183   1.335   2.152   1.627
  730PW      WP 2184   1.308   2.087   1.506
  730PW      WM 2185   1.425   2.181   1.525
  731PW       W 2186   1.585   4.463   1.137
  731PW      WP 2187   1.717   4.435   1.176
  731PW      WM 2188   1.461   4.403   1.163
  732PW       W 2189   4.387   2.105   3.964
  732PW      WP 2190   4.480   2.151   4.057
  732PW      WM 2191   4.249   2.084   3.946
  733PW       W 2192   3.620   2.068   0.973
  733PW      WP 2193   3.713   2.170   0.998
  733PW      WM 2194   3.720   2.019   0.887
  734PW       W 2195   0.639   2.272   3.620
  734PW      WP 2196   0.653   2.312   3.487
  734PW      WM 2197   0.764   2.325   3.653
  735PW       W 2198   4.249   2.280   1.569
  735PW      WP 2199   4.119   2.276   1.517
  735PW      WM 2200   4.313   2.156   1.566
  736PW       W 2201   1.368   3.039   3.682
  736PW      WP 2202   1.238   3.027   3.733
  736PW      WM 2203   1.503   3.078   3.680
  737PW       W 2204   4.589   1.538   2.612
  737PW      WP 2205   4.564   1.675   2.621
  737PW      WM 2206   4.729   1.547   2.606
  738PW       W 2207   2.888   0.399   4.686
  738PW      WP 2208   2.996   0.376   4.602
  738PW      WM 2209   2.966   0.486   4.763
  739PW       W 2210   2.971   4.489   2.630
  739PW      WP 2211   2.877   4.483   2.526
  739PW      WM 2212   2.984   4.411   2.746
  740PW       W 2213   4.671   0.476   2.675
  740PW      WP 2214   4.786   0.482   2.756
  740PW      WM 2215   4.719   0.406   2.564
  741PW       W 2216   0.543   3.784   1.379
  741PW      WP 2217   0.457   3.888   1.343
  741PW      WM 2218   0.475   3.666   1.412
  742PW       W 2219   0.967   3.679   0.478
  742PW      WP 2220   0.884   3.756   0.560
  742PW      WM 2221   0.958   3.575   0.385
  743PW       W 2222   1.750   0.985   0.070
  743PW      WP 2223   1.861   0.900   0.067
  743PW      WM 2224   1.693   0.928  -0.045
  744PW       W 2225   1.981   4.424   4.020
  744PW      WP 2226   2.001   4.287   4.000
  744PW      WM 2227   1.868   4.460   3.945
  745PW       W 2228   3.442   2.188   0.135
  745PW      WP 2229   3.500   2.220   0.011
  745PW      WM 2230   3.372   2.082   0.192
  746PW       W 2231   2.737   2.839   3.423
  746PW      WP 2232   2.794   2.963   3.452
  746PW      WM 2233   2.665   2.842   3.542
  747PW       W 2234   0.703   4.581   2.979
  747PW      WP 2235   0.633   4.665   2.891
  747PW      WM 2236   0.587   4.570   3.057
  748PW       W 2237   1.096   3.707   1.360
  748PW      WP 2238   1.036   3.656   1.476
  748PW      WM 2239   1.077   3.571   1.388
  749PW       W 2240   0.261   4.449   3.300
  749PW      WP 2241   0.396   4.419   3.321
  749PW      WM 2242   0.127   4.489   3.296
  750PW       W 2243   1.758   3.446   2.137
  750PW      WP 2244   1.723   3.325   2.076
  750PW      WM 2245   1.890   3.453   2.181
  751PW       W 2246   2.135   3.498   2.405
  751PW      WP 2247   2.086   3.446   2.285
  751PW      WM 2248   2.257   3.559   2.376
  752PW       W 2249   4.714   3.728   0.483
  752PW      WP 2250   4.640   3.846   0.465
  752PW      WM 2251   4.715   3.590   0.506
  753PW       W 2252   3.346   0.080   1.174
  753PW      WP 2253   3.349  -0.017   1.274
  753PW      WM 2254   3.258  -0.002   1.103
  754PW       W 2255   0.898   3.884   0.948
  754PW      WP 2256   1.020   3.952   0.959
  754PW      WM 2257   0.915   3.889   0.809
  755PW       W 2258   4.587   4.733   4.200
  755PW      WP 2259   4.544   4.655   4.093
  755PW      WM 2260   4.659   4.853   4.206
  756PW       W 2261   4.567   2.676   1.553
  756PW      WP 2262   4.626   2.550   1.568
  756PW      WM 2263   4.627   2.791   1.501
  757PW       W 2264   2.400   4.161   3.756
  757PW      WP 2265   2.362   4.069   3.855
  757PW      WM 2266   2.540   4.163   3.756
  758PW       W 2267   4.135   0.037   2.571
  758PW      WP 2268   4.222  -0.000   2.675
  758PW      WM 2269   4.044   0.029   2.677
  759PW       W 2270   1.149   4.371   1.021
  759PW      WP 2271   1.288   4.389   1.022
  759PW      WM 2272   1.140   4.302   1.143
  760PW       W 2273   4.559   4.141   0.446
  760PW      WP 2274   4.629   4.231   0.364
  760PW      WM 2275   4.583   4.005   0.470
  761PW       W 2276   3.446   2.899   1.502
  761PW      WP 2277   3.484   2.787   1.576
  761PW      WM 2278   3.493   2.986   1.601
  762PW       W 2279   1.530   0.661   2.173
  762PW      WP 2280   1.654   0.676   2.109
  762PW      WM 2281   1.446   0.773   2.172
  763PW       W 2282   1.504   3.979   0.980
  763PW      WP 2283   1.574   3.919   1.086
  763PW      WM 2284   1.620   3.909   0.944
  764PW       W 2285   4.782   2.741   4.559
  764PW      WP 2286   4.670   2.720   4.477
  764PW      WM 2287   4.886   2.826   4.516
  765PW       W 2288   4.324   4.763   4.690
  765PW      WP 2289   4.414   4.866   4.719
  765PW      WM 2290   4.449   4.719   4.643
  766PW       W 2291   2.169   3.353   0.744
  766PW      WP 2292   2.115   3.477   0.777
  766PW      WM 2293   2.084   3.326   0.852
  767PW       W 2294   1.867   0.501   3.641
  767PW      WP 2295   1.953   0.449   3.543
  767PW      WM 2296   1.790   0.513   3.756
  768PW       W 2297   0.598   0.416   0.492
  768PW      WP 2298   0.683   0.527   0.483
  768PW      WM 2299   0.540   0.441   0.617
  769PW       W 2300   1.349   0.721   1.652
  769PW      WP 2301   1.214   0.697   1.683
  769PW      WM 2302   1.387   0.817   1.747
  770PW       W 2303   3.592   4.471   4.590
  770PW      WP 2304   3.704   4.443   4.669
  770PW      WM 2305   3.667   4.468   4.472
  771PW       W 2306   1.981   4.587   2.972
  771PW      WP 2307   2.118   4.561   2.974
  771PW      WM 2308   1.949   4.486   2.880
  772PW       W 2309   1.494   4.763   2.348
  772PW      WP 2310   1.429   4.765   2.472
  772PW      WM 2311   1.391   4.741   2.255
  773PW       W 2312   2.550   0.540   2.123
  773PW      WP 2313   2.454   0.566   2.024
  773PW      WM 2314   2.608   0.667   2.127
  774PW       W 2315   4.105   1.567   2.728
  774PW      WP 2316   4.166   1.678   2.789
  774PW      WM 2317   4.033   1.623   2.621
  775PW       W 2318   2.256   0.123   1.613
  775PW      WP 2319   2.223   0.149   1.479
  775PW      WM 2320   2.182   0.072   1.720
  776PW       W 2321   2.789   3.249   3.776
  776PW      WP 2322   2.844   3.213   3.900
  776PW      WM 2323   2.924   3.213   3.759
  777PW       W 2324   0.443   3.056   2.493
  777PW      WP 2325   0.482   2.959   2.585
  777PW      WM 2326   0.530   3.132   2.414
  778PW       W 2327   2.332   0.741   3.449
  778PW      WP 2328   2.436   0.832   3.427
  778PW      WM 2329   2.237   0.772   3.547
  779PW       W 2330   3.742   4.142   2.919
  779PW      WP 2331   3.850   4.106   2.837
  779PW      WM 2332   3.614   4.118   2.972
  780PW       W 2333   2.545   4.531   2.843
  780PW      WP 2334   2.666   4.503   2.778
  780PW      WM 2335   2.481   4.655   2.848
  781PW       W 2336   1.479   1.818   0.737
  781PW      WP 2337   1.381   1.779   0.830
  781PW      WM 2338   1.424   1.690   0.745
  782PW       W 2339   3.069   1.593   1.918
  782PW      WP 2340   3.093   1.643   2.046
  782PW      WM 2341   3.034   1.459   1.900
  783PW       W 2342   2.853   0.650   4.247
  783PW      WP 2343   2.978   0.593   4.220
  783PW      WM 2344   2.780   0.753   4.188
  784PW       W 2345   2.663   2.273   1.245
  784PW      WP 2346   2.645   2.226   1.114
  784PW      WM 2347   2.755   2.297   1.348
  785PW       W 2348   3.100   3.502   0.027
  785PW      WP 2349   3.207   3.585  -0.005
  785PW      WM 2350   2.969   3.550   0.046
  786PW       W 2351   0.549   0.615   1.554
  786PW      WP 2352   0.627   0.690   1.465
  786PW      WM 2353   0.422   0.590   1.500
  787PW       W 2354   3.196   4.656   0.056
  787PW      WP 2355   3.090   4.567   0.033
  787PW      WM 2356   3.319   4.722   0.065
  788PW       W 2357   3.390   4.465   2.349
  788PW      WP 2358   3.414   4.540   2.233
  788PW      WM 2359   3.282   4.377   2.361
  789PW       W 2360   3.318   0.744   1.255
  789PW      WP 2361   3.387   0.864   1.237
  789PW      WM 2362   3.189   0.793   1.237
  790PW       W 2363   1.251   2.372   1.218
  790PW      WP 2364   1.177   2.282   1.294
  790PW      WM 2365   1.365   2.404   1.295
  791PW       W 2366   4.063   0.382   1.770
  791PW      WP 2367   4.066   0.498   1.849
  791PW      WM 2368   4.143   0.272   1.801
  792PW       W 2369   2.472   4.555   4.010
  792PW      WP 2370   2.427   4.664   3.934
  792PW      WM 2371   2.539   4.457   4.085
  793PW       W 2372   4.069   2.127   4.381
  793PW      WP 2373   3.998   2.008   4.359
  793PW      WM 2374   3.952   2.184   4.433
  794PW       W 2375   1.608   0.074   3.204
  794PW      WP 2376   1.494   0.154   3.216
  794PW      WM 2377   1.663   0.169   3.291
  795PW       W 2378   4.418   0.690   0.448
  795PW      WP 2379   4.366   0.572   0.394
  795PW      WM 2380   4.420   0.818   0.505
  796PW       W 2381   4.439   1.850   1.575
  796PW      WP 2382   4.436   1.990   1.576
  796PW      WM 2383   4.573   1.852   1.615
  797PW       W 2384   4.757   3.857   1.952
  797PW      WP 2385   4.672   3.959   1.907
  797PW      WM 2386   4.881   3.793   1.963
  798PW       W 2387   1.897   3.339   3.224
  798PW      WP 2388   1.990   3.378   3.322
  798PW      WM 2389   1.952   3.211   3.236
  799PW       W 2390   0.953   0.966   2.372
  799PW      WP 2391   0.875   1.017   2.476
  799PW      WM 2392   0.815   0.959   2.351
  800PW       W 2393   0.952   2.413   2.786
  800PW      WP 2394   1.044   2.450   2.885
  800PW      WM 2395   0.981   2.505   2.685
  801PW       W 2396   3.546   2.318   2.865
  801PW      WP 2397   3.461   2.212   2.830
  801PW      WM 2398   3.573   2.452   2.894
  802PW       W 2399   4.659   0.161   3.207
  802PW      WP 2400   4.779   0.140   3.137
  802PW      WM 2401   4.547   0.120   3.281
  803PW       W 2402   1.961   2.129   1.726
  803PW      WP 2403   2.037   2.184   1.622
  803PW      WM 2404   1.952   1.991   1.744
  804PW       W 2405   0.959   0.607   3.763
  804PW      WP 2406   0.874   0.569   3.868
  804PW      WM 2407   1.055   0.599   3.865
  805PW       W 2408   1.620   1.130   2.321
  805PW      WP 2409   1.546   1.034   2.252
  805PW      WM 2410   1.746   1.103   2.377
  806PW       W 2411   2.288   2.867   0.732
  806PW      WP 2412   2.153   2.901   0.730
  806PW      WM 2413   2.364   2.754   0.765
  807PW       W 2414   2.015   0.961   3.718
  807PW      WP 2415   1.954   0.979   3.843
  807PW      WM 2416   1.984   0.913   3.590
  808PW       W 2417   0.637   0.953   1.921
  808PW      WP 2418   0.702   0.961   2.045
  808PW      WM 2419   0.614   1.089   1.948
  809PW       W 2420   0.827   1.844   3.244
  809PW      WP 2421   0.888   1.908   3.135
  809PW      WM 2422   0.828   1.955   3.329
  810PW       W 2423   3.729   4.689   0.834
  810PW      WP 2424   3.780   4.788   0.919
  810PW      WM 2425   3.805   4.609   0.920
  811PW       W 2426   1.334   1.445   0.384
  811PW      WP 2427   1.281   1.539   0.473
  811PW      WM 2428   1.341   1.553   0.295
  812PW       W 2429   0.247   0.518   4.551
  812PW      WP 2430   0.169   0.635   4.546
  812PW      WM 2431   0.339   0.567   4.644
  813PW       W 2432   0.574   1.830   0.168
  813PW      WP 2433   0.654   1.717   0.188
  813PW      WM 2434   0.570   1.877   0.300
  814PW       W 2435   1.387   1.610   4.260
  814PW      WP 2436   1.336   1.494   4.201
  814PW      WM 2437   1.324   1.571   4.378
  815PW       W 2438   2.606   1.074   3.256
  815PW      WP 2439   2.544   1.199   3.248
  815PW      WM 2440   2.543   0.972   3.329
  816PW       W 2441   4.760   3.543   3.218
  816PW      WP 2442   4.629   3.491   3.224
  816PW      WM 2443   4.657   3.587   3.133
  817PW       W 2444   0.331   4.045   3.610
  817PW      WP 2445   0.315   3.996   3.739
  817PW      WM 2446   0.277   3.916   3.615
  818PW       W 2447   4.599   4.745   2.072
  818PW      WP 2448   4.687   4.637   2.083
  818PW      WM 2449   4.510   4.817   2.152
  819PW       W 2450   1.716   0.901   1.217
  819PW      WP 2451   1.682   1.027   1.266
  819PW      WM 2452   1.750   0.778   1.160
  820PW       W 2453   4.605   2.100   1.193
  820PW      WP 2454   4.626   2.142   1.062
  820PW      WM 2455   4.740   2.118   1.223
  821PW       W 2456   3.778   2.560   1.696
  821PW      WP 2457   3.735   2.431   1.665
  821PW      WM 2458   3.738   2.513   1.821
  822PW       W 2459   1.898   1.206   4.435
  822PW      WP 2460   1.818   1.303   4.496
  822PW      WM 2461   1.997   1.150   4.353
  823PW       W 2462   0.890   3.075   2.815
  823PW      WP 2463   0.989   3.079   2.915
  823PW      WM 2464   0.976   3.090   2.706
  824PW       W 2465   3.369   4.498   2.874
  824PW      WP 2466   3.266   4.404   2.861
  824PW      WM 2467   3.377   4.576   2.990
  825PW       W 2468   0.337   3.566   4.371
  825PW      WP 2469   0.373   3.644   4.261
  825PW      WM 2470   0.233   3.507   4.444
  826PW       W 2471   0.906   1.216   0.601
  826PW      WP 2472   0.985   1.234   0.716
  826PW      WM 2473   0.966   1.240   0.477
  827PW       W 2474   0.877   3.078   3.753
  827PW      WP 2475   0.852   3.163   3.862
  827PW      WM 2476   0.778   2.991   3.801
  828PW       W 2477   0.682   1.932   1.837
  828PW      WP 2478   0.619   1.871   1.728
  828PW      WM 2479   0.605   2.046   1.817
  829PW       W 2480   1.849   3.152   4.664
  829PW      WP 2481   1.712   3.131   4.681
  829PW      WM 2482   1.865   3.171   4.526
  830PW       W 2483   4.583   1.490   0.066
  830PW      WP 2484   4.702   1.455   0.132
  830PW      WM 2485   4.499   1.598   0.039
  831PW       W 2486   2.448   2.875   2.972
  831PW      WP 2487   2.320   2.844   3.019
  831PW      WM 2488   2.436   3.006   2.924
  832PW       W 2489   4.056   3.661   3.197
  832PW      WP 2490   3.973   3.599   3.103
  832PW      WM 2491   3.984   3.766   3.138
  833PW       W 2492   3.793   2.547   0.670
  833PW      WP 2493   3.914   2.542   0.600
  833PW      WM 2494   3.745   2.459   0.572
  834PW       W 2495   2.995   2.766   1.368
  834PW      WP 2496   2.991   2.905   1.377
  834PW      WM 2497   3.113   2.700   1.330
  835PW       W 2498   2.595   3.596   0.040
  835PW      WP 2499   2.733   3.592   0.060
  835PW      WM 2500   2.649   3.616  -0.087
  836PW       W 2501   4.314   1.703   3.661
  836PW      WP 2502   4.334   1.740   3.795
  836PW      WM 2503   4.406   1.623   3.594
  837PW       W 2504   0.322   0.337   1.955
  837PW      WP 2505   0.305   0.451   2.035
  837PW      WM 2506   0.281   0.239   1.864
  838PW       W 2507   2.324   1.902   3.014
  838PW      WP 2508   2.356   1.987   2.907
  838PW      WM 2509   2.338   1.990   3.121
  839PW       W 2510   0.129   0.453   3.661
  839PW      WP 2511   0.155   0.356   3.759
  839PW      WM 2512   0.246   0.525   3.688
  840PW       W 2513   0.340   3.189   0.006
  840PW      WP 2514   0.242   3.227   0.098
  840PW      WM 2515   0.334   3.050  -0.011
  841PW       W 2516   2.106   2.734   4.572
  841PW      WP 2517   2.053   2.810   4.467
  841PW      WM 2518   2.039   2.612   4.559
  842PW       W 2519   0.212   4.098   0.247
  842PW      WP 2520   0.289   4.011   0.325
  842PW      WM 2521   0.316   4.127   0.157
  843PW       W 2522   2.730   4.504   4.717
  843PW      WP 2523   2.592   4.495   4.698
  843PW      WM 2524   2.857   4.539   4.764
  844PW       W 2525   0.534   0.357   1.094
  844PW      WP 2526   0.575   0.488   1.118
  844PW      WM 2527   0.432   0.372   0.999
  845PW       W 2528   1.822   1.618   2.435
  845PW      WP 2529   1.873   1.548   2.324
  845PW      WM 2530   1.772   1.669   2.555
  846PW       W 2531   2.375   0.086   2.082
  846PW      WP 2532   2.246   0.032   2.079
  846PW      WM 2533   2.460   0.142   2.179
  847PW       W 2534   2.826   3.669   1.490
  847PW      WP 2535   2.865   3.788   1.427
  847PW      WM 2536   2.799   3.541   1.441
  848PW       W 2537   2.337   1.156   2.022
  848PW      WP 2538   2.425   1.153   1.912
  848PW      WM 2539   2.243   1.259   2.008
  849PW       W 2540   1.763   0.630   0.826
  849PW      WP 2541   1.665   0.591   0.919
  849PW      WM 2542   1.881   0.587   0.764
  850PW       W 2543   1.402   4.575   2.858
  850PW      WP 2544   1.308   4.616   2.953
  850PW      WM 2545   1.389   4.616   2.725
  851PW       W 2546   1.270   2.695   1.653
  851PW      WP 2547   1.204   2.613   1.746
  851PW      WM 2548   1.409   2.681   1.645
  852PW       W 2549   4.694   2.556   0.337
  852PW      WP 2550   4.709   2.630   0.455
  852PW      WM 2551   4.792   2.456   0.325
  853PW       W 2552   4.470   1.684   0.941
  853PW      WP 2553   4.407   1.808   0.923
  853PW      WM 2554   4.464   1.822   0.921
  854PW       W 2555   0.646   2.406   3.190
  854PW      WP 2556   0.564   2.346   3.093
  854PW      WM 2557   0.670   2.513   3.278
  855PW       W 2558   0.870   2.301   4.046
  855PW      WP 2559   0.969   2.209   4.080
  855PW      WM 2560   0.766   2.207   4.063
  856PW       W 2561   2.515   2.392   3.135
  856PW      WP 2562   2.582   2.370   3.014
  856PW      WM 2563   2.470   2.387   3.268
  857PW       W 2564   0.225   4.268   2.798
  857PW      WP 2565   0.177   4.288   2.668
  857PW      WM 2566   0.113   4.303   2.875
  858PW       W 2567   4.593   0.952   2.493
  858PW      WP 2568   4.698   1.041   2.466
  858PW      WM 2569   4.602   0.813   2.481
  859PW       W 2570   3.766   4.582   3.233
  859PW      WP 2571   3.714   4.454   3.258
  859PW      WM 2572   3.886   4.521   3.195
  860PW       W 2573   4.583   1.344   3.900
  860PW      WP 2574   4.448   1.344   3.936
  860PW      WM 2575   4.659   1.241   3.843
  861PW       W 2576   0.318   2.977   0.485
  861PW      WP 2577   0.274   3.007   0.615
  861PW      WM 2578   0.309   2.865   0.402
  862PW       W 2579   2.397   2.144   0.232
  862PW      WP 2580   2.532   2.169   0.255
  862PW      WM 2581   2.294   2.102   0.147
  863PW       W 2582   4.570   2.859   0.682
  863PW      WP 2583   4.458   2.911   0.615
  863PW      WM 2584   4.663   2.773   0.623
  864PW       W 2585   1.835   1.934   2.815
  864PW      WP 2586   1.856   1.796   2.798
  864PW      WM 2587   1.896   2.050   2.865
  865PW       W 2588   0.720   3.596   0.059
  865PW      WP 2589   0.725   3.541   0.188
  865PW      WM 2590   0.808   3.522  -0.020
  866PW       W 2591   3.794   0.560   2.908
  866PW      WP 2592   3.911   0.522   2.975
  866PW      WM 2593   3.836   0.518   2.781
  867PW       W 2594   4.296   1.676   0.452
  867PW      WP 2595   4.386   1.570   0.467
  867PW      WM 2596   4.157   1.678   0.465
  868PW       W 2597   4.624   1.945   2.001
  868PW      WP 2598   4.744   2.007   2.037
  868PW      WM 2599   4.585   1.811   2.017
  869PW       W 2600   4.640   4.504   0.162
  869PW      WP 2601   4.730   4.579   0.085
  869PW      WM 2602   4.607   4.376   0.208
  870PW       W 2603   1.403   2.325   0.302
  870PW      WP 2604   1.356   2.198   0.267
  870PW      WM 2605   1.334   2.300   0.422
  871PW       W 2606   0.446   2.156   1.154
  871PW      WP 2607   0.355   2.155   1.048
  871PW      WM 2608   0.540   2.228   1.080
  872PW       W 2609   0.136   3.614   3.667
  872PW      WP 2610   0.183   3.734   3.613
  872PW      WM 2611   0.029   3.597   3.756
  873PW       W 2612   3.605   1.413   3.915
  873PW      WP 2613   3.695   1.345   3.832
  873PW      WM 2614   3.615   1.300   3.997
  874PW       W 2615   2.804   3.576   0.537
  874PW      WP 2616   2.889   3.682   0.569
  874PW      WM 2617   2.857   3.449   0.506
  875PW       W 2618   1.843   4.396   0.224
  875PW      WP 2619   1.910   4.274   0.234
  875PW      WM 2620   1.795   4.324   0.334
  876PW       W 2621   2.692   0.870   4.687
  876PW      WP 2622   2.643   0.760   4.615
  876PW      WM 2623   2.830   0.852   4.699
  877PW       W 2624   1.831   3.240   3.730
  877PW      WP 2625   1.737   3.172   3.651
  877PW      WM 2626   1.833   3.373   3.688
  878PW       W 2627   1.202   2.977   2.073
  878PW      WP 2628   1.212   3.008   2.209
  878PW      WM 2629   1.339   2.952   2.063
  879PW       W 2630   0.917   4.513   4.046
  879PW      WP 2631   0.833   4.420   3.983
  879PW      WM 2632   0.909   4.382   4.095
  880PW       W 2633   3.603   1.095   1.086
  880PW      WP 2634   3.739   1.112   1.116
  880PW      WM 2635   3.696   0.991   1.103
  881PW       W 2636   4.282   0.232   0.357
  881PW      WP 2637   4.168   0.240   0.437
  881PW      WM 2638   4.334   0.359   0.329
  882PW       W 2639   0.411   2.912   4.404
  882PW      WP 2640   0.279   2.867   4.422
  882PW      WM 2641   0.332   3.014   4.347
  883PW       W 2642   4.034   3.427   0.961
  883PW      WP 2643   4.044   3.301   1.020
  883PW      WM 2644   4.089   3.413   0.833
  884PW       W 2645   3.963   0.076   2.083
  884PW      WP 2646   3.997   0.008   2.200
  884PW      WM 2647   3.904   0.185   2.147
  885PW       W 2648   1.274   2.073   2.974
  885PW      WP 2649   1.227   2.100   2.845
  885PW      WM 2650   1.152   2.121   3.020
  886PW       W 2651   0.960   2.587   3.616
  886PW      WP 2652   0.855   2.496   3.633
  886PW      WM 2653   1.008   2.582   3.485
  887PW       W 2654   2.576   1.147   0.783
  887PW      WP 2655   2.493   1.096   0.884
  887PW      WM 2656   2.452   1.085   0.802
  888PW       W 2657   0.769   3.263   2.240
  888PW      WP 2658   0.676   3.177   2.300
  888PW      WM 2659   0.765   3.378   2.320
  889PW       W 2660   2.110   1.465   0.090
  889PW      WP 2661   2.195   1.474  -0.021
  889PW      WM 2662   2.020   1.418   0.186
  890PW       W 2663   0.478   2.026   4.061
  890PW      WP 2664   0.589   2.103   4.027
  890PW      WM 2665   0.340   2.049   4.063
  891PW       W 2666   1.979   4.373   2.470
  891PW      WP 2667   1.899   4.259   2.455
  891PW      WM 2668   2.023   4.501   2.505
  892PW       W 2669   3.072   1.081   3.373
  892PW      WP 2670   3.027   0.990   3.470
  892PW      WM 2671   3.212   1.085   3.372
  893PW       W 2672   2.140   0.344   0.795
  893PW      WP 2673   2.044   0.440   0.829
  893PW      WM 2674   2.202   0.238   0.862
  894PW       W 2675   2.730   4.038   0.348
  894PW      WP 2676   2.633   4.051   0.449
  894PW      WM 2677   2.858   4.068   0.300
  895PW       W 2678   4.488   1.316   4.427
  895PW      WP 2679   4.552   1.424   4.366
  895PW      WM 2680   4.460   1.273   4.296
  896PW       W 2681   3.158   4.350   4.407
  896PW      WP 2682   3.040   4.342   4.331
  896PW      WM 2683   3.181   4.424   4.290
  897PW       W 2684   2.639   3.648   4.365
  897PW      WP 2685   2.587   3.666   4.494
  897PW      WM 2686   2.671   3.696   4.238
  898PW       W 2687   4.583   3.941   4.416
  898PW      WP 2688   4.565   4.065   4.353
  898PW      WM 2689   4.712   3.890   4.404
  899PW       W 2690   2.714   4.207   4.220
  899PW      WP 2691   2.602   4.267   4.161
  899PW      WM 2692   2.849   4.244   4.214
  900PW       W 2693   2.249   0.561   3.908
  900PW      WP 2694   2.202   0.648   3.809
  900PW      WM 2695   2.196   0.473   4.004
  901PW       W 2696   2.682   4.665   1.624
  901PW      WP 2697   2.701   4.800   1.655
  901PW      WM 2698   2.573   4.580   1.597
  902PW       W 2699   2.237   1.902   2.455
  902PW      WP 2700   2.102   1.918   2.420
  902PW      WM 2701   2.361   1.905   2.520
  903PW       W 2702   1.200   3.274   1.131
  903PW      WP 2703   1.326   3.336   1.134
  903PW      WM 2704   1.251   3.159   1.194
  904PW       W 2705   1.272   1.011   0.951
  904PW      WP 2706   1.264   1.147   0.920
  904PW      WM 2707   1.274   1.005   0.811
  905PW       W 2708   3.633   3.865   4.028
  905PW      WP 2709   3.762   3.859   4.082
  905PW      WM 2710   3.687   3.828   3.904
  906PW       W 2711   3.452   3.969   2.560
  906PW      WP 2712   3.381   4.082   2.519
  906PW      WM 2713   3.344   3.961   2.649
  907PW       W 2714   1.217   3.444   2.151
  907PW      WP 2715   1.090   3.384   2.155
  907PW      WM 2716   1.141   3.549   2.205
  908PW       W 2717   3.194   0.395   3.916
  908PW      WP 2718   3.222   0.268   3.864
  908PW      WM 2719   3.212   0.533   3.899
  909PW       W 2720   3.889   1.891   3.506
  909PW      WP 2721   3.846   1.994   3.422
  909PW      WM 2722   3.824   1.767   3.511
  910PW       W 2723   3.315   0.460   2.785
  910PW      WP 2724   3.300   0.600   2.786
  910PW      WM 2725   3.343   0.372   2.681
  911PW       W 2726   1.815   1.787   4.268
  911PW      WP 2727   1.870   1.705   4.367
  911PW      WM 2728   1.875   1.757   4.145
  912PW       W 2729   3.505   2.059   1.981
  912PW      WP 2730   3.549   2.103   1.856
  912PW      WM 2731   3.499   2.037   2.119
  913PW       W 2732   1.232   0.873   4.098
  913PW      WP 2733   1.259   0.776   4.195
  913PW      WM 2734   1.357   0.929   4.070
  914PW       W 2735   1.340   3.516   0.742
  914PW      WP 2736   1.378   3.505   0.608
  914PW      WM 2737   1.390   3.386   0.730
  915PW       W 2738   1.295   4.159   1.552
  915PW      WP 2739   1.273   4.286   1.497
  915PW      WM 2740   1.202   4.190   1.651
  916PW       W 2741   3.239   2.793   2.768
  916PW      WP 2742   3.310   2.844   2.878
  916PW      WM 2743   3.126   2.866   2.806
  917PW       W 2744   3.082   2.204   2.357
  917PW      WP 2745   2.968   2.247   2.286
  917PW      WM 2746   2.986   2.254   2.446
  918PW       W 2747   2.730   3.747   3.821
  918PW      WP 2748   2.732   3.806   3.948
  918PW      WM 2749   2.749   3.802   3.693
  919PW       W 2750   2.038   2.988   0.323
  919PW      WP 2751   1.946   2.887   0.293
  919PW      WM 2752   2.019   3.004   0.185
  920PW       W 2753   2.412   4.057   4.705
  920PW      WP 2754   2.281   4.064   4.655
  920PW      WM 2755   2.464   3.934   4.663
  921PW       W 2756   1.103   1.314   3.132
  921PW      WP 2757   1.156   1.185   3.145
  921PW      WM 2758   0.992   1.324   3.049
  922PW       W 2759   2.037   2.179   1.175
  922PW      WP 2760   2.015   2.241   1.299
  922PW      WM 2761   1.920   2.102   1.168
  923PW       W 2762   2.361   0.654   4.393
  923PW      WP 2763   2.394   0.519   4.370
  923PW      WM 2764   2.392   0.620   4.525
  924PW       W 2765   0.773   4.409   0.688
  924PW      WP 2766   0.886   4.326   0.690
  924PW      WM 2767   0.808   4.543   0.674
  925PW       W 2768   3.616   4.134   0.744
  925PW      WP 2769   3.538   4.076   0.643
  925PW      WM 2770   3.543   4.177   0.856
  926PW       W 2771   3.863   4.461   2.582
  926PW      WP 2772   3.827   4.583   2.641
  926PW      WM 2773   3.966   4.467   2.487
  927PW       W 2774   4.751   4.763   1.573
  927PW      WP 2775   4.653   4.859   1.545
  927PW      WM 2776   4.769   4.692   1.454
  928PW       W 2777   2.882   0.671   3.544
  928PW      WP 2778   2.777   0.718   3.623
  928PW      WM 2779   2.907   0.781   3.460
  929PW       W 2780   1.930   1.449   3.887
  929PW      WP 2781   1.800   1.441   3.938
  929PW      WM 2782   1.993   1.336   3.940
  930PW       W 2783   0.111   0.424   1.354
  930PW      WP 2784   0.055   0.436   1.481
  930PW      WM 2785   0.035   0.314   1.313
  931PW       W 2786   3.055   2.449   3.075
  931PW      WP 2787   3.072   2.327   3.142
  931PW      WM 2788   2.943   2.436   2.992
  932PW       W 2789   1.025   0.690   3.047
  932PW      WP 2790   0.968   0.757   3.156
  932PW      WM 2791   1.069   0.589   2.960
  933PW       W 2792   0.313   4.749   4.160
  933PW      WP 2793   0.364   4.666   4.060
  933PW      WM 2794   0.361   4.874   4.202
  934PW       W 2795   0.005   4.731   3.692
  934PW      WP 2796   0.089   4.632   3.639
  934PW      WM 2797  -0.067   4.849   3.713
  935PW       W 2798   4.738   3.240   0.311
  935PW      WP 2799   4.699   3.296   0.433
  935PW      WM 2800   4.764   3.285   0.181
  936PW       W 2801   3.941   2.103   2.656
  936PW      WP 2802   3.869   2.045   2.761
  936PW      WM 2803   3.968   2.112   2.519
  937PW       W 2804   1.515   4.437   3.948
  937PW      WP 2805   1.632   4.495   3.897
  937PW      WM 2806   1.472   4.305   3.965
  938PW       W 2807   0.019   0.140   0.315
  938PW      WP 2808   0.075   0.160   0.441
  938PW      WM 2809  -0.002   0.029   0.397
  939PW       W 2810   3.774   3.214   3.115
  939PW      WP 2811   3.705   3.092   3.127
  939PW      WM 2812   3.680   3.317   3.122
  940PW       W 2813   1.187   3.171   4.099
  940PW      WP 2814   1.146   3.305   4.106
  940PW      WM 2815   1.104   3.201   3.991
  941PW       W 2816   3.447   1.664   3.537
  941PW      WP 2817   3.457   1.776   3.620
  941PW      WM 2818   3.355   1.669   3.431
  942PW       W 2819   4.265   0.924   4.696
  942PW      WP 2820   4.202   0.825   4.772
  942PW      WM 2821   4.346   1.016   4.764
  943PW       W 2822   3.846   3.018   4.625
  943PW      WP 2823   3.789   3.073   4.510
  943PW      WM 2824   3.715   3.060   4.651
  944PW       W 2825   4.010   4.388   0.034
  944PW      WP 2826   4.027   4.321   0.156
  944PW      WM 2827   3.904   4.399  -0.057
  945PW       W 2828   2.451   1.455   3.860
  945PW      WP 2829   2.338   1.383   3.903
  945PW      WM 2830   2.519   1.339   3.823
  946PW       W 2831   1.846   3.724   0.681
  946PW      WP 2832   1.718   3.690   0.636
  946PW      WM 2833   1.867   3.586   0.686
  947BUF    NA+ 2834   1.435   4.200   4.449
  948BUF    NA+ 2835   0.424   4.188   1.003
  949BUF    NA+ 2836   3.582   3.403   0.151
  950BUF    NA+ 2837   1.365   3.088   4.620
  951BUF    NA+ 2838   2.094   3.627   1.207
  952BUF    NA+ 2839   3.145   3.710   1.921
  953BUF    NA+ 2840   1.710   4.160   2.800
  954BUF    NA+ 2841   2.709   2.044   0.650
  955BUF    NA+ 2842   2.140   1.355   0.825
  956BUF    NA+ 2843   4.011   0.800   0.862
  957ION    NA+ 2844   0.447   1.540   0.626
  958ION    NA+ 2845   3.873   2.306   2.219
  959ION    NA+ 2846   2.572   2.726   4.386
  960ION    CL- 2847   1.480   3.825   0.393
  961ION    CL- 2848   0.857   2.122   1.391
  962ION    CL- 2849   0.479   4.527   3.769
   4.78475   4.78475   4.78475
