# Supplementary material for: Scalable Constant pH Molecular Dynamics in GROMACS
Source: J Chem Theory Comput. 2022 Sep 21;18(10):6148–60. doi: 10.1021/acs.jctc.2c00516 (PMC9558312; doi:10.1021/acs.jctc.2c00516)
Supplement: Supplementary file 1 — ct2c00516_si_001.zip [file ct2c00516_si_001.zip › SI_constant_ph_gromacs/input_MARTINI/cardV/topol.top]

#include "../TOP_MARTINI/martini_v2.2P.itp"
#include "../TOP_MARTINI/martini_v2.0_ions.itp"

#define RUBBER_BANDS

#include "Protein_A.itp"

[moleculetype]
; molname       nrexcl
  BUF           1

[atoms]
;id     type    resnr   residu  atom    cgnr    charge
 1      Qd      1       BUF     NA+     1       0.01
 
[ system ]
; name
Martini system from 1cvo.pdb in water

[ molecules ]
; name        number
Protein_A 	      1
PW             1801
BUF              20
NA+               5
CL-              14
