# Supplementary material for: Scalable Constant pH Molecular Dynamics in GROMACS
Source: J Chem Theory Comput. 2022 Sep 21;18(10):6148–60. doi: 10.1021/acs.jctc.2c00516 (PMC9558312; doi:10.1021/acs.jctc.2c00516)
Supplement: Supplementary file 1 — ct2c00516_si_001.zip [file ct2c00516_si_001.zip › SI_constant_ph_gromacs/input_MARTINI/cardV/eq.gro]

Martini system from 1cvo.pdb in water
 5587
    1LEU     BB    1   2.660   4.062   2.563
    1LEU    SC1    2   2.855   3.958   2.708
    2LYS     BB    3   2.318   4.026   2.733
    2LYS    SC1    4   2.183   4.048   2.522
    2LYS    SC2    5   2.060   3.946   2.274
    3CYS     BB    6   2.238   3.839   3.047
    3CYS    SC1    7   2.357   3.983   3.197
    4HIS     BB    8   1.989   3.765   3.327
    4HIS    SC1    9   1.886   3.601   3.337
    4HIS    SC2   10   1.777   3.441   3.349
    4HIS    SC3   11   1.949   3.317   3.390
    5ASN     BB   12   2.048   3.975   3.638
    5ASN    SC1   13   2.058   4.203   3.534
    6THR     BB   14   1.703   4.001   3.785
    6THR    SC1   15   1.661   4.141   3.914
    7GLN     BB   16   1.467   3.822   3.544
    7GLN    SC1   17   1.369   3.581   3.701
    8LEU     BB   18   1.197   4.017   3.708
    8LEU    SC1   19   1.129   4.191   3.896
    9PRO     BB   20   1.002   4.028   3.440
    9PRO    SC1   21   0.818   4.055   3.398
   10PHE     BB   22   1.265   3.806   3.295
   10PHE    SC1   23   1.358   3.531   3.122
   10PHE    SC2   24   1.142   3.521   3.225
   10PHE    SC3   25   1.201   3.364   3.053
   11ILE     BB   26   1.352   4.003   2.981
   11ILE    SC1   27   1.300   3.855   2.807
   12TYR     BB   28   1.721   3.970   3.061
   12TYR    SC1   29   1.759   3.681   2.868
   12TYR    SC2   30   1.806   3.866   2.722
   12TYR    SC3   31   1.938   3.602   2.627
   13LYS     BB   32   1.918   4.291   3.057
   13LYS    SC1   33   1.761   4.483   3.056
   13LYS    SC2   34   1.708   4.758   2.944
   14THR     BB   35   2.203   4.392   2.841
   14THR    SC1   36   2.174   4.533   2.709
   15CYS     BB   37   2.525   4.416   3.047
   15CYS    SC1   38   2.705   4.259   3.028
   16PRO     BB   39   2.713   4.722   3.029
   16PRO    SC1   40   2.749   4.780   3.206
   17GLU     BB   41   2.940   4.906   2.787
   17GLU    SC1   42   2.831   5.035   2.573
   18GLY     BB   43   3.208   4.819   3.022
   19LYS     BB   44   3.173   4.516   3.245
   19LYS    SC1   45   3.167   4.567   3.486
   19LYS    SC2   46   3.291   4.777   3.658
   20ASN     BB   47   3.155   4.304   2.940
   20ASN    SC1   48   3.090   4.402   2.720
   21LEU     BB   49   3.120   3.958   3.086
   21LEU    SC1   50   3.371   3.872   3.075
   22CYS     BB   51   2.840   3.821   3.285
   22CYS    SC1   52   2.739   3.702   3.103
   23PHE     BB   53   2.829   3.609   3.608
   23PHE    SC1   54   3.007   3.787   3.842
   23PHE    SC2   55   2.779   3.804   3.916
   23PHE    SC3   56   2.926   3.993   3.935
   24LYS     BB   57   2.643   3.354   3.808
   24LYS    SC1   58   2.482   3.135   3.790
   24LYS    SC2   59   2.500   2.834   3.727
   25ALA     BB   60   2.767   3.233   4.127
   26THR     BB   61   2.615   2.978   4.367
   26THR    SC1   62   2.491   2.893   4.244
   27LEU     BB   63   2.643   2.815   4.702
   27LEU    SC1   64   2.556   2.962   4.905
   28LYS     BB   65   2.699   2.471   4.857
   28LYS    SC1   66   2.783   2.273   4.741
   28LYS    SC2   67   3.003   2.055   4.706
   29LYS     BB   68   2.321   2.465   4.967
   29LYS    SC1   69   2.351   2.615   5.156
   29LYS    SC2   70   2.494   2.758   5.353
   30PHE     BB   71   1.956   2.416   4.947
   30PHE    SC1   72   1.737   2.572   5.146
   30PHE    SC2   73   1.914   2.462   5.264
   30PHE    SC3   74   1.727   2.551   5.385
   31PRO     BB   75   1.864   2.276   4.608
   31PRO    SC1   76   1.895   2.095   4.560
   32LEU     BB   77   1.695   2.609   4.517
   32LEU    SC1   78   1.465   2.611   4.387
   33LYS     BB   79   2.029   2.797   4.460
   33LYS    SC1   80   2.233   2.629   4.518
   33LYS    SC2   81   2.419   2.451   4.437
   34PHE     BB   82   1.908   3.083   4.673
   34PHE    SC1   83   2.002   2.878   4.927
   34PHE    SC2   84   1.873   3.061   5.014
   34PHE    SC3   85   2.069   2.987   5.131
   35PRO     BB   86   2.215   3.290   4.727
   35PRO    SC1   87   2.184   3.438   4.841
   36VAL     BB   88   2.502   3.388   4.511
   36VAL    SC1   89   2.676   3.351   4.603
   37LYS     BB   90   2.419   3.611   4.221
   37LYS    SC1   91   2.462   3.842   4.349
   37LYS    SC2   92   2.596   4.071   4.358
   38ARG     BB   93   2.331   3.664   3.856
   38ARG    SC1   94   2.145   3.513   3.799
   38ARG    SC2   95   1.835   3.426   3.889
   39GLY     BB   96   2.425   3.984   3.689
   40CYS     BB   97   2.732   4.143   3.537
   40CYS    SC1   98   2.674   4.373   3.506
   41ALA     BB   99   3.082   4.098   3.438
   42ASP     BB  100   3.462   4.137   3.470
   42ASP    SC1  101   3.642   4.271   3.349
   43ASN     BB  102   3.661   3.943   3.736
   43ASN    SC1  103   3.804   4.090   3.877
   44CYS     BB  104   3.480   3.631   3.851
   44CYS    SC1  105   3.616   3.484   3.719
   45PRO     BB  106   3.515   3.803   4.185
   45PRO    SC1  107   3.403   3.956   4.185
   46LYS     BB  108   3.618   3.607   4.485
   46LYS    SC1  109   3.814   3.646   4.646
   46LYS    SC2  110   4.047   3.624   4.805
   47ASN     BB  111   3.526   3.242   4.447
   47ASN    SC1  112   3.566   3.243   4.200
   48SER     BB  113   3.600   3.100   4.794
   48SER    SC1  114   3.693   3.215   4.921
   49ALA     BB  115   3.680   2.730   4.754
   50LEU     BB  116   3.325   2.652   4.834
   50LEU    SC1  117   3.360   2.400   4.910
   51LEU     BB  118   3.099   2.921   4.695
   51LEU    SC1  119   3.092   3.127   4.860
   52LYS     BB  120   3.052   3.044   4.346
   52LYS    SC1  121   3.198   2.872   4.261
   52LYS    SC2  122   3.421   2.791   4.103
   53TYR     BB  123   3.079   3.355   4.132
   53TYR    SC1  124   2.973   3.630   4.265
   53TYR    SC2  125   3.125   3.518   4.414
   53TYR    SC3  126   2.992   3.766   4.544
   54VAL     BB  127   3.120   3.235   3.782
   54VAL    SC1  128   3.265   3.102   3.746
   55CYS     BB  129   3.124   3.475   3.491
   55CYS    SC1  130   3.289   3.644   3.443
   56CYS     BB  131   3.096   3.342   3.139
   56CYS    SC1  132   3.254   3.162   3.146
   57SER     BB  133   3.059   3.510   2.807
   57SER    SC1  134   3.209   3.584   2.708
   58THR     BB  135   2.749   3.348   2.673
   58THR    SC1  136   2.727   3.222   2.526
   59ASP     BB  137   2.476   3.605   2.669
   59ASP    SC1  138   2.423   3.645   2.423
   60LYS     BB  139   2.268   3.412   2.920
   60LYS    SC1  140   2.100   3.243   2.886
   60LYS    SC2  141   1.886   3.120   2.741
   61CYS     BB  142   2.570   3.218   3.019
   61CYS    SC1  143   2.664   2.998   2.998
   62ASN     BB  144   2.559   3.334   3.377
   62ASN    SC1  145   2.409   3.534   3.383
   63PW       W  146   5.548   5.988   5.247
   63PW      WP  147   5.530   6.027   5.113
   63PW      WM  148   5.600   5.862   5.278
   64PW       W  149   0.398   4.210   0.065
   64PW      WP  150   0.363   4.210  -0.071
   64PW      WM  151   0.383   4.120   0.171
   65PW       W  152   3.021   4.311   0.838
   65PW      WP  153   2.951   4.283   0.720
   65PW      WM  154   3.091   4.432   0.834
   66PW       W  155   5.089   1.915   2.768
   66PW      WP  156   5.227   1.895   2.782
   66PW      WM  157   5.116   1.895   2.903
   67PW       W  158   0.560   5.497   0.457
   67PW      WP  159   0.619   5.471   0.332
   67PW      WM  160   0.513   5.373   0.499
   68PW       W  161   1.007   0.262   0.788
   68PW      WP  162   1.116   0.176   0.804
   68PW      WM  163   1.072   0.334   0.889
   69PW       W  164   4.326   1.436   4.848
   69PW      WP  165   4.316   1.569   4.892
   69PW      WM  166   4.395   1.501   4.745
   70PW       W  167   3.631   4.009   0.525
   70PW      WP  168   3.759   4.064   0.519
   70PW      WM  169   3.738   3.933   0.475
   71PW       W  170   2.724   1.123   2.314
   71PW      WP  171   2.688   1.053   2.430
   71PW      WM  172   2.837   1.081   2.243
   72PW       W  173   2.841   6.122   5.022
   72PW      WP  174   2.945   6.211   4.994
   72PW      WM  175   2.915   6.006   5.001
   73PW       W  176   2.723   3.688   1.742
   73PW      WP  177   2.858   3.719   1.723
   73PW      WM  178   2.591   3.699   1.695
   74PW       W  179   0.116   4.532   4.630
   74PW      WP  180   0.029   4.566   4.525
   74PW      WM  181   0.170   4.425   4.702
   75PW       W  182   1.128   0.791   4.463
   75PW      WP  183   1.128   0.651   4.459
   75PW      WM  184   1.266   0.808   4.451
   76PW       W  185   0.275   5.703   2.809
   76PW      WP  186   0.300   5.801   2.711
   76PW      WM  187   0.178   5.604   2.826
   77PW       W  188   4.815   3.939   0.435
   77PW      WP  189   4.730   4.009   0.522
   77PW      WM  190   4.898   4.051   0.415
   78PW       W  191   2.023   0.093   5.266
   78PW      WP  192   1.951  -0.000   5.341
   78PW      WM  193   2.040   0.223   5.315
   79PW       W  194   2.250   4.989   0.086
   79PW      WP  195   2.151   4.956   0.180
   79PW      WM  196   2.376   4.943   0.127
   80PW       W  197   0.410   5.259   3.799
   80PW      WP  198   0.443   5.154   3.712
   80PW      WM  199   0.549   5.267   3.819
   81PW       W  200   1.115   2.251   3.247
   81PW      WP  201   1.233   2.256   3.322
   81PW      WM  202   1.014   2.262   3.151
   82PW       W  203   4.708   5.717   2.347
   82PW      WP  204   4.594   5.656   2.400
   82PW      WM  205   4.804   5.818   2.356
   83PW       W  206   4.259   0.742   2.855
   83PW      WP  207   4.132   0.801   2.853
   83PW      WM  208   4.261   0.775   2.719
   84PW       W  209   5.134   2.127   1.906
   84PW      WP  210   5.145   1.992   1.940
   84PW      WM  211   5.091   2.163   2.034
   85PW       W  212   0.905   5.179   1.125
   85PW      WP  213   0.890   5.200   0.987
   85PW      WM  214   0.765   5.170   1.114
   86PW       W  215   2.944   4.725   4.204
   86PW      WP  216   2.853   4.832   4.202
   86PW      WM  217   3.046   4.630   4.212
   87PW       W  218   3.341   4.931   2.563
   87PW      WP  219   3.237   5.023   2.583
   87PW      WM  220   3.385   4.836   2.470
   88PW       W  221   5.654   1.495   1.748
   88PW      WP  222   5.792   1.508   1.763
   88PW      WM  223   5.569   1.573   1.827
   89PW       W  224   5.719   0.524   3.750
   89PW      WP  225   5.855   0.489   3.755
   89PW      WM  226   5.638   0.422   3.701
   90PW       W  227   1.567   4.452   2.070
   90PW      WP  228   1.534   4.388   1.950
   90PW      WM  229   1.452   4.373   2.076
   91PW       W  230   3.296   1.312   0.932
   91PW      WP  231   3.414   1.317   0.858
   91PW      WM  232   3.176   1.353   0.993
   92PW       W  233   3.526   1.445   2.818
   92PW      WP  234   3.633   1.413   2.902
   92PW      WM  235   3.460   1.559   2.770
   93PW       W  236   4.754   3.339   0.494
   93PW      WP  237   4.656   3.353   0.592
   93PW      WM  238   4.742   3.340   0.355
   94PW       W  239   4.059   3.221   4.504
   94PW      WP  240   4.123   3.108   4.557
   94PW      WM  241   4.107   3.351   4.521
   95PW       W  242   1.628   1.148   2.902
   95PW      WP  243   1.727   1.225   2.841
   95PW      WM  244   1.571   1.270   2.937
   96PW       W  245   0.514   3.733   0.067
   96PW      WP  246   0.429   3.658  -0.015
   96PW      WM  247   0.409   3.707   0.155
   97PW       W  248   5.572   5.665   1.679
   97PW      WP  249   5.627   5.755   1.587
   97PW      WM  250   5.437   5.672   1.640
   98PW       W  251   1.904   3.978   1.434
   98PW      WP  252   2.025   3.909   1.446
   98PW      WM  253   1.871   4.000   1.568
   99PW       W  254   5.601   0.144   1.668
   99PW      WP  255   5.712   0.060   1.655
   99PW      WM  256   5.563   0.081   1.549
  100PW       W  257   4.336   4.490   1.088
  100PW      WP  258   4.453   4.563   1.064
  100PW      WM  259   4.238   4.465   1.185
  101PW       W  260   3.739   2.466   3.052
  101PW      WP  261   3.848   2.489   2.968
  101PW      WM  262   3.670   2.493   3.171
  102PW       W  263   3.803   1.584   5.332
  102PW      WP  264   3.682   1.547   5.393
  102PW      WM  265   3.846   1.616   5.461
  103PW       W  266   4.921   3.528   3.029
  103PW      WP  267   4.924   3.498   2.892
  103PW      WM  268   5.048   3.586   3.039
  104PW       W  269   4.807   4.826   5.377
  104PW      WP  270   4.913   4.825   5.468
  104PW      WM  271   4.695   4.771   5.441
  105PW       W  272   2.580   6.349   3.891
  105PW      WP  273   2.512   6.293   3.782
  105PW      WM  274   2.693   6.417   3.937
  106PW       W  275   0.244   5.920   0.475
  106PW      WP  276   0.104   5.930   0.483
  106PW      WM  277   0.135   6.002   0.442
  107PW       W  278   4.447   4.844   1.688
  107PW      WP  279   4.420   4.708   1.703
  107PW      WM  280   4.580   4.815   1.721
  108PW       W  281   2.572   1.345   5.480
  108PW      WP  282   2.666   1.324   5.378
  108PW      WM  283   2.462   1.402   5.415
  109PW       W  284   2.789   6.369   1.747
  109PW      WP  285   2.661   6.387   1.802
  109PW      WM  286   2.753   6.439   1.631
  110PW       W  287   4.156   4.803   3.616
  110PW      WP  288   4.073   4.734   3.705
  110PW      WM  289   4.053   4.850   3.534
  111PW       W  290   0.543   4.245   4.190
  111PW      WP  291   0.678   4.278   4.204
  111PW      WM  292   0.542   4.258   4.050
  112PW       W  293   0.496   2.042   3.438
  112PW      WP  294   0.615   1.979   3.396
  112PW      WM  295   0.491   2.054   3.578
  113PW       W  296   5.743   1.679   0.830
  113PW      WP  297   5.878   1.710   0.849
  113PW      WM  298   5.704   1.709   0.962
  114PW       W  299   1.451   1.877   3.814
  114PW      WP  300   1.318   1.836   3.799
  114PW      WM  301   1.465   1.993   3.736
  115PW       W  302   5.210   3.904   3.018
  115PW      WP  303   5.135   3.786   3.023
  115PW      WM  304   5.072   3.895   3.036
  116PW       W  305   4.987   2.099   3.805
  116PW      WP  306   5.017   2.231   3.842
  116PW      WM  307   4.987   1.976   3.871
  117PW       W  308   1.651   5.484   2.417
  117PW      WP  309   1.673   5.503   2.554
  117PW      WM  310   1.521   5.529   2.443
  118PW       W  311   4.889   1.595   0.248
  118PW      WP  312   5.011   1.620   0.184
  118PW      WM  313   4.822   1.718   0.250
  119PW       W  314   5.627   5.903   0.770
  119PW      WP  315   5.634   6.032   0.824
  119PW      WM  316   5.674   6.035   0.779
  120PW       W  317   3.501   5.349   0.221
  120PW      WP  318   3.396   5.411   0.154
  120PW      WM  319   3.510   5.227   0.152
  121PW       W  320   2.130   5.761   0.008
  121PW      WP  321   2.249   5.692  -0.020
  121PW      WM  322   2.094   5.783  -0.125
  122PW       W  323   5.678   2.987   1.253
  122PW      WP  324   5.693   3.105   1.179
  122PW      WM  325   5.727   2.922   1.139
  123PW       W  326   1.065   6.162   0.565
  123PW      WP  327   0.970   6.085   0.633
  123PW      WM  328   1.199   6.202   0.569
  124PW       W  329   1.806   2.715   5.887
  124PW      WP  330   1.789   2.656   6.013
  124PW      WM  331   1.674   2.685   5.850
  125PW       W  332   3.988   3.612   4.124
  125PW      WP  333   3.952   3.538   4.237
  125PW      WM  334   4.028   3.634   3.991
  126PW       W  335   4.671   5.686   5.713
  126PW      WP  336   4.624   5.572   5.647
  126PW      WM  337   4.722   5.797   5.781
  127PW       W  338   3.102   5.005   1.821
  127PW      WP  339   3.223   4.971   1.882
  127PW      WM  340   3.032   4.890   1.785
  128PW       W  341   1.381   0.893   1.959
  128PW      WP  342   1.245   0.914   1.934
  128PW      WM  343   1.495   0.811   1.953
  129PW       W  344   2.966   1.876   1.542
  129PW      WP  345   3.010   2.001   1.587
  129PW      WM  346   2.852   1.956   1.556
  130PW       W  347   2.954   2.623   5.226
  130PW      WP  348   2.999   2.511   5.297
  130PW      WM  349   2.818   2.624   5.261
  131PW       W  350   0.277   0.013   0.236
  131PW      WP  351   0.370   0.001   0.340
  131PW      WM  352   0.242  -0.119   0.266
  132PW       W  353   1.945   5.589   1.757
  132PW      WP  354   1.835   5.663   1.803
  132PW      WM  355   2.030   5.605   1.867
  133PW       W  356   0.856   2.344   3.659
  133PW      WP  357   0.731   2.373   3.715
  133PW      WM  358   0.889   2.211   3.633
  134PW       W  359   3.578   6.171   4.041
  134PW      WP  360   3.716   6.152   4.034
  134PW      WM  361   3.574   6.040   4.091
  135PW       W  362   3.198   4.886   1.337
  135PW      WP  363   3.181   5.025   1.345
  135PW      WM  364   3.228   4.751   1.362
  136PW       W  365   5.582   1.696   4.384
  136PW      WP  366   5.710   1.638   4.383
  136PW      WM  367   5.570   1.557   4.369
  137PW       W  368   4.738   2.388   1.700
  137PW      WP  369   4.853   2.353   1.628
  137PW      WM  370   4.857   2.321   1.729
  138PW       W  371   4.688   5.090   0.774
  138PW      WP  372   4.685   5.070   0.913
  138PW      WM  373   4.662   4.963   0.720
  139PW       W  374   0.345   1.892   2.992
  139PW      WP  375   0.466   1.833   2.954
  139PW      WM  376   0.287   1.906   2.865
  140PW       W  377   0.530   5.868   5.165
  140PW      WP  378   0.652   5.807   5.196
  140PW      WM  379   0.526   5.812   5.293
  141PW       W  380   5.177   3.836   4.130
  141PW      WP  381   5.084   3.732   4.130
  141PW      WM  382   5.210   3.909   4.246
  142PW       W  383   3.846   3.812   3.279
  142PW      WP  384   3.707   3.830   3.280
  142PW      WM  385   3.798   3.691   3.230
  143PW       W  386   4.549   5.628   5.006
  143PW      WP  387   4.656   5.551   5.055
  143PW      WM  388   4.596   5.750   5.057
  144PW       W  389   2.575   5.966   1.327
  144PW      WP  390   2.535   5.842   1.380
  144PW      WM  391   2.493   6.057   1.259
  145PW       W  392   3.627   1.583   0.715
  145PW      WP  393   3.598   1.685   0.623
  145PW      WM  394   3.588   1.454   0.752
  146PW       W  395   3.106   1.597   4.905
  146PW      WP  396   3.092   1.594   4.766
  146PW      WM  397   3.037   1.533   5.009
  147PW       W  398   2.735   1.778   2.088
  147PW      WP  399   2.756   1.886   2.002
  147PW      WM  400   2.708   1.895   2.159
  148PW       W  401   4.655   3.341   4.907
  148PW      WP  402   4.787   3.379   4.934
  148PW      WM  403   4.645   3.211   4.957
  149PW       W  404   5.076   4.334   0.427
  149PW      WP  405   5.025   4.205   0.413
  149PW      WM  406   5.134   4.453   0.379
  150PW       W  407   4.790   6.347   2.665
  150PW      WP  408   4.662   6.312   2.710
  150PW      WM  409   4.909   6.329   2.736
  151PW       W  410   0.035   3.931   4.745
  151PW      WP  411   0.083   3.840   4.650
  151PW      WM  412   0.170   3.965   4.762
  152PW       W  413   5.735   0.424   0.813
  152PW      WP  414   5.630   0.434   0.905
  152PW      WM  415   5.729   0.456   0.949
  153PW       W  416   4.140   5.452   2.385
  153PW      WP  417   4.024   5.376   2.397
  153PW      WM  418   4.269   5.487   2.427
  154PW       W  419   5.049   3.094   5.152
  154PW      WP  420   5.103   3.069   5.025
  154PW      WM  421   5.023   3.044   5.280
  155PW       W  422   5.729   3.270   2.270
  155PW      WP  423   5.710   3.379   2.356
  155PW      WM  424   5.667   3.354   2.177
  156PW       W  425   4.426   3.627   0.771
  156PW      WP  426   4.537   3.551   0.810
  156PW      WM  427   4.369   3.754   0.780
  157PW       W  428   1.804   1.150   1.437
  157PW      WP  429   1.891   1.144   1.547
  157PW      WM  430   1.894   1.223   1.359
  158PW       W  431   1.286   1.672   5.072
  158PW      WP  432   1.180   1.588   5.107
  158PW      WM  433   1.401   1.600   5.035
  159PW       W  434   0.593   6.411   0.560
  159PW      WP  435   0.492   6.336   0.623
  159PW      WM  436   0.493   6.416   0.462
  160PW       W  437   2.975   2.577   3.071
  160PW      WP  438   3.085   2.543   2.991
  160PW      WM  439   2.937   2.548   3.202
  161PW       W  440   1.194   1.311   0.878
  161PW      WP  441   1.197   1.414   0.784
  161PW      WM  442   1.296   1.341   0.968
  162PW       W  443   4.481   2.821   5.077
  162PW      WP  444   4.550   2.942   5.068
  162PW      WM  445   4.485   2.863   5.210
  163PW       W  446   0.990   2.976   5.878
  163PW      WP  447   1.115   2.954   5.936
  163PW      WM  448   0.857   3.021   5.874
  164PW       W  449   1.381   2.202   5.271
  164PW      WP  450   1.423   2.180   5.139
  164PW      WM  451   1.358   2.186   5.408
  165PW       W  452   5.648   6.097   3.106
  165PW      WP  453   5.748   6.087   3.204
  165PW      WM  454   5.545   6.076   3.198
  166PW       W  455   3.088   3.818   0.708
  166PW      WP  456   3.196   3.731   0.729
  166PW      WM  457   2.988   3.862   0.794
  167PW       W  458   0.552   6.056   1.853
  167PW      WP  459   0.635   5.953   1.898
  167PW      WM  460   0.414   6.047   1.878
  168PW       W  461   0.663   1.414   4.983
  168PW      WP  462   0.725   1.352   5.092
  168PW      WM  463   0.613   1.286   5.011
  169PW       W  464   4.015   2.043   2.924
  169PW      WP  465   4.135   2.050   2.853
  169PW      WM  466   4.004   1.920   2.990
  170PW       W  467   2.802   5.941   2.087
  170PW      WP  468   2.748   5.827   2.147
  170PW      WM  469   2.934   5.988   2.092
  171PW       W  470   1.958   4.811   1.841
  171PW      WP  471   1.852   4.752   1.770
  171PW      WM  472   1.959   4.907   1.740
  172PW       W  473   3.940   3.343   5.810
  172PW      WP  474   3.979   3.307   5.939
  172PW      WM  475   4.016   3.372   5.696
  173PW       W  476   3.000   1.394   2.002
  173PW      WP  477   2.948   1.405   2.131
  173PW      WM  478   2.866   1.389   1.963
  174PW       W  479   0.902   3.920   4.753
  174PW      WP  480   0.768   3.947   4.722
  174PW      WM  481   0.939   3.786   4.754
  175PW       W  482   5.307   6.074   1.658
  175PW      WP  483   5.302   6.168   1.762
  175PW      WM  484   5.356   6.065   1.527
  176PW       W  485   0.115   5.441   0.739
  176PW      WP  486  -0.021   5.409   0.740
  176PW      WM  487   0.065   5.364   0.634
  177PW       W  488   0.253   1.277   1.043
  177PW      WP  489   0.339   1.346   0.957
  177PW      WM  490   0.113   1.280   1.044
  178PW       W  491   2.658   4.352   5.289
  178PW      WP  492   2.547   4.319   5.209
  178PW      WM  493   2.619   4.383   5.158
  179PW       W  494   0.025   0.885   0.493
  179PW      WP  495   0.112   0.958   0.411
  179PW      WM  496   0.006   0.956   0.612
  180PW       W  497   4.285   1.380   5.345
  180PW      WP  498   4.408   1.314   5.353
  180PW      WM  499   4.234   1.269   5.275
  181PW       W  500   2.453   3.143   1.569
  181PW      WP  501   2.408   3.226   1.466
  181PW      WM  502   2.396   3.082   1.682
  182PW       W  503   2.113   2.307   1.409
  182PW      WP  504   2.074   2.375   1.293
  182PW      WM  505   1.987   2.265   1.451
  183PW       W  506   3.492   6.380   2.496
  183PW      WP  507   3.545   6.280   2.413
  183PW      WM  508   3.565   6.450   2.593
  184PW       W  509   2.766   0.636   4.403
  184PW      WP  510   2.636   0.612   4.447
  184PW      WM  511   2.651   0.666   4.329
  185PW       W  512   5.550   2.427   1.733
  185PW      WP  513   5.470   2.335   1.802
  185PW      WM  514   5.497   2.305   1.777
  186PW       W  515   0.994   4.830   0.825
  186PW      WP  516   0.978   4.845   0.686
  186PW      WM  517   0.883   4.867   0.902
  187PW       W  518   1.582   5.226   1.919
  187PW      WP  519   1.686   5.174   1.840
  187PW      WM  520   1.672   5.270   2.017
  188PW       W  521   0.432   5.736   3.769
  188PW      WP  522   0.557   5.749   3.832
  188PW      WM  523   0.349   5.670   3.860
  189PW       W  524   3.171   3.005   2.731
  189PW      WP  525   3.056   2.990   2.653
  189PW      WM  526   3.286   3.025   2.808
  190PW       W  527   2.338   2.800   2.741
  190PW      WP  528   2.242   2.897   2.773
  190PW      WM  529   2.432   2.707   2.695
  191PW       W  530   2.962   5.759   3.015
  191PW      WP  531   3.011   5.887   3.040
  191PW      WM  532   2.932   5.634   2.958
  192PW       W  533   2.704   4.196   1.663
  192PW      WP  534   2.767   4.300   1.594
  192PW      WM  535   2.644   4.189   1.536
  193PW       W  536   4.253   1.565   3.376
  193PW      WP  537   4.315   1.508   3.488
  193PW      WM  538   4.318   1.634   3.273
  194PW       W  539   2.840   4.671   1.692
  194PW      WP  540   2.926   4.741   1.778
  194PW      WM  541   2.702   4.673   1.669
  195PW       W  542   1.273   4.650   3.190
  195PW      WP  543   1.180   4.563   3.132
  195PW      WM  544   1.376   4.739   3.224
  196PW       W  545   5.102   5.607   1.860
  196PW      WP  546   5.177   5.491   1.841
  196PW      WM  547   5.147   5.626   1.991
  197PW       W  548   2.041   5.357   1.130
  197PW      WP  549   2.094   5.479   1.086
  197PW      WM  550   1.919   5.393   1.189
  198PW       W  551   2.621   1.211   3.848
  198PW      WP  552   2.616   1.072   3.839
  198PW      WM  553   2.572   1.216   3.979
  199PW       W  554   0.212   0.838   3.463
  199PW      WP  555   0.221   0.967   3.516
  199PW      WM  556   0.144   0.721   3.427
  200PW       W  557   4.077   3.225   0.738
  200PW      WP  558   4.101   3.254   0.873
  200PW      WM  559   4.097   3.103   0.672
  201PW       W  560   0.487   0.286   0.912
  201PW      WP  561   0.536   0.155   0.924
  201PW      WM  562   0.464   0.424   0.905
  202PW       W  563   5.040   1.469   0.914
  202PW      WP  564   5.165   1.433   0.863
  202PW      WM  565   5.033   1.583   0.995
  203PW       W  566   3.288   0.135   1.755
  203PW      WP  567   3.330   0.253   1.694
  203PW      WM  568   3.339   0.011   1.797
  204PW       W  569   5.577   6.294   4.848
  204PW      WP  570   5.597   6.164   4.801
  204PW      WM  571   5.685   6.335   4.929
  205PW       W  572   3.360   0.869   5.415
  205PW      WP  573   3.433   0.784   5.498
  205PW      WM  574   3.327   0.891   5.280
  206PW       W  575   3.680   1.102   4.478
  206PW      WP  576   3.724   1.224   4.425
  206PW      WM  577   3.555   1.165   4.477
  207PW       W  578   0.341   4.701   4.086
  207PW      WP  579   0.433   4.607   4.135
  207PW      WM  580   0.422   4.804   4.136
  208PW       W  581   4.443   2.660   2.037
  208PW      WP  582   4.305   2.639   2.030
  208PW      WM  583   4.515   2.742   2.126
  209PW       W  584   0.294   5.927   2.309
  209PW      WP  585   0.365   5.836   2.230
  209PW      WM  586   0.342   5.993   2.423
  210PW       W  587   1.415   4.720   0.690
  210PW      WP  588   1.487   4.821   0.755
  210PW      WM  589   1.425   4.602   0.764
  211PW       W  590   0.500   5.581   3.235
  211PW      WP  591   0.502   5.481   3.333
  211PW      WM  592   0.562   5.649   3.341
  212PW       W  593   2.858   2.078   2.480
  212PW      WP  594   2.906   1.985   2.574
  212PW      WM  595   2.728   2.120   2.512
  213PW       W  596   3.775   1.847   3.405
  213PW      WP  597   3.740   1.982   3.407
  213PW      WM  598   3.767   1.889   3.538
  214PW       W  599   1.077   6.046   5.900
  214PW      WP  600   1.181   6.092   5.819
  214PW      WM  601   1.122   5.918   5.863
  215PW       W  602   3.413   4.548   0.949
  215PW      WP  603   3.323   4.469   0.878
  215PW      WM  604   3.515   4.643   0.969
  216PW       W  605   1.546   3.109   3.685
  216PW      WP  606   1.536   3.154   3.552
  216PW      WM  607   1.632   3.219   3.696
  217PW       W  608   5.697   4.028   2.082
  217PW      WP  609   5.651   4.160   2.095
  217PW      WM  610   5.659   3.894   2.067
  218PW       W  611   2.880   4.391   5.850
  218PW      WP  612   3.017   4.411   5.829
  218PW      WM  613   2.885   4.372   5.988
  219PW       W  614   4.357   4.580   3.942
  219PW      WP  615   4.479   4.627   3.993
  219PW      WM  616   4.244   4.548   4.018
  220PW       W  617   4.788   5.153   2.571
  220PW      WP  618   4.658   5.111   2.604
  220PW      WM  619   4.716   5.208   2.464
  221PW       W  620   2.243   1.868   0.377
  221PW      WP  621   2.317   1.755   0.413
  221PW      WM  622   2.135   1.809   0.310
  222PW       W  623   5.139   3.582   5.009
  222PW      WP  624   5.131   3.718   4.975
  222PW      WM  625   5.261   3.525   4.971
  223PW       W  626   3.806   4.580   3.788
  223PW      WP  627   3.673   4.538   3.778
  223PW      WM  628   3.897   4.672   3.842
  224PW       W  629   0.034   2.772   2.143
  224PW      WP  630   0.141   2.862   2.151
  224PW      WM  631   0.008   2.805   2.010
  225PW       W  632   5.321   1.870   1.042
  225PW      WP  633   5.372   1.763   0.968
  225PW      WM  634   5.412   1.959   0.983
  226PW       W  635   0.800   4.311   0.882
  226PW      WP  636   0.860   4.294   0.756
  226PW      WM  637   0.880   4.282   0.993
  227PW       W  638   4.424   2.962   5.906
  227PW      WP  639   4.433   2.921   5.772
  227PW      WM  640   4.560   2.991   5.924
  228PW       W  641   3.673   5.247   4.862
  228PW      WP  642   3.537   5.267   4.835
  228PW      WM  643   3.730   5.313   4.752
  229PW       W  644   4.988   0.809   1.563
  229PW      WP  645   5.057   0.918   1.615
  229PW      WM  646   4.988   0.761   1.431
  230PW       W  647   2.330   4.618   3.755
  230PW      WP  648   2.304   4.659   3.624
  230PW      WM  649   2.383   4.530   3.850
  231PW       W  650   2.668   2.990   0.838
  231PW      WP  651   2.800   3.025   0.871
  231PW      WM  652   2.640   2.857   0.806
  232PW       W  653   5.308   3.516   3.408
  232PW      WP  654   5.423   3.497   3.329
  232PW      WM  655   5.445   3.494   3.425
  233PW       W  656   2.892   3.076   5.375
  233PW      WP  657   2.845   3.195   5.431
  233PW      WM  658   2.959   2.992   5.465
  234PW       W  659   3.189   2.418   0.483
  234PW      WP  660   3.192   2.296   0.553
  234PW      WM  661   3.086   2.496   0.430
  235PW       W  662   4.556   0.941   1.775
  235PW      WP  663   4.670   0.995   1.713
  235PW      WM  664   4.424   0.983   1.755
  236PW       W  665   0.447   4.155   4.705
  236PW      WP  666   0.337   4.236   4.733
  236PW      WM  667   0.584   4.183   4.691
  237PW       W  668   0.924   0.733   2.326
  237PW      WP  669   0.905   0.596   2.351
  237PW      WM  670   0.912   0.838   2.235
  238PW       W  671   0.496   1.939   2.120
  238PW      WP  672   0.628   1.964   2.160
  238PW      WM  673   0.505   1.807   2.073
  239PW       W  674   4.943   3.976   1.325
  239PW      WP  675   4.880   3.855   1.356
  239PW      WM  676   4.949   4.088   1.243
  240PW       W  677   4.198   0.861   5.345
  240PW      WP  678   4.083   0.861   5.424
  240PW      WM  679   4.108   0.936   5.269
  241PW       W  680   1.246   5.499   2.622
  241PW      WP  681   1.350   5.534   2.536
  241PW      WM  682   1.261   5.368   2.670
  242PW       W  683   1.754   4.328   0.497
  242PW      WP  684   1.877   4.387   0.466
  242PW      WM  685   1.701   4.367   0.620
  243PW       W  686   2.668   4.407   3.992
  243PW      WP  687   2.559   4.486   3.955
  243PW      WM  688   2.634   4.377   4.124
  244PW       W  689   1.985   6.276   3.977
  244PW      WP  690   1.850   6.314   3.980
  244PW      WM  691   2.013   6.159   4.050
  245PW       W  692   5.230   4.851   0.847
  245PW      WP  693   5.151   4.963   0.815
  245PW      WM  694   5.154   4.816   0.959
  246PW       W  695   3.138   3.949   1.806
  246PW      WP  696   3.177   4.009   1.927
  246PW      WM  697   3.057   3.835   1.804
  247PW       W  698   0.398   1.699   1.253
  247PW      WP  699   0.300   1.798   1.252
  247PW      WM  700   0.474   1.654   1.144
  248PW       W  701   0.547   3.213   3.565
  248PW      WP  702   0.639   3.300   3.624
  248PW      WM  703   0.589   3.141   3.453
  249PW       W  704   0.557   2.682   1.215
  249PW      WP  705   0.444   2.605   1.246
  249PW      WM  706   0.647   2.600   1.285
  250PW       W  707   4.071   1.418   4.398
  250PW      WP  708   4.201   1.370   4.417
  250PW      WM  709   4.026   1.355   4.515
  251PW       W  710   0.331   0.166   1.799
  251PW      WP  711   0.374   0.218   1.922
  251PW      WM  712   0.201   0.116   1.805
  252PW       W  713   4.890   6.043   1.961
  252PW      WP  714   5.007   6.096   2.018
  252PW      WM  715   4.973   6.069   1.851
  253PW       W  716   3.096   4.456   4.884
  253PW      WP  717   3.075   4.420   5.018
  253PW      WM  718   2.985   4.535   4.916
  254PW       W  719   0.981   4.603   2.412
  254PW      WP  720   0.858   4.667   2.431
  254PW      WM  721   1.015   4.479   2.468
  255PW       W  722   3.384   1.194   4.050
  255PW      WP  723   3.412   1.310   4.124
  255PW      WM  724   3.265   1.128   4.083
  256PW       W  725   0.675   1.044   4.296
  256PW      WP  726   0.728   1.107   4.410
  256PW      WM  727   0.797   1.027   4.231
  257PW       W  728   1.006   6.245   2.073
  257PW      WP  729   1.049   6.363   2.012
  257PW      WM  730   1.020   6.106   2.084
  258PW       W  731   0.975   3.090   4.852
  258PW      WP  732   0.838   3.108   4.829
  258PW      WM  733   0.996   3.203   4.932
  259PW       W  734   4.326   3.774   4.457
  259PW      WP  735   4.375   3.700   4.348
  259PW      WM  736   4.273   3.718   4.574
  260PW       W  737   0.543   5.153   0.784
  260PW      WP  738   0.535   5.257   0.690
  260PW      WM  739   0.468   5.037   0.758
  261PW       W  740   5.357   1.677   2.468
  261PW      WP  741   5.347   1.798   2.399
  261PW      WM  742   5.457   1.589   2.512
  262PW       W  743   1.649   1.462   3.726
  262PW      WP  744   1.569   1.392   3.635
  262PW      WM  745   1.572   1.468   3.843
  263PW       W  746   5.169   4.868   2.470
  263PW      WP  747   5.067   4.942   2.532
  263PW      WM  748   5.100   4.862   2.592
  264PW       W  749   0.353   5.906   1.035
  264PW      WP  750   0.407   6.035   1.049
  264PW      WM  751   0.449   5.828   0.969
  265PW       W  752   4.170   2.608   3.962
  265PW      WP  753   4.098   2.489   3.983
  265PW      WM  754   4.147   2.669   4.086
  266PW       W  755   4.128   1.277   0.540
  266PW      WP  756   4.008   1.312   0.478
  266PW      WM  757   4.174   1.400   0.588
  267PW       W  758   1.026   4.839   0.363
  267PW      WP  759   0.915   4.787   0.296
  267PW      WM  760   1.009   4.853   0.502
  268PW       W  761   4.015   1.891   4.352
  268PW      WP  762   3.942   1.774   4.331
  268PW      WM  763   3.930   2.000   4.329
  269PW       W  764   5.390   3.728   0.967
  269PW      WP  765   5.462   3.717   0.847
  269PW      WM  766   5.267   3.675   0.924
  270PW       W  767   4.860   0.066   4.429
  270PW      WP  768   4.722   0.081   4.440
  270PW      WM  769   4.903   0.013   4.307
  271PW       W  770   1.253   3.358   4.107
  271PW      WP  771   1.220   3.223   4.089
  271PW      WM  772   1.325   3.470   4.063
  272PW       W  773   5.086   0.965   2.070
  272PW      WP  774   5.066   0.829   2.098
  272PW      WM  775   5.164   0.935   2.183
  273PW       W  776   3.161   0.665   1.788
  273PW      WP  777   3.212   0.748   1.888
  273PW      WM  778   3.148   0.559   1.879
  274PW       W  779   3.149   3.805   1.304
  274PW      WP  780   3.096   3.896   1.212
  274PW      WM  781   3.028   3.735   1.300
  275PW       W  782   0.391   4.183   2.337
  275PW      WP  783   0.467   4.256   2.430
  275PW      WM  784   0.321   4.196   2.217
  276PW       W  785   4.880   5.296   5.104
  276PW      WP  786   4.887   5.220   4.987
  276PW      WM  787   4.757   5.362   5.120
  277PW       W  788   5.413   2.714   5.764
  277PW      WP  789   5.533   2.785   5.755
  277PW      WM  790   5.393   2.676   5.631
  278PW       W  791   1.950   1.002   4.994
  278PW      WP  792   2.001   0.878   5.037
  278PW      WM  793   2.021   1.062   4.890
  279PW       W  794   1.717   4.094   4.464
  279PW      WP  795   1.696   4.027   4.585
  279PW      WM  796   1.805   3.990   4.500
  280PW       W  797   1.776   5.408   3.567
  280PW      WP  798   1.793   5.547   3.581
  280PW      WM  799   1.866   5.403   3.460
  281PW       W  800   2.005   4.903   5.547
  281PW      WP  801   1.891   4.960   5.490
  281PW      WM  802   2.051   4.991   5.448
  282PW       W  803   3.490   1.298   2.139
  282PW      WP  804   3.430   1.256   2.258
  282PW      WM  805   3.481   1.158   2.138
  283PW       W  806   4.242   5.925   2.482
  283PW      WP  807   4.125   5.944   2.557
  283PW      WM  808   4.308   6.002   2.578
  284PW       W  809   2.808   1.555   2.555
  284PW      WP  810   2.799   1.563   2.694
  284PW      WM  811   2.767   1.658   2.470
  285PW       W  812   1.452   3.607   5.897
  285PW      WP  813   1.412   3.714   5.978
  285PW      WM  814   1.501   3.592   5.767
  286PW       W  815   0.945   3.775   4.121
  286PW      WP  816   1.030   3.858   4.195
  286PW      WM  817   0.871   3.857   4.035
  287PW       W  818   2.760   0.516   1.551
  287PW      WP  819   2.858   0.614   1.530
  287PW      WM  820   2.679   0.468   1.447
  288PW       W  821   2.895   2.548   4.343
  288PW      WP  822   2.795   2.597   4.259
  288PW      WM  823   2.822   2.448   4.410
  289PW       W  824   2.732   4.836   0.078
  289PW      WP  825   2.596   4.864   0.096
  289PW      WM  826   2.805   4.831  -0.042
  290PW       W  827   1.058   4.975   5.769
  290PW      WP  828   1.090   4.840   5.785
  290PW      WM  829   1.069   5.045   5.648
  291PW       W  830   4.632   5.485   4.463
  291PW      WP  831   4.597   5.488   4.598
  291PW      WM  832   4.707   5.377   4.512
  292PW       W  833   3.285   3.189   1.395
  292PW      WP  834   3.195   3.173   1.289
  292PW      WM  835   3.266   3.098   1.290
  293PW       W  836   4.528   0.182   4.789
  293PW      WP  837   4.616   0.074   4.801
  293PW      WM  838   4.566   0.205   4.656
  294PW       W  839   4.746   0.709   3.111
  294PW      WP  840   4.813   0.600   3.168
  294PW      WM  841   4.768   0.810   3.206
  295PW       W  842   0.464   1.126   0.601
  295PW      WP  843   0.363   1.219   0.573
  295PW      WM  844   0.407   1.051   0.704
  296PW       W  845   1.799   1.665   4.235
  296PW      WP  846   1.913   1.663   4.316
  296PW      WM  847   1.683   1.587   4.226
  297PW       W  848   4.023   3.946   5.487
  297PW      WP  849   4.122   3.849   5.504
  297PW      WM  850   3.979   3.819   5.446
  298PW       W  851   2.162   3.037   5.635
  298PW      WP  852   2.115   3.147   5.563
  298PW      WM  853   2.267   2.956   5.592
  299PW       W  854   1.087   0.160   3.590
  299PW      WP  855   1.143   0.254   3.678
  299PW      WM  856   1.078   0.060   3.688
  300PW       W  857   4.628   1.350   2.955
  300PW      WP  858   4.762   1.311   2.942
  300PW      WM  859   4.529   1.288   3.032
  301PW       W  860   0.077   1.903   2.604
  301PW      WP  861   0.139   1.925   2.728
  301PW      WM  862   0.049   1.768   2.582
  302PW       W  863   4.949   0.630   3.998
  302PW      WP  864   4.995   0.500   4.027
  302PW      WM  865   5.046   0.705   3.932
  303PW       W  866   4.847   3.695   4.571
  303PW      WP  867   4.800   3.608   4.471
  303PW      WM  868   4.938   3.794   4.609
  304PW       W  869   1.468   1.386   0.487
  304PW      WP  870   1.529   1.297   0.397
  304PW      WM  871   1.337   1.404   0.444
  305PW       W  872   4.134   2.204   1.144
  305PW      WP  873   4.213   2.094   1.107
  305PW      WM  874   4.068   2.190   1.267
  306PW       W  875   3.656   6.296   1.530
  306PW      WP  876   3.522   6.336   1.536
  306PW      WM  877   3.791   6.297   1.566
  307PW       W  878   4.564   2.012   0.308
  307PW      WP  879   4.679   1.933   0.319
  307PW      WM  880   4.545   2.117   0.398
  308PW       W  881   1.281   4.940   4.470
  308PW      WP  882   1.362   4.957   4.358
  308PW      WM  883   1.313   4.836   4.558
  309PW       W  884   3.044   2.300   1.195
  309PW      WP  885   3.113   2.289   1.316
  309PW      WM  886   3.050   2.439   1.173
  310PW       W  887   0.949   3.462   0.956
  310PW      WP  888   0.942   3.369   1.061
  310PW      WM  889   1.038   3.429   0.853
  311PW       W  890   1.141   5.893   2.895
  311PW      WP  891   1.090   5.804   2.991
  311PW      WM  892   1.132   6.033   2.882
  312PW       W  893   1.786   0.776   4.451
  312PW      WP  894   1.804   0.782   4.589
  312PW      WM  895   1.812   0.912   4.471
  313PW       W  896   1.855   6.074   1.749
  313PW      WP  897   1.876   6.052   1.886
  313PW      WM  898   1.788   5.994   1.656
  314PW       W  899   3.187   5.359   2.718
  314PW      WP  900   3.070   5.284   2.704
  314PW      WM  901   3.269   5.251   2.684
  315PW       W  902   1.887   1.324   4.632
  315PW      WP  903   1.748   1.325   4.619
  315PW      WM  904   1.852   1.456   4.661
  316PW       W  905   2.087   2.805   1.454
  316PW      WP  906   1.948   2.804   1.471
  316PW      WM  907   2.207   2.835   1.519
  317PW       W  908   2.776   0.324   2.581
  317PW      WP  909   2.896   0.369   2.524
  317PW      WM  910   2.739   0.195   2.541
  318PW       W  911   1.676   2.960   3.157
  318PW      WP  912   1.601   2.928   3.043
  318PW      WM  913   1.670   3.100   3.156
  319PW       W  914   1.482   4.357   0.941
  319PW      WP  915   1.420   4.468   0.881
  319PW      WM  916   1.597   4.283   0.912
  320PW       W  917   1.338   4.512   2.742
  320PW      WP  918   1.298   4.524   2.609
  320PW      WM  919   1.434   4.606   2.782
  321PW       W  920   1.982   4.513   1.435
  321PW      WP  921   2.116   4.553   1.440
  321PW      WM  922   1.925   4.409   1.509
  322PW       W  923   3.807   4.516   1.975
  322PW      WP  924   3.880   4.514   1.855
  322PW      WM  925   3.729   4.472   1.867
  323PW       W  926   5.446   1.265   2.203
  323PW      WP  927   5.386   1.139   2.205
  323PW      WM  928   5.555   1.268   2.291
  324PW       W  929   1.369   2.772   2.226
  324PW      WP  930   1.381   2.633   2.227
  324PW      WM  931   1.463   2.786   2.329
  325PW       W  932   1.329   5.323   0.113
  325PW      WP  933   1.231   5.354   0.018
  325PW      WM  934   1.332   5.196   0.055
  326PW       W  935   3.304   1.182   5.765
  326PW      WP  936   3.225   1.203   5.879
  326PW      WM  937   3.283   1.296   5.687
  327PW       W  938   4.228   5.292   4.771
  327PW      WP  939   4.216   5.285   4.911
  327PW      WM  940   4.140   5.185   4.786
  328PW       W  941   0.861   3.192   1.324
  328PW      WP  942   0.906   3.293   1.410
  328PW      WM  943   0.909   3.255   1.209
  329PW       W  944   0.979   1.034   1.869
  329PW      WP  945   0.874   1.071   1.954
  329PW      WM  946   1.114   0.997   1.860
  330PW       W  947   4.947   1.625   3.857
  330PW      WP  948   4.958   1.761   3.825
  330PW      WM  949   4.893   1.622   3.986
  331PW       W  950   5.479   3.444   3.846
  331PW      WP  951   5.506   3.341   3.936
  331PW      WM  952   5.616   3.471   3.856
  332PW       W  953   1.980   3.463   2.007
  332PW      WP  954   2.079   3.544   1.950
  332PW      WM  955   1.862   3.396   2.040
  333PW       W  956   5.624   0.816   1.091
  333PW      WP  957   5.580   0.921   1.009
  333PW      WM  958   5.748   0.823   1.026
  334PW       W  959   1.047   0.084   5.640
  334PW      WP  960   0.916   0.117   5.678
  334PW      WM  961   0.994   0.203   5.691
  335PW       W  962   3.750   2.314   3.656
  335PW      WP  963   3.611   2.331   3.656
  335PW      WM  964   3.872   2.350   3.598
  336PW       W  965   1.933   0.671   0.734
  336PW      WP  966   1.822   0.709   0.809
  336PW      WM  967   1.996   0.795   0.753
  337PW       W  968   0.026   3.048   5.700
  337PW      WP  969   0.144   3.111   5.659
  337PW      WM  970  -0.113   3.039   5.715
  338PW       W  971   4.766   2.773   4.615
  338PW      WP  972   4.724   2.799   4.484
  338PW      WM  973   4.712   2.654   4.565
  339PW       W  974   0.705   3.273   4.043
  339PW      WP  975   0.697   3.216   4.171
  339PW      WM  976   0.671   3.152   3.981
  340PW       W  977   2.419   4.152   1.303
  340PW      WP  978   2.508   4.201   1.399
  340PW      WM  979   2.354   4.253   1.230
  341PW       W  980   0.205   1.021   2.035
  341PW      WP  981   0.185   0.952   2.155
  341PW      WM  982   0.326   1.000   1.967
  342PW       W  983   2.988   5.204   4.088
  342PW      WP  984   2.871   5.266   4.044
  342PW      WM  985   3.018   5.137   3.969
  343PW       W  986   0.838   4.770   5.413
  343PW      WP  987   0.762   4.827   5.516
  343PW      WM  988   0.955   4.709   5.460
  344PW       W  989   4.604   4.375   1.640
  344PW      WP  990   4.569   4.349   1.773
  344PW      WM  991   4.743   4.370   1.628
  345PW       W  992   3.249   0.863   4.512
  345PW      WP  993   3.216   0.932   4.629
  345PW      WM  994   3.319   0.755   4.567
  346PW       W  995   2.863   1.555   4.120
  346PW      WP  996   2.947   1.661   4.155
  346PW      WM  997   2.975   1.593   4.045
  347PW       W  998   3.322   3.614   4.919
  347PW      WP  999   3.410   3.684   5.002
  347PW      WM 1000   3.361   3.551   5.039
  348PW       W 1001   5.396   3.636   4.584
  348PW      WP 1002   5.259   3.609   4.587
  348PW      WM 1003   5.522   3.633   4.645
  349PW       W 1004   1.418   0.210   1.747
  349PW      WP 1005   1.479   0.290   1.650
  349PW      WM 1006   1.286   0.171   1.721
  350PW       W 1007   5.456   3.445   1.452
  350PW      WP 1008   5.589   3.403   1.447
  350PW      WM 1009   5.517   3.491   1.569
  351PW       W 1010   1.322   1.607   5.886
  351PW      WP 1011   1.413   1.660   5.794
  351PW      WM 1012   1.248   1.702   5.957
  352PW       W 1013   0.574   1.112   3.592
  352PW      WP 1014   0.672   1.160   3.680
  352PW      WM 1015   0.571   1.020   3.486
  353PW       W 1016   5.417   5.222   3.574
  353PW      WP 1017   5.495   5.270   3.680
  353PW      WM 1018   5.407   5.145   3.690
  354PW       W 1019   5.693   3.208   3.423
  354PW      WP 1020   5.609   3.319   3.440
  354PW      WM 1021   5.763   3.184   3.305
  355PW       W 1022   1.925   0.173   2.013
  355PW      WP 1023   1.910   0.304   2.061
  355PW      WM 1024   1.878   0.042   1.998
  356PW       W 1025   2.162   2.973   1.898
  356PW      WP 1026   2.230   3.020   1.785
  356PW      WM 1027   2.031   2.982   1.849
  357PW       W 1028   2.120   2.217   3.133
  357PW      WP 1029   2.255   2.252   3.124
  357PW      WM 1030   2.046   2.154   3.032
  358PW       W 1031   3.944   4.952   5.302
  358PW      WP 1032   3.930   4.853   5.400
  358PW      WM 1033   3.888   5.036   5.398
  359PW       W 1034   1.844   4.566   3.839
  359PW      WP 1035   1.958   4.588   3.917
  359PW      WM 1036   1.714   4.613   3.860
  360PW       W 1037   4.127   3.685   3.698
  360PW      WP 1038   4.108   3.661   3.835
  360PW      WM 1039   4.259   3.685   3.650
  361PW       W 1040   2.033   2.749   2.354
  361PW      WP 1041   2.144   2.823   2.313
  361PW      WM 1042   2.169   2.764   2.384
  362PW       W 1043   3.888   5.977   0.399
  362PW      WP 1044   3.987   5.953   0.303
  362PW      WM 1045   3.850   6.009   0.530
  363PW       W 1046   0.366   3.704   0.904
  363PW      WP 1047   0.237   3.754   0.928
  363PW      WM 1048   0.282   3.667   1.010
  364PW       W 1049   4.349   5.705   4.091
  364PW      WP 1050   4.375   5.841   4.073
  364PW      WM 1051   4.212   5.721   4.068
  365PW       W 1052   5.175   5.650   1.286
  365PW      WP 1053   5.230   5.701   1.404
  365PW      WM 1054   5.170   5.718   1.164
  366PW       W 1055   3.034   5.100   3.342
  366PW      WP 1056   2.951   5.141   3.236
  366PW      WM 1057   3.104   5.154   3.450
  367PW       W 1058   0.140   3.634   5.128
  367PW      WP 1059   0.211   3.750   5.094
  367PW      WM 1060   0.231   3.681   5.223
  368PW       W 1061   0.827   3.892   2.988
  368PW      WP 1062   0.872   3.770   2.937
  368PW      WM 1063   0.716   3.845   2.917
  369PW       W 1064   4.458   0.827   0.018
  369PW      WP 1065   4.516   0.851   0.143
  369PW      WM 1066   4.376   0.939   0.037
  370PW       W 1067   4.148   1.208   1.482
  370PW      WP 1068   4.075   1.163   1.593
  370PW      WM 1069   4.074   1.325   1.501
  371PW       W 1070   2.289   3.144   1.126
  371PW      WP 1071   2.210   3.217   1.215
  371PW      WM 1072   2.339   3.273   1.105
  372PW       W 1073   3.729   1.336   3.379
  372PW      WP 1074   3.644   1.422   3.449
  372PW      WM 1075   3.771   1.439   3.294
  373PW       W 1076   2.451   1.158   3.260
  373PW      WP 1077   2.394   1.049   3.193
  373PW      WM 1078   2.456   1.291   3.215
  374PW       W 1079   1.761   1.622   2.856
  374PW      WP 1080   1.749   1.580   2.723
  374PW      WM 1081   1.901   1.628   2.843
  375PW       W 1082   0.347   0.277   3.950
  375PW      WP 1083   0.314   0.146   3.912
  375PW      WM 1084   0.284   0.341   3.843
  376PW       W 1085   4.043   5.693   0.860
  376PW      WP 1086   4.074   5.655   0.991
  376PW      WM 1087   4.010   5.819   0.911
  377PW       W 1088   2.354   0.172   1.762
  377PW      WP 1089   2.396   0.295   1.710
  377PW      WM 1090   2.453   0.106   1.837
  378PW       W 1091   3.500   3.287   0.545
  378PW      WP 1092   3.495   3.158   0.599
  378PW      WM 1093   3.464   3.308   0.411
  379PW       W 1094   0.530   3.238   0.934
  379PW      WP 1095   0.554   3.261   0.798
  379PW      WM 1096   0.619   3.323   0.867
  380PW       W 1097   3.865   1.647   1.597
  380PW      WP 1098   3.808   1.693   1.477
  380PW      WM 1099   3.754   1.727   1.628
  381PW       W 1100   0.426   2.527   3.590
  381PW      WP 1101   0.292   2.518   3.631
  381PW      WM 1102   0.509   2.501   3.699
  382PW       W 1103   3.741   2.411   0.374
  382PW      WP 1104   3.703   2.542   0.342
  382PW      WM 1105   3.685   2.287   0.344
  383PW       W 1106   0.277   4.562   5.545
  383PW      WP 1107   0.343   4.630   5.441
  383PW      WM 1108   0.351   4.491   5.640
  384PW       W 1109   4.348   3.576   5.670
  384PW      WP 1110   4.258   3.509   5.586
  384PW      WM 1111   4.285   3.688   5.614
  385PW       W 1112   4.853   0.647   0.388
  385PW      WP 1113   4.942   0.543   0.417
  385PW      WM 1114   4.904   0.683   0.263
  386PW       W 1115   4.649   5.480   1.082
  386PW      WP 1116   4.526   5.495   1.147
  386PW      WM 1117   4.728   5.500   0.968
  387PW       W 1118   2.155   1.087   0.820
  387PW      WP 1119   2.123   0.967   0.756
  387PW      WM 1120   2.268   1.026   0.875
  388PW       W 1121   0.778   4.518   1.440
  388PW      WP 1122   0.688   4.609   1.382
  388PW      WM 1123   0.855   4.506   1.556
  389PW       W 1124   4.086   4.496   5.213
  389PW      WP 1125   4.204   4.556   5.166
  389PW      WM 1126   4.088   4.613   5.290
  390PW       W 1127   4.708   0.848   3.586
  390PW      WP 1128   4.799   0.761   3.648
  390PW      WM 1129   4.817   0.851   3.674
  391PW       W 1130   4.128   0.259   5.148
  391PW      WP 1131   4.262   0.254   5.110
  391PW      WM 1132   4.091   0.140   5.085
  392PW       W 1133   1.876   5.540   0.423
  392PW      WP 1134   1.888   5.674   0.385
  392PW      WM 1135   1.759   5.466   0.444
  393PW       W 1136   5.314   5.502   0.811
  393PW      WP 1137   5.200   5.454   0.745
  393PW      WM 1138   5.281   5.394   0.895
  394PW       W 1139   0.291   4.394   0.704
  394PW      WP 1140   0.180   4.454   0.766
  394PW      WM 1141   0.228   4.495   0.629
  395PW       W 1142   1.683   4.575   4.681
  395PW      WP 1143   1.590   4.535   4.584
  395PW      WM 1144   1.734   4.705   4.674
  396PW       W 1145   2.468   6.381   0.956
  396PW      WP 1146   2.477   6.486   0.864
  396PW      WM 1147   2.348   6.310   0.940
  397PW       W 1148   2.263   1.110   1.742
  397PW      WP 1149   2.294   1.241   1.780
  397PW      WM 1150   2.128   1.101   1.779
  398PW       W 1151   1.649   5.065   4.840
  398PW      WP 1152   1.722   4.974   4.762
  398PW      WM 1153   1.613   4.968   4.935
  399PW       W 1154   4.170   4.030   1.182
  399PW      WP 1155   4.244   4.145   1.212
  399PW      WM 1156   4.280   4.045   1.096
  400PW       W 1157   3.897   0.054   2.805
  400PW      WP 1158   3.788   0.117   2.744
  400PW      WM 1159   3.902   0.023   2.669
  401PW       W 1160   5.499   4.075   0.426
  401PW      WP 1161   5.542   4.015   0.307
  401PW      WM 1162   5.437   4.134   0.538
  402PW       W 1163   2.273   2.060   5.179
  402PW      WP 1164   2.273   1.921   5.163
  402PW      WM 1165   2.175   2.037   5.081
  403PW       W 1166   3.867   1.301   1.048
  403PW      WP 1167   3.826   1.231   0.934
  403PW      WM 1168   3.788   1.331   1.160
  404PW       W 1169   2.156   5.897   2.648
  404PW      WP 1170   2.260   5.976   2.699
  404PW      WM 1171   2.167   5.813   2.760
  405PW       W 1172   2.921   2.477   3.550
  405PW      WP 1173   2.875   2.534   3.430
  405PW      WM 1174   2.919   2.550   3.669
  406PW       W 1175   5.648   4.207   2.612
  406PW      WP 1176   5.743   4.309   2.623
  406PW      WM 1177   5.587   4.158   2.729
  407PW       W 1178   4.551   5.569   1.926
  407PW      WP 1179   4.462   5.599   2.030
  407PW      WM 1180   4.542   5.451   1.851
  408PW       W 1181   5.598   3.461   0.097
  408PW      WP 1182   5.493   3.373   0.126
  408PW      WM 1183   5.619   3.549  -0.010
  409PW       W 1184   3.345   4.307   1.423
  409PW      WP 1185   3.427   4.421   1.432
  409PW      WM 1186   3.448   4.217   1.453
  410PW       W 1187   1.838   3.344   0.687
  410PW      WP 1188   1.880   3.339   0.554
  410PW      WM 1189   1.895   3.423   0.787
  411PW       W 1190   4.699   3.940   5.882
  411PW      WP 1191   4.801   3.844   5.877
  411PW      WM 1192   4.579   3.878   5.842
  412PW       W 1193   0.031   3.345   0.995
  412PW      WP 1194   0.153   3.412   1.009
  412PW      WM 1195   0.039   3.239   1.086
  413PW       W 1196   0.094   4.951   2.040
  413PW      WP 1197   0.114   5.048   1.942
  413PW      WM 1198   0.085   4.862   1.932
  414PW       W 1199   2.421   5.226   5.597
  414PW      WP 1200   2.428   5.092   5.556
  414PW      WM 1201   2.519   5.263   5.690
  415PW       W 1202   3.806   5.552   4.521
  415PW      WP 1203   3.763   5.438   4.591
  415PW      WM 1204   3.704   5.503   4.438
  416PW       W 1205   5.437   1.763   5.564
  416PW      WP 1206   5.459   1.898   5.534
  416PW      WM 1207   5.441   1.780   5.703
  417PW       W 1208   1.609   4.862   3.407
  417PW      WP 1209   1.497   4.811   3.341
  417PW      WM 1210   1.633   4.797   3.285
  418PW       W 1211   1.942   1.264   3.255
  418PW      WP 1212   2.023   1.273   3.369
  418PW      WM 1213   1.899   1.354   3.157
  419PW       W 1214   2.413   5.524   1.463
  419PW      WP 1215   2.526   5.466   1.521
  419PW      WM 1216   2.488   5.641   1.481
  420PW       W 1217   4.582   3.533   3.362
  420PW      WP 1218   4.457   3.576   3.409
  420PW      WM 1219   4.632   3.420   3.297
  421PW       W 1220   2.205   1.840   3.404
  421PW      WP 1221   2.199   1.813   3.267
  421PW      WM 1222   2.267   1.948   3.467
  422PW       W 1223   0.234   5.138   4.243
  422PW      WP 1224   0.153   5.074   4.149
  422PW      WM 1225   0.344   5.177   4.321
  423PW       W 1226   0.870   0.051   3.984
  423PW      WP 1227   0.809  -0.026   3.885
  423PW      WM 1228   0.851   0.188   4.007
  424PW       W 1229   0.255   5.035   1.233
  424PW      WP 1230   0.224   5.010   1.099
  424PW      WM 1231   0.330   5.020   1.350
  425PW       W 1232   2.636   3.931   0.107
  425PW      WP 1233   2.544   3.939   0.212
  425PW      WM 1234   2.570   3.940  -0.016
  426PW       W 1235   3.021   3.263   0.823
  426PW      WP 1236   3.107   3.309   0.923
  426PW      WM 1237   2.924   3.165   0.845
  427PW       W 1238   0.392   1.580   1.808
  427PW      WP 1239   0.421   1.641   1.930
  427PW      WM 1240   0.263   1.622   1.773
  428PW       W 1241   5.715   2.369   3.233
  428PW      WP 1242   5.815   2.450   3.287
  428PW      WM 1243   5.577   2.365   3.257
  429PW       W 1244   4.658   4.703   2.525
  429PW      WP 1245   4.614   4.713   2.657
  429PW      WM 1246   4.741   4.762   2.429
  430PW       W 1247   2.001   0.284   1.011
  430PW      WP 1248   1.985   0.196   1.119
  430PW      WM 1249   2.137   0.316   1.011
  431PW       W 1250   0.153   0.947   1.483
  431PW      WP 1251   0.123   0.841   1.569
  431PW      WM 1252   0.019   0.922   1.450
  432PW       W 1253   2.738   1.439   1.122
  432PW      WP 1254   2.829   1.454   1.227
  432PW      WM 1255   2.827   1.338   1.083
  433PW       W 1256   4.297   1.209   3.669
  433PW      WP 1257   4.405   1.173   3.750
  433PW      WM 1258   4.379   1.261   3.569
  434PW       W 1259   5.425   2.201   0.739
  434PW      WP 1260   5.416   2.093   0.827
  434PW      WM 1261   5.380   2.313   0.668
  435PW       W 1262   1.599   0.742   1.075
  435PW      WP 1263   1.702   0.735   1.170
  435PW      WM 1264   1.616   0.870   1.020
  436PW       W 1265   0.161   5.173   3.390
  436PW      WP 1266   0.158   5.178   3.250
  436PW      WM 1267   0.170   5.063   3.475
  437PW       W 1268   3.914   5.116   3.348
  437PW      WP 1269   3.880   5.034   3.457
  437PW      WM 1270   3.827   5.217   3.308
  438PW       W 1271   4.751   2.234   3.247
  438PW      WP 1272   4.751   2.355   3.317
  438PW      WM 1273   4.697   2.133   3.328
  439PW       W 1274   5.653   0.158   5.814
  439PW      WP 1275   5.722   0.047   5.866
  439PW      WM 1276   5.591   0.161   5.940
  440PW       W 1277   4.309   3.965   3.148
  440PW      WP 1278   4.321   3.844   3.079
  440PW      WM 1279   4.390   3.898   3.240
  441PW       W 1280   2.401   4.526   5.732
  441PW      WP 1281   2.273   4.577   5.757
  441PW      WM 1282   2.431   4.522   5.595
  442PW       W 1283   1.468   3.595   2.415
  442PW      WP 1284   1.379   3.702   2.402
  442PW      WM 1285   1.377   3.505   2.360
  443PW       W 1286   5.313   6.059   3.414
  443PW      WP 1287   5.403   6.069   3.307
  443PW      WM 1288   5.208   6.024   3.500
  444PW       W 1289   1.633   2.645   1.402
  444PW      WP 1290   1.504   2.686   1.434
  444PW      WM 1291   1.743   2.693   1.475
  445PW       W 1292   2.338   1.442   2.100
  445PW      WP 1293   2.422   1.533   2.035
  445PW      WM 1294   2.240   1.417   2.002
  446PW       W 1295   4.105   0.370   4.560
  446PW      WP 1296   4.080   0.507   4.541
  446PW      WM 1297   4.130   0.301   4.441
  447PW       W 1298   2.456   0.860   4.971
  447PW      WP 1299   2.443   0.730   4.919
  447PW      WM 1300   2.339   0.918   5.022
  448PW       W 1301   4.688   4.791   0.312
  448PW      WP 1302   4.609   4.905   0.298
  448PW      WM 1303   4.731   4.725   0.196
  449PW       W 1304   2.744   2.509   0.821
  449PW      WP 1305   2.678   2.618   0.878
  449PW      WM 1306   2.702   2.378   0.798
  450PW       W 1307   5.197   2.419   3.349
  450PW      WP 1308   5.308   2.333   3.342
  450PW      WM 1309   5.166   2.385   3.482
  451PW       W 1310   0.565   2.147   1.044
  451PW      WP 1311   0.510   2.067   1.146
  451PW      WM 1312   0.511   2.179   0.919
  452PW       W 1313   3.785   6.360   5.264
  452PW      WP 1314   3.769   6.458   5.166
  452PW      WM 1315   3.714   6.256   5.326
  453PW       W 1316   2.825   1.125   4.663
  453PW      WP 1317   2.768   1.237   4.601
  453PW      WM 1318   2.696   1.133   4.717
  454PW       W 1319   1.569   4.323   3.445
  454PW      WP 1320   1.529   4.219   3.360
  454PW      WM 1321   1.434   4.294   3.464
  455PW       W 1322   0.654   2.661   0.130
  455PW      WP 1323   0.573   2.763   0.180
  455PW      WM 1324   0.653   2.651  -0.010
  456PW       W 1325   3.552   2.760   0.637
  456PW      WP 1326   3.457   2.743   0.535
  456PW      WM 1327   3.672   2.690   0.622
  457PW       W 1328   2.400   6.140   5.406
  457PW      WP 1329   2.359   6.008   5.425
  457PW      WM 1330   2.407   6.251   5.492
  458PW       W 1331   4.097   3.348   3.273
  458PW      WP 1332   3.963   3.311   3.283
  458PW      WM 1333   4.141   3.217   3.249
  459PW       W 1334   3.904   1.898   4.919
  459PW      WP 1335   3.927   1.966   4.799
  459PW      WM 1336   3.916   1.947   5.050
  460PW       W 1337   0.871   3.548   3.667
  460PW      WP 1338   0.955   3.441   3.700
  460PW      WM 1339   0.776   3.612   3.587
  461PW       W 1340   1.982   4.434   0.917
  461PW      WP 1341   1.913   4.312   0.917
  461PW      WM 1342   2.096   4.505   0.878
  462PW       W 1343   1.354   0.298   1.204
  462PW      WP 1344   1.294   0.308   1.078
  462PW      WM 1345   1.342   0.430   1.160
  463PW       W 1346   3.716   5.906   5.371
  463PW      WP 1347   3.689   6.037   5.332
  463PW      WM 1348   3.651   5.931   5.493
  464PW       W 1349   1.119   5.427   2.118
  464PW      WP 1350   1.216   5.511   2.063
  464PW      WM 1351   1.013   5.477   2.195
  465PW       W 1352   0.565   1.791   5.446
  465PW      WP 1353   0.451   1.872   5.440
  465PW      WM 1354   0.612   1.922   5.434
  466PW       W 1355   3.260   2.324   5.418
  466PW      WP 1356   3.304   2.261   5.301
  466PW      WM 1357   3.154   2.402   5.371
  467PW       W 1358   4.076   2.913   3.080
  467PW      WP 1359   4.157   2.969   3.179
  467PW      WM 1360   4.033   2.917   2.947
  468PW       W 1361   3.623   4.777   1.604
  468PW      WP 1362   3.604   4.912   1.632
  468PW      WM 1363   3.589   4.669   1.686
  469PW       W 1364   3.027   4.172   0.346
  469PW      WP 1365   3.018   4.290   0.272
  469PW      WM 1366   3.034   4.212   0.480
  470PW       W 1367   0.643   4.628   4.603
  470PW      WP 1368   0.750   4.553   4.553
  470PW      WM 1369   0.686   4.758   4.632
  471PW       W 1370   2.641   4.557   4.540
  471PW      WP 1371   2.540   4.514   4.627
  471PW      WM 1372   2.691   4.686   4.518
  472PW       W 1373   1.473   2.281   0.192
  472PW      WP 1374   1.351   2.215   0.211
  472PW      WM 1375   1.491   2.385   0.285
  473PW       W 1376   5.100   3.994   2.036
  473PW      WP 1377   5.103   3.893   1.940
  473PW      WM 1378   5.173   3.917   2.127
  474PW       W 1379   0.146   2.080   5.502
  474PW      WP 1380   0.179   2.213   5.471
  474PW      WM 1381   0.101   2.029   5.379
  475PW       W 1382   0.508   1.535   0.139
  475PW      WP 1383   0.536   1.666   0.101
  475PW      WM 1384   0.409   1.453   0.196
  476PW       W 1385   0.020   5.861   4.254
  476PW      WP 1386  -0.098   5.933   4.231
  476PW      WM 1387   0.076   5.735   4.234
  477PW       W 1388   1.180   5.155   5.336
  477PW      WP 1389   1.090   5.084   5.415
  477PW      WM 1390   1.226   5.208   5.214
  478PW       W 1391   0.445   1.660   4.464
  478PW      WP 1392   0.500   1.768   4.395
  478PW      WM 1393   0.366   1.751   4.393
  479PW       W 1394   1.403   1.914   2.371
  479PW      WP 1395   1.446   1.788   2.327
  479PW      WM 1396   1.278   1.873   2.419
  480PW       W 1397   4.694   5.368   0.193
  480PW      WP 1398   4.646   5.425   0.311
  480PW      WM 1399   4.674   5.233   0.227
  481PW       W 1400   2.143   4.234   1.745
  481PW      WP 1401   2.075   4.277   1.630
  481PW      WM 1402   2.226   4.257   1.634
  482PW       W 1403   2.111   4.884   4.677
  482PW      WP 1404   2.011   4.789   4.699
  482PW      WM 1405   2.122   4.926   4.544
  483PW       W 1406   2.402   5.368   0.381
  483PW      WP 1407   2.454   5.284   0.480
  483PW      WM 1408   2.296   5.460   0.382
  484PW       W 1409   3.137   0.174   5.045
  484PW      WP 1410   3.136   0.289   5.126
  484PW      WM 1411   3.179   0.077   5.138
  485PW       W 1412   3.700   3.125   1.020
  485PW      WP 1413   3.699   3.134   1.159
  485PW      WM 1414   3.746   3.158   1.148
  486PW       W 1415   2.871   0.236   4.136
  486PW      WP 1416   2.992   0.170   4.111
  486PW      WM 1417   2.898   0.275   4.267
  487PW       W 1418   1.862   1.093   1.914
  487PW      WP 1419   1.992   1.061   1.873
  487PW      WM 1420   1.794   1.171   1.820
  488PW       W 1421   0.445   1.411   2.966
  488PW      WP 1422   0.305   1.397   2.976
  488PW      WM 1423   0.428   1.549   2.986
  489PW       W 1424   0.686   2.350   0.565
  489PW      WP 1425   0.716   2.214   0.571
  489PW      WM 1426   0.697   2.488   0.588
  490PW       W 1427   0.745   6.133   2.612
  490PW      WP 1428   0.692   6.111   2.484
  490PW      WM 1429   0.803   6.248   2.666
  491PW       W 1430   0.046   1.972   1.179
  491PW      WP 1431  -0.025   1.903   1.080
  491PW      WM 1432   0.169   1.915   1.212
  492PW       W 1433   2.624   5.590   0.004
  492PW      WP 1434   2.617   5.464  -0.057
  492PW      WM 1435   2.666   5.717  -0.037
  493PW       W 1436   2.408   5.617   1.968
  493PW      WP 1437   2.286   5.584   1.908
  493PW      WM 1438   2.474   5.662   2.083
  494PW       W 1439   3.022   2.632   2.188
  494PW      WP 1440   3.065   2.499   2.182
  494PW      WM 1441   2.921   2.542   2.151
  495PW       W 1442   2.877   0.617   1.047
  495PW      WP 1443   2.799   0.707   0.973
  495PW      WM 1444   2.982   0.620   1.140
  496PW       W 1445   1.754   4.764   2.476
  496PW      WP 1446   1.684   4.884   2.452
  496PW      WM 1447   1.787   4.650   2.549
  497PW       W 1448   1.917   5.825   2.173
  497PW      WP 1449   2.032   5.906   2.169
  497PW      WM 1450   1.838   5.902   2.087
  498PW       W 1451   4.867   2.965   2.218
  498PW      WP 1452   4.919   2.910   2.100
  498PW      WM 1453   4.976   3.052   2.232
  499PW       W 1454   3.544   2.428   2.043
  499PW      WP 1455   3.608   2.331   1.965
  499PW      WM 1456   3.506   2.450   2.176
  500PW       W 1457   2.442   4.841   5.345
  500PW      WP 1458   2.317   4.863   5.286
  500PW      WM 1459   2.425   4.961   5.415
  501PW       W 1460   0.125   1.419   0.448
  501PW      WP 1461   0.104   1.450   0.314
  501PW      WM 1462   0.065   1.296   0.421
  502PW       W 1463   5.614   3.932   3.849
  502PW      WP 1464   5.687   3.909   3.732
  502PW      WM 1465   5.649   3.945   3.984
  503PW       W 1466   3.655   3.257   2.376
  503PW      WP 1467   3.517   3.268   2.399
  503PW      WM 1468   3.737   3.144   2.383
  504PW       W 1469   3.638   0.573   4.517
  504PW      WP 1470   3.503   0.535   4.518
  504PW      WM 1471   3.702   0.542   4.396
  505PW       W 1472   4.807   0.325   3.455
  505PW      WP 1473   4.913   0.240   3.422
  505PW      WM 1474   4.851   0.438   3.385
  506PW       W 1475   5.211   4.892   3.856
  506PW      WP 1476   5.252   5.006   3.786
  506PW      WM 1477   5.149   4.845   3.973
  507PW       W 1478   2.334   1.646   0.793
  507PW      WP 1479   2.345   1.702   0.920
  507PW      WM 1480   2.373   1.703   0.672
  508PW       W 1481   4.512   4.246   5.454
  508PW      WP 1482   4.585   4.357   5.497
  508PW      WM 1483   4.469   4.317   5.341
  509PW       W 1484   3.296   0.484   0.417
  509PW      WP 1485   3.274   0.574   0.311
  509PW      WM 1486   3.352   0.444   0.539
  510PW       W 1487   0.938   4.154   2.581
  510PW      WP 1488   0.915   4.290   2.553
  510PW      WM 1489   0.943   4.117   2.716
  511PW       W 1490   4.315   3.828   0.245
  511PW      WP 1491   4.386   3.777   0.136
  511PW      WM 1492   4.285   3.868   0.376
  512PW       W 1493   4.721   3.786   2.633
  512PW      WP 1494   4.794   3.873   2.552
  512PW      WM 1495   4.724   3.678   2.722
  513PW       W 1496   5.270   2.792   4.765
  513PW      WP 1497   5.366   2.768   4.666
  513PW      WM 1498   5.176   2.856   4.846
  514PW       W 1499   4.310   3.565   2.875
  514PW      WP 1500   4.189   3.500   2.850
  514PW      WM 1501   4.340   3.683   2.946
  515PW       W 1502   4.103   6.174   3.917
  515PW      WP 1503   4.121   6.277   4.010
  515PW      WM 1504   4.104   6.052   3.849
  516PW       W 1505   2.958   5.631   1.705
  516PW      WP 1506   2.887   5.630   1.584
  516PW      WM 1507   3.095   5.647   1.677
  517PW       W 1508   0.751   5.746   4.674
  517PW      WP 1509   0.774   5.628   4.602
  517PW      WM 1510   0.838   5.681   4.763
  518PW       W 1511   3.347   4.524   1.887
  518PW      WP 1512   3.470   4.581   1.854
  518PW      WM 1513   3.341   4.400   1.951
  519PW       W 1514   4.239   2.094   3.343
  519PW      WP 1515   4.141   2.044   3.258
  519PW      WM 1516   4.172   2.186   3.424
  520PW       W 1517   0.949   1.872   0.801
  520PW      WP 1518   1.073   1.836   0.748
  520PW      WM 1519   0.923   1.972   0.896
  521PW       W 1520   3.843   2.341   4.192
  521PW      WP 1521   3.839   2.261   4.306
  521PW      WM 1522   3.958   2.420   4.184
  522PW       W 1523   1.749   0.981   3.605
  522PW      WP 1524   1.633   0.903   3.600
  522PW      WM 1525   1.838   1.088   3.590
  523PW       W 1526   5.305   3.224   0.743
  523PW      WP 1527   5.360   3.248   0.617
  523PW      WM 1528   5.264   3.211   0.877
  524PW       W 1529   1.241   5.258   4.877
  524PW      WP 1530   1.256   5.196   5.002
  524PW      WM 1531   1.351   5.318   4.939
  525PW       W 1532   4.525   3.156   3.107
  525PW      WP 1533   4.546   3.212   3.233
  525PW      WM 1534   4.505   3.033   3.042
  526PW       W 1535   0.187   6.302   0.805
  526PW      WP 1536   0.129   6.229   0.700
  526PW      WM 1537   0.302   6.237   0.758
  527PW       W 1538   2.190   1.352   1.232
  527PW      WP 1539   2.119   1.324   1.349
  527PW      WM 1540   2.322   1.317   1.264
  528PW       W 1541   5.007   4.463   5.140
  528PW      WP 1542   5.051   4.447   5.008
  528PW      WM 1543   5.074   4.548   5.229
  529PW       W 1544   3.132   0.938   2.183
  529PW      WP 1545   3.002   0.990   2.194
  529PW      WM 1546   3.137   0.863   2.065
  530PW       W 1547   2.579   0.147   5.191
  530PW      WP 1548   2.498   0.038   5.158
  530PW      WM 1549   2.482   0.249   5.191
  531PW       W 1550   4.390   6.178   4.320
  531PW      WP 1551   4.391   6.051   4.378
  531PW      WM 1552   4.335   6.224   4.200
  532PW       W 1553   1.009   1.079   3.971
  532PW      WP 1554   0.914   1.043   4.067
  532PW      WM 1555   0.956   1.204   4.005
  533PW       W 1556   5.125   5.358   5.509
  533PW      WP 1557   5.257   5.401   5.525
  533PW      WM 1558   5.119   5.293   5.633
  534PW       W 1559   2.505   4.502   0.893
  534PW      WP 1560   2.419   4.405   0.943
  534PW      WM 1561   2.416   4.586   0.961
  535PW       W 1562   3.157   1.207   2.640
  535PW      WP 1563   3.088   1.289   2.730
  535PW      WM 1564   3.270   1.127   2.618
  536PW       W 1565   1.716   2.266   4.149
  536PW      WP 1566   1.661   2.393   4.124
  536PW      WM 1567   1.796   2.204   4.245
  537PW       W 1568   3.860   4.057   4.413
  537PW      WP 1569   3.729   4.092   4.450
  537PW      WM 1570   3.844   3.920   4.392
  538PW       W 1571   1.925   5.170   3.183
  538PW      WP 1572   1.890   5.300   3.219
  538PW      WM 1573   2.004   5.065   3.134
  539PW       W 1574   3.817   5.915   2.702
  539PW      WP 1575   3.732   5.874   2.806
  539PW      WM 1576   3.699   5.941   2.631
  540PW       W 1577   0.818   1.968   4.210
  540PW      WP 1578   0.749   2.024   4.102
  540PW      WM 1579   0.919   2.013   4.124
  541PW       W 1580   5.288   0.406   3.652
  541PW      WP 1581   5.415   0.450   3.690
  541PW      WM 1582   5.296   0.344   3.527
  542PW       W 1583   1.844   2.163   5.754
  542PW      WP 1584   1.875   2.164   5.891
  542PW      WM 1585   1.984   2.149   5.756
  543PW       W 1586   4.063   0.563   1.533
  543PW      WP 1587   3.947   0.627   1.578
  543PW      WM 1588   3.986   0.470   1.462
  544PW       W 1589   0.102   4.467   1.207
  544PW      WP 1590   0.040   4.385   1.303
  544PW      WM 1591   0.217   4.389   1.195
  545PW       W 1592   0.221   1.062   5.107
  545PW      WP 1593   0.116   1.154   5.099
  545PW      WM 1594   0.242   0.924   5.112
  546PW       W 1595   2.244   0.609   1.728
  546PW      WP 1596   2.348   0.628   1.820
  546PW      WM 1597   2.291   0.500   1.653
  547PW       W 1598   5.626   4.722   5.257
  547PW      WP 1599   5.664   4.719   5.122
  547PW      WM 1600   5.548   4.828   5.305
  548PW       W 1601   4.657   5.273   1.579
  548PW      WP 1602   4.656   5.360   1.689
  548PW      WM 1603   4.714   5.169   1.653
  549PW       W 1604   2.124   0.739   3.411
  549PW      WP 1605   2.164   0.665   3.522
  549PW      WM 1606   2.180   0.867   3.410
  550PW       W 1607   2.626   2.979   0.361
  550PW      WP 1608   2.653   3.099   0.428
  550PW      WM 1609   2.571   2.964   0.233
  551PW       W 1610   1.723   0.097   2.539
  551PW      WP 1611   1.602   0.146   2.488
  551PW      WM 1612   1.858   0.065   2.523
  552PW       W 1613   3.723   2.553   1.279
  552PW      WP 1614   3.724   2.566   1.140
  552PW      WM 1615   3.717   2.562   1.419
  553PW       W 1616   0.125   2.605   5.346
  553PW      WP 1617   0.067   2.571   5.223
  553PW      WM 1618   0.263   2.591   5.364
  554PW       W 1619   4.000   5.463   0.276
  554PW      WP 1620   4.046   5.336   0.241
  554PW      WM 1621   4.084   5.498   0.382
  555PW       W 1622   1.458   5.742   2.005
  555PW      WP 1623   1.473   5.879   1.980
  555PW      WM 1624   1.410   5.627   2.068
  556PW       W 1625   4.861   2.946   0.159
  556PW      WP 1626   4.735   2.930   0.101
  556PW      WM 1627   4.854   2.806   0.158
  557PW       W 1628   1.780   0.598   4.026
  557PW      WP 1629   1.887   0.658   4.093
  557PW      WM 1630   1.767   0.472   3.965
  558PW       W 1631   5.612   1.764   3.078
  558PW      WP 1632   5.575   1.864   3.169
  558PW      WM 1633   5.651   1.663   3.167
  559PW       W 1634   4.053   2.894   0.388
  559PW      WP 1635   4.145   2.995   0.418
  559PW      WM 1636   4.086   2.759   0.373
  560PW       W 1637   0.388   2.064   5.903
  560PW      WP 1638   0.448   2.087   5.779
  560PW      WM 1639   0.422   2.006   6.026
  561PW       W 1640   3.158   2.057   1.997
  561PW      WP 1641   3.063   2.158   2.017
  561PW      WM 1642   3.203   2.125   2.111
  562PW       W 1643   1.689   4.423   5.474
  562PW      WP 1644   1.688   4.563   5.475
  562PW      WM 1645   1.640   4.406   5.344
  563PW       W 1646   0.470   2.515   4.630
  563PW      WP 1647   0.417   2.639   4.592
  563PW      WM 1648   0.343   2.460   4.649
  564PW       W 1649   2.741   1.057   0.278
  564PW      WP 1650   2.746   0.937   0.349
  564PW      WM 1651   2.871   1.055   0.226
  565PW       W 1652   3.945   1.172   5.021
  565PW      WP 1653   3.973   1.141   5.154
  565PW      WM 1654   3.836   1.230   5.086
  566PW       W 1655   5.688   1.369   4.830
  566PW      WP 1656   5.565   1.415   4.879
  566PW      WM 1657   5.758   1.317   4.939
  567PW       W 1658   4.844   1.368   4.948
  567PW      WP 1659   4.865   1.243   4.889
  567PW      WM 1660   4.924   1.481   4.923
  568PW       W 1661   1.205   2.899   4.073
  568PW      WP 1662   1.322   2.873   4.146
  568PW      WM 1663   1.231   3.036   4.062
  569PW       W 1664   4.142   4.909   0.917
  569PW      WP 1665   4.131   5.049   0.907
  569PW      WM 1666   4.148   4.845   0.793
  570PW       W 1667   3.889   3.789   2.672
  570PW      WP 1668   3.786   3.731   2.596
  570PW      WM 1669   3.964   3.672   2.661
  571PW       W 1670   2.182   0.846   2.906
  571PW      WP 1671   2.205   0.763   3.016
  571PW      WM 1672   2.270   0.903   2.999
  572PW       W 1673   0.076   4.024   4.232
  572PW      WP 1674   0.009   3.963   4.125
  572PW      WM 1675   0.154   3.909   4.253
  573PW       W 1676   3.785   4.508   1.274
  573PW      WP 1677   3.869   4.618   1.293
  573PW      WM 1678   3.791   4.368   1.278
  574PW       W 1679   4.502   4.423   4.949
  574PW      WP 1680   4.590   4.493   4.865
  574PW      WM 1681   4.388   4.342   4.945
  575PW       W 1682   1.876   3.931   5.406
  575PW      WP 1683   1.743   3.974   5.409
  575PW      WM 1684   1.950   3.968   5.293
  576PW       W 1685   2.329   0.040   3.048
  576PW      WP 1686   2.300   0.176   3.035
  576PW      WM 1687   2.425  -0.061   3.031
  577PW       W 1688   2.764   5.674   2.537
  577PW      WP 1689   2.858   5.570   2.531
  577PW      WM 1690   2.844   5.581   2.469
  578PW       W 1691   3.729   0.515   2.702
  578PW      WP 1692   3.647   0.549   2.811
  578PW      WM 1693   3.778   0.433   2.600
  579PW       W 1694   0.125   0.885   4.659
  579PW      WP 1695   0.060   0.846   4.776
  579PW      WM 1696   0.229   0.950   4.591
  580PW       W 1697   3.407   2.145   1.510
  580PW      WP 1698   3.536   2.112   1.551
  580PW      WM 1699   3.320   2.230   1.440
  581PW       W 1700   0.082   1.477   5.317
  581PW      WP 1701  -0.023   1.520   5.399
  581PW      WM 1702   0.167   1.368   5.294
  582PW       W 1703   1.168   6.190   3.308
  582PW      WP 1704   1.066   6.262   3.244
  582PW      WM 1705   1.287   6.225   3.375
  583PW       W 1706   0.465   1.649   0.774
  583PW      WP 1707   0.604   1.650   0.789
  583PW      WM 1708   0.345   1.614   0.839
  584PW       W 1709   3.274   6.143   5.172
  584PW      WP 1710   3.277   6.004   5.160
  584PW      WM 1711   3.274   6.216   5.292
  585PW       W 1712   3.999   4.559   4.278
  585PW      WP 1713   4.139   4.555   4.274
  585PW      WM 1714   3.878   4.497   4.246
  586PW       W 1715   0.835   1.856   3.181
  586PW      WP 1716   0.961   1.797   3.194
  586PW      WM 1717   0.753   1.867   3.294
  587PW       W 1718   1.772   3.971   1.894
  587PW      WP 1719   1.728   3.871   1.806
  587PW      WM 1720   1.831   3.901   2.000
  588PW       W 1721   0.285   6.320   1.334
  588PW      WP 1722   0.161   6.345   1.273
  588PW      WM 1723   0.337   6.233   1.238
  589PW       W 1724   0.498   5.471   1.136
  589PW      WP 1725   0.563   5.348   1.136
  589PW      WM 1726   0.589   5.501   1.034
  590PW       W 1727   5.612   0.540   3.250
  590PW      WP 1728   5.714   0.635   3.237
  590PW      WM 1729   5.574   0.461   3.140
  591PW       W 1730   5.545   1.375   1.222
  591PW      WP 1731   5.534   1.236   1.234
  591PW      WM 1732   5.451   1.448   1.296
  592PW       W 1733   0.192   0.431   1.372
  592PW      WP 1734   0.086   0.343   1.351
  592PW      WM 1735   0.327   0.427   1.410
  593PW       W 1736   1.687   2.367   2.429
  593PW      WP 1737   1.593   2.365   2.533
  593PW      WM 1738   1.609   2.410   2.321
  594PW       W 1739   1.628   4.995   1.482
  594PW      WP 1740   1.674   4.938   1.363
  594PW      WM 1741   1.509   4.960   1.547
  595PW       W 1742   1.123   2.689   0.353
  595PW      WP 1743   1.075   2.569   0.405
  595PW      WM 1744   1.024   2.786   0.337
  596PW       W 1745   4.469   0.927   2.285
  596PW      WP 1746   4.384   0.832   2.342
  596PW      WM 1747   4.553   0.991   2.377
  597PW       W 1748   4.830   5.971   4.548
  597PW      WP 1749   4.891   5.861   4.485
  597PW      WM 1750   4.885   5.869   4.627
  598PW       W 1751   1.062   4.470   4.759
  598PW      WP 1752   1.120   4.591   4.718
  598PW      WM 1753   1.161   4.371   4.749
  599PW       W 1754   1.693   3.238   5.668
  599PW      WP 1755   1.604   3.345   5.651
  599PW      WM 1756   1.692   3.296   5.541
  600PW       W 1757   5.428   0.806   4.020
  600PW      WP 1758   5.438   0.871   3.896
  600PW      WM 1759   5.426   0.812   4.160
  601PW       W 1760   2.491   5.403   4.606
  601PW      WP 1761   2.391   5.371   4.699
  601PW      WM 1762   2.405   5.500   4.552
  602PW       W 1763   2.966   4.753   2.235
  602PW      WP 1764   2.945   4.888   2.204
  602PW      WM 1765   2.840   4.691   2.238
  603PW       W 1766   0.214   3.567   3.773
  603PW      WP 1767   0.194   3.586   3.910
  603PW      WM 1768   0.352   3.569   3.749
  604PW       W 1769   4.012   0.695   5.763
  604PW      WP 1770   3.947   0.576   5.797
  604PW      WM 1771   4.025   0.793   5.664
  605PW       W 1772   5.249   4.746   0.291
  605PW      WP 1773   5.193   4.618   0.280
  605PW      WM 1774   5.284   4.794   0.417
  606PW       W 1775   3.464   4.065   5.509
  606PW      WP 1776   3.542   4.173   5.552
  606PW      WM 1777   3.369   4.025   5.414
  607PW       W 1778   4.655   1.944   4.284
  607PW      WP 1779   4.655   2.084   4.293
  607PW      WM 1780   4.569   2.030   4.214
  608PW       W 1781   3.134   1.733   0.339
  608PW      WP 1782   3.025   1.698   0.419
  608PW      WM 1783   3.100   1.606   0.290
  609PW       W 1784   5.132   4.202   0.910
  609PW      WP 1785   5.098   4.099   0.999
  609PW      WM 1786   5.223   4.184   1.015
  610PW       W 1787   0.555   3.591   4.799
  610PW      WP 1788   0.570   3.701   4.885
  610PW      WM 1789   0.483   3.471   4.802
  611PW       W 1790   3.328   2.356   3.877
  611PW      WP 1791   3.328   2.217   3.861
  611PW      WM 1792   3.306   2.482   3.934
  612PW       W 1793   1.194   2.340   4.005
  612PW      WP 1794   1.059   2.339   4.041
  612PW      WM 1795   1.231   2.435   3.908
  613PW       W 1796   5.252   0.458   0.976
  613PW      WP 1797   5.288   0.538   1.086
  613PW      WM 1798   5.344   0.497   0.878
  614PW       W 1799   3.999   0.873   2.393
  614PW      WP 1800   3.866   0.839   2.418
  614PW      WM 1801   4.081   0.850   2.282
  615PW       W 1802   0.359   3.098   2.019
  615PW      WP 1803   0.359   3.144   1.887
  615PW      WM 1804   0.290   2.977   2.027
  616PW       W 1805   2.829   5.813   4.587
  616PW      WP 1806   2.815   5.920   4.677
  616PW      WM 1807   2.839   5.953   4.597
  617PW       W 1808   3.881   6.150   5.752
  617PW      WP 1809   3.940   6.034   5.699
  617PW      WM 1810   3.943   6.275   5.761
  618PW       W 1811   0.959   5.610   0.178
  618PW      WP 1812   0.838   5.677   0.156
  618PW      WM 1813   0.964   5.481   0.231
  619PW       W 1814   3.966   1.556   2.952
  619PW      WP 1815   4.035   1.630   3.049
  619PW      WM 1816   3.835   1.508   2.943
  620PW       W 1817   3.776   1.129   5.529
  620PW      WP 1818   3.776   1.263   5.489
  620PW      WM 1819   3.644   1.083   5.535
  621PW       W 1820   2.485   1.225   4.280
  621PW      WP 1821   2.473   1.240   4.141
  621PW      WM 1822   2.374   1.297   4.324
  622PW       W 1823   4.949   2.927   0.712
  622PW      WP 1824   5.080   2.902   0.755
  622PW      WM 1825   4.841   2.859   0.655
  623PW       W 1826   3.943   1.448   2.282
  623PW      WP 1827   4.011   1.412   2.165
  623PW      WM 1828   4.033   1.341   2.271
  624PW       W 1829   2.845   1.557   0.678
  624PW      WP 1830   2.848   1.418   0.693
  624PW      WM 1831   2.949   1.605   0.597
  625PW       W 1832   3.872   2.142   1.532
  625PW      WP 1833   3.960   2.150   1.423
  625PW      WM 1834   3.747   2.096   1.576
  626PW       W 1835   5.307   2.263   5.389
  626PW      WP 1836   5.334   2.278   5.526
  626PW      WM 1837   5.289   2.198   5.267
  627PW       W 1838   0.208   4.331   3.795
  627PW      WP 1839   0.212   4.234   3.694
  627PW      WM 1840   0.237   4.464   3.764
  628PW       W 1841   0.050   3.785   1.347
  628PW      WP 1842   0.017   3.915   1.306
  628PW      WM 1843   0.086   3.731   1.223
  629PW       W 1844   3.334   0.414   0.873
  629PW      WP 1845   3.340   0.406   0.734
  629PW      WM 1846   3.300   0.280   0.898
  630PW       W 1847   4.789   4.023   3.147
  630PW      WP 1848   4.917   3.984   3.108
  630PW      WM 1849   4.759   4.038   3.283
  631PW       W 1850   1.794   3.564   4.502
  631PW      WP 1851   1.675   3.599   4.565
  631PW      WM 1852   1.816   3.599   4.368
  632PW       W 1853   3.746   2.269   5.218
  632PW      WP 1854   3.807   2.146   5.191
  632PW      WM 1855   3.666   2.334   5.313
  633PW       W 1856   1.282   1.116   1.370
  633PW      WP 1857   1.265   1.247   1.323
  633PW      WM 1858   1.350   1.011   1.434
  634PW       W 1859   2.858   2.008   3.360
  634PW      WP 1860   2.748   1.967   3.283
  634PW      WM 1861   2.903   2.135   3.322
  635PW       W 1862   3.493   1.540   3.727
  635PW      WP 1863   3.598   1.614   3.673
  635PW      WM 1864   3.594   1.525   3.632
  636PW       W 1865   4.928   3.567   1.667
  636PW      WP 1866   4.848   3.454   1.691
  636PW      WM 1867   5.055   3.510   1.651
  637PW       W 1868   5.019   5.159   1.210
  637PW      WP 1869   4.915   5.102   1.284
  637PW      WM 1870   5.103   5.124   1.316
  638PW       W 1871   5.005   3.028   2.936
  638PW      WP 1872   4.984   3.103   2.820
  638PW      WM 1873   4.878   3.016   2.992
  639PW       W 1874   0.084   1.350   3.321
  639PW      WP 1875  -0.031   1.388   3.250
  639PW      WM 1876   0.148   1.247   3.251
  640PW       W 1877   0.901   3.193   0.526
  640PW      WP 1878   0.856   3.060   0.527
  640PW      WM 1879   0.764   3.206   0.502
  641PW       W 1880   3.199   5.288   1.120
  641PW      WP 1881   3.168   5.419   1.080
  641PW      WM 1882   3.226   5.152   1.132
  642PW       W 1883   0.958   5.658   5.197
  642PW      WP 1884   0.890   5.543   5.241
  642PW      WM 1885   0.893   5.780   5.216
  643PW       W 1886   2.112   3.242   4.219
  643PW      WP 1887   2.009   3.275   4.307
  643PW      WM 1888   1.999   3.320   4.247
  644PW       W 1889   1.684   2.626   0.474
  644PW      WP 1890   1.600   2.541   0.401
  644PW      WM 1891   1.718   2.755   0.433
  645PW       W 1892   0.056   5.246   1.604
  645PW      WP 1893   0.070   5.199   1.472
  645PW      WM 1894  -0.039   5.176   1.679
  646PW       W 1895   5.454   5.853   4.716
  646PW      WP 1896   5.354   5.763   4.753
  646PW      WM 1897   5.440   5.992   4.731
  647PW       W 1898   2.301   1.273   2.580
  647PW      WP 1899   2.347   1.405   2.591
  647PW      WM 1900   2.297   1.210   2.455
  648PW       W 1901   5.311   4.767   1.999
  648PW      WP 1902   5.215   4.706   2.081
  648PW      WM 1903   5.362   4.640   1.971
  649PW       W 1904   2.528   4.010   2.087
  649PW      WP 1905   2.544   4.147   2.064
  649PW      WM 1906   2.532   3.931   2.203
  650PW       W 1907   1.061   5.047   2.908
  650PW      WP 1908   0.927   5.064   2.870
  650PW      WM 1909   1.079   4.910   2.884
  651PW       W 1910   1.271   3.295   2.096
  651PW      WP 1911   1.320   3.339   2.220
  651PW      WM 1912   1.268   3.192   2.191
  652PW       W 1913   1.209   3.903   0.802
  652PW      WP 1914   1.131   3.803   0.741
  652PW      WM 1915   1.121   4.012   0.795
  653PW       W 1916   4.287   5.037   2.756
  653PW      WP 1917   4.162   5.035   2.820
  653PW      WM 1918   4.368   4.951   2.681
  654PW       W 1919   1.859   4.914   1.060
  654PW      WP 1920   1.864   4.987   0.940
  654PW      WM 1921   1.777   4.898   1.172
  655PW       W 1922   2.850   0.126   1.243
  655PW      WP 1923   2.843   0.078   1.374
  655PW      WM 1924   2.711   0.120   1.254
  656PW       W 1925   4.002   5.420   2.896
  656PW      WP 1926   3.934   5.322   2.969
  656PW      WM 1927   4.091   5.435   3.003
  657PW       W 1928   2.406   0.146   5.660
  657PW      WP 1929   2.450   0.014   5.646
  657PW      WM 1930   2.281   0.199   5.697
  658PW       W 1931   4.381   0.243   3.030
  658PW      WP 1932   4.343   0.357   3.101
  658PW      WM 1933   4.407   0.212   3.164
  659PW       W 1934   1.701   3.936   0.919
  659PW      WP 1935   1.631   4.041   0.858
  659PW      WM 1936   1.826   3.951   0.858
  660PW       W 1937   3.067   4.302   4.314
  660PW      WP 1938   3.037   4.438   4.300
  660PW      WM 1939   3.160   4.257   4.409
  661PW       W 1940   3.744   0.062   0.601
  661PW      WP 1941   3.795  -0.058   0.551
  661PW      WM 1942   3.870   0.001   0.602
  662PW       W 1943   1.316   0.412   3.912
  662PW      WP 1944   1.304   0.551   3.905
  662PW      WM 1945   1.239   0.389   3.797
  663PW       W 1946   0.895   3.409   4.501
  663PW      WP 1947   0.773   3.476   4.497
  663PW      WM 1948   0.772   3.344   4.506
  664PW       W 1949   5.692   2.430   0.370
  664PW      WP 1950   5.622   2.551   0.364
  664PW      WM 1951   5.728   2.361   0.254
  665PW       W 1952   0.437   4.164   1.200
  665PW      WP 1953   0.353   4.273   1.222
  665PW      WM 1954   0.522   4.055   1.178
  666PW       W 1955   4.047   2.048   0.221
  666PW      WP 1956   4.150   1.982   0.153
  666PW      WM 1957   4.079   1.963   0.327
  667PW       W 1958   1.374   4.782   5.088
  667PW      WP 1959   1.450   4.853   4.993
  667PW      WM 1960   1.408   4.721   4.966
  668PW       W 1961   1.563   1.313   5.143
  668PW      WP 1962   1.540   1.433   5.074
  668PW      WM 1963   1.489   1.295   5.260
  669PW       W 1964   0.018   2.879   2.628
  669PW      WP 1965   0.110   2.861   2.733
  669PW      WM 1966   0.080   2.963   2.721
  670PW       W 1967   0.466   5.676   4.260
  670PW      WP 1968   0.351   5.755   4.274
  670PW      WM 1969   0.512   5.726   4.383
  671PW       W 1970   0.453   2.694   2.861
  671PW      WP 1971   0.520   2.667   2.981
  671PW      WM 1972   0.320   2.730   2.887
  672PW       W 1973   5.449   0.260   2.406
  672PW      WP 1974   5.320   0.314   2.418
  672PW      WM 1975   5.519   0.188   2.309
  673PW       W 1976   1.423   0.898   0.661
  673PW      WP 1977   1.416   0.937   0.795
  673PW      WM 1978   1.543   0.935   0.600
  674PW       W 1979   3.879   1.060   3.973
  674PW      WP 1980   3.886   0.936   4.037
  674PW      WM 1981   3.889   1.004   4.101
  675PW       W 1982   3.031   4.172   2.282
  675PW      WP 1983   3.167   4.187   2.253
  675PW      WM 1984   2.912   4.172   2.209
  676PW       W 1985   3.324   1.148   3.155
  676PW      WP 1986   3.191   1.175   3.120
  676PW      WM 1987   3.448   1.135   3.092
  677PW       W 1988   0.427   3.690   2.783
  677PW      WP 1989   0.549   3.735   2.836
  677PW      WM 1990   0.414   3.603   2.674
  678PW       W 1991   1.447   1.014   0.189
  678PW      WP 1992   1.413   0.932   0.297
  678PW      WM 1993   1.474   1.146   0.152
  679PW       W 1994   4.673   2.152   2.659
  679PW      WP 1995   4.567   2.066   2.628
  679PW      WM 1996   4.643   2.265   2.582
  680PW       W 1997   4.014   4.912   1.353
  680PW      WP 1998   4.004   5.050   1.331
  680PW      WM 1999   3.928   4.806   1.326
  681PW       W 2000   0.066   0.521   4.312
  681PW      WP 2001   0.153   0.496   4.206
  681PW      WM 2002   0.066   0.381   4.307
  682PW       W 2003   1.844   0.290   1.468
  682PW      WP 2004   1.767   0.407   1.469
  682PW      WM 2005   1.768   0.205   1.387
  683PW       W 2006   1.847   3.766   0.422
  683PW      WP 2007   1.789   3.686   0.324
  683PW      WM 2008   1.859   3.895   0.367
  684PW       W 2009   1.323   2.753   4.982
  684PW      WP 2010   1.230   2.651   4.962
  684PW      WM 2011   1.290   2.886   5.010
  685PW       W 2012   5.276   5.236   2.810
  685PW      WP 2013   5.283   5.328   2.705
  685PW      WM 2014   5.315   5.110   2.763
  686PW       W 2015   1.525   2.786   2.728
  686PW      WP 2016   1.477   2.793   2.596
  686PW      WM 2017   1.608   2.861   2.812
  687PW       W 2018   2.204   0.979   2.243
  687PW      WP 2019   2.251   1.034   2.363
  687PW      WM 2020   2.177   0.895   2.135
  688PW       W 2021   4.090   5.280   4.258
  688PW      WP 2022   4.019   5.399   4.239
  688PW      WM 2023   3.977   5.217   4.206
  689PW       W 2024   2.323   6.278   3.509
  689PW      WP 2025   2.376   6.157   3.464
  689PW      WM 2026   2.399   6.315   3.620
  690PW       W 2027   0.616   1.921   0.399
  690PW      WP 2028   0.551   1.959   0.280
  690PW      WM 2029   0.562   1.974   0.517
  691PW       W 2030   1.205   6.058   3.818
  691PW      WP 2031   1.173   6.156   3.723
  691PW      WM 2032   1.294   6.163   3.841
  692PW       W 2033   4.186   0.471   2.015
  692PW      WP 2034   4.056   0.452   2.063
  692PW      WM 2035   4.136   0.547   1.909
  693PW       W 2036   4.687   2.781   1.192
  693PW      WP 2037   4.790   2.845   1.262
  693PW      WM 2038   4.705   2.712   1.072
  694PW       W 2039   4.058   0.111   1.767
  694PW      WP 2040   4.001   0.237   1.744
  694PW      WM 2041   4.007   0.046   1.881
  695PW       W 2042   4.074   0.962   1.907
  695PW      WP 2043   4.210   0.928   1.899
  695PW      WM 2044   3.973   0.927   1.817
  696PW       W 2045   0.127   4.576   2.764
  696PW      WP 2046   0.132   4.671   2.866
  696PW      WM 2047   0.056   4.477   2.695
  697PW       W 2048   2.474   2.502   3.103
  697PW      WP 2049   2.453   2.442   3.228
  697PW      WM 2050   2.435   2.368   3.096
  698PW       W 2051   3.843   2.270   2.369
  698PW      WP 2052   3.840   2.378   2.280
  698PW      WM 2053   3.809   2.142   2.325
  699PW       W 2054   0.720   0.501   5.898
  699PW      WP 2055   0.820   0.558   5.818
  699PW      WM 2056   0.659   0.378   5.922
  700PW       W 2057   0.761   5.949   1.341
  700PW      WP 2058   0.881   5.893   1.293
  700PW      WM 2059   0.743   6.024   1.224
  701PW       W 2060   4.212   4.724   5.684
  701PW      WP 2061   4.332   4.706   5.615
  701PW      WM 2062   4.187   4.822   5.781
  702PW       W 2063   4.040   1.679   5.747
  702PW      WP 2064   4.030   1.731   5.617
  702PW      WM 2065   4.049   1.747   5.869
  703PW       W 2066   2.077   5.240   4.297
  703PW      WP 2067   2.020   5.365   4.327
  703PW      WM 2068   2.189   5.324   4.305
  704PW       W 2069   2.231   1.840   1.319
  704PW      WP 2070   2.360   1.892   1.338
  704PW      WM 2071   2.122   1.753   1.329
  705PW       W 2072   4.127   0.297   0.779
  705PW      WP 2073   4.062   0.231   0.674
  705PW      WM 2074   4.176   0.337   0.904
  706PW       W 2075   2.337   3.582   0.382
  706PW      WP 2076   2.419   3.579   0.495
  706PW      WM 2077   2.343   3.643   0.255
  707PW       W 2078   4.211   2.975   1.169
  707PW      WP 2079   4.166   3.091   1.233
  707PW      WM 2080   4.121   3.075   1.129
  708PW       W 2081   3.326   5.868   2.600
  708PW      WP 2082   3.448   5.928   2.566
  708PW      WM 2083   3.308   5.760   2.512
  709PW       W 2084   1.814   0.874   2.489
  709PW      WP 2085   1.682   0.888   2.444
  709PW      WM 2086   1.919   0.961   2.518
  710PW       W 2087   3.664   5.398   0.902
  710PW      WP 2088   3.744   5.288   0.871
  710PW      WM 2089   3.648   5.533   0.934
  711PW       W 2090   2.356   3.632   1.290
  711PW      WP 2091   2.274   3.595   1.183
  711PW      WM 2092   2.456   3.539   1.319
  712PW       W 2093   3.800   4.526   0.131
  712PW      WP 2094   3.863   4.401   0.129
  712PW      WM 2095   3.689   4.445   0.156
  713PW       W 2096   2.818   0.137   3.136
  713PW      WP 2097   2.767   0.012   3.174
  713PW      WM 2098   2.819   0.137   3.276
  714PW       W 2099   2.238   0.494   2.368
  714PW      WP 2100   2.140   0.512   2.270
  714PW      WM 2101   2.358   0.491   2.295
  715PW       W 2102   3.058   6.129   0.147
  715PW      WP 2103   3.129   6.060   0.048
  715PW      WM 2104   2.919   6.114   0.146
  716PW       W 2105   4.276   6.298   5.504
  716PW      WP 2106   4.286   6.276   5.642
  716PW      WM 2107   4.247   6.183   5.430
  717PW       W 2108   2.112   5.118   1.534
  717PW      WP 2109   2.029   5.075   1.638
  717PW      WM 2110   2.005   5.071   1.457
  718PW       W 2111   0.535   2.430   1.898
  718PW      WP 2112   0.426   2.461   1.815
  718PW      WM 2113   0.654   2.363   1.928
  719PW       W 2114   4.192   4.238   0.038
  719PW      WP 2115   4.127   4.127   0.091
  719PW      WM 2116   4.097   4.287  -0.053
  720PW       W 2117   0.566   3.868   5.186
  720PW      WP 2118   0.677   3.831   5.262
  720PW      WM 2119   0.603   3.833   5.056
  721PW       W 2120   5.693   5.420   4.620
  721PW      WP 2121   5.778   5.515   4.678
  721PW      WM 2122   5.562   5.434   4.574
  722PW       W 2123   4.397   0.426   0.336
  722PW      WP 2124   4.478   0.335   0.267
  722PW      WM 2125   4.452   0.350   0.439
  723PW       W 2126   2.964   5.677   5.070
  723PW      WP 2127   2.945   5.810   5.031
  723PW      WM 2128   2.860   5.631   5.151
  724PW       W 2129   5.630   4.189   3.137
  724PW      WP 2130   5.601   4.088   3.230
  724PW      WM 2131   5.640   4.259   3.258
  725PW       W 2132   0.572   2.077   2.583
  725PW      WP 2133   0.504   2.194   2.623
  725PW      WM 2134   0.699   2.060   2.639
  726PW       W 2135   0.365   2.260   5.089
  726PW      WP 2136   0.333   2.333   4.974
  726PW      WM 2137   0.438   2.158   5.025
  727PW       W 2138   4.533   4.333   0.410
  727PW      WP 2139   4.460   4.450   0.434
  727PW      WM 2140   4.651   4.304   0.479
  728PW       W 2141   2.179   3.951   0.829
  728PW      WP 2142   2.044   3.921   0.851
  728PW      WM 2143   2.196   3.958   0.690
  729PW       W 2144   3.844   0.326   2.302
  729PW      WP 2145   3.845   0.345   2.440
  729PW      WM 2146   3.958   0.370   2.232
  730PW       W 2147   4.172   1.191   5.866
  730PW      WP 2148   4.279   1.109   5.902
  730PW      WM 2149   4.141   1.291   5.960
  731PW       W 2150   5.020   2.542   2.885
  731PW      WP 2151   4.911   2.558   2.799
  731PW      WM 2152   4.997   2.468   2.769
  732PW       W 2153   0.827   0.290   1.343
  732PW      WP 2154   0.878   0.406   1.283
  732PW      WM 2155   0.928   0.203   1.301
  733PW       W 2156   5.275   1.142   4.819
  733PW      WP 2157   5.246   1.134   4.682
  733PW      WM 2158   5.360   1.227   4.891
  734PW       W 2159   3.661   5.852   2.199
  734PW      WP 2160   3.637   5.948   2.099
  734PW      WM 2161   3.698   5.752   2.108
  735PW       W 2162   0.833   2.086   5.182
  735PW      WP 2163   0.825   2.102   5.321
  735PW      WM 2164   0.817   2.225   5.170
  736PW       W 2165   1.982   2.335   0.267
  736PW      WP 2166   2.051   2.216   0.239
  736PW      WM 2167   1.910   2.266   0.169
  737PW       W 2168   0.006   3.117   0.538
  737PW      WP 2169   0.042   3.013   0.625
  737PW      WM 2170  -0.121   3.076   0.495
  738PW       W 2171   1.964   5.155   2.679
  738PW      WP 2172   2.076   5.231   2.644
  738PW      WM 2173   2.012   5.194   2.804
  739PW       W 2174   4.234   6.247   3.419
  739PW      WP 2175   4.121   6.179   3.372
  739PW      WM 2176   4.230   6.143   3.512
  740PW       W 2177   3.328   5.886   4.339
  740PW      WP 2178   3.381   5.972   4.242
  740PW      WM 2179   3.251   5.850   4.227
  741PW       W 2180   0.696   4.448   3.770
  741PW      WP 2181   0.601   4.352   3.806
  741PW      WM 2182   0.730   4.581   3.799
  742PW       W 2183   2.810   3.829   5.486
  742PW      WP 2184   2.845   3.796   5.354
  742PW      WM 2185   2.938   3.778   5.514
  743PW       W 2186   5.190   1.211   5.767
  743PW      WP 2187   5.307   1.163   5.826
  743PW      WM 2188   5.106   1.323   5.775
  744PW       W 2189   3.400   3.009   1.913
  744PW      WP 2190   3.414   2.891   1.840
  744PW      WM 2191   3.263   3.013   1.887
  745PW       W 2192   4.580   3.251   0.940
  745PW      WP 2193   4.645   3.203   1.054
  745PW      WM 2194   4.525   3.340   0.847
  746PW       W 2195   1.724   3.687   4.961
  746PW      WP 2196   1.595   3.687   5.016
  746PW      WM 2197   1.787   3.812   4.963
  747PW       W 2198   0.155   3.283   2.890
  747PW      WP 2199   0.179   3.308   3.025
  747PW      WM 2200   0.290   3.270   2.924
  748PW       W 2201   0.707   6.392   5.354
  748PW      WP 2202   0.657   6.329   5.469
  748PW      WM 2203   0.753   6.496   5.272
  749PW       W 2204   3.956   1.561   3.880
  749PW      WP 2205   3.891   1.621   3.771
  749PW      WM 2206   3.894   1.638   3.781
  750PW       W 2207   5.429   2.265   5.886
  750PW      WP 2208   5.518   2.244   5.992
  750PW      WM 2209   5.457   2.248   5.750
  751PW       W 2210   3.416   5.742   3.796
  751PW      WP 2211   3.504   5.830   3.861
  751PW      WM 2212   3.349   5.720   3.917
  752PW       W 2213   4.311   0.614   3.363
  752PW      WP 2214   4.273   0.747   3.342
  752PW      WM 2215   4.209   0.539   3.303
  753PW       W 2216   0.415   3.441   0.426
  753PW      WP 2217   0.492   3.438   0.309
  753PW      WM 2218   0.449   3.366   0.313
  754PW       W 2219   5.739   3.946   0.069
  754PW      WP 2220   5.703   3.810   0.067
  754PW      WM 2221   5.683   3.917   0.194
  755PW       W 2222   3.147   2.782   5.727
  755PW      WP 2223   3.024   2.824   5.675
  755PW      WM 2224   3.127   2.643   5.727
  756PW       W 2225   2.934   4.709   0.536
  756PW      WP 2226   2.836   4.634   0.471
  756PW      WM 2227   3.071   4.712   0.505
  757PW       W 2228   2.573   1.959   3.011
  757PW      WP 2229   2.688   2.005   2.945
  757PW      WM 2230   2.620   1.979   3.142
  758PW       W 2231   0.767   5.947   4.039
  758PW      WP 2232   0.866   5.905   4.129
  758PW      WM 2233   0.674   5.901   4.134
  759PW       W 2234   2.709   1.016   1.806
  759PW      WP 2235   2.785   1.131   1.831
  759PW      WM 2236   2.686   0.895   1.873
  760PW       W 2237   1.896   0.464   4.956
  760PW      WP 2238   1.859   0.343   5.015
  760PW      WM 2239   1.839   0.567   4.881
  761PW       W 2240   0.015   4.038   0.900
  761PW      WP 2241  -0.029   4.047   0.767
  761PW      WM 2242   0.082   3.922   0.942
  762PW       W 2243   3.308   2.503   2.773
  762PW      WP 2244   3.298   2.535   2.637
  762PW      WM 2245   3.187   2.521   2.841
  763PW       W 2246   3.275   5.967   1.825
  763PW      WP 2247   3.159   6.036   1.863
  763PW      WM 2248   3.399   6.023   1.857
  764PW       W 2249   5.659   3.626   0.570
  764PW      WP 2250   5.779   3.668   0.512
  764PW      WM 2251   5.570   3.658   0.674
  765PW       W 2252   2.135   4.730   3.323
  765PW      WP 2253   2.169   4.861   3.291
  765PW      WM 2254   2.232   4.652   3.386
  766PW       W 2255   1.929   2.655   2.901
  766PW      WP 2256   1.817   2.584   2.947
  766PW      WM 2257   1.973   2.784   2.932
  767PW       W 2258   1.289   1.419   2.639
  767PW      WP 2259   1.189   1.495   2.700
  767PW      WM 2260   1.217   1.303   2.667
  768PW       W 2261   2.759   3.926   1.031
  768PW      WP 2262   2.856   3.864   0.951
  768PW      WM 2263   2.708   4.039   1.096
  769PW       W 2264   1.621   5.511   1.318
  769PW      WP 2265   1.689   5.460   1.208
  769PW      WM 2266   1.649   5.616   1.407
  770PW       W 2267   5.267   0.448   1.966
  770PW      WP 2268   5.170   0.382   1.889
  770PW      WM 2269   5.363   0.549   1.981
  771PW       W 2270   3.525   0.977   2.539
  771PW      WP 2271   3.413   1.061   2.546
  771PW      WM 2272   3.596   0.863   2.497
  772PW       W 2273   2.348   0.322   4.780
  772PW      WP 2274   2.322   0.209   4.860
  772PW      WM 2275   2.316   0.456   4.806
  773PW       W 2276   3.594   0.013   4.522
  773PW      WP 2277   3.614  -0.103   4.447
  773PW      WM 2278   3.610   0.096   4.634
  774PW       W 2279   3.625   1.966   3.991
  774PW      WP 2280   3.713   1.869   4.040
  774PW      WM 2281   3.605   2.103   3.973
  775PW       W 2282   1.361   3.660   4.632
  775PW      WP 2283   1.235   3.720   4.618
  775PW      WM 2284   1.489   3.648   4.578
  776PW       W 2285   0.838   1.544   1.168
  776PW      WP 2286   0.810   1.407   1.155
  776PW      WM 2287   0.874   1.676   1.138
  777PW       W 2288   1.193   5.199   3.521
  777PW      WP 2289   1.219   5.190   3.383
  777PW      WM 2290   1.069   5.218   3.458
  778PW       W 2291   4.264   0.252   3.737
  778PW      WP 2292   4.315   0.150   3.656
  778PW      WM 2293   4.222   0.386   3.744
  779PW       W 2294   3.095   3.285   5.840
  779PW      WP 2295   3.013   3.298   5.727
  779PW      WM 2296   3.094   3.208   5.957
  780PW       W 2297   3.082   3.405   1.842
  780PW      WP 2298   3.054   3.270   1.866
  780PW      WM 2299   3.158   3.393   1.958
  781PW       W 2300   1.516   4.320   1.540
  781PW      WP 2301   1.636   4.386   1.570
  781PW      WM 2302   1.558   4.322   1.674
  782PW       W 2303   0.544   3.656   3.343
  782PW      WP 2304   0.612   3.655   3.466
  782PW      WM 2305   0.495   3.785   3.366
  783PW       W 2306   1.940   4.578   5.879
  783PW      WP 2307   1.909   4.442   5.888
  783PW      WM 2308   2.056   4.621   5.814
  784PW       W 2309   1.956   3.543   1.073
  784PW      WP 2310   1.901   3.466   0.970
  784PW      WM 2311   2.092   3.563   1.099
  785PW       W 2312   0.185   5.117   0.137
  785PW      WP 2313   0.171   5.256   0.134
  785PW      WM 2314   0.175   5.046   0.257
  786PW       W 2315   0.377   0.902   2.493
  786PW      WP 2316   0.340   0.937   2.623
  786PW      WM 2317   0.276   0.879   2.398
  787PW       W 2318   5.209   0.073   1.311
  787PW      WP 2319   5.151   0.199   1.328
  787PW      WM 2320   5.340   0.099   1.267
  788PW       W 2321   4.335   0.262   2.439
  788PW      WP 2322   4.243   0.189   2.362
  788PW      WM 2323   4.434   0.330   2.510
  789PW       W 2324   0.165   6.214   5.483
  789PW      WP 2325   0.034   6.181   5.520
  789PW      WM 2326   0.139   6.162   5.610
  790PW       W 2327   3.776   2.752   1.721
  790PW      WP 2328   3.721   2.659   1.631
  790PW      WM 2329   3.652   2.730   1.782
  791PW       W 2330   2.587   5.659   3.344
  791PW      WP 2331   2.704   5.736   3.339
  791PW      WM 2332   2.620   5.547   3.421
  792PW       W 2333   4.474   2.696   5.536
  792PW      WP 2334   4.513   2.738   5.408
  792PW      WM 2335   4.439   2.781   5.642
  793PW       W 2336   5.185   5.689   4.310
  793PW      WP 2337   5.236   5.807   4.253
  793PW      WM 2338   5.063   5.743   4.268
  794PW       W 2339   1.447   3.463   1.040
  794PW      WP 2340   1.339   3.418   1.116
  794PW      WM 2341   1.540   3.380   1.104
  795PW       W 2342   1.324   5.777   0.406
  795PW      WP 2343   1.439   5.786   0.326
  795PW      WM 2344   1.273   5.648   0.428
  796PW       W 2345   0.531   6.363   2.214
  796PW      WP 2346   0.397   6.405   2.218
  796PW      WM 2347   0.619   6.460   2.263
  797PW       W 2348   5.334   0.521   2.869
  797PW      WP 2349   5.306   0.389   2.832
  797PW      WM 2350   5.341   0.611   2.761
  798PW       W 2351   5.367   2.332   1.258
  798PW      WP 2352   5.244   2.350   1.193
  798PW      WM 2353   5.467   2.382   1.174
  799PW       W 2354   5.184   1.579   1.462
  799PW      WP 2355   5.253   1.675   1.386
  799PW      WM 2356   5.124   1.479   1.539
  800PW       W 2357   0.155   1.756   3.514
  800PW      WP 2358   0.117   1.648   3.433
  800PW      WM 2359   0.038   1.745   3.590
  801PW       W 2360   4.210   2.270   5.638
  801PW      WP 2361   4.114   2.199   5.564
  801PW      WM 2362   4.180   2.371   5.730
  802PW       W 2363   0.073   0.053   2.208
  802PW      WP 2364   0.016   0.117   2.319
  802PW      WM 2365   0.202   0.004   2.233
  803PW       W 2366   4.655   0.426   0.808
  803PW      WP 2367   4.556   0.465   0.900
  803PW      WM 2368   4.664   0.555   0.863
  804PW       W 2369   4.796   5.961   4.046
  804PW      WP 2370   4.809   5.822   4.044
  804PW      WM 2371   4.668   5.921   4.087
  805PW       W 2372   1.818   1.711   0.715
  805PW      WP 2373   1.881   1.748   0.834
  805PW      WM 2374   1.707   1.791   0.743
  806PW       W 2375   0.288   6.192   3.946
  806PW      WP 2376   0.244   6.079   3.876
  806PW      WM 2377   0.374   6.292   3.898
  807PW       W 2378   4.220   2.388   4.990
  807PW      WP 2379   4.143   2.469   5.075
  807PW      WM 2380   4.221   2.478   4.883
  808PW       W 2381   0.097   1.160   0.030
  808PW      WP 2382   0.064   1.047  -0.047
  808PW      WM 2383   0.215   1.093  -0.004
  809PW       W 2384   2.885   5.993   0.937
  809PW      WP 2385   2.849   5.927   0.818
  809PW      WM 2386   2.937   5.872   0.985
  810PW       W 2387   5.169   3.584   0.363
  810PW      WP 2388   5.086   3.639   0.264
  810PW      WM 2389   5.077   3.550   0.463
  811PW       W 2390   2.682   0.545   2.058
  811PW      WP 2391   2.582   0.579   2.151
  811PW      WM 2392   2.587   0.543   1.955
  812PW       W 2393   2.937   1.062   4.167
  812PW      WP 2394   3.063   1.118   4.140
  812PW      WM 2395   2.906   1.108   4.296
  813PW       W 2396   3.576   1.941   0.417
  813PW      WP 2397   3.644   2.063   0.421
  813PW      WM 2398   3.596   1.899   0.549
  814PW       W 2399   4.392   0.264   1.205
  814PW      WP 2400   4.321   0.277   1.085
  814PW      WM 2401   4.413   0.321   1.331
  815PW       W 2402   0.180   6.000   5.876
  815PW      WP 2403   0.147   6.057   5.753
  815PW      WM 2404   0.210   5.863   5.875
  816PW       W 2405   2.132   5.233   5.215
  816PW      WP 2406   2.164   5.132   5.307
  816PW      WM 2407   2.251   5.244   5.142
  817PW       W 2408   3.080   0.689   2.589
  817PW      WP 2409   2.973   0.662   2.675
  817PW      WM 2410   2.997   0.611   2.507
  818PW       W 2411   1.242   2.715   3.587
  818PW      WP 2412   1.277   2.624   3.688
  818PW      WM 2413   1.234   2.744   3.451
  819PW       W 2414   1.832   0.141   5.819
  819PW      WP 2415   1.951   0.098   5.758
  819PW      WM 2416   1.927   0.240   5.846
  820PW       W 2417   5.461   4.404   4.936
  820PW      WP 2418   5.489   4.412   4.799
  820PW      WM 2419   5.524   4.431   5.058
  821PW       W 2420   0.683   6.406   4.475
  821PW      WP 2421   0.647   6.418   4.610
  821PW      WM 2422   0.798   6.329   4.454
  822PW       W 2423   3.050   6.302   2.652
  822PW      WP 2424   3.055   6.349   2.521
  822PW      WM 2425   3.140   6.338   2.753
  823PW       W 2426   4.062   3.687   1.593
  823PW      WP 2427   4.091   3.617   1.710
  823PW      WM 2428   4.024   3.607   1.484
  824PW       W 2429   0.637   6.010   3.033
  824PW      WP 2430   0.548   6.085   2.955
  824PW      WM 2431   0.579   6.061   3.149
  825PW       W 2432   5.370   2.156   2.364
  825PW      WP 2433   5.233   2.182   2.368
  825PW      WM 2434   5.370   2.020   2.397
  826PW       W 2435   1.154   0.085   5.099
  826PW      WP 2436   1.022   0.045   5.072
  826PW      WM 2437   1.293   0.086   5.109
  827PW       W 2438   0.775   1.061   1.029
  827PW      WP 2439   0.807   1.091   1.162
  827PW      WM 2440   0.783   1.194   1.073
  828PW       W 2441   0.613   1.577   3.482
  828PW      WP 2442   0.663   1.683   3.404
  828PW      WM 2443   0.719   1.544   3.397
  829PW       W 2444   0.489   4.452   1.847
  829PW      WP 2445   0.615   4.514   1.846
  829PW      WM 2446   0.441   4.535   1.745
  830PW       W 2447   3.687   0.994   0.074
  830PW      WP 2448   3.720   0.903  -0.028
  830PW      WM 2449   3.815   0.975   0.128
  831PW       W 2450   2.273   5.935   3.938
  831PW      WP 2451   2.149   5.981   3.982
  831PW      WM 2452   2.301   6.059   3.879
  832PW       W 2453   5.277   2.647   2.493
  832PW      WP 2454   5.227   2.529   2.437
  832PW      WM 2455   5.289   2.718   2.372
  833PW       W 2456   4.386   2.054   1.579
  833PW      WP 2457   4.459   1.951   1.639
  833PW      WM 2458   4.277   2.004   1.652
  834PW       W 2459   4.613   4.052   0.904
  834PW      WP 2460   4.537   3.953   0.967
  834PW      WM 2461   4.712   3.954   0.889
  835PW       W 2462   0.392   5.096   5.551
  835PW      WP 2463   0.255   5.124   5.536
  835PW      WM 2464   0.410   4.958   5.555
  836PW       W 2465   3.056   1.430   3.707
  836PW      WP 2466   3.009   1.412   3.576
  836PW      WM 2467   3.181   1.422   3.643
  837PW       W 2468   3.602   0.843   1.124
  837PW      WP 2469   3.530   0.962   1.106
  837PW      WM 2470   3.588   0.946   1.030
  838PW       W 2471   1.785   5.846   4.591
  838PW      WP 2472   1.899   5.783   4.538
  838PW      WM 2473   1.701   5.952   4.556
  839PW       W 2474   4.294   6.031   1.836
  839PW      WP 2475   4.398   6.112   1.884
  839PW      WM 2476   4.278   6.016   1.975
  840PW       W 2477   5.453   6.176   4.286
  840PW      WP 2478   5.560   6.257   4.327
  840PW      WM 2479   5.557   6.089   4.250
  841PW       W 2480   2.348   0.724   0.402
  841PW      WP 2481   2.293   0.624   0.320
  841PW      WM 2482   2.481   0.683   0.415
  842PW       W 2483   0.618   3.216   5.798
  842PW      WP 2484   0.734   3.137   5.799
  842PW      WM 2485   0.511   3.242   5.884
  843PW       W 2486   1.555   3.613   1.624
  843PW      WP 2487   1.458   3.671   1.706
  843PW      WM 2488   1.492   3.504   1.685
  844PW       W 2489   1.261   1.776   3.310
  844PW      WP 2490   1.366   1.688   3.337
  844PW      WM 2491   1.123   1.766   3.290
  845PW       W 2492   5.394   5.414   5.121
  845PW      WP 2493   5.324   5.389   5.002
  845PW      WM 2494   5.353   5.537   5.172
  846PW       W 2495   0.963   3.293   5.481
  846PW      WP 2496   1.064   3.198   5.462
  846PW      WM 2497   0.936   3.425   5.520
  847PW       W 2498   1.404   2.185   4.819
  847PW      WP 2499   1.303   2.120   4.748
  847PW      WM 2500   1.457   2.185   4.948
  848PW       W 2501   0.875   0.142   2.892
  848PW      WP 2502   0.939   0.194   2.779
  848PW      WM 2503   0.923   0.253   2.963
  849PW       W 2504   5.536   6.115   1.247
  849PW      WP 2505   5.517   6.072   1.379
  849PW      WM 2506   5.650   6.195   1.230
  850PW       W 2507   3.142   2.005   0.737
  850PW      WP 2508   3.146   1.941   0.862
  850PW      WM 2509   3.128   2.107   0.641
  851PW       W 2510   0.615   2.597   2.385
  851PW      WP 2511   0.660   2.724   2.350
  851PW      WM 2512   0.505   2.519   2.346
  852PW       W 2513   2.727   2.037   4.275
  852PW      WP 2514   2.801   2.008   4.160
  852PW      WM 2515   2.751   1.970   4.395
  853PW       W 2516   0.581   4.741   1.052
  853PW      WP 2517   0.663   4.819   0.970
  853PW      WM 2518   0.585   4.673   1.175
  854PW       W 2519   3.122   0.803   0.112
  854PW      WP 2520   3.085   0.912   0.190
  854PW      WM 2521   3.196   0.704   0.178
  855PW       W 2522   3.725   5.640   5.796
  855PW      WP 2523   3.836   5.570   5.746
  855PW      WM 2524   3.602   5.646   5.731
  856PW       W 2525   2.213   4.196   4.073
  856PW      WP 2526   2.126   4.089   4.050
  856PW      WM 2527   2.235   4.194   4.212
  857PW       W 2528   0.562   0.743   1.966
  857PW      WP 2529   0.488   0.861   1.958
  857PW      WM 2530   0.533   0.765   1.831
  858PW       W 2531   5.187   0.339   0.025
  858PW      WP 2532   5.318   0.362  -0.017
  858PW      WM 2533   5.066   0.396   0.065
  859PW       W 2534   1.046   5.840   1.805
  859PW      WP 2535   1.111   5.752   1.718
  859PW      WM 2536   0.925   5.861   1.872
  860PW       W 2537   4.284   5.085   0.149
  860PW      WP 2538   4.384   5.165   0.207
  860PW      WM 2539   4.250   5.220   0.140
  861PW       W 2540   5.725   4.955   3.868
  861PW      WP 2541   5.805   4.968   3.753
  861PW      WM 2542   5.799   5.053   3.935
  862PW       W 2543   4.612   3.678   1.247
  862PW      WP 2544   4.692   3.574   1.296
  862PW      WM 2545   4.710   3.734   1.330
  863PW       W 2546   0.989   2.648   5.394
  863PW      WP 2547   0.989   2.601   5.261
  863PW      WM 2548   0.950   2.542   5.476
  864PW       W 2549   2.867   5.915   5.586
  864PW      WP 2550   2.996   5.871   5.556
  864PW      WM 2551   2.734   5.944   5.619
  865PW       W 2552   1.987   3.650   5.784
  865PW      WP 2553   2.080   3.752   5.798
  865PW      WM 2554   1.912   3.692   5.894
  866PW       W 2555   5.139   4.055   4.783
  866PW      WP 2556   5.176   4.154   4.691
  866PW      WM 2557   5.180   4.042   4.917
  867PW       W 2558   3.843   3.678   0.817
  867PW      WP 2559   3.921   3.564   0.841
  867PW      WM 2560   3.726   3.602   0.807
  868PW       W 2561   5.064   6.062   2.410
  868PW      WP 2562   4.959   5.979   2.369
  868PW      WM 2563   5.139   6.089   2.295
  869PW       W 2564   0.904   4.050   0.082
  869PW      WP 2565   0.809   4.027  -0.018
  869PW      WM 2566   1.006   4.129   0.028
  870PW       W 2567   2.909   5.731   0.417
  870PW      WP 2568   2.926   5.870   0.413
  870PW      WM 2569   2.921   5.693   0.551
  871PW       W 2570   0.103   3.081   5.246
  871PW      WP 2571   0.013   3.180   5.289
  871PW      WM 2572   0.208   3.174   5.253
  872PW       W 2573   4.614   1.847   3.537
  872PW      WP 2574   4.670   1.956   3.469
  872PW      WM 2575   4.602   1.731   3.460
  873PW       W 2576   3.385   2.147   2.408
  873PW      WP 2577   3.438   2.106   2.285
  873PW      WM 2578   3.445   2.195   2.525
  874PW       W 2579   3.324   0.001   1.082
  874PW      WP 2580   3.370   0.114   1.013
  874PW      WM 2581   3.353  -0.011   1.219
  875PW       W 2582   1.079   4.350   1.769
  875PW      WP 2583   1.046   4.399   1.643
  875PW      WM 2584   1.054   4.303   1.899
  876PW       W 2585   4.976   6.331   4.948
  876PW      WP 2586   4.938   6.361   5.079
  876PW      WM 2587   4.949   6.194   4.960
  877PW       W 2588   4.328   4.106   2.471
  877PW      WP 2589   4.355   3.973   2.437
  877PW      WM 2590   4.362   4.195   2.368
  878PW       W 2591   2.074   2.084   2.262
  878PW      WP 2592   2.109   2.137   2.387
  878PW      WM 2593   2.159   2.006   2.183
  879PW       W 2594   5.456   1.969   1.562
  879PW      WP 2595   5.510   1.943   1.689
  879PW      WM 2596   5.395   1.862   1.496
  880PW       W 2597   0.181   4.257   5.144
  880PW      WP 2598   0.092   4.345   5.206
  880PW      WM 2599   0.316   4.269   5.180
  881PW       W 2600   2.890   2.056   5.154
  881PW      WP 2601   2.779   1.974   5.180
  881PW      WM 2602   2.946   2.019   5.031
  882PW       W 2603   5.419   0.742   4.503
  882PW      WP 2604   5.393   0.826   4.394
  882PW      WM 2605   5.300   0.670   4.521
  883PW       W 2606   1.619   1.733   4.690
  883PW      WP 2607   1.669   1.635   4.602
  883PW      WM 2608   1.695   1.738   4.807
  884PW       W 2609   4.854   1.130   2.482
  884PW      WP 2610   4.717   1.106   2.469
  884PW      WM 2611   4.954   1.119   2.580
  885PW       W 2612   0.616   0.932   0.092
  885PW      WP 2613   0.532   0.935  -0.020
  885PW      WM 2614   0.529   0.885   0.191
  886PW       W 2615   0.420   3.005   0.275
  886PW      WP 2616   0.453   3.138   0.245
  886PW      WM 2617   0.453   2.880   0.224
  887PW       W 2618   3.863   3.725   2.198
  887PW      WP 2619   3.730   3.749   2.163
  887PW      WM 2620   3.909   3.697   2.328
  888PW       W 2621   2.379   5.765   4.938
  888PW      WP 2622   2.456   5.718   4.831
  888PW      WM 2623   2.273   5.675   4.928
  889PW       W 2624   0.889   2.795   4.456
  889PW      WP 2625   0.764   2.732   4.453
  889PW      WM 2626   0.996   2.850   4.527
  890PW       W 2627   3.360   1.396   5.336
  890PW      WP 2628   3.328   1.261   5.355
  890PW      WM 2629   3.456   1.488   5.379
  891PW       W 2630   4.819   5.578   0.670
  891PW      WP 2631   4.820   5.526   0.800
  891PW      WM 2632   4.886   5.478   0.599
  892PW       W 2633   5.291   0.145   3.273
  892PW      WP 2634   5.322   0.226   3.383
  892PW      WM 2635   5.173   0.075   3.245
  893PW       W 2636   5.278   1.460   3.445
  893PW      WP 2637   5.221   1.586   3.419
  893PW      WM 2638   5.398   1.391   3.421
  894PW       W 2639   3.210   5.614   0.819
  894PW      WP 2640   3.300   5.708   0.768
  894PW      WM 2641   3.238   5.545   0.938
  895PW       W 2642   1.644   0.711   1.587
  895PW      WP 2643   1.587   0.733   1.713
  895PW      WM 2644   1.643   0.583   1.530
  896PW       W 2645   3.689   3.925   5.051
  896PW      WP 2646   3.633   4.052   5.041
  896PW      WM 2647   3.607   3.811   5.059
  897PW       W 2648   4.927   1.520   5.509
  897PW      WP 2649   5.039   1.525   5.593
  897PW      WM 2650   5.000   1.580   5.406
  898PW       W 2651   1.278   0.770   3.567
  898PW      WP 2652   1.208   0.857   3.482
  898PW      WM 2653   1.382   0.855   3.607
  899PW       W 2654   0.694   4.193   5.582
  899PW      WP 2655   0.710   4.242   5.452
  899PW      WM 2656   0.673   4.168   5.718
  900PW       W 2657   2.277   0.331   3.733
  900PW      WP 2658   2.165   0.382   3.800
  900PW      WM 2659   2.332   0.423   3.644
  901PW       W 2660   1.430   3.608   5.405
  901PW      WP 2661   1.360   3.727   5.428
  901PW      WM 2662   1.506   3.638   5.291
  902PW       W 2663   5.088   1.615   4.329
  902PW      WP 2664   5.220   1.659   4.347
  902PW      WM 2665   5.218   1.605   4.277
  903PW       W 2666   4.346   1.941   4.720
  903PW      WP 2667   4.440   1.839   4.705
  903PW      WM 2668   4.257   1.894   4.817
  904PW       W 2669   3.542   3.602   5.761
  904PW      WP 2670   3.653   3.522   5.734
  904PW      WM 2671   3.595   3.732   5.755
  905PW       W 2672   1.594   0.679   3.157
  905PW      WP 2673   1.521   0.794   3.126
  905PW      WM 2674   1.734   0.684   3.157
  906PW       W 2675   0.937   2.483   4.944
  906PW      WP 2676   0.846   2.407   5.018
  906PW      WM 2677   1.047   2.557   4.989
  907PW       W 2678   1.570   0.206   5.374
  907PW      WP 2679   1.560   0.249   5.507
  907PW      WM 2680   1.617   0.095   5.445
  908PW       W 2681   2.388   3.309   5.256
  908PW      WP 2682   2.251   3.314   5.228
  908PW      WM 2683   2.449   3.193   5.305
  909PW       W 2684   5.188   3.929   5.880
  909PW      WP 2685   5.269   3.881   5.776
  909PW      WM 2686   5.059   3.877   5.896
  910PW       W 2687   0.428   4.743   0.013
  910PW      WP 2688   0.537   4.811  -0.042
  910PW      WM 2689   0.507   4.639  -0.039
  911PW       W 2690   0.495   4.792   0.503
  911PW      WP 2691   0.531   4.906   0.576
  911PW      WM 2692   0.603   4.704   0.489
  912PW       W 2693   4.149   4.052   4.967
  912PW      WP 2694   4.272   4.118   4.981
  912PW      WM 2695   4.091   3.949   4.893
  913PW       W 2696   3.190   1.489   4.488
  913PW      WP 2697   3.293   1.406   4.442
  913PW      WM 2698   3.171   1.531   4.620
  914PW       W 2699   5.048   5.759   4.951
  914PW      WP 2700   4.973   5.876   4.929
  914PW      WM 2701   5.163   5.770   4.874
  915PW       W 2702   3.180   4.483   5.419
  915PW      WP 2703   3.163   4.614   5.465
  915PW      WM 2704   3.285   4.471   5.327
  916PW       W 2705   4.763   5.347   2.994
  916PW      WP 2706   4.809   5.433   2.894
  916PW      WM 2707   4.724   5.218   3.034
  917PW       W 2708   2.502   5.133   1.881
  917PW      WP 2709   2.581   5.215   1.962
  917PW      WM 2710   2.468   5.081   2.006
  918PW       W 2711   1.696   0.574   0.262
  918PW      WP 2712   1.660   0.544   0.394
  918PW      WM 2713   1.674   0.678   0.172
  919PW       W 2714   1.453   0.942   4.035
  919PW      WP 2715   1.508   1.024   4.134
  919PW      WM 2716   1.499   0.810   4.048
  920PW       W 2717   0.085   6.097   1.834
  920PW      WP 2718   0.212   6.103   1.893
  920PW      WM 2719   0.101   6.060   1.700
  921PW       W 2720   2.931   0.203   0.745
  921PW      WP 2721   2.932   0.135   0.868
  921PW      WM 2722   2.814   0.179   0.673
  922PW       W 2723   1.679   1.298   0.944
  922PW      WP 2724   1.684   1.189   1.031
  922PW      WM 2725   1.701   1.411   0.864
  923PW       W 2726   4.062   3.178   2.696
  923PW      WP 2727   3.934   3.178   2.753
  923PW      WM 2728   4.073   3.264   2.806
  924PW       W 2729   1.377   2.637   5.772
  924PW      WP 2730   1.402   2.694   5.897
  924PW      WM 2731   1.260   2.712   5.782
  925PW       W 2732   2.245   1.240   5.831
  925PW      WP 2733   2.253   1.191   5.963
  925PW      WM 2734   2.270   1.104   5.805
  926PW       W 2735   5.705   5.607   1.193
  926PW      WP 2736   5.612   5.508   1.160
  926PW      WM 2737   5.715   5.669   1.318
  927PW       W 2738   2.781   2.523   0.284
  927PW      WP 2739   2.901   2.460   0.320
  927PW      WM 2740   2.717   2.447   0.185
  928PW       W 2741   2.879   5.079   4.616
  928PW      WP 2742   2.913   4.951   4.660
  928PW      WM 2743   2.896   5.210   4.568
  929PW       W 2744   0.255   5.198   5.037
  929PW      WP 2745   0.192   5.316   5.076
  929PW      WM 2746   0.384   5.148   5.013
  930PW       W 2747   3.406   1.857   5.262
  930PW      WP 2748   3.490   1.834   5.371
  930PW      WM 2749   3.404   1.967   5.349
  931PW       W 2750   1.063   1.461   3.651
  931PW      WP 2751   1.157   1.369   3.601
  931PW      WM 2752   1.083   1.415   3.520
  932PW       W 2753   2.376   5.124   3.391
  932PW      WP 2754   2.361   5.260   3.423
  932PW      WM 2755   2.321   5.003   3.348
  933PW       W 2756   1.956   3.203   0.284
  933PW      WP 2757   2.063   3.123   0.324
  933PW      WM 2758   1.922   3.277   0.398
  934PW       W 2759   5.051   0.779   5.851
  934PW      WP 2760   4.979   0.687   5.927
  934PW      WM 2761   4.973   0.734   5.744
  935PW       W 2762   1.363   4.065   2.347
  935PW      WP 2763   1.431   4.181   2.308
  935PW      WM 2764   1.360   3.933   2.393
  936PW       W 2765   2.549   0.082   2.225
  936PW      WP 2766   2.618   0.044   2.341
  936PW      WM 2767   2.451  -0.015   2.203
  937PW       W 2768   1.477   6.175   5.704
  937PW      WP 2769   1.480   6.197   5.566
  937PW      WM 2770   1.359   6.120   5.756
  938PW       W 2771   2.270   0.854   4.495
  938PW      WP 2772   2.397   0.810   4.456
  938PW      WM 2773   2.256   0.825   4.358
  939PW       W 2774   1.470   2.281   3.579
  939PW      WP 2775   1.490   2.170   3.661
  939PW      WM 2776   1.356   2.352   3.539
  940PW       W 2777   2.637   3.436   5.700
  940PW      WP 2778   2.669   3.430   5.836
  940PW      WM 2779   2.731   3.340   5.661
  941PW       W 2780   2.257   3.721   1.764
  941PW      WP 2781   2.393   3.690   1.750
  941PW      WM 2782   2.183   3.617   1.822
  942PW       W 2783   1.018   3.608   1.463
  942PW      WP 2784   1.135   3.664   1.410
  942PW      WM 2785   0.926   3.524   1.398
  943PW       W 2786   3.927   2.306   4.637
  943PW      WP 2787   4.063   2.293   4.608
  943PW      WM 2788   3.917   2.171   4.669
  944PW       W 2789   4.584   6.125   0.939
  944PW      WP 2790   4.460   6.116   1.003
  944PW      WM 2791   4.501   6.204   0.858
  945PW       W 2792   3.351   4.053   4.661
  945PW      WP 2793   3.279   4.128   4.567
  945PW      WM 2794   3.483   4.068   4.617
  946PW       W 2795   5.327   6.323   2.069
  946PW      WP 2796   5.205   6.293   2.129
  946PW      WM 2797   5.287   6.220   1.983
  947PW       W 2798   2.384   1.301   4.862
  947PW      WP 2799   2.320   1.216   4.952
  947PW      WM 2800   2.484   1.390   4.905
  948PW       W 2801   3.713   1.876   1.998
  948PW      WP 2802   3.710   1.912   1.863
  948PW      WM 2803   3.631   1.978   1.947
  949PW       W 2804   2.060   0.751   1.296
  949PW      WP 2805   2.171   0.813   1.238
  949PW      WM 2806   1.928   0.763   1.252
  950PW       W 2807   5.411   2.815   3.534
  950PW      WP 2808   5.545   2.776   3.531
  950PW      WM 2809   5.332   2.926   3.568
  951PW       W 2810   0.862   0.630   2.768
  951PW      WP 2811   0.879   0.769   2.763
  951PW      WM 2812   0.939   0.663   2.881
  952PW       W 2813   1.132   5.542   1.443
  952PW      WP 2814   1.255   5.578   1.386
  952PW      WM 2815   1.156   5.623   1.554
  953PW       W 2816   0.184   2.792   3.290
  953PW      WP 2817   0.264   2.895   3.237
  953PW      WM 2818   0.199   2.671   3.359
  954PW       W 2819   1.142   0.567   0.353
  954PW      WP 2820   1.143   0.427   0.348
  954PW      WM 2821   1.111   0.677   0.272
  955PW       W 2822   3.491   5.037   2.138
  955PW      WP 2823   3.552   5.105   2.244
  955PW      WM 2824   3.362   5.029   2.084
  956PW       W 2825   2.136   4.674   4.206
  956PW      WP 2826   2.147   4.774   4.304
  956PW      WM 2827   2.053   4.724   4.106
  957PW       W 2828   3.519   4.097   2.049
  957PW      WP 2829   3.468   4.226   2.029
  957PW      WM 2830   3.397   4.035   2.018
  958PW       W 2831   1.054   0.244   4.445
  958PW      WP 2832   0.979   0.181   4.345
  958PW      WM 2833   1.084   0.363   4.511
  959PW       W 2834   3.308   0.216   2.876
  959PW      WP 2835   3.197   0.133   2.890
  959PW      WM 2836   3.402   0.188   2.975
  960PW       W 2837   3.980   2.677   2.712
  960PW      WP 2838   4.019   2.780   2.798
  960PW      WM 2839   3.930   2.551   2.744
  961PW       W 2840   0.063   0.015   4.393
  961PW      WP 2841   0.128   0.135   4.426
  961PW      WM 2842  -0.055  -0.050   4.357
  962PW       W 2843   2.725   2.005   0.496
  962PW      WP 2844   2.663   2.051   0.613
  962PW      WM 2845   2.705   2.109   0.404
  963PW       W 2846   2.092   5.118   0.678
  963PW      WP 2847   2.224   5.074   0.688
  963PW      WM 2848   2.036   5.057   0.791
  964PW       W 2849   2.438   4.580   4.931
  964PW      WP 2850   2.531   4.524   5.019
  964PW      WM 2851   2.503   4.558   4.809
  965PW       W 2852   4.288   6.323   0.070
  965PW      WP 2853   4.217   6.420  -0.002
  965PW      WM 2854   4.298   6.304  -0.068
  966PW       W 2855   1.097   1.803   4.619
  966PW      WP 2856   1.133   1.898   4.522
  966PW      WM 2857   1.038   1.690   4.562
  967PW       W 2858   1.760   4.154   0.046
  967PW      WP 2859   1.768   4.017   0.074
  967PW      WM 2860   1.846   4.262   0.019
  968PW       W 2861   4.603   5.085   4.146
  968PW      WP 2862   4.642   4.993   4.048
  968PW      WM 2863   4.522   4.987   4.203
  969PW       W 2864   1.253   2.314   1.436
  969PW      WP 2865   1.161   2.211   1.413
  969PW      WM 2866   1.253   2.377   1.311
  970PW       W 2867   1.173   0.924   2.996
  970PW      WP 2868   1.057   0.996   3.026
  970PW      WM 2869   1.274   0.839   3.044
  971PW       W 2870   4.274   1.208   2.683
  971PW      WP 2871   4.178   1.223   2.784
  971PW      WM 2872   4.272   1.347   2.672
  972PW       W 2873   3.731   1.823   2.502
  972PW      WP 2874   3.777   1.955   2.512
  972PW      WM 2875   3.870   1.816   2.512
  973PW       W 2876   0.925   1.747   2.666
  973PW      WP 2877   0.837   1.813   2.580
  973PW      WM 2878   1.053   1.690   2.673
  974PW       W 2879   3.977   5.696   4.994
  974PW      WP 2880   4.074   5.715   4.894
  974PW      WM 2881   3.859   5.770   4.980
  975PW       W 2882   1.197   4.289   0.501
  975PW      WP 2883   1.087   4.205   0.522
  975PW      WM 2884   1.209   4.334   0.369
  976PW       W 2885   3.235   1.238   0.332
  976PW      WP 2886   3.167   1.360   0.334
  976PW      WM 2887   3.241   1.234   0.192
  977PW       W 2888   0.083   2.507   1.183
  977PW      WP 2889  -0.038   2.440   1.203
  977PW      WM 2890   0.222   2.522   1.196
  978PW       W 2891   4.311   2.416   2.437
  978PW      WP 2892   4.365   2.422   2.566
  978PW      WM 2893   4.257   2.535   2.487
  979PW       W 2894   2.638   6.106   3.136
  979PW      WP 2895   2.599   6.162   3.013
  979PW      WM 2896   2.728   6.211   3.159
  980PW       W 2897   0.513   5.228   4.635
  980PW      WP 2898   0.391   5.171   4.596
  980PW      WM 2899   0.592   5.159   4.728
  981PW       W 2900   4.544   0.403   1.677
  981PW      WP 2901   4.482   0.426   1.553
  981PW      WM 2902   4.565   0.522   1.746
  982PW       W 2903   0.934   4.556   5.890
  982PW      WP 2904   0.866   4.458   5.965
  982PW      WM 2905   0.967   4.691   5.875
  983PW       W 2906   4.556   4.947   1.228
  983PW      WP 2907   4.654   4.849   1.244
  983PW      WM 2908   4.639   5.058   1.203
  984PW       W 2909   1.286   5.826   4.708
  984PW      WP 2910   1.258   5.719   4.623
  984PW      WM 2911   1.260   5.912   4.815
  985PW       W 2912   3.319   1.101   1.707
  985PW      WP 2913   3.306   1.034   1.585
  985PW      WM 2914   3.243   1.214   1.672
  986PW       W 2915   1.899   5.345   5.830
  986PW      WP 2916   1.876   5.326   5.694
  986PW      WM 2917   1.936   5.250   5.735
  987PW       W 2918   2.553   0.587   5.348
  987PW      WP 2919   2.511   0.454   5.348
  987PW      WM 2920   2.507   0.657   5.235
  988PW       W 2921   2.825   6.041   3.580
  988PW      WP 2922   2.865   6.052   3.713
  988PW      WM 2923   2.742   5.932   3.553
  989PW       W 2924   2.669   4.061   4.829
  989PW      WP 2925   2.622   3.970   4.925
  989PW      WM 2926   2.676   4.055   4.690
  990PW       W 2927   1.736   4.300   2.540
  990PW      WP 2928   1.737   4.439   2.551
  990PW      WM 2929   1.629   4.286   2.451
  991PW       W 2930   3.273   1.619   3.234
  991PW      WP 2931   3.292   1.686   3.113
  991PW      WM 2932   3.304   1.746   3.284
  992PW       W 2933   3.519   2.767   2.430
  992PW      WP 2934   3.482   2.889   2.371
  992PW      WM 2935   3.391   2.760   2.486
  993PW       W 2936   4.144   3.445   1.175
  993PW      WP 2937   4.056   3.457   1.283
  993PW      WM 2938   4.045   3.418   1.079
  994PW       W 2939   1.938   0.076   0.506
  994PW      WP 2940   2.006   0.051   0.386
  994PW      WM 2941   1.803   0.109   0.522
  995PW       W 2942   3.809   5.538   3.528
  995PW      WP 2943   3.772   5.603   3.646
  995PW      WM 2944   3.691   5.495   3.591
  996PW       W 2945   5.696   3.761   3.047
  996PW      WP 2946   5.755   3.860   2.968
  996PW      WM 2947   5.632   3.848   3.136
  997PW       W 2948   1.842   2.098   2.784
  997PW      WP 2949   1.955   2.106   2.867
  997PW      WM 2950   1.860   2.205   2.695
  998PW       W 2951   1.373   3.444   0.511
  998PW      WP 2952   1.274   3.367   0.575
  998PW      WM 2953   1.447   3.417   0.396
  999PW       W 2954   2.907   5.645   1.243
  999PW      WP 2955   2.847   5.736   1.154
  999PW      WM 2956   2.897   5.618   1.380
 1000PW       W 2957   4.513   0.723   4.340
 1000PW      WP 2958   4.575   0.613   4.279
 1000PW      WM 2959   4.536   0.842   4.269
 1001PW       W 2960   0.530   1.614   2.455
 1001PW      WP 2961   0.506   1.630   2.318
 1001PW      WM 2962   0.639   1.700   2.466
 1002PW       W 2963   1.253   2.070   5.701
 1002PW      WP 2964   1.299   2.145   5.592
 1002PW      WM 2965   1.158   2.003   5.778
 1003PW       W 2966   0.609   5.182   2.062
 1003PW      WP 2967   0.665   5.058   2.095
 1003PW      WM 2968   0.537   5.222   2.175
 1004PW       W 2969   3.325   5.660   5.411
 1004PW      WP 2970   3.429   5.616   5.495
 1004PW      WM 2971   3.201   5.699   5.463
 1005PW       W 2972   1.282   1.623   1.338
 1005PW      WP 2973   1.420   1.623   1.356
 1005PW      WM 2974   1.253   1.567   1.463
 1006PW       W 2975   2.195   2.588   4.005
 1006PW      WP 2976   2.251   2.465   4.043
 1006PW      WM 2977   2.246   2.715   4.034
 1007PW       W 2978   2.581   1.662   5.071
 1007PW      WP 2979   2.536   1.536   5.032
 1007PW      WM 2980   2.590   1.743   4.958
 1008PW       W 2981   2.337   4.913   1.123
 1008PW      WP 2982   2.220   4.864   1.064
 1008PW      WM 2983   2.368   5.049   1.131
 1009PW       W 2984   5.209   0.514   5.445
 1009PW      WP 2985   5.310   0.438   5.386
 1009PW      WM 2986   5.196   0.613   5.348
 1010PW       W 2987   5.052   0.249   0.481
 1010PW      WP 2988   5.091   0.135   0.554
 1010PW      WM 2989   4.991   0.360   0.423
 1011PW       W 2990   3.447   0.946   3.596
 1011PW      WP 2991   3.365   1.057   3.569
 1011PW      WM 2992   3.578   0.943   3.546
 1012PW       W 2993   2.069   1.711   4.906
 1012PW      WP 2994   2.011   1.621   4.816
 1012PW      WM 2995   2.173   1.797   4.868
 1013PW       W 2996   1.113   5.869   2.317
 1013PW      WP 2997   1.107   5.962   2.213
 1013PW      WM 2998   1.088   5.873   2.454
 1014PW       W 2999   5.734   5.503   2.419
 1014PW      WP 3000   5.645   5.447   2.326
 1014PW      WM 3001   5.853   5.561   2.374
 1015PW       W 3002   2.352   5.888   0.483
 1015PW      WP 3003   2.311   5.991   0.397
 1015PW      WM 3004   2.474   5.956   0.468
 1016PW       W 3005   1.417   4.100   4.850
 1016PW      WP 3006   1.324   4.133   4.949
 1016PW      WM 3007   1.437   4.078   4.713
 1017PW       W 3008   2.283   1.369   0.382
 1017PW      WP 3009   2.361   1.335   0.493
 1017PW      WM 3010   2.291   1.419   0.513
 1018PW       W 3011   2.164   0.417   0.111
 1018PW      WP 3012   2.218   0.359  -0.004
 1018PW      WM 3013   2.202   0.523   0.194
 1019PW       W 3014   3.275   1.636   2.400
 1019PW      WP 3015   3.248   1.746   2.483
 1019PW      WM 3016   3.204   1.516   2.406
 1020PW       W 3017   1.730   3.226   2.306
 1020PW      WP 3018   1.811   3.200   2.195
 1020PW      WM 3019   1.740   3.152   2.424
 1021PW       W 3020   3.377   2.399   5.897
 1021PW      WP 3021   3.237   2.392   5.888
 1021PW      WM 3022   3.435   2.382   5.772
 1022PW       W 3023   1.258   1.386   2.138
 1022PW      WP 3024   1.255   1.374   1.998
 1022PW      WM 3025   1.326   1.488   2.206
 1023PW       W 3026   4.270   2.957   1.645
 1023PW      WP 3027   4.400   3.007   1.651
 1023PW      WM 3028   4.271   2.819   1.670
 1024PW       W 3029   0.352   0.815   3.972
 1024PW      WP 3030   0.432   0.930   3.962
 1024PW      WM 3031   0.391   0.890   3.860
 1025PW       W 3032   4.537   1.815   3.077
 1025PW      WP 3033   4.534   1.761   3.206
 1025PW      WM 3034   4.422   1.880   3.122
 1026PW       W 3035   0.783   3.872   1.106
 1026PW      WP 3036   0.690   3.970   1.069
 1026PW      WM 3037   0.912   3.925   1.096
 1027PW       W 3038   2.691   1.598   4.574
 1027PW      WP 3039   2.581   1.612   4.660
 1027PW      WM 3040   2.776   1.624   4.466
 1028PW       W 3041   2.741   6.172   0.486
 1028PW      WP 3042   2.638   6.078   0.492
 1028PW      WM 3043   2.780   6.051   0.545
 1029PW       W 3044   4.118   6.319   2.199
 1029PW      WP 3045   4.061   6.234   2.103
 1029PW      WM 3046   4.255   6.298   2.178
 1030PW       W 3047   2.687   0.716   3.862
 1030PW      WP 3048   2.794   0.748   3.947
 1030PW      WM 3049   2.723   0.838   3.803
 1031PW       W 3050   5.180   4.909   4.952
 1031PW      WP 3051   5.123   4.785   4.920
 1031PW      WM 3052   5.305   4.952   4.908
 1032PW       W 3053   4.276   4.634   2.054
 1032PW      WP 3054   4.260   4.769   2.020
 1032PW      WM 3055   4.332   4.584   1.936
 1033PW       W 3056   1.331   1.932   1.761
 1033PW      WP 3057   1.442   1.922   1.677
 1033PW      WM 3058   1.360   1.843   1.866
 1034PW       W 3059   3.478   2.040   2.942
 1034PW      WP 3060   3.595   1.966   2.925
 1034PW      WM 3061   3.362   1.972   2.902
 1035PW       W 3062   3.020   1.594   5.756
 1035PW      WP 3063   3.063   1.477   5.693
 1035PW      WM 3064   3.053   1.729   5.777
 1036PW       W 3065   0.788   2.867   1.677
 1036PW      WP 3066   0.870   2.755   1.697
 1036PW      WM 3067   0.770   2.972   1.586
 1037PW       W 3068   3.817   1.474   0.234
 1037PW      WP 3069   3.895   1.490   0.119
 1037PW      WM 3070   3.867   1.486   0.364
 1038PW       W 3071   3.367   3.497   0.986
 1038PW      WP 3072   3.482   3.502   1.067
 1038PW      WM 3073   3.260   3.425   0.933
 1039PW       W 3074   1.475   5.089   2.697
 1039PW      WP 3075   1.398   5.206   2.691
 1039PW      WM 3076   1.552   4.976   2.725
 1040PW       W 3077   1.376   5.597   4.001
 1040PW      WP 3078   1.394   5.702   4.091
 1040PW      WM 3079   1.246   5.546   3.994
 1041PW       W 3080   1.940   0.301   4.431
 1041PW      WP 3081   2.042   0.370   4.364
 1041PW      WM 3082   1.836   0.232   4.369
 1042PW       W 3083   3.394   4.386   5.900
 1042PW      WP 3084   3.493   4.426   5.991
 1042PW      WM 3085   3.271   4.375   5.834
 1043PW       W 3086   2.940   2.759   3.889
 1043PW      WP 3087   2.937   2.660   3.790
 1043PW      WM 3088   2.898   2.661   3.979
 1044PW       W 3089   1.478   2.324   2.024
 1044PW      WP 3090   1.603   2.273   2.062
 1044PW      WM 3091   1.456   2.400   1.909
 1045PW       W 3092   1.448   5.324   3.110
 1045PW      WP 3093   1.395   5.446   3.153
 1045PW      WM 3094   1.354   5.275   3.202
 1046PW       W 3095   4.968   2.548   5.857
 1046PW      WP 3096   4.909   2.634   5.951
 1046PW      WM 3097   4.842   2.544   5.917
 1047PW       W 3098   1.380   1.276   3.311
 1047PW      WP 3099   1.416   1.256   3.177
 1047PW      WM 3100   1.397   1.362   3.421
 1048PW       W 3101   1.051   6.144   4.381
 1048PW      WP 3102   0.925   6.199   4.356
 1048PW      WM 3103   1.158   6.216   4.435
 1049PW       W 3104   2.887   5.396   5.459
 1049PW      WP 3105   3.020   5.367   5.427
 1049PW      WM 3106   2.854   5.323   5.344
 1050PW       W 3107   4.676   3.289   2.639
 1050PW      WP 3108   4.721   3.405   2.576
 1050PW      WM 3109   4.731   3.160   2.641
 1051PW       W 3110   2.228   3.216   2.386
 1051PW      WP 3111   2.329   3.306   2.422
 1051PW      WM 3112   2.176   3.138   2.490
 1052PW       W 3113   2.667   5.263   5.071
 1052PW      WP 3114   2.742   5.289   5.186
 1052PW      WM 3115   2.632   5.260   4.935
 1053PW       W 3116   1.607   5.809   0.068
 1053PW      WP 3117   1.711   5.766  -0.014
 1053PW      WM 3118   1.522   5.778   0.176
 1054PW       W 3119   2.562   2.350   2.165
 1054PW      WP 3120   2.527   2.381   2.033
 1054PW      WM 3121   2.575   2.490   2.163
 1055PW       W 3122   1.405   2.962   0.688
 1055PW      WP 3123   1.292   2.936   0.766
 1055PW      WM 3124   1.322   3.074   0.699
 1056PW       W 3125   2.002   2.612   1.042
 1056PW      WP 3126   1.863   2.631   1.040
 1056PW      WM 3127   2.134   2.624   1.085
 1057PW       W 3128   0.534   3.626   1.428
 1057PW      WP 3129   0.671   3.612   1.401
 1057PW      WM 3130   0.537   3.498   1.483
 1058PW       W 3131   3.820   2.775   4.293
 1058PW      WP 3132   3.945   2.729   4.249
 1058PW      WM 3133   3.692   2.790   4.237
 1059PW       W 3134   5.241   2.245   4.879
 1059PW      WP 3135   5.240   2.233   5.018
 1059PW      WM 3136   5.357   2.309   4.836
 1060PW       W 3137   3.393   5.403   1.763
 1060PW      WP 3138   3.313   5.492   1.835
 1060PW      WM 3139   3.411   5.501   1.665
 1061PW       W 3140   5.629   4.471   3.475
 1061PW      WP 3141   5.600   4.367   3.387
 1061PW      WM 3142   5.640   4.590   3.402
 1062PW       W 3143   1.703   5.701   5.537
 1062PW      WP 3144   1.600   5.624   5.483
 1062PW      WM 3145   1.718   5.725   5.674
 1063PW       W 3146   2.311   1.924   1.867
 1063PW      WP 3147   2.263   1.894   1.995
 1063PW      WM 3148   2.408   1.824   1.882
 1064PW       W 3149   4.073   0.848   0.311
 1064PW      WP 3150   3.981   0.857   0.205
 1064PW      WM 3151   4.142   0.739   0.365
 1065PW       W 3152   4.743   0.640   5.514
 1065PW      WP 3153   4.842   0.684   5.602
 1065PW      WM 3154   4.772   0.761   5.450
 1066PW       W 3155   5.582   0.034   3.894
 1066PW      WP 3156   5.621   0.105   3.780
 1066PW      WM 3157   5.481   0.126   3.923
 1067PW       W 3158   5.579   5.566   0.303
 1067PW      WP 3159   5.468   5.534   0.225
 1067PW      WM 3160   5.608   5.616   0.176
 1068PW       W 3161   3.169   6.199   4.671
 1068PW      WP 3162   3.039   6.156   4.642
 1068PW      WM 3163   3.159   6.243   4.539
 1069PW       W 3164   0.953   5.483   3.076
 1069PW      WP 3165   0.995   5.377   2.994
 1069PW      WM 3166   1.091   5.509   3.081
 1070PW       W 3167   3.929   2.748   5.128
 1070PW      WP 3168   3.942   2.834   5.238
 1070PW      WM 3169   4.047   2.674   5.118
 1071PW       W 3170   5.143   5.625   0.077
 1071PW      WP 3171   5.175   5.692   0.196
 1071PW      WM 3172   5.283   5.617   0.075
 1072PW       W 3173   0.812   3.992   1.600
 1072PW      WP 3174   0.753   3.986   1.727
 1072PW      WM 3175   0.688   3.952   1.547
 1073PW       W 3176   2.866   4.460   1.278
 1073PW      WP 3177   2.935   4.576   1.241
 1073PW      WM 3178   2.838   4.396   1.399
 1074PW       W 3179   4.085   0.924   0.841
 1074PW      WP 3180   3.983   0.843   0.790
 1074PW      WM 3181   4.209   0.894   0.783
 1075PW       W 3182   0.426   4.412   3.235
 1075PW      WP 3183   0.564   4.433   3.245
 1075PW      WM 3184   0.390   4.321   3.336
 1076PW       W 3185   1.405   1.436   4.123
 1076PW      WP 3186   1.488   1.460   4.012
 1076PW      WM 3187   1.401   1.296   4.119
 1077PW       W 3188   2.558   5.320   1.066
 1077PW      WP 3189   2.533   5.218   1.159
 1077PW      WM 3190   2.663   5.360   0.982
 1078PW       W 3191   1.744   1.632   1.280
 1078PW      WP 3192   1.849   1.592   1.364
 1078PW      WM 3193   1.605   1.643   1.267
 1079PW       W 3194   5.415   1.999   3.499
 1079PW      WP 3195   5.537   1.940   3.533
 1079PW      WM 3196   5.470   2.016   3.372
 1080PW       W 3197   2.218   6.337   0.184
 1080PW      WP 3198   2.324   6.287   0.107
 1080PW      WM 3199   2.114   6.380   0.268
 1081PW       W 3200   0.763   2.877   3.825
 1081PW      WP 3201   0.640   2.814   3.808
 1081PW      WM 3202   0.873   2.850   3.742
 1082PW       W 3203   3.204   1.905   4.244
 1082PW      WP 3204   3.241   2.032   4.291
 1082PW      WM 3205   3.104   1.973   4.174
 1083PW       W 3206   0.262   1.788   5.004
 1083PW      WP 3207   0.380   1.716   4.980
 1083PW      WM 3208   0.386   1.733   4.968
 1084PW       W 3209   5.391   1.195   4.334
 1084PW      WP 3210   5.500   1.257   4.271
 1084PW      WM 3211   5.360   1.162   4.467
 1085PW       W 3212   0.169   0.549   2.762
 1085PW      WP 3213   0.029   0.555   2.775
 1085PW      WM 3214   0.217   0.441   2.688
 1086PW       W 3215   3.978   2.785   2.229
 1086PW      WP 3216   3.934   2.877   2.325
 1086PW      WM 3217   3.850   2.731   2.246
 1087PW       W 3218   2.883   4.822   5.062
 1087PW      WP 3219   2.895   4.700   4.994
 1087PW      WM 3220   2.889   4.878   4.934
 1088PW       W 3221   5.120   0.981   5.301
 1088PW      WP 3222   5.152   0.868   5.377
 1088PW      WM 3223   4.986   0.983   5.258
 1089PW       W 3224   1.733   3.084   1.101
 1089PW      WP 3225   1.658   3.201   1.120
 1089PW      WM 3226   1.740   3.013   1.222
 1090PW       W 3227   3.641   5.305   1.358
 1090PW      WP 3228   3.671   5.403   1.263
 1090PW      WM 3229   3.726   5.207   1.409
 1091PW       W 3230   4.566   1.750   5.762
 1091PW      WP 3231   4.571   1.878   5.707
 1091PW      WM 3232   4.432   1.711   5.750
 1092PW       W 3233   2.239   0.799   4.034
 1092PW      WP 3234   2.207   0.799   4.171
 1092PW      WM 3235   2.115   0.733   4.035
 1093PW       W 3236   5.721   0.443   4.794
 1093PW      WP 3237   5.606   0.381   4.743
 1093PW      WM 3238   5.682   0.520   4.904
 1094PW       W 3239   0.935   2.789   2.746
 1094PW      WP 3240   1.032   2.853   2.823
 1094PW      WM 3241   0.877   2.913   2.715
 1095PW       W 3242   4.882   4.647   2.124
 1095PW      WP 3243   4.828   4.717   2.233
 1095PW      WM 3244   5.015   4.665   2.087
 1096PW       W 3245   4.367   5.766   1.287
 1096PW      WP 3246   4.313   5.883   1.343
 1096PW      WM 3247   4.507   5.771   1.283
 1097PW       W 3248   4.672   5.781   3.280
 1097PW      WP 3249   4.732   5.790   3.407
 1097PW      WM 3250   4.629   5.650   3.253
 1098PW       W 3251   2.603   5.536   4.158
 1098PW      WP 3252   2.656   5.631   4.070
 1098PW      WM 3253   2.518   5.489   4.056
 1099PW       W 3254   4.908   1.137   4.254
 1099PW      WP 3255   4.877   1.111   4.119
 1099PW      WM 3256   4.806   1.128   4.350
 1100PW       W 3257   3.570   2.292   0.895
 1100PW      WP 3258   3.655   2.397   0.859
 1100PW      WM 3259   3.598   2.168   0.955
 1101PW       W 3260   1.419   0.279   2.258
 1101PW      WP 3261   1.356   0.307   2.380
 1101PW      WM 3262   1.516   0.237   2.350
 1102PW       W 3263   0.635   0.562   4.444
 1102PW      WP 3264   0.770   0.596   4.429
 1102PW      WM 3265   0.648   0.424   4.467
 1103PW       W 3266   2.169   1.663   3.887
 1103PW      WP 3267   2.212   1.574   3.788
 1103PW      WM 3268   2.206   1.676   4.021
 1104PW       W 3269   0.512   3.332   5.229
 1104PW      WP 3270   0.377   3.296   5.239
 1104PW      WM 3271   0.476   3.386   5.353
 1105PW       W 3272   1.700   1.744   2.037
 1105PW      WP 3273   1.624   1.766   1.921
 1105PW      WM 3274   1.629   1.851   2.092
 1106PW       W 3275   4.749   0.217   0.128
 1106PW      WP 3276   4.858   0.305   0.116
 1106PW      WM 3277   4.624   0.258   0.174
 1107PW       W 3278   0.984   1.926   3.729
 1107PW      WP 3279   0.964   2.048   3.664
 1107PW      WM 3280   1.116   1.897   3.765
 1108PW       W 3281   0.956   4.353   3.024
 1108PW      WP 3282   0.961   4.269   2.913
 1108PW      WM 3283   1.052   4.443   3.073
 1109PW       W 3284   0.620   0.546   3.546
 1109PW      WP 3285   0.591   0.409   3.536
 1109PW      WM 3286   0.610   0.566   3.408
 1110PW       W 3287   0.679   6.008   0.264
 1110PW      WP 3288   0.560   5.958   0.317
 1110PW      WM 3289   0.694   5.874   0.226
 1111PW       W 3290   4.468   2.031   0.807
 1111PW      WP 3291   4.387   1.937   0.872
 1111PW      WM 3292   4.505   2.124   0.905
 1112PW       W 3293   1.356   3.869   1.267
 1112PW      WP 3294   1.284   3.977   1.216
 1112PW      WM 3295   1.273   3.773   1.326
 1113PW       W 3296   2.713   6.179   4.294
 1113PW      WP 3297   2.852   6.194   4.290
 1113PW      WM 3298   2.707   6.257   4.178
 1114PW       W 3299   5.018   2.921   4.288
 1114PW      WP 3300   5.136   2.964   4.350
 1114PW      WM 3301   4.915   2.905   4.381
 1115PW       W 3302   5.181   5.362   4.681
 1115PW      WP 3303   5.215   5.349   4.546
 1115PW      WM 3304   5.254   5.399   4.795
 1116PW       W 3305   2.902   6.396   5.516
 1116PW      WP 3306   3.009   6.402   5.426
 1116PW      WM 3307   2.897   6.486   5.623
 1117PW       W 3308   3.465   5.250   3.640
 1117PW      WP 3309   3.574   5.179   3.588
 1117PW      WM 3310   3.485   5.258   3.778
 1118PW       W 3311   0.948   0.145   0.223
 1118PW      WP 3312   0.830   0.108   0.157
 1118PW      WM 3313   1.037   0.247   0.260
 1119PW       W 3314   5.631   6.206   0.325
 1119PW      WP 3315   5.561   6.163   0.212
 1119PW      WM 3316   5.622   6.220   0.464
 1120PW       W 3317   0.415   3.701   4.256
 1120PW      WP 3318   0.297   3.772   4.286
 1120PW      WM 3319   0.534   3.629   4.250
 1121PW       W 3320   0.696   5.686   2.121
 1121PW      WP 3321   0.826   5.685   2.068
 1121PW      WM 3322   0.682   5.750   2.244
 1122PW       W 3323   2.756   4.885   3.756
 1122PW      WP 3324   2.784   5.022   3.744
 1122PW      WM 3325   2.893   4.857   3.748
 1123PW       W 3326   2.144   1.197   3.677
 1123PW      WP 3327   2.013   1.167   3.717
 1123PW      WM 3328   2.100   1.304   3.598
 1124PW       W 3329   2.396   5.306   2.500
 1124PW      WP 3330   2.426   5.183   2.439
 1124PW      WM 3331   2.256   5.298   2.501
 1125PW       W 3332   5.520   3.273   4.898
 1125PW      WP 3333   5.448   3.372   4.968
 1125PW      WM 3334   5.622   3.190   4.944
 1126PW       W 3335   3.151   2.991   0.285
 1126PW      WP 3336   3.190   3.081   0.185
 1126PW      WM 3337   3.233   3.023   0.394
 1127PW       W 3338   1.167   0.429   3.208
 1127PW      WP 3339   1.051   0.452   3.134
 1127PW      WM 3340   1.123   0.421   3.341
 1128PW       W 3341   0.699   4.324   5.104
 1128PW      WP 3342   0.567   4.287   5.132
 1128PW      WM 3343   0.685   4.340   5.242
 1129PW       W 3344   5.224   3.251   5.697
 1129PW      WP 3345   5.088   3.217   5.684
 1129PW      WM 3346   5.338   3.263   5.617
 1130PW       W 3347   3.355   0.057   5.476
 1130PW      WP 3348   3.397  -0.058   5.407
 1130PW      WM 3349   3.288   0.179   5.474
 1131PW       W 3350   1.518   6.146   0.723
 1131PW      WP 3351   1.392   6.162   0.665
 1131PW      WM 3352   1.584   6.122   0.602
 1132PW       W 3353   1.387   1.793   0.878
 1132PW      WP 3354   1.518   1.768   0.836
 1132PW      WM 3355   1.310   1.799   0.761
 1133PW       W 3356   0.848   5.796   3.555
 1133PW      WP 3357   0.817   5.668   3.508
 1133PW      WM 3358   0.806   5.929   3.557
 1134PW       W 3359   2.201   4.102   0.307
 1134PW      WP 3360   2.215   3.965   0.332
 1134PW      WM 3361   2.273   4.061   0.195
 1135PW       W 3362   0.700   5.277   5.130
 1135PW      WP 3363   0.700   5.139   5.107
 1135PW      WM 3364   0.726   5.406   5.178
 1136PW       W 3365   4.758   2.233   1.210
 1136PW      WP 3366   4.816   2.115   1.162
 1136PW      WM 3367   4.816   2.343   1.147
 1137PW       W 3368   4.643   3.762   4.060
 1137PW      WP 3369   4.550   3.718   3.966
 1137PW      WM 3370   4.676   3.705   4.184
 1138PW       W 3371   5.357   5.215   0.012
 1138PW      WP 3372   5.256   5.202  -0.084
 1138PW      WM 3373   5.402   5.173   0.137
 1139PW       W 3374   3.424   2.683   3.344
 1139PW      WP 3375   3.507   2.577   3.306
 1139PW      WM 3376   3.498   2.737   3.450
 1140PW       W 3377   0.858   4.796   1.965
 1140PW      WP 3378   0.840   4.874   1.849
 1140PW      WM 3379   0.776   4.893   2.025
 1141PW       W 3380   1.329   3.012   5.468
 1141PW      WP 3381   1.432   3.026   5.375
 1141PW      WM 3382   1.210   3.083   5.449
 1142PW       W 3383   5.032   1.779   3.228
 1142PW      WP 3384   5.023   1.840   3.102
 1142PW      WM 3385   5.161   1.741   3.267
 1143PW       W 3386   2.799   3.595   5.049
 1143PW      WP 3387   2.895   3.670   4.980
 1143PW      WM 3388   2.899   3.586   5.146
 1144PW       W 3389   4.757   3.448   0.046
 1144PW      WP 3390   4.687   3.395   0.156
 1144PW      WM 3391   4.845   3.550   0.083
 1145PW       W 3392   0.041   4.579   0.322
 1145PW      WP 3393   0.053   4.523   0.450
 1145PW      WM 3394  -0.049   4.512   0.239
 1146PW       W 3395   4.828   1.432   2.097
 1146PW      WP 3396   4.746   1.531   2.152
 1146PW      WM 3397   4.703   1.375   2.071
 1147PW       W 3398   1.045   3.136   3.497
 1147PW      WP 3399   1.136   3.031   3.474
 1147PW      WM 3400   1.036   3.225   3.604
 1148PW       W 3401   0.484   4.907   1.620
 1148PW      WP 3402   0.413   4.943   1.504
 1148PW      WM 3403   0.610   4.894   1.679
 1149PW       W 3404   3.772   6.065   3.595
 1149PW      WP 3405   3.850   6.014   3.700
 1149PW      WM 3406   3.696   5.963   3.536
 1150PW       W 3407   0.619   2.051   4.704
 1150PW      WP 3408   0.558   2.036   4.829
 1150PW      WM 3409   0.491   2.055   4.649
 1151PW       W 3410   4.363   2.929   3.578
 1151PW      WP 3411   4.225   2.920   3.601
 1151PW      WM 3412   4.484   2.918   3.646
 1152PW       W 3413   1.990   0.403   3.051
 1152PW      WP 3414   1.918   0.457   3.159
 1152PW      WM 3415   2.100   0.374   3.133
 1153PW       W 3416   3.765   0.362   1.232
 1153PW      WP 3417   3.876   0.394   1.311
 1153PW      WM 3418   3.802   0.474   1.157
 1154PW       W 3419   5.381   6.375   0.736
 1154PW      WP 3420   5.480   6.323   0.650
 1154PW      WM 3421   5.308   6.436   0.634
 1155PW       W 3422   2.238   1.562   3.028
 1155PW      WP 3423   2.108   1.521   3.060
 1155PW      WM 3424   2.258   1.644   3.139
 1156PW       W 3425   1.909   2.592   3.476
 1156PW      WP 3426   1.993   2.500   3.540
 1156PW      WM 3427   1.867   2.688   3.568
 1157PW       W 3428   0.610   1.241   1.476
 1157PW      WP 3429   0.578   1.125   1.547
 1157PW      WM 3430   0.691   1.229   1.363
 1158PW       W 3431   4.673   0.158   5.288
 1158PW      WP 3432   4.756   0.052   5.326
 1158PW      WM 3433   4.723   0.208   5.166
 1159PW       W 3434   0.958   1.285   0.049
 1159PW      WP 3435   0.849   1.318   0.131
 1159PW      WM 3436   0.908   1.310   0.177
 1160PW       W 3437   2.031   0.526   5.461
 1160PW      WP 3438   2.033   0.388   5.440
 1160PW      WM 3439   1.920   0.605   5.429
 1161PW       W 3440   4.454   6.153   2.886
 1161PW      WP 3441   4.431   6.053   2.791
 1161PW      WM 3442   4.511   6.237   2.790
 1162PW       W 3443   2.905   0.135   3.626
 1162PW      WP 3444   2.832   0.119   3.508
 1162PW      WM 3445   3.032   0.077   3.639
 1163PW       W 3446   4.125   6.205   1.379
 1163PW      WP 3447   4.109   6.264   1.505
 1163PW      WM 3448   4.140   6.066   1.382
 1164PW       W 3449   2.158   0.035   2.554
 1164PW      WP 3450   2.019   0.047   2.548
 1164PW      WM 3451   2.257  -0.058   2.589
 1165PW       W 3452   0.137   2.347   2.395
 1165PW      WP 3453   0.247   2.424   2.436
 1165PW      WM 3454   0.196   2.274   2.499
 1166PW       W 3455   1.429   3.265   5.020
 1166PW      WP 3456   1.311   3.190   5.036
 1166PW      WM 3457   1.454   3.272   4.883
 1167PW       W 3458   4.602   3.279   3.832
 1167PW      WP 3459   4.584   3.161   3.760
 1167PW      WM 3460   4.579   3.216   3.955
 1168PW       W 3461   4.717   4.895   3.732
 1168PW      WP 3462   4.756   4.992   3.639
 1168PW      WM 3463   4.711   4.983   3.841
 1169PW       W 3464   0.281   6.211   2.827
 1169PW      WP 3465   0.310   6.316   2.739
 1169PW      WM 3466   0.321   6.088   2.881
 1170PW       W 3467   4.650   0.567   2.594
 1170PW      WP 3468   4.561   0.459   2.599
 1170PW      WM 3469   4.784   0.608   2.600
 1171PW       W 3470   5.159   5.544   3.255
 1171PW      WP 3471   5.221   5.422   3.225
 1171PW      WM 3472   5.024   5.556   3.293
 1172PW       W 3473   5.455   4.178   1.239
 1172PW      WP 3474   5.347   4.195   1.152
 1172PW      WM 3475   5.577   4.194   1.172
 1173PW       W 3476   3.742   0.857   1.618
 1173PW      WP 3477   3.841   0.890   1.712
 1173PW      WM 3478   3.810   0.744   1.571
 1174PW       W 3479   5.177   0.986   3.189
 1174PW      WP 3480   5.118   0.861   3.206
 1174PW      WM 3481   5.307   0.978   3.136
 1175PW       W 3482   1.424   0.508   5.724
 1175PW      WP 3483   1.323   0.487   5.630
 1175PW      WM 3484   1.391   0.443   5.605
 1176PW       W 3485   0.865   1.263   3.200
 1176PW      WP 3486   0.876   1.379   3.278
 1176PW      WM 3487   0.966   1.183   3.145
 1177PW       W 3488   3.184   0.351   4.568
 1177PW      WP 3489   3.195   0.225   4.508
 1177PW      WM 3490   3.187   0.448   4.669
 1178PW       W 3491   3.122   5.596   5.857
 1178PW      WP 3492   3.260   5.622   5.846
 1178PW      WM 3493   3.211   5.488   5.847
 1179PW       W 3494   3.322   6.283   3.577
 1179PW      WP 3495   3.240   6.395   3.596
 1179PW      WM 3496   3.204   6.210   3.564
 1180PW       W 3497   3.974   5.005   2.376
 1180PW      WP 3498   4.006   4.888   2.446
 1180PW      WM 3499   4.000   5.143   2.379
 1181PW       W 3500   4.016   6.202   4.825
 1181PW      WP 3501   4.092   6.319   4.811
 1181PW      WM 3502   3.964   6.146   4.707
 1182PW       W 3503   0.102   3.468   4.600
 1182PW      WP 3504  -0.035   3.491   4.620
 1182PW      WM 3505   0.155   3.553   4.501
 1183PW       W 3506   0.810   3.837   0.524
 1183PW      WP 3507   0.845   3.705   0.493
 1183PW      WM 3508   0.937   3.835   0.583
 1184PW       W 3509   1.888   1.198   4.145
 1184PW      WP 3510   1.955   1.115   4.235
 1184PW      WM 3511   1.936   1.114   4.043
 1185PW       W 3512   5.246   6.221   2.844
 1185PW      WP 3513   5.110   6.201   2.867
 1185PW      WM 3514   5.338   6.268   2.749
 1186PW       W 3515   3.756   2.107   5.736
 1186PW      WP 3516   3.636   2.126   5.666
 1186PW      WM 3517   3.692   2.014   5.654
 1187PW       W 3518   3.113   6.155   3.141
 1187PW      WP 3519   3.234   6.215   3.181
 1187PW      WM 3520   3.050   6.041   3.089
 1188PW       W 3521   1.551   5.317   0.647
 1188PW      WP 3522   1.626   5.399   0.562
 1188PW      WM 3523   1.457   5.291   0.747
 1189PW       W 3524   1.152   6.206   1.067
 1189PW      WP 3525   1.149   6.295   1.175
 1189PW      WM 3526   1.056   6.190   0.966
 1190PW       W 3527   1.547   2.545   0.925
 1190PW      WP 3528   1.570   2.416   0.877
 1190PW      WM 3529   1.678   2.578   0.961
 1191PW       W 3530   2.549   3.318   2.026
 1191PW      WP 3531   2.515   3.184   2.044
 1191PW      WM 3532   2.587   3.326   1.892
 1192PW       W 3533   4.137   4.055   0.658
 1192PW      WP 3534   4.223   3.997   0.752
 1192PW      WM 3535   3.997   4.067   0.650
 1193PW       W 3536   2.323   5.696   5.454
 1193PW      WP 3537   2.362   5.665   5.323
 1193PW      WM 3538   2.313   5.834   5.434
 1194PW       W 3539   0.134   3.623   1.831
 1194PW      WP 3540   0.197   3.665   1.948
 1194PW      WM 3541   0.190   3.668   1.951
 1195PW       W 3542   2.969   5.245   0.299
 1195PW      WP 3543   2.950   5.277   0.434
 1195PW      WM 3544   3.025   5.229   0.172
 1196PW       W 3545   0.297   2.098   1.621
 1196PW      WP 3546   0.222   1.982   1.648
 1196PW      WM 3547   0.396   1.999   1.630
 1197PW       W 3548   4.838   0.889   0.926
 1197PW      WP 3549   4.739   0.865   0.830
 1197PW      WM 3550   4.924   0.934   1.027
 1198PW       W 3551   3.378   0.446   3.525
 1198PW      WP 3552   3.449   0.416   3.642
 1198PW      WM 3553   3.288   0.348   3.482
 1199PW       W 3554   5.624   5.160   5.426
 1199PW      WP 3555   5.569   5.268   5.496
 1199PW      WM 3556   5.710   5.249   5.362
 1200PW       W 3557   4.075   2.549   0.003
 1200PW      WP 3558   4.129   2.450  -0.080
 1200PW      WM 3559   4.203   2.520   0.050
 1201PW       W 3560   3.425   4.780   5.069
 1201PW      WP 3561   3.364   4.689   4.981
 1201PW      WM 3562   3.457   4.657   5.128
 1202PW       W 3563   2.383   4.677   1.605
 1202PW      WP 3564   2.509   4.679   1.666
 1202PW      WM 3565   2.271   4.637   1.531
 1203PW       W 3566   2.318   2.232   2.631
 1203PW      WP 3567   2.449   2.201   2.592
 1203PW      WM 3568   2.290   2.095   2.642
 1204PW       W 3569   1.801   5.571   2.848
 1204PW      WP 3570   1.800   5.607   2.983
 1204PW      WM 3571   1.730   5.587   2.728
 1205PW       W 3572   3.615   3.465   2.978
 1205PW      WP 3573   3.677   3.510   3.095
 1205PW      WM 3574   3.700   3.524   2.884
 1206PW       W 3575   4.663   2.199   5.457
 1206PW      WP 3576   4.703   2.156   5.584
 1206PW      WM 3577   4.585   2.095   5.507
 1207PW       W 3578   3.550   3.585   1.796
 1207PW      WP 3579   3.522   3.586   1.659
 1207PW      WM 3580   3.612   3.657   1.898
 1208PW       W 3581   4.863   1.840   4.733
 1208PW      WP 3582   4.820   1.916   4.843
 1208PW      WM 3583   4.996   1.799   4.718
 1209PW       W 3584   2.305   6.245   4.903
 1209PW      WP 3585   2.171   6.223   4.869
 1209PW      WM 3586   2.322   6.381   4.875
 1210PW       W 3587   2.475   2.201   0.062
 1210PW      WP 3588   2.613   2.199   0.088
 1210PW      WM 3589   2.421   2.087   0.001
 1211PW       W 3590   0.721   4.378   0.403
 1211PW      WP 3591   0.601   4.440   0.440
 1211PW      WM 3592   0.730   4.280   0.503
 1212PW       W 3593   4.506   0.862   0.638
 1212PW      WP 3594   4.379   0.899   0.686
 1212PW      WM 3595   4.631   0.868   0.700
 1213PW       W 3596   5.282   1.680   2.009
 1213PW      WP 3597   5.380   1.600   1.951
 1213PW      WM 3598   5.280   1.817   1.980
 1214PW       W 3599   3.543   1.657   5.781
 1214PW      WP 3600   3.560   1.791   5.744
 1214PW      WM 3601   3.410   1.651   5.736
 1215PW       W 3602   0.839   4.216   2.126
 1215PW      WP 3603   0.938   4.285   2.056
 1215PW      WM 3604   0.855   4.271   2.254
 1216PW       W 3605   1.651   1.737   5.570
 1216PW      WP 3606   1.660   1.781   5.702
 1216PW      WM 3607   1.533   1.734   5.645
 1217PW       W 3608   4.430   0.223   4.208
 1217PW      WP 3609   4.376   0.214   4.337
 1217PW      WM 3610   4.546   0.302   4.199
 1218PW       W 3611   2.486   2.007   3.778
 1218PW      WP 3612   2.427   1.969   3.657
 1218PW      WM 3613   2.541   2.115   3.848
 1219PW       W 3614   4.260   0.730   3.892
 1219PW      WP 3615   4.340   0.622   3.853
 1219PW      WM 3616   4.198   0.719   4.017
 1220PW       W 3617   4.988   0.140   1.787
 1220PW      WP 3618   5.002   0.074   1.910
 1220PW      WM 3619   5.069   0.233   1.853
 1221PW       W 3620   3.108   6.162   3.944
 1221PW      WP 3621   3.104   6.193   3.807
 1221PW      WM 3622   3.064   6.031   3.925
 1222PW       W 3623   1.744   1.839   0.201
 1222PW      WP 3624   1.876   1.802   0.226
 1222PW      WM 3625   1.618   1.854   0.142
 1223PW       W 3626   4.778   5.376   3.528
 1223PW      WP 3627   4.749   5.454   3.415
 1223PW      WM 3628   4.899   5.391   3.597
 1224PW       W 3629   3.637   1.120   0.635
 1224PW      WP 3630   3.637   1.242   0.567
 1224PW      WM 3631   3.740   1.178   0.711
 1225PW       W 3632   4.813   4.625   0.760
 1225PW      WP 3633   4.950   4.651   0.774
 1225PW      WM 3634   4.809   4.598   0.897
 1226PW       W 3635   0.791   0.989   5.298
 1226PW      WP 3636   0.792   0.861   5.353
 1226PW      WM 3637   0.930   0.983   5.290
 1227PW       W 3638   3.828   5.448   2.020
 1227PW      WP 3639   3.780   5.574   2.058
 1227PW      WM 3640   3.821   5.309   2.002
 1228PW       W 3641   4.322   3.617   2.346
 1228PW      WP 3642   4.182   3.609   2.338
 1228PW      WM 3643   4.353   3.729   2.425
 1229PW       W 3644   4.679   6.249   3.612
 1229PW      WP 3645   4.760   6.293   3.717
 1229PW      WM 3646   4.716   6.261   3.477
 1230PW       W 3647   0.831   5.400   3.922
 1230PW      WP 3648   0.721   5.316   3.898
 1230PW      WM 3649   0.894   5.428   4.044
 1231PW       W 3650   4.084   1.800   0.625
 1231PW      WP 3651   4.038   1.911   0.554
 1231PW      WM 3652   4.133   1.884   0.725
 1232PW       W 3653   3.902   0.426   0.291
 1232PW      WP 3654   3.952   0.510   0.391
 1232PW      WM 3655   3.785   0.427   0.366
 1233PW       W 3656   3.850   0.784   3.460
 1233PW      WP 3657   3.747   0.839   3.538
 1233PW      WM 3658   3.890   0.751   3.330
 1234PW       W 3659   2.628   0.179   0.236
 1234PW      WP 3660   2.660   0.224   0.107
 1234PW      WM 3661   2.566   0.210   0.357
 1235PW       W 3662   4.909   6.235   3.164
 1235PW      WP 3663   5.013   6.318   3.209
 1235PW      WM 3664   4.975   6.210   3.043
 1236PW       W 3665   1.178   0.627   1.646
 1236PW      WP 3666   1.220   0.734   1.565
 1236PW      WM 3667   1.316   0.601   1.653
 1237PW       W 3668   0.356   3.207   1.482
 1237PW      WP 3669   0.444   3.315   1.481
 1237PW      WM 3670   0.392   3.105   1.572
 1238PW       W 3671   1.760   0.605   2.079
 1238PW      WP 3672   1.733   0.718   2.001
 1238PW      WM 3673   1.806   0.490   2.013
 1239PW       W 3674   0.954   0.571   4.937
 1239PW      WP 3675   0.878   0.658   4.859
 1239PW      WM 3676   0.892   0.448   4.914
 1240PW       W 3677   0.501   4.227   2.803
 1240PW      WP 3678   0.390   4.240   2.887
 1240PW      WM 3679   0.407   4.249   2.702
 1241PW       W 3680   5.699   4.970   2.528
 1241PW      WP 3681   5.674   4.883   2.422
 1241PW      WM 3682   5.721   5.049   2.414
 1242PW       W 3683   2.212   5.735   4.449
 1242PW      WP 3684   2.286   5.620   4.479
 1242PW      WM 3685   2.073   5.743   4.461
 1243PW       W 3686   3.313   5.199   5.616
 1243PW      WP 3687   3.310   5.235   5.751
 1243PW      WM 3688   3.414   5.107   5.584
 1244PW       W 3689   5.255   4.837   5.527
 1244PW      WP 3690   5.367   4.900   5.473
 1244PW      WM 3691   5.118   4.816   5.550
 1245PW       W 3692   1.883   6.033   0.366
 1245PW      WP 3693   1.780   6.096   0.437
 1245PW      WM 3694   1.910   5.896   0.359
 1246PW       W 3695   3.135   0.896   0.655
 1246PW      WP 3696   3.004   0.945   0.645
 1246PW      WM 3697   3.194   1.023   0.658
 1247PW       W 3698   1.415   3.088   0.169
 1247PW      WP 3699   1.402   3.179   0.275
 1247PW      WM 3700   1.279   3.117   0.151
 1248PW       W 3701   4.443   5.656   2.843
 1248PW      WP 3702   4.317   5.681   2.899
 1248PW      WM 3703   4.442   5.781   2.780
 1249PW       W 3704   5.507   5.152   1.193
 1249PW      WP 3705   5.398   5.084   1.249
 1249PW      WM 3706   5.632   5.134   1.252
 1250PW       W 3707   4.939   0.157   2.283
 1250PW      WP 3708   4.832   0.068   2.267
 1250PW      WM 3709   5.020   0.063   2.219
 1251PW       W 3710   4.091   2.566   3.414
 1251PW      WP 3711   4.004   2.469   3.465
 1251PW      WM 3712   4.035   2.694   3.402
 1252PW       W 3713   1.859   5.635   4.050
 1252PW      WP 3714   1.791   5.705   4.150
 1252PW      WM 3715   1.822   5.591   3.922
 1253PW       W 3716   0.211   2.866   0.884
 1253PW      WP 3717   0.144   2.941   0.982
 1253PW      WM 3718   0.180   2.880   0.749
 1254PW       W 3719   4.652   1.049   5.265
 1254PW      WP 3720   4.773   0.981   5.253
 1254PW      WM 3721   4.627   1.072   5.129
 1255PW       W 3722   5.143   3.081   3.823
 1255PW      WP 3723   5.181   2.996   3.718
 1255PW      WM 3724   5.111   3.178   3.919
 1256PW       W 3725   0.881   0.248   2.376
 1256PW      WP 3726   0.794   0.148   2.333
 1256PW      WM 3727   0.915   0.363   2.302
 1257PW       W 3728   5.454   3.946   5.119
 1257PW      WP 3729   5.382   4.051   5.061
 1257PW      WM 3730   5.412   3.886   5.238
 1258PW       W 3731   4.712   5.854   0.259
 1258PW      WP 3732   4.759   5.941   0.160
 1258PW      WM 3733   4.797   5.885   0.365
 1259PW       W 3734   4.324   6.346   0.557
 1259PW      WP 3735   4.449   6.411   0.561
 1259PW      WM 3736   4.381   6.236   0.493
 1260PW       W 3737   3.787   3.988   0.024
 1260PW      WP 3738   3.726   3.962  -0.099
 1260PW      WM 3739   3.915   3.967  -0.030
 1261PW       W 3740   3.731   0.616   0.686
 1261PW      WP 3741   3.607   0.629   0.623
 1261PW      WM 3742   3.800   0.730   0.730
 1262PW       W 3743   0.687   6.267   0.983
 1262PW      WP 3744   0.721   6.157   1.062
 1262PW      WM 3745   0.626   6.385   0.936
 1263PW       W 3746   3.354   4.362   3.877
 1263PW      WP 3747   3.384   4.373   4.013
 1263PW      WM 3748   3.378   4.473   3.796
 1264PW       W 3749   5.319   4.788   3.026
 1264PW      WP 3750   5.223   4.850   2.945
 1264PW      WM 3751   5.287   4.747   3.156
 1265PW       W 3752   4.133   2.023   3.814
 1265PW      WP 3753   4.091   2.141   3.750
 1265PW      WM 3754   4.164   2.127   3.902
 1266PW       W 3755   1.537   0.108   3.046
 1266PW      WP 3756   1.486  -0.017   3.081
 1266PW      WM 3757   1.498   0.167   2.924
 1267PW       W 3758   4.369   4.256   4.448
 1267PW      WP 3759   4.507   4.271   4.462
 1267PW      WM 3760   4.325   4.300   4.323
 1268PW       W 3761   1.264   3.855   1.872
 1268PW      WP 3762   1.274   3.857   2.011
 1268PW      WM 3763   1.380   3.812   1.807
 1269PW       W 3764   4.477   5.004   3.232
 1269PW      WP 3765   4.614   5.011   3.205
 1269PW      WM 3766   4.463   5.052   3.101
 1270PW       W 3767   5.280   2.096   4.420
 1270PW      WP 3768   5.403   2.057   4.476
 1270PW      WM 3769   5.333   1.970   4.389
 1271PW       W 3770   5.504   5.589   5.681
 1271PW      WP 3771   5.417   5.606   5.789
 1271PW      WM 3772   5.383   5.615   5.616
 1272PW       W 3773   4.879   4.685   2.953
 1272PW      WP 3774   4.873   4.547   2.931
 1272PW      WM 3775   4.868   4.766   3.067
 1273PW       W 3776   3.582   0.816   2.095
 1273PW      WP 3777   3.575   0.858   2.228
 1273PW      WM 3778   3.632   0.692   2.055
 1274PW       W 3779   4.328   5.347   0.586
 1274PW      WP 3780   4.199   5.315   0.630
 1274PW      WM 3781   4.306   5.238   0.502
 1275PW       W 3782   3.480   4.020   1.019
 1275PW      WP 3783   3.460   4.042   1.156
 1275PW      WM 3784   3.373   4.100   1.061
 1276PW       W 3785   5.205   5.925   0.471
 1276PW      WP 3786   5.069   5.910   0.502
 1276PW      WM 3787   5.206   5.833   0.366
 1277PW       W 3788   2.290   5.752   0.967
 1277PW      WP 3789   2.251   5.859   0.884
 1277PW      WM 3790   2.277   5.625   1.022
 1278PW       W 3791   2.817   3.422   0.402
 1278PW      WP 3792   2.922   3.488   0.337
 1278PW      WM 3793   2.733   3.318   0.359
 1279PW       W 3794   4.737   3.921   5.011
 1279PW      WP 3795   4.823   3.957   5.117
 1279PW      WM 3796   4.641   3.822   5.037
 1280PW       W 3797   1.727   1.970   5.090
 1280PW      WP 3798   1.789   1.906   4.982
 1280PW      WM 3799   1.825   1.965   5.190
 1281PW       W 3800   0.220   2.550   4.131
 1281PW      WP 3801   0.352   2.537   4.176
 1281PW      WM 3802   0.091   2.508   4.096
 1282PW       W 3803   2.246   2.908   3.289
 1282PW      WP 3804   2.309   3.033   3.297
 1282PW      WM 3805   2.141   2.958   3.367
 1283PW       W 3806   3.561   4.357   5.158
 1283PW      WP 3807   3.502   4.481   5.189
 1283PW      WM 3808   3.617   4.282   5.054
 1284PW       W 3809   5.703   3.666   2.507
 1284PW      WP 3810   5.682   3.788   2.441
 1284PW      WM 3811   5.714   3.537   2.455
 1285PW       W 3812   3.255   3.610   0.335
 1285PW      WP 3813   3.308   3.739   0.339
 1285PW      WM 3814   3.139   3.619   0.413
 1286PW       W 3815   2.588   3.983   0.586
 1286PW      WP 3816   2.572   3.972   0.724
 1286PW      WM 3817   2.578   3.955   0.448
 1287PW       W 3818   0.258   2.961   3.827
 1287PW      WP 3819   0.353   3.063   3.841
 1287PW      WM 3820   0.392   2.925   3.846
 1288PW       W 3821   5.247   2.471   4.014
 1288PW      WP 3822   5.217   2.530   3.891
 1288PW      WM 3823   5.113   2.430   4.013
 1289PW       W 3824   0.788   4.888   3.777
 1289PW      WP 3825   0.749   4.755   3.796
 1289PW      WM 3826   0.778   4.910   3.639
 1290PW       W 3827   3.202   1.758   1.137
 1290PW      WP 3828   3.164   1.623   1.149
 1290PW      WM 3829   3.201   1.791   1.001
 1291PW       W 3830   3.475   4.520   2.384
 1291PW      WP 3831   3.462   4.658   2.404
 1291PW      WM 3832   3.479   4.434   2.495
 1292PW       W 3833   3.365   4.539   0.443
 1292PW      WP 3834   3.242   4.601   0.468
 1292PW      WM 3835   3.493   4.548   0.500
 1293PW       W 3836   0.186   2.620   0.018
 1293PW      WP 3837   0.086   2.524   0.040
 1293PW      WM 3838   0.083   2.712   0.039
 1294PW       W 3839   1.956   5.034   3.797
 1294PW      WP 3840   1.967   4.918   3.719
 1294PW      WM 3841   2.005   5.080   3.674
 1295PW       W 3842   3.655   2.837   3.695
 1295PW      WP 3843   3.615   2.780   3.573
 1295PW      WM 3844   3.622   2.806   3.828
 1296PW       W 3845   4.048   3.237   2.023
 1296PW      WP 3846   3.962   3.128   2.010
 1296PW      WM 3847   4.041   3.358   1.953
 1297PW       W 3848   2.346   2.013   4.688
 1297PW      WP 3849   2.280   1.955   4.797
 1297PW      WM 3850   2.327   2.152   4.688
 1298PW       W 3851   5.413   3.851   1.690
 1298PW      WP 3852   5.541   3.810   1.729
 1298PW      WM 3853   5.413   3.986   1.728
 1299PW       W 3854   5.404   2.747   0.912
 1299PW      WP 3855   5.519   2.750   0.991
 1299PW      WM 3856   5.450   2.871   0.868
 1300PW       W 3857   2.494   3.510   0.784
 1300PW      WP 3858   2.473   3.383   0.840
 1300PW      WM 3859   2.469   3.530   0.648
 1301PW       W 3860   4.514   3.251   5.365
 1301PW      WP 3861   4.637   3.319   5.369
 1301PW      WM 3862   4.481   3.231   5.499
 1302PW       W 3863   1.178   2.296   0.616
 1302PW      WP 3864   1.146   2.311   0.752
 1302PW      WM 3865   1.172   2.390   0.512
 1303PW       W 3866   1.753   1.340   0.039
 1303PW      WP 3867   1.686   1.245  -0.040
 1303PW      WM 3868   1.859   1.354  -0.051
 1304PW       W 3869   4.109   4.290   3.511
 1304PW      WP 3870   4.033   4.189   3.449
 1304PW      WM 3871   4.097   4.321   3.375
 1305PW       W 3872   2.782   2.431   5.656
 1305PW      WP 3873   2.732   2.528   5.743
 1305PW      WM 3874   2.831   2.536   5.578
 1306PW       W 3875   1.235   6.333   2.599
 1306PW      WP 3876   1.211   6.240   2.701
 1306PW      WM 3877   1.280   6.443   2.674
 1307PW       W 3878   0.576   3.928   3.832
 1307PW      WP 3879   0.699   3.877   3.878
 1307PW      WM 3880   0.595   3.934   3.971
 1308PW       W 3881   1.870   1.289   5.523
 1308PW      WP 3882   1.822   1.158   5.518
 1308PW      WM 3883   1.933   1.165   5.532
 1309PW       W 3884   3.605   5.381   2.503
 1309PW      WP 3885   3.546   5.287   2.589
 1309PW      WM 3886   3.561   5.287   2.408
 1310PW       W 3887   1.206   1.871   0.324
 1310PW      WP 3888   1.195   1.800   0.204
 1310PW      WM 3889   1.170   2.002   0.290
 1311PW       W 3890   5.478   4.394   0.040
 1311PW      WP 3891   5.567   4.429   0.142
 1311PW      WM 3892   5.342   4.425   0.046
 1312PW       W 3893   0.655   6.363   3.549
 1312PW      WP 3894   0.786   6.317   3.527
 1312PW      WM 3895   0.751   6.361   3.651
 1313PW       W 3896   4.786   2.699   3.765
 1313PW      WP 3897   4.668   2.769   3.737
 1313PW      WM 3898   4.905   2.767   3.737
 1314PW       W 3899   2.846   5.302   2.158
 1314PW      WP 3900   2.935   5.406   2.186
 1314PW      WM 3901   2.759   5.285   2.050
 1315PW       W 3902   3.017   1.414   1.500
 1315PW      WP 3903   3.069   1.435   1.628
 1315PW      WM 3904   3.024   1.498   1.389
 1316PW       W 3905   2.373   1.780   2.540
 1316PW      WP 3906   2.353   1.915   2.507
 1316PW      WM 3907   2.322   1.656   2.502
 1317PW       W 3908   3.140   3.889   5.881
 1317PW      WP 3909   3.080   3.849   5.761
 1317PW      WM 3910   3.130   3.813   5.998
 1318PW       W 3911   0.930   2.920   2.141
 1318PW      WP 3912   1.041   3.002   2.162
 1318PW      WM 3913   0.844   2.831   2.207
 1319PW       W 3914   0.950   2.299   0.068
 1319PW      WP 3915   0.885   2.419   0.037
 1319PW      WM 3916   0.835   2.233   0.025
 1320PW       W 3917   2.893   3.001   3.406
 1320PW      WP 3918   2.792   3.098   3.408
 1320PW      WM 3919   2.787   2.915   3.437
 1321PW       W 3920   3.787   5.093   0.532
 1321PW      WP 3921   3.884   5.006   0.583
 1321PW      WM 3922   3.817   5.179   0.638
 1322PW       W 3923   2.104   2.903   0.669
 1322PW      WP 3924   2.012   2.820   0.604
 1322PW      WM 3925   2.094   3.005   0.573
 1323PW       W 3926   2.549   2.085   0.983
 1323PW      WP 3927   2.647   2.185   0.975
 1323PW      WM 3928   2.664   2.017   0.942
 1324PW       W 3929   5.425   1.182   0.259
 1324PW      WP 3930   5.334   1.102   0.329
 1324PW      WM 3931   5.440   1.088   0.156
 1325PW       W 3932   1.664   3.075   4.202
 1325PW      WP 3933   1.581   3.034   4.307
 1325PW      WM 3934   1.661   2.973   4.106
 1326PW       W 3935   0.135   2.138   4.577
 1326PW      WP 3936   0.273   2.122   4.568
 1326PW      WM 3937   0.025   2.223   4.557
 1327PW       W 3938   3.161   3.266   2.285
 1327PW      WP 3939   3.054   3.354   2.303
 1327PW      WM 3940   3.193   3.189   2.398
 1328PW       W 3941   0.015   4.519   2.190
 1328PW      WP 3942   0.063   4.444   2.082
 1328PW      WM 3943  -0.107   4.460   2.228
 1329PW       W 3944   3.683   2.594   5.582
 1329PW      WP 3945   3.696   2.503   5.477
 1329PW      WM 3946   3.770   2.703   5.601
 1330PW       W 3947   0.472   3.600   2.204
 1330PW      WP 3948   0.577   3.507   2.198
 1330PW      WM 3949   0.394   3.698   2.142
 1331PW       W 3950   5.623   4.921   4.808
 1331PW      WP 3951   5.515   4.960   4.888
 1331PW      WM 3952   5.664   4.797   4.858
 1332PW       W 3953   0.099   1.496   2.228
 1332PW      WP 3954   0.074   1.483   2.365
 1332PW      WM 3955   0.217   1.508   2.154
 1333PW       W 3956   0.981   2.316   1.963
 1333PW      WP 3957   0.848   2.361   1.960
 1333PW      WM 3958   1.067   2.424   1.942
 1334PW       W 3959   0.611   5.514   1.663
 1334PW      WP 3960   0.495   5.590   1.645
 1334PW      WM 3961   0.738   5.455   1.650
 1335PW       W 3962   0.210   3.531   5.655
 1335PW      WP 3963   0.179   3.608   5.542
 1335PW      WM 3964   0.290   3.594   5.751
 1336PW       W 3965   3.044   6.383   2.179
 1336PW      WP 3966   3.114   6.481   2.250
 1336PW      WM 3967   3.010   6.399   2.314
 1337PW       W 3968   0.710   2.762   0.727
 1337PW      WP 3969   0.703   2.640   0.660
 1337PW      WM 3970   0.767   2.860   0.645
 1338PW       W 3971   5.565   2.863   4.049
 1338PW      WP 3972   5.642   2.856   4.166
 1338PW      WM 3973   5.613   2.926   3.934
 1339PW       W 3974   4.619   5.262   5.548
 1339PW      WP 3975   4.709   5.171   5.604
 1339PW      WM 3976   4.620   5.396   5.588
 1340PW       W 3977   4.073   2.360   1.931
 1340PW      WP 3978   4.142   2.238   1.934
 1340PW      WM 3979   4.139   2.480   1.960
 1341PW       W 3980   1.331   5.715   3.414
 1341PW      WP 3981   1.365   5.663   3.539
 1341PW      WM 3982   1.352   5.625   3.309
 1342PW       W 3983   0.983   1.361   4.456
 1342PW      WP 3984   1.009   1.489   4.506
 1342PW      WM 3985   0.853   1.360   4.402
 1343PW       W 3986   0.670   5.860   5.673
 1343PW      WP 3987   0.546   5.797   5.656
 1343PW      WM 3988   0.732   5.741   5.633
 1344PW       W 3989   5.499   0.137   5.274
 1344PW      WP 3990   5.619   0.162   5.207
 1344PW      WM 3991   5.413   0.231   5.332
 1345PW       W 3992   1.946   2.141   3.722
 1345PW      WP 3993   2.069   2.199   3.688
 1345PW      WM 3994   1.933   2.279   3.700
 1346PW       W 3995   1.021   6.283   1.538
 1346PW      WP 3996   1.068   6.399   1.603
 1346PW      WM 3997   1.048   6.199   1.429
 1347PW       W 3998   4.544   0.751   1.315
 1347PW      WP 3999   4.663   0.769   1.243
 1347PW      WM 4000   4.648   0.716   1.403
 1348PW       W 4001   5.046   3.080   1.174
 1348PW      WP 4002   5.186   3.078   1.164
 1348PW      WM 4003   4.962   2.972   1.202
 1349PW       W 4004   0.977   3.509   0.184
 1349PW      WP 4005   0.982   3.370   0.176
 1349PW      WM 4006   0.927   3.639   0.199
 1350PW       W 4007   4.979   2.072   5.741
 1350PW      WP 4008   5.063   2.119   5.843
 1350PW      WM 4009   4.892   2.154   5.668
 1351PW       W 4010   0.758   2.776   3.337
 1351PW      WP 4011   0.897   2.777   3.322
 1351PW      WM 4012   0.705   2.884   3.266
 1352PW       W 4013   1.376   3.974   0.236
 1352PW      WP 4014   1.291   4.068   0.296
 1352PW      WM 4015   1.416   3.850   0.185
 1353PW       W 4016   1.303   3.161   1.574
 1353PW      WP 4017   1.408   3.092   1.634
 1353PW      WM 4018   1.317   3.219   1.448
 1354PW       W 4019   5.279   4.731   1.365
 1354PW      WP 4020   5.334   4.657   1.260
 1354PW      WM 4021   5.259   4.597   1.331
 1355PW       W 4022   1.322   0.425   2.687
 1355PW      WP 4023   1.368   0.358   2.801
 1355PW      WM 4024   1.343   0.369   2.561
 1356PW       W 4025   0.665   5.217   0.084
 1356PW      WP 4026   0.682   5.277  -0.041
 1356PW      WM 4027   0.545   5.179   0.146
 1357PW       W 4028   0.778   2.391   2.952
 1357PW      WP 4029   0.893   2.330   3.004
 1357PW      WM 4030   0.732   2.521   2.926
 1358PW       W 4031   1.208   4.029   4.367
 1358PW      WP 4032   1.257   4.091   4.482
 1358PW      WM 4033   1.131   3.938   4.293
 1359PW       W 4034   1.723   6.048   2.982
 1359PW      WP 4035   1.781   6.165   3.030
 1359PW      WM 4036   1.661   5.975   2.880
 1360PW       W 4037   4.100   4.426   1.610
 1360PW      WP 4038   4.076   4.408   1.473
 1360PW      WM 4039   4.038   4.408   1.734
 1361PW       W 4040   2.301   4.964   2.919
 1361PW      WP 4041   2.187   5.034   2.879
 1361PW      WM 4042   2.322   4.827   2.899
 1362PW       W 4043   2.937   4.858   5.563
 1362PW      WP 4044   2.848   4.845   5.671
 1362PW      WM 4045   3.035   4.766   5.526
 1363PW       W 4046   0.611   5.218   2.876
 1363PW      WP 4047   0.524   5.224   2.766
 1363PW      WM 4048   0.736   5.166   2.839
 1364PW       W 4049   0.362   4.777   3.588
 1364PW      WP 4050   0.375   4.898   3.519
 1364PW      WM 4051   0.495   4.800   3.550
 1365PW       W 4052   3.934   4.205   2.952
 1365PW      WP 4053   3.906   4.242   3.084
 1365PW      WM 4054   3.827   4.293   2.935
 1366PW       W 4055   0.963   1.516   0.488
 1366PW      WP 4056   0.943   1.379   0.508
 1366PW      WM 4057   0.937   1.521   0.625
 1367PW       W 4058   1.420   1.955   4.296
 1367PW      WP 4059   1.409   1.966   4.156
 1367PW      WM 4060   1.317   1.935   4.388
 1368PW       W 4061   2.816   3.384   1.280
 1368PW      WP 4062   2.701   3.464   1.271
 1368PW      WM 4063   2.898   3.306   1.198
 1369PW       W 4064   3.469   0.664   3.056
 1369PW      WP 4065   3.353   0.672   3.135
 1369PW      WM 4066   3.552   0.601   2.963
 1370PW       W 4067   1.530   6.153   5.234
 1370PW      WP 4068   1.392   6.164   5.261
 1370PW      WM 4069   1.580   6.169   5.364
 1371PW       W 4070   1.256   3.157   2.595
 1371PW      WP 4071   1.266   3.252   2.493
 1371PW      WM 4072   1.370   3.106   2.659
 1372PW       W 4073   0.638   0.930   4.784
 1372PW      WP 4074   0.560   0.957   4.897
 1372PW      WM 4075   0.725   0.837   4.841
 1373PW       W 4076   3.762   0.218   3.654
 1373PW      WP 4077   3.657   0.200   3.746
 1373PW      WM 4078   3.695   0.340   3.644
 1374PW       W 4079   2.600   0.491   3.438
 1374PW      WP 4080   2.521   0.469   3.551
 1374PW      WM 4081   2.518   0.514   3.327
 1375PW       W 4082   1.055   0.677   1.069
 1375PW      WP 4083   1.144   0.569   1.072
 1375PW      WM 4084   1.085   0.644   1.201
 1376PW       W 4085   4.839   1.249   1.477
 1376PW      WP 4086   4.922   1.340   1.543
 1376PW      WM 4087   4.759   1.172   1.562
 1377PW       W 4088   2.536   6.187   2.670
 1377PW      WP 4089   2.446   6.278   2.727
 1377PW      WM 4090   2.483   6.079   2.742
 1378PW       W 4091   0.129   4.200   1.648
 1378PW      WP 4092   0.013   4.266   1.690
 1378PW      WM 4093   0.110   4.258   1.522
 1379PW       W 4094   3.720   4.053   1.523
 1379PW      WP 4095   3.653   4.166   1.474
 1379PW      WM 4096   3.676   3.927   1.482
 1380PW       W 4097   5.282   4.423   2.346
 1380PW      WP 4098   5.416   4.462   2.343
 1380PW      WM 4099   5.184   4.388   2.440
 1381PW       W 4100   1.863   4.215   5.026
 1381PW      WP 4101   1.913   4.120   5.115
 1381PW      WM 4102   1.909   4.346   5.005
 1382PW       W 4103   4.199   1.817   2.030
 1382PW      WP 4104   4.267   1.694   2.025
 1382PW      WM 4105   4.282   1.875   2.126
 1383PW       W 4106   0.809   3.376   1.968
 1383PW      WP 4107   0.749   3.275   1.893
 1383PW      WM 4108   0.705   3.413   2.054
 1384PW       W 4109   3.759   1.920   1.084
 1384PW      WP 4110   3.701   2.038   1.034
 1384PW      WM 4111   3.863   1.827   1.091
 1385PW       W 4112   3.824   5.863   1.744
 1385PW      WP 4113   3.890   5.907   1.629
 1385PW      WM 4114   3.910   5.972   1.765
 1386PW       W 4115   1.492   4.452   4.214
 1386PW      WP 4116   1.416   4.513   4.115
 1386PW      WM 4117   1.506   4.537   4.324
 1387PW       W 4118   4.881   3.517   5.431
 1387PW      WP 4119   4.901   3.473   5.563
 1387PW      WM 4120   4.786   3.424   5.389
 1388PW       W 4121   1.220   0.713   5.322
 1388PW      WP 4122   1.356   0.738   5.303
 1388PW      WM 4123   1.133   0.714   5.433
 1389PW       W 4124   4.994   2.474   0.927
 1389PW      WP 4125   4.878   2.396   0.930
 1389PW      WM 4126   5.089   2.457   1.028
 1390PW       W 4127   5.739   2.474   3.731
 1390PW      WP 4128   5.778   2.414   3.852
 1390PW      WM 4129   5.867   2.497   3.681
 1391PW       W 4130   1.184   4.458   5.460
 1391PW      WP 4131   1.085   4.557   5.465
 1391PW      WM 4132   1.110   4.359   5.394
 1392PW       W 4133   3.701   5.345   5.376
 1392PW      WP 4134   3.695   5.251   5.480
 1392PW      WM 4135   3.563   5.359   5.354
 1393PW       W 4136   1.865   1.468   2.411
 1393PW      WP 4137   1.808   1.505   2.288
 1393PW      WM 4138   1.800   1.583   2.458
 1394PW       W 4139   2.114   5.864   3.248
 1394PW      WP 4140   2.159   5.740   3.199
 1394PW      WM 4141   2.179   5.817   3.362
 1395PW       W 4142   4.560   0.022   2.040
 1395PW      WP 4143   4.506  -0.040   1.927
 1395PW      WM 4144   4.689  -0.002   2.091
 1396PW       W 4145   1.558   0.103   4.228
 1396PW      WP 4146   1.680   0.158   4.270
 1396PW      WM 4147   1.612   0.032   4.120
 1397PW       W 4148   2.747   0.494   5.824
 1397PW      WP 4149   2.632   0.572   5.804
 1397PW      WM 4150   2.696   0.393   5.906
 1398PW       W 4151   2.161   2.137   4.165
 1398PW      WP 4152   2.029   2.093   4.148
 1398PW      WM 4153   2.162   2.274   4.193
 1399PW       W 4154   0.883   0.296   1.881
 1399PW      WP 4155   0.978   0.320   1.981
 1399PW      WM 4156   1.013   0.242   1.881
 1400PW       W 4157   1.798   5.933   3.613
 1400PW      WP 4158   1.863   5.889   3.497
 1400PW      WM 4159   1.815   5.813   3.543
 1401PW       W 4160   5.381   3.577   2.111
 1401PW      WP 4161   5.520   3.579   2.127
 1401PW      WM 4162   5.319   3.461   2.158
 1402PW       W 4163   2.018   2.991   3.760
 1402PW      WP 4164   1.894   2.928   3.752
 1402PW      WM 4165   1.934   3.094   3.803
 1403PW       W 4166   3.385   3.668   2.257
 1403PW      WP 4167   3.304   3.721   2.155
 1403PW      WM 4168   3.494   3.724   2.325
 1404PW       W 4169   3.575   6.399   3.180
 1404PW      WP 4170   3.532   6.483   3.077
 1404PW      WM 4171   3.477   6.304   3.146
 1405PW       W 4172   4.527   2.894   0.509
 1405PW      WP 4173   4.581   2.815   0.611
 1405PW      WM 4174   4.546   2.994   0.606
 1406PW       W 4175   5.082   5.146   0.436
 1406PW      WP 4176   5.004   5.262   0.453
 1406PW      WM 4177   5.083   5.179   0.572
 1407PW       W 4178   0.461   3.967   1.910
 1407PW      WP 4179   0.367   3.927   2.006
 1407PW      WM 4180   0.596   3.991   1.881
 1408PW       W 4181   5.542   0.721   5.873
 1408PW      WP 4182   5.578   0.767   6.000
 1408PW      WM 4183   5.651   0.634   5.861
 1409PW       W 4184   0.620   4.719   2.782
 1409PW      WP 4185   0.662   4.603   2.846
 1409PW      WM 4186   0.540   4.629   2.710
 1410PW       W 4187   4.884   0.035   3.972
 1410PW      WP 4188   4.894   0.106   4.092
 1410PW      WM 4189   4.835  -0.011   3.849
 1411PW       W 4190   4.407   0.324   5.703
 1411PW      WP 4191   4.461   0.429   5.628
 1411PW      WM 4192   4.490   0.215   5.729
 1412PW       W 4193   4.024   4.860   4.782
 1412PW      WP 4194   4.122   4.951   4.741
 1412PW      WM 4195   3.958   4.849   4.659
 1413PW       W 4196   0.402   4.731   5.059
 1413PW      WP 4197   0.403   4.871   5.066
 1413PW      WM 4198   0.368   4.786   5.183
 1414PW       W 4199   5.731   1.945   1.957
 1414PW      WP 4200   5.699   1.919   2.090
 1414PW      WM 4201   5.631   1.958   1.861
 1415PW       W 4202   2.283   5.551   2.969
 1415PW      WP 4203   2.286   5.635   2.857
 1415PW      WM 4204   2.204   5.625   3.058
 1416PW       W 4205   0.883   1.149   2.669
 1416PW      WP 4206   0.919   1.239   2.771
 1416PW      WM 4207   0.815   1.035   2.715
 1417PW       W 4208   2.606   4.464   2.100
 1417PW      WP 4209   2.639   4.571   2.184
 1417PW      WM 4210   2.578   4.329   2.077
 1418PW       W 4211   3.625   1.533   4.810
 1418PW      WP 4212   3.741   1.467   4.852
 1418PW      WM 4213   3.721   1.624   4.765
 1419PW       W 4214   4.942   1.882   2.302
 1419PW      WP 4215   4.850   1.860   2.200
 1419PW      WM 4216   5.039   1.981   2.285
 1420PW       W 4217   4.333   5.292   3.755
 1420PW      WP 4218   4.228   5.327   3.840
 1420PW      WM 4219   4.367   5.381   3.652
 1421PW       W 4220   0.318   3.933   0.465
 1421PW      WP 4221   0.334   3.995   0.341
 1421PW      WM 4222   0.271   3.805   0.433
 1422PW       W 4223   1.256   4.723   1.306
 1422PW      WP 4224   1.177   4.834   1.271
 1422PW      WM 4225   1.249   4.587   1.336
 1423PW       W 4226   0.895   3.737   5.508
 1423PW      WP 4227   0.853   3.604   5.525
 1423PW      WM 4228   0.831   3.764   5.387
 1424PW       W 4229   3.866   5.740   3.969
 1424PW      WP 4230   4.000   5.771   3.944
 1424PW      WM 4231   3.760   5.739   3.877
 1425PW       W 4232   4.692   6.063   5.333
 1425PW      WP 4233   4.827   6.038   5.360
 1425PW      WM 4234   4.715   6.147   5.223
 1426PW       W 4235   4.137   5.445   1.645
 1426PW      WP 4236   4.261   5.422   1.704
 1426PW      WM 4237   4.076   5.323   1.676
 1427PW       W 4238   5.459   5.859   2.148
 1427PW      WP 4239   5.401   5.733   2.128
 1427PW      WM 4240   5.516   5.933   2.252
 1428PW       W 4241   2.422   0.810   5.827
 1428PW      WP 4242   2.323   0.908   5.815
 1428PW      WM 4243   2.526   0.725   5.867
 1429PW       W 4244   1.627   2.389   3.121
 1429PW      WP 4245   1.739   2.310   3.151
 1429PW      WM 4246   1.716   2.491   3.085
 1430PW       W 4247   4.736   5.097   4.707
 1430PW      WP 4248   4.760   5.216   4.637
 1430PW      WM 4249   4.810   5.131   4.822
 1431PW       W 4250   1.554   6.372   3.745
 1431PW      WP 4251   1.448   6.284   3.775
 1431PW      WM 4252   1.687   6.331   3.756
 1432PW       W 4253   0.526   4.650   2.322
 1432PW      WP 4254   0.466   4.646   2.448
 1432PW      WM 4255   0.629   4.672   2.414
 1433PW       W 4256   3.901   4.392   4.727
 1433PW      WP 4257   4.004   4.324   4.661
 1433PW      WM 4258   3.881   4.310   4.616
 1434PW       W 4259   1.691   2.983   1.867
 1434PW      WP 4260   1.825   2.943   1.877
 1434PW      WM 4261   1.578   3.062   1.845
 1435PW       W 4262   3.548   4.774   5.521
 1435PW      WP 4263   3.435   4.844   5.564
 1435PW      WM 4264   3.621   4.677   5.591
 1436PW       W 4265   4.249   5.805   3.633
 1436PW      WP 4266   4.271   5.936   3.678
 1436PW      WM 4267   4.273   5.726   3.520
 1437PW       W 4268   1.783   2.046   1.696
 1437PW      WP 4269   1.872   2.140   1.750
 1437PW      WM 4270   1.686   1.946   1.708
 1438PW       W 4271   5.107   5.862   5.515
 1438PW      WP 4272   5.232   5.918   5.538
 1438PW      WM 4273   4.998   5.937   5.471
 1439PW       W 4274   0.768   5.024   4.270
 1439PW      WP 4275   0.650   5.085   4.314
 1439PW      WM 4276   0.836   4.908   4.232
 1440PW       W 4277   2.145   4.348   4.520
 1440PW      WP 4278   2.149   4.254   4.624
 1440PW      WM 4279   2.248   4.292   4.597
 1441PW       W 4280   3.068   1.881   2.888
 1441PW      WP 4281   3.195   1.937   2.901
 1441PW      WM 4282   2.989   1.937   2.786
 1442PW       W 4283   4.384   3.051   2.362
 1442PW      WP 4284   4.407   2.917   2.398
 1442PW      WM 4285   4.249   3.016   2.361
 1443PW       W 4286   5.059   5.004   4.339
 1443PW      WP 4287   5.052   4.995   4.199
 1443PW      WM 4288   5.072   5.119   4.419
 1444PW       W 4289   4.766   2.433   4.302
 1444PW      WP 4290   4.790   2.528   4.402
 1444PW      WM 4291   4.713   2.312   4.253
 1445PW       W 4292   5.305   1.054   2.643
 1445PW      WP 4293   5.183   1.051   2.575
 1445PW      WM 4294   5.315   1.147   2.748
 1446PW       W 4295   5.403   4.224   4.435
 1446PW      WP 4296   5.433   4.288   4.314
 1446PW      WM 4297   5.442   4.275   4.559
 1447PW       W 4298   1.856   0.879   5.869
 1447PW      WP 4299   1.781   0.788   5.945
 1447PW      WM 4300   1.804   0.918   5.745
 1448PW       W 4301   0.763   0.511   5.383
 1448PW      WP 4302   0.846   0.410   5.334
 1448PW      WM 4303   0.788   0.640   5.432
 1449PW       W 4304   5.027   3.980   5.369
 1449PW      WP 4305   5.014   4.119   5.383
 1449PW      WM 4306   4.962   4.014   5.250
 1450PW       W 4307   5.488   2.879   3.048
 1450PW      WP 4308   5.386   2.975   3.036
 1450PW      WM 4309   5.435   2.886   2.918
 1451PW       W 4310   3.668   6.298   2.028
 1451PW      WP 4311   3.563   6.273   1.938
 1451PW      WM 4312   3.684   6.174   2.091
 1452PW       W 4313   3.800   4.354   5.589
 1452PW      WP 4314   3.707   4.454   5.620
 1452PW      WM 4315   3.708   4.249   5.593
 1453PW       W 4316   5.390   0.527   1.458
 1453PW      WP 4317   5.487   0.427   1.463
 1453PW      WM 4318   5.279   0.524   1.372
 1454PW       W 4319   0.103   0.110   3.486
 1454PW      WP 4320   0.211   0.043   3.428
 1454PW      WM 4321   0.038   0.029   3.580
 1455PW       W 4322   4.092   4.651   3.112
 1455PW      WP 4323   4.217   4.599   3.073
 1455PW      WM 4324   4.050   4.772   3.056
 1456PW       W 4325   2.521   2.636   1.737
 1456PW      WP 4326   2.540   2.772   1.760
 1456PW      WM 4327   2.497   2.572   1.860
 1457PW       W 4328   5.273   5.678   3.770
 1457PW      WP 4329   5.195   5.725   3.663
 1457PW      WM 4330   5.399   5.624   3.797
 1458PW       W 4331   5.314   1.495   5.200
 1458PW      WP 4332   5.226   1.429   5.113
 1458PW      WM 4333   5.390   1.545   5.306
 1459PW       W 4334   0.853   0.564   3.971
 1459PW      WP 4335   0.862   0.438   4.030
 1459PW      WM 4336   0.962   0.606   4.049
 1460PW       W 4337   4.847   4.222   2.534
 1460PW      WP 4338   4.942   4.323   2.512
 1460PW      WM 4339   4.814   4.098   2.480
 1461PW       W 4340   2.620   4.524   2.551
 1461PW      WP 4341   2.567   4.629   2.626
 1461PW      WM 4342   2.629   4.390   2.592
 1462PW       W 4343   4.904   3.507   2.227
 1462PW      WP 4344   4.977   3.424   2.142
 1462PW      WM 4345   4.906   3.454   2.357
 1463PW       W 4346   5.564   4.443   0.753
 1463PW      WP 4347   5.430   4.421   0.721
 1463PW      WM 4348   5.700   4.408   0.746
 1464PW       W 4349   2.792   5.399   0.702
 1464PW      WP 4350   2.732   5.379   0.826
 1464PW      WM 4351   2.749   5.305   0.607
 1465PW       W 4352   1.947   3.425   5.329
 1465PW      WP 4353   1.844   3.394   5.418
 1465PW      WM 4354   2.040   3.341   5.391
 1466PW       W 4355   2.197   6.264   4.405
 1466PW      WP 4356   2.073   6.326   4.385
 1466PW      WM 4357   2.254   6.392   4.399
 1467PW       W 4358   2.929   2.392   1.692
 1467PW      WP 4359   3.029   2.484   1.657
 1467PW      WM 4360   2.904   2.278   1.615
 1468PW       W 4361   5.324   1.693   0.550
 1468PW      WP 4362   5.312   1.602   0.443
 1468PW      WM 4363   5.248   1.731   0.661
 1469PW       W 4364   5.552   0.777   2.273
 1469PW      WP 4365   5.455   0.690   2.324
 1469PW      WM 4366   5.597   0.675   2.188
 1470PW       W 4367   5.170   1.060   1.181
 1470PW      WP 4368   5.064   0.985   1.130
 1470PW      WM 4369   5.279   1.061   1.269
 1471PW       W 4370   2.746   0.911   2.863
 1471PW      WP 4371   2.806   0.979   2.969
 1471PW      WM 4372   2.852   0.904   2.771
 1472PW       W 4373   1.746   1.868   3.280
 1472PW      WP 4374   1.790   1.782   3.179
 1472PW      WM 4375   1.636   1.864   3.366
 1473PW       W 4376   4.941   1.939   0.726
 1473PW      WP 4377   5.051   1.851   0.723
 1473PW      WM 4378   4.931   1.965   0.589
 1474PW       W 4379   2.733   5.342   3.661
 1474PW      WP 4380   2.824   5.404   3.574
 1474PW      WM 4381   2.705   5.208   3.633
 1475PW       W 4382   3.232   0.462   1.361
 1475PW      WP 4383   3.161   0.578   1.331
 1475PW      WM 4384   3.206   0.383   1.473
 1476PW       W 4385   5.429   5.265   4.163
 1476PW      WP 4386   5.519   5.352   4.101
 1476PW      WM 4387   5.329   5.322   4.243
 1477PW       W 4388   0.340   0.484   2.261
 1477PW      WP 4389   0.302   0.618   2.244
 1477PW      WM 4390   0.441   0.404   2.316
 1478PW       W 4391   1.555   5.382   4.451
 1478PW      WP 4392   1.573   5.257   4.391
 1478PW      WM 4393   1.661   5.294   4.479
 1479PW       W 4394   1.443   6.042   1.554
 1479PW      WP 4395   1.581   6.030   1.574
 1479PW      WM 4396   1.508   6.131   1.468
 1480PW       W 4397   2.694   2.961   5.784
 1480PW      WP 4398   2.717   2.983   5.921
 1480PW      WM 4399   2.823   2.912   5.807
 1481PW       W 4400   2.231   1.616   4.410
 1481PW      WP 4401   2.275   1.551   4.294
 1481PW      WM 4402   2.120   1.656   4.334
 1482PW       W 4403   2.323   4.872   2.305
 1482PW      WP 4404   2.261   4.984   2.248
 1482PW      WM 4405   2.323   4.748   2.238
 1483PW       W 4406   4.807   1.836   1.738
 1483PW      WP 4407   4.855   1.918   1.635
 1483PW      WM 4408   4.821   1.726   1.653
 1484PW       W 4409   3.400   4.065   2.566
 1484PW      WP 4410   3.432   4.183   2.497
 1484PW      WM 4411   3.286   4.096   2.491
 1485PW       W 4412   5.593   2.070   4.008
 1485PW      WP 4413   5.720   2.026   4.046
 1485PW      WM 4414   5.588   2.136   3.885
 1486PW       W 4415   4.598   1.487   4.441
 1486PW      WP 4416   4.603   1.391   4.542
 1486PW      WM 4417   4.465   1.444   4.439
 1487PW       W 4418   4.809   6.262   0.524
 1487PW      WP 4419   4.771   6.137   0.573
 1487PW      WM 4420   4.867   6.149   0.465
 1488PW       W 4421   5.475   3.861   5.562
 1488PW      WP 4422   5.458   3.878   5.424
 1488PW      WM 4423   5.373   3.855   5.657
 1489PW       W 4424   3.583   4.508   2.850
 1489PW      WP 4425   3.660   4.401   2.899
 1489PW      WM 4426   3.555   4.570   2.972
 1490PW       W 4427   5.208   2.623   0.386
 1490PW      WP 4428   5.069   2.622   0.407
 1490PW      WM 4429   5.228   2.741   0.314
 1491PW       W 4430   4.862   4.150   4.353
 1491PW      WP 4431   4.921   4.029   4.319
 1491PW      WM 4432   4.753   4.193   4.430
 1492PW       W 4433   1.868   1.079   0.420
 1492PW      WP 4434   1.761   1.081   0.510
 1492PW      WM 4435   1.771   1.154   0.352
 1493PW       W 4436   0.122   2.878   4.687
 1493PW      WP 4437   0.049   2.996   4.711
 1493PW      WM 4438   0.184   2.937   4.576
 1494PW       W 4439   3.902   3.556   5.291
 1494PW      WP 4440   3.879   3.662   5.379
 1494PW      WM 4441   3.987   3.454   5.335
 1495PW       W 4442   5.111   0.612   2.452
 1495PW      WP 4443   5.017   0.633   2.554
 1495PW      WM 4444   5.167   0.483   2.456
 1496PW       W 4445   0.024   1.939   0.303
 1496PW      WP 4446   0.122   1.940   0.403
 1496PW      WM 4447   0.028   1.839   0.401
 1497PW       W 4448   4.331   1.362   2.006
 1497PW      WP 4449   4.469   1.347   1.989
 1497PW      WM 4450   4.313   1.500   1.992
 1498PW       W 4451   1.553   5.924   2.533
 1498PW      WP 4452   1.539   5.986   2.658
 1498PW      WM 4453   1.561   6.046   2.464
 1499PW       W 4454   5.040   4.367   1.757
 1499PW      WP 4455   4.916   4.366   1.692
 1499PW      WM 4456   5.156   4.291   1.770
 1500PW       W 4457   0.212   1.753   4.042
 1500PW      WP 4458   0.308   1.835   3.981
 1500PW      WM 4459   0.089   1.765   4.107
 1501PW       W 4460   3.884   5.071   3.915
 1501PW      WP 4461   3.838   4.938   3.920
 1501PW      WM 4462   3.911   5.006   3.794
 1502PW       W 4463   5.200   3.236   1.853
 1502PW      WP 4464   5.226   3.345   1.769
 1502PW      WM 4465   5.060   3.237   1.865
 1503PW       W 4466   1.666   5.122   5.333
 1503PW      WP 4467   1.724   5.134   5.206
 1503PW      WM 4468   1.788   5.134   5.400
 1504PW       W 4469   0.953   5.178   1.661
 1504PW      WP 4470   0.875   5.294   1.648
 1504PW      WM 4471   1.070   5.152   1.733
 1505PW       W 4472   4.549   2.281   3.870
 1505PW      WP 4473   4.562   2.181   3.968
 1505PW      WM 4474   4.485   2.353   3.769
 1506PW       W 4475   1.518   5.493   5.152
 1506PW      WP 4476   1.425   5.422   5.075
 1506PW      WM 4477   1.509   5.538   5.284
 1507PW       W 4478   4.319   1.588   0.222
 1507PW      WP 4479   4.337   1.686   0.123
 1507PW      WM 4480   4.378   1.462   0.205
 1508PW       W 4481   2.404   3.822   5.178
 1508PW      WP 4482   2.279   3.795   5.121
 1508PW      WM 4483   2.492   3.874   5.081
 1509PW       W 4484   4.481   2.880   4.215
 1509PW      WP 4485   4.561   2.974   4.148
 1509PW      WM 4486   4.517   2.905   4.348
 1510PW       W 4487   0.882   3.464   2.736
 1510PW      WP 4488   0.793   3.357   2.753
 1510PW      WM 4489   0.847   3.563   2.830
 1511PW       W 4490   5.484   1.238   0.769
 1511PW      WP 4491   5.488   1.116   0.701
 1511PW      WM 4492   5.368   1.269   0.841
 1512PW       W 4493   5.083   1.402   2.890
 1512PW      WP 4494   5.151   1.281   2.878
 1512PW      WM 4495   4.983   1.341   2.966
 1513PW       W 4496   5.412   1.081   1.685
 1513PW      WP 4497   5.550   1.073   1.669
 1513PW      WM 4498   5.492   0.971   1.651
 1514PW       W 4499   3.935   0.421   3.169
 1514PW      WP 4500   3.948   0.525   3.262
 1514PW      WM 4501   3.914   0.296   3.227
 1515PW       W 4502   4.223   4.667   0.449
 1515PW      WP 4503   4.110   4.630   0.522
 1515PW      WM 4504   4.288   4.550   0.409
 1516PW       W 4505   5.460   5.663   2.802
 1516PW      WP 4506   5.503   5.776   2.731
 1516PW      WM 4507   5.418   5.583   2.908
 1517PW       W 4508   5.489   4.372   1.836
 1517PW      WP 4509   5.373   4.441   1.872
 1517PW      WM 4510   5.608   4.373   1.910
 1518PW       W 4511   4.973   2.609   5.123
 1518PW      WP 4512   5.058   2.608   5.011
 1518PW      WM 4513   4.889   2.512   5.066
 1519PW       W 4514   4.676   1.218   5.747
 1519PW      WP 4515   4.744   1.148   5.646
 1519PW      WM 4516   4.698   1.139   5.860
 1520PW       W 4517   0.368   0.275   5.678
 1520PW      WP 4518   0.470   0.224   5.759
 1520PW      WM 4519   0.337   0.411   5.660
 1521PW       W 4520   0.183   5.506   1.990
 1521PW      WP 4521   0.278   5.475   2.087
 1521PW      WM 4522   0.291   5.575   2.045
 1522PW       W 4523   1.033   3.552   5.053
 1522PW      WP 4524   0.922   3.467   5.044
 1522PW      WM 4525   1.158   3.525   5.110
 1523PW       W 4526   5.221   5.236   1.642
 1523PW      WP 4527   5.138   5.123   1.644
 1523PW      WM 4528   5.262   5.273   1.771
 1524PW       W 4529   0.614   0.596   0.509
 1524PW      WP 4530   0.722   0.615   0.422
 1524PW      WM 4531   0.571   0.670   0.619
 1525PW       W 4532   3.010   0.598   3.139
 1525PW      WP 4533   2.884   0.541   3.163
 1525PW      WM 4534   3.149   0.614   3.142
 1526PW       W 4535   4.777   0.585   2.057
 1526PW      WP 4536   4.734   0.617   1.928
 1526PW      WM 4537   4.872   0.681   2.020
 1527PW       W 4538   0.889   1.787   5.906
 1527PW      WP 4539   0.933   1.918   5.885
 1527PW      WM 4540   0.751   1.777   5.925
 1528PW       W 4541   3.000   0.972   1.334
 1528PW      WP 4542   3.072   1.045   1.238
 1528PW      WM 4543   3.125   0.985   1.397
 1529PW       W 4544   3.849   5.746   1.263
 1529PW      WP 4545   3.941   5.813   1.182
 1529PW      WM 4546   3.919   5.809   1.366
 1530PW       W 4547   3.364   2.364   4.465
 1530PW      WP 4548   3.440   2.269   4.533
 1530PW      WM 4549   3.299   2.263   4.393
 1531PW       W 4550   1.372   5.128   1.032
 1531PW      WP 4551   1.415   5.237   0.954
 1531PW      WM 4552   1.445   5.018   0.985
 1532PW       W 4553   5.697   5.933   3.709
 1532PW      WP 4554   5.695   5.824   3.621
 1532PW      WM 4555   5.822   5.975   3.756
 1533PW       W 4556   0.296   6.007   3.361
 1533PW      WP 4557   0.427   6.037   3.320
 1533PW      WM 4558   0.191   5.994   3.269
 1534PW       W 4559   1.249   5.659   5.667
 1534PW      WP 4560   1.256   5.764   5.758
 1534PW      WM 4561   1.327   5.552   5.713
 1535PW       W 4562   3.109   0.225   0.080
 1535PW      WP 4563   3.108   0.301  -0.038
 1535PW      WM 4564   3.211   0.319   0.064
 1536PW       W 4565   5.090   0.609   4.982
 1536PW      WP 4566   5.106   0.683   5.100
 1536PW      WM 4567   5.168   0.535   4.892
 1537PW       W 4568   3.810   3.585   0.331
 1537PW      WP 4569   3.794   3.702   0.406
 1537PW      WM 4570   3.933   3.519   0.328
 1538PW       W 4571   2.491   2.581   1.220
 1538PW      WP 4572   2.404   2.690   1.224
 1538PW      WM 4573   2.553   2.567   1.095
 1539PW       W 4574   0.631   2.351   5.556
 1539PW      WP 4575   0.728   2.370   5.655
 1539PW      WM 4576   0.569   2.245   5.623
 1540PW       W 4577   0.491   1.286   5.624
 1540PW      WP 4578   0.359   1.249   5.654
 1540PW      WM 4579   0.425   1.341   5.735
 1541PW       W 4580   5.112   6.377   5.493
 1541PW      WP 4581   5.199   6.345   5.598
 1541PW      WM 4582   4.986   6.374   5.554
 1542PW       W 4583   5.311   1.685   0.080
 1542PW      WP 4584   5.331   1.731  -0.050
 1542PW      WM 4585   5.189   1.660   0.144
 1543PW       W 4586   0.957   1.901   2.226
 1543PW      WP 4587   1.035   1.838   2.323
 1543PW      WM 4588   0.834   1.936   2.168
 1544PW       W 4589   2.796   0.618   0.483
 1544PW      WP 4590   2.669   0.580   0.437
 1544PW      WM 4591   2.760   0.754   0.483
 1545PW       W 4592   0.668   3.172   3.093
 1545PW      WP 4593   0.713   3.048   3.140
 1545PW      WM 4594   0.686   3.232   2.969
 1546PW       W 4595   5.725   4.742   1.613
 1546PW      WP 4596   5.809   4.702   1.717
 1546PW      WM 4597   5.809   4.722   1.503
 1547PW       W 4598   0.065   4.777   3.165
 1547PW      WP 4599   0.027   4.698   3.274
 1547PW      WM 4600   0.106   4.718   3.044
 1548PW       W 4601   1.944   6.117   5.657
 1548PW      WP 4602   1.972   5.980   5.670
 1548PW      WM 4603   2.024   6.226   5.689
 1549PW       W 4604   2.496   1.019   1.256
 1549PW      WP 4605   2.487   1.154   1.291
 1549PW      WM 4606   2.424   0.953   1.156
 1550PW       W 4607   0.996   2.460   1.038
 1550PW      WP 4608   1.097   2.548   1.080
 1550PW      WM 4609   1.016   2.405   0.911
 1551PW       W 4610   2.373   0.276   0.634
 1551PW      WP 4611   2.457   0.272   0.522
 1551PW      WM 4612   2.447   0.184   0.710
 1552PW       W 4613   3.913   0.174   4.152
 1552PW      WP 4614   4.024   0.219   4.224
 1552PW      WM 4615   3.978   0.149   4.031
 1553PW       W 4616   4.519   6.146   4.903
 1553PW      WP 4617   4.632   6.112   4.978
 1553PW      WM 4618   4.521   6.251   4.811
 1554PW       W 4619   2.577   4.416   0.353
 1554PW      WP 4620   2.541   4.289   0.400
 1554PW      WM 4621   2.672   4.496   0.418
 1555PW       W 4622   1.327   0.929   2.511
 1555PW      WP 4623   1.229   0.950   2.413
 1555PW      WM 4624   1.427   0.847   2.458
 1556PW       W 4625   0.874   4.890   4.928
 1556PW      WP 4626   0.773   4.888   4.831
 1556PW      WM 4627   0.806   4.978   5.014
 1557PW       W 4628   2.012   1.566   1.686
 1557PW      WP 4629   2.056   1.577   1.819
 1557PW      WM 4630   1.879   1.533   1.712
 1558PW       W 4631   1.025   5.450   4.355
 1558PW      WP 4632   0.993   5.460   4.219
 1558PW      WM 4633   1.042   5.577   4.410
 1559PW       W 4634   0.982   0.812   5.709
 1559PW      WP 4635   1.043   0.723   5.621
 1559PW      WM 4636   0.922   0.700   5.767
 1560PW       W 4637   4.925   5.008   5.851
 1560PW      WP 4638   4.802   4.951   5.887
 1560PW      WM 4639   4.820   5.080   5.792
 1561PW       W 4640   0.404   2.939   4.350
 1561PW      WP 4641   0.301   3.027   4.384
 1561PW      WM 4642   0.474   2.819   4.372
 1562PW       W 4643   1.409   3.029   4.561
 1562PW      WP 4644   1.288   3.080   4.610
 1562PW      WM 4645   1.483   3.062   4.447
 1563PW       W 4646   1.981   5.488   4.843
 1563PW      WP 4647   2.100   5.521   4.908
 1563PW      WM 4648   2.037   5.538   4.725
 1564PW       W 4649   5.050   3.235   4.672
 1564PW      WP 4650   5.178   3.204   4.624
 1564PW      WM 4651   5.064   3.303   4.793
 1565PW       W 4652   1.545   5.999   4.139
 1565PW      WP 4653   1.467   6.098   4.077
 1565PW      WM 4654   1.475   5.896   4.076
 1566PW       W 4655   1.310   4.928   2.251
 1566PW      WP 4656   1.358   4.861   2.138
 1566PW      WM 4657   1.411   5.023   2.273
 1567PW       W 4658   5.690   2.485   4.913
 1567PW      WP 4659   5.570   2.413   4.925
 1567PW      WM 4660   5.732   2.469   5.045
 1568PW       W 4661   3.290   5.118   0.617
 1568PW      WP 4662   3.368   5.178   0.716
 1568PW      WM 4663   3.296   5.071   0.485
 1569PW       W 4664   3.750   4.992   4.426
 1569PW      WP 4665   3.868   4.916   4.429
 1569PW      WM 4666   3.622   4.948   4.463
 1570PW       W 4667   0.089   5.587   5.252
 1570PW      WP 4668  -0.034   5.654   5.256
 1570PW      WM 4669   0.135   5.488   5.164
 1571PW       W 4670   4.295   3.331   0.328
 1571PW      WP 4671   4.201   3.413   0.265
 1571PW      WM 4672   4.321   3.309   0.192
 1572PW       W 4673   4.164   1.920   5.353
 1572PW      WP 4674   4.170   1.877   5.220
 1572PW      WM 4675   4.149   2.049   5.407
 1573PW       W 4676   5.679   5.611   3.339
 1573PW      WP 4677   5.777   5.697   3.288
 1573PW      WM 4678   5.765   5.669   3.433
 1574PW       W 4679   4.077   3.046   5.437
 1574PW      WP 4680   4.109   3.151   5.524
 1574PW      WM 4681   4.007   2.971   5.342
 1575PW       W 4682   4.053   6.176   0.916
 1575PW      WP 4683   4.110   6.092   0.819
 1575PW      WM 4684   4.120   6.245   1.019
 1576PW       W 4685   0.641   0.214   4.911
 1576PW      WP 4686   0.664   0.178   5.044
 1576PW      WM 4687   0.574   0.102   4.861
 1577PW       W 4688   2.384   0.687   0.914
 1577PW      WP 4689   2.381   0.819   0.958
 1577PW      WM 4690   2.456   0.654   1.030
 1578PW       W 4691   4.769   1.361   3.453
 1578PW      WP 4692   4.692   1.477   3.441
 1578PW      WM 4693   4.815   1.492   3.439
 1579PW       W 4694   4.170   2.766   4.650
 1579PW      WP 4695   4.167   2.658   4.738
 1579PW      WM 4696   4.068   2.817   4.569
 1580PW       W 4697   4.839   2.911   1.719
 1580PW      WP 4698   4.828   3.033   1.788
 1580PW      WM 4699   4.872   2.810   1.628
 1581PW       W 4700   4.012   5.896   3.194
 1581PW      WP 4701   3.912   5.960   3.120
 1581PW      WM 4702   3.976   5.951   3.317
 1582PW       W 4703   3.517   1.445   1.310
 1582PW      WP 4704   3.629   1.367   1.280
 1582PW      WM 4705   3.538   1.483   1.443
 1583PW       W 4706   4.224   5.338   5.233
 1583PW      WP 4707   4.170   5.246   5.324
 1583PW      WM 4708   4.201   5.257   5.122
 1584PW       W 4709   1.084   2.305   4.458
 1584PW      WP 4710   1.163   2.201   4.407
 1584PW      WM 4711   1.174   2.263   4.556
 1585PW       W 4712   3.327   4.827   4.553
 1585PW      WP 4713   3.450   4.876   4.508
 1585PW      WM 4714   3.283   4.835   4.686
 1586PW       W 4715   4.818   0.986   4.721
 1586PW      WP 4716   4.708   0.913   4.675
 1586PW      WM 4717   4.881   1.111   4.725
 1587PW       W 4718   0.490   3.102   2.572
 1587PW      WP 4719   0.435   3.200   2.657
 1587PW      WM 4720   0.353   3.121   2.598
 1588PW       W 4721   3.570   0.061   0.064
 1588PW      WP 4722   3.443   0.118   0.052
 1588PW      WM 4723   3.620   0.134  -0.044
 1589PW       W 4724   1.726   0.402   3.562
 1589PW      WP 4725   1.751   0.437   3.695
 1589PW      WM 4726   1.826   0.437   3.470
 1590PW       W 4727   0.640   1.264   2.140
 1590PW      WP 4728   0.510   1.236   2.184
 1590PW      WM 4729   0.737   1.181   2.083
 1591PW       W 4730   4.454   1.586   1.584
 1591PW      WP 4731   4.583   1.620   1.625
 1591PW      WM 4732   4.419   1.722   1.586
 1592PW       W 4733   4.353   3.665   5.191
 1592PW      WP 4734   4.442   3.750   5.125
 1592PW      WM 4735   4.284   3.641   5.072
 1593PW       W 4736   5.121   2.089   0.307
 1593PW      WP 4737   5.032   2.026   0.394
 1593PW      WM 4738   5.098   2.112   0.171
 1594PW       W 4739   1.038   5.329   0.626
 1594PW      WP 4740   1.110   5.419   0.546
 1594PW      WM 4741   1.049   5.335   0.765
 1595PW       W 4742   0.185   3.975   3.491
 1595PW      WP 4743   0.312   3.933   3.449
 1595PW      WM 4744   0.089   4.059   3.548
 1596PW       W 4745   0.015   5.495   3.910
 1596PW      WP 4746   0.118   5.563   3.844
 1596PW      WM 4747   0.020   5.387   3.999
 1597PW       W 4748   4.601   6.284   1.564
 1597PW      WP 4749   4.508   6.278   1.459
 1597PW      WM 4750   4.531   6.298   1.685
 1598PW       W 4751   2.653   1.566   3.376
 1598PW      WP 4752   2.742   1.475   3.318
 1598PW      WM 4753   2.748   1.548   3.477
 1599PW       W 4754   3.552   1.965   4.621
 1599PW      WP 4755   3.582   1.832   4.588
 1599PW      WM 4756   3.459   2.068   4.640
 1600PW       W 4757   4.404   4.933   5.089
 1600PW      WP 4758   4.502   4.932   4.988
 1600PW      WM 4759   4.332   4.838   5.015
 1601PW       W 4760   5.419   2.798   5.233
 1601PW      WP 4761   5.359   2.802   5.360
 1601PW      WM 4762   5.502   2.688   5.209
 1602PW       W 4763   4.563   2.096   2.069
 1602PW      WP 4764   4.458   2.009   2.101
 1602PW      WM 4765   4.682   2.030   2.102
 1603PW       W 4766   4.207   5.830   5.895
 1603PW      WP 4767   4.207   5.877   5.763
 1603PW      WM 4768   4.118   5.916   5.829
 1604PW       W 4769   2.186   4.335   5.371
 1604PW      WP 4770   2.302   4.399   5.417
 1604PW      WM 4771   2.244   4.284   5.254
 1605PW       W 4772   0.607   0.753   1.471
 1605PW      WP 4773   0.516   0.666   1.410
 1605PW      WM 4774   0.540   0.875   1.452
 1606PW       W 4775   5.429   2.264   2.861
 1606PW      WP 4776   5.356   2.348   2.947
 1606PW      WM 4777   5.336   2.259   2.757
 1607PW       W 4778   5.600   4.710   4.306
 1607PW      WP 4779   5.519   4.614   4.245
 1607PW      WM 4780   5.612   4.653   4.433
 1608PW       W 4781   5.181   6.317   0.197
 1608PW      WP 4782   5.188   6.323   0.058
 1608PW      WM 4783   5.233   6.428   0.130
 1609PW       W 4784   2.880   1.280   5.144
 1609PW      WP 4785   2.937   1.404   5.112
 1609PW      WM 4786   2.821   1.289   5.270
 1610PW       W 4787   4.600   4.013   3.573
 1610PW      WP 4788   4.600   4.030   3.434
 1610PW      WM 4789   4.675   4.096   3.657
 1611PW       W 4790   0.945   1.018   0.489
 1611PW      WP 4791   0.806   1.017   0.476
 1611PW      WM 4792   0.986   1.151   0.478
 1612PW       W 4793   2.136   1.632   5.418
 1612PW      WP 4794   2.177   1.625   5.552
 1612PW      WM 4795   2.137   1.730   5.518
 1613PW       W 4796   0.077   5.301   2.892
 1613PW      WP 4797   0.080   5.441   2.898
 1613PW      WM 4798   0.135   5.254   3.010
 1614PW       W 4799   1.396   6.320   4.694
 1614PW      WP 4800   1.304   6.278   4.597
 1614PW      WM 4801   1.427   6.413   4.794
 1615PW       W 4802   4.591   4.224   2.070
 1615PW      WP 4803   4.477   4.235   2.150
 1615PW      WM 4804   4.581   4.281   1.943
 1616PW       W 4805   5.061   4.350   5.660
 1616PW      WP 4806   4.945   4.357   5.738
 1616PW      WM 4807   5.070   4.261   5.553
 1617PW       W 4808   2.235   2.785   0.210
 1617PW      WP 4809   2.362   2.803   0.153
 1617PW      WM 4810   2.113   2.830   0.261
 1618PW       W 4811   4.458   4.757   4.566
 1618PW      WP 4812   4.589   4.804   4.579
 1618PW      WM 4813   4.466   4.625   4.612
 1619PW       W 4814   2.883   0.944   5.556
 1619PW      WP 4815   2.855   1.038   5.457
 1619PW      WM 4816   2.861   1.019   5.672
 1620PW       W 4817   1.191   2.865   1.187
 1620PW      WP 4818   1.058   2.867   1.143
 1620PW      WM 4819   1.175   2.833   1.052
 1621PW       W 4820   3.580   2.802   0.148
 1621PW      WP 4821   3.523   2.752   0.030
 1621PW      WM 4822   3.567   2.683   0.221
 1622PW       W 4823   3.657   0.424   5.331
 1622PW      WP 4824   3.571   0.322   5.374
 1622PW      WM 4825   3.591   0.474   5.444
 1623PW       W 4826   2.764   0.099   4.717
 1623PW      WP 4827   2.727   0.131   4.586
 1623PW      WM 4828   2.882   0.044   4.666
 1624PW       W 4829   1.112   1.147   4.960
 1624PW      WP 4830   1.007   1.121   5.050
 1624PW      WM 4831   0.989   1.145   4.894
 1625PW       W 4832   3.191   5.413   4.567
 1625PW      WP 4833   3.089   5.369   4.652
 1625PW      WM 4834   3.210   5.458   4.436
 1626PW       W 4835   3.378   5.987   5.774
 1626PW      WP 4836   3.441   6.004   5.650
 1626PW      WM 4837   3.265   6.020   5.850
 1627PW       W 4838   3.927   2.607   0.858
 1627PW      WP 4839   3.875   2.693   0.761
 1627PW      WM 4840   3.801   2.555   0.890
 1628PW       W 4841   0.723   1.536   4.053
 1628PW      WP 4842   0.817   1.438   4.086
 1628PW      WM 4843   0.626   1.586   3.965
 1629PW       W 4844   4.523   2.824   2.789
 1629PW      WP 4845   4.536   2.917   2.894
 1629PW      WM 4846   4.528   2.717   2.879
 1630PW       W 4847   4.966   3.682   3.703
 1630PW      WP 4848   4.900   3.701   3.580
 1630PW      WM 4849   4.846   3.630   3.750
 1631PW       W 4850   4.581   4.497   3.486
 1631PW      WP 4851   4.606   4.446   3.357
 1631PW      WM 4852   4.483   4.520   3.389
 1632PW       W 4853   4.718   1.703   1.161
 1632PW      WP 4854   4.610   1.635   1.105
 1632PW      WM 4855   4.776   1.818   1.217
 1633PW       W 4856   3.289   6.314   0.536
 1633PW      WP 4857   3.198   6.395   0.604
 1633PW      WM 4858   3.381   6.386   0.459
 1634PW       W 4859   4.455   4.355   2.900
 1634PW      WP 4860   4.401   4.376   2.772
 1634PW      WM 4861   4.456   4.420   3.024
 1635PW       W 4862   5.182   4.468   3.381
 1635PW      WP 4863   5.234   4.588   3.333
 1635PW      WM 4864   5.225   4.356   3.453
 1636PW       W 4865   0.970   1.975   1.267
 1636PW      WP 4866   0.935   1.867   1.185
 1636PW      WM 4867   1.016   2.089   1.336
 1637PW       W 4868   4.965   5.737   2.832
 1637PW      WP 4869   4.892   5.853   2.863
 1637PW      WM 4870   4.906   5.611   2.830
 1638PW       W 4871   5.171   4.338   2.854
 1638PW      WP 4872   5.287   4.415   2.867
 1638PW      WM 4873   5.057   4.416   2.831
 1639PW       W 4874   0.482   0.912   3.009
 1639PW      WP 4875   0.577   0.853   3.093
 1639PW      WM 4876   0.498   0.863   2.879
 1640PW       W 4877   0.947   4.622   4.169
 1640PW      WP 4878   0.898   4.753   4.178
 1640PW      WM 4879   0.909   4.511   4.246
 1641PW       W 4880   5.145   5.918   0.934
 1641PW      WP 4881   5.122   5.828   1.039
 1641PW      WM 4882   5.171   5.977   0.810
 1642PW       W 4883   1.678   2.173   1.191
 1642PW      WP 4884   1.753   2.071   1.249
 1642PW      WM 4885   1.791   2.191   1.110
 1643PW       W 4886   0.225   0.513   0.182
 1643PW      WP 4887   0.281   0.629   0.127
 1643PW      WM 4888   0.127   0.598   0.129
 1644PW       W 4889   4.843   3.028   5.611
 1644PW      WP 4890   4.965   2.964   5.591
 1644PW      WM 4891   4.922   3.142   5.626
 1645PW       W 4892   3.566   5.885   0.836
 1645PW      WP 4893   3.613   5.765   0.891
 1645PW      WM 4894   3.456   5.839   0.763
 1646PW       W 4895   4.953   3.566   0.885
 1646PW      WP 4896   5.089   3.590   0.864
 1646PW      WM 4897   4.822   3.592   0.843
 1647PW       W 4898   3.555   5.687   2.989
 1647PW      WP 4899   3.434   5.664   3.054
 1647PW      WM 4900   3.641   5.758   2.903
 1648PW       W 4901   1.630   2.677   3.963
 1648PW      WP 4902   1.647   2.805   4.017
 1648PW      WM 4903   1.641   2.582   4.065
 1649PW       W 4904   5.715   1.414   2.706
 1649PW      WP 4905   5.603   1.419   2.622
 1649PW      WM 4906   5.783   1.325   2.623
 1650PW       W 4907   4.242   1.884   2.514
 1650PW      WP 4908   4.113   1.836   2.488
 1650PW      WM 4909   4.378   1.907   2.537
 1651PW       W 4910   5.416   0.295   4.236
 1651PW      WP 4911   5.391   0.243   4.108
 1651PW      WM 4912   5.281   0.292   4.273
 1652PW       W 4913   5.390   4.412   3.933
 1652PW      WP 4914   5.255   4.376   3.922
 1652PW      WM 4915   5.411   4.447   4.067
 1653PW       W 4916   2.212   2.473   5.617
 1653PW      WP 4917   2.116   2.376   5.584
 1653PW      WM 4918   2.218   2.555   5.504
 1654PW       W 4919   3.338   3.397   5.332
 1654PW      WP 4920   3.382   3.420   5.201
 1654PW      WM 4921   3.460   3.447   5.377
 1655PW       W 4922   1.931   4.719   5.094
 1655PW      WP 4923   1.851   4.638   5.175
 1655PW      WM 4924   2.020   4.692   5.198
 1656PW       W 4925   1.497   1.374   1.729
 1656PW      WP 4926   1.598   1.323   1.813
 1656PW      WM 4927   1.396   1.400   1.822
 1657PW       W 4928   1.082   2.284   2.538
 1657PW      WP 4929   0.963   2.253   2.605
 1657PW      WM 4930   1.203   2.254   2.601
 1658PW       W 4931   1.873   6.345   3.368
 1658PW      WP 4932   1.862   6.474   3.422
 1658PW      WM 4933   1.792   6.341   3.254
 1659PW       W 4934   2.855   2.885   1.395
 1659PW      WP 4935   2.822   2.991   1.310
 1659PW      WM 4936   2.806   2.756   1.415
 1660PW       W 4937   2.553   4.957   4.242
 1660PW      WP 4938   2.483   4.902   4.350
 1660PW      WM 4939   2.662   4.901   4.175
 1661PW       W 4940   5.021   1.178   0.514
 1661PW      WP 4941   4.888   1.189   0.469
 1661PW      WM 4942   5.159   1.180   0.495
 1662PW       W 4943   3.178   5.612   2.230
 1662PW      WP 4944   3.258   5.625   2.344
 1662PW      WM 4945   3.088   5.519   2.177
 1663PW       W 4946   5.062   2.637   1.419
 1663PW      WP 4947   4.956   2.580   1.491
 1663PW      WM 4948   5.008   2.509   1.436
 1664PW       W 4949   3.174   0.672   4.013
 1664PW      WP 4950   3.244   0.561   4.061
 1664PW      WM 4951   3.039   0.702   4.035
 1665PW       W 4952   1.469   0.357   4.849
 1665PW      WP 4953   1.425   0.241   4.913
 1665PW      WM 4954   1.553   0.425   4.938
 1666PW       W 4955   0.243   2.155   0.695
 1666PW      WP 4956   0.341   2.174   0.793
 1666PW      WM 4957   0.128   2.124   0.622
 1667PW       W 4958   0.935   1.484   5.399
 1667PW      WP 4959   1.030   1.386   5.430
 1667PW      WM 4960   0.950   1.506   5.262
 1668PW       W 4961   4.827   6.136   5.821
 1668PW      WP 4962   4.935   6.049   5.839
 1668PW      WM 4963   4.834   6.068   5.943
 1669PW       W 4964   5.482   3.442   5.349
 1669PW      WP 4965   5.461   3.423   5.486
 1669PW      WM 4966   5.591   3.362   5.313
 1670PW       W 4967   2.241   0.972   5.401
 1670PW      WP 4968   2.189   1.013   5.277
 1670PW      WM 4969   2.230   0.833   5.402
 1671PW       W 4970   2.150   3.922   4.751
 1671PW      WP 4971   2.013   3.928   4.723
 1671PW      WM 4972   2.206   3.831   4.840
 1672PW       W 4973   3.669   0.601   4.009
 1672PW      WP 4974   3.649   0.619   4.146
 1672PW      WM 4975   3.668   0.738   4.040
 1673PW       W 4976   4.571   1.565   0.629
 1673PW      WP 4977   4.431   1.565   0.630
 1673PW      WM 4978   4.645   1.565   0.748
 1674PW       W 4979   1.314   1.178   5.555
 1674PW      WP 4980   1.398   1.213   5.448
 1674PW      WM 4981   1.244   1.220   5.441
 1675PW       W 4982   1.866   6.331   4.772
 1675PW      WP 4983   1.766   6.234   4.754
 1675PW      WM 4984   1.962   6.238   4.813
 1676PW       W 4985   1.092   4.085   5.214
 1676PW      WP 4986   1.160   4.202   5.250
 1676PW      WM 4987   1.164   4.087   5.095
 1677PW       W 4988   4.053   0.756   4.322
 1677PW      WP 4989   4.083   0.787   4.189
 1677PW      WM 4990   4.105   0.820   4.436
 1678PW       W 4991   4.427   2.527   0.845
 1678PW      WP 4992   4.530   2.560   0.934
 1678PW      WM 4993   4.455   2.520   0.708
 1679PW       W 4994   1.679   0.802   5.375
 1679PW      WP 4995   1.765   0.731   5.460
 1679PW      WM 4996   1.547   0.827   5.334
 1680PW       W 4997   4.735   2.315   4.855
 1680PW      WP 4998   4.828   2.383   4.934
 1680PW      WM 4999   4.827   2.210   4.859
 1681PW       W 5000   2.324   2.394   0.595
 1681PW      WP 5001   2.416   2.476   0.663
 1681PW      WM 5002   2.218   2.372   0.508
 1682PW       W 5003   1.948   5.859   1.292
 1682PW      WP 5004   1.877   5.859   1.413
 1682PW      WM 5005   1.911   5.742   1.225
 1683PW       W 5006   3.629   4.920   0.999
 1683PW      WP 5007   3.617   4.781   1.008
 1683PW      WM 5008   3.713   5.026   0.961
 1684PW       W 5009   2.636   2.391   3.958
 1684PW      WP 5010   2.611   2.293   3.861
 1684PW      WM 5011   2.600   2.450   4.080
 1685PW       W 5012   2.138   4.628   0.471
 1685PW      WP 5013   2.133   4.633   0.611
 1685PW      WM 5014   2.099   4.494   0.478
 1686PW       W 5015   4.857   4.580   1.217
 1686PW      WP 5016   4.943   4.477   1.258
 1686PW      WM 5017   4.771   4.671   1.280
 1687PW       W 5018   0.414   0.185   2.642
 1687PW      WP 5019   0.356   0.305   2.683
 1687PW      WM 5020   0.390   0.054   2.686
 1688PW       W 5021   3.543   5.820   4.886
 1688PW      WP 5022   3.674   5.807   4.933
 1688PW      WM 5023   3.483   5.875   5.000
 1689PW       W 5024   2.076   2.438   1.901
 1689PW      WP 5025   2.199   2.405   1.960
 1689PW      WM 5026   2.008   2.341   1.825
 1690PW       W 5027   0.971   1.491   1.747
 1690PW      WP 5028   1.037   1.609   1.786
 1690PW      WM 5029   1.078   1.478   1.836
 1691PW       W 5030   2.551   1.574   1.660
 1691PW      WP 5031   2.550   1.711   1.687
 1691PW      WM 5032   2.433   1.515   1.705
 1692PW       W 5033   3.228   5.231   5.098
 1692PW      WP 5034   3.265   5.197   5.229
 1692PW      WM 5035   3.353   5.265   5.046
 1693PW       W 5036   3.707   3.636   1.267
 1693PW      WP 5037   3.830   3.704   1.266
 1693PW      WM 5038   3.619   3.562   1.188
 1694PW       W 5039   0.820   5.419   5.614
 1694PW      WP 5040   0.799   5.555   5.641
 1694PW      WM 5041   0.753   5.346   5.713
 1695PW       W 5042   5.714   0.538   5.447
 1695PW      WP 5043   5.772   0.524   5.573
 1695PW      WM 5044   5.796   0.649   5.428
 1696PW       W 5045   0.504   2.841   5.552
 1696PW      WP 5046   0.451   2.717   5.513
 1696PW      WM 5047   0.431   2.956   5.523
 1697PW       W 5048   5.513   0.408   0.337
 1697PW      WP 5049   5.574   0.295   0.281
 1697PW      WM 5050   5.493   0.540   0.298
 1698PW       W 5051   5.319   0.795   0.671
 1698PW      WP 5052   5.321   0.669   0.732
 1698PW      WM 5053   5.254   0.838   0.788
 1699PW       W 5054   3.447   5.910   0.339
 1699PW      WP 5055   3.562   5.980   0.378
 1699PW      WM 5056   3.491   5.786   0.289
 1700PW       W 5057   4.162   3.237   5.008
 1700PW      WP 5058   4.069   3.278   5.104
 1700PW      WM 5059   4.126   3.362   4.956
 1701PW       W 5060   4.645   4.518   5.836
 1701PW      WP 5061   4.619   4.539   5.972
 1701PW      WM 5062   4.724   4.409   5.801
 1702PW       W 5063   3.416   4.917   4.090
 1702PW      WP 5064   3.307   4.968   4.020
 1702PW      WM 5065   3.446   4.836   3.980
 1703PW       W 5066   2.867   3.646   2.253
 1703PW      WP 5067   2.782   3.746   2.204
 1703PW      WM 5068   2.921   3.518   2.270
 1704PW       W 5069   0.997   3.675   2.304
 1704PW      WP 5070   1.111   3.753   2.277
 1704PW      WM 5071   1.126   3.637   2.263
 1705PW       W 5072   3.608   0.203   4.913
 1705PW      WP 5073   3.649   0.196   4.779
 1705PW      WM 5074   3.674   0.207   5.036
 1706PW       W 5075   4.922   0.302   2.973
 1706PW      WP 5076   4.984   0.407   3.041
 1706PW      WM 5077   4.866   0.400   3.057
 1707PW       W 5078   5.592   6.047   2.582
 1707PW      WP 5079   5.494   6.076   2.486
 1707PW      WM 5080   5.574   5.910   2.602
 1708PW       W 5081   0.286   2.725   1.621
 1708PW      WP 5082   0.188   2.822   1.600
 1708PW      WM 5083   0.336   2.622   1.702
 1709PW       W 5084   2.671   1.097   0.794
 1709PW      WP 5085   2.718   1.135   0.920
 1709PW      WM 5086   2.715   1.198   0.708
 1710PW       W 5087   3.352   0.639   4.969
 1710PW      WP 5088   3.212   0.636   4.974
 1710PW      WM 5089   3.461   0.720   5.002
 1711PW       W 5090   4.786   5.835   1.485
 1711PW      WP 5091   4.701   5.770   1.395
 1711PW      WM 5092   4.700   5.728   1.513
 1712PW       W 5093   3.539   0.529   5.807
 1712PW      WP 5094   3.608   0.408   5.820
 1712PW      WM 5095   3.636   0.622   5.847
 1713PW       W 5096   0.418   2.132   3.908
 1713PW      WP 5097   0.357   2.069   3.799
 1713PW      WM 5098   0.388   2.027   3.995
 1714PW       W 5099   0.448   0.230   3.147
 1714PW      WP 5100   0.530   0.343   3.144
 1714PW      WM 5101   0.340   0.258   3.231
 1715PW       W 5102   3.259   0.382   2.207
 1715PW      WP 5103   3.216   0.415   2.079
 1715PW      WM 5104   3.210   0.251   2.203
 1716PW       W 5105   3.563   3.104   5.674
 1716PW      WP 5106   3.594   3.010   5.575
 1716PW      WM 5107   3.580   3.218   5.754
 1717PW       W 5108   2.162   1.755   5.847
 1717PW      WP 5109   2.083   1.796   5.739
 1717PW      WM 5110   2.291   1.743   5.793
 1718PW       W 5111   1.539   0.352   0.638
 1718PW      WP 5112   1.627   0.251   0.681
 1718PW      WM 5113   1.636   0.423   0.566
 1719PW       W 5114   1.215   2.817   3.126
 1719PW      WP 5115   1.301   2.744   3.209
 1719PW      WM 5116   1.272   2.690   3.105
 1720PW       W 5117   3.810   1.014   2.983
 1720PW      WP 5118   3.674   1.046   2.995
 1720PW      WM 5119   3.923   0.951   2.928
 1721PW       W 5120   4.589   1.573   2.522
 1721PW      WP 5121   4.475   1.517   2.582
 1721PW      WM 5122   4.638   1.565   2.391
 1722PW       W 5123   2.041   6.159   0.831
 1722PW      WP 5124   2.135   6.254   0.871
 1722PW      WM 5125   2.131   6.054   0.852
 1723PW       W 5126   3.809   5.017   5.851
 1723PW      WP 5127   3.887   4.903   5.831
 1723PW      WM 5128   3.935   5.069   5.820
 1724PW       W 5129   4.939   0.539   4.498
 1724PW      WP 5130   5.060   0.609   4.499
 1724PW      WM 5131   4.877   0.578   4.379
 1725PW       W 5132   5.594   1.038   5.487
 1725PW      WP 5133   5.636   0.938   5.399
 1725PW      WM 5134   5.693   1.019   5.585
 1726PW       W 5135   5.550   5.103   0.461
 1726PW      WP 5136   5.479   5.087   0.342
 1726PW      WM 5137   5.620   5.010   0.539
 1727PW       W 5138   5.613   3.026   1.772
 1727PW      WP 5139   5.590   2.921   1.862
 1727PW      WM 5140   5.615   2.964   1.647
 1728PW       W 5141   2.631   1.865   5.562
 1728PW      WP 5142   2.628   1.897   5.698
 1728PW      WM 5143   2.735   1.926   5.490
 1729PW       W 5144   1.921   3.288   1.522
 1729PW      WP 5145   1.834   3.342   1.617
 1729PW      WM 5146   2.023   3.315   1.614
 1730PW       W 5147   1.264   2.714   1.757
 1730PW      WP 5148   1.270   2.580   1.794
 1730PW      WM 5149   1.169   2.809   1.718
 1731PW       W 5150   0.550   2.814   5.075
 1731PW      WP 5151   0.487   2.866   5.189
 1731PW      WM 5152   0.478   2.711   5.138
 1732PW       W 5153   1.422   1.239   4.605
 1732PW      WP 5154   1.359   1.116   4.625
 1732PW      WM 5155   1.561   1.256   4.611
 1733PW       W 5156   5.573   0.757   5.071
 1733PW      WP 5157   5.517   0.630   5.053
 1733PW      WM 5158   5.502   0.769   5.191
 1734PW       W 5159   5.294   0.260   4.721
 1734PW      WP 5160   5.256   0.391   4.752
 1734PW      WM 5161   5.413   0.292   4.655
 1735PW       W 5162   0.101   1.622   5.787
 1735PW      WP 5163   0.206   1.543   5.834
 1735PW      WM 5164   0.087   1.505   5.711
 1736PW       W 5165   3.322   1.112   4.878
 1736PW      WP 5166   3.383   1.022   4.965
 1736PW      WM 5167   3.252   1.080   4.761
 1737PW       W 5168   3.148   4.010   5.173
 1737PW      WP 5169   3.210   3.968   5.291
 1737PW      WM 5170   3.062   3.919   5.111
 1738PW       W 5171   4.275   4.111   3.960
 1738PW      WP 5172   4.348   4.188   4.051
 1738PW      WM 5173   4.286   3.974   3.983
 1739PW       W 5174   1.438   4.049   5.595
 1739PW      WP 5175   1.315   4.110   5.564
 1739PW      WM 5176   1.382   3.939   5.529
 1740PW       W 5177   5.734   0.947   2.964
 1740PW      WP 5178   5.654   0.935   3.078
 1740PW      WM 5179   5.742   0.817   3.014
 1741PW       W 5180   4.806   4.620   4.172
 1741PW      WP 5181   4.909   4.642   4.264
 1741PW      WM 5182   4.690   4.582   4.103
 1742PW       W 5183   2.791   2.601   2.611
 1742PW      WP 5184   2.653   2.613   2.588
 1742PW      WM 5185   2.827   2.685   2.504
 1743PW       W 5186   2.719   5.274   3.023
 1743PW      WP 5187   2.763   5.240   2.895
 1743PW      WM 5188   2.825   5.222   3.099
 1744PW       W 5189   5.558   1.922   5.089
 1744PW      WP 5190   5.448   1.863   5.027
 1744PW      WM 5191   5.435   1.953   5.148
 1745PW       W 5192   0.776   5.613   2.617
 1745PW      WP 5193   0.762   5.717   2.524
 1745PW      WM 5194   0.705   5.734   2.627
 1746PW       W 5195   3.859   4.180   2.421
 1746PW      WP 5196   3.975   4.250   2.458
 1746PW      WM 5197   3.761   4.090   2.465
 1747PW       W 5198   1.392   4.583   0.148
 1747PW      WP 5199   1.388   4.512   0.269
 1747PW      WM 5200   1.430   4.618   0.018
 1748PW       W 5201   2.994   1.005   3.459
 1748PW      WP 5202   2.890   0.912   3.462
 1748PW      WM 5203   3.066   1.082   3.366
 1749PW       W 5204   4.913   4.875   1.684
 1749PW      WP 5205   4.782   4.888   1.636
 1749PW      WM 5206   5.028   4.931   1.628
 1750PW       W 5207   4.456   1.604   3.943
 1750PW      WP 5208   4.496   1.528   4.054
 1750PW      WM 5209   4.344   1.530   3.904
 1751PW       W 5210   1.649   2.145   0.603
 1751PW      WP 5211   1.652   2.191   0.471
 1751PW      WM 5212   1.641   2.248   0.698
 1752PW       W 5213   0.186   1.231   3.796
 1752PW      WP 5214   0.192   1.162   3.917
 1752PW      WM 5215   0.095   1.213   3.691
 1753PW       W 5216   4.917   5.203   2.060
 1753PW      WP 5217   4.787   5.192   2.009
 1753PW      WM 5218   5.004   5.218   1.952
 1754PW       W 5219   0.117   3.268   4.147
 1754PW      WP 5220   0.041   3.340   4.240
 1754PW      WM 5221   0.173   3.175   4.058
 1755PW       W 5222   4.024   5.014   1.900
 1755PW      WP 5223   4.015   5.130   1.822
 1755PW      WM 5224   4.102   4.919   1.968
 1756PW       W 5225   5.288   1.697   4.780
 1756PW      WP 5226   5.150   1.710   4.767
 1756PW      WM 5227   5.367   1.729   4.891
 1757PW       W 5228   4.905   2.400   2.292
 1757PW      WP 5229   4.879   2.269   2.252
 1757PW      WM 5230   5.027   2.359   2.347
 1758PW       W 5231   1.969   3.829   4.181
 1758PW      WP 5232   1.917   3.712   4.239
 1758PW      WM 5233   2.029   3.944   4.130
 1759PW       W 5234   5.056   1.903   5.251
 1759PW      WP 5235   5.182   1.924   5.192
 1759PW      WM 5236   4.926   1.890   5.202
 1760PW       W 5237   0.320   5.566   0.057
 1760PW      WP 5238   0.285   5.678  -0.019
 1760PW      WM 5239   0.257   5.441   0.050
 1761PW       W 5240   1.484   0.812   4.891
 1761PW      WP 5241   1.518   0.679   4.919
 1761PW      WM 5242   1.447   0.944   4.863
 1762PW       W 5243   1.512   3.726   4.146
 1762PW      WP 5244   1.425   3.631   4.092
 1762PW      WM 5245   1.618   3.677   4.070
 1763PW       W 5246   5.055   3.386   4.142
 1763PW      WP 5247   5.061   3.287   4.043
 1763PW      WM 5248   5.052   3.516   4.193
 1764PW       W 5249   1.485   6.286   0.274
 1764PW      WP 5250   1.571   6.353   0.363
 1764PW      WM 5251   1.588   6.194   0.252
 1765PW       W 5252   4.527   1.269   1.071
 1765PW      WP 5253   4.525   1.324   0.942
 1765PW      WM 5254   4.425   1.333   1.000
 1766PW       W 5255   2.927   2.980   1.860
 1766PW      WP 5256   3.063   3.012   1.857
 1766PW      WM 5257   2.942   3.119   1.867
 1767PW       W 5258   4.908   5.464   4.022
 1767PW      WP 5259   4.952   5.425   4.150
 1767PW      WM 5260   4.797   5.549   4.015
 1768PW       W 5261   3.843   4.520   0.647
 1768PW      WP 5262   3.789   4.523   0.518
 1768PW      WM 5263   3.971   4.550   0.598
 1769PW       W 5264   1.788   4.976   0.324
 1769PW      WP 5265   1.701   4.994   0.216
 1769PW      WM 5266   1.781   4.881   0.221
 1770PW       W 5267   4.205   1.728   1.104
 1770PW      WP 5268   4.071   1.724   1.065
 1770PW      WM 5269   4.305   1.783   1.022
 1771PW       W 5270   0.711   5.206   3.428
 1771PW      WP 5271   0.847   5.175   3.443
 1771PW      WM 5272   0.630   5.320   3.426
 1772PW       W 5273   4.586   1.196   0.301
 1772PW      WP 5274   4.465   1.251   0.256
 1772PW      WM 5275   4.694   1.240   0.378
 1773PW       W 5276   4.352   2.420   3.002
 1773PW      WP 5277   4.389   2.503   2.895
 1773PW      WM 5278   4.283   2.428   2.881
 1774PW       W 5279   1.104   4.242   1.256
 1774PW      WP 5280   1.006   4.243   1.156
 1774PW      WM 5281   1.180   4.125   1.245
 1775PW       W 5282   4.604   1.807   5.147
 1775PW      WP 5283   4.732   1.826   5.201
 1775PW      WM 5284   4.646   1.797   5.014
 1776PW       W 5285   3.028   1.985   3.799
 1776PW      WP 5286   2.954   1.869   3.776
 1776PW      WM 5287   3.116   2.094   3.788
 1777PW       W 5288   2.264   6.081   2.201
 1777PW      WP 5289   2.302   6.215   2.216
 1777PW      WM 5290   2.164   5.986   2.179
 1778PW       W 5291   4.553   3.297   1.981
 1778PW      WP 5292   4.431   3.365   1.988
 1778PW      WM 5293   4.500   3.228   1.872
 1779PW       W 5294   2.596   6.144   0.002
 1779PW      WP 5295   2.697   6.048  -0.011
 1779PW      WM 5296   2.477   6.202   0.049
 1780PW       W 5297   5.505   4.342   5.476
 1780PW      WP 5298   5.455   4.385   5.600
 1780PW      WM 5299   5.613   4.257   5.451
 1781PW       W 5300   0.316   6.183   4.819
 1781PW      WP 5301   0.309   6.216   4.955
 1781PW      WM 5302   0.321   6.045   4.840
 1782PW       W 5303   1.348   2.023   2.880
 1782PW      WP 5304   1.272   2.077   2.776
 1782PW      WM 5305   1.454   2.114   2.898
 1783PW       W 5306   3.821   3.252   1.532
 1783PW      WP 5307   3.776   3.382   1.557
 1783PW      WM 5308   3.900   3.190   1.629
 1784PW       W 5309   5.188   5.495   2.399
 1784PW      WP 5310   5.072   5.561   2.358
 1784PW      WM 5311   5.236   5.486   2.530
 1785PW       W 5312   5.639   4.815   5.799
 1785PW      WP 5313   5.620   4.941   5.856
 1785PW      WM 5314   5.543   4.913   5.774
 1786PW       W 5315   3.436   2.876   5.227
 1786PW      WP 5316   3.321   2.798   5.246
 1786PW      WM 5317   3.513   2.895   5.342
 1787PW       W 5318   0.380   5.199   2.468
 1787PW      WP 5319   0.244   5.234   2.477
 1787PW      WM 5320   0.377   5.096   2.563
 1788PW       W 5321   3.668   3.163   3.328
 1788PW      WP 5322   3.631   3.125   3.199
 1788PW      WM 5323   3.780   3.243   3.301
 1789PW       W 5324   5.264   4.061   3.518
 1789PW      WP 5325   5.242   4.195   3.484
 1789PW      WM 5326   5.394   4.051   3.570
 1790PW       W 5327   0.196   1.131   4.290
 1790PW      WP 5328   0.285   1.091   4.390
 1790PW      WM 5329   0.146   1.108   4.161
 1791PW       W 5330   0.360   0.639   5.038
 1791PW      WP 5331   0.291   0.753   5.080
 1791PW      WM 5332   0.335   0.532   5.125
 1792PW       W 5333   2.046   5.319   2.193
 1792PW      WP 5334   2.037   5.456   2.165
 1792PW      WM 5335   2.015   5.269   2.320
 1793PW       W 5336   2.746   5.098   1.445
 1793PW      WP 5337   2.648   5.003   1.414
 1793PW      WM 5338   2.610   5.071   1.466
 1794PW       W 5339   2.857   4.893   0.946
 1794PW      WP 5340   2.787   4.941   0.835
 1794PW      WM 5341   2.923   4.815   1.041
 1795PW       W 5342   5.067   1.119   3.788
 1795PW      WP 5343   5.008   1.045   3.685
 1795PW      WM 5344   4.964   1.134   3.882
 1796PW       W 5345   3.004   5.719   4.018
 1796PW      WP 5346   3.110   5.805   4.045
 1796PW      WM 5347   2.867   5.690   4.030
 1797PW       W 5348   3.923   6.024   4.387
 1797PW      WP 5349   3.968   6.092   4.501
 1797PW      WM 5350   3.878   6.146   4.336
 1798PW       W 5351   3.812   4.974   2.865
 1798PW      WP 5352   3.847   4.861   2.941
 1798PW      WM 5353   3.874   5.098   2.851
 1799PW       W 5354   0.274   5.818   1.488
 1799PW      WP 5355   0.197   5.897   1.574
 1799PW      WM 5356   0.351   5.722   1.554
 1800PW       W 5357   2.044   2.121   0.908
 1800PW      WP 5358   1.938   2.156   0.993
 1800PW      WM 5359   2.095   1.997   0.946
 1801PW       W 5360   4.731   2.714   3.238
 1801PW      WP 5361   4.622   2.801   3.224
 1801PW      WM 5362   4.741   2.575   3.234
 1802PW       W 5363   2.593   2.135   1.459
 1802PW      WP 5364   2.687   2.035   1.487
 1802PW      WM 5365   2.560   1.999   1.450
 1803PW       W 5366   4.320   2.329   4.407
 1803PW      WP 5367   4.453   2.313   4.365
 1803PW      WM 5368   4.254   2.273   4.516
 1804PW       W 5369   3.363   1.643   1.723
 1804PW      WP 5370   3.422   1.568   1.621
 1804PW      WM 5371   3.239   1.615   1.665
 1805PW       W 5372   3.642   4.762   3.325
 1805PW      WP 5373   3.719   4.651   3.361
 1805PW      WM 5374   3.555   4.773   3.434
 1806PW       W 5375   5.260   2.716   2.006
 1806PW      WP 5376   5.210   2.748   2.133
 1806PW      WM 5377   5.179   2.830   1.996
 1807PW       W 5378   3.287   2.689   1.529
 1807PW      WP 5379   3.255   2.630   1.406
 1807PW      WM 5380   3.192   2.598   1.576
 1808PW       W 5381   3.392   5.725   1.354
 1808PW      WP 5382   3.278   5.806   1.366
 1808PW      WM 5383   3.353   5.749   1.222
 1809PW       W 5384   4.518   0.630   5.042
 1809PW      WP 5385   4.474   0.737   5.121
 1809PW      WM 5386   4.451   0.508   5.041
 1810PW       W 5387   5.625   0.152   1.169
 1810PW      WP 5388   5.536   0.085   1.254
 1810PW      WM 5389   5.695   0.261   1.223
 1811PW       W 5390   0.017   0.595   1.829
 1811PW      WP 5391  -0.052   0.674   1.922
 1811PW      WM 5392   0.085   0.717   1.822
 1812PW       W 5393   2.896   0.746   5.004
 1812PW      WP 5394   2.856   0.871   5.051
 1812PW      WM 5395   3.019   0.726   4.939
 1813PW       W 5396   5.464   5.273   2.035
 1813PW      WP 5397   5.377   5.232   1.934
 1813PW      WM 5398   5.523   5.311   2.156
 1814PW       W 5399   3.598   2.942   2.910
 1814PW      WP 5400   3.477   2.961   2.842
 1814PW      WM 5401   3.621   3.032   3.015
 1815PW       W 5402   2.134   4.435   2.218
 1815PW      WP 5403   2.221   4.542   2.245
 1815PW      WM 5404   2.110   4.307   2.167
 1816PW       W 5405   4.901   4.271   3.846
 1816PW      WP 5406   4.827   4.187   3.762
 1816PW      WM 5407   4.983   4.229   3.951
 1817PW       W 5408   3.052   0.455   5.428
 1817PW      WP 5409   3.112   0.330   5.450
 1817PW      WM 5410   3.045   0.394   5.303
 1818PW       W 5411   3.560   4.414   4.281
 1818PW      WP 5412   3.690   4.465   4.283
 1818PW      WM 5413   3.472   4.398   4.173
 1819PW       W 5414   1.318   4.784   1.789
 1819PW      WP 5415   1.349   4.904   1.724
 1819PW      WM 5416   1.357   4.807   1.921
 1820PW       W 5417   3.336   2.190   3.406
 1820PW      WP 5418   3.268   2.116   3.503
 1820PW      WM 5419   3.416   2.302   3.433
 1821PW       W 5420   3.467   5.229   3.143
 1821PW      WP 5421   3.581   5.260   3.217
 1821PW      WM 5422   3.395   5.263   3.028
 1822PW       W 5423   5.544   2.548   4.434
 1822PW      WP 5424   5.627   2.436   4.444
 1822PW      WM 5425   5.485   2.652   4.507
 1823PW       W 5426   0.804   2.429   1.481
 1823PW      WP 5427   0.747   2.485   1.365
 1823PW      WM 5428   0.857   2.516   1.578
 1824PW       W 5429   0.712   5.802   0.821
 1824PW      WP 5430   0.594   5.798   0.897
 1824PW      WM 5431   0.763   5.930   0.797
 1825PW       W 5432   2.524   2.871   2.231
 1825PW      WP 5433   2.643   2.800   2.246
 1825PW      WM 5434   2.532   2.977   2.140
 1826PW       W 5435   1.529   6.160   2.110
 1826PW      WP 5436   1.493   6.071   2.212
 1826PW      WM 5437   1.462   6.065   2.034
 1827PW       W 5438   0.802   4.697   3.355
 1827PW      WP 5439   0.729   4.681   3.473
 1827PW      WM 5440   0.699   4.634   3.284
 1828PW       W 5441   1.382   4.642   3.789
 1828PW      WP 5442   1.519   4.654   3.818
 1828PW      WM 5443   1.380   4.603   3.923
 1829PW       W 5444   0.177   0.201   5.148
 1829PW      WP 5445   0.170   0.340   5.131
 1829PW      WM 5446   0.039   0.215   5.167
 1830PW       W 5447   2.348   3.960   5.655
 1830PW      WP 5448   2.432   3.918   5.759
 1830PW      WM 5449   2.271   3.845   5.677
 1831PW       W 5450   4.902   0.406   1.350
 1831PW      WP 5451   4.920   0.528   1.415
 1831PW      WM 5452   4.987   0.297   1.326
 1832PW       W 5453   3.046   2.042   5.875
 1832PW      WP 5454   3.068   1.909   5.838
 1832PW      WM 5455   3.010   2.166   5.930
 1833PW       W 5456   4.062   3.135   3.908
 1833PW      WP 5457   4.037   3.011   3.968
 1833PW      WM 5458   3.998   3.018   3.866
 1834PW       W 5459   4.247   2.525   1.494
 1834PW      WP 5460   4.234   2.650   1.556
 1834PW      WM 5461   4.196   2.395   1.511
 1835PW       W 5462   1.691   4.906   4.268
 1835PW      WP 5463   1.724   4.774   4.302
 1835PW      WM 5464   1.566   4.968   4.268
 1836PW       W 5465   1.960   5.890   5.178
 1836PW      WP 5466   1.915   5.758   5.191
 1836PW      WM 5467   2.090   5.899   5.126
 1837PW       W 5468   5.520   1.016   3.590
 1837PW      WP 5469   5.550   1.153   3.585
 1837PW      WM 5470   5.485   0.996   3.724
 1838PW       W 5471   4.318   5.874   0.506
 1838PW      WP 5472   4.333   6.013   0.512
 1838PW      WM 5473   4.309   5.939   0.630
 1839PW       W 5474   3.184   2.761   0.968
 1839PW      WP 5475   3.114   2.663   1.039
 1839PW      WM 5476   3.078   2.780   1.057
 1840PW       W 5477   3.896   0.622   4.978
 1840PW      WP 5478   3.774   0.604   5.044
 1840PW      WM 5479   3.995   0.650   4.883
 1841PW       W 5480   4.545   2.442   0.009
 1841PW      WP 5481   4.669   2.495  -0.028
 1841PW      WM 5482   4.523   2.405   0.142
 1842PW       W 5483   4.439   1.142   4.152
 1842PW      WP 5484   4.485   1.013   4.184
 1842PW      WM 5485   4.446   1.121   4.014
 1843PW       W 5486   4.225   5.855   5.421
 1843PW      WP 5487   4.230   5.995   5.418
 1843PW      WM 5488   4.132   5.832   5.523
 1844PW       W 5489   2.664   1.735   0.111
 1844PW      WP 5490   2.557   1.800   0.047
 1844PW      WM 5491   2.609   1.667   0.220
 1845PW       W 5492   1.174   5.685   0.954
 1845PW      WP 5493   1.303   5.738   0.948
 1845PW      WM 5494   1.245   5.721   1.069
 1846PW       W 5495   4.764   2.467   0.461
 1846PW      WP 5496   4.718   2.409   0.342
 1846PW      WM 5497   4.881   2.530   0.416
 1847PW       W 5498   0.229   5.721   4.795
 1847PW      WP 5499   0.266   5.842   4.854
 1847PW      WM 5500   0.141   5.614   4.778
 1848PW       W 5501   5.502   1.500   3.929
 1848PW      WP 5502   5.480   1.364   3.905
 1848PW      WM 5503   5.526   1.364   3.952
 1849PW       W 5504   0.186   4.035   5.548
 1849PW      WP 5505   0.063   4.091   5.512
 1849PW      WM 5506   0.196   4.054   5.686
 1850PW       W 5507   3.279   4.934   0.132
 1850PW      WP 5508   3.206   5.026   0.208
 1850PW      WM 5509   3.312   4.987   0.007
 1851PW       W 5510   4.621   3.331   4.374
 1851PW      WP 5511   4.677   3.236   4.287
 1851PW      WM 5512   4.687   3.455   4.372
 1852PW       W 5513   4.118   4.045   1.929
 1852PW      WP 5514   4.107   4.173   1.985
 1852PW      WM 5515   4.251   4.018   1.895
 1853PW       W 5516   5.223   3.184   2.485
 1853PW      WP 5517   5.107   3.247   2.441
 1853PW      WM 5518   5.171   3.183   2.615
 1854PW       W 5519   5.679   0.136   2.916
 1854PW      WP 5520   5.622   0.079   2.801
 1854PW      WM 5521   5.713   0.026   2.836
 1855PW       W 5522   0.096   4.895   0.832
 1855PW      WP 5523   0.022   4.912   0.715
 1855PW      WM 5524   0.188   4.942   0.927
 1856PW       W 5525   1.695   5.700   0.890
 1856PW      WP 5526   1.773   5.692   1.006
 1856PW      WM 5527   1.610   5.597   0.934
 1857PW       W 5528   0.526   3.150   4.744
 1857PW      WP 5529   0.522   3.289   4.761
 1857PW      WM 5530   0.636   3.142   4.831
 1858PW       W 5531   4.542   3.789   1.952
 1858PW      WP 5532   4.477   3.913   1.952
 1858PW      WM 5533   4.533   3.655   1.914
 1859PW       W 5534   4.116   5.374   5.707
 1859PW      WP 5535   4.120   5.330   5.840
 1859PW      WM 5536   3.996   5.426   5.757
 1860PW       W 5537   0.879   6.148   4.921
 1860PW      WP 5538   0.993   6.086   4.974
 1860PW      WM 5539   0.941   6.256   4.986
 1861PW       W 5540   2.206   6.317   1.388
 1861PW      WP 5541   2.308   6.230   1.427
 1861PW      WM 5542   2.257   6.442   1.350
 1862PW       W 5543   3.696   0.418   1.844
 1862PW      WP 5544   3.669   0.521   1.935
 1862PW      WM 5545   3.739   0.398   1.712
 1863PW       W 5546   5.390   3.348   2.919
 1863PW      WP 5547   5.431   3.271   2.809
 1863PW      WM 5548   5.303   3.268   2.994
 1864BUF    NA+ 5549   5.342   3.091   0.256
 1865BUF    NA+ 5550   2.356   0.264   4.216
 1866BUF    NA+ 5551   3.095   6.105   1.373
 1867BUF    NA+ 5552   4.993   4.970   3.331
 1868BUF    NA+ 5553   1.543   4.849   5.710
 1869BUF    NA+ 5554   0.780   1.938   1.727
 1870BUF    NA+ 5555   4.314   1.086   3.192
 1871BUF    NA+ 5556   1.303   5.123   4.008
 1872BUF    NA+ 5557   0.935   5.137   2.468
 1873BUF    NA+ 5558   3.112   5.562   3.418
 1874BUF    NA+ 5559   5.216   3.833   2.511
 1875BUF    NA+ 5560   4.931   3.179   3.388
 1876BUF    NA+ 5561   0.390   0.793   5.608
 1877BUF    NA+ 5562   3.933   0.228   5.740
 1878BUF    NA+ 5563   1.674   6.241   1.185
 1879BUF    NA+ 5564   1.105   6.067   5.395
 1880BUF    NA+ 5565   4.327   0.919   4.756
 1881BUF    NA+ 5566   2.513   0.495   2.940
 1882BUF    NA+ 5567   2.244   5.468   3.714
 1883BUF    NA+ 5568   4.457   5.118   2.208
 1884ION    NA+ 5569   4.295   5.471   3.306
 1885ION    NA+ 5570   4.280   2.408   0.431
 1886ION    NA+ 5571   2.398   0.342   1.275
 1887ION    NA+ 5572   3.492   5.416   4.134
 1888ION    NA+ 5573   0.330   0.774   0.933
 1889ION    CL- 5574   4.599   3.239   1.424
 1890ION    CL- 5575   2.336   2.422   3.570
 1891ION    CL- 5576   3.373   0.201   4.072
 1892ION    CL- 5577   4.106   4.576   2.537
 1893ION    CL- 5578   0.638   6.324   5.805
 1894ION    CL- 5579   4.283   5.781   4.612
 1895ION    CL- 5580   5.458   3.157   4.432
 1896ION    CL- 5581   2.900   1.341   3.057
 1897ION    CL- 5582   0.696   2.453   4.133
 1898ION    CL- 5583   4.180   5.336   1.151
 1899ION    CL- 5584   2.498   4.946   0.613
 1900ION    CL- 5585   5.427   6.131   5.752
 1901ION    CL- 5586   3.624   1.577   4.277
 1902ION    CL- 5587   4.943   4.551   4.666
   5.74354   6.41349   5.91181
