# Supplementary material for: Scalable Constant pH Molecular Dynamics in GROMACS
Source: J Chem Theory Comput. 2022 Sep 21;18(10):6148–60. doi: 10.1021/acs.jctc.2c00516 (PMC9558312; doi:10.1021/acs.jctc.2c00516)
Supplement: Supplementary file 1 — ct2c00516_si_001.zip [file ct2c00516_si_001.zip › SI_constant_ph_gromacs/input_MARTINI/cardV/polarize-water.gro]

Generated by trjconv : POLARIZABLE WATER t= 10000.00000
 5472
    1PW       W    1   0.801   7.783   1.129 -0.0323  0.3290 -0.4869
    1PW      WP    2   0.781   7.747   1.263  0.2098 -0.1049 -0.5460
    1PW      WM    3   0.926   7.832   1.168 -0.1173  0.0586  0.3220
    2PW       W    4   4.694   0.851   1.487 -0.0535  0.0358  0.0215
    2PW      WP    5   4.823   0.859   1.434 -0.1019  0.0585 -0.0957
    2PW      WM    6   4.605   0.746   1.461  0.1043 -0.0074 -0.4443
    3PW       W    7   1.726   1.557   4.075 -0.3383 -0.7805  0.1308
    3PW      WP    8   1.613   1.590   4.151  0.0440  0.0684  0.4608
    3PW      WM    9   1.788   1.482   3.973  0.5648 -0.1099  0.0578
    4PW       W   10   5.221   2.791   3.184 -0.1582 -0.0866 -0.4236
    4PW      WP   11   5.093   2.838   3.152 -0.1899  0.4819  0.3012
    4PW      WM   12   5.195   2.928   3.190 -0.3340 -0.1165  0.2292
    5PW       W   13   0.273   2.839   0.199  0.0374  0.1193  0.0874
    5PW      WP   14   0.151   2.783   0.237 -0.1514  0.1858 -0.3676
    5PW      WM   15   0.211   2.964   0.187  0.1713  0.2013  0.2012
    6PW       W   16   3.944   0.245   2.345  0.0010 -0.0429 -0.7641
    6PW      WP   17   3.825   0.289   2.288 -0.4007 -0.0437 -0.0405
    6PW      WM   18   3.978   0.110   2.366 -0.2402 -0.0314  0.0420
    7PW       W   19   4.366   3.649   2.217  0.2098 -0.1828  0.2959
    7PW      WP   20   4.302   3.525   2.217 -0.0411 -0.0990 -0.4010
    7PW      WM   21   4.504   3.665   2.204  0.2164 -0.1840  0.3664
    8PW       W   22   1.913   7.277   1.404  0.1690  0.1492 -0.4308
    8PW      WP   23   2.021   7.366   1.396  0.1748  0.1538 -0.3122
    8PW      WM   24   1.794   7.210   1.374  0.0703 -0.1674  0.4173
    9PW       W   25   4.141   6.907   2.786 -0.4201 -0.0674  0.3846
    9PW      WP   26   4.022   6.949   2.724 -0.0623  0.2031 -0.2090
    9PW      WM   27   4.215   6.981   2.878  0.5005  0.3152 -0.4778
   10PW       W   28   1.828   4.791   0.466 -0.3423  0.2704  0.0200
   10PW      WP   29   1.725   4.886   0.476 -0.5557  0.0261  0.4855
   10PW      WM   30   1.810   4.696   0.568 -0.2676  0.2650  0.0289
   11PW       W   31   3.299   7.996   2.223  0.2857 -0.4374 -0.4755
   11PW      WP   32   3.405   7.983   2.314 -0.1192  0.1512  0.1910
   11PW      WM   33   3.252   7.983   2.092  0.0363  0.3527 -0.5145
   12PW       W   34   4.153   5.839   3.192 -0.1379  0.0201  0.0733
   12PW      WP   35   4.173   5.909   3.073 -0.0536 -0.2410 -0.0734
   12PW      WM   36   4.145   5.844   3.332 -0.0234 -0.2175  0.0934
   13PW       W   37   2.264   6.744   3.630  0.2786 -0.0498  0.4130
   13PW      WP   38   2.392   6.724   3.576  0.1640  0.0870  0.0634
   13PW      WM   39   2.330   6.740   3.753  0.3304 -0.3733  0.3855
   14PW       W   40   1.078   6.514   3.590  0.2489 -0.0375  0.0060
   14PW      WP   41   1.188   6.481   3.510 -0.0819  0.2420 -0.6400
   14PW      WM   42   1.132   6.634   3.639  0.1457  0.0619 -0.1135
   15PW       W   43   1.986   5.427   4.520 -0.1739  0.6641  0.5049
   15PW      WP   44   1.895   5.324   4.546  0.2646  0.1927  0.3347
   15PW      WM   45   2.055   5.410   4.641 -0.0058 -0.0438  0.3505
   16PW       W   46   3.742   3.039   1.632 -0.0400  0.4950 -0.2586
   16PW      WP   47   3.832   2.980   1.542  0.3695  0.2909  0.2397
   16PW      WM   48   3.759   3.012   1.768 -0.2173 -0.1694 -0.3324
   17PW       W   49   0.446   5.439   2.966 -0.2315 -0.1741  0.1287
   17PW      WP   50   0.462   5.577   2.943 -0.3684 -0.2044 -0.2099
   17PW      WM   51   0.569   5.467   3.026  0.4455 -0.7491 -0.7325
   18PW       W   52   5.023   7.822   1.822  0.0030  0.3821 -0.0636
   18PW      WP   53   5.160   7.839   1.845 -0.0453  0.5709  0.1142
   18PW      WM   54   4.910   7.784   1.894  0.3248 -0.1244  0.2350
   19PW       W   55   3.121   0.342   1.874 -0.0888  0.0193  0.0189
   19PW      WP   56   3.038   0.345   1.762  0.1982  0.0259 -0.2048
   19PW      WM   57   3.131   0.212   1.924 -0.3388  0.1786  0.5664
   20PW       W   58   0.836   2.493   3.224 -0.2756  0.2210 -0.4724
   20PW      WP   59   0.741   2.471   3.325 -0.2430 -0.2693 -0.5221
   20PW      WM   60   0.838   2.446   3.092 -0.0556 -0.1678 -0.3473
   21PW       W   61   4.034   1.779   1.409 -0.2768  0.3340  0.0527
   21PW      WP   62   3.992   1.646   1.400 -0.3369  0.3309  0.3019
   21PW      WM   63   3.951   1.861   1.332 -0.1165  0.2270 -0.2516
   22PW       W   64   0.290   1.691   3.583 -0.0020  0.0792 -0.3887
   22PW      WP   65   0.328   1.824   3.605 -0.7632  0.3562 -0.4308
   22PW      WM   66   0.155   1.691   3.545 -0.0531 -0.3334 -0.2549
   23PW       W   67   0.504   4.482   2.177 -0.2282 -0.0099 -0.2070
   23PW      WP   68   0.484   4.571   2.283  0.2060  0.2050 -0.2850
   23PW      WM   69   0.542   4.606   2.124 -0.1606 -0.0213 -0.1856
   24PW       W   70   3.019   3.666   4.465 -0.2950 -0.1412  0.1803
   24PW      WP   71   3.078   3.760   4.550  0.2112 -0.1962 -0.0693
   24PW      WM   72   2.921   3.700   4.371  0.0066  0.0940 -0.0708
   25PW       W   73   3.528   3.307   3.540 -0.4160 -0.0236  0.0372
   25PW      WP   74   3.599   3.417   3.492 -0.2999 -0.2940 -0.4858
   25PW      WM   75   3.553   3.273   3.674  0.1740 -0.0208 -0.0456
   26PW       W   76   0.520   6.158   4.003 -0.3822  0.1740 -0.0391
   26PW      WP   77   0.617   6.249   4.047 -0.1061  0.0657 -0.3730
   26PW      WM   78   0.468   6.284   4.034  0.3201  0.3789  0.6453
   27PW       W   79   3.841   4.374   1.891 -0.1885 -0.2419  0.4347
   27PW      WP   80   3.834   4.315   1.763  0.7412  0.2078  0.0823
   27PW      WM   81   3.904   4.419   2.007 -0.0952 -0.1270  0.3416
   28PW       W   82   2.100   5.590   3.397 -0.0303 -0.2264 -0.2000
   28PW      WP   83   2.045   5.687   3.313  0.1380 -0.0126 -0.0732
   28PW      WM   84   2.000   5.499   3.436 -0.2684  0.2144  0.3537
   29PW       W   85   2.075   4.913   1.767 -0.2325  0.0493  0.0420
   29PW      WP   86   2.183   4.865   1.692  0.2040  0.3502  0.4159
   29PW      WM   87   2.080   5.031   1.844 -0.2422  0.2912 -0.3045
   30PW       W   88   0.144   4.330   2.543 -0.5239  0.5085 -0.2902
   30PW      WP   89   0.048   4.247   2.603  0.2355 -0.0558  0.3591
   30PW      WM   90   0.257   4.396   2.593 -0.0460 -0.1265 -0.4089
   31PW       W   91   4.851   4.177   3.422 -0.0534 -0.2504 -0.2767
   31PW      WP   92   4.907   4.230   3.538 -0.2800  0.0512 -0.2941
   31PW      WM   93   4.970   4.167   3.349 -0.1006 -0.1431 -0.3703
   32PW       W   94   3.329   5.723   1.026 -0.1516 -0.0799  0.0743
   32PW      WP   95   3.226   5.809   0.986  0.1570  0.2797 -0.0146
   32PW      WM   96   3.377   5.739   0.895  0.1567  0.1865  0.2050
   33PW       W   97   5.044   3.929   4.708  0.1429  0.4029  0.2083
   33PW      WP   98   5.037   3.823   4.799  0.3962 -0.2943 -0.4752
   33PW      WM   99   4.925   3.888   4.771  0.0600 -0.2345 -0.2629
   34PW       W  100   1.815   7.600   3.967  0.2566 -0.1315  0.2886
   34PW      WP  101   1.858   7.721   3.912 -0.0770 -0.0824  0.1076
   34PW      WM  102   1.770   7.484   4.032 -0.0179  0.0337  0.4089
   35PW       W  103   4.448   1.283   3.779 -0.1674 -0.0836  0.0022
   35PW      WP  104   4.363   1.315   3.672 -0.2600  0.0907  0.1224
   35PW      WM  105   4.582   1.320   3.765 -0.2463  0.1675 -0.1569
   36PW       W  106   0.081   0.825   0.795 -0.7213 -0.1470 -0.1802
   36PW      WP  107   0.129   0.845   0.665 -0.6003 -0.3251 -0.1647
   36PW      WM  108   0.130   0.877   0.915  0.6765  0.3440 -0.7465
   37PW       W  109   4.822   3.775   2.149 -0.2025 -0.2831  0.4231
   37PW      WP  110   4.697   3.731   2.195 -0.2325 -0.5250  0.1407
   37PW      WM  111   4.892   3.865   2.230 -0.0500  0.0809 -0.0628
   38PW       W  112   3.031   4.927   1.477 -0.0646 -0.2229 -0.2743
   38PW      WP  113   2.979   4.991   1.590 -0.1479  0.0317 -0.4454
   38PW      WM  114   3.060   4.955   1.343  0.4253  0.0200 -0.1421
   39PW       W  115   4.384   7.137   3.096  0.3077 -0.0709 -0.2907
   39PW      WP  116   4.311   7.058   3.006  0.0750  0.1654 -0.3207
   39PW      WM  117   4.407   7.267   3.142  0.3411 -0.0442 -0.3804
   40PW       W  118   0.797   3.466   3.528 -0.3040 -0.1187 -0.1895
   40PW      WP  119   0.768   3.417   3.400  0.4307 -0.2623 -0.3459
   40PW      WM  120   0.930   3.454   3.486 -0.2972  0.1543 -0.2654
   41PW       W  121   2.300   0.517   3.046 -0.0452  0.2981 -0.2256
   41PW      WP  122   2.345   0.519   3.179 -0.3504 -0.8499  0.0011
   41PW      WM  123   2.313   0.542   2.909  0.0938 -0.3880 -0.3743
   42PW       W  124   4.884   2.513   4.712 -0.0116  0.0236  0.2316
   42PW      WP  125   4.764   2.582   4.688  0.3524  0.6302 -0.0696
   42PW      WM  126   4.744   2.528   4.711  0.0103  0.2709  0.2007
   43PW       W  127   4.520   1.819   1.077 -0.1012  0.2143 -0.5659
   43PW      WP  128   4.591   1.724   1.002 -0.2854 -0.2879 -0.1632
   43PW      WM  129   4.591   1.841   1.195 -0.4712 -0.3771 -0.1739
   44PW       W  130   2.408   1.992   2.884  0.1120  0.4480 -0.0233
   44PW      WP  131   2.339   2.011   2.764 -0.4129 -0.3948  0.0695
   44PW      WM  132   2.535   2.022   2.936  0.1574  0.2053  0.0181
   45PW       W  133   3.911   3.801   0.451  0.1565 -0.2486  0.2703
   45PW      WP  134   3.955   3.906   0.533  0.1818  0.0633 -0.1113
   45PW      WM  135   3.814   3.760   0.543  0.0726 -0.0892  0.2576
   46PW       W  136   4.188   3.510   2.826  0.0801 -0.1285 -0.1688
   46PW      WP  137   4.210   3.514   2.964 -0.3134 -0.6209 -0.0599
   46PW      WM  138   4.226   3.402   2.745  0.1754 -0.6008  0.4266
   47PW       W  139   4.292   6.984   1.139 -0.1940  0.0302  0.0570
   47PW      WP  140   4.172   7.050   1.109 -0.1313  0.1461  0.0540
   47PW      WM  141   4.424   7.009   1.098 -0.1307 -0.7160 -0.3613
   48PW       W  142   3.313   2.281   4.428 -0.0186 -0.2575  0.3793
   48PW      WP  143   3.396   2.381   4.480 -0.4715  0.1641  0.3669
   48PW      WM  144   3.245   2.252   4.547  0.0526 -0.1029  0.4614
   49PW       W  145   3.756   6.381   3.103  0.1082 -0.1454 -0.2018
   49PW      WP  146   3.855   6.461   3.162  0.2455 -0.4509  0.0098
   49PW      WM  147   3.694   6.466   3.011 -0.0990  0.1968  0.2136
   50PW       W  148   0.766   4.248   1.791  0.4008 -0.2386 -0.2168
   50PW      WP  149   0.825   4.286   1.912  0.2960 -0.2484 -0.1615
   50PW      WM  150   0.656   4.162   1.775  0.1813  0.0046 -0.0929
   51PW       W  151   2.938   1.104   4.835  0.0077  0.2511 -0.0580
   51PW      WP  152   2.826   1.039   4.782 -0.0887 -0.1169  0.5121
   51PW      WM  153   2.986   1.106   4.703  0.2078  0.2339  0.0100
   52PW       W  154   0.322   2.807   1.142  0.5482  0.2028 -0.0118
   52PW      WP  155   0.438   2.765   1.076 -0.0352 -0.7128 -0.7143
   52PW      WM  156   0.351   2.729   1.254 -0.3782 -0.2495  0.0149
   53PW       W  157   2.986   7.027   1.736 -0.2028 -0.1785  0.1750
   53PW      WP  158   2.887   7.106   1.797 -0.1126 -0.1251  0.2537
   53PW      WM  159   3.063   6.910   1.740  0.1076  0.0101  0.0753
   54PW       W  160   4.347   0.712   0.483  0.1963  0.1034 -0.0224
   54PW      WP  161   4.337   0.625   0.373 -0.0211  0.1792 -0.0679
   54PW      WM  162   4.275   0.593   0.466 -0.0870  0.1662  0.5381
   55PW       W  163   1.164   7.054   0.404  0.0752 -0.1706 -0.4247
   55PW      WP  164   1.059   7.091   0.488 -0.0650 -0.1080 -0.6194
   55PW      WM  165   1.103   7.130   0.304 -0.2774  0.0655 -0.0610
   56PW       W  166   3.520   1.701   0.311 -0.2499  0.0381 -0.4573
   56PW      WP  167   3.592   1.581   0.311 -0.1046  0.0690  0.3292
   56PW      WM  168   3.449   1.786   0.225 -0.6686  0.1407 -0.0540
   57PW       W  169   0.295   7.418   1.627  0.1505 -0.0234  0.2876
   57PW      WP  170   0.417   7.425   1.559  0.0601 -0.2616  0.0865
   57PW      WM  171   0.214   7.312   1.586 -0.3028  0.2227  0.4616
   58PW       W  172   3.485   6.443   1.271 -0.2682 -0.1454 -0.3973
   58PW      WP  173   3.522   6.457   1.406  0.3679  0.1123 -0.5616
   58PW      WM  174   3.381   6.537   1.280  0.2524  0.4846 -0.0782
   59PW       W  175   2.093   7.442   3.349 -0.2596 -0.1261 -0.0891
   59PW      WP  176   2.024   7.507   3.246 -0.4746 -0.2903 -0.0576
   59PW      WM  177   2.024   7.392   3.460 -0.4141  0.1268 -0.0639
   60PW       W  178   2.968   2.059   3.605 -0.1129  0.0447  0.0476
   60PW      WP  179   2.975   2.135   3.488  0.2120 -0.2264 -0.1279
   60PW      WM  180   2.999   2.019   3.475  0.2845 -0.0124  0.1443
   61PW       W  181   3.757   3.351   3.073 -0.1750 -0.5576  0.6209
   61PW      WP  182   3.897   3.349   3.076 -0.1208  0.1692  0.3793
   61PW      WM  183   3.751   3.300   2.943 -0.1247 -0.2155  0.4759
   62PW       W  184   3.159   8.000   4.236  0.4526  0.1997 -0.2162
   62PW      WP  185   3.047   8.062   4.178  0.0163  0.0024  0.3177
   62PW      WM  186   3.185   7.974   4.371  0.6637  0.0141 -0.2871
   63PW       W  187   3.365   7.601   3.974 -0.2651 -0.4125 -0.0474
   63PW      WP  188   3.359   7.704   3.880  0.3343  0.0592  0.3551
   63PW      WM  189   3.449   7.581   4.085  0.5395  0.1198 -0.4627
   64PW       W  190   4.077   7.717   1.883  0.0035 -0.1398  0.5564
   64PW      WP  191   4.079   7.734   1.744  0.3122 -0.1294  0.5527
   64PW      WM  192   4.009   7.595   1.875  0.2173 -0.3122 -0.6543
   65PW       W  193   4.273   1.031   4.503 -0.4297 -0.0763  0.0454
   65PW      WP  194   4.392   1.080   4.560 -0.5705 -0.0984  0.3820
   65PW      WM  195   4.322   0.922   4.430  0.4614  0.1988  0.1003
   66PW       W  196   4.206   4.745   3.947  0.2915  0.0556 -0.0604
   66PW      WP  197   4.222   4.825   3.833 -0.0206 -0.0751 -0.2088
   66PW      WM  198   4.337   4.715   3.910  0.3393  0.3658 -0.1789
   67PW       W  199   0.729   4.933   0.041 -0.6856 -0.1721  0.4431
   67PW      WP  200   0.599   4.947  -0.011 -0.4817  0.6664 -0.0395
   67PW      WM  201   0.752   4.807   0.098  0.2827 -0.3157 -0.0528
   68PW       W  202   2.916   7.181   1.213 -0.5189  0.4027  0.2037
   68PW      WP  203   2.810   7.246   1.149 -0.4289  0.4438  0.0928
   68PW      WM  204   2.868   7.050   1.224  0.0340  0.1944  0.6088
   69PW       W  205   1.704   1.501   1.686  0.3063 -0.0910 -0.0916
   69PW      WP  206   1.675   1.594   1.585  0.0701  0.3294  0.3259
   69PW      WM  207   1.717   1.411   1.792  0.2083 -0.1080 -0.0928
   70PW       W  208   1.279   5.555   0.261  0.2272 -0.5409 -0.0580
   70PW      WP  209   1.163   5.495   0.311 -0.1540  0.1866  0.0723
   70PW      WM  210   1.359   5.518   0.370 -0.4877 -0.3775  0.6090
   71PW       W  211   3.584   0.431   0.101  0.1672 -0.0101  1.0727
   71PW      WP  212   3.636   0.302   0.083  0.3611  0.1278  0.0307
   71PW      WM  213   3.455   0.486   0.106  0.1146 -0.0296  0.5285
   72PW       W  214   0.583   3.274   3.163  0.1830  0.0630 -0.2394
   72PW      WP  215   0.484   3.199   3.227  0.3695 -0.1118 -0.1418
   72PW      WM  216   0.667   3.329   3.260 -0.1827  0.0769  0.0931
   73PW       W  217   0.073   3.735   2.516  0.0720 -0.1209  0.4145
   73PW      WP  218   0.061   3.647   2.408 -0.9963  0.2735  0.0770
   73PW      WM  219   0.050   3.869   2.483 -0.2185 -0.2247  0.1342
   74PW       W  220   0.812   4.551   3.753 -0.1407  0.0311  0.2210
   74PW      WP  221   0.826   4.669   3.680 -0.2328  0.0202  0.1843
   74PW      WM  222   0.697   4.570   3.675  0.1352  0.1229 -0.1982
   75PW       W  223   0.194   3.430   0.387  0.2763 -0.1549 -0.1629
   75PW      WP  224   0.333   3.435   0.397  0.2643 -0.1949  0.1202
   75PW      WM  225   0.072   3.471   0.332  0.4802  0.3088 -0.3180
   76PW       W  226   2.735   1.003   0.677 -0.2212  0.0284  0.1957
   76PW      WP  227   2.673   1.111   0.613  0.2428  0.0698 -0.2476
   76PW      WM  228   2.838   1.066   0.748  0.1463 -0.1733 -0.1263
   77PW       W  229   2.979   1.617   4.826 -0.2421  0.1398  0.3099
   77PW      WP  230   3.078   1.709   4.864 -0.0428 -0.0160  0.1882
   77PW      WM  231   2.983   1.625   4.686  0.1328  0.0926  0.3088
   78PW       W  232   2.346   4.907   0.359  0.6674  0.2938 -0.1729
   78PW      WP  233   2.307   4.941   0.228  0.3618 -0.2332 -0.2495
   78PW      WM  234   2.372   4.916   0.496 -0.0839 -0.0288  0.0423
   79PW       W  235   4.276   0.479   4.368  0.2912 -0.1659  0.1718
   79PW      WP  236   4.376   0.525   4.282 -0.1951 -0.1194 -0.4420
   79PW      WM  237   4.266   0.402   4.485  0.4862  0.1708  0.4306
   80PW       W  238   4.873   2.104   1.821  0.0270 -0.6695  0.3349
   80PW      WP  239   4.944   2.211   1.876  0.3960 -0.7875  0.1259
   80PW      WM  240   4.811   2.087   1.697 -0.3593  0.0703  0.3718
   81PW       W  241   0.574   4.681   3.348  0.5081  0.4048 -0.2155
   81PW      WP  242   0.680   4.665   3.257  0.5018  0.0039 -0.1712
   81PW      WM  243   0.479   4.752   3.275  0.2734 -0.1118 -0.4631
   82PW       W  244   1.497   2.109   2.948  0.0899  0.2167 -0.1526
   82PW      WP  245   1.374   2.117   2.881 -0.2419 -0.1602  0.3434
   82PW      WM  246   1.524   1.981   2.996 -0.0886  0.0533 -0.4517
   83PW       W  247   4.793   0.426   3.351 -0.0694  0.2750  0.0767
   83PW      WP  248   4.746   0.309   3.413 -0.0035  0.2420  0.0661
   83PW      WM  249   4.919   0.483   3.365  0.2154 -0.0220 -0.6903
   84PW       W  250   0.501   4.328   0.275  0.3567  0.0670 -0.0941
   84PW      WP  251   0.481   4.210   0.202 -0.0008  0.0559  0.0045
   84PW      WM  252   0.420   4.377   0.172  0.1169  0.4685  0.2513
   85PW       W  253   2.859   7.850   4.687  0.0144  0.0232 -0.2043
   85PW      WP  254   2.959   7.835   4.784  0.0936  0.5060 -0.1892
   85PW      WM  255   2.746   7.853   4.769  0.0062  0.1117 -0.2176
   86PW       W  256   2.521   6.363   0.795 -0.1083  0.3535 -0.4291
   86PW      WP  257   2.524   6.461   0.894 -0.2215  0.1782 -0.2472
   86PW      WM  258   2.536   6.226   0.823 -0.5953  0.3447 -0.1023
   87PW       W  259  -0.003   2.168   0.040 -0.0467 -0.3074 -0.8812
   87PW      WP  260   0.133   2.184   0.013  0.0002 -0.1194 -0.5773
   87PW      WM  261  -0.012   2.052   0.117  0.1906 -0.0174 -0.3681
   88PW       W  262   3.065   2.400   3.967 -0.0904  0.6304 -0.0198
   88PW      WP  263   3.150   2.413   3.857  0.1326  0.0724  0.0494
   88PW      WM  264   3.141   2.401   4.085 -0.1297 -0.5400  0.1345
   89PW       W  265   0.415   5.532   0.695 -0.3771  0.3564  0.2459
   89PW      WP  266   0.481   5.648   0.738  0.4390  0.2705 -0.4894
   89PW      WM  267   0.286   5.560   0.741 -0.5224  0.1970 -0.0375
   90PW       W  268   1.201   0.184   0.635  0.3730  0.0665  0.0251
   90PW      WP  269   1.149   0.157   0.508  0.3613  0.0653  0.0299
   90PW      WM  270   1.132   0.267   0.725  0.5280  0.0047  0.2079
   91PW       W  271   2.302   1.315   2.265  0.0509 -0.1364 -0.1024
   91PW      WP  272   2.307   1.356   2.398 -0.2659 -0.4458  0.0203
   91PW      WM  273   2.359   1.233   2.166  0.2938  0.2966 -0.3506
   92PW       W  274   2.792   6.250   3.091 -0.0803 -0.0223 -0.4263
   92PW      WP  275   2.926   6.276   3.063  0.0166  0.4054  0.2216
   92PW      WM  276   2.804   6.353   2.996 -0.1542  0.3402 -0.0709
   93PW       W  277   3.673   3.959   1.451  0.1290  0.4825  0.0119
   93PW      WP  278   3.594   4.073   1.470 -0.0246  0.3104  0.6361
   93PW      WM  279   3.618   3.917   1.329  0.2246  0.8362 -0.1665
   94PW       W  280   1.656   2.508   4.197  0.1530  0.2923  0.0160
   94PW      WP  281   1.752   2.498   4.298  0.1298  0.2290  0.0324
   94PW      WM  282   1.775   2.581   4.201  0.4293 -0.1236  0.3815
   95PW       W  283   2.806   2.915   1.554  0.1747  0.2230  0.1189
   95PW      WP  284   2.924   2.989   1.538  0.2759  0.0685  0.1285
   95PW      WM  285   2.794   2.820   1.656 -0.0817  0.1001 -0.0172
   96PW       W  286   3.000   6.750   4.435  0.1819 -0.1588  0.6153
   96PW      WP  287   2.883   6.782   4.505  0.1251  0.5858  0.2785
   96PW      WM  288   3.083   6.643   4.397 -0.0439 -0.1860  0.1113
   97PW       W  289   1.984   4.105   1.731 -0.1249 -0.2973 -0.2846
   97PW      WP  290   1.998   4.209   1.823 -0.1723 -0.4027 -0.1560
   97PW      WM  291   2.115   4.060   1.706 -0.0677 -0.1573 -0.2444
   98PW       W  292   5.096   1.741   3.396 -0.3025  0.0672  0.2928
   98PW      WP  293   5.212   1.740   3.474  0.3145  0.2494 -0.4891
   98PW      WM  294   5.078   1.643   3.494 -0.0746 -0.0920  0.1845
   99PW       W  295   4.121   2.282   2.307 -0.1415 -0.0553  0.1841
   99PW      WP  296   4.046   2.251   2.421 -0.5816  0.2929  0.0207
   99PW      WM  297   4.066   2.330   2.426  0.2287  0.6586  0.1211
  100PW       W  298   4.577   1.769   1.552 -0.0834 -0.3295 -0.5058
  100PW      WP  299   4.594   1.818   1.422 -0.1650  0.3281 -0.3050
  100PW      WM  300   4.686   1.700   1.608 -0.2970 -0.2484  0.0851
  101PW       W  301   1.766   2.955   2.816  0.3145  0.0024  0.0727
  101PW      WP  302   1.677   2.893   2.905  0.3764 -0.3575 -0.0965
  101PW      WM  303   1.824   3.077   2.780  0.4439 -0.0686  0.0337
  102PW       W  304   1.792   2.628   0.314  0.1189 -0.0702 -0.0792
  102PW      WP  305   1.772   2.732   0.222 -0.2495  0.1227  0.1916
  102PW      WM  306   1.729   2.517   0.258 -0.0060 -0.0074 -0.0651
  103PW       W  307   0.757   7.621   1.618 -0.2544  0.3675  0.2042
  103PW      WP  308   0.878   7.565   1.661 -0.2072 -0.1087 -0.4089
  103PW      WM  309   0.655   7.526   1.635  0.2462 -0.3693 -0.2922
  104PW       W  310   0.076   6.160   2.695  0.0524 -0.1482  0.2093
  104PW      WP  311   0.002   6.041   2.701  0.2981 -0.2982  0.5423
  104PW      WM  312  -0.003   6.226   2.599  0.1172  0.4239  0.5072
  105PW       W  313   4.084   2.039   3.284 -0.0074 -0.3006  0.1422
  105PW      WP  314   4.023   2.164   3.305  0.4362 -0.0327 -0.0331
  105PW      WM  315   4.148   1.982   3.395 -0.0394 -0.1674  0.2323
  106PW       W  316   2.037   1.498   1.313  0.4619  0.0547  0.2326
  106PW      WP  317   2.105   1.377   1.298  0.1928 -0.1705  0.6230
  106PW      WM  318   2.076   1.632   1.301  0.1644  0.1357  0.0521
  107PW       W  319   4.700   4.704   4.708  0.0632 -0.1651  0.2011
  107PW      WP  320   4.694   4.744   4.842 -0.5747 -0.0960  0.1829
  107PW      WM  321   4.650   4.573   4.697 -0.0258 -0.1253  0.1165
  108PW       W  322   1.613   1.252   3.701  0.0785 -0.1436  0.2240
  108PW      WP  323   1.651   1.378   3.654 -0.3450 -0.0702  0.0277
  108PW      WM  324   1.490   1.304   3.741  0.0294  0.0265 -0.1096
  109PW       W  325   3.261   2.072   0.520  0.1597 -0.0300 -0.0426
  109PW      WP  326   3.291   2.090   0.384 -0.5492  0.0943 -0.2226
  109PW      WM  327   3.370   2.146   0.567 -0.0112  0.3953 -0.2618
  110PW       W  328   4.461   0.346   0.927  0.6152  0.3567  0.0593
  110PW      WP  329   4.391   0.356   1.048 -0.0438 -0.0492 -0.2299
  110PW      WM  330   4.551   0.240   0.939  0.1368 -0.0566  0.4377
  111PW       W  331   4.529   7.768   3.664 -0.2276 -0.1161 -0.2189
  111PW      WP  332   4.468   7.798   3.541 -0.1156 -0.0289 -0.2548
  111PW      WM  333   4.474   7.785   3.792 -0.4581 -0.4112 -0.2671
  112PW       W  334   0.602   0.948   2.360 -0.0112  0.1891  0.1305
  112PW      WP  335   0.523   1.059   2.331 -0.1064  0.1027  0.0496
  112PW      WM  336   0.679   0.850   2.424  0.2410 -0.1196 -0.5390
  113PW       W  337   3.184   3.861   2.881 -0.0495  0.0085 -0.1730
  113PW      WP  338   3.234   3.865   3.012  0.2205 -0.2679 -0.2538
  113PW      WM  339   3.151   3.994   2.855  0.2676  0.2380  0.4087
  114PW       W  340   4.762   3.685   3.703 -0.3915 -0.1643  0.2472
  114PW      WP  341   4.807   3.766   3.808  0.0260 -0.4038  0.2757
  114PW      WM  342   4.681   3.766   3.623 -0.2292 -0.3502 -0.1292
  115PW       W  343   4.693   2.346   4.274  0.1063 -0.0226 -0.0866
  115PW      WP  344   4.785   2.257   4.330 -0.3152 -0.3164  0.1984
  115PW      WM  345   4.662   2.316   4.140  0.3714  0.3686 -0.2533
  116PW       W  346   3.125   4.712   3.181 -0.2754  0.1045 -0.2093
  116PW      WP  347   2.994   4.760   3.173 -0.2395  0.1794 -0.3888
  116PW      WM  348   3.111   4.573   3.195 -0.1601  0.0946 -0.1842
  117PW       W  349   0.966   2.311   0.115 -0.1197 -0.3057 -0.4078
  117PW      WP  350   0.984   2.400   0.008 -0.1295  0.2883  0.0374
  117PW      WM  351   0.832   2.271   0.106 -0.2157 -0.2540  0.2907
  118PW       W  352   2.186   7.088   1.835 -0.0409 -0.1933 -0.2745
  118PW      WP  353   2.320   7.053   1.818  0.1191 -0.1338  0.4925
  118PW      WM  354   2.101   6.979   1.811 -0.1763 -0.0540 -0.4587
  119PW       W  355   0.270   1.534   3.163 -0.1594  0.0020  0.0952
  119PW      WP  356   0.173   1.513   3.064  0.2206 -0.2353 -0.2603
  119PW      WM  357   0.340   1.474   3.057  0.1693  0.3111  0.1184
  120PW       W  358   4.312   5.646   4.786 -0.3458  0.0069 -0.0785
  120PW      WP  359   4.242   5.622   4.905  0.2691 -0.2707  0.2753
  120PW      WM  360   4.356   5.514   4.781 -0.2205  0.0335  0.1827
  121PW       W  361   0.902   0.165   2.209  0.0103  0.2089 -0.1113
  121PW      WP  362   0.782   0.192   2.277  0.0020 -0.1481  0.0383
  121PW      WM  363   0.899   0.030   2.174 -0.3217  0.2351 -0.2247
  122PW       W  364   3.256   3.708   3.720 -0.3415  0.2372 -0.0549
  122PW      WP  365   3.246   3.590   3.794  0.0350  0.1585 -0.1076
  122PW      WM  366   3.232   3.663   3.589  0.3317 -0.1974 -0.0811
  123PW       W  367   4.880   7.982   4.026  0.5258 -0.4418  0.3978
  123PW      WP  368   5.005   8.041   4.051  0.4710  0.2649 -0.4810
  123PW      WM  369   4.772   7.939   4.102  0.3201 -0.1748  0.2739
  124PW       W  370   3.911   3.565   3.555  0.1250 -0.0104  0.5837
  124PW      WP  371   4.050   3.549   3.549  0.1099 -0.1065  0.4392
  124PW      WM  372   3.852   3.449   3.505  0.4328  0.0583 -0.0268
  125PW       W  373   1.136   4.200   2.644  0.1258  0.2200  0.1444
  125PW      WP  374   1.084   4.108   2.736  0.4221 -0.0739  0.0405
  125PW      WM  375   1.057   4.202   2.528 -0.0652  0.4299  0.2706
  126PW       W  376   1.950   2.292   2.266 -0.2355  0.1367 -0.2240
  126PW      WP  377   2.067   2.370   2.268 -0.3604  0.3500 -0.5058
  126PW      WM  378   1.958   2.418   2.327  0.1153  0.1035 -0.1766
  127PW       W  379   4.036   0.632   4.763  0.0164  0.1799  0.4953
  127PW      WP  380   4.096   0.513   4.804 -0.0506  0.1090  0.3945
  127PW      WM  381   3.958   0.738   4.811 -0.4030 -0.1164  0.5216
  128PW       W  382   3.056   5.481   2.310  0.0020 -0.1051  0.0585
  128PW      WP  383   2.972   5.537   2.407  0.5736 -0.0045  0.5539
  128PW      WM  384   3.111   5.542   2.197  0.2517 -0.0735  0.1900
  129PW       W  385   4.870   8.175   0.208 -0.0036  0.3648  0.1716
  129PW      WP  386   4.732   8.161   0.196  0.0344  0.0840 -0.8196
  129PW      WM  387   4.966   8.194   0.308  0.0700 -0.2200  0.2465
  130PW       W  388   1.331   6.604   1.472 -0.0620 -1.0736  0.5517
  130PW      WP  389   1.465   6.578   1.438  0.0885 -0.3175  0.3813
  130PW      WM  390   1.363   6.702   1.567 -0.0260 -0.3876 -0.0768
  131PW       W  391   4.245   8.011   2.934  0.3801 -0.0417  0.4047
  131PW      WP  392   4.269   8.126   2.859 -0.0587 -0.0127  0.2840
  131PW      WM  393   4.342   8.029   2.834  0.0986 -0.1354  0.0966
  132PW       W  394   0.082   0.831   3.727 -0.3108  0.2185  0.2379
  132PW      WP  395   0.153   0.926   3.652  0.0912  0.0156  0.3338
  132PW      WM  396   0.209   0.779   3.702 -0.4298 -0.0368  0.1297
  133PW       W  397   3.552   4.076   0.189 -0.3152 -0.3813 -0.3294
  133PW      WP  398   3.540   4.195   0.263  0.1586 -0.1928 -0.5170
  133PW      WM  399   3.441   4.009   0.137 -0.3686 -0.3687 -0.2353
  134PW       W  400   0.347   3.206   2.273 -0.1292  0.0188  0.4829
  134PW      WP  401   0.313   3.160   2.145  0.5072  0.0751  0.2525
  134PW      WM  402   0.225   3.264   2.310 -0.1278 -0.0201  0.5496
  135PW       W  403   0.243   4.606   4.390 -0.0429 -0.0156 -0.3599
  135PW      WP  404   0.145   4.505   4.390  0.1043 -0.3024  0.8417
  135PW      WM  405   0.194   4.565   4.265  0.1222  0.1818 -0.4972
  136PW       W  406   2.862   4.198   3.106 -0.1175  0.5572  0.2708
  136PW      WP  407   2.822   4.135   2.988  0.3337  0.2202  0.2674
  136PW      WM  408   2.939   4.082   3.093 -0.6021  0.2400 -0.1023
  137PW       W  409   1.382   8.067   4.295 -0.2919 -0.3515  0.4705
  137PW      WP  410   1.387   7.935   4.342  0.2883 -0.3585  0.4580
  137PW      WM  411   1.331   8.039   4.168  0.0562  0.1579  0.1834
  138PW       W  412   3.955   2.477   2.718  0.3708  0.1597  0.2034
  138PW      WP  413   4.089   2.468   2.679  0.3001 -0.0958 -0.0119
  138PW      WM  414   3.971   2.341   2.687  0.0172  0.2029 -0.3029
  139PW       W  415   1.378   0.253   4.569  0.4088 -0.2909  0.2160
  139PW      WP  416   1.483   0.340   4.538 -0.2769  0.5556 -0.1975
  139PW      WM  417   1.351   0.357   4.659 -0.2556  0.0116 -0.2430
  140PW       W  418   0.499   3.118   0.637 -0.3833 -0.2302  0.2318
  140PW      WP  419   0.485   2.979   0.630 -0.3198 -0.2278 -0.0463
  140PW      WM  420   0.541   3.162   0.511 -0.3105 -0.1376  0.2870
  141PW       W  421   1.248   0.638   0.053 -0.3348  0.8069 -0.2542
  141PW      WP  422   1.192   0.545  -0.035  0.3704  0.2839 -0.2413
  141PW      WM  423   1.160   0.689   0.149 -0.1561  0.4475  0.1322
  142PW       W  424   3.071   2.867   0.316 -0.2259  0.1885 -0.0414
  142PW      WP  425   3.066   2.785   0.430  0.1600 -0.5155 -0.4593
  142PW      WM  426   3.017   2.816   0.197  0.3798 -0.0857 -0.2393
  143PW       W  427   3.064   8.286   0.881 -0.0091  0.0395  0.4748
  143PW      WP  428   2.982   8.178   0.914 -0.3213  0.0724 -0.0703
  143PW      WM  429   3.021   8.181   0.800 -0.2408  0.0331  0.5964
  144PW       W  430   0.170   0.942   4.207 -0.0396 -0.2440 -0.0180
  144PW      WP  431   0.118   0.976   4.082  0.1111 -0.2767 -0.0928
  144PW      WM  432   0.192   1.033   4.311 -0.2402 -0.1249 -0.0754
  145PW       W  433   2.787   1.877   0.403 -0.2141 -0.1126 -0.3364
  145PW      WP  434   2.650   1.904   0.400 -0.1952  0.0708  0.0215
  145PW      WM  435   2.847   1.788   0.493  0.1259  0.5389  0.1626
  146PW       W  436   3.114   4.736   0.891 -0.0933  0.0521 -0.1705
  146PW      WP  437   3.125   4.659   1.008  0.1441 -0.0275 -0.2390
  146PW      WM  438   3.251   4.710   0.890 -0.1354 -0.2079 -0.2238
  147PW       W  439   4.623   4.069   1.668  0.0697  0.2521  0.3606
  147PW      WP  440   4.752   4.036   1.712  0.2372  0.4372  0.0524
  147PW      WM  441   4.646   4.024   1.537  0.2440 -0.0682  0.4924
  148PW       W  442   0.799   6.153   0.228  0.0798  0.1333 -0.0889
  148PW      WP  443   0.736   6.041   0.284 -0.0364  0.2437  0.0069
  148PW      WM  444   0.822   6.282   0.178  0.0454  0.0411 -0.3605
  149PW       W  445   4.328   7.345   2.145 -0.1356 -0.0894  0.0647
  149PW      WP  446   4.374   7.424   2.251  0.6778  0.1064 -0.3494
  149PW      WM  447   4.245   7.237   2.177 -0.2907 -0.0100 -0.0545
  150PW       W  448   4.570   0.035   3.650  0.1490 -0.2422  0.0579
  150PW      WP  449   4.678   0.060   3.735 -0.0150  0.2048  0.1625
  150PW      WM  450   4.568   0.035   3.510  0.0411 -0.3036  0.0584
  151PW       W  451   2.807   6.708   0.029 -0.1286  0.2431 -0.4475
  151PW      WP  452   2.887   6.775   0.123 -0.3060  0.0893 -0.1746
  151PW      WM  453   2.774   6.842   0.006 -0.3577  0.1825 -0.4918
  152PW       W  454   4.878   1.910   0.671  0.1407  0.2184 -0.2102
  152PW      WP  455   4.781   1.816   0.635  0.3595 -0.2351  0.2542
  152PW      WM  456   5.014   1.932   0.648  0.3793 -0.5986  0.0787
  153PW       W  457   1.743   3.090   0.502 -0.2849  0.1399  0.1648
  153PW      WP  458   1.701   3.112   0.634 -0.3281  0.3511  0.1202
  153PW      WM  459   1.736   3.135   0.370 -0.1744  0.1115  0.1478
  154PW       W  460   2.763   0.844   3.293  0.2460  0.6982  0.1277
  154PW      WP  461   2.625   0.849   3.276  0.2356  0.0857 -0.1994
  154PW      WM  462   2.867   0.752   3.278 -0.4607 -0.2104 -0.0559
  155PW       W  463   2.525   7.900   1.634  0.0187  0.1688 -0.0360
  155PW      WP  464   2.479   7.870   1.763  0.1986  0.0723  0.0095
  155PW      WM  465   2.455   7.799   1.567  0.1540 -0.0077  0.0793
  156PW       W  466   2.696   1.413   4.076 -0.0671 -0.0540  0.0795
  156PW      WP  467   2.826   1.364   4.058 -0.0404  0.1228 -0.3349
  156PW      WM  468   2.573   1.354   4.043  0.0561 -0.2783 -0.0040
  157PW       W  469   2.551   1.610   1.445 -0.3098  0.2163  0.2635
  157PW      WP  470   2.511   1.559   1.321 -0.0397  0.0497  0.2369
  157PW      WM  471   2.610   1.737   1.444 -0.3710  0.2443  0.2286
  158PW       W  472   3.346   7.449   1.274 -0.4626  0.3349 -0.2784
  158PW      WP  473   3.451   7.531   1.231  0.0593 -0.1035  0.0305
  158PW      WM  474   3.263   7.442   1.387 -0.3535 -0.2185 -0.2038
  159PW       W  475   1.596   2.067   3.961  0.2281  0.2182  0.2916
  159PW      WP  476   1.728   2.065   4.009  0.4445 -0.1588 -0.2202
  159PW      WM  477   1.490   2.004   4.027 -0.1024  0.2799 -0.1363
  160PW       W  478   3.565   4.799   0.723  0.0384  0.4614  0.0531
  160PW      WP  479   3.508   4.746   0.839  0.1816  0.1955  0.0101
  160PW      WM  480   3.550   4.723   0.606  0.0068 -0.1959  0.4329
  161PW       W  481   4.860   6.544   1.607  0.1287  0.4510 -0.1313
  161PW      WP  482   4.894   6.451   1.706  0.1777  0.1085 -0.4489
  161PW      WM  483   4.777   6.455   1.537 -0.0788  0.1818  0.3988
  162PW       W  484   3.392   1.212   1.833 -0.2844 -0.2828 -0.2393
  162PW      WP  485   3.395   1.339   1.892  0.2628 -0.1176 -0.5504
  162PW      WM  486   3.365   1.140   1.950 -0.2603 -0.2789 -0.2313
  163PW       W  487   1.262   7.878   2.572 -0.3817  0.1542  0.3758
  163PW      WP  488   1.137   7.815   2.571 -0.2612 -0.1011  0.1015
  163PW      WM  489   1.178   7.767   2.561  0.1404 -0.2463 -0.0669
  164PW       W  490   1.562   8.197   0.836  0.2403  0.0173  0.2314
  164PW      WP  491   1.701   8.214   0.843  0.2047  0.2990  0.4435
  164PW      WM  492   1.537   8.190   0.699 -0.4645  0.2022  0.3101
  165PW       W  493   4.991   2.312   2.336  0.1963 -0.0085  0.0896
  165PW      WP  494   4.912   2.218   2.401  0.5769 -0.4764 -0.0652
  165PW      WM  495   5.025   2.439   2.386 -0.4305  0.1939  0.0908
  166PW       W  496   3.189   7.757   0.961  0.1293 -0.0734  0.3719
  166PW      WP  497   3.175   7.657   0.864 -0.0935  0.0884  0.2285
  166PW      WM  498   3.112   7.807   1.066  0.7500  0.4331  0.6551
  167PW       W  499   5.017   7.082   3.659 -0.0366  0.0826  0.0306
  167PW      WP  500   4.934   7.154   3.572  0.0437 -0.1662 -0.2748
  167PW      WM  501   4.964   6.955   3.635 -0.1033  0.1665 -0.3287
  168PW       W  502   4.641   7.598   0.995 -0.3368 -0.0485  0.0479
  168PW      WP  503   4.716   7.715   1.016 -0.1872 -0.1340 -0.0023
  168PW      WM  504   4.630   7.481   0.920  0.5118 -0.0572 -0.1576
  169PW       W  505   0.193   5.920   1.006 -0.1816  0.1783 -0.2723
  169PW      WP  506   0.293   5.842   0.946 -0.2102 -0.2073  0.1260
  169PW      WM  507   0.139   5.879   0.883  0.2199  0.2502 -0.4880
  170PW       W  508   3.563   1.426   3.526 -0.2750  0.4046  0.0668
  170PW      WP  509   3.634   1.332   3.601 -0.5017 -0.0205 -0.2081
  170PW      WM  510   3.477   1.501   3.607 -0.1246  0.6477  0.0112
  171PW       W  511   3.870   6.878   3.713  0.4135 -0.2680 -0.1862
  171PW      WP  512   3.904   6.773   3.799  0.9241  0.2899  0.4114
  171PW      WM  513   3.814   6.844   3.590  0.0548 -0.1530 -0.0702
  172PW       W  514   0.797   7.289   0.719  0.2195 -0.3388  0.2050
  172PW      WP  515   0.804   7.149   0.717  0.0901 -0.3460 -0.0397
  172PW      WM  516   0.872   7.239   0.612 -0.0513  0.3065 -0.3626
  173PW       W  517   2.775   0.585   3.745  0.1470  0.1738  0.4131
  173PW      WP  518   2.837   0.635   3.630 -0.6766  0.4492  0.0083
  173PW      WM  519   2.637   0.582   3.720  0.2486  0.2486 -0.4364
  174PW       W  520   0.532   5.907   2.000 -0.5210 -0.0227 -0.0947
  174PW      WP  521   0.603   5.900   1.879  0.4199 -0.0816  0.3679
  174PW      WM  522   0.458   5.876   2.115 -0.1569  0.2210  0.2328
  175PW       W  523   1.583   6.180   4.382 -0.4403 -0.0214  0.0901
  175PW      WP  524   1.600   6.179   4.521 -0.4368  0.0760  0.0912
  175PW      WM  525   1.638   6.055   4.352 -0.2128  0.0468  0.1999
  176PW       W  526   3.717   5.894   2.997  0.0904  0.3637  0.4274
  176PW      WP  527   3.621   5.992   3.027 -0.0854  0.3030  0.1142
  176PW      WM  528   3.672   5.779   3.063  0.0286  0.1568  0.0586
  177PW       W  529   2.770   7.591   0.725 -0.0109 -0.0350  0.1114
  177PW      WP  530   2.698   7.476   0.757  0.2944 -0.1522  0.4409
  177PW      WM  531   2.739   7.721   0.767 -0.2766 -0.2067  0.4977
  178PW       W  532   2.420   2.150   3.637 -0.0830 -0.2597  0.1139
  178PW      WP  533   2.461   2.154   3.771 -0.1369 -0.2523  0.1299
  178PW      WM  534   2.411   2.053   3.537 -0.0541 -0.3903  0.2340
  179PW       W  535   3.796   2.141   0.467  0.0831 -0.1970 -0.0018
  179PW      WP  536   3.898   2.201   0.542 -0.2592  0.1841  0.2023
  179PW      WM  537   3.748   2.014   0.434 -0.0942 -0.0988 -0.1393
  180PW       W  538   4.233   4.355   0.449 -0.0369  0.0165  0.6513
  180PW      WP  539   4.095   4.372   0.434  0.0041  0.0521 -0.3949
  180PW      WM  540   4.245   4.221   0.411 -0.1063  0.0877  0.3506
  181PW       W  541   1.136   0.742   0.716 -0.3334  0.3071 -0.0052
  181PW      WP  542   1.054   0.634   0.681 -0.5249  0.4394  0.0195
  181PW      WM  543   1.135   0.700   0.850 -0.2304  0.1980 -0.0368
  182PW       W  544   0.597   7.602   3.103 -0.3637 -0.2121 -0.3456
  182PW      WP  545   0.564   7.496   3.189 -0.4738  0.0829 -0.0005
  182PW      WM  546   0.714   7.647   3.041  0.1734  0.3625  0.7995
  183PW       W  547   3.641   2.828   3.852 -0.0838  0.0516 -0.2172
  183PW      WP  548   3.531   2.865   3.930 -0.3229 -0.0892 -0.4712
  183PW      WM  549   3.568   2.781   3.742 -0.0415  0.2724 -0.3472
  184PW       W  550   1.412   7.383   0.825  0.1009 -0.3465 -0.2942
  184PW      WP  551   1.422   7.336   0.957 -0.0235 -0.1989 -0.2303
  184PW      WM  552   1.315   7.284   0.804 -0.0507 -0.3171  0.1528
  185PW       W  553   3.595   7.653   0.652  0.4558  0.0733  0.0580
  185PW      WP  554   3.579   7.751   0.750 -0.2470  0.0717 -0.0076
  185PW      WM  555   3.709   7.583   0.609  0.4238  0.0399  0.0284
  186PW       W  556   1.377   1.168   0.791  0.0302  0.0117  0.3933
  186PW      WP  557   1.248   1.161   0.737  0.2432  0.0746 -0.1908
  186PW      WM  558   1.366   1.268   0.888 -0.2281  0.2844  0.1042
  187PW       W  559   0.512   2.780   2.936 -0.0428  0.0330 -0.2869
  187PW      WP  560   0.425   2.883   2.973  0.1207  0.0583  0.0640
  187PW      WM  561   0.591   2.671   2.897 -0.3310 -0.3923  0.2006
  188PW       W  562   1.109   2.838   2.971 -0.4789 -0.4117  0.0253
  188PW      WP  563   1.078   2.869   2.838 -0.4818  0.1338  0.1264
  188PW      WM  564   1.184   2.732   3.023 -0.0064 -0.1156  0.0059
  189PW       W  565   3.713   2.090   1.458 -0.0079 -0.0043 -0.2422
  189PW      WP  566   3.738   1.953   1.446  0.3915 -0.0660  0.5909
  189PW      WM  567   3.696   2.120   1.323  0.0212 -0.1636 -0.2836
  190PW       W  568   0.635   3.729   1.228 -0.0222  0.3351 -0.3514
  190PW      WP  569   0.741   3.815   1.260  0.4459 -0.1629 -0.4150
  190PW      WM  570   0.523   3.813   1.239 -0.1060  0.1910  0.1531
  191PW       W  571   4.844   3.328   3.371 -0.1009 -0.2214 -0.0394
  191PW      WP  572   4.804   3.379   3.494 -0.1253 -0.0572 -0.1134
  191PW      WM  573   4.875   3.387   3.248 -0.3204  0.1850  0.0841
  192PW       W  574   1.749   8.176   3.287  0.1073  0.5362 -0.2681
  192PW      WP  575   1.640   8.218   3.365  0.0951 -0.1923  0.2058
  192PW      WM  576   1.881   8.158   3.244  0.1058 -0.0626 -0.1140
  193PW       W  577   1.965   4.851   3.353 -0.3511  0.3083 -0.2198
  193PW      WP  578   2.085   4.911   3.314 -0.0381 -0.3143 -0.3387
  193PW      WM  579   2.021   4.939   3.446  0.2089 -0.4517  0.2719
  194PW       W  580   0.087   1.922   2.938 -0.0398  0.3745 -0.0962
  194PW      WP  581   0.210   1.885   2.882  0.0677 -0.3629  0.4670
  194PW      WM  582  -0.004   2.007   3.001  0.1039  0.3034  0.2269
  195PW       W  583   3.256   1.916   2.313 -0.3132  0.3198 -0.1180
  195PW      WP  584   3.243   1.883   2.448  0.1715 -0.4557 -0.1954
  195PW      WM  585   3.223   1.784   2.283 -0.2561  0.2537  0.0935
  196PW       W  586   4.626   3.325   2.932 -0.2287  0.2315 -0.2208
  196PW      WP  587   4.653   3.288   3.065 -0.4887  0.1128 -0.1966
  196PW      WM  588   4.695   3.207   2.903  0.0934  0.2507  0.3224
  197PW       W  589   2.288   6.868   2.961 -0.1434 -0.0503  0.3592
  197PW      WP  590   2.366   6.952   3.041 -0.1965  0.0685  0.2893
  197PW      WM  591   2.289   6.746   3.029 -0.2933 -0.0291  0.4029
  198PW       W  592   5.190   7.789   3.066  0.2557  0.0321  0.1208
  198PW      WP  593   5.150   7.787   2.932  0.0083 -0.0344  0.1921
  198PW      WM  594   5.080   7.755   2.987  0.3212  0.3342 -0.1240
  199PW       W  595   4.600   2.532   2.061  0.2344  0.0599 -0.3592
  199PW      WP  596   4.621   2.668   2.083 -0.3964  0.1382 -0.0086
  199PW      WM  597   4.604   2.409   2.127 -0.2888 -0.2340 -0.7895
  200PW       W  598   5.182   7.127   1.486 -0.0762 -0.0493 -0.0324
  200PW      WP  599   5.267   7.160   1.591 -0.0582 -0.4671  0.1027
  200PW      WM  600   5.214   7.047   1.375 -0.5087 -0.2587 -0.0265
  201PW       W  601   1.414   1.062   1.797 -0.0696 -0.1098 -0.1347
  201PW      WP  602   1.501   0.969   1.740 -0.3210 -0.4932  0.0619
  201PW      WM  603   1.402   1.037   1.934  0.1150 -0.2699 -0.1432
  202PW       W  604   2.488   7.950   3.889 -0.0007  0.0627 -0.1472
  202PW      WP  605   2.431   7.822   3.888  0.0151  0.0530 -0.0101
  202PW      WM  606   2.370   7.996   3.949 -0.0190 -0.1608  0.0001
  203PW       W  607   1.196   6.921   4.778 -0.2939  0.4488 -0.0981
  203PW      WP  608   1.127   6.806   4.820 -0.1916  0.2714 -0.3869
  203PW      WM  609   1.101   6.938   4.676 -0.4019  0.5550  0.0162
  204PW       W  610   1.988   7.171   3.719  0.3863  0.1658 -0.1182
  204PW      WP  611   1.972   7.274   3.626  0.1393  0.1242 -0.1304
  204PW      WM  612   2.003   7.074   3.620  0.2964  0.0016  0.0246
  205PW       W  613   3.501   7.138   1.655  0.1119 -0.2017 -0.1265
  205PW      WP  614   3.489   7.258   1.584  0.0532 -0.0537  0.1192
  205PW      WM  615   3.462   7.008   1.624 -0.1158 -0.0594 -0.4999
  206PW       W  616   2.073   2.388   3.951  0.2833  0.5412 -0.1139
  206PW      WP  617   2.043   2.503   3.877 -0.0273  0.2683 -0.4548
  206PW      WM  618   1.976   2.437   3.863  0.0841  0.5620  0.1057
  207PW       W  619   3.853   6.155   2.586 -0.2768  0.2734 -0.1204
  207PW      WP  620   3.773   6.109   2.480  0.1285  0.3311 -0.4769
  207PW      WM  621   3.883   6.277   2.525 -0.0365  0.1893 -0.1784
  208PW       W  622   2.202   1.281   4.080  0.2633  0.1529  0.4694
  208PW      WP  623   2.336   1.251   4.056  0.1525  0.0647 -0.2846
  208PW      WM  624   2.228   1.323   3.948 -0.0174 -0.3493  0.2252
  209PW       W  625   2.680   1.357   0.368  0.4093  0.3609  0.2506
  209PW      WP  626   2.550   1.406   0.355  0.1237 -0.3605 -0.4487
  209PW      WM  627   2.594   1.284   0.451  0.0767  0.2466 -0.1602
  210PW       W  628   4.213   5.339   2.322 -0.0235  0.2931 -0.5731
  210PW      WP  629   4.096   5.262   2.317  0.2556 -0.2343 -0.0888
  210PW      WM  630   4.324   5.402   2.265  0.3354 -0.2245 -0.5103
  211PW       W  631   4.839   5.436   2.638  0.4420  0.0252 -0.3896
  211PW      WP  632   4.785   5.433   2.509 -0.0343  0.1463 -0.2118
  211PW      WM  633   4.800   5.515   2.747  0.3330  0.0677 -0.4576
  212PW       W  634   1.596   7.662   3.483 -0.2118 -0.2769 -0.0142
  212PW      WP  635   1.511   7.773   3.484  0.1880  0.0567  0.1323
  212PW      WM  636   1.608   7.553   3.396 -0.0814 -0.1275 -0.1914
  213PW       W  637   0.453   4.162   3.287 -0.1522  0.2174 -0.0238
  213PW      WP  638   0.422   4.188   3.153  0.2715  0.4508 -0.0946
  213PW      WM  639   0.485   4.298   3.276  0.5210  0.0892 -0.1361
  214PW       W  640   5.104   4.332   1.746 -0.0015 -0.1091 -0.1130
  214PW      WP  641   5.096   4.192   1.735 -0.0475 -0.0892 -0.4493
  214PW      WM  642   5.009   4.411   1.679 -0.0761 -0.1622 -0.0715
  215PW       W  643   3.900   0.162   4.633  0.0080 -0.3105  0.0567
  215PW      WP  644   3.944   0.111   4.510  0.2795  0.0073  0.0044
  215PW      WM  645   3.790   0.208   4.707 -0.0343  0.1134 -0.2331
  216PW       W  646   2.906   7.155   4.773 -0.9702 -0.0001  0.0817
  216PW      WP  647   2.844   7.278   4.795 -0.6552  0.1518  0.1953
  216PW      WM  648   2.955   7.237   4.671 -0.1237 -0.2196  0.2353
  217PW       W  649   4.205   1.184   0.557  0.1115  0.1535  0.2166
  217PW      WP  650   4.239   1.048   0.556 -0.0464  0.0891 -0.3862
  217PW      WM  651   4.323   1.161   0.485 -0.1210  0.0527 -0.1594
  218PW       W  652   4.488   2.375   3.580  0.0949  0.4752  0.1679
  218PW      WP  653   4.403   2.279   3.636 -0.4883  0.5183 -0.5015
  218PW      WM  654   4.555   2.498   3.587  0.2320  0.4126  0.0175
  219PW       W  655   1.253   1.527   0.409 -0.2753  0.5747 -0.1849
  219PW      WP  656   1.129   1.488   0.357 -0.4334  0.0449  0.4455
  219PW      WM  657   1.229   1.483   0.279 -0.2660  0.1089 -0.0487
  220PW       W  658   3.543   7.066   0.574 -0.0028  0.1837 -0.0724
  220PW      WP  659   3.586   7.133   0.689 -0.1810  0.2931 -0.0652
  220PW      WM  660   3.602   6.994   0.470  0.1135  0.0796  0.0607
  221PW       W  661   4.492   5.102   0.845  0.5490 -0.4559 -0.4245
  221PW      WP  662   4.577   5.212   0.826  0.0763  0.1260  0.2887
  221PW      WM  663   4.490   4.965   0.874  0.1400 -0.3807  0.0305
  222PW       W  664   4.936   4.771   3.337 -0.0845  0.4997 -0.2871
  222PW      WP  665   5.053   4.788   3.411 -0.2208 -0.3473  0.2493
  222PW      WM  666   4.826   4.692   3.302  0.1349 -0.3321  0.5076
  223PW       W  667   4.750   4.604   2.601  0.3411  0.0079 -0.2191
  223PW      WP  668   4.852   4.563   2.514  0.2300 -0.2555 -0.2345
  223PW      WM  669   4.636   4.684   2.585  0.2542  0.0408  0.3572
  224PW       W  670   2.403   2.326   4.522  0.0628 -0.6740  0.2011
  224PW      WP  671   2.272   2.285   4.548 -0.1765 -0.1185  0.0239
  224PW      WM  672   2.464   2.314   4.397 -0.0887  0.4560 -0.0903
  225PW       W  673   4.010   8.018   1.546  0.1447  0.1955 -0.0589
  225PW      WP  674   3.918   8.090   1.469 -0.1728  0.3209  0.4013
  225PW      WM  675   3.953   7.912   1.617  0.2129 -0.2170 -0.5591
  226PW       W  676   1.750   2.610   1.914 -0.2446  0.3958  0.2073
  226PW      WP  677   1.860   2.550   1.851 -0.1294  0.5635  0.2440
  226PW      WM  678   1.626   2.581   1.973 -0.2488 -0.1178  0.0036
  227PW       W  679   1.975   1.713   0.115 -0.6506  0.0995  0.0732
  227PW      WP  680   1.984   1.817   0.022 -0.1464 -0.3321 -0.4368
  227PW      WM  681   2.059   1.693   0.225  0.0944 -0.2508 -0.4713
  228PW       W  682   3.663   5.716   0.623 -0.0313  0.0090  0.0625
  228PW      WP  683   3.672   5.844   0.679 -0.0219  0.0467 -0.0243
  228PW      WM  684   3.530   5.725   0.579 -0.1131 -0.8227 -0.0236
  229PW       W  685   1.135   2.413   1.153  0.0278 -0.0932 -0.2105
  229PW      WP  686   1.001   2.428   1.189  0.1035 -0.2879  0.2150
  229PW      WM  687   1.273   2.408   1.128  0.1512  0.2141  0.2686
  230PW       W  688   4.747   0.779   2.321 -0.2437  0.0276  0.1135
  230PW      WP  689   4.659   0.802   2.215  0.0054 -0.4330 -0.2320
  230PW      WM  690   4.806   0.876   2.404 -0.4086  0.0444  0.2171
  231PW       W  691   1.089   2.079   3.450  0.1318 -0.1433  0.0153
  231PW      WP  692   1.140   2.005   3.557  0.2458 -0.2203 -0.0898
  231PW      WM  693   1.045   1.979   3.538 -0.2950 -0.2736 -0.3115
  232PW       W  694   2.196   1.470   0.455  0.1183  0.0577  0.2287
  232PW      WP  695   2.132   1.515   0.339  0.1511 -0.1414  0.1288
  232PW      WM  696   2.270   1.353   0.479 -0.0868 -0.0096  0.6392
  233PW       W  697   3.360   0.603   4.519  0.1625 -0.1709  0.1591
  233PW      WP  698   3.298   0.680   4.618  0.0002  0.0749 -0.1166
  233PW      WM  699   3.336   0.488   4.443  0.4157 -0.1091 -0.0297
  234PW       W  700   3.461   3.773   3.276  0.1353  0.0123 -0.1872
  234PW      WP  701   3.555   3.837   3.356  0.1415  0.0660 -0.2360
  234PW      WM  702   3.385   3.745   3.161 -0.2847 -0.0240  0.0760
  235PW       W  703   2.310   0.973   0.436  0.0507  0.1219  0.0813
  235PW      WP  704   2.325   1.089   0.359 -0.2615  0.0179 -0.1559
  235PW      WM  705   2.395   0.887   0.365 -0.3040  0.2393 -0.5557
  236PW       W  706   0.563   0.646   3.813  0.1167  0.2354 -0.0158
  236PW      WP  707   0.611   0.735   3.716 -0.1679  0.1929 -0.2067
  236PW      WM  708   0.500   0.733   3.903  0.1757  0.5112 -0.2268
  237PW       W  709   2.766   1.897   3.148 -0.1339 -0.7188 -0.2555
  237PW      WP  710   2.640   1.888   3.087 -0.2040 -0.4843 -0.1553
  237PW      WM  711   2.727   1.769   3.191 -0.0030 -0.6754  0.0134
  238PW       W  712   4.809   1.000   3.083 -0.0347 -0.2544 -0.5142
  238PW      WP  713   4.841   1.062   3.204 -0.4287 -0.3185 -0.3625
  238PW      WM  714   4.688   0.961   3.026 -0.0717 -0.3171 -0.3958
  239PW       W  715   1.023   1.961   0.719 -0.2579 -0.3442 -0.5761
  239PW      WP  716   0.940   1.852   0.749 -0.2299 -0.4385 -0.8187
  239PW      WM  717   0.966   2.071   0.655  0.0607 -0.0215 -0.3419
  240PW       W  718   5.179   5.295   4.612  0.5341  0.5317  0.2971
  240PW      WP  719   5.089   5.396   4.575  0.0069  0.0400  0.0953
  240PW      WM  720   5.186   5.169   4.553 -0.1582  0.3594  0.5001
  241PW       W  721   5.171   4.215   3.023  0.2652 -0.1848  0.1390
  241PW      WP  722   5.146   4.190   3.159 -0.1116  0.4122  0.2183
  241PW      WM  723   5.247   4.236   2.908 -0.1767 -0.1039 -0.1622
  242PW       W  724   2.472   6.160   0.282 -0.0634  0.0983  0.2343
  242PW      WP  725   2.495   6.032   0.335 -0.1271  0.1029  0.2743
  242PW      WM  726   2.593   6.225   0.306 -0.0971  0.1483  0.2699
  243PW       W  727   3.607   0.091   3.855 -0.0191  0.1375 -0.1307
  243PW      WP  728   3.554   0.142   3.974  0.0967  0.0170 -0.0246
  243PW      WM  729   3.562   0.099   3.722 -0.2205  0.0598 -0.0711
  244PW       W  730   2.018   8.113   0.921  0.0305  0.1771 -0.5130
  244PW      WP  731   2.112   8.014   0.952 -0.2969  0.0439  0.3185
  244PW      WM  732   1.894   8.052   0.940  0.2213 -0.1850 -0.3135
  245PW       W  733   3.590   6.788   3.387  0.0369  0.0396  0.0122
  245PW      WP  734   3.658   6.883   3.464 -0.2282  0.0106  0.2988
  245PW      WM  735   3.453   6.788   3.414  0.0461 -0.1635  0.0771
  246PW       W  736   2.247   4.473   2.490  0.0737  0.2313 -0.2938
  246PW      WP  737   2.359   4.512   2.415  0.2435 -0.2381 -0.3155
  246PW      WM  738   2.292   4.529   2.610  0.3017  0.0808 -0.3031
  247PW       W  739   2.227   5.748   3.972  0.2300  0.2564  0.1175
  247PW      WP  740   2.128   5.659   4.017  0.1435  0.1423 -0.2589
  247PW      WM  741   2.117   5.827   3.935  0.1118  0.0555  0.0209
  248PW       W  742   3.044   1.611   1.223  0.1049  0.1793 -0.3176
  248PW      WP  743   3.052   1.473   1.197 -0.0199 -0.0038  0.3968
  248PW      WM  744   3.089   1.743   1.234  0.2346  0.1187  0.5205
  249PW       W  745   3.267   0.265   0.412  0.1729 -0.2418 -0.0149
  249PW      WP  746   3.279   0.352   0.303  0.1809 -0.1090  0.0891
  249PW      WM  747   3.382   0.291   0.488  0.3595  0.1852 -0.3938
  250PW       W  748   5.201   1.318   0.119 -0.4791  0.2571  0.1729
  250PW      WP  749   5.231   1.440   0.182  0.3568  0.1187  0.1615
  250PW      WM  750   5.159   1.202   0.184  0.4940 -0.0554  0.4156
  251PW       W  751   2.801   4.462   0.426  0.2469 -0.1124  0.1483
  251PW      WP  752   2.821   4.325   0.411 -0.1590 -0.2049  0.3272
  251PW      WM  753   2.703   4.464   0.326 -0.1741  0.1435  0.5289
  252PW       W  754   2.148   2.791   1.526 -0.5229 -0.1141  0.1564
  252PW      WP  755   2.011   2.808   1.504 -0.4968 -0.3593 -0.3333
  252PW      WM  756   2.102   2.666   1.570 -0.0141 -0.1359  0.7616
  253PW       W  757   0.259   6.007   4.450 -0.0730  0.0215  0.1515
  253PW      WP  758   0.237   5.880   4.395 -0.2227 -0.0292  0.3221
  253PW      WM  759   0.264   6.036   4.587  0.0411  0.7578  0.0340
  254PW       W  760   5.067   4.539   2.248 -0.0180  0.1641 -0.1341
  254PW      WP  761   5.120   4.655   2.188 -0.5213  0.2325 -0.5139
  254PW      WM  762   4.938   4.520   2.299 -0.0620  0.5184 -0.0869
  255PW       W  763   5.021   8.106   2.295  0.2138  0.1426  0.0602
  255PW      WP  764   5.016   8.026   2.181 -0.2472  0.3050 -0.0568
  255PW      WM  765   5.153   8.076   2.261  0.2841  0.1278  0.3237
  256PW       W  766   2.186   6.962   4.871  0.2742 -0.6961  0.2547
  256PW      WP  767   2.140   6.881   4.767  0.0535  0.1378 -0.4084
  256PW      WM  768   2.160   7.097   4.895 -0.2425 -0.5626 -0.6445
  257PW       W  769   5.034   3.507   0.081  0.0437 -0.0780 -0.1366
  257PW      WP  770   5.167   3.518   0.124 -0.0539  0.1392  0.1383
  257PW      WM  771   5.060   3.632   0.024 -0.7603  0.1436 -0.1328
  258PW       W  772   2.501   7.217   0.909 -0.0167  0.2084 -0.6179
  258PW      WP  773   2.506   7.202   0.770 -0.0834 -0.3403 -0.5860
  258PW      WM  774   2.515   7.356   0.901  0.0262  0.2696  0.0141
  259PW       W  775   3.347   2.720   1.164 -0.1803  0.0402 -0.1684
  259PW      WP  776   3.470   2.670   1.120  0.1043  0.3439  0.2088
  259PW      WM  777   3.233   2.687   1.238  0.0285 -0.1514  0.0893
  260PW       W  778   4.818   1.437   1.058 -0.1052  0.1684 -0.2633
  260PW      WP  779   4.856   1.341   0.964  0.1044  0.1048 -0.1224
  260PW      WM  780   4.709   1.429   1.145  0.0799 -0.3539 -0.0354
  261PW       W  781   0.942   1.077   1.104 -0.4193  0.1415  0.0329
  261PW      WP  782   0.979   1.176   1.013 -0.0513 -0.0307 -0.0236
  261PW      WM  783   0.882   1.046   1.227 -0.2001 -0.0903  0.0914
  262PW       W  784   2.223   0.324   2.087 -0.1167  0.1342  0.2750
  262PW      WP  785   2.120   0.383   2.161 -0.2138 -0.1064  0.3402
  262PW      WM  786   2.176   0.195   2.110  0.1180  0.0103  0.1121
  263PW       W  787   2.854   7.214   2.647 -0.0703 -0.3640  0.2739
  263PW      WP  788   2.916   7.305   2.561 -0.1325 -0.4289  0.1594
  263PW      WM  789   2.777   7.273   2.749  0.2460 -0.1241  0.3922
  264PW       W  790   0.453   1.285   0.789 -0.1744  0.3915 -0.2326
  264PW      WP  791   0.415   1.159   0.741  0.5061  0.2627 -0.5697
  264PW      WM  792   0.586   1.308   0.749  0.0310 -0.2360 -0.0374
  265PW       W  793   5.022   4.980   1.066 -0.0903  0.0636 -0.1847
  265PW      WP  794   5.050   5.077   0.969  0.6303 -0.1558 -0.2569
  265PW      WM  795   5.038   4.850   1.017 -0.2485 -0.2354  0.4529
  266PW       W  796   0.237   5.083   4.160  0.6049  0.1262 -0.2418
  266PW      WP  797   0.121   5.157   4.183  0.3103 -0.4237  0.3880
  266PW      WM  798   0.279   5.144   4.279  0.0676 -0.0779  0.0871
  267PW       W  799   0.948   8.030   3.035 -0.2707 -0.3586 -0.1379
  267PW      WP  800   0.998   7.955   3.141 -0.2354 -0.2038 -0.0427
  267PW      WM  801   0.826   8.065   2.976 -0.2205  0.4884  0.1324
  268PW       W  802   4.481   7.619   3.105  0.7693 -0.1362 -0.0389
  268PW      WP  803   4.395   7.595   2.997  0.1940  0.1387  0.3139
  268PW      WM  804   4.491   7.634   3.244 -0.3571  0.3859  0.0906
  269PW       W  805   1.536   5.687   1.177  0.1374  0.4202 -0.1290
  269PW      WP  806   1.485   5.563   1.218 -0.1809  0.6268  0.1622
  269PW      WM  807   1.415   5.754   1.199 -0.3982 -0.3828 -0.2079
  270PW       W  808   1.596   3.363   2.183  0.0030 -0.0528 -0.5762
  270PW      WP  809   1.680   3.265   2.129 -0.2648 -0.4329 -0.3514
  270PW      WM  810   1.559   3.488   2.133  0.1842  0.1703 -0.2065
  271PW       W  811   0.224   6.525   2.114  0.2221 -0.2253 -0.2973
  271PW      WP  812   0.153   6.438   2.198  0.3142 -0.6095 -0.5906
  271PW      WM  813   0.109   6.585   2.060 -0.1814 -0.3845  0.2889
  272PW       W  814   2.682   2.866   0.657 -0.2637 -0.7047  0.2124
  272PW      WP  815   2.808   2.925   0.641 -0.6305  0.1309 -0.1998
  272PW      WM  816   2.689   2.788   0.541 -0.2257 -0.4898  0.0647
  273PW       W  817   0.372   4.064   4.684  0.2676  0.3288 -0.1047
  273PW      WP  818   0.306   4.016   4.570 -0.1326  0.0381  0.2195
  273PW      WM  819   0.408   3.935   4.726 -0.6708  0.0734  0.1574
  274PW       W  820   2.039   5.687   0.987  0.1756  0.2015 -0.1869
  274PW      WP  821   2.020   5.630   0.860 -0.3821  0.2802 -0.1619
  274PW      WM  822   2.120   5.581   0.943  0.2772  0.1677  0.0660
  275PW       W  823   3.857   1.094   4.816 -0.0896 -0.3702 -0.0878
  275PW      WP  824   3.907   1.037   4.934  0.1376  0.5126  0.3270
  275PW      WM  825   3.778   1.208   4.801 -0.0483 -0.1832  0.6883
  276PW       W  826   4.516   7.948   1.692 -0.1575  0.1471 -0.2660
  276PW      WP  827   4.390   7.979   1.743  0.0391  0.0158  0.3904
  276PW      WM  828   4.451   7.834   1.642 -0.3547  0.2160 -0.1753
  277PW       W  829   0.389   1.538   4.742 -0.0104  0.5266 -0.8594
  277PW      WP  830   0.312   1.459   4.656 -0.2416  0.3372 -0.5028
  277PW      WM  831   0.317   1.658   4.748 -0.1962  0.4113 -0.5410
  278PW       W  832   2.981   6.562   1.287 -0.1900 -0.5448 -0.1136
  278PW      WP  833   3.109   6.567   1.231  0.0604  0.4563  0.3192
  278PW      WM  834   2.845   6.529   1.302 -0.6070  0.4358 -0.7171
  279PW       W  835   1.706   0.089   1.380  0.0048  0.1546 -0.4627
  279PW      WP  836   1.825   0.123   1.446 -0.1631 -0.2145  0.1030
  279PW      WM  837   1.577   0.140   1.390 -0.2260 -0.3580  0.5796
  280PW       W  838   2.763   3.950   1.169  0.0770 -0.1933  0.3897
  280PW      WP  839   2.808   3.819   1.194  0.3610 -0.0746  0.5446
  280PW      WM  840   2.757   3.951   1.309 -0.3559  0.3703  0.4019
  281PW       W  841   3.855   6.858   1.502 -0.4533 -0.2780 -0.3175
  281PW      WP  842   3.911   6.870   1.629 -0.3428 -0.3365 -0.3585
  281PW      WM  843   3.894   6.869   1.367 -0.4801  0.5310 -0.3109
  282PW       W  844   5.222   0.087   3.279 -0.0448 -0.1425  0.1812
  282PW      WP  845   5.255   0.217   3.239  0.1002 -0.2540 -0.0986
  282PW      WM  846   5.120   0.137   3.360  0.5142  0.7654  0.4764
  283PW       W  847   5.136   4.818   1.646  0.0800 -0.0162  0.1301
  283PW      WP  848   5.225   4.902   1.577 -0.1043 -0.3981 -0.7072
  283PW      WM  849   5.090   4.887   1.759 -0.5000 -0.0299 -0.0654
  284PW       W  850   3.065   4.002   4.137  0.2398  0.3657 -0.0095
  284PW      WP  851   3.036   4.092   4.034  0.0954  0.3554  0.0209
  284PW      WM  852   3.187   4.028   4.200  0.4918 -0.2768 -0.1492
  285PW       W  853   3.517   0.410   2.383 -0.0204 -0.3321 -0.1523
  285PW      WP  854   3.440   0.527   2.391  0.3728 -0.0677  0.1001
  285PW      WM  855   3.507   0.412   2.523  0.0882  0.0003 -0.1401
  286PW       W  856   2.605   5.662   3.570  0.2581 -0.2953  0.1254
  286PW      WP  857   2.548   5.790   3.565  0.1445 -0.3514 -0.1207
  286PW      WM  858   2.623   5.531   3.524  0.2586 -0.3136  0.1768
  287PW       W  859   2.400   7.795   3.303  0.4023  0.0409  0.3989
  287PW      WP  860   2.413   7.919   3.366  0.5784  0.2098  0.0591
  287PW      WM  861   2.378   7.841   3.173  0.1323  0.0469  0.4413
  288PW       W  862   2.423   7.775   4.557  0.0421 -0.6415 -0.1740
  288PW      WP  863   2.563   7.773   4.548  0.1594  0.2617  0.2496
  288PW      WM  864   2.355   7.758   4.436 -0.0199 -0.0920 -0.2426
  289PW       W  865   5.061   1.019   1.174  0.3502  0.2040 -0.5082
  289PW      WP  866   5.170   0.946   1.126  0.4112  0.2350 -0.4193
  289PW      WM  867   5.006   1.145   1.144  0.0787  0.2714  0.1062
  290PW       W  868   4.150   2.683   3.867  0.2953  0.1731  0.4003
  290PW      WP  869   4.262   2.755   3.824  0.1289  0.0468 -0.4138
  290PW      WM  870   4.145   2.684   3.727 -0.1059  0.4115  0.4002
  291PW       W  871   4.996   0.244   2.855 -0.5136 -0.5134 -0.3510
  291PW      WP  872   4.881   0.183   2.907 -0.4800 -0.0669  0.3992
  291PW      WM  873   5.038   0.126   2.918 -0.1594 -0.1125  0.2742
  292PW       W  874   0.968   4.110   1.360  0.1409 -0.1984 -0.3145
  292PW      WP  875   1.001   4.246   1.352 -0.7166  0.1061  0.1130
  292PW      WM  876   0.836   4.103   1.316  0.0969 -0.5498 -0.1588
  293PW       W  877   1.560   0.527   0.892  0.5922  0.1108  0.1398
  293PW      WP  878   1.583   0.506   0.756 -0.0814 -0.0631  0.0176
  293PW      WM  879   1.479   0.614   0.965 -0.0523 -0.2509 -0.0725
  294PW       W  880   0.782   1.730   1.495  0.3438  0.5419 -0.1259
  294PW      WP  881   0.780   1.634   1.597 -0.5229  0.4120 -0.1868
  294PW      WM  882   0.798   1.783   1.623  0.6368 -0.1798  0.1906
  295PW       W  883   0.049   0.520   4.429  0.4585 -0.2363  0.2495
  295PW      WP  884   0.088   0.407   4.356 -0.4674 -0.2393 -0.4125
  295PW      WM  885  -0.078   0.531   4.487  0.4905 -0.0680  0.2974
  296PW       W  886   1.578   4.715   1.003  0.2930  0.0100 -0.0874
  296PW      WP  887   1.561   4.728   0.865 -0.1260 -0.5825 -0.1328
  296PW      WM  888   1.531   4.594   1.057  0.0630 -0.1084 -0.5044
  297PW       W  889   3.252   3.710   1.709  0.0539  0.2417  0.2450
  297PW      WP  890   3.388   3.685   1.690  0.0153  0.2998 -0.2310
  297PW      WM  891   3.232   3.828   1.637 -0.8387 -0.2312 -0.5063
  298PW       W  892   0.241   0.645   0.044 -0.2329 -0.0317 -0.7124
  298PW      WP  893   0.370   0.591   0.052 -0.2412 -0.0533  0.1145
  298PW      WM  894   0.188   0.748  -0.036 -0.8450  0.6322  0.3167
  299PW       W  895   1.195   3.135   0.001  0.3123  0.0351  0.0478
  299PW      WP  896   1.160   3.269  -0.018  0.0770 -0.0078  0.1430
  299PW      WM  897   1.154   3.041   0.096  0.2919 -0.3863 -0.3420
  300PW       W  898   3.193   1.578   3.834  0.1283  0.2318  0.1897
  300PW      WP  899   3.187   1.502   3.717 -0.2606  0.2608  0.1759
  300PW      WM  900   3.092   1.672   3.856  0.2580  0.3117  0.4992
  301PW       W  901   4.185   4.021   0.764  0.0602  0.6698  0.1584
  301PW      WP  902   4.087   4.106   0.817 -0.2155  0.3422  0.2079
  301PW      WM  903   4.057   3.981   0.723  0.4846 -0.6527 -0.4519
  302PW       W  904   3.326   5.239   0.878 -0.1760 -0.0924 -0.1258
  302PW      WP  905   3.451   5.196   0.833  0.0224  0.1071  0.1983
  302PW      WM  906   3.227   5.316   0.816  0.0895  0.3991  0.0105
  303PW       W  907   3.568   2.315   0.928 -0.0874  0.2865  0.2719
  303PW      WP  908   3.641   2.394   0.839 -0.5193  0.4943  0.0708
  303PW      WM  909   3.506   2.423   0.993 -0.2819  0.1589  0.3076
  304PW       W  910   2.735   7.031   3.753 -0.2039  0.0367  0.2834
  304PW      WP  911   2.867   6.993   3.726 -0.2784  0.0383 -0.1594
  304PW      WM  912   2.803   7.153   3.745  0.4633 -0.3001  0.2037
  305PW       W  913   5.083   3.528   0.824  0.4736  0.3042  0.0596
  305PW      WP  914   5.166   3.597   0.735  0.6008  0.2089  0.1005
  305PW      WM  915   5.092   3.389   0.839  0.4668  0.2875 -0.0779
  306PW       W  916   1.778   5.320   2.022  0.0202 -0.2064  0.0652
  306PW      WP  917   1.698   5.228   2.091  0.1450 -0.3723 -0.0046
  306PW      WM  918   1.681   5.405   1.967 -0.0805 -0.4713 -0.1926
  307PW       W  919   2.697   2.684   0.038  0.1032 -0.2509  0.1189
  307PW      WP  920   2.762   2.744   0.147  0.5399  0.3623 -0.4015
  307PW      WM  921   2.618   2.601   0.117  0.0931 -0.1892  0.1754
  308PW       W  922   1.340   7.732   3.065  0.0246 -0.3225  0.0293
  308PW      WP  923   1.468   7.788   3.070 -0.0123 -0.1179 -0.5518
  308PW      WM  924   1.251   7.796   3.152  0.3126  0.2839 -0.0649
  309PW       W  925   2.133   3.132   3.132 -0.0879 -0.4346 -0.0351
  309PW      WP  926   2.255   3.182   3.180 -0.0919 -0.3679 -0.0934
  309PW      WM  927   2.092   2.999   3.144  0.1192 -0.4866  0.1877
  310PW       W  928   1.297   6.019   2.769  0.0094  0.0204  0.7720
  310PW      WP  929   1.235   6.113   2.686  0.3788 -0.3814 -0.0723
  310PW      WM  930   1.421   5.961   2.740 -0.1420 -0.0035 -0.1095
  311PW       W  931   3.108   6.592   2.112  0.1199 -0.4925  0.0453
  311PW      WP  932   3.162   6.526   2.223 -0.0710  0.1423  0.5899
  311PW      WM  933   3.030   6.581   2.228 -0.3478  0.0210 -0.1729
  312PW       W  934   2.837   3.289   3.742  0.6149 -0.3802 -0.2002
  312PW      WP  935   2.866   3.391   3.652  0.0886  0.5436  0.4956
  312PW      WM  936   2.931   3.234   3.831  0.4525 -0.0550  0.2050
  313PW       W  937   5.070   3.844   1.671  0.2968  0.1839  0.1623
  313PW      WP  938   5.161   3.765   1.599  0.1378 -0.1245  0.2831
  313PW      WM  939   5.066   3.984   1.659  0.1608  0.1581 -0.5534
  314PW       W  940   0.039   0.566   1.497 -0.1265 -0.3006  0.0101
  314PW      WP  941   0.130   0.673   1.491  0.1536 -0.5266 -0.0214
  314PW      WM  942   0.133   0.462   1.504 -0.1880 -0.3629 -0.0688
  315PW       W  943   2.770   4.519   3.558  0.4405 -0.0545 -0.0746
  315PW      WP  944   2.899   4.476   3.590  0.3756 -0.4557 -0.2850
  315PW      WM  945   2.780   4.390   3.609  0.4192 -0.0879 -0.1528
  316PW       W  946   1.734   6.424   3.039 -0.3144  0.0970 -0.1317
  316PW      WP  947   1.860   6.365   3.022 -0.3951 -0.2055  0.1903
  316PW      WM  948   1.665   6.367   2.932 -0.0339  0.0315 -0.2888
  317PW       W  949   3.823   3.395   2.317  0.0555 -0.4181 -0.0659
  317PW      WP  950   3.691   3.355   2.342 -0.2182  0.2667 -0.1831
  317PW      WM  951   3.858   3.350   2.189  0.2269 -0.1597 -0.1165
  318PW       W  952   2.453   4.026   1.942 -0.5269  0.1427 -0.4148
  318PW      WP  953   2.478   3.996   1.808  0.3655 -0.2518 -0.2373
  318PW      WM  954   2.464   3.926   2.039  0.3426  0.3573 -0.2070
  319PW       W  955   4.933   3.947   1.046  0.5111 -0.0267 -0.5492
  319PW      WP  956   5.043   3.990   1.121  0.1139  0.0980  0.0214
  319PW      WM  957   4.900   3.818   1.086  0.0583  0.2663  0.2420
  320PW       W  958   0.327   6.387   3.104 -0.2624 -0.2485  0.2252
  320PW      WP  959   0.349   6.351   3.237 -0.0581  0.1322  0.3092
  320PW      WM  960   0.449   6.336   3.058 -0.2820 -0.0774 -0.0408
  321PW       W  961   3.901   1.309   2.748  0.0881 -0.1167  0.1147
  321PW      WP  962   3.887   1.262   2.617 -0.0310 -0.7445  0.3194
  321PW      WM  963   3.766   1.323   2.716  0.0368 -0.4360  0.1606
  322PW       W  964   2.015   0.199   4.258  0.4525 -0.3571 -0.2159
  322PW      WP  965   2.075   0.192   4.132  0.1646  0.0684 -0.4006
  322PW      WM  966   1.918   0.285   4.205  0.3341  0.1071  0.5865
  323PW       W  967   1.307   7.272   2.152 -0.1427  0.2174  0.2165
  323PW      WP  968   1.196   7.279   2.066  0.2642  0.1828 -0.3691
  323PW      WM  969   1.394   7.379   2.129 -0.1245  0.1078 -0.3947
  324PW       W  970   4.126   7.615   0.924 -0.0495 -0.2155  0.1837
  324PW      WP  971   4.238   7.618   0.839 -0.0655 -0.3554  0.1545
  324PW      WM  972   4.230   7.546   0.988  0.4438  0.3316  0.0698
  325PW       W  973   5.035   5.794   1.872 -0.5389 -0.0558 -0.2345
  325PW      WP  974   5.072   5.663   1.842  0.2723  0.0853 -0.0723
  325PW      WM  975   5.049   5.870   1.756  0.0222  0.3092  0.0294
  326PW       W  976   2.204   4.157   4.628  0.1136 -0.3415  0.0563
  326PW      WP  977   2.341   4.137   4.611  0.2168  0.3518 -0.2762
  326PW      WM  978   2.111   4.106   4.537 -0.3942 -0.2051  0.4490
  327PW       W  979   2.840   0.502   4.211 -0.0890  0.1633  0.2492
  327PW      WP  980   2.771   0.441   4.317 -0.1883 -0.1331  0.0274
  327PW      WM  981   2.969   0.450   4.194 -0.1869  0.0072 -0.0924
  328PW       W  982   1.293   4.004   0.824 -0.0106 -0.2886 -0.4028
  328PW      WP  983   1.260   3.879   0.771 -0.4718 -0.1908 -0.3905
  328PW      WM  984   1.181   4.070   0.878  0.0397 -0.3938 -0.1548
  329PW       W  985   3.787   0.375   4.171 -0.2358 -0.3892 -0.0546
  329PW      WP  986   3.776   0.511   4.138  0.1772 -0.4493 -0.6038
  329PW      WM  987   3.740   0.354   4.041 -0.1326 -0.4657 -0.0817
  330PW       W  988   1.380   4.975   2.157 -0.2520 -0.0381 -0.5827
  330PW      WP  989   1.419   4.870   2.241 -0.0396  0.4538  0.0003
  330PW      WM  990   1.452   5.095   2.150  0.0821 -0.1231  0.2554
  331PW       W  991   3.401   5.357   0.401  0.3961  0.4866 -0.0659
  331PW      WP  992   3.430   5.332   0.536 -0.2914  0.2510  0.0777
  331PW      WM  993   3.396   5.230   0.341 -0.0778  0.5469 -0.1900
  332PW       W  994   2.323   3.790   1.047  0.1923  0.4118 -0.1435
  332PW      WP  995   2.190   3.748   1.041  0.2354  0.2504 -0.0225
  332PW      WM  996   2.352   3.772   0.911 -0.0431 -0.3293 -0.1368
  333PW       W  997   2.070   3.418   0.667  0.0994 -0.0382 -0.2108
  333PW      WP  998   2.184   3.413   0.748 -0.1576 -0.6201  0.1838
  333PW      WM  999   1.947   3.473   0.702  0.1507  0.0275 -0.1296
  334PW       W 1000   0.400   8.147   0.940  0.4257  0.1229  0.1030
  334PW      WP 1001   0.401   8.268   1.012  0.1332  0.2114 -0.0300
  334PW      WM 1002   0.417   8.016   0.985  0.1284  0.0695  0.0794
  335PW       W 1003   5.098   3.773   3.291 -0.0461 -0.2252 -0.0948
  335PW      WP 1004   5.236   3.762   3.273 -0.0130 -0.0505  0.0259
  335PW      WM 1005   5.067   3.675   3.386  0.3109 -0.1781  0.0889
  336PW       W 1006   1.519   2.273   4.580 -0.2293  0.5410 -0.0856
  336PW      WP 1007   1.640   2.343   4.584 -0.0834  0.3042 -0.1689
  336PW      WM 1008   1.500   2.182   4.476 -0.6075 -0.1739  0.5147
  337PW       W 1009   1.903   1.153   1.975  0.4734  0.2382  0.0282
  337PW      WP 1010   1.808   1.250   1.940  0.4426  0.2301  0.0865
  337PW      WM 1011   1.906   1.023   2.027  0.4128  0.2215 -0.0090
  338PW       W 1012   3.850   3.274   0.775 -0.5252 -0.1986 -0.1624
  338PW      WP 1013   3.916   3.293   0.653 -0.2008 -0.0936  0.0198
  338PW      WM 1014   3.863   3.180   0.878 -0.3419 -0.1977 -0.1831
  339PW       W 1015   2.151   5.141   2.299 -0.4059 -0.0130  0.2475
  339PW      WP 1016   2.061   5.198   2.390 -0.5121 -0.0235  0.1521
  339PW      WM 1017   2.093   5.019   2.261 -0.1417 -0.0122 -0.2447
  340PW       W 1018   2.713   1.126   2.455 -0.0736 -0.0336 -0.2070
  340PW      WP 1019   2.628   1.096   2.562  0.2585 -0.3209 -0.0033
  340PW      WM 1020   2.748   1.137   2.320 -0.0056  0.1101 -0.1787
  341PW       W 1021   1.406   1.705   3.218 -0.4833  0.2970  0.2858
  341PW      WP 1022   1.411   1.833   3.162 -0.0810  0.0377 -0.3854
  341PW      WM 1023   1.353   1.628   3.113 -0.4078  0.0202  0.4400
  342PW       W 1024   3.687   5.278   1.309  0.1641  0.1955 -0.0455
  342PW      WP 1025   3.707   5.416   1.316  0.0287  0.2243 -0.1645
  342PW      WM 1026   3.599   5.175   1.345  0.1086  0.3060  0.1458
  343PW       W 1027   0.192   7.313   3.878  0.4229  0.5127  0.1866
  343PW      WP 1028   0.211   7.370   4.005 -0.1636 -0.0715  0.6073
  343PW      WM 1029   0.077   7.382   3.837  0.1855 -0.1103 -0.4006
  344PW       W 1030   4.658   4.986   1.450 -0.2165  0.4153  0.9206
  344PW      WP 1031   4.598   4.862   1.475  0.0409 -0.0499 -0.1723
  344PW      WM 1032   4.724   5.110   1.442  0.8520 -0.0156 -0.1679
  345PW       W 1033   0.754   2.979   4.719  0.5707  0.0921  0.5459
  345PW      WP 1034   0.705   3.053   4.828 -0.4054  0.0802  0.2098
  345PW      WM 1035   0.831   2.986   4.602  0.3630  0.1892  0.4106
  346PW       W 1036   1.381   2.493   3.263 -0.2597  0.3001  0.6048
  346PW      WP 1037   1.403   2.589   3.164  0.0109 -0.5364 -0.3088
  346PW      WM 1038   1.450   2.377   3.304 -0.2055  0.1180  0.0746
  347PW       W 1039   2.702   6.571   3.494 -0.1097 -0.3820  0.1949
  347PW      WP 1040   2.809   6.531   3.575 -0.0568 -0.2756  0.1795
  347PW      WM 1041   2.584   6.625   3.547 -0.1240  0.0848 -0.2303
  348PW       W 1042   2.708   5.528   3.132 -0.0391  0.4446  0.2156
  348PW      WP 1043   2.821   5.447   3.141 -0.2099  0.1433 -0.0809
  348PW      WM 1044   2.699   5.612   3.020  0.1538 -0.1174 -0.2737
  349PW       W 1045   3.611   2.662   4.401  0.0170  0.2663  0.2102
  349PW      WP 1046   3.735   2.721   4.425  0.0990  0.0592  0.3268
  349PW      WM 1047   3.624   2.524   4.375 -0.1720  0.3167 -0.2658
  350PW       W 1048   4.025   3.449   1.386 -0.1516  0.1878  0.6704
  350PW      WP 1049   3.997   3.540   1.284  0.3446 -0.0382  0.2882
  350PW      WM 1050   3.887   3.426   1.396 -0.1450 -0.1978  0.2263
  351PW       W 1051   0.908   1.117   4.354  0.6010  0.2554 -0.0445
  351PW      WP 1052   0.896   1.252   4.318 -0.0158  0.1097 -0.5872
  351PW      WM 1053   1.011   1.128   4.448  0.3507 -0.2787  0.3418
  352PW       W 1054   5.029   6.461   3.014 -0.1671  0.2193  0.0385
  352PW      WP 1055   4.977   6.351   2.945  0.3970 -0.0947  0.0562
  352PW      WM 1056   5.085   6.566   2.939 -0.6268  0.0999 -0.5516
  353PW       W 1057   4.588   6.891   2.218 -0.3611  0.1208 -0.0180
  353PW      WP 1058   4.574   6.752   2.201  0.3407  0.0113 -0.0028
  353PW      WM 1059   4.622   6.905   2.083 -0.2185 -0.0772 -0.0078
  354PW       W 1060   1.796   4.951   4.849 -0.4564  0.2658  0.1218
  354PW      WP 1061   1.679   5.018   4.814 -0.4408  0.0704 -0.3893
  354PW      WM 1062   1.804   4.931   4.710 -0.3397 -0.4049  0.1912
  355PW       W 1063   3.082   7.163   2.240 -0.0022 -0.2625  0.2331
  355PW      WP 1064   2.970   7.105   2.300 -0.1696  0.0010  0.1936
  355PW      WM 1065   3.216   7.163   2.198  0.0134 -0.0734  0.2736
  356PW       W 1066   2.014   2.229   2.754 -0.3023  0.4490 -0.1728
  356PW      WP 1067   2.074   2.287   2.866  0.1971 -0.2249 -0.0271
  356PW      WM 1068   2.140   2.174   2.778 -0.5449  0.0103  0.2630
  357PW       W 1069   3.610   2.979   2.418 -0.0697 -0.7208  0.3528
  357PW      WP 1070   3.551   2.871   2.349 -0.3879 -0.1014 -0.5452
  357PW      WM 1071   3.588   2.939   2.550 -0.5150 -0.2326  0.4610
  358PW       W 1072   5.023   2.517   2.827 -0.2081  0.2904 -0.0914
  358PW      WP 1073   4.939   2.479   2.722  0.7998 -0.2598 -0.8908
  358PW      WM 1074   5.064   2.397   2.766  0.4010  0.4015  0.0343
  359PW       W 1075   3.388   6.330   2.494  0.0663  0.4229 -0.2753
  359PW      WP 1076   3.400   6.193   2.520 -0.3964  0.3776 -0.2138
  359PW      WM 1077   3.252   6.333   2.460 -0.0384  0.0468  0.0374
  360PW       W 1078   3.894   6.559   4.077 -0.0362 -0.0203  0.1541
  360PW      WP 1079   3.923   6.696   4.081 -0.3101  0.0434  0.1595
  360PW      WM 1080   3.841   6.646   3.981 -0.1501  0.0336  0.2629
  361PW       W 1081   1.189   5.365   0.823 -0.0925  0.0606 -0.5474
  361PW      WP 1082   1.156   5.230   0.839  0.1133  0.0503  0.0441
  361PW      WM 1083   1.156   5.449   0.930  0.2328 -0.5139  0.0764
  362PW       W 1084   5.125   1.790   2.458 -0.0139  0.2431 -0.0952
  362PW      WP 1085   5.256   1.822   2.419  0.4071 -0.5785  0.3692
  362PW      WM 1086   5.102   1.918   2.406 -0.0405  0.1672 -0.2792
  363PW       W 1087   2.696   1.591   2.185 -0.2199  0.0587  0.4662
  363PW      WP 1088   2.821   1.593   2.248  0.1749 -0.0007 -0.2193
  363PW      WM 1089   2.651   1.663   2.296  0.1563  0.2693  0.4997
  364PW       W 1090   4.855   5.029   3.774  0.2230 -0.3847  0.0315
  364PW      WP 1091   4.788   4.917   3.826 -0.1417 -0.3020 -0.2199
  364PW      WM 1092   4.909   5.100   3.882 -0.3923  0.3463 -0.0543
  365PW       W 1093   5.032   7.904   3.566 -0.4707  0.5725 -0.0986
  365PW      WP 1094   4.978   7.775   3.574  0.1885  0.2599 -0.0293
  365PW      WM 1095   5.037   8.010   3.657  0.1183  0.1353  0.4807
  366PW       W 1096   2.937   2.143   4.641  0.1855  0.0653  0.2765
  366PW      WP 1097   3.074   2.161   4.615  0.1127  0.1151 -0.1584
  366PW      WM 1098   2.877   2.017   4.648 -0.2855  0.2285 -0.1948
  367PW       W 1099   2.220   5.631   2.826  0.1982  0.1671 -0.4824
  367PW      WP 1100   2.344   5.586   2.779  0.3599  0.3617 -0.2675
  367PW      WM 1101   2.182   5.496   2.819  0.0922  0.1798 -0.2435
  368PW       W 1102   4.772   1.291   1.627 -0.0459 -0.3516  0.2274
  368PW      WP 1103   4.641   1.341   1.626  0.1006  0.0747  0.1361
  368PW      WM 1104   4.900   1.347   1.620 -0.2527  0.1577 -0.1715
  369PW       W 1105   5.198   5.677   2.788  0.1391 -0.0375 -0.0497
  369PW      WP 1106   5.069   5.658   2.737 -0.0350  0.5470  0.1051
  369PW      WM 1107   5.191   5.804   2.844  0.0400  0.0712 -0.2932
  370PW       W 1108   4.283   0.429   3.271  0.0058 -0.2078  0.2594
  370PW      WP 1109   4.312   0.474   3.400 -0.1659  0.3128  0.1401
  370PW      WM 1110   4.312   0.292   3.274  0.2745 -0.1569  0.6103
  371PW       W 1111   5.032   3.230   1.897  0.4631  0.2012  0.1083
  371PW      WP 1112   5.039   3.180   2.027  0.1030 -0.1324  0.0195
  371PW      WM 1113   4.967   3.260   1.777 -0.0589 -0.4819  0.1547
  372PW       W 1114   0.690   5.092   1.056  0.2036  0.2224  0.2119
  372PW      WP 1115   0.605   4.982   1.051 -0.1584  0.4895 -0.1029
  372PW      WM 1116   0.818   5.050   1.095  0.1665 -0.2810 -0.1142
  373PW       W 1117   2.826   3.968   3.693  0.2442 -0.2636  0.1232
  373PW      WP 1118   2.911   4.080   3.687  0.2715 -0.2737  0.2725
  373PW      WM 1119   2.762   3.893   3.595 -0.1402 -0.1172  0.2430
  374PW       W 1120   1.315   4.249   0.032 -0.3998  0.1058  0.3193
  374PW      WP 1121   1.396   4.144   0.077 -0.0901  0.1286 -0.1245
  374PW      WM 1122   1.225   4.246  -0.075 -0.0067  0.3172 -0.0518
  375PW       W 1123   4.894   0.477   1.888 -0.2710 -0.4068 -0.2295
  375PW      WP 1124   4.838   0.358   1.938  0.4017 -0.5720  0.2827
  375PW      WM 1125   4.928   0.607   1.850 -0.8065 -0.0596  0.2986
  376PW       W 1126   0.109   6.839   3.967  0.1753 -0.5347 -0.3640
  376PW      WP 1127   0.039   6.730   4.021 -0.3351  0.0002  0.2308
  376PW      WM 1128   0.158   6.771   3.855 -0.0818 -0.4399 -0.5466
  377PW       W 1129   4.164   4.469   3.499  0.1131 -0.6612  0.0626
  377PW      WP 1130   4.079   4.576   3.471  0.3009 -0.6232 -0.4685
  377PW      WM 1131   4.039   4.431   3.550  0.1403 -0.2575  0.4976
  378PW       W 1132   3.151   2.932   3.647 -0.1482  0.1651  0.0536
  378PW      WP 1133   3.178   2.997   3.526  0.3518  0.0082  0.0568
  378PW      WM 1134   3.140   2.931   3.787 -0.2501  0.0046  0.0460
  379PW       W 1135   3.840   7.149   2.499 -0.6589  0.1950 -0.3640
  379PW      WP 1136   3.765   7.032   2.484  0.4380 -0.9121  0.5675
  379PW      WM 1137   3.879   7.025   2.447 -0.2591  0.3654 -0.5339
  380PW       W 1138   4.811   4.682   0.419  0.2252 -0.1157 -0.1583
  380PW      WP 1139   4.706   4.767   0.384 -0.2270 -0.5001  0.1548
  380PW      WM 1140   4.911   4.584   0.407  0.1935 -0.1286 -0.3578
  381PW       W 1141   1.666   2.287   1.437 -0.3883 -0.1193  0.3307
  381PW      WP 1142   1.570   2.197   1.390 -0.2584  0.1437 -0.6532
  381PW      WM 1143   1.778   2.240   1.368  0.1010  0.3546  0.7156
  382PW       W 1144   2.502   4.805   3.835  0.0660  0.0994 -0.2744
  382PW      WP 1145   2.425   4.922   3.836 -0.0717  0.0338  0.2824
  382PW      WM 1146   2.385   4.736   3.867  0.1679 -0.0060 -0.1126
  383PW       W 1147   3.949   4.406   0.897 -0.0470 -0.1620 -0.2586
  383PW      WP 1148   3.893   4.480   1.002  0.4394 -0.4552  0.2654
  383PW      WM 1149   4.030   4.294   0.920  0.2181  0.0207 -0.2616
  384PW       W 1150   2.761   0.162   0.430  0.0057  0.3083 -0.1435
  384PW      WP 1151   2.705   0.247   0.526  0.3240 -0.0813  0.4458
  384PW      WM 1152   2.856   0.120   0.336 -0.3151 -0.1095 -0.3118
  385PW       W 1153   1.626   2.903   2.286  0.0656 -0.2323 -0.2537
  385PW      WP 1154   1.672   2.818   2.388  0.2300  0.0468 -0.0814
  385PW      WM 1155   1.713   2.885   2.395 -0.2378 -0.4386 -0.0274
  386PW       W 1156   3.268   3.306   0.063  0.2683  0.3796  0.4151
  386PW      WP 1157   3.343   3.402  -0.006  0.3686  0.0871  0.0882
  386PW      WM 1158   3.282   3.394   0.171 -0.0090  0.1910  0.6191
  387PW       W 1159   0.838   0.976   4.819 -0.0813  0.0612  0.3393
  387PW      WP 1160   0.915   0.878   4.882  0.3584  0.2785  0.1850
  387PW      WM 1161   0.902   1.092   4.863  0.4005 -0.0598  0.0408
  388PW       W 1162   0.373   6.656   4.378 -0.2930 -0.1824  0.1552
  388PW      WP 1163   0.384   6.596   4.252  0.1679 -0.3120  0.2405
  388PW      WM 1164   0.497   6.713   4.346 -0.3290  0.0473  0.3868
  389PW       W 1165   2.862   6.714   2.495 -0.0889 -0.3189 -0.3903
  389PW      WP 1166   2.978   6.659   2.439  0.2248 -0.1142  0.0057
  389PW      WM 1167   2.828   6.844   2.455  0.0119 -0.0525  0.2625
  390PW       W 1168   3.517   5.186   3.791 -0.0272  0.0555  0.0674
  390PW      WP 1169   3.639   5.125   3.757 -0.1793 -0.1614 -0.1184
  390PW      WM 1170   3.600   5.189   3.904  0.2693 -0.2240 -0.1233
  391PW       W 1171   4.960   7.512   3.814  0.2489 -0.3111  0.0678
  391PW      WP 1172   5.052   7.444   3.733  0.2582 -0.1172 -0.0938
  391PW      WM 1173   4.944   7.628   3.738  0.0960 -0.2350  0.2084
  392PW       W 1174   4.028   7.181   4.216  0.2491  0.5515 -0.0949
  392PW      WP 1175   3.944   7.279   4.164 -0.1520  0.0451 -0.5206
  392PW      WM 1176   3.912   7.147   4.146  0.1126  0.3562  0.2073
  393PW       W 1177   2.880   1.260   2.935 -0.0367  0.0168  0.1147
  393PW      WP 1178   2.810   1.282   3.054 -0.1635 -0.0373  0.0517
  393PW      WM 1179   2.839   1.352   2.838  0.2945 -0.2035 -0.2715
  394PW       W 1180   3.430   8.058   1.288  0.1338 -0.1773  0.1381
  394PW      WP 1181   3.329   8.085   1.381  0.1203  0.2562  0.0191
  394PW      WM 1182   3.532   7.966   1.260  0.0396 -0.1300 -0.4948
  395PW       W 1183   0.619   0.628   3.346  0.2413 -0.3285 -0.1473
  395PW      WP 1184   0.562   0.735   3.277 -0.3812  0.0033  0.6993
  395PW      WM 1185   0.578   0.679   3.470  0.1371 -0.1604 -0.2460
  396PW       W 1186   2.048   4.383   4.115 -0.2760  0.3113  0.2676
  396PW      WP 1187   2.024   4.381   3.977 -0.4750  0.1362  0.3001
  396PW      WM 1188   1.928   4.442   4.075 -0.2257  0.3070  0.1006
  397PW       W 1189   1.098   4.644   1.935 -0.2654  0.5038  0.1696
  397PW      WP 1190   1.036   4.682   1.815 -0.0516 -0.1020 -0.1793
  397PW      WM 1191   0.980   4.580   1.896 -0.7046  1.2076  0.1565
  398PW       W 1192   1.134   7.964   2.081 -0.0781 -0.3098 -0.1356
  398PW      WP 1193   1.040   8.065   2.105 -0.1338 -0.3620 -0.1302
  398PW      WM 1194   1.116   7.877   2.189  0.5361 -0.3246 -0.0088
  399PW       W 1195   3.881   6.725   4.585 -0.2864  0.0736  0.6048
  399PW      WP 1196   3.865   6.722   4.445 -0.0608 -0.5398  0.5613
  399PW      WM 1197   3.973   6.789   4.501 -0.3294 -0.5925 -0.0642
  400PW       W 1198   0.612   7.969   2.205  0.1476 -0.1488 -0.0415
  400PW      WP 1199   0.695   8.048   2.286  0.0814 -0.1378  0.0166
  400PW      WM 1200   0.474   7.970   2.225  0.1499  0.1635  0.0161
  401PW       W 1201   0.156   8.201   2.791 -0.2614 -0.1666 -0.0258
  401PW      WP 1202   0.090   8.298   2.868  0.0774  0.0718 -0.0161
  401PW      WM 1203   0.204   8.070   2.810 -0.4960 -0.2246  0.2570
  402PW       W 1204   4.656   5.499   2.168  0.0970  0.2340  0.0851
  402PW      WP 1205   4.518   5.483   2.173  0.1228  0.0186  0.4271
  402PW      WM 1206   4.727   5.489   2.288  0.2742 -0.0180 -0.0299
  403PW       W 1207   3.699   8.136   2.017 -0.2170  0.1526 -0.1484
  403PW      WP 1208   3.662   8.114   1.884 -0.2109 -0.1102 -0.1115
  403PW      WM 1209   3.819   8.074   2.052 -0.0410  0.0934 -0.7376
  404PW       W 1210   0.268   3.165   2.797 -0.1885 -0.2486 -0.1130
  404PW      WP 1211   0.145   3.173   2.862 -0.1486  0.0913 -0.0575
  404PW      WM 1212   0.348   3.084   2.879 -0.0112  0.5031  0.5794
  405PW       W 1213   4.003   4.799   1.613 -0.0661 -0.5196  0.2041
  405PW      WP 1214   4.128   4.740   1.592  0.1916 -0.0134  0.1798
  405PW      WM 1215   3.921   4.842   1.507 -0.0199 -0.3834  0.2215
  406PW       W 1216   0.041   6.654   4.727  0.0573  0.2761 -0.0613
  406PW      WP 1217   0.133   6.759   4.725  0.5360 -0.1040 -0.4268
  406PW      WM 1218  -0.078   6.726   4.746 -0.0159  0.1167  0.1187
  407PW       W 1219   3.767   0.998   3.580  0.0357  0.1970  0.2094
  407PW      WP 1220   3.819   0.965   3.454  0.1685  0.3004  0.2345
  407PW      WM 1221   3.905   1.020   3.580  0.0549  0.0954  0.4054
  408PW       W 1222   0.777   3.172   1.623 -0.4674  0.1817  0.2153
  408PW      WP 1223   0.768   3.198   1.760  0.0683 -0.2770  0.3828
  408PW      WM 1224   0.647   3.212   1.592 -0.5908 -0.1897  0.2054
  409PW       W 1225   1.714   5.742   4.120 -0.1741 -0.1349  0.0850
  409PW      WP 1226   1.704   5.856   4.200 -0.1442 -0.4180  0.5247
  409PW      WM 1227   1.830   5.666   4.105  0.2623  0.4804 -0.0411
  410PW       W 1228   2.176   0.102   0.525  0.2208  0.1535 -0.2867
  410PW      WP 1229   2.303   0.056   0.560  0.1134 -0.1367 -0.2444
  410PW      WM 1230   2.200   0.239   0.543 -0.5444  0.2946  0.1678
  411PW       W 1231   2.757   4.528   1.640 -0.1615 -0.2965  0.2737
  411PW      WP 1232   2.770   4.396   1.596 -0.6074 -0.2006 -0.2610
  411PW      WM 1233   2.647   4.611   1.615  0.0289 -0.1502 -0.1957
  412PW       W 1234   1.251   5.350   1.311 -0.0683 -0.0270 -0.2478
  412PW      WP 1235   1.223   5.283   1.431 -0.0460  0.3508 -0.0133
  412PW      WM 1236   1.369   5.413   1.273  0.2080 -0.2627  0.1419
  413PW       W 1237   2.828   2.557   2.650  0.6150  0.0385  0.0232
  413PW      WP 1238   2.795   2.634   2.538 -0.6982 -0.1030  0.1590
  413PW      WM 1239   2.870   2.618   2.769 -0.0241  0.3958  0.1086
  414PW       W 1240   1.136   6.354   1.001 -0.1814 -0.2531  0.1791
  414PW      WP 1241   1.227   6.330   1.105 -0.0913 -0.2070  0.1113
  414PW      WM 1242   1.107   6.315   0.870  0.2115  0.4731 -0.1890
  415PW       W 1243   1.894   0.956   0.864 -0.2600  0.0995 -0.3870
  415PW      WP 1244   1.921   1.063   0.951 -0.2112 -0.4432  0.3736
  415PW      WM 1245   1.955   1.082   0.864 -0.0312 -0.0042 -0.5005
  416PW       W 1246   0.180   1.007   2.926 -0.2278  0.3233  0.3069
  416PW      WP 1247   0.129   0.902   2.849 -0.2969  0.3596  0.3019
  416PW      WM 1248   0.273   1.051   2.831 -0.5281  0.2157 -0.0634
  417PW       W 1249   4.116   0.967   1.021 -0.1944  0.3796  0.0854
  417PW      WP 1250   4.239   0.943   0.959 -0.4350 -0.1282 -0.2873
  417PW      WM 1251   4.074   0.888   0.913  0.2982  0.0336  0.1110
  418PW       W 1252   1.829   0.906   4.101  0.4708  0.0808 -0.3160
  418PW      WP 1253   1.769   0.988   4.004 -0.4319 -0.2553 -0.1375
  418PW      WM 1254   1.867   0.847   4.222 -0.2416  0.0769 -0.0487
  419PW       W 1255   3.255   2.818   2.010 -0.3306 -0.3825  0.1067
  419PW      WP 1256   3.253   2.953   2.047 -0.1064 -0.4279  0.3116
  419PW      WM 1257   3.299   2.800   1.878  0.1576  0.1802  0.1504
  420PW       W 1258   4.930   5.946   2.419 -0.1794 -0.0682 -0.7392
  420PW      WP 1259   5.007   6.063   2.407  0.1576 -0.1333  0.1048
  420PW      WM 1260   4.811   6.000   2.468  0.1082 -0.0193  0.0289
  421PW       W 1261   1.898   1.682   2.116  0.0894  0.0416 -0.4838
  421PW      WP 1262   2.012   1.604   2.095  0.1955  0.1696 -0.4054
  421PW      WM 1263   1.772   1.621   2.121  0.1604 -0.1452  0.2424
  422PW       W 1264   0.188   2.164   3.566  0.5028 -0.2380 -0.0316
  422PW      WP 1265   0.290   2.154   3.470  0.2504  0.1443 -0.3740
  422PW      WM 1266   0.141   2.152   3.697  0.1354  0.2749 -0.0859
  423PW       W 1267   0.898   0.871   1.983  0.1824  0.2102 -0.1770
  423PW      WP 1268   0.934   0.979   2.065 -0.0714 -0.1143  0.4288
  423PW      WM 1269   0.943   0.886   2.115 -0.3025  0.2628  0.0046
  424PW       W 1270   4.532   4.292   0.069  0.2747  0.3929  0.0081
  424PW      WP 1271   4.413   4.322   0.002  0.1036  0.2007  0.2133
  424PW      WM 1272   4.580   4.177   0.005 -0.1045  0.3080 -0.1464
  425PW       W 1273   0.568   0.782   0.880 -0.0273  0.0042  0.2629
  425PW      WP 1274   0.654   0.677   0.842  0.1785  0.1395  0.3341
  425PW      WM 1275   0.483   0.870   0.947 -0.1980  0.2915 -0.2681
  426PW       W 1276   5.030   1.505   2.963 -0.4826  0.1991  0.2453
  426PW      WP 1277   4.976   1.540   3.087 -0.1491  0.2784  0.3782
  426PW      WM 1278   4.990   1.460   3.089  0.4415 -0.2914  0.4564
  427PW       W 1279   2.745   5.972   4.735  0.2272 -0.1066 -0.1230
  427PW      WP 1280   2.847   6.068   4.743 -0.0115  0.2270 -0.6082
  427PW      WM 1281   2.658   5.903   4.650  0.3741 -0.0046 -0.3662
  428PW       W 1282   1.644   4.282   2.720  0.0817  0.2133 -0.3710
  428PW      WP 1283   1.710   4.159   2.729 -0.1054  0.1155 -0.2684
  428PW      WM 1284   1.760   4.316   2.790 -0.0232  0.3938 -0.2783
  429PW       W 1285   1.041   0.492   3.561  0.2992  0.1918 -0.3145
  429PW      WP 1286   0.975   0.369   3.552  0.1655  0.2163  0.1119
  429PW      WM 1287   1.005   0.601   3.481  0.3799  0.2197 -0.3140
  430PW       W 1288   0.320   4.669   3.863 -0.3195  0.3505  0.0943
  430PW      WP 1289   0.396   4.665   3.980 -0.4664 -0.0255  0.1922
  430PW      WM 1290   0.414   4.762   3.818  0.2113 -0.1875 -0.0358
  431PW       W 1291   2.545   7.049   1.521 -0.2736  0.0131  0.2947
  431PW      WP 1292   2.593   6.932   1.581 -0.2432 -0.1610 -0.0473
  431PW      WM 1293   2.462   7.157   1.488 -0.4858 -0.2357 -0.0619
  432PW       W 1294   0.010   6.214   0.582 -0.2650 -0.4212  0.4203
  432PW      WP 1295  -0.126   6.181   0.580 -0.5131  0.3519 -0.1540
  432PW      WM 1296   0.128   6.138   0.572  0.0919  0.1103 -0.1589
  433PW       W 1297   4.323   6.653   1.576  0.4567 -0.3103  0.6121
  433PW      WP 1298   4.366   6.787   1.573 -0.1182 -0.1010  0.3993
  433PW      WM 1299   4.350   6.791   1.582  0.3751 -0.2897  0.5334
  434PW       W 1300   3.354   6.207   1.698 -0.0298  0.0402  0.0786
  434PW      WP 1301   3.226   6.212   1.641  0.0449 -0.1500 -0.1179
  434PW      WM 1302   3.440   6.181   1.805  0.3806  0.2158 -0.1827
  435PW       W 1303   1.704   0.431   1.802  0.1990  0.4379  0.1729
  435PW      WP 1304   1.581   0.441   1.868 -0.1225  0.4577 -0.3772
  435PW      WM 1305   1.638   0.502   1.702  0.1979 -0.0284 -0.1892
  436PW       W 1306   2.085   5.947   4.481 -0.3154  0.0148  0.0247
  436PW      WP 1307   1.985   5.916   4.574 -0.3385  0.2061  0.0682
  436PW      WM 1308   1.998   5.994   4.580 -0.1767  0.1427  0.0917
  437PW       W 1309   2.937   3.721   0.792 -0.3563  0.3790  0.3481
  437PW      WP 1310   3.076   3.727   0.786 -0.3226 -0.0568  0.3345
  437PW      WM 1311   2.833   3.790   0.728 -0.4629 -0.2800 -0.3405
  438PW       W 1312   1.671   1.839   1.211 -0.0682 -0.2274  0.4291
  438PW      WP 1313   1.807   1.818   1.237  0.0730 -0.0514 -0.0533
  438PW      WM 1314   1.568   1.879   1.296 -0.3755 -0.0076 -0.0048
  439PW       W 1315   1.848   5.964   3.654 -0.0453  0.2832 -0.1013
  439PW      WP 1316   1.882   5.953   3.790 -0.3950 -0.3273 -0.0276
  439PW      WM 1317   1.718   5.925   3.623 -0.0033  0.4332 -0.5205
  440PW       W 1318   4.836   6.642   3.851  0.0611  0.4912  0.2562
  440PW      WP 1319   4.913   6.758   3.836  0.1901  0.3655 -0.7665
  440PW      WM 1320   4.744   6.595   3.946  0.0002  0.0269 -0.0030
  441PW       W 1321   3.980   3.535   4.392 -0.0907 -0.2504 -0.3977
  441PW      WP 1322   4.019   3.669   4.399  0.2013 -0.3034  0.6038
  441PW      WM 1323   3.912   3.555   4.512  0.1773  0.0296 -0.2796
  442PW       W 1324   2.393   0.499   4.553  0.1199 -0.2798  0.2934
  442PW      WP 1325   2.342   0.607   4.627  0.1266  0.2357 -0.3562
  442PW      WM 1326   2.306   0.468   4.658 -0.0837 -0.5028  0.0742
  443PW       W 1327   0.237   8.108   3.752 -0.2029 -0.2612  0.2036
  443PW      WP 1328   0.158   8.186   3.666  0.2417  0.1231  0.1051
  443PW      WM 1329   0.284   7.978   3.777 -0.3977 -0.2902  0.4649
  444PW       W 1330   2.517   0.063   4.780 -0.1074  0.1935  0.0698
  444PW      WP 1331   2.522   0.114   4.650  0.1753 -0.2050 -0.0928
  444PW      WM 1332   2.421   0.146   4.841 -0.2320 -0.0935  0.2870
  445PW       W 1333   4.593   7.399   4.504 -0.2103  0.0382  0.0521
  445PW      WP 1334   4.569   7.476   4.389 -0.1655  0.4087  0.2736
  445PW      WM 1335   4.725   7.374   4.465 -0.1711  0.3779 -0.0699
  446PW       W 1336   2.923   3.237   2.001  0.0050 -0.2751 -0.2621
  446PW      WP 1337   2.784   3.222   2.014 -0.0126  0.0733  0.1506
  446PW      WM 1338   2.995   3.140   1.929  0.1085 -0.1215 -0.3704
  447PW       W 1339   0.563   2.163   1.686  0.6719  0.0387  0.2029
  447PW      WP 1340   0.516   2.055   1.611  0.4824  0.3281 -0.1261
  447PW      WM 1341   0.608   2.155   1.554 -0.1341 -0.0608 -0.1253
  448PW       W 1342   4.291   3.993   3.618 -0.5203  0.3619 -0.5017
  448PW      WP 1343   4.255   3.926   3.736 -0.0706 -0.4515 -0.7466
  448PW      WM 1344   4.253   3.862   3.586 -0.6986  0.1638  0.3011
  449PW       W 1345   3.739   1.253   0.411  0.0850 -0.1863  0.2502
  449PW      WP 1346   3.694   1.120   0.410 -0.7251  0.0225  0.7017
  449PW      WM 1347   3.759   1.381   0.359 -0.5031 -0.1419  0.0681
  450PW       W 1348   0.909   4.589   2.540  0.0773 -0.2901  0.1843
  450PW      WP 1349   1.004   4.673   2.480 -0.1260 -0.2228 -0.0649
  450PW      WM 1350   0.863   4.703   2.607 -0.0487 -0.1146 -0.1704
  451PW       W 1351   3.416   0.918   0.066  0.1260  0.2416  0.1803
  451PW      WP 1352   3.357   1.021  -0.009  0.0729  0.4231  0.4596
  451PW      WM 1353   3.389   0.904   0.202 -0.3169 -0.2493  0.0763
  452PW       W 1354   2.080   7.879   3.660 -0.2719  0.0876  0.0256
  452PW      WP 1355   1.941   7.894   3.656 -0.2574  0.2223 -0.1595
  452PW      WM 1356   2.070   7.743   3.692 -0.0106 -0.0406 -0.3590
  453PW       W 1357   1.668   2.933   1.513  0.2909  0.1461  0.3944
  453PW      WP 1358   1.609   2.988   1.627  0.2978 -0.1101  0.5286
  453PW      WM 1359   1.676   3.042   1.426 -0.1421 -0.0582  0.0589
  454PW       W 1360   0.843   6.620   1.352 -0.0083  0.0134  0.0332
  454PW      WP 1361   0.796   6.748   1.381 -0.0513  0.0296 -0.1030
  454PW      WM 1362   0.840   6.550   1.473  0.4657  0.2574  0.2149
  455PW       W 1363   1.347   2.832   0.335  0.5733  0.3431 -0.1857
  455PW      WP 1364   1.236   2.898   0.281 -0.2435 -0.6143  0.0413
  455PW      WM 1365   1.291   2.793   0.457  0.6781 -0.3976 -0.3264
  456PW       W 1366   1.770   3.878   0.960  0.0708  0.0571  0.2025
  456PW      WP 1367   1.731   3.971   0.862  0.3419 -0.0308 -0.0035
  456PW      WM 1368   1.842   3.777   0.895  0.1457  0.1067  0.2063
  457PW       W 1369   1.835   7.692   0.659 -0.3112  0.1829  0.0829
  457PW      WP 1370   1.849   7.727   0.794 -0.1598 -0.1808  0.1729
  457PW      WM 1371   1.878   7.599   0.754 -0.0868  0.4238  0.2321
  458PW       W 1372   2.868   3.476   2.432  0.1225  0.4473 -0.5003
  458PW      WP 1373   2.766   3.497   2.338 -0.8391 -0.0067  0.2599
  458PW      WM 1374   2.975   3.402   2.381  0.0004 -0.0052 -0.1731
  459PW       W 1375   3.923   4.839   1.109  0.0313 -0.1632 -0.4874
  459PW      WP 1376   4.012   4.856   1.215 -0.2674  0.6124 -0.2932
  459PW      WM 1377   3.854   4.721   1.081 -0.3222 -0.1735  0.2064
  460PW       W 1378   0.278   0.890   1.270  0.3451 -0.5384 -0.0229
  460PW      WP 1379   0.309   0.849   1.139  0.0988  0.2866 -0.4131
  460PW      WM 1380   0.176   0.889   1.366  0.0110  0.0419 -0.3109
  461PW       W 1381   3.673   8.031   3.101 -0.1676 -0.0859  0.0017
  461PW      WP 1382   3.606   7.996   3.218  0.1062  0.4108  0.3494
  461PW      WM 1383   3.711   8.102   3.215  0.3526 -0.5353  0.1522
  462PW       W 1384   4.046   4.087  -0.003  0.1655 -0.1329 -0.1202
  462PW      WP 1385   3.943   4.167   0.048  0.2187  0.0287 -0.2541
  462PW      WM 1386   3.907   4.092   0.012  0.1696 -0.2859 -0.0042
  463PW       W 1387   4.277   0.474   2.059 -0.2041  0.1656 -0.0795
  463PW      WP 1388   4.293   0.450   2.196 -0.0643  0.1647 -0.0943
  463PW      WM 1389   4.169   0.444   1.976  0.0404 -0.2633 -0.2803
  464PW       W 1390   3.932   6.227   1.104  0.2649 -0.1640  0.3276
  464PW      WP 1391   3.916   6.365   1.124  0.2087 -0.1507  0.1960
  464PW      WM 1392   3.817   6.160   1.064 -0.0943  0.5440 -0.0176
  465PW       W 1393   2.200   1.429   3.608 -0.0051  0.3722 -0.0514
  465PW      WP 1394   2.184   1.421   3.747 -0.1465  0.0524 -0.0774
  465PW      WM 1395   2.338   1.448   3.628  0.0923 -0.2855  0.1549
  466PW       W 1396   5.190   5.187   0.437  0.1908 -0.1479 -0.4347
  466PW      WP 1397   5.062   5.176   0.382 -0.0388  0.1694 -0.0237
  466PW      WM 1398   5.192   5.054   0.482  0.1108  0.0030  0.0833
  467PW       W 1399   1.121   5.833   0.975  0.2390  0.1511 -0.6086
  467PW      WP 1400   1.184   5.717   1.022 -0.0972  0.1778  0.0183
  467PW      WM 1401   0.983   5.847   0.991  0.2734  0.0697  0.2420
  468PW       W 1402   4.241   4.276   4.430  0.1169 -0.0007  0.3006
  468PW      WP 1403   4.361   4.215   4.392 -0.0932 -0.1248 -0.2830
  468PW      WM 1404   4.223   4.402   4.371 -0.2905 -0.0852  0.2087
  469PW       W 1405   3.474   5.501   2.799 -0.6094  0.1053  0.3585
  469PW      WP 1406   3.418   5.564   2.911 -0.2116  0.6526  0.2914
  469PW      WM 1407   3.553   5.390   2.834  0.1858  0.3665 -0.2991
  470PW       W 1408   3.032   7.106   0.396  0.3690 -0.0245 -0.2565
  470PW      WP 1409   3.115   7.054   0.296  0.0495 -0.1585 -0.4677
  470PW      WM 1410   2.893   7.095   0.390  0.3722 -0.2347 -0.1044
  471PW       W 1411   0.316   4.953   3.058  0.3457  0.0369  0.2442
  471PW      WP 1412   0.380   4.975   3.181  0.1704  0.1108  0.3266
  471PW      WM 1413   0.326   5.008   2.930  0.1661  0.1922  0.2930
  472PW       W 1414   4.177   7.621   4.542  0.1868  0.4127  0.1920
  472PW      WP 1415   4.176   7.711   4.435  0.2531  0.1251 -0.0684
  472PW      WM 1416   4.260   7.539   4.619  0.1548  0.3835  0.1960
  473PW       W 1417   0.785   0.288   4.099 -0.5476 -0.1269 -0.0284
  473PW      WP 1418   0.916   0.315   4.140 -0.6134  0.4993 -0.1432
  473PW      WM 1419   0.764   0.207   3.987 -0.3735  0.5198 -0.5936
  474PW       W 1420   4.535   8.051   2.407  0.1381  0.2917  0.0630
  474PW      WP 1421   4.586   7.976   2.514 -0.0622  0.1072  0.0373
  474PW      WM 1422   4.593   8.144   2.321 -0.2931  0.4354 -0.1011
  475PW       W 1423   0.741   5.129   3.307 -0.2590 -0.1441  0.0988
  475PW      WP 1424   0.851   5.128   3.221  0.3259  0.2194  0.7368
  475PW      WM 1425   0.838   5.064   3.384 -0.0298  0.5023  0.4383
  476PW       W 1426   3.055   0.640   2.316 -0.5840 -0.2875  0.5183
  476PW      WP 1427   2.974   0.670   2.205  0.0784  0.0455  0.0617
  476PW      WM 1428   3.180   0.685   2.358 -0.3771 -0.3994  0.0751
  477PW       W 1429   5.103   2.127   4.327 -0.1226  0.3311 -0.0434
  477PW      WP 1430   5.146   2.060   4.212 -0.0256  0.0049  0.1687
  477PW      WM 1431   4.966   2.120   4.353 -0.0525 -0.1988  0.3705
  478PW       W 1432   2.341   1.294   0.868 -0.0701  0.0423 -0.0002
  478PW      WP 1433   2.277   1.399   0.800 -0.2426 -0.1164 -0.0900
  478PW      WM 1434   2.322   1.176   0.941 -0.4841  0.2603  0.2875
  479PW       W 1435   4.664   4.190   0.603  0.2613  0.5580 -0.6487
  479PW      WP 1436   4.787   4.234   0.653  0.1322  0.1944  0.1275
  479PW      WM 1437   4.658   4.052   0.584 -0.3190  0.4949 -0.2752
  480PW       W 1438   1.353   1.181   4.094 -0.3623  0.0151  0.1142
  480PW      WP 1439   1.310   1.078   4.009  0.2554 -0.2739  0.0977
  480PW      WM 1440   1.356   1.080   4.190  0.2211 -0.0440  0.0731
  481PW       W 1441   0.437   5.367   0.143 -0.0149 -0.2274 -0.2420
  481PW      WP 1442   0.335   5.458   0.112  0.0740  0.1136  0.3241
  481PW      WM 1443   0.512   5.306   0.244 -0.3912 -0.1860  0.0884
  482PW       W 1444   4.119   3.965   2.642 -0.2578  0.6267 -0.0379
  482PW      WP 1445   4.247   3.969   2.701 -0.1974  0.0477 -0.0732
  482PW      WM 1446   3.983   3.951   2.669 -0.1287  0.0297  0.5418
  483PW       W 1447   0.362   5.239   2.175  0.0074 -0.3631  0.2940
  483PW      WP 1448   0.373   5.244   2.035 -0.6176  0.1033  0.2177
  483PW      WM 1449   0.288   5.252   2.293 -0.0315  0.6997  0.2450
  484PW       W 1450   3.887   7.337   0.374 -0.0343 -0.3036 -0.1473
  484PW      WP 1451   3.934   7.428   0.468 -0.2698 -0.3037 -0.0205
  484PW      WM 1452   3.750   7.305   0.374 -0.1428  0.0718  0.2046
  485PW       W 1453   0.248   2.624   0.636  0.2579 -0.3905  0.0049
  485PW      WP 1454   0.203   2.514   0.711 -0.4914 -0.2504 -0.1616
  485PW      WM 1455   0.312   2.609   0.513 -0.3329  0.0464 -0.4123
  486PW       W 1456   2.632   5.291   2.164 -0.3705 -0.5390 -0.4896
  486PW      WP 1457   2.771   5.277   2.167 -0.2682  0.0751  0.1117
  486PW      WM 1458   2.643   5.247   2.297  0.3050 -0.4553 -0.4873
  487PW       W 1459   4.329   2.191   1.461 -0.4474  0.0624  0.4678
  487PW      WP 1460   4.250   2.254   1.363  0.2551  0.0136 -0.2280
  487PW      WM 1461   4.298   2.263   1.577 -0.1333 -0.0008  0.6009
  488PW       W 1462   0.420   2.864   4.325 -0.4468 -0.3053 -0.1487
  488PW      WP 1463   0.429   2.931   4.202  0.1373 -0.2011 -0.0789
  488PW      WM 1464   0.333   2.766   4.373 -0.3341 -0.3393 -0.0036
  489PW       W 1465   1.203   2.666   4.658 -0.1253  0.0797  0.4983
  489PW      WP 1466   1.176   2.798   4.620 -0.0070  0.0740  0.3872
  489PW      WM 1467   1.157   2.567   4.745 -0.0418 -0.3759  0.0692
  490PW       W 1468   0.165   2.740   3.704  0.1443 -0.1461 -0.4497
  490PW      WP 1469   0.287   2.767   3.767 -0.1227 -0.0389  0.0810
  490PW      WM 1470   0.068   2.819   3.767  0.5804  0.1818 -0.1291
  491PW       W 1471   4.706   3.378   4.043  0.2213 -0.2977  0.1776
  491PW      WP 1472   4.704   3.366   4.183  0.3371 -0.3160  0.1782
  491PW      WM 1473   4.640   3.490   4.095 -0.0468 -0.3183 -0.0923
  492PW       W 1474   3.701   4.999   0.266  0.3425 -0.0540  0.0887
  492PW      WP 1475   3.676   5.080   0.378  0.6391 -0.1286  0.2192
  492PW      WM 1476   3.803   5.050   0.185  0.0963  0.0542 -0.1674
  493PW       W 1477   1.552   7.886   1.693  0.0546  0.4305 -0.0489
  493PW      WP 1478   1.567   7.892   1.832  0.0301 -0.9536  0.1543
  493PW      WM 1479   1.480   7.770   1.724  0.3564  0.1866 -0.1977
  494PW       W 1480   0.622   6.322   1.709  0.0303 -0.2179 -0.0374
  494PW      WP 1481   0.618   6.398   1.591  0.1784 -0.2581 -0.0706
  494PW      WM 1482   0.712   6.300   1.604 -0.0332 -0.1490 -0.1073
  495PW       W 1483   3.523   5.900   4.816  0.0637  0.4048  0.4495
  495PW      WP 1484   3.637   5.977   4.788  0.2914 -0.1135 -0.4225
  495PW      WM 1485   3.429   6.004   4.830 -0.1083  0.3451 -0.0433
  496PW       W 1486   0.473   3.874   2.221 -0.1784  0.2284  0.2390
  496PW      WP 1487   0.423   3.875   2.090  0.3423 -0.1927  0.0010
  496PW      WM 1488   0.586   3.954   2.202  0.6453 -0.8250 -0.3827
  497PW       W 1489   3.377   1.115   2.642  0.2870 -0.9005  0.3382
  497PW      WP 1490   3.253   1.050   2.636 -0.2843  0.0156 -0.1454
  497PW      WM 1491   3.364   1.190   2.759 -0.8582  0.1259 -0.2120
  498PW       W 1492   4.336   2.896   0.758  0.1015 -0.3094  0.5638
  498PW      WP 1493   4.458   2.963   0.735  0.1093 -0.4613  0.0078
  498PW      WM 1494   4.301   2.970   0.872 -0.4083 -0.1377  0.3278
  499PW       W 1495   1.649   1.934   2.486  0.1726  0.3505 -0.0909
  499PW      WP 1496   1.517   1.928   2.442  0.1482  0.0729 -0.0031
  499PW      WM 1497   1.710   1.902   2.608 -0.3142  0.2492  0.1509
  500PW       W 1498   1.601   3.527   3.140 -0.1113  0.3968  0.2842
  500PW      WP 1499   1.568   3.499   3.007  0.3989 -0.1585  0.2290
  500PW      WM 1500   1.685   3.636   3.116  0.4054 -0.0129  0.0174
  501PW       W 1501   0.532   3.590   2.618 -0.5346  0.2849 -0.0709
  501PW      WP 1502   0.638   3.512   2.571 -0.3435  0.1875  0.4560
  501PW      WM 1503   0.482   3.578   2.748  0.4245  0.0546  0.3672
  502PW       W 1504   0.669   4.245   4.221  0.1288  0.4210  0.1795
  502PW      WP 1505   0.775   4.252   4.130 -0.2264  0.0887 -0.3127
  502PW      WM 1506   0.708   4.152   4.318 -0.0304  0.0852 -0.0585
  503PW       W 1507   4.777   7.440   1.633  0.5533  0.3500  0.4210
  503PW      WP 1508   4.641   7.425   1.664  0.5354  0.0226  0.2362
  503PW      WM 1509   4.750   7.427   1.496  0.0131  1.0716  0.3976
  504PW       W 1510   4.688   6.975   1.759 -0.0043 -0.0264 -0.1698
  504PW      WP 1511   4.703   6.960   1.898  0.3787 -0.1746 -0.2117
  504PW      WM 1512   4.559   7.025   1.745 -0.1112 -0.0444  0.4515
  505PW       W 1513   1.854   1.801   3.023 -0.1073  0.0205  0.3731
  505PW      WP 1514   1.747   1.890   3.010  0.0203  0.1262 -0.2207
  505PW      WM 1515   1.952   1.716   2.971 -0.1413  0.2439 -0.1042
  506PW       W 1516   0.460   0.385   1.673  0.0944  0.2586 -0.2914
  506PW      WP 1517   0.323   0.397   1.647  0.0224 -0.0058 -0.0873
  506PW      WM 1518   0.592   0.418   1.706  0.1718 -0.4311  0.3887
  507PW       W 1519   2.316   3.425   4.459 -0.2674  0.1488  0.2698
  507PW      WP 1520   2.304   3.333   4.354  0.1513 -0.0062  0.3392
  507PW      WM 1521   2.178   3.398   4.466 -0.1888 -0.3989  0.1299
  508PW       W 1522   3.974   7.624   2.807  0.0162 -0.1020  0.1368
  508PW      WP 1523   3.963   7.639   2.945 -0.1270 -0.1984  0.1374
  508PW      WM 1524   3.848   7.606   2.748 -0.1079  0.2707  0.2580
  509PW       W 1525   4.796   6.825   4.697 -0.0154  0.1031 -0.7179
  509PW      WP 1526   4.873   6.743   4.613  0.2302 -0.0349 -0.3806
  509PW      WM 1527   4.701   6.806   4.798  0.4171  0.1645 -0.2607
  510PW       W 1528   0.324   2.976   1.875  0.2923  0.1235 -0.0327
  510PW      WP 1529   0.455   2.945   1.914  0.1840  0.2240  0.4963
  510PW      WM 1530   0.331   3.075   1.974 -0.1547  0.1712 -0.0251
  511PW       W 1531   4.683   1.155   0.508 -0.0184  0.3982  0.3843
  511PW      WP 1532   4.708   1.240   0.399 -0.1447 -0.0321 -0.0121
  511PW      WM 1533   4.812   1.121   0.551 -0.1405 -0.2083  0.3650
  512PW       W 1534   3.187   7.284   0.813 -0.3265  0.1111  0.0320
  512PW      WP 1535   3.113   7.195   0.893 -0.0627 -0.1783 -0.0275
  512PW      WM 1536   3.168   7.415   0.857 -0.3949  0.0558  0.1761
  513PW       W 1537   1.963   7.642   4.519  0.2408 -0.0780 -0.3608
  513PW      WP 1538   2.089   7.666   4.576 -0.0020 -0.1660  0.2977
  513PW      WM 1539   1.943   7.678   4.385 -0.0890 -0.0761 -0.3203
  514PW       W 1540   3.953   6.052   4.788  0.1282  0.3289 -0.1121
  514PW      WP 1541   4.081   6.027   4.738  0.1623  0.0173  0.1024
  514PW      WM 1542   3.813   6.039   4.781  0.1652 -0.1443 -0.4696
  515PW       W 1543   4.328   0.589   1.316  0.9088  0.2688 -0.2502
  515PW      WP 1544   4.394   0.670   1.410  0.2929  0.3880  0.1338
  515PW      WM 1545   4.377   0.467   1.364  0.3082  0.0120 -0.2091
  516PW       W 1546   3.199   4.531   0.025 -0.1348  0.5176 -0.0561
  516PW      WP 1547   3.090   4.462  -0.030 -0.0003 -0.0862  0.3310
  516PW      WM 1548   3.192   4.590   0.152 -0.1269 -0.0098  0.2192
  517PW       W 1549   0.609   1.230   1.815  0.0435 -0.2362  0.2711
  517PW      WP 1550   0.737   1.283   1.837  0.2763 -0.4273 -0.3918
  517PW      WM 1551   0.565   1.362   1.834  0.1772 -0.1388 -0.0309
  518PW       W 1552   5.177   4.116   3.778 -0.2093  0.0029  0.1569
  518PW      WP 1553   5.312   4.150   3.795  0.0242 -0.0999 -0.8597
  518PW      WM 1554   5.114   4.240   3.783  0.0454  0.1640 -0.1946
  519PW       W 1555   0.957   5.793   2.372 -0.2522  0.0280 -0.2381
  519PW      WP 1556   0.971   5.863   2.252  0.2532  0.5596  0.0825
  519PW      WM 1557   0.923   5.660   2.404  0.3072 -0.1332 -0.2092
  520PW       W 1558   3.612   7.356   3.566 -0.0767 -0.3408  0.1841
  520PW      WP 1559   3.632   7.471   3.643 -0.2331 -0.3272  0.2072
  520PW      WM 1560   3.490   7.340   3.500  0.2505 -0.3811 -0.5047
  521PW       W 1561   0.053   1.762   0.291 -0.0497  0.1519 -0.2075
  521PW      WP 1562   0.037   1.867   0.200 -0.3141  0.0040 -0.3423
  521PW      WM 1563   0.035   1.629   0.251 -0.4563  0.0020  0.3354
  522PW       W 1564   2.607   0.311   0.858 -0.4805 -0.5569  0.0216
  522PW      WP 1565   2.600   0.394   0.971 -0.1519 -0.9628  0.3737
  522PW      WM 1566   2.682   0.282   0.744  0.2679 -0.1030  0.3190
  523PW       W 1567   3.620   7.761   1.687 -0.0296 -0.0316  0.1537
  523PW      WP 1568   3.718   7.860   1.678  0.0838 -0.1254  0.2978
  523PW      WM 1569   3.660   7.666   1.592 -0.6928 -0.2371  0.0294
  524PW       W 1570   2.173   0.123   1.634  0.2858  0.3704 -0.2068
  524PW      WP 1571   2.115   0.061   1.523  0.3840 -0.0911 -0.0267
  524PW      WM 1572   2.143   0.075   1.506 -0.3350  0.2302 -0.0426
  525PW       W 1573   3.021   0.002   0.106 -0.4149  0.2765 -0.0520
  525PW      WP 1574   2.951   0.047   0.219  0.1568  0.2605  0.3506
  525PW      WM 1575   3.049   0.025  -0.029 -0.3980 -0.1951 -0.1488
  526PW       W 1576   2.591   6.284   1.308  0.1172  0.2964 -0.5023
  526PW      WP 1577   2.641   6.403   1.254  0.0955  0.4579 -0.1917
  526PW      WM 1578   2.675   6.179   1.269  0.2481  0.0740  0.2292
  527PW       W 1579   4.590   4.625   3.692  0.1920 -0.3509  0.1503
  527PW      WP 1580   4.483   4.669   3.771  0.2026  0.2127 -0.1026
  527PW      WM 1581   4.674   4.737   3.689 -0.2167 -0.0061  0.4031
  528PW       W 1582   4.788   5.698   0.139  0.0516  0.4413  0.2118
  528PW      WP 1583   4.774   5.742   0.007 -0.0675  0.0480  0.0803
  528PW      WM 1584   4.811   5.631   0.259 -0.2187  0.1424  0.1093
  529PW       W 1585   2.886   0.095   3.484  0.3924 -0.0281  0.3882
  529PW      WP 1586   2.945   0.204   3.419  0.5632 -0.0558  0.4907
  529PW      WM 1587   2.759   0.056   3.527  0.2490  0.0537  0.0701
  530PW       W 1588   4.934   5.562   3.525 -0.0272  0.0193  0.1352
  530PW      WP 1589   4.903   5.692   3.482  0.7813  0.3459  0.3603
  530PW      WM 1590   4.954   5.476   3.416 -0.6583  0.1074 -0.0913
  531PW       W 1591   0.653   2.676   1.491 -0.0839 -0.3131  0.1710
  531PW      WP 1592   0.514   2.687   1.502 -0.0996 -0.0423 -0.1415
  531PW      WM 1593   0.774   2.733   1.449 -0.3146  0.3306  0.2770
  532PW       W 1594   2.293   2.885   4.698  0.6592  0.2029 -0.0626
  532PW      WP 1595   2.180   2.886   4.779  0.2514  0.2756 -0.5790
  532PW      WM 1596   2.360   2.798   4.610  0.3019 -0.1056 -0.0561
  533PW       W 1597   0.160   1.714   0.753 -0.0669  0.3325  0.2190
  533PW      WP 1598   0.090   1.669   0.866  0.0372  0.3231  0.2815
  533PW      WM 1599   0.287   1.758   0.712  0.0515  0.2341  0.4554
  534PW       W 1600   1.957   6.190   4.073  0.0777  0.2133  0.1715
  534PW      WP 1601   2.081   6.247   4.043  0.2517 -0.1605  0.1278
  534PW      WM 1602   1.873   6.237   3.971 -0.1644 -0.0537  0.2344
  535PW       W 1603   3.237   5.979   3.975 -0.2813  0.1845  0.4128
  535PW      WP 1604   3.277   5.909   4.089 -0.5582  0.0640  0.4462
  535PW      WM 1605   3.315   6.073   4.043  0.3121 -0.1036  0.1930
  536PW       W 1606   0.534   0.459   2.157 -0.2492 -0.0208 -0.5285
  536PW      WP 1607   0.576   0.493   2.028  0.3434 -0.1144 -0.3891
  536PW      WM 1608   0.638   0.401   2.231 -0.3905 -0.2381 -0.4901
  537PW       W 1609   0.248   5.583   1.731  0.1824 -0.6237 -0.0151
  537PW      WP 1610   0.124   5.562   1.792 -0.0917 -0.3940 -0.4408
  537PW      WM 1611   0.208   5.602   1.598  0.5874 -0.2054 -0.1045
  538PW       W 1612   0.395   5.468   3.922  0.3943 -0.0069 -0.0691
  538PW      WP 1613   0.320   5.584   3.902 -0.2753 -0.2783  0.4653
  538PW      WM 1614   0.371   5.444   3.786 -0.1432 -0.1217  0.0237
  539PW       W 1615   1.021   1.322   2.052  0.0841 -0.0840 -0.2330
  539PW      WP 1616   1.129   1.410   2.068 -0.0711  0.0681  0.0577
  539PW      WM 1617   0.902   1.393   2.026  0.2719  0.0878 -0.7728
  540PW       W 1618   4.847   8.000   1.245  0.3204 -0.1887 -0.0071
  540PW      WP 1619   4.882   7.886   1.319  0.1252 -0.0223  0.3671
  540PW      WM 1620   4.756   7.901   1.284  0.2163 -0.2747 -0.4180
  541PW       W 1621   0.388   3.940   1.743  0.0921 -0.3253 -0.1869
  541PW      WP 1622   0.450   4.064   1.723  0.0967 -0.2384  0.2559
  541PW      WM 1623   0.357   3.872   1.861 -0.0821 -0.1129 -0.1023
  542PW       W 1624   3.148   8.083   2.906  0.6312 -0.1659 -0.2554
  542PW      WP 1625   3.190   8.217   2.912  0.1396  0.0265 -0.5580
  542PW      WM 1626   3.051   7.985   2.925  0.0036  0.3559 -0.4264
  543PW       W 1627   1.271   4.567   1.465  0.7399  0.0517  0.2986
  543PW      WP 1628   1.246   4.650   1.355  0.0752 -0.1365  0.2626
  543PW      WM 1629   1.330   4.683   1.517  0.4188  0.2859  0.1761
  544PW       W 1630   4.930   3.479   4.454 -0.1365  0.1931  0.0685
  544PW      WP 1631   4.901   3.615   4.467 -0.7516  0.1374 -0.3057
  544PW      WM 1632   4.888   3.515   4.326 -0.4463  0.0252  0.1131
  545PW       W 1633   3.354   4.033   2.019  0.0901  0.1795 -0.0100
  545PW      WP 1634   3.455   4.017   2.115  0.0470  0.5241  0.1039
  545PW      WM 1635   3.217   4.023   1.992  0.1087  0.3084 -0.1631
  546PW       W 1636   0.130   0.078   4.841  0.1101 -0.2508  0.1367
  546PW      WP 1637   0.078   0.001   4.737  0.3069  0.3592 -0.4954
  546PW      WM 1638   0.172   0.182   4.925 -0.2867 -0.0880  0.1518
  547PW       W 1639   1.383   6.069   2.270 -0.2907 -0.1664 -0.3017
  547PW      WP 1640   1.403   6.066   2.132 -0.2913 -0.0420 -0.3054
  547PW      WM 1641   1.380   5.932   2.238 -0.0317 -0.2504 -0.0170
  548PW       W 1642   4.336   6.182   1.652 -0.3427 -0.0393  0.1466
  548PW      WP 1643   4.411   6.234   1.546  0.3708 -0.3982  0.4064
  548PW      WM 1644   4.423   6.155   1.758  0.0796  0.2817 -0.0827
  549PW       W 1645   2.995   0.415   3.163 -0.0387 -0.0661  0.2400
  549PW      WP 1646   2.915   0.505   3.234 -0.2112  0.1283 -0.1670
  549PW      WM 1647   3.006   0.304   3.248  0.2923 -0.0903  0.1787
  550PW       W 1648   5.205   5.994   3.148  0.2526  0.3379  0.4750
  550PW      WP 1649   5.283   5.911   3.067 -0.3465 -0.0147  0.1865
  550PW      WM 1650   5.169   6.127   3.124  0.2779  0.2827  0.0615
  551PW       W 1651   0.422   0.376   1.217  0.1961  0.0956  0.0223
  551PW      WP 1652   0.392   0.242   1.194  0.5501  0.0116 -0.0083
  551PW      WM 1653   0.362   0.377   1.090  0.0866  0.0143  0.0723
  552PW       W 1654   2.963   3.279   0.514  0.0879 -0.2014 -0.2764
  552PW      WP 1655   3.014   3.274   0.645 -0.6984 -0.4032  0.0795
  552PW      WM 1656   2.964   3.400   0.444  0.8796  0.4398  0.5752
  553PW       W 1657   1.832   3.867   2.817  0.0239 -0.2158 -0.4434
  553PW      WP 1658   1.783   3.812   2.698 -0.3095  0.1239 -0.4825
  553PW      WM 1659   1.834   4.006   2.797 -0.0633 -0.1381 -0.0121
  554PW       W 1660   1.772   3.507   1.267 -0.2327 -0.1822  0.0382
  554PW      WP 1661   1.660   3.582   1.228  0.2482  0.5329 -0.1628
  554PW      WM 1662   1.855   3.584   1.349 -0.0768 -0.3477  0.0420
  555PW       W 1663   3.724   1.381   2.272 -0.3515  0.0934 -0.4184
  555PW      WP 1664   3.677   1.470   2.370 -0.3947 -0.1817 -0.1720
  555PW      WM 1665   3.783   1.471   2.182 -0.3220  0.8807  0.2677
  556PW       W 1666   4.650   1.994   3.263 -0.0996  0.1636  0.4962
  556PW      WP 1667   4.776   2.028   3.313  0.0161 -0.0161  0.3412
  556PW      WM 1668   4.533   1.917   3.257 -0.0123  0.0250 -0.1233
  557PW       W 1669   3.215   0.394   3.684  0.1965  0.0940  0.1061
  557PW      WP 1670   3.342   0.432   3.638  0.4211 -0.7393 -0.1396
  557PW      WM 1671   3.262   0.288   3.605 -0.3087 -0.2371  0.1978
  558PW       W 1672   3.959   0.225   2.904 -0.5103  0.1217  0.0592
  558PW      WP 1673   3.972   0.243   3.042 -0.0046  0.1539  0.0240
  558PW      WM 1674   3.964   0.093   2.859  0.0667  0.1958 -0.1763
  559PW       W 1675   4.805   0.928   3.662  0.1585  0.0375  0.0662
  559PW      WP 1676   4.911   0.837   3.658 -0.0954 -0.2732 -0.1984
  559PW      WM 1677   4.831   0.887   3.531 -0.1776 -0.1129  0.0360
  560PW       W 1678   3.251   2.651   4.752 -0.1220  0.1367  0.1153
  560PW      WP 1679   3.147   2.729   4.803 -0.0799  0.1164  0.2349
  560PW      WM 1680   3.268   2.565   4.642  0.0944  0.1092  0.1659
  561PW       W 1681   2.942   0.627   4.695 -0.1843  0.4389  0.0235
  561PW      WP 1682   2.923   0.654   4.831 -0.6724 -0.0999  0.1015
  561PW      WM 1683   3.033   0.700   4.619  0.1036  0.4604  0.3630
  562PW       W 1684   2.122   4.039   3.329 -0.0700  0.1166 -0.0183
  562PW      WP 1685   2.230   4.123   3.361 -0.1639  0.1104  0.3672
  562PW      WM 1686   1.986   4.017   3.354 -0.0858 -0.4668 -0.4228
  563PW       W 1687   3.671   4.546   3.295 -0.3492 -0.3750 -0.4662
  563PW      WP 1688   3.676   4.580   3.159  0.1509 -0.1819 -0.4199
  563PW      WM 1689   3.760   4.566   3.402 -0.3258 -0.4025 -0.4804
  564PW       W 1690   0.456   5.699   2.445  0.0928 -0.0568  0.0059
  564PW      WP 1691   0.474   5.835   2.471 -0.3619  0.0427 -0.1101
  564PW      WM 1692   0.341   5.627   2.411  0.2553 -0.3721  0.0794
  565PW       W 1693   1.125   2.516   3.674  0.1358 -0.0259 -0.5225
  565PW      WP 1694   1.257   2.562   3.675  0.1358  0.0165 -0.0499
  565PW      WM 1695   0.990   2.504   3.637 -0.0770  0.1858  0.0596
  566PW       W 1696   0.088   6.899   3.060 -0.0588  0.1511  0.3177
  566PW      WP 1697   0.028   6.804   2.977 -0.4305  0.0755  0.6416
  566PW      WM 1698   0.052   7.022   3.003  0.2011  0.0493 -0.1079
  567PW       W 1699   3.572   5.678   4.198  0.0871  0.1048 -0.1720
  567PW      WP 1700   3.705   5.638   4.183  0.0124 -0.1662 -0.1751
  567PW      WM 1701   3.569   5.801   4.132 -0.3605 -0.0358 -0.4570
  568PW       W 1702   1.281   3.537   1.195  0.3352 -0.1452 -0.4131
  568PW      WP 1703   1.204   3.421   1.193 -0.2064  0.1820 -0.3786
  568PW      WM 1704   1.374   3.642   1.202  0.2250 -0.0349  0.3454
  569PW       W 1705   2.159   1.606   4.459  0.1779 -0.3929 -0.3459
  569PW      WP 1706   2.248   1.705   4.501  0.4797 -0.8133  0.1193
  569PW      WM 1707   2.245   1.503   4.499  0.2410 -0.2091  0.0313
  570PW       W 1708   3.847   5.734   1.121  0.1521 -0.2088 -0.1708
  570PW      WP 1709   3.787   5.794   1.009 -0.0475 -0.3485 -0.1430
  570PW      WM 1710   3.919   5.753   1.239 -0.1283 -0.0025 -0.0193
  571PW       W 1711   1.383   3.241   4.380  0.1004  0.2608  0.4441
  571PW      WP 1712   1.513   3.287   4.358  0.1041  0.0012 -0.4915
  571PW      WM 1713   1.243   3.248   4.378  0.0729  0.5301 -0.3774
  572PW       W 1714   1.576   0.495   0.376 -0.3502  0.0845 -0.1204
  572PW      WP 1715   1.603   0.362   0.340 -0.4397  0.0391 -0.0249
  572PW      WM 1716   1.576   0.413   0.490  0.0076  0.0985 -0.0996
  573PW       W 1717   2.777   2.015   1.427  0.1465  0.0061 -0.2278
  573PW      WP 1718   2.693   1.908   1.457  0.0189  0.2094  0.2174
  573PW      WM 1719   2.756   2.060   1.558  0.2767  0.4796 -0.3469
  574PW       W 1720   3.323   2.030   0.059 -0.2393  0.3850  0.3267
  574PW      WP 1721   3.392   1.910   0.081  0.2173  0.4496 -0.4122
  574PW      WM 1722   3.295   2.068   0.190 -0.2800  0.3141  0.3397
  575PW       W 1723   5.082   6.117   3.590 -0.0013  0.0563  0.3388
  575PW      WP 1724   4.988   6.214   3.555 -0.3790 -0.3279  0.2064
  575PW      WM 1725   5.166   6.032   3.663 -0.0529 -0.0031  0.3303
  576PW       W 1726   1.257   3.746   3.487  0.4169 -0.2756 -0.2510
  576PW      WP 1727   1.333   3.757   3.605  0.0035 -0.5050  0.0627
  576PW      WM 1728   1.272   3.656   3.594  0.1116  0.1546  0.2014
  577PW       W 1729   4.888   7.257   2.365  0.1246 -0.3981 -0.3603
  577PW      WP 1730   4.990   7.352   2.352  0.2657 -0.5759 -0.6499
  577PW      WM 1731   4.942   7.157   2.447 -0.2049 -0.2833  0.0330
  578PW       W 1732   0.710   6.807   3.860 -0.1746  0.0048 -0.0004
  578PW      WP 1733   0.845   6.835   3.879 -0.1457 -0.0272 -0.1498
  578PW      WM 1734   0.632   6.692   3.841 -0.1523 -0.0549  0.2345
  579PW       W 1735   1.841   5.480   1.577 -0.3544  0.1242  0.1716
  579PW      WP 1736   1.760   5.379   1.629 -0.4129 -0.0771 -0.2650
  579PW      WM 1737   1.872   5.605   1.633  0.2260  0.0444  0.0909
  580PW       W 1738   2.974   1.326   1.665 -0.1613  0.0376  0.7091
  580PW      WP 1739   2.841   1.288   1.691 -0.1760 -0.8944 -0.1271
  580PW      WM 1740   3.033   1.274   1.781 -0.1128 -0.0439  0.6497
  581PW       W 1741   3.108   7.422   3.594 -0.0757  0.1445 -0.5204
  581PW      WP 1742   3.085   7.313   3.510 -0.0638 -0.4996  0.2012
  581PW      WM 1743   2.983   7.475   3.559 -0.2164  0.3702  0.1675
  582PW       W 1744   1.555   3.406   0.191  0.6233 -0.3349  0.1424
  582PW      WP 1745   1.640   3.337   0.278  0.4432 -0.3499  0.3135
  582PW      WM 1746   1.543   3.542   0.224  0.3476 -0.2818 -0.1375
  583PW       W 1747   1.683   5.655   0.598  0.1613 -0.1878  0.1144
  583PW      WP 1748   1.745   5.594   0.488  0.4267 -0.1603  0.2398
  583PW      WM 1749   1.795   5.733   0.631 -0.0292  0.1050  0.0997
  584PW       W 1750  -0.014   6.363   4.156 -0.5099  0.5341  0.5744
  584PW      WP 1751   0.046   6.370   4.030 -0.2152 -0.2680  0.6179
  584PW      WM 1752   0.081   6.455   4.109 -0.3186  0.0416 -0.1734
  585PW       W 1753   4.705   6.870   0.696  0.0833  0.3904 -0.1682
  585PW      WP 1754   4.650   6.811   0.810 -0.3043  0.2676 -0.3958
  585PW      WM 1755   4.775   6.749   0.684 -0.2278  0.2160 -0.4106
  586PW       W 1756   3.230   1.256   0.418  0.1051  0.0915 -0.0473
  586PW      WP 1757   3.184   1.388   0.415  0.5351  0.2748  0.3103
  586PW      WM 1758   3.112   1.311   0.368  0.1138  0.2519  0.0993
  587PW       W 1759   0.695   7.693   0.510  0.1404  0.0797 -0.1432
  587PW      WP 1760   0.600   7.731   0.415  0.3492  0.3756 -0.2458
  587PW      WM 1761   0.748   7.584   0.440  0.1384  0.0976 -0.1728
  588PW       W 1762   3.797   7.375   1.999 -0.1581  0.3730  0.3071
  588PW      WP 1763   3.904   7.425   1.924 -0.2766 -0.1995 -0.3362
  588PW      WM 1764   3.728   7.408   2.117 -0.2759 -0.1074  0.3933
  589PW       W 1765   0.698   2.176   1.238  0.0390  0.3259 -0.0772
  589PW      WP 1766   0.702   2.109   1.361 -0.2765  0.5839  0.0909
  589PW      WM 1767   0.667   2.180   1.102 -0.1611  0.7142 -0.0348
  590PW       W 1768   4.892   2.039   3.731  0.3072 -0.2948 -0.4172
  590PW      WP 1769   4.988   2.074   3.827  0.4681 -0.1831 -0.6098
  590PW      WM 1770   4.909   2.177   3.715  0.2266 -0.1537  0.3452
  591PW       W 1771   4.175   0.126   3.910  0.5344  0.0061  0.0700
  591PW      WP 1772   4.143   0.203   3.797  0.4547  0.0288  0.1080
  591PW      WM 1773   4.163   0.022   4.002  0.1501  0.1030  0.1459
  592PW       W 1774   4.395   4.492   1.787 -0.3988 -0.4848  0.0294
  592PW      WP 1775   4.327   4.533   1.902  0.0942  0.5118  0.0678
  592PW      WM 1776   4.314   4.560   1.695  0.2369  0.1407 -0.1573
  593PW       W 1777   3.899   0.752   2.294 -0.4502 -0.0794  0.0888
  593PW      WP 1778   4.000   0.824   2.358 -0.4474  0.2367 -0.2369
  593PW      WM 1779   3.812   0.725   2.400 -0.0987 -0.2161  0.3637
  594PW       W 1780   1.179   6.312   1.858 -0.1047 -0.1606 -0.7860
  594PW      WP 1781   1.143   6.176   1.860 -0.3311 -0.1064 -0.5047
  594PW      WM 1782   1.078   6.409   1.869  0.1159  0.0511  0.0481
  595PW       W 1783   2.645   2.865   2.339 -0.0630 -0.5682  0.2176
  595PW      WP 1784   2.709   2.808   2.228  0.0725  0.3878 -0.3057
  595PW      WM 1785   2.726   2.804   2.436  0.1180  0.0712  0.5259
  596PW       W 1786   1.871   6.357   1.855 -0.3369 -0.3665  0.0170
  596PW      WP 1787   1.820   6.431   1.962 -0.3952  0.1964 -0.3529
  596PW      WM 1788   1.951   6.389   1.744  0.0626 -0.1697  0.3352
  597PW       W 1789   0.981   3.694   1.636 -0.3318  0.0750  0.0570
  597PW      WP 1790   1.088   3.675   1.723 -0.2375 -0.1962 -0.1059
  597PW      WM 1791   0.987   3.623   1.516  0.3388  0.1376  0.0155
  598PW       W 1792   1.904   4.777   2.231 -0.0206 -0.2852  0.2682
  598PW      WP 1793   1.984   4.883   2.277 -0.2119  0.1928 -0.3525
  598PW      WM 1794   1.869   4.660   2.163  0.0993 -0.3169  0.2576
  599PW       W 1795   2.192   6.513   2.237 -0.1756  0.0341  0.3653
  599PW      WP 1796   2.289   6.584   2.308  0.2774 -0.2435  0.0783
  599PW      WM 1797   2.204   6.534   2.375  0.0558  0.0215  0.3522
  600PW       W 1798   5.005   6.017   4.567 -0.0881  0.3005 -0.7071
  600PW      WP 1799   5.068   5.916   4.493 -0.0040 -0.3886  0.1437
  600PW      WM 1800   4.930   5.909   4.614  0.2702  0.2354 -0.1977
  601PW       W 1801   0.834   1.601   4.543 -0.4753  0.9558 -0.4214
  601PW      WP 1802   0.829   1.668   4.666  0.0893  0.5048 -0.1038
  601PW      WM 1803   0.938   1.674   4.484  0.2132  0.2496 -0.2498
  602PW       W 1804   0.590   3.771   0.386 -0.3181  0.2878  0.2021
  602PW      WP 1805   0.579   3.814   0.253 -0.6750 -0.0517  0.0998
  602PW      WM 1806   0.473   3.717   0.442 -0.2249 -0.2562 -0.0543
  603PW       W 1807   0.106   8.073   4.213  0.4628 -0.4465 -0.2185
  603PW      WP 1808   0.181   8.065   4.331  0.2099 -0.1340 -0.0204
  603PW      WM 1809   0.099   8.213   4.218  0.5807 -0.4172  0.6404
  604PW       W 1810   4.897   1.655   4.228  0.3606  0.2467 -0.1587
  604PW      WP 1811   4.766   1.679   4.270  0.1854 -0.5871 -0.0481
  604PW      WM 1812   4.856   1.526   4.265  0.0240  0.3753 -0.0466
  605PW       W 1813   0.943   0.589   1.148 -0.1847 -0.4579 -0.0295
  605PW      WP 1814   1.011   0.675   1.061 -0.0502 -0.5364 -0.0045
  605PW      WM 1815   0.863   0.590   1.033 -0.3732  0.2167  0.0636
  606PW       W 1816   4.314   1.148   2.971 -0.2925  0.1600  0.3564
  606PW      WP 1817   4.451   1.123   2.979 -0.2660  0.2139  0.1324
  606PW      WM 1818   4.194   1.097   2.918 -0.2304  0.4229 -0.0873
  607PW       W 1819   3.139   4.851   0.405 -0.2586  0.1313 -0.1079
  607PW      WP 1820   3.260   4.787   0.378 -0.1624  0.0660  0.3956
  607PW      WM 1821   3.120   4.962   0.321 -0.3641  0.3595  0.2007
  608PW       W 1822   2.556   1.377   4.703 -0.0189 -0.1491  0.5500
  608PW      WP 1823   2.445   1.462   4.697 -0.0809 -0.1619 -0.5332
  608PW      WM 1824   2.507   1.249   4.734 -0.4720 -0.2370 -0.2373
  609PW       W 1825   4.404   7.428   2.665 -0.1588 -0.0875  0.0031
  609PW      WP 1826   4.304   7.373   2.747  0.4353 -0.3990  0.6155
  609PW      WM 1827   4.359   7.548   2.721  0.0291 -0.1266  0.2557
  610PW       W 1828   1.381   0.934   2.251 -0.0237  0.1204 -0.2901
  610PW      WP 1829   1.309   0.977   2.139 -0.1086 -0.1985 -0.3695
  610PW      WM 1830   1.293   0.949   2.359 -0.2873  0.0310 -0.4820
  611PW       W 1831   0.740   4.889   2.870 -0.0113  0.2432  0.0653
  611PW      WP 1832   0.744   4.770   2.796 -0.0377  0.2354  0.0762
  611PW      WM 1833   0.667   4.953   2.770  0.1612  0.5154  0.1024
  612PW       W 1834   2.369   5.461   0.410 -0.0773 -0.3291  0.2106
  612PW      WP 1835   2.479   5.533   0.361  0.1059 -0.6611  0.1008
  612PW      WM 1836   2.241   5.406   0.420 -0.2104  0.0093  0.8518
  613PW       W 1837   3.120   5.419   1.388  0.0268 -0.0744  0.6954
  613PW      WP 1838   3.134   5.338   1.502 -0.4724 -0.3915  0.5671
  613PW      WM 1839   2.986   5.390   1.356 -0.0218 -0.3839  1.0984
  614PW       W 1840   1.208   1.725   4.798  0.0238  0.0430 -0.2811
  614PW      WP 1841   1.268   1.611   4.742  0.1276 -0.0598  0.0178
  614PW      WM 1842   1.271   1.847   4.825  0.0969  0.0979 -0.6419
  615PW       W 1843   0.328   4.454   1.657 -0.0273 -0.1346  0.8162
  615PW      WP 1844   0.451   4.493   1.604 -0.3039 -0.1828 -0.0059
  615PW      WM 1845   0.364   4.588   1.637 -0.2177 -0.1287  0.3862
  616PW       W 1846   3.591   2.433   3.183  0.2486  0.0160  0.1375
  616PW      WP 1847   3.610   2.565   3.224 -0.2865  0.1996 -0.1195
  616PW      WM 1848   3.618   2.295   3.179 -0.2549 -0.1276  0.5172
  617PW       W 1849   3.826   5.485   3.274  0.3193 -0.0108  0.1902
  617PW      WP 1850   3.777   5.551   3.387 -0.6078 -0.4434  0.1326
  617PW      WM 1851   3.946   5.482   3.201 -0.0686  0.0616 -0.5454
  618PW       W 1852   4.004   5.933   4.128 -0.0213 -0.0125  0.4307
  618PW      WP 1853   3.911   6.001   4.207 -0.4257  0.1890 -0.1516
  618PW      WM 1854   4.024   5.801   4.172  0.3374 -0.2104 -0.1883
  619PW       W 1855   4.349   3.259   2.430  0.1490  0.1615  0.6928
  619PW      WP 1856   4.274   3.167   2.504 -0.0054 -0.0862  0.2653
  619PW      WM 1857   4.264   3.341   2.355  0.2659 -0.1761  0.1307
  620PW       W 1858   2.960   0.290   2.668 -0.3085  0.1316  0.1987
  620PW      WP 1859   3.039   0.309   2.554 -0.3372 -0.6505 -0.0136
  620PW      WM 1860   3.010   0.412   2.713 -0.1662  0.1042  0.1231
  621PW       W 1861   4.235   8.121   2.063 -0.2955 -0.1739  0.2917
  621PW      WP 1862   4.131   8.091   1.974 -0.0365  0.2437 -0.2112
  621PW      WM 1863   4.365   8.174   2.061 -0.2743 -0.0623  1.1433
  622PW       W 1864   1.595   2.497   2.559 -0.2001  0.1148  0.3239
  622PW      WP 1865   1.722   2.451   2.523 -0.1899  0.2054  0.2380
  622PW      WM 1866   1.651   2.611   2.500 -0.1279 -0.1941 -0.2871
  623PW       W 1867   0.140   4.226   0.743  0.0964 -0.0367 -0.0835
  623PW      WP 1868   0.148   4.259   0.607 -0.1005 -0.0906 -0.1119
  623PW      WM 1869   0.230   4.159   0.660  0.3255  0.0067  0.1198
  624PW       W 1870   4.416   2.221   4.739  0.0560 -0.5900 -0.0878
  624PW      WP 1871   4.554   2.229   4.763  0.0297  0.4780  0.2512
  624PW      WM 1872   4.368   2.158   4.855 -0.5565  0.6599  0.5468
  625PW       W 1873   1.498   3.342   1.673  0.0091  0.2031  0.0286
  625PW      WP 1874   1.636   3.318   1.676 -0.0525 -0.3016  0.5744
  625PW      WM 1875   1.442   3.240   1.750 -0.3695  0.1395 -0.2989
  626PW       W 1876   0.575   1.947   3.295 -0.1936 -0.3391  0.1081
  626PW      WP 1877   0.605   1.857   3.192  0.7093  0.2747 -0.3010
  626PW      WM 1878   0.521   1.944   3.424 -0.3679 -0.1958  0.0427
  627PW       W 1879   1.052   6.949   3.475 -0.2181 -0.0437 -0.6455
  627PW      WP 1880   1.034   6.850   3.574  0.1386  0.1741 -0.3337
  627PW      WM 1881   1.028   7.072   3.537  0.1249 -0.1657 -0.2100
  628PW       W 1882   4.369   5.701   1.788 -0.3622  0.1401 -0.0053
  628PW      WP 1883   4.346   5.748   1.658 -0.4128 -0.2101 -0.1343
  628PW      WM 1884   4.475   5.707   1.879 -0.3589 -0.1815  0.0247
  629PW       W 1885   0.849   2.831   0.350  0.6676  0.0980  0.1851
  629PW      WP 1886   0.795   2.701   0.344  0.6244  0.0923  0.5099
  629PW      WM 1887   0.864   2.808   0.213 -0.0225  0.1855  0.0554
  630PW       W 1888   0.808   2.871   2.030 -0.2769  0.1584  0.3025
  630PW      WP 1889   0.854   2.986   2.095  0.2308  0.2743 -0.1915
  630PW      WM 1890   0.704   2.936   1.962  0.0483  0.2671 -0.1372
  631PW       W 1891   2.686   0.967   1.464 -0.1920 -0.1589  0.1302
  631PW      WP 1892   2.815   0.919   1.439 -0.3310 -0.3658 -0.2888
  631PW      WM 1893   2.631   0.882   1.368 -0.0845 -0.3312  0.2161
  632PW       W 1894   0.191  -0.004   1.433  0.0525 -0.0553 -0.0739
  632PW      WP 1895   0.061  -0.053   1.414 -0.0475  0.0972  0.1741
  632PW      WM 1896   0.277   0.071   1.353  0.3878 -0.4164 -0.0820
  633PW       W 1897   1.512   0.939   2.766 -0.1225  0.0144  0.5066
  633PW      WP 1898   1.413   0.843   2.790 -0.1328 -0.3224 -0.4529
  633PW      WM 1899   1.458   1.066   2.792  0.0564  0.1158  0.4072
  634PW       W 1900   2.682   2.134   1.849 -0.3863 -0.1894 -0.0638
  634PW      WP 1901   2.685   2.103   1.713  0.3736  0.0123 -0.1425
  634PW      WM 1902   2.628   2.108   1.976 -0.3967 -0.0868 -0.0461
  635PW       W 1903   1.707   2.057   1.846 -0.1268  0.0784 -0.5670
  635PW      WP 1904   1.623   2.143   1.917  0.0359 -0.2126  0.0388
  635PW      WM 1905   1.651   2.184   1.825 -0.1406  0.2780  0.3004
  636PW       W 1906   2.664   0.096   3.010  0.4760  0.3065 -0.1083
  636PW      WP 1907   2.703   0.004   3.107  0.1124  0.1583 -0.0857
  636PW      WM 1908   2.645   0.191   3.111  0.4414  0.2106 -0.0230
  637PW       W 1909   2.636   1.687   3.652  0.1820 -0.5535 -0.0958
  637PW      WP 1910   2.699   1.724   3.772  0.2365 -0.1249 -0.2410
  637PW      WM 1911   2.709   1.807   3.649 -0.1848 -0.2467  0.6486
  638PW       W 1912   4.439   0.300   2.453  0.2157 -0.1540 -0.0713
  638PW      WP 1913   4.342   0.380   2.515  0.2974 -0.2252  0.1541
  638PW      WM 1914   4.364   0.387   2.372 -0.1269 -0.1711  0.2057
  639PW       W 1915   2.072   1.780   0.896 -0.0564  0.1400 -0.2630
  639PW      WP 1916   2.121   1.908   0.865  0.4015  0.0927  0.1446
  639PW      WM 1917   2.008   1.679   0.824  0.2043  0.0474 -0.3792
  640PW       W 1918   2.510   1.460   3.189  0.3971 -0.0313  0.0758
  640PW      WP 1919   2.495   1.584   3.252 -0.2822 -0.2875  0.5414
  640PW      WM 1920   2.430   1.372   3.263  0.0890  0.2767  0.1356
  641PW       W 1921   3.741   2.435   0.056 -0.2678 -0.0613  0.0173
  641PW      WP 1922   3.836   2.341   0.015 -0.1833  0.1090 -0.2001
  641PW      WM 1923   3.866   2.478   0.011 -0.2170 -0.1332  0.0879
  642PW       W 1924   3.268   4.653   2.702  0.0093 -0.2157  0.0301
  642PW      WP 1925   3.330   4.643   2.577 -0.0480  0.0253 -0.0223
  642PW      WM 1926   3.173   4.739   2.646  0.4366  0.3508  0.0763
  643PW       W 1927   2.409   8.240   3.434  0.4734 -0.2655  0.2244
  643PW      WP 1928   2.513   8.329   3.404 -0.3089  0.6298 -0.4899
  643PW      WM 1929   2.399   8.100   3.432 -0.2051 -0.2503  0.1116
  644PW       W 1930   1.518   5.956   1.798 -0.2644  0.0020  0.5763
  644PW      WP 1931   1.633   5.925   1.872  0.2513  0.5621  0.1154
  644PW      WM 1932   1.417   6.038   1.852 -0.5309  0.2781 -0.1943
  645PW       W 1933   4.267   6.519   0.864  0.2255  0.1123  0.0431
  645PW      WP 1934   4.239   6.629   0.783 -0.3282  0.1186  0.1984
  645PW      WM 1935   4.321   6.410   0.795  0.0576 -0.0976  0.2245
  646PW       W 1936   4.564   6.492   1.999 -0.0139 -0.3895 -0.0489
  646PW      WP 1937   4.434   6.448   1.970 -0.2100 -0.0877  0.2858
  646PW      WM 1938   4.602   6.622   2.032 -0.2182 -0.2678 -0.2681
  647PW       W 1939   0.322   6.985   1.930  0.3728  0.4208  0.2212
  647PW      WP 1940   0.283   7.014   2.061  0.4271 -0.2126  0.4153
  647PW      WM 1941   0.383   6.939   1.813 -0.1836  0.1575 -0.0070
  648PW       W 1942   3.430   0.951   1.252  0.2467  0.2621  0.3417
  648PW      WP 1943   3.427   0.869   1.365  0.2177 -0.0911  0.1015
  648PW      WM 1944   3.308   0.966   1.185 -0.0899  0.6334  0.9505
  649PW       W 1945   2.068   0.686   0.106 -0.5539 -0.2408  0.3804
  649PW      WP 1946   2.143   0.683   0.224 -0.2090  0.5466  0.2442
  649PW      WM 1947   1.988   0.765   0.022 -0.0743 -0.3572 -0.2524
  650PW       W 1948   1.859   4.739   2.724  0.1734 -0.2884  0.5075
  650PW      WP 1949   1.844   4.628   2.807 -0.6094 -0.5679  0.0942
  650PW      WM 1950   1.783   4.820   2.810 -0.1616 -0.0882  0.0623
  651PW       W 1951   4.708   3.830   2.992 -0.5855  0.1247 -0.3025
  651PW      WP 1952   4.830   3.898   3.002 -0.0979 -0.6350 -0.2478
  651PW      WM 1953   4.762   3.900   2.883  0.1272 -0.1210 -0.1635
  652PW       W 1954   0.642   5.044   3.790 -0.0209 -0.0184  0.1615
  652PW      WP 1955   0.751   4.984   3.726  0.0745  0.4670 -0.1865
  652PW      WM 1956   0.652   5.093   3.921  0.5130 -0.3244  0.2650
  653PW       W 1957   4.666   3.267   0.680 -0.2189 -0.1079  0.4501
  653PW      WP 1958   4.652   3.397   0.731 -0.3831  0.0183  0.1125
  653PW      WM 1959   4.535   3.227   0.710 -0.3130 -0.3145 -0.1199
  654PW       W 1960   0.950   5.435   4.762  0.1487  0.0427 -0.0213
  654PW      WP 1961   0.960   5.352   4.650  0.1231  0.3659 -0.2785
  654PW      WM 1962   0.846   5.529   4.767  0.1709  0.0789 -0.1871
  655PW       W 1963   1.705   4.284   0.696 -0.1169 -0.0941  0.0681
  655PW      WP 1964   1.836   4.333   0.705 -0.0070 -0.2430 -0.4231
  655PW      WM 1965   1.703   4.168   0.775  0.0194 -0.1276  0.0246
  656PW       W 1966   5.257   4.077   2.108  0.0685 -0.3648  0.0288
  656PW      WP 1967   5.123   4.067   2.147 -0.0398 -0.0066 -0.2051
  656PW      WM 1968   5.170   4.125   2.009  0.0102  0.0843  0.2685
  657PW       W 1969   2.255   1.860   3.364  0.3091  0.0833 -0.0327
  657PW      WP 1970   2.314   1.961   3.440  0.2245 -0.0854  0.2742
  657PW      WM 1971   2.144   1.820   3.439  0.3728  0.3312  0.2079
  658PW       W 1972   5.017   1.029   2.017 -0.3676 -0.0177 -0.1468
  658PW      WP 1973   4.952   0.945   1.926 -0.2289  0.0859 -0.3489
  658PW      WM 1974   5.047   1.165   2.028  0.1148 -0.1274  0.3700
  659PW       W 1975   3.417   7.329   0.148  0.1887 -0.0804  0.1372
  659PW      WP 1976   3.519   7.355   0.241  0.1652  0.3830  0.0565
  659PW      WM 1977   3.417   7.189   0.137 -0.1632 -0.0717 -0.1587
  660PW       W 1978   3.324   4.763   3.635 -0.4852  0.0455  0.1751
  660PW      WP 1979   3.445   4.696   3.657 -0.2993  0.1937 -0.2746
  660PW      WM 1980   3.398   4.827   3.534 -0.4396 -0.4521 -0.1431
  661PW       W 1981   4.003   8.020   2.471 -0.2296 -0.2858  0.7705
  661PW      WP 1982   4.028   8.156   2.490 -0.0379 -0.1992  0.1291
  661PW      WM 1983   3.866   8.038   2.489 -0.3634 -0.1797 -0.0083
  662PW       W 1984   0.701   6.751   3.174  0.2130 -0.3128 -0.2148
  662PW      WP 1985   0.783   6.864   3.177 -0.5306  0.3129 -0.3509
  662PW      WM 1986   0.759   6.755   3.302  0.2808  0.1927 -0.2422
  663PW       W 1987   4.622   5.948   3.443  0.2812 -0.0834 -0.6309
  663PW      WP 1988   4.519   5.865   3.488 -0.0187  0.6141  0.2634
  663PW      WM 1989   4.744   5.885   3.470  0.2230  0.0236  0.0331
  664PW       W 1990   3.224   3.933   4.764 -0.2241 -0.2305  0.2062
  664PW      WP 1991   3.309   3.951   4.874  0.2374  0.3429 -0.1800
  664PW      WM 1992   3.124   3.894   4.674  0.3634  0.0162 -0.6985
  665PW       W 1993   3.649   3.536   4.710 -0.1156 -0.2628  0.0460
  665PW      WP 1994   3.776   3.541   4.652  0.2283 -0.6006  0.6663
  665PW      WM 1995   3.510   3.549   4.696 -0.2016  0.2121  0.7808
  666PW       W 1996   1.152   4.440   0.982  0.2598 -0.4426  0.0451
  666PW      WP 1997   1.267   4.375   0.937  0.2725  0.0074 -0.7543
  666PW      WM 1998   1.072   4.555   0.972  0.0314 -0.5978 -0.0034
  667PW       W 1999   2.383   7.823   2.833 -0.1344  0.0571 -0.2380
  667PW      WP 2000   2.359   7.777   2.963 -0.3527 -0.1177 -0.3341
  667PW      WM 2001   2.478   7.915   2.790 -0.1223  0.2420  0.1388
  668PW       W 2002   1.693   6.460   0.480  0.2516  0.0254  0.0353
  668PW      WP 2003   1.710   6.596   0.456 -0.0837  0.1138  0.2248
  668PW      WM 2004   1.553   6.451   0.481  0.2417  0.1232 -0.1547
  669PW       W 2005   0.233   7.861   1.960 -0.1765  0.4132 -0.0845
  669PW      WP 2006   0.365   7.876   2.006 -0.0902 -0.2413 -0.0282
  669PW      WM 2007   0.133   7.881   1.864 -0.5040  0.1849  0.1883
  670PW       W 2008   1.314   4.839   0.123  0.0449  0.2004  0.0533
  670PW      WP 2009   1.314   4.764   0.005  0.1867  0.2414  0.0265
  670PW      WM 2010   1.212   4.825   0.218  0.5452  0.1304  0.6445
  671PW       W 2011   1.332   8.068   3.422  0.1218  0.1028 -0.3303
  671PW      WP 2012   1.282   8.133   3.536 -0.2544 -0.0982 -0.3649
  671PW      WM 2013   1.426   7.974   3.464 -0.1999 -0.1985 -0.2344
  672PW       W 2014   0.938   7.763   4.402 -0.1054 -0.0824  0.4626
  672PW      WP 2015   0.932   7.640   4.469 -0.1861 -0.3590 -0.0124
  672PW      WM 2016   1.066   7.721   4.440  0.0072 -0.0642  0.1320
  673PW       W 2017   2.680   7.410   1.861  0.1101 -0.0108  0.1101
  673PW      WP 2018   2.575   7.444   1.948  0.0951 -0.0543  0.1090
  673PW      WM 2019   2.736   7.285   1.836  0.3703  0.1619 -0.2602
  674PW       W 2020   4.582   4.536   3.165  0.3611 -0.1832 -0.2929
  674PW      WP 2021   4.681   4.618   3.222 -0.0978  0.1732  0.0713
  674PW      WM 2022   4.533   4.410   3.197  0.1489  0.0333  0.4069
  675PW       W 2023   2.200   2.792   2.526  0.2695 -0.4444 -0.2547
  675PW      WP 2024   2.218   2.888   2.425 -0.0109 -0.0290  0.0540
  675PW      WM 2025   2.259   2.713   2.624 -0.4352 -0.5840  0.1266
  676PW       W 2026   3.698   3.727   2.673  0.3943 -0.0204 -0.1186
  676PW      WP 2027   3.731   3.847   2.737 -0.3620  0.1566  0.0421
  676PW      WM 2028   3.666   3.769   2.543  0.4154 -0.3461 -0.2380
  677PW       W 2029   4.052   5.091   4.808  0.1983 -0.0178  0.2574
  677PW      WP 2030   3.969   5.135   4.912 -0.0294 -0.0817  0.1102
  677PW      WM 2031   4.060   4.954   4.834 -0.5162 -0.0607  0.4767
  678PW       W 2032   1.154   4.882   1.156 -0.2576 -0.1480  0.0261
  678PW      WP 2033   1.069   4.904   1.047 -0.2846  0.0780  0.0890
  678PW      WM 2034   1.201   4.784   1.245  0.4431  0.1758  0.0766
  679PW       W 2035   3.666   0.725   2.755  0.1660  0.0981 -0.2421
  679PW      WP 2036   3.529   0.738   2.780  0.2682  0.4894  0.2658
  679PW      WM 2037   3.652   0.835   2.839  0.2885 -0.1790  0.1751
  680PW       W 2038   4.932   6.485   0.863  0.5824 -0.1386 -0.0304
  680PW      WP 2039   4.913   6.522   0.729  0.3927 -0.2815 -0.0487
  680PW      WM 2040   4.918   6.346   0.864  0.3309 -0.1222 -0.2092
  681PW       W 2041   4.812   5.965   1.473  0.4303  0.1134 -0.6355
  681PW      WP 2042   4.883   5.942   1.591  0.1923 -0.2468 -0.5459
  681PW      WM 2043   4.685   5.967   1.414  0.2140  0.2410 -0.2048
  682PW       W 2044   3.262   6.077   2.959  0.1945  0.4110 -0.2215
  682PW      WP 2045   3.267   6.177   3.057  0.7039  0.4796 -0.2885
  682PW      WM 2046   3.388   6.081   3.019  0.0852  0.2555  0.0316
  683PW       W 2047   2.511   3.166   1.890 -0.1724  0.3469  0.0877
  683PW      WP 2048   2.563   3.212   1.768 -0.2234 -0.0353 -0.0917
  683PW      WM 2049   2.604   3.214   1.983  0.1943 -0.3584  0.1542
  684PW       W 2050   0.779   3.790   4.367 -0.6083  0.2730  0.4708
  684PW      WP 2051   0.739   3.888   4.276  0.1522 -0.1811 -0.5522
  684PW      WM 2052   0.770   3.671   4.440 -0.1447  0.1288  0.3324
  685PW       W 2053   0.971   0.570   4.498 -0.5137 -0.1126  0.2489
  685PW      WP 2054   1.083   0.618   4.430 -0.0278 -0.3079  0.8262
  685PW      WM 2055   0.982   0.578   4.359 -0.4141  0.0703  0.2636
  686PW       W 2056   2.466   5.394   0.936 -0.0666  0.3354  0.0531
  686PW      WP 2057   2.349   5.468   0.960  0.1944  0.6993  0.3303
  686PW      WM 2058   2.398   5.428   1.053 -0.1612  0.0832  0.0768
  687PW       W 2059   2.529   6.703   1.100 -0.2563 -0.1145  0.2838
  687PW      WP 2060   2.392   6.703   1.127 -0.4106 -0.4041 -0.3159
  687PW      WM 2061   2.530   6.589   1.018 -0.5398  0.1182 -0.0779
  688PW       W 2062   4.481   1.603   0.659  0.3532 -0.3797 -0.3266
  688PW      WP 2063   4.347   1.628   0.691  0.4333 -0.1596 -0.1347
  688PW      WM 2064   4.570   1.711   0.644 -0.3303  0.3605  0.1277
  689PW       W 2065   3.297   5.308   4.260 -0.3501 -0.0428 -0.0160
  689PW      WP 2066   3.273   5.437   4.212  0.7034  0.2133 -0.0877
  689PW      WM 2067   3.183   5.251   4.200 -0.3386  0.3799 -0.5095
  690PW       W 2068   0.965   4.578   0.247 -0.1425  0.3814 -0.1734
  690PW      WP 2069   0.911   4.707   0.241  0.1962  0.5525  0.1024
  690PW      WM 2070   1.010   4.480   0.335  0.2864  0.5421 -0.1889
  691PW       W 2071   0.936   4.185   3.481  0.4874  0.3786  0.3837
  691PW      WP 2072   0.880   4.171   3.609 -0.0312 -0.1317  0.1464
  691PW      WM 2073   0.947   4.045   3.482 -0.4150  0.2475  0.2866
  692PW       W 2074   0.357   6.716   0.296 -0.1901  0.1740 -0.2269
  692PW      WP 2075   0.275   6.737   0.408  0.4582  0.1187  0.3249
  692PW      WM 2076   0.362   6.851   0.259  0.2245  0.3568  0.3445
  693PW       W 2077   1.914   7.263   2.866  0.6241  0.0140 -0.0341
  693PW      WP 2078   1.876   7.209   2.989 -0.1189  0.0198 -0.2085
  693PW      WM 2079   1.887   7.398   2.892  0.1283 -0.0965  0.1545
  694PW       W 2080   3.106   2.402   2.207  0.1224 -0.2730 -0.1656
  694PW      WP 2081   3.184   2.490   2.283 -0.1329  0.1135 -0.3195
  694PW      WM 2082   3.242   2.433   2.218  0.1108 -0.2492 -0.0850
  695PW       W 2083   4.403   2.909   4.600  0.1274  0.2539 -0.1465
  695PW      WP 2084   4.497   3.002   4.554  0.2115  0.0364 -0.4432
  695PW      WM 2085   4.266   2.892   4.580  0.1542 -0.0824 -0.1080
  696PW       W 2086   2.323   6.528   4.121 -0.0199  0.1810 -0.2070
  696PW      WP 2087   2.303   6.613   4.230  0.1656  0.2375 -0.2137
  696PW      WM 2088   2.442   6.454   4.112  0.1007  0.3607 -0.1435
  697PW       W 2089   4.696   7.621   2.098 -0.2747 -0.1674 -0.5840
  697PW      WP 2090   4.761   7.685   1.992  0.2587 -0.1442 -0.2758
  697PW      WM 2091   4.601   7.560   2.181 -0.0762  0.2870  0.0560
  698PW       W 2092   1.757   4.474   4.637  0.6634  0.0935 -0.5285
  698PW      WP 2093   1.793   4.403   4.752 -0.3387 -0.0702 -0.2202
  698PW      WM 2094   1.751   4.486   4.497  0.0588 -0.0789 -0.5444
  699PW       W 2095   3.832   0.582   1.344  0.1045 -0.0054  0.1923
  699PW      WP 2096   3.841   0.676   1.241 -0.0035  0.0384  0.2218
  699PW      WM 2097   3.692   0.572   1.337  0.0938  0.1642  0.1298
  700PW       W 2098   2.522   8.046   0.739  0.1530  0.2297  0.1487
  700PW      WP 2099   2.602   7.942   0.787 -0.4053 -0.1481  0.3707
  700PW      WM 2100   2.543   8.021   0.603  0.2370 -0.1486  0.2201
  701PW       W 2101   3.561   6.148   0.863  0.2244  0.1964  0.1913
  701PW      WP 2102   3.669   6.122   0.948  0.0146  0.3468  0.5215
  701PW      WM 2103   3.636   6.030   0.868  0.2049  0.1771  0.0650
  702PW       W 2104   1.008   1.653   2.624  0.2358 -0.0985 -0.0090
  702PW      WP 2105   0.896   1.734   2.644  0.1043 -0.3100  0.1587
  702PW      WM 2106   1.027   1.646   2.762  0.0093 -0.1128  0.0249
  703PW       W 2107   2.555   3.849   3.315 -0.0031  0.4124  0.0264
  703PW      WP 2108   2.582   3.785   3.437 -0.3358 -0.2086 -0.1797
  703PW      WM 2109   2.421   3.889   3.312 -0.3495 -0.4425  0.5222
  704PW       W 2110   2.302   5.716   1.476  0.1826  0.3599  0.5550
  704PW      WP 2111   2.302   5.576   1.470  0.1536  0.3512 -0.2057
  704PW      WM 2112   2.172   5.741   1.522  0.0316  0.0628  0.3263
  705PW       W 2113   3.181   5.546   4.857  0.1288 -0.4442 -0.2479
  705PW      WP 2114   3.115   5.472   4.759  0.1220 -0.3642 -0.3055
  705PW      WM 2115   3.051   5.582   4.896  0.3514  0.0423  0.1712
  706PW       W 2116   0.726   6.398   2.801  0.3121 -0.2773  0.2464
  706PW      WP 2117   0.654   6.378   2.919 -0.3786  0.2051 -0.0253
  706PW      WM 2118   0.738   6.303   2.698  0.5147  0.1507 -0.1646
  707PW       W 2119   1.119   2.726   0.715  0.2408  0.1587 -0.0109
  707PW      WP 2120   1.126   2.796   0.595  0.1727 -0.3412 -0.3370
  707PW      WM 2121   1.040   2.804   0.801  0.4390 -0.1937  0.5509
  708PW       W 2122   1.435   7.978   0.428 -0.2630  0.5390 -0.3130
  708PW      WP 2123   1.489   8.017   0.552  0.0440  0.2066 -0.3272
  708PW      WM 2124   1.552   8.010   0.359 -0.3168  0.4251 -0.4608
  709PW       W 2125   3.481   1.072   3.104 -0.2260  0.0516  0.0178
  709PW      WP 2126   3.433   1.057   2.974 -0.5158 -0.2253  0.1435
  709PW      WM 2127   3.477   0.969   3.199  0.1300 -0.6261 -0.5999
  710PW       W 2128   4.034   7.841   0.524 -0.4514  0.0491  0.3146
  710PW      WP 2129   4.011   7.789   0.396 -0.1612  0.2105  0.1879
  710PW      WM 2130   4.091   7.950   0.458 -0.4016  0.0472  0.3536
  711PW       W 2131   3.479   1.272   4.029 -0.2162  0.4541  0.1129
  711PW      WP 2132   3.358   1.236   3.968  0.1405 -0.3252 -0.2884
  711PW      WM 2133   3.554   1.202   3.934 -0.2504  0.0117  0.3817
  712PW       W 2134   2.761   4.377   4.716 -0.1412 -0.2215 -0.3334
  712PW      WP 2135   2.706   4.462   4.812 -0.2594 -0.3659 -0.2685
  712PW      WM 2136   2.886   4.411   4.663  0.0579 -0.1310  0.1490
  713PW       W 2137   1.730   4.506   1.851 -0.3518  0.2622 -0.3043
  713PW      WP 2138   1.621   4.472   1.932  0.2717  0.0888  0.5981
  713PW      WM 2139   1.812   4.410   1.790 -0.1682 -0.0441  0.3463
  714PW       W 2140   0.155   6.555   1.599  0.2674  0.1709 -0.2591
  714PW      WP 2141   0.089   6.559   1.722  0.5711 -0.4274 -0.0365
  714PW      WM 2142   0.085   6.450   1.538  0.4617  0.0630 -0.3074
  715PW       W 2143   1.156   7.431   0.005 -0.0940 -0.0613  0.1675
  715PW      WP 2144   1.119   7.400   0.136  0.0988 -0.0268  0.2323
  715PW      WM 2145   1.060   7.524  -0.037 -0.2623 -0.1085  0.4247
  716PW       W 2146   4.266   7.575   0.134 -0.3666 -0.0494  0.1956
  716PW      WP 2147   4.371   7.668   0.133 -0.6230  0.2600  0.0613
  716PW      WM 2148   4.293   7.632   0.259  0.0958 -0.0583  0.1199
  717PW       W 2149   3.424   0.032   4.623 -0.2285 -0.2310  0.1219
  717PW      WP 2150   3.289   0.063   4.608 -0.1458  0.2718  0.2144
  717PW      WM 2151   3.370   0.143   4.558  0.6325  0.1495 -0.0883
  718PW       W 2152   1.114   3.411   3.109  0.1316  0.0594  0.0184
  718PW      WP 2153   1.006   3.431   3.196 -0.0187 -0.0754 -0.1289
  718PW      WM 2154   1.186   3.451   2.997  0.0803  0.0416 -0.0217
  719PW       W 2155   0.984   4.829   0.745  0.4147 -0.2459 -0.0647
  719PW      WP 2156   0.906   4.736   0.815 -0.2192 -0.0857 -0.4777
  719PW      WM 2157   1.018   4.894   0.865 -0.0385 -0.1133  0.0084
  720PW       W 2158   3.450   3.194   4.408 -0.5117 -0.1353  0.1034
  720PW      WP 2159   3.581   3.243   4.414 -0.2771 -0.4089 -0.8661
  720PW      WM 2160   3.457   3.322   4.465  0.3046 -0.1671  0.1861
  721PW       W 2161   3.003   4.443   4.004  0.1365 -0.4135  0.1588
  721PW      WP 2162   2.943   4.552   3.939  0.1442 -0.5094 -0.0154
  721PW      WM 2163   2.984   4.330   3.923 -0.0423 -0.3688  0.1339
  722PW       W 2164   4.115   3.299   1.942  0.1971  0.1927 -0.2203
  722PW      WP 2165   4.036   3.254   2.049  0.8300  0.4754  0.4513
  722PW      WM 2166   4.218   3.361   2.013  0.1151 -0.3020  0.4250
  723PW       W 2167   2.338   0.229   2.637 -0.0026 -0.2480  0.0170
  723PW      WP 2168   2.221   0.215   2.713 -0.1692 -0.3078 -0.2382
  723PW      WM 2169   2.260   0.138   2.565 -0.0121 -0.3640  0.1691
  724PW       W 2170   5.030   7.356   4.787  0.2306 -0.2255  0.2880
  724PW      WP 2171   4.913   7.398   4.850  0.0398  0.1119 -0.2323
  724PW      WM 2172   5.079   7.249   4.863  0.1635 -0.1028  0.5137
  725PW       W 2173   2.655   1.791   4.451 -0.1656 -0.5295 -0.0007
  725PW      WP 2174   2.778   1.849   4.419 -0.0658 -0.2092  0.7352
  725PW      WM 2175   2.529   1.848   4.473 -0.0126 -0.3083  0.4234
  726PW       W 2176   0.331   2.377   3.158  0.0627 -0.2744  0.0771
  726PW      WP 2177   0.407   2.455   3.070 -0.2898 -0.1214 -0.1151
  726PW      WM 2178   0.422   2.327   3.064 -0.3411 -0.2724 -0.3535
  727PW       W 2179   1.212   4.608   4.598 -0.0064 -0.2162  0.5361
  727PW      WP 2180   1.222   4.471   4.620  0.0956 -0.2341  0.3916
  727PW      WM 2181   1.245   4.661   4.723 -0.2343  0.4437  0.3629
  728PW       W 2182   2.632   4.289   4.267  0.1028  0.3752 -0.0156
  728PW      WP 2183   2.562   4.410   4.277 -0.2869  0.1485  0.2950
  728PW      WM 2184   2.503   4.305   4.214 -0.0378 -0.1677  0.1036
  729PW       W 2185   2.890   2.047   0.865  0.0191 -0.1898  0.1359
  729PW      WP 2186   3.021   2.042   0.916  0.2066 -0.5190 -0.3134
  729PW      WM 2187   2.767   1.981   0.874 -0.0113 -0.1779 -0.1276
  730PW       W 2188   0.407   1.121   3.433  0.2307  0.3100  0.2830
  730PW      WP 2189   0.482   1.235   3.463  0.5073  0.2514 -0.1089
  730PW      WM 2190   0.348   1.076   3.552  0.2946  0.2273  0.2839
  731PW       W 2191   4.543   6.419   4.821 -0.1516  0.2796  0.4100
  731PW      WP 2192   4.409   6.429   4.862 -0.2810  0.3822  0.0063
  731PW      WM 2193   4.534   6.434   4.682  0.5272  0.0949  0.3132
  732PW       W 2194   1.512   4.827   3.264  0.0122  0.0745 -0.0137
  732PW      WP 2195   1.552   4.931   3.349  0.2585 -0.1190  0.1212
  732PW      WM 2196   1.449   4.792   3.145 -0.3097 -0.1251  0.2005
  733PW       W 2197   5.225   6.564   3.551 -0.2485  0.0134  0.2035
  733PW      WP 2198   5.300   6.456   3.502  0.0263  0.2119  0.1648
  733PW      WM 2199   5.101   6.509   3.583 -0.0551 -0.3254  0.4478
  734PW       W 2200   5.080   7.267   0.678  0.2181 -0.2323  0.0979
  734PW      WP 2201   5.025   7.199   0.569 -0.1848 -0.0313  0.1579
  734PW      WM 2202   5.216   7.296   0.659  0.1381  0.0326 -0.1498
  735PW       W 2203   1.772   0.343   2.934  0.2271 -0.0095 -0.1086
  735PW      WP 2204   1.690   0.381   2.827  0.2241 -0.0635 -0.1265
  735PW      WM 2205   1.792   0.459   2.858  0.0853  0.2586  0.2391
  736PW       W 2206   2.091   0.202   4.831 -0.4519  0.4703 -0.2310
  736PW      WP 2207   2.216   0.227   4.772 -0.4676  0.2960 -0.3425
  736PW      WM 2208   2.024   0.102   4.901  0.3765 -0.2949 -0.3587
  737PW       W 2209   3.481   2.822   2.827  0.2300 -0.5185  0.2744
  737PW      WP 2210   3.551   2.859   2.711 -0.2320  0.4938  0.2113
  737PW      WM 2211   3.436   2.689   2.821 -0.0695 -0.4242  0.2264
  738PW       W 2212   1.440   0.781   3.774 -0.1428  0.4100  0.0974
  738PW      WP 2213   1.317   0.778   3.840  0.1712  0.1591  0.7646
  738PW      WM 2214   1.348   0.847   3.692 -0.0244  0.6887  0.1733
  739PW       W 2215   3.913   7.202   0.919 -0.1164 -0.1032  0.1745
  739PW      WP 2216   3.882   7.271   1.037 -0.0246 -0.2925  0.3149
  739PW      WM 2217   3.983   7.119   1.007 -0.2195  0.1076  0.4744
  740PW       W 2218   5.173   0.093   1.006  0.2371 -0.1415  0.3285
  740PW      WP 2219   5.265   0.175   0.939 -0.1064 -0.2515 -0.3785
  740PW      WM 2220   5.121   0.112   1.135 -0.0277  0.0693  0.2013
  741PW       W 2221   3.055   6.057   1.308  0.0173 -0.7417  0.2619
  741PW      WP 2222   2.959   6.129   1.380 -0.0105 -0.1500 -0.2778
  741PW      WM 2223   3.087   6.151   1.407 -0.2643 -0.3090 -0.0248
  742PW       W 2224   4.150   2.696   3.327  0.2859  0.3394 -0.2401
  742PW      WP 2225   4.244   2.646   3.236  0.0573 -0.0488 -0.2866
  742PW      WM 2226   4.168   2.835   3.320  0.6380  0.3046 -0.2115
  743PW       W 2227   4.226   4.832   4.404  0.0572 -0.0349  0.1674
  743PW      WP 2228   4.349   4.782   4.361  0.2801  0.3815  0.2705
  743PW      WM 2229   4.132   4.748   4.343  0.2734 -0.6253  0.5648
  744PW       W 2230   3.015   1.122   3.880  0.2226 -0.2814 -0.2319
  744PW      WP 2231   3.004   1.043   3.764  0.7656 -0.2155 -0.3594
  744PW      WM 2232   3.151   1.143   3.852  0.3274 -0.6075 -0.0287
  745PW       W 2233   3.947   0.320   1.785 -0.2547 -0.1577  0.0492
  745PW      WP 2234   3.982   0.363   1.913 -0.2452 -0.1916  0.0582
  745PW      WM 2235   3.936   0.206   1.704 -0.1997  0.1252 -0.3894
  746PW       W 2236   5.045   6.352   1.979 -0.0580  0.0182 -0.0671
  746PW      WP 2237   4.995   6.377   2.107 -0.1499  0.3852 -0.1616
  746PW      WM 2238   4.964   6.346   1.865  0.2473 -0.2529 -0.2885
  747PW       W 2239   1.608   3.118   0.972  0.4060  0.5800  0.1597
  747PW      WP 2240   1.674   2.997   0.949  0.3115  0.5489  0.0187
  747PW      WM 2241   1.619   3.077   0.838  0.6451 -0.7686  0.4473
  748PW       W 2242   2.505   3.188   1.348 -0.2696 -0.4189 -0.1144
  748PW      WP 2243   2.398   3.265   1.392  0.1177  0.0668  0.0719
  748PW      WM 2244   2.545   3.141   1.474 -0.3029 -0.0012  0.0671
  749PW       W 2245   0.924   8.078   1.556 -0.0436 -0.3266  0.5424
  749PW      WP 2246   0.820   8.162   1.598  0.1439  0.2289  0.0433
  749PW      WM 2247   0.919   8.023   1.428 -0.0788 -0.0298  0.4085
  750PW       W 2248   4.349   1.856   0.217  0.0916  0.0054  0.2478
  750PW      WP 2249   4.264   1.804   0.119 -0.3612  0.0422  0.5848
  750PW      WM 2250   4.386   1.721   0.229  0.0624 -0.0237  0.0413
  751PW       W 2251   4.199   8.053   3.436 -0.1775  0.1637 -0.0468
  751PW      WP 2252   4.312   8.136   3.437 -0.2825  0.3111  0.0772
  751PW      WM 2253   4.322   7.985   3.441 -0.2986 -0.0717 -0.1038
  752PW       W 2254   1.905   6.918   2.152 -0.0874  0.0392 -0.4651
  752PW      WP 2255   1.997   6.976   2.242  0.0269  0.0679 -0.5967
  752PW      WM 2256   1.878   7.054   2.129  0.3399  0.1793 -0.2584
  753PW       W 2257   0.209   2.475   4.613  0.0652  0.2669  0.2310
  753PW      WP 2258   0.227   2.556   4.501  0.1560  0.1429  0.1536
  753PW      WM 2259   0.127   2.451   4.724  0.0972 -0.1225  0.1826
  754PW       W 2260   3.509   4.827   4.132 -0.2757 -0.0840  0.0119
  754PW      WP 2261   3.585   4.730   4.199 -0.0809 -0.0314 -0.1236
  754PW      WM 2262   3.510   4.867   4.267 -0.0070 -0.1542  0.0358
  755PW       W 2263   1.668   7.193   0.460 -0.2110 -0.8007 -0.0656
  755PW      WP 2264   1.798   7.152   0.490  0.2549  0.2185 -0.2735
  755PW      WM 2265   1.648   7.172   0.323 -0.2374  0.0547 -0.2434
  756PW       W 2266   4.096   3.501   0.026 -0.0769  0.2130  0.3690
  756PW      WP 2267   4.187   3.562   0.112 -0.0099  0.5160  0.1054
  756PW      WM 2268   3.975   3.464   0.087 -0.0702 -0.3000  0.1295
  757PW       W 2269   4.499   2.446   2.617 -0.1537  0.3532  0.0657
  757PW      WP 2270   4.556   2.554   2.548 -0.1427  0.3858  0.1251
  757PW      WM 2271   4.496   2.550   2.710  0.0961  0.6717 -0.2536
  758PW       W 2272   0.990   5.121   1.697  0.0832  0.3159  0.0549
  758PW      WP 2273   0.957   5.240   1.762  0.2362  0.4170 -0.0443
  758PW      WM 2274   1.087   5.162   1.604 -0.0681 -0.0222 -0.2795
  759PW       W 2275   4.871   8.106   4.519 -0.3092  0.0855  0.2185
  759PW      WP 2276   4.997   8.061   4.560 -0.3656 -0.1256  0.1752
  759PW      WM 2277   4.824   8.071   4.646 -0.3515 -0.0844  0.1589
  760PW       W 2278   4.789   0.622   0.613  0.0288 -0.0656  0.2745
  760PW      WP 2279   4.884   0.566   0.527  0.1612  0.5244 -0.0073
  760PW      WM 2280   4.796   0.520   0.709  0.3418 -0.1224  0.2033
  761PW       W 2281   1.928   5.988   1.407  0.0316 -0.1409 -0.0316
  761PW      WP 2282   1.976   5.866   1.455 -0.0195  0.0981  0.7606
  761PW      WM 2283   2.004   6.092   1.351 -0.0880  0.0655  0.1731
  762PW       W 2284   3.529   4.192   2.543  0.0107  0.1676  0.1519
  762PW      WP 2285   3.450   4.218   2.430  0.2302  0.1384 -0.0145
  762PW      WM 2286   3.487   4.059   2.552 -0.3082  0.2556  0.0825
  763PW       W 2287   0.055   0.120   1.893 -0.1036  0.2728  0.0571
  763PW      WP 2288  -0.072   0.131   1.836 -0.2206 -0.0018  0.2431
  763PW      WM 2289   0.116   0.247   1.891 -0.4077  0.4322  0.1909
  764PW       W 2290   1.331   0.057   1.783  0.0517 -0.2767 -0.2822
  764PW      WP 2291   1.358   0.081   1.647 -0.4788 -0.0850 -0.3793
  764PW      WM 2292   1.374   0.078   1.914 -0.6537 -0.1523 -0.0251
  765PW       W 2293   0.097   3.956   0.242 -0.0729  0.2898  0.2124
  765PW      WP 2294  -0.001   4.051   0.273 -0.0848  0.3025  0.1356
  765PW      WM 2295   0.230   3.985   0.210  0.0102  0.3599  0.5727
  766PW       W 2296   0.094   1.375   3.993  0.0193 -0.1309 -0.2144
  766PW      WP 2297  -0.023   1.376   3.918 -0.0946  0.2137 -0.0559
  766PW      WM 2298   0.169   1.266   3.947 -0.2209 -0.2174 -0.4217
  767PW       W 2299   2.817   7.848   2.094 -0.2811  0.1236  0.1508
  767PW      WP 2300   2.808   7.987   2.073  0.3340  0.1796  0.0830
  767PW      WM 2301   2.704   7.927   2.117 -0.1175  0.3804  0.1255
  768PW       W 2302   3.008   5.378   1.812  0.6387  0.1599  0.1795
  768PW      WP 2303   2.896   5.462   1.805  0.3297 -0.2354 -0.0895
  768PW      WM 2304   3.078   5.313   1.709  0.4641  0.2687 -0.0151
  769PW       W 2305   3.681   4.483   4.712 -0.4594  0.3579 -0.5606
  769PW      WP 2306   3.734   4.433   4.593 -0.0582 -0.8252 -0.0446
  769PW      WM 2307   3.666   4.347   4.742  0.2962  0.2927 -0.2288
  770PW       W 2308   5.022   4.864   4.363 -0.2680  0.2123 -0.0311
  770PW      WP 2309   4.985   4.943   4.472  0.1583 -0.1713  0.4419
  770PW      WM 2310   4.909   4.797   4.315 -0.1403 -0.0688  0.0369
  771PW       W 2311   2.612   5.899   2.424  0.2360  0.1865 -0.1400
  771PW      WP 2312   2.579   5.764   2.414 -0.1770  0.2608  0.0133
  771PW      WM 2313   2.741   5.849   2.407 -0.0168 -0.6742  0.0176
  772PW       W 2314   4.283   7.591   1.377 -0.0957 -0.3533  0.1729
  772PW      WP 2315   4.353   7.514   1.283  0.0051 -0.2052  0.1220
  772PW      WM 2316   4.150   7.631   1.395  0.0022  0.1483 -0.0365
  773PW       W 2317   3.494   6.484   4.759  0.0479  0.1753 -0.1984
  773PW      WP 2318   3.426   6.606   4.767  0.3335  0.3424  0.5258
  773PW      WM 2319   3.593   6.535   4.844  0.2952 -0.1904 -0.2455
  774PW       W 2320   4.415   4.698   2.254  0.0418 -0.3397  0.0600
  774PW      WP 2321   4.467   4.813   2.193 -0.4716  0.0499  0.2839
  774PW      WM 2322   4.425   4.694   2.114  0.2279 -0.2989  0.0690
  775PW       W 2323   0.141   1.952   3.991  0.1761 -0.1536  0.1165
  775PW      WP 2324   0.144   2.037   3.880  0.4776 -0.4229 -0.0979
  775PW      WM 2325   0.048   1.986   4.091 -0.0321 -0.5281  0.0707
  776PW       W 2326   2.861   7.851   3.506  0.0821  0.0023 -0.1208
  776PW      WP 2327   2.877   7.804   3.375 -0.1191 -0.2304 -0.0686
  776PW      WM 2328   2.791   7.756   3.581 -0.0123  0.4739  0.4595
  777PW       W 2329   1.598   8.103   3.848 -0.1465 -0.0749  0.3972
  777PW      WP 2330   1.517   7.991   3.870  0.0688 -0.3330  0.0027
  777PW      WM 2331   1.696   8.063   3.756 -0.1485  0.2715  0.2263
  778PW       W 2332   2.300   7.623   0.474 -0.0670 -0.0926 -0.0659
  778PW      WP 2333   2.287   7.734   0.390 -0.2878  0.1218  0.2284
  778PW      WM 2334   2.286   7.538   0.584  0.3270 -0.3784 -0.2115
  779PW       W 2335   1.884   6.434   3.584  0.2339 -0.0356 -0.3877
  779PW      WP 2336   1.996   6.447   3.667 -0.0338  0.4419 -0.0525
  779PW      WM 2337   1.815   6.529   3.508  0.1656  0.7206  0.4567
  780PW       W 2338   4.016   4.238   3.981  0.0773  0.0561 -0.1272
  780PW      WP 2339   4.022   4.148   4.088 -0.2191  0.0167 -0.1350
  780PW      WM 2340   3.929   4.343   3.948  0.1506  0.0627 -0.3146
  781PW       W 2341   0.417   1.978   4.575  0.3979  0.0937  0.2727
  781PW      WP 2342   0.415   1.838   4.581  0.7186  0.0241 -0.3660
  781PW      WM 2343   0.429   2.068   4.468 -0.0099 -0.1878 -0.0450
  782PW       W 2344   0.673   8.198   0.543 -0.0640 -0.7151  0.2496
  782PW      WP 2345   0.583   8.277   0.472  0.4537 -0.1408  0.1460
  782PW      WM 2346   0.745   8.188   0.423 -0.0151 -0.3830  0.2430
  783PW       W 2347   3.168   2.174   3.150 -0.4490 -0.2978 -0.0970
  783PW      WP 2348   3.049   2.108   3.183 -0.1114 -0.7921  0.2742
  783PW      WM 2349   3.224   2.082   3.240  0.3235  0.4939  0.3913
  784PW       W 2350   4.204   1.755   2.360  0.0919 -0.1873  0.1177
  784PW      WP 2351   4.243   1.854   2.269 -0.1126  0.0133  0.2356
  784PW      WM 2352   4.221   1.718   2.494 -0.5767 -0.4959  0.1621
  785PW       W 2353   3.890   1.854   3.686 -0.0027  0.1159 -0.2048
  785PW      WP 2354   3.828   1.809   3.568 -0.4126  0.2613 -0.0637
  785PW      WM 2355   3.918   1.976   3.749 -0.1707  0.0340  0.0442
  786PW       W 2356   3.556   4.763   1.714  0.0355 -0.1344  0.0065
  786PW      WP 2357   3.443   4.834   1.754  0.0490 -0.3617  0.5449
  786PW      WM 2358   3.538   4.737   1.578  0.1920  0.1900 -0.0871
  787PW       W 2359   3.741   4.591   3.795 -0.1456 -0.0170 -0.0450
  787PW      WP 2360   3.829   4.529   3.884 -0.2400 -0.4249 -0.2132
  787PW      WM 2361   3.747   4.671   3.910  0.5488 -0.0520 -0.0168
  788PW       W 2362   1.394   1.202   3.175 -0.1483 -0.2210 -0.1207
  788PW      WP 2363   1.352   1.292   3.076 -0.3820  0.0746  0.2197
  788PW      WM 2364   1.519   1.258   3.143 -0.4992  0.6596 -0.2651
  789PW       W 2365   2.532   7.056   3.311 -0.2059  0.1137  0.1146
  789PW      WP 2366   2.517   7.151   3.412 -0.1218  0.1910  0.0567
  789PW      WM 2367   2.461   7.030   3.193 -0.2495  0.2735  0.1026
  790PW       W 2368   4.279   4.173   2.213  0.0247 -0.0213 -0.1557
  790PW      WP 2369   4.183   4.092   2.150 -0.0138 -0.1149  0.0146
  790PW      WM 2370   4.177   4.255   2.261 -0.1142 -0.0983 -0.3086
  791PW       W 2371   2.217   6.631   1.523 -0.4208 -0.1025  0.0333
  791PW      WP 2372   2.150   6.730   1.595  0.3876  0.3107  0.3535
  791PW      WM 2373   2.127   6.711   1.594 -0.1128  0.3460 -0.0349
  792PW       W 2374   2.580   7.113   0.464  0.1046  0.2027  0.0365
  792PW      WP 2375   2.716   7.079   0.451  0.0857  0.2524 -0.6132
  792PW      WM 2376   2.548   7.160   0.592  0.8848  0.4845  0.1875
  793PW       W 2377   0.850   5.603   1.448 -0.0811  0.2548  0.1153
  793PW      WP 2378   0.884   5.739   1.448 -0.1299  0.2733 -0.1989
  793PW      WM 2379   0.736   5.564   1.377  0.0042  0.4264 -0.1277
  794PW       W 2380   3.759   8.207   0.268  0.0807 -0.0809  0.3033
  794PW      WP 2381   3.712   8.078   0.239  0.1759 -0.0456 -0.0504
  794PW      WM 2382   3.856   8.115   0.225  0.2953  0.1891  0.1825
  795PW       W 2383   3.291   3.805   2.413  0.2058  0.1900  0.1392
  795PW      WP 2384   3.401   3.856   2.484  0.2628 -0.0574  0.2403
  795PW      WM 2385   3.299   3.925   2.341  0.2936  0.0768 -0.0487
  796PW       W 2386   0.539   2.874   3.439 -0.1295  0.3584  0.0038
  796PW      WP 2387   0.624   2.948   3.521  0.4023  0.2068 -0.3618
  796PW      WM 2388   0.480   2.983   3.503 -0.0518  0.6234 -0.3490
  797PW       W 2389   1.291   3.362   2.701 -0.2731  0.4418 -0.0643
  797PW      WP 2390   1.174   3.345   2.777 -0.1384 -0.2144  0.0555
  797PW      WM 2391   1.234   3.422   2.589 -0.4097  0.3282 -0.0588
  798PW       W 2392   1.122   4.468   4.088 -0.1041  0.0316  0.0617
  798PW      WP 2393   1.093   4.348   4.155  0.1729  0.1080  0.3420
  798PW      WM 2394   1.157   4.594   4.039 -0.0117  0.0768  0.2365
  799PW       W 2395   1.806   4.595   1.418  0.1098 -0.0931  0.1146
  799PW      WP 2396   1.674   4.560   1.448 -0.0021  0.3698  0.2467
  799PW      WM 2397   1.813   4.619   1.281  0.5667 -0.2242  0.0986
  800PW       W 2398   0.515   6.485   3.592  0.0744 -0.1029  0.1386
  800PW      WP 2399   0.545   6.567   3.701 -0.0147 -0.2450  0.2740
  800PW      WM 2400   0.409   6.462   3.504 -0.0579 -0.4579  0.3692
  801PW       W 2401   3.399   7.475   2.826 -0.3151 -0.3700 -0.3062
  801PW      WP 2402   3.494   7.485   2.724 -0.2948 -0.2810 -0.2782
  801PW      WM 2403   3.369   7.549   2.941  0.4975  0.0303 -0.2843
  802PW       W 2404   0.372   6.429   1.149  0.1096  0.2307  0.7217
  802PW      WP 2405   0.269   6.440   1.243 -0.3159 -0.2526  0.3699
  802PW      WM 2406   0.441   6.549   1.130  0.0265  0.2091 -0.2277
  803PW       W 2407   0.205   1.474   2.637  0.0566  0.0776 -0.0698
  803PW      WP 2408   0.194   1.337   2.615 -0.0830  0.0545  0.1231
  803PW      WM 2409   0.269   1.547   2.738 -0.1777 -0.2788  0.3742
  804PW       W 2410   2.254   3.873   4.169 -0.3807  0.0293 -0.5266
  804PW      WP 2411   2.372   3.937   4.207 -0.4696  0.1230 -0.3952
  804PW      WM 2412   2.339   3.969   4.113 -0.3491  0.3894  0.0573
  805PW       W 2413   1.048   6.342   2.413  0.3140 -0.3279  0.1528
  805PW      WP 2414   0.941   6.334   2.322  0.3945 -0.7374  0.0729
  805PW      WM 2415   1.019   6.206   2.397 -0.1020 -0.2210 -0.2258
  806PW       W 2416   1.886   0.284   2.424  0.2891  0.1971  0.0552
  806PW      WP 2417   1.871   0.384   2.328 -0.0300  0.4404  0.3322
  806PW      WM 2418   1.971   0.172   2.419  0.0451  0.0084 -0.1915
  807PW       W 2419   2.109   6.123   2.810 -0.6649  0.4302 -0.4340
  807PW      WP 2420   2.188   6.238   2.809 -0.0688  0.0791 -0.0221
  807PW      WM 2421   2.046   6.148   2.933 -0.7583 -0.3356 -0.2723
  808PW       W 2422   1.504   5.273   4.789  0.4743  0.0120 -0.4580
  808PW      WP 2423   1.408   5.323   4.700 -0.3193 -0.2651  0.1299
  808PW      WM 2424   1.581   5.157   4.807  0.5737  0.1174 -0.1352
  809PW       W 2425   4.372   3.843   4.143  0.5116 -0.0717  0.1359
  809PW      WP 2426   4.451   3.902   4.044 -0.1853  0.3925 -0.2213
  809PW      WM 2427   4.361   3.760   4.031 -0.1337 -0.0625  0.1585
  810PW       W 2428   4.629   0.619   2.917  0.0857 -0.2015  0.0110
  810PW      WP 2429   4.677   0.741   2.868 -0.1712 -0.1273 -0.0769
  810PW      WM 2430   4.697   0.616   2.794  0.5287  0.3675  0.1938
  811PW       W 2431   4.659   0.083   2.023 -0.2506 -0.3009  0.0519
  811PW      WP 2432   4.535   0.052   2.081 -0.1335 -0.1984  0.3838
  811PW      WM 2433   4.739   0.185   1.970 -0.2204 -0.1764  0.3179
  812PW       W 2434   2.666   4.544   2.332  0.1859  0.2355  0.0565
  812PW      WP 2435   2.634   4.485   2.209  0.4196 -0.1048  0.1451
  812PW      WM 2436   2.555   4.584   2.407  0.2104  0.0136  0.2196
  813PW       W 2437   4.495   7.223   3.986  0.0563 -0.3475 -0.2236
  813PW      WP 2438   4.623   7.201   4.036  0.1355 -0.1045 -0.3017
  813PW      WM 2439   4.468   7.254   3.852 -0.2027  0.6329 -0.0245
  814PW       W 2440   3.900   6.337   3.601 -0.2595  0.4626 -0.2198
  814PW      WP 2441   3.987   6.394   3.508  0.2170 -0.1920 -0.2409
  814PW      WM 2442   3.825   6.298   3.490 -0.1008 -0.0042 -0.1849
  815PW       W 2443   4.106   1.342   3.400  0.3137  0.1322 -0.0971
  815PW      WP 2444   4.138   1.429   3.294  0.5239  0.1039 -0.0619
  815PW      WM 2445   4.153   1.274   3.512  0.2703  0.4856  0.1523
  816PW       W 2446   1.623   8.206   2.681  0.1450 -0.2773 -0.3816
  816PW      WP 2447   1.616   8.104   2.776 -0.2369  0.1304  0.0839
  816PW      WM 2448   1.690   8.174   2.799 -0.2070 -0.3267 -0.1817
  817PW       W 2449   2.145   2.300   1.853 -0.1288 -0.5084  0.0932
  817PW      WP 2450   2.118   2.353   1.726  0.1777 -0.0753  0.1880
  817PW      WM 2451   2.038   2.389   1.843  0.1965 -0.1135 -0.2899
  818PW       W 2452   3.877   4.557   4.314  0.0412  0.3666  0.3804
  818PW      WP 2453   3.999   4.618   4.348  0.3275  0.0699 -0.0233
  818PW      WM 2454   3.793   4.509   4.415 -0.2159  0.4640  0.2216
  819PW       W 2455   2.985   7.974   0.498  0.0628  0.3308 -0.7172
  819PW      WP 2456   2.845   7.971   0.497  0.0276 -0.2464 -0.2089
  819PW      WM 2457   3.048   7.858   0.450  0.3365 -0.1112  0.3922
  820PW       W 2458   2.784   5.698   1.199  0.3034 -0.1898  0.1000
  820PW      WP 2459   2.712   5.745   1.088  0.5323 -0.2576 -0.0840
  820PW      WM 2460   2.835   5.784   1.101 -0.0223  0.2366  0.2697
  821PW       W 2461   3.038   7.662   2.498 -0.1774 -0.1843  0.2198
  821PW      WP 2462   3.148   7.741   2.533 -0.3006  0.1298 -0.0445
  821PW      WM 2463   3.057   7.525   2.520 -0.1020 -0.2298 -0.0784
  822PW       W 2464   2.939   2.477   1.200 -0.1983 -0.4298  0.1003
  822PW      WP 2465   2.971   2.554   1.313  0.1120 -0.1871 -0.1338
  822PW      WM 2466   2.834   2.534   1.128  0.0035 -0.1706 -0.0047
  823PW       W 2467   4.330   1.639   3.119  0.1621 -0.3562 -0.1079
  823PW      WP 2468   4.408   1.752   3.142 -0.4933  0.1352  0.0130
  823PW      WM 2469   4.269   1.556   3.215 -0.2155  0.2198  0.2144
  824PW       W 2470   2.309   2.393   0.167 -0.1550  0.0877 -0.2576
  824PW      WP 2471   2.420   2.466   0.121  0.2961 -0.2403  0.1922
  824PW      WM 2472   2.203   2.355   0.084 -0.2423 -0.2172 -0.0258
  825PW       W 2473   3.043   5.719   4.328 -0.0213 -0.1570  0.4583
  825PW      WP 2474   2.917   5.704   4.267 -0.0798 -0.2442  0.5978
  825PW      WM 2475   3.105   5.773   4.214 -0.0836  0.0942  0.5354
  826PW       W 2476   2.847   6.107   1.757 -0.3593  0.0689 -0.2497
  826PW      WP 2477   2.725   6.138   1.818 -0.2782 -0.1885  0.0687
  826PW      WM 2478   2.822   6.010   1.854  0.0948 -0.1131 -0.2888
  827PW       W 2479   3.000   7.268   3.158 -0.1418  0.1827  0.2781
  827PW      WP 2480   2.951   7.148   3.210 -0.4172  0.1079 -0.1137
  827PW      WM 2481   3.024   7.257   3.296 -0.2973  0.0760  0.2992
  828PW       W 2482   1.591   5.193   4.340 -0.3412  0.1492 -0.3817
  828PW      WP 2483   1.664   5.105   4.259 -0.2468 -0.2434  0.0793
  828PW      WM 2484   1.711   5.238   4.396  0.0312 -0.2388 -0.7874
  829PW       W 2485   1.997   6.656   4.526  0.0817  0.1922  0.0692
  829PW      WP 2486   1.916   6.550   4.570  0.3528  0.0671  0.2910
  829PW      WM 2487   2.032   6.629   4.658  0.2769  0.0380 -0.0083
  830PW       W 2488   3.088   4.798   4.453  0.1390 -0.0431 -0.1300
  830PW      WP 2489   3.131   4.665   4.437  0.2506 -0.0593  0.2291
  830PW      WM 2490   3.070   4.926   4.506  0.2204 -0.2139  0.3659
  831PW       W 2491   0.167   3.638   4.392 -0.2001  0.2504 -0.2208
  831PW      WP 2492   0.250   3.549   4.462 -0.2941  0.1765 -0.1987
  831PW      WM 2493   0.206   3.739   4.481  0.3527 -0.0684 -0.0545
  832PW       W 2494   4.827   0.696   4.416  0.1865  0.1726  0.1497
  832PW      WP 2495   4.965   0.710   4.401  0.1451  0.1894 -0.5047
  832PW      WM 2496   4.737   0.667   4.313  0.1178  0.6836  0.0369
  833PW       W 2497   1.554   6.120   0.841  0.0694 -0.0427  0.0062
  833PW      WP 2498   1.550   5.995   0.903  0.5803 -0.2409 -0.2921
  833PW      WM 2499   1.646   6.132   0.946  0.1002 -0.5391  0.0595
  834PW       W 2500   0.961   3.994   2.226 -0.4227 -0.0324 -0.1063
  834PW      WP 2501   0.842   3.979   2.298 -0.3964  0.1973 -0.0070
  834PW      WM 2502   1.070   4.043   2.298 -0.2652  0.2816 -0.5172
  835PW       W 2503   1.391   2.423   2.079  0.4008  0.2299 -0.1180
  835PW      WP 2504   1.508   2.449   2.008  0.4134  0.0494 -0.1675
  835PW      WM 2505   1.374   2.352   2.199  0.3723  0.1464 -0.1704
  836PW       W 2506   4.656   0.152   4.136 -0.2319  0.6109 -0.4573
  836PW      WP 2507   4.566   0.047   4.155  0.3121  0.1748  0.1250
  836PW      WM 2508   4.592   0.059   4.053 -0.0144  0.0488 -0.0571
  837PW       W 2509   1.948   6.701   2.597 -0.0201  0.0124  0.0143
  837PW      WP 2510   2.057   6.667   2.516 -0.0215  0.3474 -0.1466
  837PW      WM 2511   1.983   6.674   2.464 -0.2409  0.2185 -0.0941
  838PW       W 2512   4.208   5.468   4.323 -0.1202 -0.4232 -0.1206
  838PW      WP 2513   4.218   5.600   4.277  0.0433 -0.1157  0.6378
  838PW      WM 2514   4.318   5.415   4.393 -0.1666 -0.4122 -0.0386
  839PW       W 2515   2.959   5.695   2.748 -0.1536  0.3062 -0.0412
  839PW      WP 2516   2.873   5.722   2.856 -0.3016  0.3907 -0.1753
  839PW      WM 2517   2.986   5.687   2.611 -0.3296 -0.0583 -0.0671
  840PW       W 2518   4.511   6.295   2.483  0.0773 -0.0222  0.0783
  840PW      WP 2519   4.594   6.222   2.398  0.0084 -0.1878  0.1484
  840PW      WM 2520   4.559   6.415   2.535  0.1103  0.1059 -0.2281
  841PW       W 2521   3.219   1.835   1.706 -0.0518 -0.0504  0.2944
  841PW      WP 2522   3.088   1.833   1.757 -0.1135 -0.0423  0.1398
  841PW      WM 2523   3.170   1.957   1.657  0.0514  0.0406  0.4102
  842PW       W 2524   3.798   3.926   2.170 -0.1455  0.2913  0.4270
  842PW      WP 2525   3.892   3.926   2.274 -0.0242  0.1114  0.3241
  842PW      WM 2526   3.928   3.883   2.138 -0.4273 -0.1143 -0.4909
  843PW       W 2527   4.439   5.453   3.422  0.1250 -0.2636 -0.0778
  843PW      WP 2528   4.491   5.485   3.296 -0.3305 -0.2390 -0.2808
  843PW      WM 2529   4.436   5.552   3.521 -0.2234 -0.2655 -0.0724
  844PW       W 2530   2.149   5.682   2.280 -0.0930 -0.1452  0.0129
  844PW      WP 2531   2.032   5.742   2.233 -0.0455 -0.0215  0.0486
  844PW      WM 2532   2.133   5.552   2.328 -0.4711 -0.2209 -0.2694
  845PW       W 2533   2.070   3.325   0.092 -0.2568  0.0876 -0.1193
  845PW      WP 2534   2.028   3.375   0.216  0.2619  0.1400  0.0602
  845PW      WM 2535   1.962   3.248   0.138 -0.2924  0.3252  0.2299
  846PW       W 2536   3.264   4.293   4.410 -0.0412 -0.1322 -0.2552
  846PW      WP 2537   3.310   4.178   4.344  0.2316  0.1973 -0.6931
  846PW      WM 2538   3.236   4.421   4.362 -0.1129 -0.1884 -0.3661
  847PW       W 2539   3.818   4.046   4.389 -0.0106  0.7585 -0.1909
  847PW      WP 2540   3.763   3.922   4.425  0.5558  0.5400  0.0413
  847PW      WM 2541   3.894   4.029   4.273 -0.3202  0.4719 -0.3728
  848PW       W 2542   3.809   2.774   2.013 -0.0088  0.6725  0.3653
  848PW      WP 2543   3.702   2.857   1.978 -0.2363  0.2499 -0.0666
  848PW      WM 2544   3.937   2.812   2.056  0.3351  0.3457 -0.2310
  849PW       W 2545   0.530   5.065   0.507 -0.1498 -0.3086 -0.0785
  849PW      WP 2546   0.444   5.122   0.412 -0.1846 -0.2820 -0.0315
  849PW      WM 2547   0.647   4.996   0.475 -0.1723 -0.1941 -0.4610
  850PW       W 2548   0.587   2.823   2.474 -0.3983  0.4870  0.1340
  850PW      WP 2549   0.464   2.761   2.447 -0.1691  0.0187  0.0672
  850PW      WM 2550   0.647   2.783   2.354 -0.3064  0.4151  0.2024
  851PW       W 2551   3.686   6.148   4.342  0.2437 -0.0451 -0.0194
  851PW      WP 2552   3.563   6.089   4.375 -0.1286  0.7605  0.3030
  851PW      WM 2553   3.792   6.102   4.263  0.3503  0.4461 -0.1966
  852PW       W 2554   4.023   2.507   0.823 -0.0928  0.0163  0.0958
  852PW      WP 2555   3.988   2.601   0.725 -0.0437 -0.1764 -0.1171
  852PW      WM 2556   3.890   2.464   0.814 -0.0839  0.0226 -0.4554
  853PW       W 2557   1.129   3.281   0.468  0.3315  0.0014  0.0203
  853PW      WP 2558   1.123   3.418   0.444 -0.0810  0.0240  0.1675
  853PW      WM 2559   1.190   3.336   0.582 -0.0924  0.1165  0.2122
  854PW       W 2560   2.284   5.708   0.017  0.2632  0.3292  0.3778
  854PW      WP 2561   2.412   5.662  -0.014  0.1866  0.4412 -0.2190
  854PW      WM 2562   2.241   5.661   0.142  0.0207 -0.0923  0.1576
  855PW       W 2563   4.507   0.158   4.672  0.0799 -0.2841 -0.0583
  855PW      WP 2564   4.403   0.096   4.743 -0.0956 -0.2356 -0.2633
  855PW      WM 2565   4.589   0.047   4.647  0.7402  0.2076 -0.3873
  856PW       W 2566   1.104   0.172   2.698 -0.3940  0.0402 -0.2221
  856PW      WP 2567   1.111   0.279   2.788 -0.1669 -0.1663  0.0201
  856PW      WM 2568   1.055   0.118   2.817 -0.0700 -0.0720 -0.1315
  857PW       W 2569   2.041   4.311   1.060  0.1892  0.2053 -0.5466
  857PW      WP 2570   1.944   4.396   1.115  0.4040  0.1714 -0.0574
  857PW      WM 2571   1.946   4.307   0.957  0.4740 -0.5164 -0.8432
  858PW       W 2572   0.827   0.491   0.300  0.2479 -0.4540  0.0351
  858PW      WP 2573   0.738   0.432   0.391 -0.1622  0.3495  0.2552
  858PW      WM 2574   0.778   0.621   0.320  0.5215 -0.2624 -0.3921
  859PW       W 2575   0.926   1.339   0.730 -0.1879  0.1039  0.1640
  859PW      WP 2576   0.796   1.326   0.679 -0.1706  0.0833  0.1245
  859PW      WM 2577   0.943   1.260   0.844 -0.3058 -0.3015 -0.0790
  860PW       W 2578   0.029   2.766   2.413  0.1918  0.5328  0.2612
  860PW      WP 2579   0.018   2.662   2.506  0.0776  0.5264  0.2417
  860PW      WM 2580   0.085   2.879   2.352 -0.1841  0.7756  0.3354
  861PW       W 2581   1.990   3.452   3.971  0.5694  0.0942 -0.5817
  861PW      WP 2582   1.945   3.572   3.914 -0.0693  0.0651 -0.2311
  861PW      WM 2583   2.032   3.321   3.943  0.2253 -0.1205 -0.1946
  862PW       W 2584   5.214   0.648   3.260 -0.0879 -0.2167 -0.5612
  862PW      WP 2585   5.102   0.590   3.321  0.2028 -0.0866  0.2180
  862PW      WM 2586   5.278   0.560   3.349  0.0763  0.0779 -0.3670
  863PW       W 2587   1.130   6.914   1.065  0.1104 -0.3334 -0.6024
  863PW      WP 2588   1.194   6.951   0.946  0.2493  0.2225 -0.3840
  863PW      WM 2589   1.033   6.997   1.121  0.2550 -0.3648 -0.2814
  864PW       W 2590   2.570   4.883   1.262  0.0720  0.2521  0.0378
  864PW      WP 2591   2.676   4.920   1.178 -0.0753  0.4158 -0.0842
  864PW      WM 2592   2.607   4.777   1.345 -0.4850  0.0341  0.0475
  865PW       W 2593   2.838   3.141   2.855  0.0416 -0.5016  0.1437
  865PW      WP 2594   2.713   3.089   2.892 -0.6409  0.6524 -0.0417
  865PW      WM 2595   2.967   3.145   2.909  0.0470 -0.0063  0.1417
  866PW       W 2596   4.339   1.401   1.252  0.0728  0.6112  0.1480
  866PW      WP 2597   4.435   1.409   1.354  0.3023 -0.0632  0.0399
  866PW      WM 2598   4.227   1.444   1.323 -0.2077  0.0082  0.1352
  867PW       W 2599   3.918   3.779   1.036  0.0764  0.2199 -0.1706
  867PW      WP 2600   3.929   3.871   1.141 -0.0288  0.1693 -0.1129
  867PW      WM 2601   3.986   3.695   1.125  0.1052  0.2335 -0.1797
  868PW       W 2602   0.525   1.768   2.810  0.2032  0.1213 -0.0489
  868PW      WP 2603   0.470   1.642   2.785  0.7309 -0.1896  0.2053
  868PW      WM 2604   0.399   1.828   2.829  0.0599  0.0957 -0.6718
  869PW       W 2605   1.602   5.019   1.514 -0.1792 -0.0763  0.0902
  869PW      WP 2606   1.644   5.013   1.380  0.1769  0.2799  0.1655
  869PW      WM 2607   1.637   5.129   1.593  0.5586  0.0809 -0.3505
  870PW       W 2608   4.411   6.037   0.873  0.0087 -0.0991  0.6212
  870PW      WP 2609   4.487   6.153   0.851 -0.1216 -0.1108 -0.1815
  870PW      WM 2610   4.310   5.954   0.824  0.4993 -0.4261  0.0154
  871PW       W 2611   3.527   1.665   1.297  0.0545  0.0929  0.1451
  871PW      WP 2612   3.573   1.657   1.165 -0.2967 -0.3706  0.0242
  871PW      WM 2613   3.613   1.691   1.404  0.0796 -0.0651  0.1660
  872PW       W 2614   3.365   4.358   0.506  0.1358 -0.4368  0.5080
  872PW      WP 2615   3.239   4.354   0.567 -0.0355 -0.1635  0.2011
  872PW      WM 2616   3.449   4.307   0.406  0.1026  0.3271  0.0034
  873PW       W 2617   4.106   7.721   4.061 -0.0491 -0.2893  0.0659
  873PW      WP 2618   4.241   7.711   4.094 -0.0586 -0.1530  0.1554
  873PW      WM 2619   4.096   7.738   4.200  0.6522 -0.0686  0.1268
  874PW       W 2620   5.143   0.916   4.675 -0.2393 -0.6908 -0.3112
  874PW      WP 2621   5.252   0.851   4.733 -0.0879 -0.0948  0.1740
  874PW      WM 2622   5.068   1.026   4.634 -0.3705 -0.6093  0.0994
  875PW       W 2623   1.461   5.691   3.615  0.0648 -0.3165 -0.2586
  875PW      WP 2624   1.569   5.780   3.605  0.0915 -0.3707 -0.5674
  875PW      WM 2625   1.427   5.581   3.695 -0.2230 -0.2448 -0.2705
  876PW       W 2626   3.804   2.201   4.366 -0.2205  0.2354  0.1009
  876PW      WP 2627   3.733   2.321   4.375 -0.5201  0.1670 -0.6528
  876PW      WM 2628   3.719   2.093   4.343  0.5724 -0.4318 -0.1833
  877PW       W 2629   0.086   7.281   3.327  0.2259 -0.1021  0.0847
  877PW      WP 2630   0.149   7.164   3.372  0.4334 -0.3650 -0.7153
  877PW      WM 2631  -0.004   7.174   3.338  0.2952 -0.1534  0.1744
  878PW       W 2632   1.968   2.143   0.001 -0.2604  0.1477  0.0363
  878PW      WP 2633   2.038   2.254   0.051  0.5238 -0.1090 -0.3286
  878PW      WM 2634   1.960   2.003  -0.008  0.2835  0.0912  0.1353
  879PW       W 2635   1.989   3.478   3.478 -0.1051  0.2064  0.0684
  879PW      WP 2636   2.026   3.585   3.561  0.8576  0.1565 -0.1780
  879PW      WM 2637   1.858   3.521   3.503 -0.1093  0.1570  0.1387
  880PW       W 2638   3.611   2.848   3.385 -0.0832  0.6254 -0.0447
  880PW      WP 2639   3.490   2.885   3.444 -0.1720  0.0672  0.1794
  880PW      WM 2640   3.598   2.752   3.285  0.8039  0.1248  0.2082
  881PW       W 2641   0.237   2.418   2.645 -0.6080 -0.3641  0.2136
  881PW      WP 2642   0.214   2.336   2.534  0.0821 -0.0214 -0.2612
  881PW      WM 2643   0.170   2.494   2.548 -0.3367 -0.4027 -0.0176
  882PW       W 2644   2.030   0.155   3.755  0.4317  0.0818 -0.2493
  882PW      WP 2645   1.994   0.290   3.765 -0.3623 -0.0992  0.1497
  882PW      WM 2646   2.052   0.159   3.894 -0.8132 -0.1182  0.0717
  883PW       W 2647   1.526   1.323   1.199 -0.1693  0.2263 -0.3964
  883PW      WP 2648   1.461   1.199   1.201  0.3059 -0.0639  0.2118
  883PW      WM 2649   1.582   1.428   1.273 -0.0783  0.0282 -0.1736
  884PW       W 2650   4.108   2.959   0.148  0.4646  0.3794 -0.0742
  884PW      WP 2651   4.203   2.888   0.223 -0.4143 -0.7571  0.2519
  884PW      WM 2652   4.058   2.909   0.269  0.2010 -0.0619 -0.3355
  885PW       W 2653   3.662   6.521   2.082 -0.0776 -0.1447 -0.1688
  885PW      WP 2654   3.606   6.643   2.121  0.1473 -0.0413 -0.1552
  885PW      WM 2655   3.657   6.525   2.222 -0.7897  0.3919 -0.1500
  886PW       W 2656   5.078   1.483   2.031  0.0988 -0.0968 -0.2697
  886PW      WP 2657   5.090   1.345   2.007 -0.6003 -0.3112  0.2725
  886PW      WM 2658   4.966   1.547   2.085  0.5098 -0.0030  0.6618
  887PW       W 2659   1.241   7.450   1.262 -0.5000  0.1008  0.2456
  887PW      WP 2660   1.178   7.325   1.268  0.1690 -0.2758  0.3101
  887PW      WM 2661   1.355   7.435   1.341  0.0541 -0.4821 -0.5105
  888PW       W 2662   2.389   3.985   1.479 -0.1694 -0.1084  0.0348
  888PW      WP 2663   2.271   3.952   1.546 -0.0667 -0.5881  0.0161
  888PW      WM 2664   2.467   4.050   1.575 -0.1267  0.3279 -0.2653
  889PW       W 2665   4.788   1.541   0.276  0.2091 -0.3080  0.0216
  889PW      WP 2666   4.750   1.577   0.146 -0.2275  0.0746  0.2256
  889PW      WM 2667   4.705   1.431   0.251 -0.5287  0.2453 -0.3957
  890PW       W 2668   1.600   7.022   1.172 -0.0448  0.2078  0.0015
  890PW      WP 2669   1.682   7.078   1.271 -0.3921  0.4038  0.1988
  890PW      WM 2670   1.672   6.933   1.091 -0.1945  0.5855 -0.6175
  891PW       W 2671   0.110   7.294   2.768  0.3328  0.1736  0.3814
  891PW      WP 2672   0.071   7.191   2.855  0.4172  0.1608  0.4054
  891PW      WM 2673   0.195   7.254   2.664 -0.0577 -0.0531  0.1239
  892PW       W 2674   0.764   2.750   3.893  0.1050  0.0136  0.0616
  892PW      WP 2675   0.877   2.718   3.969  0.1852 -0.0307 -0.0713
  892PW      WM 2676   0.630   2.725   3.865  0.0689 -0.1338  0.3337
  893PW       W 2677   0.502   0.654   4.325 -0.0307 -0.0536 -0.3142
  893PW      WP 2678   0.497   0.705   4.195 -0.3750  0.1179 -0.2444
  893PW      WM 2679   0.404   0.744   4.283 -0.3526 -0.3425 -0.2286
  894PW       W 2680   2.073   3.197   2.250  0.2218 -0.0176 -0.3269
  894PW      WP 2681   2.062   3.264   2.372 -0.1882 -0.2916 -0.1918
  894PW      WM 2682   2.071   3.236   2.115  0.5086 -0.1989 -0.3936
  895PW       W 2683   2.281   4.676   2.933  0.3881 -0.5081  0.1189
  895PW      WP 2684   2.319   4.640   2.804 -0.0860  0.1363 -0.2632
  895PW      WM 2685   2.340   4.731   3.048 -0.1018  0.0029  0.1739
  896PW       W 2686   1.361   6.821   1.928  0.2050 -0.0193 -0.1883
  896PW      WP 2687   1.492   6.788   1.964  0.1250 -0.0040  0.1545
  896PW      WM 2688   1.270   6.889   2.011 -0.1034 -0.2503 -0.3168
  897PW       W 2689   3.995   1.775   4.185 -0.0450 -0.0960 -0.0577
  897PW      WP 2690   4.015   1.640   4.217 -0.4018 -0.2367 -0.3554
  897PW      WM 2691   3.951   1.695   4.079 -0.0512  0.1962 -0.2877
  898PW       W 2692   1.593   2.565   3.676 -0.0277  0.4494  0.1250
  898PW      WP 2693   1.652   2.691   3.659  0.2650  0.2762 -0.3933
  898PW      WM 2694   1.468   2.566   3.614 -0.1371 -0.6800  0.1148
  899PW       W 2695   0.591   0.765   2.823  0.0776 -0.2307 -0.0536
  899PW      WP 2696   0.536   0.713   2.705 -0.1578  0.4067 -0.2709
  899PW      WM 2697   0.571   0.659   2.912  0.0052 -0.1193  0.0653
  900PW       W 2698   1.135   2.871   2.482 -0.2439  0.3515 -0.1429
  900PW      WP 2699   1.031   2.783   2.451 -0.0531  0.0816 -0.0600
  900PW      WM 2700   1.064   2.960   2.564 -0.3368  0.2766 -0.1409
  901PW       W 2701   4.405   6.840   3.673 -0.0451 -0.1825 -0.3224
  901PW      WP 2702   4.422   6.907   3.551 -0.4831 -0.2986 -0.4653
  901PW      WM 2703   4.276   6.885   3.704 -0.0101 -0.1131 -0.2747
  902PW       W 2704   1.770   7.184   4.195  0.1971 -0.3073 -0.0987
  902PW      WP 2705   1.778   7.315   4.146  0.2570 -0.1694  0.2490
  902PW      WM 2706   1.809   7.057   4.153 -0.1112 -0.3259 -0.3745
  903PW       W 2707   2.529   3.350   3.308  0.6864 -0.2529 -0.3184
  903PW      WP 2708   2.588   3.459   3.243  0.5788  0.3353  0.4276
  903PW      WM 2709   2.468   3.224   3.311  0.4192 -0.1302 -0.0510
  904PW       W 2710   0.712   4.761   4.234  0.0819 -0.1211  0.2328
  904PW      WP 2711   0.689   4.895   4.203 -0.1753 -0.1142  0.4243
  904PW      WM 2712   0.683   4.633   4.184 -0.0491  0.1008 -0.3376
  905PW       W 2713   4.057   5.404   3.757 -0.2372  0.1888 -0.1927
  905PW      WP 2714   3.932   5.468   3.749 -0.4059 -0.0635  0.1344
  905PW      WM 2715   4.059   5.349   3.886 -0.0028  0.4326 -0.0820
  906PW       W 2716   1.683   5.185   0.984 -0.2667 -0.0612  0.2579
  906PW      WP 2717   1.808   5.163   0.925 -0.3676 -0.1386  0.0612
  906PW      WM 2718   1.733   5.185   1.114 -0.4771  0.0621  0.3442
  907PW       W 2719   1.237   7.972   4.784  0.3547  0.0572 -0.1631
  907PW      WP 2720   1.161   7.882   4.860 -0.0235  0.3563 -0.1541
  907PW      WM 2721   1.160   8.060   4.862 -0.1526 -0.5312  0.0949
  908PW       W 2722   4.329   3.512   3.807  0.2112 -0.2799 -0.0723
  908PW      WP 2723   4.337   3.616   3.900 -0.1788  0.3189 -0.6193
  908PW      WM 2724   4.192   3.515   3.777  0.1346  0.1156  0.2218
  909PW       W 2725   0.340   3.635   0.785 -0.4377 -0.0119  0.1693
  909PW      WP 2726   0.375   3.712   0.673 -0.5218  0.0746  0.2003
  909PW      WM 2727   0.222   3.565   0.758 -0.3161 -0.0725 -0.2853
  910PW       W 2728   5.132   5.309   1.892 -0.2262 -0.0491  0.0939
  910PW      WP 2729   5.027   5.289   1.983 -0.5977 -0.2772 -0.3430
  910PW      WM 2730   5.186   5.432   1.854  0.4051 -0.3982 -0.3212
  911PW       W 2731   1.131   6.453   4.584 -0.4992  0.0483  0.1188
  911PW      WP 2732   1.110   6.563   4.499 -0.1561 -0.1813 -0.3044
  911PW      WM 2733   1.110   6.331   4.649  0.2178 -0.4079 -0.3519
  912PW       W 2734   4.798   7.142   1.150  0.0173  0.1291  0.0625
  912PW      WP 2735   4.703   7.054   1.203 -0.0634  0.0660 -0.1781
  912PW      WM 2736   4.774   7.056   1.042  0.0329  0.2406 -0.0315
  913PW       W 2737   2.479   1.844   0.031  0.1131 -0.1008 -0.3980
  913PW      WP 2738   2.548   1.953   0.085 -0.4151  0.0956 -0.0312
  913PW      WM 2739   2.584   1.793   0.108 -0.1990  0.0003  0.1411
  914PW       W 2740   0.917   0.403   1.724  0.4274 -0.3224  0.1941
  914PW      WP 2741   0.791   0.461   1.741  0.1693 -0.9147  0.7021
  914PW      WM 2742   1.032   0.476   1.693  0.4379 -0.2198  0.4450
  915PW       W 2743   3.758   3.331   0.321  0.0024 -0.2013  0.1057
  915PW      WP 2744   3.887   3.378   0.350  0.0874 -0.1438 -0.3042
  915PW      WM 2745   3.819   3.315   0.446  0.2293  0.0726  0.0405
  916PW       W 2746   3.177   6.834   3.954 -0.2966 -0.4110 -0.0590
  916PW      WP 2747   3.284   6.924   3.942 -0.0550 -0.6122  0.3535
  916PW      WM 2748   3.283   6.776   4.025  0.1752  0.4115  0.0475
  917PW       W 2749   2.691   0.303   2.267 -0.1808  0.3339  0.0681
  917PW      WP 2750   2.689   0.171   2.221  0.1532  0.4501 -0.3517
  917PW      WM 2751   2.786   0.326   2.367 -0.1735 -0.0086  0.1489
  918PW       W 2752   1.175   6.795   3.990 -0.6084 -0.0354 -0.2240
  918PW      WP 2753   1.184   6.935   3.981 -0.0414  0.0155  0.4021
  918PW      WM 2754   1.038   6.766   3.999 -0.5948 -0.0150  0.2333
  919PW       W 2755   2.575   3.858   4.567  0.3104  0.2744  0.1316
  919PW      WP 2756   2.661   3.943   4.496  0.3287  0.0444 -0.1417
  919PW      WM 2757   2.485   3.954   4.616 -0.1215  0.0416 -0.1454
  920PW       W 2758   0.178   4.688   0.516  0.4056  0.4995  0.3625
  920PW      WP 2759   0.063   4.736   0.580  0.3728  0.8360  0.0824
  920PW      WM 2760   0.276   4.651   0.608  0.3673 -0.2421  0.1689
  921PW       W 2761   3.747   7.859   3.707 -0.3404 -0.1453 -0.6001
  921PW      WP 2762   3.620   7.850   3.648 -0.7320 -0.0791  0.1272
  921PW      WM 2763   3.744   7.719   3.704  0.0608 -0.1913 -0.1319
  922PW       W 2764   0.447   3.619   4.817 -0.1596 -0.3505  0.1706
  922PW      WP 2765   0.425   3.753   4.784  0.3212 -0.1357  0.5983
  922PW      WM 2766   0.583   3.587   4.820 -0.0159  0.1424 -0.0379
  923PW       W 2767   1.547   2.539   0.984  0.1153 -0.0988  0.1278
  923PW      WP 2768   1.479   2.427   1.033  0.2898 -0.1462  0.2709
  923PW      WM 2769   1.684   2.563   0.976  0.0493  0.3951  0.1540
  924PW       W 2770   4.547   5.205   4.197  0.3559  0.4499 -0.2294
  924PW      WP 2771   4.505   5.233   4.328 -0.0963 -0.4089 -0.1161
  924PW      WM 2772   4.606   5.191   4.323 -0.0628  0.1459 -0.0439
  925PW       W 2773   4.226   5.812   2.223 -0.3428  0.3109 -0.2132
  925PW      WP 2774   4.252   5.742   2.104 -0.0740 -0.3265  0.1630
  925PW      WM 2775   4.357   5.850   2.256 -0.2423  0.2291 -0.4861
  926PW       W 2776   1.158   7.576   0.430  0.3329 -0.0472 -0.3960
  926PW      WP 2777   1.058   7.596   0.526  0.7842  0.3491  0.0560
  926PW      WM 2778   1.178   7.522   0.303 -0.1635 -0.1377 -0.4535
  927PW       W 2779   3.087   2.302   1.651 -0.1566 -0.0140  0.1884
  927PW      WP 2780   3.146   2.175   1.663 -0.2458 -0.1596 -0.5071
  927PW      WM 2781   3.207   2.363   1.691 -0.1541 -0.0465  0.2313
  928PW       W 2782   1.568   6.000   0.300 -0.0914 -0.0378 -0.4328
  928PW      WP 2783   1.569   5.865   0.264  0.0366 -0.1449 -0.0755
  928PW      WM 2784   1.630   5.875   0.290  0.5934  0.2203 -0.0619
  929PW       W 2785   0.884   5.626   2.869 -0.1658 -0.3913 -0.1958
  929PW      WP 2786   0.863   5.545   2.756  0.5159  0.0408 -0.7172
  929PW      WM 2787   1.023   5.637   2.881 -0.1352  0.0836 -0.6206
  930PW       W 2788   2.974   3.042   1.043  0.1863 -0.2837 -0.1635
  930PW      WP 2789   3.010   2.954   1.145  0.1604 -0.3983 -0.2503
  930PW      WM 2790   2.919   3.111   1.151 -0.1610 -0.0544 -0.4629
  931PW       W 2791   2.079   8.113   2.504 -0.6995  0.0114 -0.1744
  931PW      WP 2792   2.019   8.240   2.503 -0.3163  0.2102 -0.4716
  931PW      WM 2793   2.030   7.983   2.521 -0.2158 -0.1552  0.1700
  932PW       W 2794   1.477   6.741   3.512 -0.1105  0.2087  0.0439
  932PW      WP 2795   1.615   6.719   3.517 -0.1137 -0.3792 -0.7229
  932PW      WM 2796   1.388   6.633   3.514 -0.0006  0.0140 -0.8918
  933PW       W 2797   1.435   7.239   3.768  0.2672 -0.0835  0.3331
  933PW      WP 2798   1.465   7.268   3.635  0.7424 -0.0027  0.4389
  933PW      WM 2799   1.462   7.107   3.728 -0.0887 -0.2096  0.4697
  934PW       W 2800   0.491   5.177   1.716  0.3491  0.5293  0.1185
  934PW      WP 2801   0.530   5.119   1.595  0.1341  0.0125  0.2733
  934PW      WM 2802   0.429   5.164   1.841  0.0149 -0.1061 -0.0710
  935PW       W 2803   1.273   7.730   3.882 -0.2742  0.1721  0.0144
  935PW      WP 2804   1.223   7.722   4.012  0.0951  0.3368  0.1831
  935PW      WM 2805   1.394   7.801   3.882 -0.0958 -0.1048  0.2648
  936PW       W 2806   2.528   3.929   0.580  0.1302  0.0558 -0.1450
  936PW      WP 2807   2.630   3.862   0.649  0.1725  0.0949 -0.1701
  936PW      WM 2808   2.389   3.946   0.567  0.0548 -0.0183  0.3424
  937PW       W 2809   0.367   3.395   1.689 -0.0936 -0.1405  0.2720
  937PW      WP 2810   0.286   3.477   1.609 -0.0363 -0.5125 -0.2124
  937PW      WM 2811   0.277   3.470   1.766 -0.1595  0.3879 -0.2473
  938PW       W 2812   3.235   0.857   3.457  0.4588  0.2130  0.1768
  938PW      WP 2813   3.325   0.926   3.374  0.2444  0.3412  0.0424
  938PW      WM 2814   3.196   0.728   3.419  0.3363  0.2720  0.0969
  939PW       W 2815   4.115   0.826   1.724 -0.0758  0.1045  0.1470
  939PW      WP 2816   4.047   0.886   1.617 -0.1460 -0.2247 -0.0042
  939PW      WM 2817   4.250   0.862   1.719 -0.0313 -0.0740 -0.1334
  940PW       W 2818   2.427   0.300   3.996 -0.2049 -0.1367  0.1402
  940PW      WP 2819   2.465   0.433   3.977  0.0421 -0.2557 -0.3578
  940PW      WM 2820   2.487   0.231   4.101  0.0075  0.1279  0.2028
  941PW       W 2821   4.380   3.831   0.307  0.2093  0.2392  0.0516
  941PW      WP 2822   4.386   3.971   0.310 -0.3188  0.2944 -0.2343
  941PW      WM 2823   4.271   3.815   0.221  0.1767  0.4728  0.0430
  942PW       W 2824   0.808   2.361   0.586  0.0212  0.1638  0.0454
  942PW      WP 2825   0.848   2.227   0.595 -0.2157  0.0621 -0.2441
  942PW      WM 2826   0.752   2.457   0.671 -0.0546  0.2445 -0.0919
  943PW       W 2827   1.463   0.508   2.496  0.2801 -0.2079 -0.1484
  943PW      WP 2828   1.438   0.626   2.567 -0.5056  0.0911 -0.7723
  943PW      WM 2829   1.525   0.508   2.621 -0.0222  0.4799  0.0499
  944PW       W 2830   0.100   3.602   2.017 -0.1360 -0.6679 -0.2872
  944PW      WP 2831   0.178   3.490   1.988  0.6812 -0.3369  0.2711
  944PW      WM 2832   0.110   3.532   2.138 -0.4317  0.2990  0.4262
  945PW       W 2833   4.193   1.234   2.292  0.6933 -0.2200  0.5119
  945PW      WP 2834   4.195   1.374   2.292  0.0169 -0.1687  0.1900
  945PW      WM 2835   4.111   1.271   2.400  0.4484  0.0357  0.2554
  946PW       W 2836   4.020   3.101   3.682  0.0852 -0.0980  0.1279
  946PW      WP 2837   3.937   3.158   3.585 -0.0791 -0.2671  0.1637
  946PW      WM 2838   4.157   3.132   3.692  0.0792 -0.0386  0.0419
  947PW       W 2839   2.714   3.605   4.145  0.2139  0.2341  0.0659
  947PW      WP 2840   2.809   3.633   4.244  0.4822 -0.2588 -0.0162
  947PW      WM 2841   2.642   3.713   4.095  0.1021  0.1897  0.1272
  948PW       W 2842   0.061   7.833   4.765 -0.5463 -0.2248 -0.2950
  948PW      WP 2843   0.137   7.833   4.882 -0.4095  0.1790 -0.3673
  948PW      WM 2844   0.040   7.961   4.714 -0.1419 -0.0672 -0.1088
  949PW       W 2845   3.784   4.476   0.336 -0.2815  0.1486  0.0048
  949PW      WP 2846   3.678   4.551   0.389 -0.2517 -0.0125  0.3158
  949PW      WM 2847   3.869   4.499   0.445 -0.1123 -0.1139 -0.0633
  950PW       W 2848   1.256   0.167   1.310  0.0063  0.2514  0.1976
  950PW      WP 2849   1.389   0.196   1.341  0.1166  0.0761 -0.0710
  950PW      WM 2850   1.170   0.095   1.394  0.4103  0.0881  0.5036
  951PW       W 2851   3.576   3.283   1.212  0.4242 -0.1582 -0.1703
  951PW      WP 2852   3.583   3.238   1.344 -0.2366 -0.0613 -0.0665
  951PW      WM 2853   3.503   3.164   1.222  0.0450  0.0610 -0.1491
  952PW       W 2854   0.683   6.252   4.553  0.1446 -0.1588  0.0839
  952PW      WP 2855   0.685   6.141   4.469  0.1172 -0.0275 -0.0949
  952PW      WM 2856   0.658   6.197   4.680  0.1592 -0.0106  0.1532
  953PW       W 2857   4.732   1.775   4.713 -0.0674 -0.2977  0.0822
  953PW      WP 2858   4.596   1.806   4.724  0.0299  0.1573  0.2219
  953PW      WM 2859   4.774   1.719   4.835 -0.3657 -0.4163  0.1401
  954PW       W 2860   3.769   4.455   1.416  0.0124  0.2431  0.1709
  954PW      WP 2861   3.676   4.539   1.479 -0.2620  0.5303 -0.5201
  954PW      WM 2862   3.860   4.414   1.514  0.1684 -0.3356 -0.1653
  955PW       W 2863   0.592   3.215   0.211 -0.4670  0.0117 -0.0826
  955PW      WP 2864   0.582   3.190   0.348  0.3295 -0.2194 -0.0161
  955PW      WM 2865   0.582   3.143   0.091 -0.4756  0.0775 -0.1219
  956PW       W 2866   0.735   4.915   2.129 -0.1178  0.0341 -0.0866
  956PW      WP 2867   0.612   4.850   2.108 -0.0059 -0.1222 -0.2891
  956PW      WM 2868   0.775   5.010   2.035 -0.1348  0.1758  0.0457
  957PW       W 2869   2.646   6.653   1.765 -0.3143  0.0940  0.3762
  957PW      WP 2870   2.611   6.517   1.772  0.6072 -0.2161  0.2526
  957PW      WM 2871   2.605   6.786   1.780 -0.3149  0.0661  0.7285
  958PW       W 2872   4.378   5.753   1.337  0.1224  0.1178  0.1262
  958PW      WP 2873   4.518   5.748   1.341  0.2182  0.0577 -0.8748
  958PW      WM 2874   4.359   5.703   1.467 -0.0301  0.0264  0.0709
  959PW       W 2875   5.181   1.271   0.701  0.3705 -0.1115  0.1116
  959PW      WP 2876   5.082   1.219   0.616 -0.1729  0.2966  0.4366
  959PW      WM 2877   5.099   1.289   0.812  0.0967  0.3841 -0.1362
  960PW       W 2878   4.638   4.636   4.237  0.0493  0.0092  0.2476
  960PW      WP 2879   4.717   4.702   4.332 -0.0287 -0.0361  0.3468
  960PW      WM 2880   4.514   4.690   4.271  0.1564  0.5156 -0.0610
  961PW       W 2881   2.288   4.505   1.488 -0.1690  0.1889  0.1790
  961PW      WP 2882   2.355   4.615   1.434 -0.1629 -0.0405 -0.3336
  961PW      WM 2883   2.195   4.547   1.393 -0.0115 -0.1350 -0.1416
  962PW       W 2884   4.538   0.133   2.914 -0.0234 -0.2178 -0.1549
  962PW      WP 2885   4.569   0.030   3.004 -0.0387  0.2944  0.5113
  962PW      WM 2886   4.418   0.068   2.882  0.1266 -0.5745 -0.0516
  963PW       W 2887   2.333   4.217   3.742  0.0956  0.2098  0.1480
  963PW      WP 2888   2.361   4.206   3.879 -0.0733 -0.5778  0.1697
  963PW      WM 2889   2.220   4.136   3.761 -0.1173  0.5228  0.3197
  964PW       W 2890   2.851   2.630   4.411  0.3800  0.1721  0.6820
  964PW      WP 2891   2.942   2.527   4.383 -0.4209 -0.4442 -0.4257
  964PW      WM 2892   2.833   2.726   4.310  0.0716 -0.4423  0.0742
  965PW       W 2893   1.303   3.719   4.713 -0.2859 -0.2661 -0.1272
  965PW      WP 2894   1.247   3.832   4.773  0.0372  0.2064 -0.6177
  965PW      WM 2895   1.195   3.741   4.628 -0.0265 -0.0724 -0.4309
  966PW       W 2896   1.245   1.031   0.304  0.1337  0.0622 -0.2037
  966PW      WP 2897   1.355   0.990   0.228  0.0265  0.0498 -0.3562
  966PW      WM 2898   1.369   1.091   0.328  0.0000  0.4088 -0.3189
  967PW       W 2899   2.410   1.215   1.799  0.0360 -0.0535 -0.1369
  967PW      WP 2900   2.376   1.160   1.924  0.2823  0.1787  0.0427
  967PW      WM 2901   2.522   1.245   1.722 -0.1277  0.1377 -0.3125
  968PW       W 2902   4.251   5.291   0.399 -0.0021  0.0240  0.0519
  968PW      WP 2903   4.256   5.385   0.504 -0.3595  0.1519 -0.0310
  968PW      WM 2904   4.272   5.172   0.330  0.2989 -0.0712  0.2846
  969PW       W 2905   1.709   5.833   2.685 -0.0747  0.2530  0.2952
  969PW      WP 2906   1.613   5.898   2.764  0.2025  0.4939  0.4549
  969PW      WM 2907   1.755   5.956   2.635 -0.0386  0.1253 -0.0072
  970PW       W 2908   0.361   1.974   2.373  0.2135  0.0267  0.1207
  970PW      WP 2909   0.361   1.973   2.233 -0.5685 -0.0086  0.0729
  970PW      WM 2910   0.298   1.921   2.487  0.1844  0.2040  0.1899
  971PW       W 2911   2.691   1.685   2.671 -0.0983 -0.0370  0.0591
  971PW      WP 2912   2.792   1.591   2.698 -0.0223  0.0425  0.0558
  971PW      WM 2913   2.799   1.748   2.734 -0.3260  0.1362  0.2990
  972PW       W 2914   4.441   5.790   2.689 -0.4131 -0.1039 -0.1238
  972PW      WP 2915   4.396   5.785   2.557  0.2661  0.1183 -0.4068
  972PW      WM 2916   4.331   5.762   2.771 -0.5934 -0.0029 -0.3209
  973PW       W 2917   0.672   5.930   0.957  0.7207 -0.3141 -0.8835
  973PW      WP 2918   0.797   5.910   1.018  0.3402 -0.0376  0.2161
  973PW      WM 2919   0.539   5.886   0.958  0.3224  0.4782  0.2071
  974PW       W 2920   5.237   8.144   0.560  0.2769 -0.0443  0.1279
  974PW      WP 2921   5.112   8.187   0.514  0.1147 -0.4966  0.0950
  974PW      WM 2922   5.314   8.173   0.447 -0.0211  0.4049  0.0144
  975PW       W 2923   4.730   3.045   1.507  0.1304 -0.3390 -0.2574
  975PW      WP 2924   4.628   3.091   1.423  0.2035 -0.3167 -0.3329
  975PW      WM 2925   4.817   2.942   1.545 -0.1567 -0.3255  0.6659
  976PW       W 2926   0.736   4.444   4.635 -0.1001 -0.3326 -0.6008
  976PW      WP 2927   0.854   4.519   4.645 -0.6903  0.7878  0.2493
  976PW      WM 2928   0.768   4.330   4.709  0.3318  0.0487 -0.1323
  977PW       W 2929   5.047   2.573   0.324 -0.2873 -0.1646 -0.2846
  977PW      WP 2930   5.116   2.478   0.400  0.0300  0.4434  0.2882
  977PW      WM 2931   4.985   2.653   0.420 -0.0709 -0.0601 -0.2252
  978PW       W 2932   4.388   3.158   1.191 -0.2156 -0.6681 -0.0328
  978PW      WP 2933   4.397   3.138   1.053 -0.0621 -0.4429 -0.0609
  978PW      WM 2934   4.488   3.096   1.267  0.1539 -0.3856 -0.2577
  979PW       W 2935   2.772   5.174   0.411 -0.2252  0.1144 -0.1125
  979PW      WP 2936   2.779   5.097   0.294 -0.1318  0.0223 -0.0480
  979PW      WM 2937   2.655   5.189   0.336 -0.3087 -0.0726 -0.0274
  980PW       W 2938   2.926   6.861   0.766 -0.1805  0.0501 -0.2215
  980PW      WP 2939   2.989   6.756   0.836 -0.2711 -0.3721 -0.7105
  980PW      WM 2940   2.892   6.996   0.761  0.1366  0.1357 -0.3021
  981PW       W 2941   4.953   4.510   0.928  0.0930  0.1717  0.6594
  981PW      WP 2942   4.939   4.623   1.008  0.0799  0.4182  0.3281
  981PW      WM 2943   4.933   4.549   0.795  0.4736 -0.5529  0.3296
  982PW       W 2944   3.515   6.998   2.149 -0.0016 -0.1623 -0.0914
  982PW      WP 2945   3.378   7.022   2.160 -0.0231 -0.3888  0.4213
  982PW      WM 2946   3.465   6.868   2.160  0.1682 -0.2088  0.2703
  983PW       W 2947   4.465   0.194   1.529 -0.2445  0.2049  0.2348
  983PW      WP 2948   4.438   0.316   1.467  0.6639  0.3171 -0.0973
  983PW      WM 2949   4.438   0.080   1.454  0.2303  0.2258 -0.0050
  984PW       W 2950   3.239   5.620   3.217  0.0260 -0.1244  0.1905
  984PW      WP 2951   3.288   5.509   3.148  0.0447  0.1775 -0.3336
  984PW      WM 2952   3.285   5.654   3.090 -0.1006 -0.4598  0.0428
  985PW       W 2953   2.941   6.348   3.820  0.4103  0.0395 -0.5151
  985PW      WP 2954   3.068   6.308   3.864  0.1651 -0.2408  0.0340
  985PW      WM 2955   2.867   6.375   3.704  0.1787 -0.3318 -0.4703
  986PW       W 2956   0.307   3.717   3.086  0.6438  0.1657  0.1248
  986PW      WP 2957   0.354   3.678   2.960 -0.1973 -0.6471 -0.0449
  986PW      WM 2958   0.229   3.725   3.202 -0.1611  0.2637 -0.3469
  987PW       W 2959   1.123   2.014   3.926 -0.0544 -0.2439  0.2994
  987PW      WP 2960   1.238   2.011   4.006  0.0987 -0.2838  0.0884
  987PW      WM 2961   1.005   2.082   3.893 -0.1095 -0.1900  0.5809
  988PW       W 2962   1.399   5.437   1.799 -0.3457 -0.3004  0.1101
  988PW      WP 2963   1.502   5.363   1.859  0.1142  0.2176  0.0400
  988PW      WM 2964   1.291   5.515   1.840 -0.2563  0.1512 -0.3971
  989PW       W 2965   0.480   4.240   1.213 -0.1115  0.2688  0.1814
  989PW      WP 2966   0.561   4.341   1.268 -0.1665  0.3101  0.1873
  989PW      WM 2967   0.342   4.264   1.217 -0.2635 -0.3532 -0.1057
  990PW       W 2968   0.841   6.767   4.361  0.3056  0.1767 -0.1137
  990PW      WP 2969   0.822   6.738   4.225  0.0212  0.2909 -0.1066
  990PW      WM 2970   0.953   6.709   4.421  0.3043 -0.1043 -0.3553
  991PW       W 2971   0.333   0.824   1.806  0.4516  0.0143 -0.3645
  991PW      WP 2972   0.464   0.850   1.765  0.6946  0.8553  0.5477
  991PW      WM 2973   0.338   0.902   1.923  0.4257 -0.1361 -0.2590
  992PW       W 2974   3.180   8.072   1.696  0.2100 -0.3467 -0.1357
  992PW      WP 2975   3.214   8.148   1.808 -0.2864 -0.3323  0.0291
  992PW      WM 2976   3.246   8.105   1.577 -0.0089  0.6035 -0.0736
  993PW       W 2977   4.920   2.522   3.513 -0.1229  0.2037 -0.0756
  993PW      WP 2978   4.914   2.383   3.527  0.0813  0.2284  0.4944
  993PW      WM 2979   5.024   2.611   3.486 -0.2179  0.2658 -0.2623
  994PW       W 2980   3.468   5.736   1.504 -0.1768  0.4456 -0.0608
  994PW      WP 2981   3.427   5.740   1.637 -0.0326 -0.3734  0.0620
  994PW      WM 2982   3.472   5.597   1.522 -0.0959  0.4767  0.1916
  995PW       W 2983   0.700   6.414   0.743  0.1321  0.6922 -0.0205
  995PW      WP 2984   0.749   6.348   0.856  0.0594  0.1075 -0.2882
  995PW      WM 2985   0.688   6.541   0.685  0.1322  0.5060 -0.4763
  996PW       W 2986   4.244   4.473   2.728  0.0714  0.2913 -0.2951
  996PW      WP 2987   4.375   4.460   2.778 -0.1731 -0.1008  0.3786
  996PW      WM 2988   4.227   4.569   2.829 -0.0469  0.4099 -0.4240
  997PW       W 2989   0.271   3.280   1.205  0.0101  0.1823 -0.0408
  997PW      WP 2990   0.243   3.269   1.068  0.0468  0.3207 -0.0611
  997PW      WM 2991   0.407   3.271   1.173  0.0139 -0.6912 -0.0208
  998PW       W 2992   5.130   0.341   0.376 -0.0819 -0.0032 -0.0530
  998PW      WP 2993   5.008   0.359   0.309 -0.2697  0.1696  0.3062
  998PW      WM 2994   5.124   0.446   0.468  0.0195 -0.0968  0.0635
  999PW       W 2995   4.718   1.439   3.355  0.1669 -0.2546  0.2821
  999PW      WP 2996   4.677   1.469   3.485  0.1303 -0.5046  0.3330
  999PW      WM 2997   4.764   1.532   3.261 -0.5930  0.2073  0.2832
 1000PW       W 2998   5.156   1.150   3.387  0.1442 -0.6176 -0.1489
 1000PW      WP 2999   5.248   1.128   3.490  0.0231  0.5552  0.3735
 1000PW      WM 3000   5.219   1.062   3.477 -0.0085 -0.0478  0.6212
 1001PW       W 3001   0.985   1.547   3.086 -0.0447 -0.3698  0.0394
 1001PW      WP 3002   1.050   1.498   2.971 -0.3213 -0.4035 -0.1108
 1001PW      WM 3003   0.913   1.436   3.131 -0.0921 -0.2067  0.3992
 1002PW       W 3004   2.884   6.328   0.394  0.1721 -0.0715 -0.2071
 1002PW      WP 3005   2.766   6.326   0.319  0.3194  0.1745 -0.4638
 1002PW      WM 3006   2.866   6.445   0.320  0.7214  0.3630  0.2491
 1003PW       W 3007   0.907   3.489   4.798 -0.0734 -0.5195  0.1346
 1003PW      WP 3008   0.786   3.553   4.772  0.1549  0.0123  0.2699
 1003PW      WM 3009   1.027   3.484   4.870 -0.0619  0.5961  0.3607
 1004PW       W 3010   2.410   4.404   3.288  0.3883  0.1755 -0.0527
 1004PW      WP 3011   2.403   4.452   3.157  0.0979 -0.6147 -0.3932
 1004PW      WM 3012   2.369   4.288   3.221  0.2927  0.1430  0.0567
 1005PW       W 3013   2.184   1.542   2.734  0.4775 -0.2296  0.1019
 1005PW      WP 3014   2.058   1.593   2.768  0.2785 -0.5385 -0.1056
 1005PW      WM 3015   2.154   1.405   2.731 -0.3173 -0.1050 -0.1913
 1006PW       W 3016   0.686   2.259   2.792 -0.0536  0.0791  0.2718
 1006PW      WP 3017   0.784   2.301   2.883  0.2638 -0.1243  0.0456
 1006PW      WM 3018   0.771   2.193   2.704 -0.2029  0.3342 -0.0884
 1007PW       W 3019   0.357   3.689   3.520  0.4570 -0.0467 -0.0384
 1007PW      WP 3020   0.321   3.720   3.389  0.3851  0.0671  0.0070
 1007PW      WM 3021   0.236   3.667   3.587  0.2619  0.5723 -0.1270
 1008PW       W 3022   0.835   3.804   3.178 -0.2413  0.1225  0.1816
 1008PW      WP 3023   0.907   3.907   3.238 -0.0628  0.4189 -0.4510
 1008PW      WM 3024   0.958   3.755   3.133 -0.2470  0.2376  0.0313
 1009PW       W 3025   1.072   3.243   2.168  0.3232 -0.0322  0.0668
 1009PW      WP 3026   1.090   3.212   2.303  0.6380  0.4696  0.1661
 1009PW      WM 3027   0.964   3.160   2.196  0.1992  0.1231  0.0642
 1010PW       W 3028   4.328   4.566   1.321  0.0451 -0.2985  0.2735
 1010PW      WP 3029   4.353   4.510   1.446 -0.0486  0.0134  0.4414
 1010PW      WM 3030   4.287   4.680   1.390  0.0533 -0.1077 -0.0170
 1011PW       W 3031   3.227   6.286   4.329 -0.3564  0.1668  0.0807
 1011PW      WP 3032   3.254   6.242   4.199  0.0630  0.4500  0.0521
 1011PW      WM 3033   3.346   6.256   4.397 -0.1524 -0.1184 -0.3610
 1012PW       W 3034   0.245   7.450   0.108  0.1154 -0.0800 -0.0306
 1012PW      WP 3035   0.292   7.365   0.209  0.0244  0.0620  0.1355
 1012PW      WM 3036   0.223   7.581   0.152  0.1438 -0.1544  0.2200
 1013PW       W 3037   0.940   4.021   3.926  0.2003  0.0352  0.0906
 1013PW      WP 3038   1.078   4.045   3.921  0.2041  0.2382  0.5924
 1013PW      WM 3039   0.937   4.155   3.967  0.0883  0.1186 -0.1712
 1014PW       W 3040   3.025   5.999   2.257  0.1953  0.1978  0.0004
 1014PW      WP 3041   2.958   5.902   2.181  0.1607  0.1570  0.0813
 1014PW      WM 3042   2.939   6.109   2.270 -0.2620 -0.1579  0.2875
 1015PW       W 3043   5.128   6.254   1.243 -0.2823  0.2706  0.0327
 1015PW      WP 3044   5.032   6.298   1.335  0.2523  0.4080  0.5999
 1015PW      WM 3045   5.023   6.163   1.257 -0.1074  0.0868  0.2362
 1016PW       W 3046   2.058   5.207   0.671  0.5556  0.1693  0.5425
 1016PW      WP 3047   2.084   5.337   0.628 -0.1156  0.2350  0.2038
 1016PW      WM 3048   1.998   5.243   0.792  0.1465 -0.0736  0.4358
 1017PW       W 3049   4.895   2.999   1.082  0.1114 -0.1832 -0.6311
 1017PW      WP 3050   4.973   3.114   1.064 -0.3087  0.2732  0.0425
 1017PW      WM 3051   4.968   2.912   1.164 -0.2463  0.1964  0.2027
 1018PW       W 3052   2.344   1.981   0.510 -0.3763  0.1307 -0.1219
 1018PW      WP 3053   2.213   1.955   0.468 -0.4709 -0.1219  0.2808
 1018PW      WM 3054   2.443   1.884   0.495 -0.2526  0.2147  0.1063
 1019PW       W 3055   1.969   2.034   4.351  0.1008 -0.3171  0.1244
 1019PW      WP 3056   1.941   1.898   4.331  0.5304 -0.3575 -0.4278
 1019PW      WM 3057   2.030   2.142   4.416 -0.0945 -0.3983  0.4724
 1020PW       W 3058   3.703   5.567   2.242  0.3920  0.3930  0.6260
 1020PW      WP 3059   3.719   5.694   2.184 -0.1163  0.1562 -0.2120
 1020PW      WM 3060   3.572   5.573   2.289  0.2592  0.0079  0.3532
 1021PW       W 3061   0.586   7.674   3.945 -0.0275  0.0384 -0.3000
 1021PW      WP 3062   0.610   7.782   4.032 -0.2003 -0.2076  0.0760
 1021PW      WM 3063   0.690   7.586   3.910  0.2433 -0.0090  0.4460
 1022PW       W 3064   5.070   3.289   2.362  0.3618 -0.2121 -0.3599
 1022PW      WP 3065   5.169   3.249   2.453  0.0483 -0.2060  0.0078
 1022PW      WM 3066   5.028   3.230   2.242 -0.2209 -0.5451 -0.0420
 1023PW       W 3067   1.499   1.400   2.195 -0.0446 -0.0333  0.0854
 1023PW      WP 3068   1.527   1.474   2.080 -0.0845 -0.2912 -0.0982
 1023PW      WM 3069   1.370   1.392   2.140  0.1711 -0.3626 -0.4493
 1024PW       W 3070   0.686   5.233   4.233  0.1561  0.2212  0.1362
 1024PW      WP 3071   0.650   5.186   4.107 -0.0859 -0.1322  0.3198
 1024PW      WM 3072   0.655   5.101   4.264 -0.6300  0.3217 -0.0288
 1025PW       W 3073   3.291   3.969   1.189 -0.2957  0.1881 -0.1874
 1025PW      WP 3074   3.412   3.899   1.192 -0.0969  0.4774 -0.5958
 1025PW      WM 3075   3.320   4.015   1.060 -0.0256 -0.2459 -0.3008
 1026PW       W 3076   3.402   7.866   0.232 -0.0177  0.0673 -0.5560
 1026PW      WP 3077   3.294   7.777   0.227 -0.3514  0.3778  0.0304
 1026PW      WM 3078   3.494   7.947   0.299 -0.0660  0.1586 -0.5981
 1027PW       W 3079   2.083   6.968   0.511 -0.0780  0.3614  0.4319
 1027PW      WP 3080   2.114   6.832   0.499 -0.0931  0.3838 -0.0189
 1027PW      WM 3081   2.009   7.045   0.601 -0.5235  0.0083  0.4006
 1028PW       W 3082   3.537   6.044   3.434 -0.0370 -0.2303 -0.0773
 1028PW      WP 3083   3.586   6.052   3.303 -0.2126  0.0481 -0.1334
 1028PW      WM 3084   3.422   5.969   3.460 -0.1226 -0.0966 -0.0655
 1029PW       W 3085   2.312   0.992   3.243 -0.1638  0.2317  0.2195
 1029PW      WP 3086   2.239   1.111   3.244 -0.4667  0.0560  0.2165
 1029PW      WM 3087   2.449   0.970   3.259 -0.1154  0.1024 -0.2314
 1030PW       W 3088   2.803   5.778   0.347  0.0512  0.1674 -0.8031
 1030PW      WP 3089   2.916   5.745   0.422 -0.3637 -0.2481 -0.2853
 1030PW      WM 3090   2.672   5.729   0.356  0.2209 -0.3908  0.2399
 1031PW       W 3091   3.137   5.543   3.696  0.5020 -0.0895  0.8376
 1031PW      WP 3092   3.009   5.505   3.737  0.1678 -0.2788 -0.1158
 1031PW      WM 3093   3.272   5.543   3.656  0.2868 -0.2671 -0.1475
 1032PW       W 3094   2.454  -0.038   4.320  0.0456 -0.2080 -0.1676
 1032PW      WP 3095   2.453   0.070   4.231  0.1451 -0.0776 -0.0156
 1032PW      WM 3096   2.492   0.015   4.443  0.1160  0.3214 -0.3909
 1033PW       W 3097   2.352   6.301   4.600 -0.1196  0.0837 -0.3961
 1033PW      WP 3098   2.225   6.244   4.611  0.1026 -0.4303 -0.1475
 1033PW      WM 3099   2.267   6.258   4.498 -0.5232  0.2478 -0.1508
 1034PW       W 3100   1.564   4.241   1.228  0.0887 -0.1130 -0.1079
 1034PW      WP 3101   1.523   4.369   1.189 -0.3009 -0.3482 -0.5791
 1034PW      WM 3102   1.624   4.227   1.354  0.2066  0.1763 -0.1233
 1035PW       W 3103   1.544   3.429   3.768  0.0471 -0.1609  0.0416
 1035PW      WP 3104   1.495   3.439   3.637  0.0999  0.1656  0.0392
 1035PW      WM 3105   1.478   3.321   3.829 -0.1606  0.1889  0.4952
 1036PW       W 3106   1.870   6.686   4.020 -0.0649  0.1836 -0.3210
 1036PW      WP 3107   1.916   6.809   4.070  0.0712 -0.0159  0.0878
 1036PW      WM 3108   1.981   6.604   3.997  0.1011  0.2356  0.1669
 1037PW       W 3109   4.378   1.768   3.621  0.2128 -0.1757 -0.1397
 1037PW      WP 3110   4.308   1.745   3.502 -0.4712  0.6162  0.0155
 1037PW      WM 3111   4.443   1.650   3.584 -0.0221 -0.3432 -0.0404
 1038PW       W 3112   4.307   8.100   1.143 -0.1369 -0.1595 -0.1628
 1038PW      WP 3113   4.361   8.212   1.207  0.4003 -0.2631 -0.3813
 1038PW      WM 3114   4.227   8.196   1.081 -0.3455  0.2490  0.6076
 1039PW       W 3115   1.744   2.951  -0.002  0.1839 -0.3628 -0.6339
 1039PW      WP 3116   1.783   3.085   0.012 -0.2660 -0.2394 -0.3187
 1039PW      WM 3117   1.806   2.868   0.092  0.1029 -0.2688 -0.4924
 1040PW       W 3118   2.503   0.939   4.861 -0.4975 -0.3514 -0.2022
 1040PW      WP 3119   2.522   1.076   4.842  0.8148 -0.3894 -0.0534
 1040PW      WM 3120   2.624   0.950   4.791 -0.2286  0.2760  0.2660
 1041PW       W 3121   4.529   3.286   0.156 -0.0312  0.0522  0.1666
 1041PW      WP 3122   4.654   3.246   0.206  0.0183 -0.4478 -0.2644
 1041PW      WM 3123   4.426   3.303   0.249 -0.1076 -0.4413  0.2005
 1042PW       W 3124   2.384   3.640   3.741  0.3121 -0.0071 -0.2146
 1042PW      WP 3125   2.447   3.700   3.850  0.0355  0.0121 -0.0547
 1042PW      WM 3126   2.455   3.570   3.643  0.5868 -0.5414  0.2962
 1043PW       W 3127   4.956   6.518   0.268 -0.1217 -0.1010  0.1920
 1043PW      WP 3128   4.984   6.648   0.314 -0.0206 -0.0069 -0.1106
 1043PW      WM 3129   5.092   6.508   0.297 -0.0605 -0.0508 -0.0556
 1044PW       W 3130   0.313   0.424   2.609  0.0376  0.4284 -0.0372
 1044PW      WP 3131   0.404   0.368   2.519  0.0193 -0.0005  0.1854
 1044PW      WM 3132   0.208   0.428   2.702 -0.0376 -0.1444 -0.0643
 1045PW       W 3133   3.086   2.605   0.718  0.0591  0.2128  0.2646
 1045PW      WP 3134   3.183   2.701   0.749  0.2777  0.0578  0.0924
 1045PW      WM 3135   3.144   2.662   0.604  0.1714  0.0916  0.2589
 1046PW       W 3136   0.453   2.249   4.184 -0.0932  0.5136  0.2097
 1046PW      WP 3137   0.494   2.157   4.281 -0.2382 -0.0135 -0.1808
 1046PW      WM 3138   0.581   2.300   4.211  0.3289  0.0895 -0.5991
 1047PW       W 3139   0.724   1.432   3.452 -0.1476  0.0616 -0.1462
 1047PW      WP 3140   0.795   1.369   3.350 -0.1077 -0.0855 -0.0307
 1047PW      WM 3141   0.628   1.360   3.381  0.3788 -0.2457 -0.6250
 1048PW       W 3142   0.640   4.056   2.706 -0.1429  0.1773  0.4318
 1048PW      WP 3143   0.613   4.191   2.732  0.0583  0.2768  0.1717
 1048PW      WM 3144   0.778   4.071   2.719  0.0731 -0.2469 -0.4932
 1049PW       W 3145   0.990   0.779   3.996  0.1477  0.2961  0.4844
 1049PW      WP 3146   0.945   0.710   4.110  0.0424 -0.0023  0.2768
 1049PW      WM 3147   1.090   0.855   3.935 -0.0527  0.0417 -0.2801
 1050PW       W 3148   4.473   6.400   0.469  0.4701  0.1862  0.6012
 1050PW      WP 3149   4.349   6.397   0.534  0.0770  0.5764 -0.0265
 1050PW      WM 3150   4.556   6.311   0.400  0.3653  0.3280  0.2737
 1051PW       W 3151   3.068   2.667   3.031  0.2210 -0.3274  0.0020
 1051PW      WP 3152   2.951   2.691   2.958  0.1050 -0.3930  0.1605
 1051PW      WM 3153   3.024   2.607   3.150  0.1844  0.2549  0.3237
 1052PW       W 3154   0.540   1.905   0.524 -0.0425 -0.2689 -0.1620
 1052PW      WP 3155   0.464   1.797   0.569  0.1009 -0.4273 -0.2844
 1052PW      WM 3156   0.612   1.987   0.435  0.0640 -0.1210  0.0525
 1053PW       W 3157   0.948   3.629   0.828 -0.1811 -0.1088  0.0538
 1053PW      WP 3158   0.858   3.536   0.882 -0.4377 -0.1157 -0.3410
 1053PW      WM 3159   0.991   3.707   0.935  0.5047 -0.2556 -0.0692
 1054PW       W 3160   1.552   5.003   3.699  0.0242 -0.2938 -0.1117
 1054PW      WP 3161   1.534   4.948   3.826 -0.1390  0.1014  0.0502
 1054PW      WM 3162   1.458   5.104   3.676  0.4106  0.1783  0.2014
 1055PW       W 3163   4.135   4.566  -0.009 -0.4476 -0.4297 -0.4258
 1055PW      WP 3164   4.107   4.695  -0.055  0.3598 -0.0160  0.0280
 1055PW      WM 3165   4.239   4.516   0.070 -0.0112  0.6531 -0.1257
 1056PW       W 3166   3.627   5.679   3.718  0.0042 -0.2813  0.0660
 1056PW      WP 3167   3.506   5.614   3.693  0.0108 -0.2261 -0.1336
 1056PW      WM 3168   3.731   5.636   3.634 -0.1357 -0.2395 -0.1375
 1057PW       W 3169   4.167   1.873   1.887  0.3066 -0.1451 -0.2830
 1057PW      WP 3170   4.242   1.988   1.913  0.2170 -0.1343 -0.0414
 1057PW      WM 3171   4.147   1.837   2.021 -0.2688 -0.1576 -0.3468
 1058PW       W 3172   4.255   3.092   4.123 -0.2425 -0.0634 -0.2896
 1058PW      WP 3173   4.149   3.149   4.051  0.1413  0.4960 -0.4768
 1058PW      WM 3174   4.331   3.055   4.011  0.1215  0.3751 -0.2164
 1059PW       W 3175   2.242   7.693   0.996  0.2394 -0.1496 -0.3209
 1059PW      WP 3176   2.322   7.620   1.086 -0.2203 -0.2135  0.0746
 1059PW      WM 3177   2.264   7.830   1.008 -0.2215 -0.0822  0.0016
 1060PW       W 3178   1.887   2.139   0.521 -0.3268 -0.1394  0.2426
 1060PW      WP 3179   1.820   2.126   0.399 -0.3394 -0.3856  0.2693
 1060PW      WM 3180   2.022   2.102   0.504 -0.3395 -0.0681 -0.0663
 1061PW       W 3181   0.990   3.713   2.622 -0.2153  0.3126 -0.3234
 1061PW      WP 3182   1.072   3.752   2.728 -0.2282 -0.2734 -0.0603
 1061PW      WM 3183   0.868   3.645   2.615  0.0076 -0.1130 -0.3662
 1062PW       W 3184   0.025   5.411   0.969 -0.2751  0.0553  0.3678
 1062PW      WP 3185   0.137   5.466   1.032 -0.1152  0.3356 -0.1108
 1062PW      WM 3186  -0.083   5.337   1.021 -0.2704  0.0445  0.3622
 1063PW       W 3187   4.406   2.891   2.882  0.1169 -0.1078  0.2815
 1063PW      WP 3188   4.544   2.897   2.903  0.1871 -0.0110 -0.1211
 1063PW      WM 3189   4.351   3.020   2.886  0.3783  0.1013 -0.6033
 1064PW       W 3190   0.547   4.603   0.810  0.1675 -0.1384  0.4216
 1064PW      WP 3191   0.421   4.628   0.756  0.3922  0.0113 -0.0933
 1064PW      WM 3192   0.678   4.645   0.785  0.0179  0.2329  0.1848
 1065PW       W 3193   1.174   6.497   3.092  0.2114  0.0058  0.2509
 1065PW      WP 3194   1.110   6.610   3.039  0.4332  0.0386  0.0364
 1065PW      WM 3195   1.145   6.387   3.173  0.1953  0.0209  0.2658
 1066PW       W 3196   1.807   0.504   4.534  0.1027 -0.3018  0.3172
 1066PW      WP 3197   1.895   0.470   4.637  0.3370  0.1079  0.2726
 1066PW      WM 3198   1.720   0.396   4.517  0.1082 -0.2580 -0.1015
 1067PW       W 3199   1.913   3.365   2.711  0.0424  0.1752  0.1362
 1067PW      WP 3200   1.900   3.226   2.717  0.0679  0.1235 -0.4596
 1067PW      WM 3201   1.852   3.419   2.597 -0.1979  0.2254  0.2829
 1068PW       W 3202   2.908   0.133   4.490  0.0191 -0.1259 -0.0275
 1068PW      WP 3203   3.004   0.087   4.580  0.3710  0.4590 -0.0521
 1068PW      WM 3204   2.798   0.138   4.576 -0.0782 -0.2353 -0.1406
 1069PW       W 3205   0.127   2.066   1.866 -0.0626 -0.2710 -0.5932
 1069PW      WP 3206   0.195   1.948   1.835  0.6154 -0.0961 -0.0251
 1069PW      WM 3207   0.154   2.201   1.893  0.0603 -0.3369 -0.3521
 1070PW       W 3208   4.930   3.007   2.793  0.0683 -0.0179 -0.0302
 1070PW      WP 3209   4.850   3.118   2.821 -0.0219 -0.0634 -0.1015
 1070PW      WM 3210   4.852   2.939   2.699  0.1761 -0.1758 -0.0088
 1071PW       W 3211   1.511   3.555   0.679 -0.2008  0.4341 -0.0268
 1071PW      WP 3212   1.588   3.488   0.775 -0.0542  0.2695 -0.2523
 1071PW      WM 3213   1.532   3.598   0.548  0.1087 -0.8567 -0.5547
 1072PW       W 3214   3.226   3.076   1.576  0.1415 -0.2015 -0.0704
 1072PW      WP 3215   3.243   3.021   1.703 -0.1417  0.0977  0.1137
 1072PW      WM 3216   3.110   3.000   1.561 -0.1316  0.1305  0.1911
 1073PW       W 3217   0.042   3.107   0.829  0.1221  0.1081  0.0832
 1073PW      WP 3218   0.018   3.244   0.812  0.7333  0.2336 -0.0100
 1073PW      WM 3219   0.152   3.128   0.913  0.0953  0.2229  0.0912
 1074PW       W 3220   1.137   3.002   1.175  0.0789 -0.6165  0.4990
 1074PW      WP 3221   1.010   2.971   1.125 -0.0623 -0.0314  0.4278
 1074PW      WM 3222   1.089   3.116   1.239 -0.0181 -0.2562 -0.1329
 1075PW       W 3223   1.310   3.689   1.994 -0.1492 -0.0663  0.0378
 1075PW      WP 3224   1.421   3.613   2.033  0.2586  0.3098 -0.2712
 1075PW      WM 3225   1.191   3.691   1.920 -0.1529 -0.1364  0.0409
 1076PW       W 3226   1.440   6.148   3.332  0.2641  0.2447 -0.1913
 1076PW      WP 3227   1.317   6.085   3.355  0.1981  0.4273 -0.0194
 1076PW      WM 3228   1.464   6.051   3.233 -0.3301  0.0569 -0.1913
 1077PW       W 3229  -0.053   0.662   2.709 -0.0635 -0.1265 -0.1292
 1077PW      WP 3230   0.067   0.590   2.698  0.0792  0.0995 -0.1239
 1077PW      WM 3231  -0.001   0.729   2.821  0.1144 -0.4012 -0.0379
 1078PW       W 3232   4.829   3.608   2.600  0.6425  0.0013  0.2725
 1078PW      WP 3233   4.780   3.712   2.679  0.1802  0.3326 -0.3614
 1078PW      WM 3234   4.896   3.553   2.710  0.2841 -0.2199  0.3969
 1079PW       W 3235   0.336   5.552   4.460 -0.1792 -0.0341  0.1724
 1079PW      WP 3236   0.408   5.645   4.536 -0.3632  0.3294 -0.0731
 1079PW      WM 3237   0.258   5.666   4.483  0.0781  0.2216 -0.1350
 1080PW       W 3238   0.714   2.687   0.938  0.1015  0.0078 -0.3383
 1080PW      WP 3239   0.723   2.562   0.874 -0.2262 -0.0756 -0.2454
 1080PW      WM 3240   0.576   2.696   0.965  0.1737  0.2809  0.0113
 1081PW       W 3241   0.897   5.485   3.853 -0.0830  0.0549  0.1768
 1081PW      WP 3242   0.908   5.368   3.777 -0.1370  0.0684  0.1479
 1081PW      WM 3243   0.785   5.430   3.916 -0.0433 -0.1565  0.0727
 1082PW       W 3244   2.977   4.994   2.535 -0.0696 -0.2503  0.1504
 1082PW      WP 3245   3.080   4.914   2.586  0.1938  0.0072  0.0504
 1082PW      WM 3246   2.968   5.098   2.629  0.0047 -0.0804 -0.0229
 1083PW       W 3247   0.206   2.489   1.597 -0.1352  0.2936  0.4801
 1083PW      WP 3248   0.096   2.563   1.641 -0.6374 -0.3011  0.3634
 1083PW      WM 3249   0.342   2.516   1.620  0.2557 -0.3123 -0.4937
 1084PW       W 3250   0.100   4.454   3.442 -0.3241  0.2618 -0.3984
 1084PW      WP 3251   0.230   4.404   3.451 -0.1903  0.5563  0.6910
 1084PW      WM 3252   0.129   4.351   3.531 -0.3380  0.4328 -0.1882
 1085PW       W 3253   1.040   5.190   0.351  0.1705 -0.1455 -0.0438
 1085PW      WP 3254   1.049   5.050   0.356  0.3151 -0.1476 -0.2352
 1085PW      WM 3255   1.125   5.292   0.305 -0.1795  0.2326  0.0878
 1086PW       W 3256   1.712   6.457   1.279  0.1200  0.2344 -0.3169
 1086PW      WP 3257   1.806   6.373   1.338 -0.4170 -0.1635  0.0680
 1086PW      WM 3258   1.594   6.532   1.291 -0.2798 -0.3660  0.0458
 1087PW       W 3259   0.000   4.768   2.719 -0.0681 -0.3049 -0.0323
 1087PW      WP 3260   0.034   4.846   2.830 -0.0974 -0.0869 -0.1708
 1087PW      WM 3261   0.071   4.797   2.602 -0.0472  0.4540  0.1165
 1088PW       W 3262   3.486   1.929   3.437 -0.1473 -0.1959  0.5047
 1088PW      WP 3263   3.362   1.990   3.417  0.0190  0.0429  0.0397
 1088PW      WM 3264   3.617   1.884   3.416 -0.2814 -0.4101 -0.0586
 1089PW       W 3265   3.454   0.947   2.201 -0.0739 -0.1090  0.1060
 1089PW      WP 3266   3.388   1.032   2.112  0.1446 -0.1980 -0.1546
 1089PW      WM 3267   3.473   0.855   2.098 -0.2014 -0.0312  0.0114
 1090PW       W 3268   2.723   3.554   1.655  0.2528  0.0822 -0.1254
 1090PW      WP 3269   2.595   3.500   1.640 -0.1264  0.5913  0.6253
 1090PW      WM 3270   2.751   3.540   1.519  0.0886  0.4479 -0.2102
 1091PW       W 3271   0.101   7.048   4.468  0.4450 -0.1980  0.0920
 1091PW      WP 3272   0.149   7.054   4.600  0.3786 -0.0429  0.1114
 1091PW      WM 3273   0.179   7.018   4.356  0.0813 -0.0166 -0.2308
 1092PW       W 3274   0.409   6.003   3.440  0.2471  0.2013  0.6514
 1092PW      WP 3275   0.288   6.051   3.492 -0.3721 -0.5024  0.1003
 1092PW      WM 3276   0.408   6.141   3.415  0.2200  0.1458  0.2846
 1093PW       W 3277   3.209   4.306   3.478  0.1277  0.1330 -0.4186
 1093PW      WP 3278   3.302   4.247   3.391  0.3881 -0.0213 -0.0616
 1093PW      WM 3279   3.212   4.313   3.617  0.8576  0.0378 -0.3884
 1094PW       W 3280   2.471   6.481   2.659 -0.4020  0.2409 -0.1109
 1094PW      WP 3281   2.551   6.456   2.547 -0.1843 -0.5122  0.1434
 1094PW      WM 3282   2.425   6.611   2.638 -0.4687  0.1866 -0.3185
 1095PW       W 3283   4.231   3.358   0.489 -0.2028 -0.0923  0.1484
 1095PW      WP 3284   4.322   3.345   0.383  0.0050  0.5870  0.1957
 1095PW      WM 3285   4.097   3.318   0.494 -0.4286  0.4879 -0.2387
 1096PW       W 3286   1.316   1.694   4.273  0.0692 -0.1622 -0.1035
 1096PW      WP 3287   1.267   1.825   4.284 -0.1108 -0.2493  0.4625
 1096PW      WM 3288   1.444   1.667   4.223  0.2152  0.0615  0.1228
 1097PW       W 3289   4.424   1.371   4.221 -0.1755 -0.1883 -0.5611
 1097PW      WP 3290   4.540   1.306   4.176  0.0184 -0.0534 -0.2846
 1097PW      WM 3291   4.421   1.298   4.340  0.1409  0.3905 -0.1448
 1098PW       W 3292   3.663   5.090   2.896 -0.0085  0.1452  0.2341
 1098PW      WP 3293   3.635   5.217   2.843  0.2035  0.0212 -0.2335
 1098PW      WM 3294   3.730   4.967   2.900 -0.3831 -0.0872  0.0245
 1099PW       W 3295   1.949   2.263   1.066 -0.1511  0.0794 -0.0083
 1099PW      WP 3296   1.833   2.295   1.136 -0.2740 -0.1375 -0.1030
 1099PW      WM 3297   2.057   2.174   1.056 -0.0293  0.1458  0.4773
 1100PW       W 3298   3.910   2.821   0.535 -0.0127 -0.0259 -0.2841
 1100PW      WP 3299   3.965   2.886   0.423  0.5642 -0.6001 -0.3920
 1100PW      WM 3300   3.955   2.713   0.610  0.1819  0.2554  0.0320
 1101PW       W 3301   4.115   4.073   1.333  0.2137  0.6699  0.2288
 1101PW      WP 3302   4.235   4.030   1.275 -0.2384 -0.4599 -0.1412
 1101PW      WM 3303   4.011   4.030   1.250  0.6884 -0.3785  0.0130
 1102PW       W 3304   4.785   4.897   1.950 -0.0184  0.2141  0.4265
 1102PW      WP 3305   4.899   4.935   1.879  0.0592  0.0296  0.4457
 1102PW      WM 3306   4.677   4.978   1.912 -0.4315 -0.4416 -0.0116
 1103PW       W 3307   1.112   3.739   0.348  0.0394  0.0802  0.1533
 1103PW      WP 3308   1.043   3.861   0.339 -0.3838 -0.1494 -0.0288
 1103PW      WM 3309   1.232   3.702   0.410 -0.1760 -0.1253  0.4776
 1104PW       W 3310   0.133   4.147   4.272  0.5047 -0.3035 -0.5506
 1104PW      WP 3311   0.177   4.025   4.324  0.4670 -0.0307  0.2595
 1104PW      WM 3312   0.242   4.178   4.355  0.6411 -0.3367 -0.7102
 1105PW       W 3313   4.914   5.899   0.946 -0.0909 -0.2053  0.2928
 1105PW      WP 3314   4.980   6.012   0.897  0.1875 -0.2553  0.5253
 1105PW      WM 3315   4.806   5.912   0.857  0.0284  0.0448  0.1729
 1106PW       W 3316   1.764   3.965   4.285  0.2264  0.1729  0.1272
 1106PW      WP 3317   1.748   4.077   4.368 -0.2623  0.1760  0.0595
 1106PW      WM 3318   1.700   4.005   4.167  0.3946 -0.3853 -0.1890
 1107PW       W 3319   1.293   0.632   1.555 -0.0027 -0.1234 -0.4296
 1107PW      WP 3320   1.189   0.564   1.620  0.3013 -0.0472  0.2049
 1107PW      WM 3321   1.386   0.732   1.584 -0.3783  0.0627  0.5109
 1108PW       W 3322   0.827   7.848   3.496  0.1701 -0.0910 -0.4525
 1108PW      WP 3323   0.768   7.756   3.410  0.1975 -0.2521 -0.3043
 1108PW      WM 3324   0.703   7.788   3.519  0.2642 -0.1612 -0.0405
 1109PW       W 3325   2.918   3.504   1.247 -0.3869 -0.1813 -0.3179
 1109PW      WP 3326   2.845   3.516   1.366 -0.1938 -0.3165 -0.1801
 1109PW      WM 3327   2.896   3.638   1.212 -0.1413 -0.0693 -0.0783
 1110PW       W 3328   0.454   5.447   1.287 -0.0128 -0.3766 -0.0564
 1110PW      WP 3329   0.581   5.478   1.335  0.1646 -0.3138 -0.5186
 1110PW      WM 3330   0.377   5.433   1.171  0.1442  0.0928 -0.2426
 1111PW       W 3331   0.551   1.141   3.902  0.0970 -0.2113  0.0806
 1111PW      WP 3332   0.508   1.271   3.870  0.5380 -0.1108 -0.2017
 1111PW      WM 3333   0.560   1.246   3.810 -0.2607  0.2011  0.4694
 1112PW       W 3334   0.381   4.463   2.939  0.5090 -0.3837 -0.1003
 1112PW      WP 3335   0.297   4.417   2.836 -0.0428  0.1159  0.0680
 1112PW      WM 3336   0.399   4.325   2.930  0.8530 -0.3673  0.1572
 1113PW       W 3337   1.762   6.851   1.703 -0.0753  0.1114 -0.1139
 1113PW      WP 3338   1.880   6.884   1.770 -0.0308 -0.2743  0.0216
 1113PW      WM 3339   1.699   6.833   1.826 -0.1161 -0.1177 -0.1631
 1114PW       W 3340   0.540   6.862   1.005  0.0985 -0.2649  0.3251
 1114PW      WP 3341   0.530   6.723   1.018 -0.0365 -0.3209 -0.1670
 1114PW      WM 3342   0.554   6.910   1.135  0.2345  0.0814  0.1942
 1115PW       W 3343   1.728   5.191   2.491  0.0688 -0.1198  0.3193
 1115PW      WP 3344   1.725   5.331   2.486  0.2123 -0.1131 -0.2585
 1115PW      WM 3345   1.863   5.174   2.461  0.0091  0.0502 -0.1287
 1116PW       W 3346   3.472   3.714   4.323  0.1657  0.2191  0.2456
 1116PW      WP 3347   3.473   3.593   4.394 -0.3084  0.0512  0.0121
 1116PW      WM 3348   3.551   3.802   4.397  0.4981 -0.0328  0.2108
 1117PW       W 3349   4.535   2.450   3.076 -0.3993  0.4029 -0.3920
 1117PW      WP 3350   4.477   2.426   2.951 -0.1819 -0.2221 -0.4037
 1117PW      WM 3351   4.482   2.527   3.181  0.2477  0.1259  0.2193
 1118PW       W 3352   3.397   0.789   3.974  0.0945  0.1652  0.1357
 1118PW      WP 3353   3.394   0.741   4.106  0.3648 -0.4804 -0.0543
 1118PW      WM 3354   3.491   0.691   3.941  0.2401  0.3668 -0.0784
 1119PW       W 3355   3.361   6.556   2.889 -0.1444  0.1590  0.2343
 1119PW      WP 3356   3.495   6.516   2.900  0.0095  0.4977 -0.1637
 1119PW      WM 3357   3.337   6.667   2.808 -0.0251 -0.0675 -0.1348
 1120PW       W 3358   1.952   5.316   3.919  0.1312  0.2271 -0.2969
 1120PW      WP 3359   1.849   5.401   3.959 -0.0848  0.2095 -0.7524
 1120PW      WM 3360   2.078   5.303   3.979  0.2570  0.2192 -0.5477
 1121PW       W 3361   5.143   6.999   0.203 -0.0129  0.1041  0.2609
 1121PW      WP 3362   5.075   7.077   0.108  0.1049 -0.1968 -0.0954
 1121PW      WM 3363   5.043   6.926   0.268 -0.0531 -0.2003 -0.1098
 1122PW       W 3364   0.164   3.737   1.282 -0.2105  0.3850 -0.3111
 1122PW      WP 3365   0.303   3.737   1.267 -0.0614 -0.4835  0.2660
 1122PW      WM 3366   0.084   3.850   1.303 -0.0206  0.4377  0.4352
 1123PW       W 3367   2.760   2.945   3.345  0.1136  0.2262 -0.3569
 1123PW      WP 3368   2.679   2.984   3.238 -0.6197  0.1082  0.0794
 1123PW      WM 3369   2.697   2.820   3.350  0.3647  0.0826 -0.5591
 1124PW       W 3370   2.854   7.627   3.980 -0.1068  0.0524  0.1648
 1124PW      WP 3371   2.898   7.677   3.857  0.7037 -0.3408  0.2287
 1124PW      WM 3372   2.768   7.593   3.875  0.2282 -0.4065  0.0058
 1125PW       W 3373   3.223   6.415   3.359  0.2226  0.3171 -0.4299
 1125PW      WP 3374   3.330   6.345   3.418 -0.0477 -0.0285 -0.3167
 1125PW      WM 3375   3.248   6.349   3.238  0.0738 -0.2968 -0.1680
 1126PW       W 3376   3.805   4.051   3.549  0.1253  0.1001 -0.1570
 1126PW      WP 3377   3.820   4.190   3.557 -0.0370  0.1091  0.4732
 1126PW      WM 3378   3.742   3.962   3.462 -0.4425  0.2717  0.0361
 1127PW       W 3379   3.389   0.220   2.858 -0.0274  0.1663 -0.1518
 1127PW      WP 3380   3.423   0.296   2.970  0.7446 -0.0656 -0.1696
 1127PW      WM 3381   3.285   0.127   2.864 -0.1261  0.2655  0.5973
 1128PW       W 3382   0.375   7.021   4.821 -0.1066  0.2650  0.0634
 1128PW      WP 3383   0.377   6.958   4.946 -0.0445  0.3446  0.1035
 1128PW      WM 3384   0.269   7.033   4.730  0.0824  0.1053 -0.1899
 1129PW       W 3385   3.965   4.527   2.364 -0.0485  0.1412 -0.2936
 1129PW      WP 3386   4.033   4.474   2.254 -0.2490  0.1335 -0.4194
 1129PW      WM 3387   4.030   4.637   2.422  0.3390 -0.1471 -0.1454
 1130PW       W 3388   4.694   7.739   4.865 -0.2180  0.1908  0.5159
 1130PW      WP 3389   4.760   7.838   4.790 -0.1066 -0.0377  0.3010
 1130PW      WM 3390   4.556   7.747   4.886 -0.3524  0.0988 -0.1268
 1131PW       W 3391   1.893   4.439   3.101 -0.1584  0.2248 -0.0587
 1131PW      WP 3392   1.807   4.400   2.998 -0.2589 -0.2228  0.1684
 1131PW      WM 3393   1.789   4.527   3.070 -0.2238  0.0877 -0.2503
 1132PW       W 3394   4.948   3.432   1.340  0.4157 -0.2560 -0.1747
 1132PW      WP 3395   4.971   3.476   1.210  0.5089  0.3218  0.0062
 1132PW      WM 3396   4.956   3.451   1.202 -0.3306 -0.1310 -0.2441
 1133PW       W 3397   1.525   0.318   3.598  0.0853 -0.1404  0.2106
 1133PW      WP 3398   1.562   0.447   3.557 -0.0936 -0.2978 -0.6434
 1133PW      WM 3399   1.506   0.245   3.480  0.1871  0.0156  0.0925
 1134PW       W 3400   1.380   0.873   1.146 -0.2717  0.0867 -0.2620
 1134PW      WP 3401   1.439   0.780   1.059  0.3542  0.3727 -0.1981
 1134PW      WM 3402   1.426   1.006   1.143  0.3480 -0.0958 -0.2537
 1135PW       W 3403   3.346   4.286   1.628 -0.3411  0.1289  0.0285
 1135PW      WP 3404   3.256   4.216   1.708 -0.0887  0.1110  0.3106
 1135PW      WM 3405   3.454   4.197   1.627 -0.4288  0.0196 -0.0414
 1136PW       W 3406   0.146   5.826   3.779  0.1261 -0.1026 -0.1622
 1136PW      WP 3407   0.035   5.909   3.763  0.1164 -0.1656 -0.5020
 1136PW      WM 3408   0.259   5.757   3.826  0.3273  0.4308  0.2315
 1137PW       W 3409   1.488   5.601   2.264 -0.1816 -0.2430 -0.1953
 1137PW      WP 3410   1.423   5.611   2.388 -0.0220  0.4715 -0.1219
 1137PW      WM 3411   1.498   5.496   2.355 -0.2891 -0.2401 -0.1779
 1138PW       W 3412   1.923   3.142   1.837 -0.1249 -0.1753 -0.0776
 1138PW      WP 3413   2.019   3.173   1.934 -0.4032  0.0669  0.1409
 1138PW      WM 3414   1.799   3.207   1.845  0.0046  0.0575  0.4244
 1139PW       W 3415   2.266   5.360   1.848  0.5433  0.1056  0.0659
 1139PW      WP 3416   2.179   5.263   1.898  0.1826  0.4273  0.1035
 1139PW      WM 3417   2.270   5.470   1.761  0.6035  0.1668  0.1448
 1140PW       W 3418   0.378   1.656   1.942 -0.0246  0.0619  0.1250
 1140PW      WP 3419   0.423   1.533   1.893 -0.0806  0.1531 -0.1723
 1140PW      WM 3420   0.269   1.727   1.890  0.4364  0.4312 -0.4813
 1141PW       W 3421   4.621   4.136   2.540 -0.4039 -0.1651 -0.0397
 1141PW      WP 3422   4.578   4.039   2.631 -0.6901  0.2034  0.2544
 1141PW      WM 3423   4.538   4.082   2.442 -0.0896 -0.3830 -0.2034
 1142PW       W 3424   3.660   2.026   2.958  0.3452 -0.3666  0.1028
 1142PW      WP 3425   3.674   2.165   2.968 -0.0821 -0.3039  0.0215
 1142PW      WM 3426   3.703   1.901   3.005  0.1355 -0.3192  0.4533
 1143PW       W 3427   4.156   2.160   3.910 -0.1300  0.0529 -0.4079
 1143PW      WP 3428   4.052   2.085   3.853 -0.3521 -0.0936  0.1264
 1143PW      WM 3429   4.268   2.210   3.842  0.1109  0.1467  0.0184
 1144PW       W 3430   4.571   3.783   4.596  0.3848 -0.3157 -0.5357
 1144PW      WP 3431   4.649   3.892   4.557  0.0165  0.3145  0.2067
 1144PW      WM 3432   4.529   3.653   4.565  0.1849 -0.4390  0.1068
 1145PW       W 3433   3.882   7.353   1.382  0.6410  0.0006 -0.3513
 1145PW      WP 3434   3.885   7.482   1.437 -0.0094 -0.0524 -0.0958
 1145PW      WM 3435   3.847   7.327   1.249 -0.3052 -0.0908 -0.1586
 1146PW       W 3436   1.429   4.471   3.594  0.0638  0.0309  0.1416
 1146PW      WP 3437   1.461   4.451   3.459  0.4570 -0.0423  0.2324
 1146PW      WM 3438   1.517   4.557   3.528 -0.5302  0.5091 -0.1313
 1147PW       W 3439   1.246   5.279   2.538 -0.0295  0.0798 -0.0903
 1147PW      WP 3440   1.312   5.210   2.435  0.0118  0.2688 -0.1953
 1147PW      WM 3441   1.216   5.184   2.636 -0.1502 -0.4402 -0.5722
 1148PW       W 3442   3.487   4.128   3.956 -0.3904 -0.1959 -0.2904
 1148PW      WP 3443   3.481   4.050   4.073 -0.2738 -0.2851 -0.3416
 1148PW      WM 3444   3.556   4.012   3.916 -0.3342 -0.2127 -0.1507
 1149PW       W 3445   4.911   1.411   3.802  0.2141 -0.0594 -0.2075
 1149PW      WP 3446   4.799   1.331   3.822 -0.1259  0.3678 -0.2529
 1149PW      WM 3447   5.032   1.403   3.872  0.2140  0.1450 -0.1774
 1150PW       W 3448   3.596   1.841   0.817 -0.3811 -0.1738 -0.2020
 1150PW      WP 3449   3.545   1.947   0.741 -0.4386 -0.2454 -0.2640
 1150PW      WM 3450   3.613   1.732   0.903 -0.3933 -0.5051 -0.5915
 1151PW       W 3451   4.787   6.102   0.444  0.1014  0.4329 -0.0475
 1151PW      WP 3452   4.705   6.215   0.435 -0.3547  0.1759  0.3727
 1151PW      WM 3453   4.868   6.156   0.545  0.1256 -0.0763  0.2400
 1152PW       W 3454   3.549   1.766   4.536  0.2149 -0.5008  0.5866
 1152PW      WP 3455   3.611   1.772   4.410 -0.1467 -0.1859  0.4047
 1152PW      WM 3456   3.506   1.634   4.557  0.2131 -0.7604 -0.4548
 1153PW       W 3457   2.996   0.260   1.437  0.3360  0.0116  0.2959
 1153PW      WP 3458   3.115   0.321   1.399  0.1841  0.2037  0.1012
 1153PW      WM 3459   2.995   0.278   1.576 -0.3947  0.0859  0.3230
 1154PW       W 3460   0.899   5.685   0.513  0.5958 -0.1619 -0.3677
 1154PW      WP 3461   0.915   5.816   0.560 -0.3484 -0.1592  0.1852
 1154PW      WM 3462   0.879   5.671   0.375 -0.2402 -0.8181 -0.2611
 1155PW       W 3463   2.264   2.825   4.150  0.5385  0.2359 -0.4193
 1155PW      WP 3464   2.389   2.770   4.122  0.6743 -0.0401  0.4356
 1155PW      WM 3465   2.179   2.903   4.231  0.0955 -0.6425  0.1113
 1156PW       W 3466   3.474   4.600   2.248 -0.1847  0.4858  0.1988
 1156PW      WP 3467   3.382   4.559   2.150  0.4589 -0.3031 -0.2039
 1156PW      WM 3468   3.422   4.569   2.374 -0.3426  0.3720  0.1114
 1157PW       W 3469   4.775   6.118   2.914  0.4531 -0.0647  0.2298
 1157PW      WP 3470   4.770   5.996   2.982  0.0719 -0.2193 -0.0400
 1157PW      WM 3471   4.883   6.207   2.909  0.4567 -0.0586  0.3619
 1158PW       W 3472   1.715   8.067   4.672  0.1029 -0.3827  0.4440
 1158PW      WP 3473   1.640   8.185   4.683  0.1202 -0.3342  0.1406
 1158PW      WM 3474   1.701   8.140   4.791  0.0737  0.0072  0.2193
 1159PW       W 3475   4.202   6.915   0.625  0.1335 -0.1920 -0.2431
 1159PW      WP 3476   4.266   7.038   0.646 -0.5116  0.1617 -0.0814
 1159PW      WM 3477   4.199   6.789   0.687 -0.2789 -0.1178 -0.0810
 1160PW       W 3478   1.405   6.144   1.357  0.0231  0.3942  0.1452
 1160PW      WP 3479   1.398   6.018   1.418 -0.2463  0.3083 -0.0429
 1160PW      WM 3480   1.361   6.224   1.250 -0.0308  0.1750 -0.0030
 1161PW       W 3481   2.498   4.955   2.583  0.1658  0.2220  0.0565
 1161PW      WP 3482   2.527   4.821   2.609  0.0248  0.0822 -0.4142
 1161PW      WM 3483   2.549   5.084   2.563  0.1739  0.2155  0.0346
 1162PW       W 3484   1.261   6.579   0.285  0.0347 -0.0748 -0.2823
 1162PW      WP 3485   1.360   6.525   0.368  0.1314  0.0414 -0.3183
 1162PW      WM 3486   1.243   6.511   0.164 -0.4411 -0.1614 -0.1823
 1163PW       W 3487   4.150   8.168   4.349  0.1989  0.2637 -0.0315
 1163PW      WP 3488   4.204   8.223   4.232 -0.6494  0.2817 -0.4906
 1163PW      WM 3489   4.051   8.228   4.428 -0.2861 -0.0907 -0.3174
 1164PW       W 3490   4.508   1.915   4.195  0.1143 -0.0447 -0.3494
 1164PW      WP 3491   4.548   2.037   4.139  0.0116  0.0144 -0.2977
 1164PW      WM 3492   4.589   1.809   4.235  0.1001  0.1824  0.4406
 1165PW       W 3493   1.133   6.127   0.568  0.2822  0.4040 -0.3439
 1165PW      WP 3494   1.097   6.206   0.677  0.3418 -0.0155  0.0104
 1165PW      WM 3495   1.058   6.008   0.578  0.2608  0.4306 -0.1577
 1166PW       W 3496   5.058   2.172   3.205 -0.0871 -0.2140 -0.1365
 1166PW      WP 3497   5.126   2.108   3.101 -0.3469 -0.0946 -0.3942
 1166PW      WM 3498   4.946   2.097   3.246 -0.2180  0.0136 -0.0573
 1167PW       W 3499   3.653   7.490   4.281  0.0738 -0.3700 -0.1664
 1167PW      WP 3500   3.540   7.547   4.221 -0.1296 -0.0840  0.4153
 1167PW      WM 3501   3.750   7.503   4.182  0.2227 -0.1817 -0.0035
 1168PW       W 3502   2.653   3.743   2.757  0.2934  0.3259 -0.3824
 1168PW      WP 3503   2.628   3.878   2.730 -0.2122  0.3533  0.0639
 1168PW      WM 3504   2.585   3.678   2.653 -0.1841 -0.3920  0.2613
 1169PW       W 3505   2.570   0.589   0.345  0.2043 -0.1905 -0.1742
 1169PW      WP 3506   2.499   0.694   0.404 -0.2115 -0.3154 -0.4110
 1169PW      WM 3507   2.701   0.633   0.321  0.2729 -0.1482  0.2206
 1170PW       W 3508   0.576   8.195   1.815  0.1550 -0.0384 -0.0397
 1170PW      WP 3509   0.623   8.070   1.857  0.1516 -0.1359 -0.3063
 1170PW      WM 3510   0.672   8.213   1.715  0.1504  0.5794  0.0258
 1171PW       W 3511   3.122   1.541   4.357  0.3616  0.3404 -0.1788
 1171PW      WP 3512   3.034   1.612   4.440  0.2691 -0.1201  0.1676
 1171PW      WM 3513   3.074   1.606   4.244 -0.8270  0.3700  0.2021
 1172PW       W 3514   3.242   3.110   3.207  0.5088  0.3064  0.5559
 1172PW      WP 3515   3.270   2.984   3.152 -0.1955  0.3697 -0.1278
 1172PW      WM 3516   3.192   3.067   3.331 -0.0408 -0.0909  0.2423
 1173PW       W 3517   3.031   4.946   4.005 -0.6013 -0.0582  0.0943
 1173PW      WP 3518   3.090   5.013   4.113 -0.3321  0.0246 -0.0953
 1173PW      WM 3519   3.018   4.822   3.942 -0.5926 -0.0562  0.0887
 1174PW       W 3520   4.512   0.964   1.980 -0.2502 -0.0883  0.2173
 1174PW      WP 3521   4.398   0.886   1.960 -0.4505  0.1859  0.2373
 1174PW      WM 3522   4.577   0.891   2.080  0.1787  0.0661  0.0765
 1175PW       W 3523   1.075   8.203   3.772 -0.0858 -0.0524  0.3362
 1175PW      WP 3524   0.937   8.219   3.750 -0.1065  0.4299  0.6767
 1175PW      WM 3525   1.167   8.151   3.680 -0.4464 -0.2097  0.0327
 1176PW       W 3526   2.828   7.716   3.022 -0.6172  0.4141  0.1065
 1176PW      WP 3527   2.944   7.794   3.035 -0.2670 -0.0465  0.0327
 1176PW      WM 3528   2.841   7.789   3.140 -0.1026  0.3042  0.1453
 1177PW       W 3529   4.517   1.477   2.608  0.1289  0.1320  0.2768
 1177PW      WP 3530   4.378   1.475   2.620  0.1091 -0.1004  0.0808
 1177PW      WM 3531   4.535   1.343   2.646 -0.3233  0.0270  0.1790
 1178PW       W 3532   2.388  -0.018   1.213  0.1536  0.0487  0.6898
 1178PW      WP 3533   2.528  -0.007   1.208  0.2069 -0.3756  0.0420
 1178PW      WM 3534   2.396   0.085   1.119 -0.2507 -0.4462  0.0189
 1179PW       W 3535   0.816   5.394   2.055 -0.2003 -0.2729  0.0141
 1179PW      WP 3536   0.854   5.262   2.080  1.2738 -0.0306  0.0083
 1179PW      WM 3537   0.870   5.357   1.931  0.3361  0.0216  0.1230
 1180PW       W 3538   2.861   6.740   3.061 -0.3610 -0.1570  0.1601
 1180PW      WP 3539   2.725   6.763   3.039 -0.2853  0.7252  0.2586
 1180PW      WM 3540   2.891   6.861   3.125 -0.3143 -0.2648  0.3506
 1181PW       W 3541   2.854   8.257   3.970  0.0718  0.1062  0.1708
 1181PW      WP 3542   2.715   8.241   3.968  0.0437  0.0078 -0.6431
 1181PW      WM 3543   2.919   8.184   4.070 -0.0533  0.2493  0.3659
 1182PW       W 3544   1.538   3.706   2.503  0.3180  0.3330 -0.3255
 1182PW      WP 3545   1.468   3.606   2.572 -0.2608  0.3375 -0.8225
 1182PW      WM 3546   1.606   3.794   2.589 -0.0786  0.2893  0.0701
 1183PW       W 3547   4.285   1.345   1.762 -0.2647 -0.0286 -0.0366
 1183PW      WP 3548   4.348   1.423   1.859 -0.2487  0.0147 -0.0813
 1183PW      WM 3549   4.382   1.324   1.664 -0.4499  0.1545 -0.2727
 1184PW       W 3550   1.678   5.831   4.709  0.3447  0.3064 -0.3507
 1184PW      WP 3551   1.593   5.922   4.773  0.4161 -0.1466  0.5440
 1184PW      WM 3552   1.637   5.836   4.575  0.1375  0.0587 -0.3049
 1185PW       W 3553   0.946   1.518   4.003  0.1728  0.7729  0.2243
 1185PW      WP 3554   1.081   1.500   3.975  0.0384  0.1571 -0.2239
 1185PW      WM 3555   0.964   1.462   4.131 -0.0371 -0.1324 -0.0691
 1186PW       W 3556   4.085   0.335   0.256  0.1460 -0.2634 -0.0468
 1186PW      WP 3557   4.042   0.220   0.188  0.0544 -0.2460 -0.0202
 1186PW      WM 3558   4.126   0.419   0.152  0.2824  0.1289  0.3002
 1187PW       W 3559   1.315   5.593   4.435  0.1830 -0.0930 -0.1478
 1187PW      WP 3560   1.355   5.612   4.302  0.0076  0.2175 -0.1658
 1187PW      WM 3561   1.347   5.529   4.555 -0.3256 -0.3013 -0.0976
 1188PW       W 3562   4.719   8.066   3.266  0.4511  0.1553  0.2058
 1188PW      WP 3563   4.627   8.141   3.339  0.2226 -0.3487  0.4832
 1188PW      WM 3564   4.738   8.009   3.140 -0.3057 -0.0638  0.1441
 1189PW       W 3565   3.446   6.491   3.823  0.0501  0.2628  0.1662
 1189PW      WP 3566   3.450   6.624   3.869  0.0863  0.3246 -0.0084
 1189PW      WM 3567   3.322   6.429   3.807  0.0153  0.4319 -0.6249
 1190PW       W 3568   1.484   6.285   3.892  0.1913 -0.0417 -0.1050
 1190PW      WP 3569   1.613   6.237   3.914  0.0419 -0.3912  0.1091
 1190PW      WM 3570   1.424   6.158   3.886  0.1836 -0.0295 -0.4054
 1191PW       W 3571   1.212   0.150   0.149  0.7382 -0.2810 -0.2017
 1191PW      WP 3572   1.213   0.033   0.071  0.1241 -0.1083 -0.5371
 1191PW      WM 3573   1.189   0.127   0.286 -0.4406  0.2044 -0.1989
 1192PW       W 3574   4.487   0.896   4.068  0.4893  0.2769 -0.5527
 1192PW      WP 3575   4.540   0.944   4.188  0.2481 -0.5897 -0.0147
 1192PW      WM 3576   4.370   0.829   4.030  0.5880 -0.2218 -0.0857
 1193PW       W 3577   4.161   5.591   0.737  0.2522  0.0243 -0.0422
 1193PW      WP 3578   4.270   5.577   0.823  0.1386 -0.5129  0.0492
 1193PW      WM 3579   4.182   5.492   0.640  0.3340 -0.3625  0.3400
 1194PW       W 3580   0.412   4.189   3.804 -0.4226  0.0019  0.0045
 1194PW      WP 3581   0.367   4.255   3.689 -0.1165 -0.0571 -0.1581
 1194PW      WM 3582   0.274   4.179   3.828 -0.3782 -0.7337  0.2081
 1195PW       W 3583   1.374   5.394   3.930 -0.1938 -0.1156 -0.2520
 1195PW      WP 3584   1.401   5.458   3.808  0.1271  0.0060 -0.1290
 1195PW      WM 3585   1.453   5.439   4.037  0.2671 -0.0343 -0.5962
 1196PW       W 3586   4.494   3.741   1.321  0.0494  0.0848 -0.3108
 1196PW      WP 3587   4.598   3.668   1.379 -0.1100 -0.0977 -0.2434
 1196PW      WM 3588   4.502   3.672   1.200  0.1182 -0.6739  0.0660
 1197PW       W 3589   2.616   1.709   0.970  0.2116  0.0949 -0.1695
 1197PW      WP 3590   2.694   1.825   0.978  0.0153  0.2243  0.5463
 1197PW      WM 3591   2.638   1.651   1.096  0.4931 -0.3120 -0.3818
 1198PW       W 3592   0.760   7.264   1.223  0.1399 -0.0048  0.0282
 1198PW      WP 3593   0.756   7.124   1.231  0.2043 -0.0016  0.1535
 1198PW      WM 3594   0.882   7.286   1.158  0.1868 -0.3694 -0.0303
 1199PW       W 3595   1.755   1.318   4.504 -0.5730  0.3771  0.1009
 1199PW      WP 3596   1.732   1.356   4.636 -0.3753  0.1045  0.2249
 1199PW      WM 3597   1.776   1.454   4.481  0.7250  0.2928  0.0231
 1200PW       W 3598   4.227   2.051   2.777  0.4167  0.0878  0.1967
 1200PW      WP 3599   4.216   2.040   2.638 -0.0909  0.7254  0.1361
 1200PW      WM 3600   4.232   2.187   2.742 -0.0600  0.2166  0.5334
 1201PW       W 3601   3.837   0.824   0.333 -0.2110  0.1820  0.1763
 1201PW      WP 3602   3.796   0.739   0.230  0.1959 -0.2616  0.3441
 1201PW      WM 3603   3.868   0.923   0.238 -0.6449 -0.0067 -0.2048
 1202PW       W 3604   4.749   5.238   0.307  0.2255  0.4313  0.0876
 1202PW      WP 3605   4.684   5.336   0.231  0.0260  0.1803 -0.0814
 1202PW      WM 3606   4.848   5.154   0.256 -0.1944  0.0174 -0.1217
 1203PW       W 3607   5.012   0.538   3.997 -0.1126  0.1206  0.5615
 1203PW      WP 3608   4.960   0.458   3.894  0.2853  0.2503  0.2358
 1203PW      WM 3609   4.995   0.670   3.954 -0.1787 -0.0108  0.1412
 1204PW       W 3610   0.917   1.034   3.164 -0.0691  0.1465 -0.0078
 1204PW      WP 3611   0.904   1.090   3.036 -0.2803  0.1996  0.0333
 1204PW      WM 3612   0.925   1.087   3.293  0.5072  0.6489 -0.2000
 1205PW       W 3613   1.031   7.246   3.021 -0.1467 -0.1501 -0.6771
 1205PW      WP 3614   1.146   7.325   3.014 -0.3835  0.2442 -0.5250
 1205PW      WM 3615   0.995   7.120   3.072 -0.5519  0.1700 -0.0262
 1206PW       W 3616   4.308   8.101   0.144  0.2571  0.1146 -0.2910
 1206PW      WP 3617   4.212   8.067   0.240 -0.3302  0.5118 -0.6714
 1206PW      WM 3618   4.243   8.224   0.137  0.1356  0.0565 -0.2372
 1207PW       W 3619   2.400   0.782   2.275  0.0596 -0.1718  0.0163
 1207PW      WP 3620   2.453   0.728   2.393 -0.0718  0.1106  0.2177
 1207PW      WM 3621   2.281   0.743   2.212 -0.0190 -0.1926  0.1729
 1208PW       W 3622   2.057   6.807   1.031 -0.2356 -0.4144 -0.5255
 1208PW      WP 3623   2.032   6.932   0.974 -0.6807  0.0859  0.4921
 1208PW      WM 3624   2.187   6.754   1.029  0.2351  0.4000  0.3330
 1209PW       W 3625   3.652   5.400   4.668 -0.0003 -0.1212 -0.0465
 1209PW      WP 3626   3.635   5.266   4.631  0.0002 -0.0841 -0.1882
 1209PW      WM 3627   3.724   5.475   4.761 -0.0628  0.2795 -0.2942
 1210PW       W 3628   1.977   7.677   2.512  0.2686  0.1455 -0.2470
 1210PW      WP 3629   2.014   7.810   2.538  0.0517  0.1760 -0.0555
 1210PW      WM 3630   2.037   7.551   2.500  0.0763 -0.0017  0.1497
 1211PW       W 3631   2.037   5.817   1.846 -0.0054 -0.2872  0.2518
 1211PW      WP 3632   2.112   5.797   1.730 -0.1864 -0.4097  0.1501
 1211PW      WM 3633   1.917   5.890   1.846  0.3737  0.4330  0.3388
 1212PW       W 3634   2.477   4.039   2.447  0.0503  0.2519 -0.0436
 1212PW      WP 3635   2.549   3.919   2.432 -0.1897  0.0848  0.0767
 1212PW      WM 3636   2.506   3.956   2.556 -0.3240 -0.2178 -0.2654
 1213PW       W 3637   3.292   0.252   4.179  0.2655  0.2750  0.3705
 1213PW      WP 3638   3.369   0.311   4.279  0.1913  0.0445  0.5736
 1213PW      WM 3639   3.431   0.237   4.184  0.2282 -0.1869  0.4253
 1214PW       W 3640   1.159   2.391   2.792 -0.2479 -0.0584 -0.2977
 1214PW      WP 3641   1.104   2.415   2.919 -0.4883  0.0364 -0.4126
 1214PW      WM 3642   1.231   2.277   2.826 -0.0856 -0.0767 -0.6670
 1215PW       W 3643   3.462   2.062   3.919 -0.5898  0.0188 -0.1697
 1215PW      WP 3644   3.501   2.177   3.988  0.2255 -0.3732  0.1511
 1215PW      WM 3645   3.503   2.193   3.891  0.1652 -0.2598 -0.6566
 1216PW       W 3646   1.621   5.280   3.319  0.0131  0.0781  0.2608
 1216PW      WP 3647   1.756   5.295   3.285  0.0452 -0.4954  0.0189
 1216PW      WM 3648   1.594   5.174   3.406  0.1812  0.2246  0.5048
 1217PW       W 3649   4.503   5.183   4.722 -0.1257  0.2512  0.0454
 1217PW      WP 3650   4.418   5.280   4.775 -0.3054  0.3514 -0.3818
 1217PW      WM 3651   4.487   5.104   4.836 -0.3009  0.4839  0.1908
 1218PW       W 3652   0.677   3.474   2.026 -0.5177 -0.4374  0.1201
 1218PW      WP 3653   0.542   3.509   2.017 -0.3888  0.0944 -0.2940
 1218PW      WM 3654   0.564   3.556   2.038 -0.3974 -0.3089  0.5406
 1219PW       W 3655   3.834   7.767   0.038 -0.3805 -0.0450  0.2324
 1219PW      WP 3656   3.822   7.903   0.004 -0.2756 -0.0622  0.1164
 1219PW      WM 3657   3.872   7.776   0.172  0.0486  0.1167  0.1192
 1220PW       W 3658   2.040   0.363   1.105  0.2520 -0.0867 -0.0715
 1220PW      WP 3659   2.133   0.261   1.084 -0.0792 -0.4570  0.1287
 1220PW      WM 3660   2.031   0.247   1.028  0.0269 -0.1618  0.0613
 1221PW       W 3661   0.729   7.216   0.204 -0.3071 -0.4242  0.4063
 1221PW      WP 3662   0.774   7.273   0.324 -0.0272  0.1216  0.0812
 1221PW      WM 3663   0.690   7.304   0.102  0.3459 -0.5229  0.0173
 1222PW       W 3664   0.129   0.737   2.250 -0.2151  0.3604 -0.2100
 1222PW      WP 3665   0.064   0.613   2.250 -0.1587  0.3248 -0.5066
 1222PW      WM 3666   0.208   0.659   2.335 -0.4864 -0.0727 -0.3218
 1223PW       W 3667   1.807   1.680   3.538 -0.1067 -0.0363 -0.1224
 1223PW      WP 3668   1.894   1.789   3.541 -0.2251  0.0665 -0.2920
 1223PW      WM 3669   1.729   1.564   3.555 -0.0588 -0.0826 -0.2149
 1224PW       W 3670   0.994   6.303   4.075 -0.3964 -0.5244 -0.1992
 1224PW      WP 3671   1.093   6.206   4.055  0.0442 -0.1517  0.0033
 1224PW      WM 3672   0.858   6.270   4.089 -0.4368 -0.5002 -0.4792
 1225PW       W 3673   1.674   6.822   0.144  0.1385  0.0133 -0.1910
 1225PW      WP 3674   1.670   6.949   0.086 -0.1329  0.2862  0.3486
 1225PW      WM 3675   1.773   6.732   0.103  0.5271  0.3256 -0.0032
 1226PW       W 3676   3.191   6.432   0.872  0.2402 -0.4034  0.0005
 1226PW      WP 3677   3.100   6.326   0.876 -0.1370 -0.1029  0.4399
 1226PW      WM 3678   3.085   6.522   0.894  0.4594  0.1411 -0.7433
 1227PW       W 3679   4.446   7.297   0.644  0.1413 -0.5321  0.1665
 1227PW      WP 3680   4.440   7.280   0.783 -0.2161  0.2081  0.2897
 1227PW      WM 3681   4.316   7.243   0.643  0.2063 -0.6988  0.2483
 1228PW       W 3682   4.875   1.168   4.200  0.3128 -0.2997 -0.1398
 1228PW      WP 3683   4.847   1.302   4.232  0.1933 -0.4780  0.7630
 1228PW      WM 3684   4.736   1.168   4.181  0.2669 -0.6153  0.1048
 1229PW       W 3685   4.169   3.141   3.207  0.0057  0.3238 -0.0519
 1229PW      WP 3686   4.141   3.004   3.214 -0.0293  0.3241 -0.1669
 1229PW      WM 3687   4.067   3.216   3.149 -0.1206  0.4032  0.2541
 1230PW       W 3688   2.917   3.837   2.047 -0.1368 -0.1734  0.1975
 1230PW      WP 3689   3.035   3.861   1.976 -0.1804  0.1137  0.2092
 1230PW      WM 3690   2.924   3.977   2.034  0.2577 -0.2000 -0.0244
 1231PW       W 3691   1.585   4.689   4.208  0.0959  0.1033  0.0887
 1231PW      WP 3692   1.690   4.599   4.181 -0.5283 -0.7721  0.1428
 1231PW      WM 3693   1.534   4.809   4.158  1.0327  0.4396 -0.2972
 1232PW       W 3694   2.878   0.637   1.111 -0.0325 -0.0638  0.2854
 1232PW      WP 3695   3.004   0.640   1.051 -0.0586  0.0754  0.2334
 1232PW      WM 3696   2.776   0.584   1.193 -0.1529 -0.0739  0.1336
 1233PW       W 3697   3.847   3.778   3.983  0.2088  0.2080  0.4479
 1233PW      WP 3698   3.903   3.655   3.946  0.1770  0.2737  0.1627
 1233PW      WM 3699   3.948   3.682   3.999  0.1789  0.0194 -0.2235
 1234PW       W 3700   4.628   3.513   1.715 -0.2841  0.0484  0.0497
 1234PW      WP 3701   4.548   3.549   1.825 -0.1102 -0.0442  0.2133
 1234PW      WM 3702   4.578   3.606   1.623 -0.2982  0.1064  0.1144
 1235PW       W 3703   5.125   5.198   3.065 -0.1760  0.2465  0.2320
 1235PW      WP 3704   5.207   5.279   2.985 -0.1714  0.0246 -0.0010
 1235PW      WM 3705   4.997   5.246   3.094 -0.3764  0.0128 -0.1690
 1236PW       W 3706   4.014   0.803   3.988 -0.1265 -0.3261 -0.3687
 1236PW      WP 3707   4.153   0.821   3.985 -0.0903 -0.4928 -0.0979
 1236PW      WM 3708   3.919   0.723   4.054  0.0538 -0.1409  0.1669
 1237PW       W 3709   0.074   1.481   1.128 -0.7056 -0.3362 -0.3263
 1237PW      WP 3710   0.049   1.353   1.178 -0.2291 -0.3527 -0.0784
 1237PW      WM 3711   0.072   1.595   1.046  0.2648 -0.2883 -0.3932
 1238PW       W 3712   0.769   0.378   0.750 -0.1533 -0.4381 -0.1280
 1238PW      WP 3713   0.849   0.272   0.706  1.0321  0.2103  0.0618
 1238PW      WM 3714   0.669   0.476   0.758 -0.1780 -0.4771  0.1632
 1239PW       W 3715   2.620   4.841   0.746  0.0779 -0.2892 -0.1442
 1239PW      WP 3716   2.488   4.842   0.699  0.0364 -0.0379 -0.0396
 1239PW      WM 3717   2.601   4.727   0.826 -0.0226  0.1703  0.5777
 1240PW       W 3718   1.663   0.442   4.041 -0.3317 -0.3141  0.0942
 1240PW      WP 3719   1.759   0.385   4.126 -0.2188 -0.4556 -0.1198
 1240PW      WM 3720   1.539   0.490   4.086 -0.1189  0.3895  0.0532
 1241PW       W 3721   4.058   2.034   0.964  0.0740 -0.1570 -0.1770
 1241PW      WP 3722   4.018   1.978   1.085  0.6943 -0.1668  0.0603
 1241PW      WM 3723   4.103   2.012   0.833 -0.2376 -0.5451 -0.2399
 1242PW       W 3724   4.633   5.039   3.057 -0.2409 -0.3226 -0.6224
 1242PW      WP 3725   4.667   5.150   2.978 -0.1443  0.1523  0.0040
 1242PW      WM 3726   4.549   5.086   3.159  0.6194 -0.0225  0.0779
 1243PW       W 3727   2.915   4.060   1.597 -0.1791 -0.1753  0.0700
 1243PW      WP 3728   2.827   4.027   1.492 -0.2137  0.1951 -0.0306
 1243PW      WM 3729   2.845   4.181   1.609  0.0876  0.0062 -0.1041
 1244PW       W 3730   2.492   4.979   3.192 -0.1115 -0.6203  0.4664
 1244PW      WP 3731   2.371   4.953   3.127 -0.3088  0.4355  0.2284
 1244PW      WM 3732   2.555   5.056   3.290  0.0208 -0.0097 -0.0322
 1245PW       W 3733   2.535   7.041   2.262 -0.4196  0.2628 -0.3111
 1245PW      WP 3734   2.449   7.061   2.371 -0.0842  0.0238  0.0229
 1245PW      WM 3735   2.517   7.130   2.155 -0.4061  0.4315 -0.1764
 1246PW       W 3736   3.949   3.071   4.534 -0.1673  0.1288 -0.0931
 1246PW      WP 3737   4.045   3.073   4.432 -0.2304  0.4203 -0.1573
 1246PW      WM 3738   3.870   3.064   4.418  0.0063 -0.3462 -0.2064
 1247PW       W 3739   1.568   3.930   0.352  0.2134 -0.7576 -0.2795
 1247PW      WP 3740   1.508   3.808   0.386 -0.6145 -0.3370  0.0758
 1247PW      WM 3741   1.518   4.002   0.242 -0.0292 -0.0649  0.2093
 1248PW       W 3742   0.864   2.469   2.384  0.1625 -0.3458 -0.2249
 1248PW      WP 3743   0.780   2.580   2.400  0.3029 -0.2329 -0.2558
 1248PW      WM 3744   0.954   2.574   2.402 -0.0402 -0.2395  0.7060
 1249PW       W 3745   3.380   6.932   1.190  0.3767 -0.2317  0.1383
 1249PW      WP 3746   3.422   6.802   1.221  0.7878 -0.1625 -0.0499
 1249PW      WM 3747   3.437   6.987   1.074 -0.3399 -0.3403 -0.3273
 1250PW       W 3748   0.828   8.253   1.088  0.0136  0.0332  0.1558
 1250PW      WP 3749   0.841   8.215   1.222 -0.0310  0.3110  0.2469
 1250PW      WM 3750   0.805   8.175   0.974 -0.5221 -0.2256  0.4063
 1251PW       W 3751   3.450   4.401   1.012 -0.3607  0.6457  0.6313
 1251PW      WP 3752   3.380   4.302   1.081  0.0907  0.3536  0.7161
 1251PW      WM 3753   3.413   4.401   1.147  0.0713  0.4989  0.7680
 1252PW       W 3754   4.743   5.567   4.507  0.1681 -0.3372 -0.1384
 1252PW      WP 3755   4.716   5.696   4.461 -0.1021 -0.0817  0.5901
 1252PW      WM 3756   4.874   5.516   4.504  0.1746 -0.3252 -0.0911
 1253PW       W 3757   1.623   1.366   0.111 -0.2338  0.0872  0.0700
 1253PW      WP 3758   1.533   1.298   0.193 -0.2353 -0.1366 -0.1069
 1253PW      WM 3759   1.748   1.317   0.072 -0.0681  0.4814  0.0535
 1254PW       W 3760   2.400   8.107   2.146 -0.0428  0.4577 -0.2129
 1254PW      WP 3761   2.506   8.053   2.220 -0.2976  0.3043  0.0611
 1254PW      WM 3762   2.495   8.100   2.043  0.2990 -0.0707  0.0916
 1255PW       W 3763   0.401   1.069   4.594 -0.0185  0.4381 -0.2922
 1255PW      WP 3764   0.334   1.056   4.472  0.1035  0.6662 -0.3903
 1255PW      WM 3765   0.355   1.197   4.631  0.0496  0.2921  0.4794
 1256PW       W 3766   3.414   1.413   4.766 -0.1593  0.6219 -0.0100
 1256PW      WP 3767   3.466   1.513   4.682  0.4884  0.2070 -0.1711
 1256PW      WM 3768   3.413   1.416   4.906  0.3017 -0.0222  0.0482
 1257PW       W 3769   0.182   3.210  -0.078  0.3076  0.1541 -0.3198
 1257PW      WP 3770   0.160   3.146   0.044  0.3552  0.2091 -0.2812
 1257PW      WM 3771   0.221   3.256   0.048 -0.1804 -0.3898  0.0858
 1258PW       W 3772   0.286   0.026   2.331  0.2129  0.2090 -0.5997
 1258PW      WP 3773   0.220  -0.087   2.282 -0.2823  0.2228 -0.0654
 1258PW      WM 3774   0.326   0.115   2.431 -0.6567  0.0037  0.0453
 1259PW       W 3775   2.518   5.854   0.753  0.0701 -0.1073  0.0020
 1259PW      WP 3776   2.533   5.977   0.819  0.1291 -0.0186 -0.1705
 1259PW      WM 3777   2.451   5.736   0.783 -0.3352  0.0568 -0.1869
 1260PW       W 3778   4.236   7.152   4.785  0.2565 -0.7200 -0.0497
 1260PW      WP 3779   4.243   7.245   4.681  0.2403 -0.0851  0.4558
 1260PW      WM 3780   4.109   7.154   4.727  0.1187  0.2292  0.1336
 1261PW       W 3781   4.747   5.441   1.042 -0.3570  0.9976 -0.2903
 1261PW      WP 3782   4.887   5.431   1.038 -0.2971 -0.1336  0.3706
 1261PW      WM 3783   4.663   5.352   0.974  0.1996 -0.1591  0.2554
 1262PW       W 3784   3.518   0.462   3.234 -0.2368 -0.5475  0.3446
 1262PW      WP 3785   3.623   0.445   3.325  0.3826  0.0109 -0.1682
 1262PW      WM 3786   3.499   0.415   3.104 -0.1388 -0.0763  0.1426
 1263PW       W 3787   1.828   2.967   3.692  0.0502  0.0308 -0.3002
 1263PW      WP 3788   1.883   3.094   3.674 -0.0239  0.1396  0.1436
 1263PW      WM 3789   1.789   3.011   3.565  0.6826  0.4968 -0.3826
 1264PW       W 3790   4.999   3.817   4.115  0.1207 -0.1743 -0.3433
 1264PW      WP 3791   5.046   3.685   4.104 -0.1513 -0.3329  0.1132
 1264PW      WM 3792   4.949   3.779   3.990  0.1316 -0.2731 -0.3192
 1265PW       W 3793   5.085   7.603   4.352 -0.0252  0.1780 -0.2590
 1265PW      WP 3794   5.196   7.537   4.407 -0.2214  0.0518  0.0056
 1265PW      WM 3795   4.990   7.555   4.261 -0.1954 -0.2376  0.1044
 1266PW       W 3796   2.246   2.741   2.038  0.1058  0.4053 -0.4344
 1266PW      WP 3797   2.385   2.728   2.039  0.0803 -0.3502 -0.1911
 1266PW      WM 3798   2.210   2.856   2.111 -0.2192 -0.1227  0.3899
 1267PW       W 3799   4.419   3.351   4.499 -0.1389 -0.0983  0.1779
 1267PW      WP 3800   4.497   3.465   4.521 -0.1459 -0.0391 -0.0706
 1267PW      WM 3801   4.437   3.216   4.532  0.0035 -0.1885 -0.2159
 1268PW       W 3802   4.213   2.835   1.606  0.3050  0.2846  0.1183
 1268PW      WP 3803   4.297   2.867   1.713  0.2327 -0.0999  0.3084
 1268PW      WM 3804   4.294   2.945   1.575 -0.0566  0.6384  0.3230
 1269PW       W 3805   4.135   6.395   2.060  0.5159  0.0907  0.1393
 1269PW      WP 3806   4.128   6.376   2.198 -0.1262 -0.0556  0.1171
 1269PW      WM 3807   4.256   6.460   2.035  0.1916  0.5308 -0.6733
 1270PW       W 3808   3.037   4.459   1.269 -0.1738  0.3709 -0.0220
 1270PW      WP 3809   2.909   4.472   1.214  0.0324  0.3816 -0.5679
 1270PW      WM 3810   3.087   4.551   1.176  0.2118  0.1100 -0.0960
 1271PW       W 3811   0.263   6.656   2.679 -0.1132 -0.0468 -0.0724
 1271PW      WP 3812   0.141   6.602   2.636 -0.1979  0.0865 -0.0077
 1271PW      WM 3813   0.200   6.683   2.557  0.3464  0.2145 -0.2783
 1272PW       W 3814   2.168  -0.006   3.026  0.5709  0.1714 -0.0148
 1272PW      WP 3815   2.153   0.034   3.159  0.1779  0.2388 -0.0668
 1272PW      WM 3816   2.238   0.001   2.905  0.2487 -0.0839 -0.2321
 1273PW       W 3817   3.845   4.967   3.472  0.0679  0.2455 -0.0726
 1273PW      WP 3818   3.948   4.885   3.426 -0.0080  0.1101 -0.0089
 1273PW      WM 3819   3.818   5.050   3.581 -0.8288  0.3602 -0.3036
 1274PW       W 3820   2.148   1.965   1.451  0.1207  0.0415 -0.1315
 1274PW      WP 3821   2.216   1.843   1.439  0.2284  0.0943 -0.0712
 1274PW      WM 3822   2.122   1.915   1.579 -0.1893  0.4116 -0.0333
 1275PW       W 3823   3.208   5.091   0.011 -0.2305 -0.0295 -0.4078
 1275PW      WP 3824   3.225   5.030   0.136 -0.0958 -0.0842 -0.4517
 1275PW      WM 3825   3.277   5.209  -0.017  0.2386 -0.1529  0.0651
 1276PW       W 3826   0.618   2.367   3.639  0.3074 -0.3866 -0.3285
 1276PW      WP 3827   0.728   2.401   3.718 -0.0118 -0.7003  0.3308
 1276PW      WM 3828   0.649   2.435   3.521  0.2377  0.3467  0.0212
 1277PW       W 3829   3.507   2.565   1.672 -0.3428  0.4050 -0.3449
 1277PW      WP 3830   3.407   2.496   1.603 -0.1052 -0.2291 -0.1323
 1277PW      WM 3831   3.609   2.570   1.577  0.0496  0.7099  0.0474
 1278PW       W 3832   1.996   4.815   3.915 -0.2685  0.4409  0.1718
 1278PW      WP 3833   2.104   4.733   3.879 -0.3604  0.3470  0.1053
 1278PW      WM 3834   1.987   4.842   4.052  0.0818 -0.0997  0.3319
 1279PW       W 3835   5.016   3.079   0.355 -0.2324 -0.2100 -0.1663
 1279PW      WP 3836   4.964   3.105   0.228 -0.1252  0.4551 -0.1114
 1279PW      WM 3837   4.945   3.026   0.464 -0.1268  0.4704  0.2979
 1280PW       W 3838   0.653   6.701   2.422  0.0426  0.3139  0.2999
 1280PW      WP 3839   0.737   6.805   2.381  0.3800 -0.0578 -0.0495
 1280PW      WM 3840   0.769   6.625   2.400 -0.1746  0.1157 -0.5189
 1281PW       W 3841   4.642   0.739   0.084 -0.3197 -0.1105  0.3862
 1281PW      WP 3842   4.565   0.841   0.027 -0.0327  0.1086  0.3682
 1281PW      WM 3843   4.508   0.708   0.057 -0.3540  0.2189  0.1075
 1282PW       W 3844   0.062   3.229   4.250  0.6612 -0.0925 -0.1531
 1282PW      WP 3845  -0.023   3.218   4.140  0.3453 -0.2043  0.0854
 1282PW      WM 3846   0.104   3.309   4.357  0.3962  0.0791 -0.1662
 1283PW       W 3847   1.826   2.755   3.260 -0.1604  0.5908 -0.1776
 1283PW      WP 3848   1.951   2.819   3.256  0.4261 -0.2571  0.5272
 1283PW      WM 3849   1.763   2.863   3.322 -0.0300  0.2916  0.5920
 1284PW       W 3850   1.412   6.869   2.448  0.2412 -0.1639  0.4188
 1284PW      WP 3851   1.376   6.983   2.520  0.0297 -0.2778  0.5031
 1284PW      WM 3852   1.436   6.772   2.349 -0.5391 -0.2789  0.2781
 1285PW       W 3853   3.805   0.113   1.171 -0.6472  0.0627 -0.2903
 1285PW      WP 3854   3.902   0.212   1.154  0.1437 -0.5721 -0.1369
 1285PW      WM 3855   3.819   0.069   1.304 -0.1972 -0.1619 -0.3929
 1286PW       W 3856   2.754   5.332   3.966  0.2366  0.0082 -0.3875
 1286PW      WP 3857   2.637   5.388   4.019  0.3530 -0.1899  0.1538
 1286PW      WM 3858   2.877   5.397   3.981  0.1146  0.2959 -0.5665
 1287PW       W 3859   4.206   5.883   3.661  0.1912 -0.4685 -0.1060
 1287PW      WP 3860   4.156   5.888   3.531 -0.1386 -0.2487  0.0137
 1287PW      WM 3861   4.340   5.900   3.625  0.1203  0.2355 -0.1778
 1288PW       W 3862   2.348   1.837   2.376 -0.0951 -0.6377 -0.4874
 1288PW      WP 3863   2.476   1.783   2.392  0.3145  0.1896 -0.4025
 1288PW      WM 3864   2.310   1.842   2.510  0.1796  0.0435 -0.3946
 1289PW       W 3865   1.866   1.132   2.461 -0.2267 -0.0677  0.4414
 1289PW      WP 3866   1.747   1.168   2.397  0.2129  0.1382 -0.4130
 1289PW      WM 3867   1.856   1.009   2.396  0.0921 -0.0079  0.2564
 1290PW       W 3868   5.140   3.443   2.937 -0.0996 -0.1626  0.1715
 1290PW      WP 3869   5.050   3.482   2.838  0.0222 -0.1631  0.0569
 1290PW      WM 3870   5.239   3.353   2.895  0.0059 -0.0532  0.1816
 1291PW       W 3871   1.637   7.708   1.111  0.0626 -0.1658  0.2782
 1291PW      WP 3872   1.509   7.752   1.145 -0.2705 -0.5517 -0.2925
 1291PW      WM 3873   1.665   7.619   1.006  0.4614 -0.2682  0.4524
 1292PW       W 3874   5.202   5.704   0.560 -0.5016  0.2141 -0.3476
 1292PW      WP 3875   5.253   5.734   0.687 -0.4928 -0.2014 -0.2408
 1292PW      WM 3876   5.082   5.682   0.628 -0.5371  0.4300 -0.3321
 1293PW       W 3877   1.955   7.298   0.871 -0.4975 -0.1958  0.1332
 1293PW      WP 3878   1.895   7.418   0.831 -0.3955 -0.1325  0.1661
 1293PW      WM 3879   2.018   7.284   0.995 -0.0756 -0.0384 -0.0442
 1294PW       W 3880   3.727   1.983   2.442 -0.5851  0.1836  0.4064
 1294PW      WP 3881   3.701   2.047   2.321 -0.2547 -0.2409  0.0767
 1294PW      WM 3882   3.611   1.905   2.439 -0.0371 -0.8135 -0.1609
 1295PW       W 3883   2.342   7.271   4.503 -0.3656 -0.1658 -0.2442
 1295PW      WP 3884   2.453   7.240   4.424  0.2070  0.1574  0.3405
 1295PW      WM 3885   2.377   7.140   4.538 -0.4582 -0.1111  0.0841
 1296PW       W 3886   0.384   0.267   0.367 -0.1464 -0.1567  0.2909
 1296PW      WP 3887   0.333   0.216   0.248 -0.5090  0.2872  0.2299
 1296PW      WM 3888   0.523   0.249   0.376 -0.1383 -0.0922  0.3026
 1297PW       W 3889   2.611   5.331   1.483 -0.2178 -0.1900 -0.2204
 1297PW      WP 3890   2.723   5.334   1.399 -0.0711 -0.0015 -0.0264
 1297PW      WM 3891   2.591   5.468   1.502  0.0996 -0.1754  0.1002
 1298PW       W 3892   2.959   7.632   1.543  0.0532  0.1283  0.4604
 1298PW      WP 3893   3.096   7.620   1.571  0.2217  0.0284 -0.2249
 1298PW      WM 3894   2.978   7.759   1.488  0.1624 -0.1186 -0.1573
 1299PW       W 3895   0.036   5.706   0.030 -0.2161 -0.0437 -0.0212
 1299PW      WP 3896   0.135   5.796   0.070 -0.0903 -0.1194 -0.1509
 1299PW      WM 3897   0.092   5.578   0.042  0.1647  0.0064 -0.7288
 1300PW       W 3898   2.108   3.121   1.049 -0.0057  0.1405 -0.2236
 1300PW      WP 3899   2.053   3.072   0.929  0.1484  0.2770 -0.3547
 1300PW      WM 3900   2.162   3.220   0.966  0.1746 -0.0669 -0.3656
 1301PW       W 3901   3.519   1.550   2.642 -0.0914 -0.5994  0.0338
 1301PW      WP 3902   3.591   1.443   2.697 -0.0773 -0.5788  0.0556
 1301PW      WM 3903   3.574   1.501   2.523  0.3464 -0.3452  0.1081
 1302PW       W 3904   2.718   4.861  -0.002 -0.1776  0.1265 -0.4192
 1302PW      WP 3905   2.583   4.890  -0.027 -0.3120  0.1978  0.2117
 1302PW      WM 3906   2.679   4.967   0.081  0.1543 -0.2488  0.3122
 1303PW       W 3907   1.667   7.237   4.717 -0.0166 -0.1663  0.0625
 1303PW      WP 3908   1.659   7.323   4.826  0.0415  0.1335 -0.1569
 1303PW      WM 3909   1.689   7.104   4.754 -0.1535 -0.1890  0.0669
 1304PW       W 3910   1.484   6.790   4.371  0.1005  0.1243  0.1349
 1304PW      WP 3911   1.433   6.920   4.369 -0.6298 -0.1118 -0.1755
 1304PW      WM 3912   1.381   6.854   4.300  0.2744  0.7102  0.3535
 1305PW       W 3913   2.756   7.151   4.280 -0.0840 -0.3563  0.4639
 1305PW      WP 3914   2.881   7.207   4.251 -0.3540  0.0368 -0.1594
 1305PW      WM 3915   2.616   7.162   4.270 -0.0462  0.2070 -0.0963
 1306PW       W 3916   5.037   0.355   2.348  0.2158 -0.2508 -0.0797
 1306PW      WP 3917   4.940   0.255   2.333  0.0799 -0.1693  0.1862
 1306PW      WM 3918   5.046   0.388   2.212 -0.3066  0.3720 -0.0130
 1307PW       W 3919   5.014   5.109   2.302 -0.2467  0.0068  0.2378
 1307PW      WP 3920   5.116   5.033   2.243 -0.1631  0.2481  0.0551
 1307PW      WM 3921   4.987   5.062   2.173  0.2266  0.2246  0.0368
 1308PW       W 3922   2.651   0.660   2.667  0.5169  0.4640 -0.2511
 1308PW      WP 3923   2.521   0.646   2.719  0.5028  0.1473 -0.3498
 1308PW      WM 3924   2.559   0.708   2.573 -0.3321  0.1965  0.3163
 1309PW       W 3925   3.746   4.553   2.859 -0.2029  0.0681  0.1448
 1309PW      WP 3926   3.794   4.640   2.761 -0.3246 -0.2874 -0.2592
 1309PW      WM 3927   3.714   4.573   2.994 -0.0460  0.1208  0.1770
 1310PW       W 3928   0.244   7.250   1.097  0.2581  0.3739  0.0810
 1310PW      WP 3929   0.301   7.127   1.133 -0.2294  0.0961 -0.0061
 1310PW      WM 3930   0.275   7.290   0.967 -0.3353 -0.1210 -0.2672
 1311PW       W 3931   3.238   7.997   3.747  0.1279  0.0339 -0.3553
 1311PW      WP 3932   3.236   8.108   3.661 -0.3001  0.0095 -0.3993
 1311PW      WM 3933   3.255   7.867   3.795 -0.2110  0.0767 -0.0812
 1312PW       W 3934   1.544   5.184   0.509 -0.5869  0.5084  0.8613
 1312PW      WP 3935   1.496   5.286   0.425 -0.1668  0.1514  0.0897
 1312PW      WM 3936   1.590   5.062   0.560  0.5597  0.3843 -0.0651
 1313PW       W 3937   4.318   3.608   3.256 -0.2570 -0.0049  0.5395
 1313PW      WP 3938   4.420   3.689   3.308 -0.0358  0.0389  0.0875
 1313PW      WM 3939   4.276   3.602   3.123  0.4145 -0.0328  0.2910
 1314PW       W 3940   2.027   0.692   2.647  0.2828 -0.2141  0.0997
 1314PW      WP 3941   2.090   0.597   2.728  0.7366 -0.3489 -0.3612
 1314PW      WM 3942   2.092   0.809   2.607 -0.2402  0.1730  0.2714
 1315PW       W 3943   4.633   6.460   3.291 -0.3907  0.0097 -0.0278
 1315PW      WP 3944   4.721   6.531   3.208  0.0197 -0.6673 -0.2567
 1315PW      WM 3945   4.614   6.321   3.285  0.3724 -0.1375 -0.0043
 1316PW       W 3946   4.792   7.860   2.773 -0.0039 -0.2233 -0.2740
 1316PW      WP 3947   4.691   7.901   2.860 -0.1779 -0.2017 -0.4764
 1316PW      WM 3948   4.777   7.931   2.652 -0.2690 -0.4290 -0.3713
 1317PW       W 3949   3.377   6.916   4.718  0.1416  0.0037  0.0090
 1317PW      WP 3950   3.480   7.009   4.740  0.2478  0.0266 -0.4679
 1317PW      WM 3951   3.407   6.784   4.755 -0.2033 -0.0649  0.0798
 1318PW       W 3952   3.783   7.111   3.062  0.4191  0.2288  0.4135
 1318PW      WP 3953   3.867   7.213   3.015 -0.1879  0.4287 -0.5027
 1318PW      WM 3954   3.858   7.011   3.125 -0.2444 -0.4942  0.2135
 1319PW       W 3955   3.484   6.666   4.280 -0.1645 -0.4540  0.0410
 1319PW      WP 3956   3.389   6.667   4.178 -0.1422 -0.2296  0.0154
 1319PW      WM 3957   3.535   6.760   4.189 -0.0129 -0.1152  0.4392
 1320PW       W 3958   1.193   6.024   4.764  0.0011 -0.2320  0.5080
 1320PW      WP 3959   1.136   6.152   4.749 -0.2003 -0.3536  0.0632
 1320PW      WM 3960   1.328   5.990   4.753  0.1789  0.4272  0.1071
 1321PW       W 3961   2.754   3.138   4.785 -0.3653  0.0972 -0.3375
 1321PW      WP 3962   2.702   3.076   4.900  0.0096  0.3733  0.0067
 1321PW      WM 3963   2.767   3.277   4.784  0.5539  0.0730 -0.0917
 1322PW       W 3964   3.422   2.541   0.395  0.2421  0.3248 -0.1265
 1322PW      WP 3965   3.284   2.521   0.379  0.1838  0.4428  0.1583
 1322PW      WM 3966   3.428   2.665   0.460  0.1356  0.4379 -0.3259
 1323PW       W 3967   3.197   2.849   4.118 -0.2136  0.3794  0.0762
 1323PW      WP 3968   3.177   2.884   3.984 -0.0768  0.1936  0.0034
 1323PW      WM 3969   3.336   2.856   4.134 -0.2442  0.3405  0.4542
 1324PW       W 3970   1.039   4.795   3.334 -0.1114 -0.0045 -0.2910
 1324PW      WP 3971   1.038   4.935   3.338 -0.3998  0.0424  0.6941
 1324PW      WM 3972   1.036   4.734   3.461  0.0001  0.2834 -0.1419
 1325PW       W 3973   4.750   4.197   4.413 -0.1578 -0.2056  0.1093
 1325PW      WP 3974   4.769   4.334   4.435  0.5287 -0.2633  0.1109
 1325PW      WM 3975   4.634   4.122   4.434 -0.6412  0.4140 -0.0405
 1326PW       W 3976   0.811   4.014   0.021 -0.0352  0.1348  0.2710
 1326PW      WP 3977   0.779   4.008  -0.115 -0.3276  0.0329  0.3365
 1326PW      WM 3978   0.769   3.996   0.154 -0.2424 -0.5150  0.1535
 1327PW       W 3979   2.334   6.219   1.751  0.1469 -0.3616 -0.3068
 1327PW      WP 3980   2.228   6.281   1.684 -0.1152  0.1678  0.4619
 1327PW      WM 3981   2.456   6.273   1.792 -0.0456  0.1346 -0.3222
 1328PW       W 3982   2.267   5.113   4.744 -0.4569 -0.3167 -0.1620
 1328PW      WP 3983   2.190   5.229   4.730  0.1762  0.1550 -0.1730
 1328PW      WM 3984   2.301   5.015   4.838  0.1273 -0.0790 -0.0854
 1329PW       W 3985   3.281   6.951   2.634  0.0655 -0.3754  0.0358
 1329PW      WP 3986   3.341   6.856   2.717 -0.2111 -0.2880  0.3623
 1329PW      WM 3987   3.382   7.022   2.567 -0.2746  0.2483  0.1014
 1330PW       W 3988   0.571   1.291   1.326  0.0150 -0.2045  0.1848
 1330PW      WP 3989   0.697   1.306   1.387  0.0293 -0.0815  0.1284
 1330PW      WM 3990   0.523   1.328   1.200  0.0262 -0.0917  0.2123
 1331PW       W 3991   4.501   6.852   0.206 -0.3975  0.4275 -0.1678
 1331PW      WP 3992   4.582   6.792   0.109 -0.1772  0.4596 -0.0109
 1331PW      WM 3993   4.537   6.984   0.176  0.3812  0.3752  0.2695
 1332PW       W 3994   2.240   3.771   0.043 -0.1419 -0.5046 -0.5089
 1332PW      WP 3995   2.305   3.894   0.046  0.2061 -0.6484  0.2571
 1332PW      WM 3996   2.129   3.851   0.071  0.3833  0.0779  0.3937
 1333PW       W 3997   3.549   8.066   0.783  0.0812  0.1436 -0.3508
 1333PW      WP 3998   3.565   8.166   0.686 -0.1520  0.6517  0.0850
 1333PW      WM 3999   3.580   7.934   0.748 -0.0749  0.0353 -0.1081
 1334PW       W 4000   2.416   2.364   2.358 -0.1067 -0.5365  0.0506
 1334PW      WP 4001   2.529   2.308   2.298  0.0136 -0.1947 -0.0651
 1334PW      WM 4002   2.384   2.443   2.247 -0.5943 -0.3476  0.2932
 1335PW       W 4003   2.667   5.689   1.920 -0.1868 -0.0529 -0.0593
 1335PW      WP 4004   2.736   5.802   1.876 -0.2334 -0.1185 -0.3188
 1335PW      WM 4005   2.786   5.636   1.869 -0.0898  0.0998 -0.0002
 1336PW       W 4006   1.618   6.485   2.201  0.3069  0.1628 -0.1304
 1336PW      WP 4007   1.556   6.517   2.323  0.0079  0.7298 -0.3945
 1336PW      WM 4008   1.672   6.450   2.077 -0.0221  0.0259 -0.2463
 1337PW       W 4009   2.091   1.231   0.058 -0.2826  0.0150  0.1001
 1337PW      WP 4010   1.986   1.322   0.045  0.0214  0.3386 -0.4721
 1337PW      WM 4011   2.194   1.289   0.134 -0.2513 -0.2136  0.2443
 1338PW       W 4012   0.960   5.956   3.701  0.4005  0.1697 -0.3699
 1338PW      WP 4013   0.928   5.878   3.590  0.1270 -0.2999 -0.0021
 1338PW      WM 4014   1.068   5.995   3.781  0.2696  0.0404 -0.1169
 1339PW       W 4015   2.690   5.418   4.842  0.2609  0.1242  0.1418
 1339PW      WP 4016   2.784   5.325   4.794  0.0101 -0.2236  0.2829
 1339PW      WM 4017   2.580   5.494   4.803 -0.1839 -0.3732  0.3005
 1340PW       W 4018   2.925   5.510   0.726 -0.4416  0.1279  0.4969
 1340PW      WP 4019   3.010   5.423   0.796  0.1072  0.4510  0.2885
 1340PW      WM 4020   2.961   5.617   0.644 -0.0332 -0.1172  0.3262
 1341PW       W 4021   2.005   2.307   3.422 -0.6022  0.3026  0.6138
 1341PW      WP 4022   2.041   2.417   3.500  0.4699  0.1741  0.4621
 1341PW      WM 4023   1.874   2.279   3.381 -0.3648 -0.1459  0.0027
 1342PW       W 4024   3.700   8.019   4.221 -0.1883  0.0017 -0.0757
 1342PW      WP 4025   3.746   7.889   4.198  0.1410  0.0080  0.4064
 1342PW      WM 4026   3.620   7.913   4.265 -0.3190  0.2409  0.3139
 1343PW       W 4027   0.348   7.735   3.493  0.0578 -0.0291 -0.2977
 1343PW      WP 4028   0.382   7.836   3.583 -0.1173 -0.1793 -0.0488
 1343PW      WM 4029   0.333   7.747   3.354 -0.2904 -0.1310 -0.2774
 1344PW       W 4030   2.924   1.909   4.103  0.2839 -0.0181  0.4524
 1344PW      WP 4031   2.895   1.772   4.111  0.4504 -0.1146 -0.1448
 1344PW      WM 4032   2.843   1.866   4.209  0.0900 -0.0217  0.3074
 1345PW       W 4033   2.653   0.149   1.809 -0.0506  0.0563 -0.1116
 1345PW      WP 4034   2.603   0.024   1.769 -0.1142 -0.0359  0.2290
 1345PW      WM 4035   2.672   0.287   1.816 -0.3545  0.1203 -0.3087
 1346PW       W 4036   1.421   0.746   3.295  0.0977  0.3635 -0.3264
 1346PW      WP 4037   1.347   0.859   3.333 -0.1631  0.0095  0.3979
 1346PW      WM 4038   1.534   0.777   3.219 -0.0046  0.1629 -0.5781
 1347PW       W 4039   3.151   1.438   2.292 -0.0169  0.0108  0.3868
 1347PW      WP 4040   3.183   1.567   2.337 -0.2436  0.0598  0.4190
 1347PW      WM 4041   3.018   1.481   2.300 -0.1049 -0.2312  0.3131
 1348PW       W 4042   1.100   5.735   1.910  0.3949 -0.2728  0.4139
 1348PW      WP 4043   1.194   5.634   1.885  0.5391 -0.0357 -0.1406
 1348PW      WM 4044   0.995   5.822   1.939  0.1581 -0.0180 -0.7391
 1349PW       W 4045   0.358   0.338   3.075 -0.0034 -0.2096  0.1597
 1349PW      WP 4046   0.463   0.343   2.982 -0.2712  0.1570 -0.1533
 1349PW      WM 4047   0.356   0.336   3.215 -0.0066  0.5343  0.2055
 1350PW       W 4048   1.145   4.919   3.976  0.0495  0.1358 -0.0367
 1350PW      WP 4049   1.152   4.779   3.978 -0.5212  0.0464 -0.7105
 1350PW      WM 4050   1.030   4.901   4.053 -0.2204  0.0603 -0.4292
 1351PW       W 4051   1.913   4.421   3.626  0.2968  0.4458 -0.0839
 1351PW      WP 4052   1.788   4.389   3.574  0.1722  0.3075  0.2720
 1351PW      WM 4053   1.986   4.472   3.735  0.0251 -0.1124  0.4121
 1352PW       W 4054   2.726   2.606   1.905 -0.0944 -0.4639 -0.2716
 1352PW      WP 4055   2.727   2.661   1.776 -0.3290 -0.0264 -0.1072
 1352PW      WM 4056   2.609   2.662   1.956  0.2981  0.1783  0.0465
 1353PW       W 4057   3.027   1.595   0.694  0.1430  0.2610 -0.1598
 1353PW      WP 4058   2.926   1.664   0.626 -0.3152 -0.1429  0.0535
 1353PW      WM 4059   2.991   1.474   0.755  0.4228  0.2347 -0.0326
 1354PW       W 4060   0.035   5.594   2.313 -0.1712 -0.3370  0.2550
 1354PW      WP 4061   0.166   5.585   2.362 -0.1149 -0.0399  0.1815
 1354PW      WM 4062  -0.019   5.677   2.412 -0.0847  0.1956 -0.0985
 1355PW       W 4063   2.016   2.717   0.752 -0.2360  0.2301  0.3987
 1355PW      WP 4064   1.977   2.604   0.823 -0.1720 -0.1002 -0.0499
 1355PW      WM 4065   2.022   2.841   0.818  0.0004  0.2843  0.2866
 1356PW       W 4066   3.237   2.085   1.163 -0.1483 -0.1995 -0.3802
 1356PW      WP 4067   3.195   1.971   1.234  0.2616 -0.0797  0.1096
 1356PW      WM 4068   3.146   2.058   1.060 -0.1425  0.1344 -0.4827
 1357PW       W 4069   4.865   6.904   3.194 -0.0600 -0.4629  0.1714
 1357PW      WP 4070   4.928   6.972   3.300 -0.3339  0.5936 -0.2182
 1357PW      WM 4071   4.777   6.824   3.267 -0.3816  0.2345  0.6684
 1358PW       W 4072   1.762   0.845   1.538  0.1695 -0.1546  0.0928
 1358PW      WP 4073   1.669   0.741   1.547  0.1171 -0.0880  0.5584
 1358PW      WM 4074   1.690   0.923   1.628  0.3619 -0.0914  0.1977
 1359PW       W 4075   4.034   2.351   1.828  0.0224  0.1853  0.2148
 1359PW      WP 4076   4.162   2.357   1.771 -0.0511 -0.4627 -0.1125
 1359PW      WM 4077   4.090   2.231   1.871 -0.5062 -0.2532 -0.1786
 1360PW       W 4078   2.233   3.633   3.052 -0.1181 -0.3534 -0.6810
 1360PW      WP 4079   2.103   3.678   3.080  0.0900 -0.0804  0.1177
 1360PW      WM 4080   2.269   3.768   3.047 -0.2100 -0.2405  0.1894
 1361PW       W 4081   3.926   1.203   1.458 -0.3944  0.1299  0.0416
 1361PW      WP 4082   4.029   1.298   1.448 -0.3487  0.0668 -0.1312
 1361PW      WM 4083   3.972   1.077   1.498 -0.1630  0.2456  0.1622
 1362PW       W 4084   5.236   3.500   3.863  0.1231  0.0874  0.0774
 1362PW      WP 4085   5.270   3.525   3.729 -0.0738 -0.3822 -0.0845
 1362PW      WM 4086   5.109   3.539   3.906  0.1067  0.1529 -0.0266
 1363PW       W 4087   3.361   0.049   3.409 -0.1971 -0.0446  0.0170
 1363PW      WP 4088   3.302   0.156   3.476 -0.0272 -0.1492  0.3602
 1363PW      WM 4089   3.267   0.019   3.509 -0.2369  0.2669  0.0817
 1364PW       W 4090   3.188   7.307   4.401  0.0334 -0.1211  0.3229
 1364PW      WP 4091   3.127   7.237   4.506  0.1477 -0.4785  0.1677
 1364PW      WM 4092   3.087   7.222   4.355  0.3666 -0.3540 -0.0470
 1365PW       W 4093   4.588   0.909   0.957  0.1753 -0.0366 -0.2461
 1365PW      WP 4094   4.702   0.885   0.879  0.2138  0.2431 -0.2873
 1365PW      WM 4095   4.452   0.875   0.946  0.2447 -0.2714 -0.4781
 1366PW       W 4096   2.725   3.128   4.270  0.1566 -0.1360  0.0944
 1366PW      WP 4097   2.728   2.991   4.242 -0.1376 -0.1161 -0.0765
 1366PW      WM 4098   2.601   3.174   4.226  0.1342 -0.4050 -0.1499
 1367PW       W 4099   5.196   7.645   2.338  0.5128 -0.2343 -0.0802
 1367PW      WP 4100   5.328   7.653   2.385  0.3173  0.2686  0.5138
 1367PW      WM 4101   5.099   7.563   2.281  0.2116 -0.0221  0.0996
 1368PW       W 4102   3.980   5.365   1.707  0.2386  0.3731 -0.5982
 1368PW      WP 4103   4.078   5.300   1.783 -0.1563 -0.0887 -0.4267
 1368PW      WM 4104   3.866   5.445   1.689 -0.2024 -0.0881 -0.1963
 1369PW       W 4105   1.744   3.522   4.474 -0.0317 -0.2492  0.1151
 1369PW      WP 4106   1.792   3.654   4.474  0.0269 -0.2688 -0.0243
 1369PW      WM 4107   1.622   3.464   4.436 -0.0872 -0.0283 -0.0756
 1370PW       W 4108   1.359   4.611   0.565 -0.0052  0.3095  0.1012
 1370PW      WP 4109   1.291   4.499   0.517  0.0022  0.0240  0.6761
 1370PW      WM 4110   1.410   4.584   0.692  0.3390 -0.1931 -0.1143
 1371PW       W 4111   3.014   7.579   0.270  0.0208  0.5714 -0.1293
 1371PW      WP 4112   2.958   7.642   0.382 -0.4526 -0.1042  0.0765
 1371PW      WM 4113   3.135   7.613   0.332  0.1347  0.0308 -0.0090
 1372PW       W 4114   1.040   2.987   3.457  0.0667  0.3259  0.0155
 1372PW      WP 4115   1.159   3.022   3.393  0.0997 -0.2320 -0.2968
 1372PW      WM 4116   1.138   2.893   3.423  0.1850  0.4529 -0.0003
 1373PW       W 4117   3.540   7.110   3.984 -0.4917  0.0867 -0.0999
 1373PW      WP 4118   3.648   7.032   4.028 -0.4020  0.3538  0.1916
 1373PW      WM 4119   3.452   7.003   3.962 -0.2603 -0.2471  0.3993
 1374PW       W 4120   2.899   8.019   1.240  0.0758  0.1832  0.0748
 1374PW      WP 4121   2.890   7.901   1.315 -0.1056  0.0138 -0.1918
 1374PW      WM 4122   2.879   8.044   1.103  0.2180 -0.3465 -0.0682
 1375PW       W 4123   2.279   2.876   0.344 -0.0024 -0.0332 -0.0491
 1375PW      WP 4124   2.369   2.979   0.374 -0.1268  0.1968 -0.4107
 1375PW      WM 4125   2.266   2.823   0.215 -0.1676  0.2966 -0.1768
 1376PW       W 4126   3.011   0.679   0.292 -0.2342 -0.0166 -0.3638
 1376PW      WP 4127   2.879   0.637   0.308 -0.1967 -0.0670 -0.1591
 1376PW      WM 4128   3.009   0.610   0.170 -0.3334 -0.2407 -0.2419
 1377PW       W 4129   0.439   8.047   4.538  0.2974 -0.2942  0.3544
 1377PW      WP 4130   0.504   8.089   4.422  0.2132  0.2117  0.4675
 1377PW      WM 4131   0.342   8.006   4.446  0.0842 -0.0179  0.4406
 1378PW       W 4132   2.694   2.386   0.568  0.0318 -0.0965  0.2459
 1378PW      WP 4133   2.734   2.306   0.676  0.1890  0.0985  0.3382
 1378PW      WM 4134   2.800   2.378   0.477 -0.2061  0.1872 -0.0821
 1379PW       W 4135   1.395   2.932   3.997  0.0836 -0.0856 -0.2306
 1379PW      WP 4136   1.258   2.958   3.982 -0.0151  0.0774  0.5222
 1379PW      WM 4137   1.327   2.833   3.926  0.5083 -0.5462 -0.0529
 1380PW       W 4138   4.745   1.294   4.692  0.2211 -0.1412 -0.2204
 1380PW      WP 4139   4.813   1.177   4.655  0.0657 -0.2816 -0.0833
 1380PW      WM 4140   4.613   1.316   4.735  0.0408 -0.4801 -0.5364
 1381PW       W 4141   3.913   2.955   1.120  0.4447 -0.0165  0.3451
 1381PW      WP 4142   3.972   3.049   1.034 -0.2563  0.4187  0.2640
 1381PW      WM 4143   3.903   2.975   1.258 -0.0407 -0.4878  0.4124
 1382PW       W 4144   5.002   1.108   2.555  0.0039  0.0879 -0.1473
 1382PW      WP 4145   4.897   1.030   2.504  0.2800 -0.2326 -0.2609
 1382PW      WM 4146   5.060   1.232   2.581  0.2146 -0.0548  0.1184
 1383PW       W 4147   0.753   1.918   0.095  0.0185  0.5582 -0.0079
 1383PW      WP 4148   0.716   2.013   0.191  0.0796  0.0797  0.5418
 1383PW      WM 4149   0.688   1.818   0.021 -0.0981  0.6815 -0.0772
 1384PW       W 4150   3.704   3.571   1.733  0.0669 -0.1238 -0.0376
 1384PW      WP 4151   3.697   3.528   1.600 -0.1301  0.0093 -0.0758
 1384PW      WM 4152   3.616   3.662   1.672  0.2071 -0.2055 -0.3878
 1385PW       W 4153   0.107   6.803   0.703  0.1678  0.4274  0.0535
 1385PW      WP 4154   0.123   6.780   0.840 -0.0672  0.0424  0.0303
 1385PW      WM 4155   0.215   6.839   0.621  0.2260  0.1881  0.0200
 1386PW       W 4156   3.927   5.943   1.562  0.3812  0.2794 -0.0831
 1386PW      WP 4157   3.982   5.925   1.435 -0.1309  0.0296 -0.3006
 1386PW      WM 4158   3.876   6.073   1.569 -0.4471  0.0575 -0.5902
 1387PW       W 4159   1.514   3.866   1.604  0.0781  0.4773  0.1771
 1387PW      WP 4160   1.591   3.925   1.503 -0.0585  0.0794 -0.1903
 1387PW      WM 4161   1.386   3.921   1.618 -0.1546  0.0947 -0.1929
 1388PW       W 4162   2.820   3.653   0.085  0.2041 -0.3269 -0.3634
 1388PW      WP 4163   2.947   3.603   0.053  0.1445 -0.3474 -0.5780
 1388PW      WM 4164   2.872   3.782   0.071 -0.0448 -0.2003 -0.2000
 1389PW       W 4165   3.590   6.218   0.340  0.0372 -0.1067 -0.2854
 1389PW      WP 4166   3.503   6.111   0.318  0.2983 -0.4496  0.1761
 1389PW      WM 4167   3.720   6.179   0.374  0.0675 -0.1603 -0.4541
 1390PW       W 4168   3.740   0.518   3.723  0.1856 -0.0572  0.2615
 1390PW      WP 4169   3.713   0.562   3.854 -0.5871 -0.3923  0.2693
 1390PW      WM 4170   3.651   0.521   3.615 -0.0985  0.7038  0.4544
 1391PW       W 4171   2.971   3.557   3.377 -0.4697  0.0713 -0.2277
 1391PW      WP 4172   3.099   3.573   3.431 -0.6075  0.3214  0.0570
 1391PW      WM 4173   2.955   3.490   3.499  0.2780  0.0025 -0.1239
 1392PW       W 4174   0.546   3.362   4.432  0.0315 -0.1452 -0.2742
 1392PW      WP 4175   0.609   3.420   4.542 -0.8228 -0.1978  0.3462
 1392PW      WM 4176   0.617   3.253   4.484  0.0585  0.0472  0.1236
 1393PW       W 4177   0.779   4.089   0.853 -0.3191  0.0223  0.1343
 1393PW      WP 4178   0.806   3.952   0.838 -0.4642  0.0132 -0.0928
 1393PW      WM 4179   0.712   4.199   0.907  0.0230  0.2340  0.1587
 1394PW       W 4180   3.438   1.362   0.910  0.4120  0.1273  0.7701
 1394PW      WP 4181   3.474   1.227   0.911 -0.2663 -0.2093 -0.4327
 1394PW      WM 4182   3.560   1.314   0.860  0.1835  0.0896  0.1648
 1395PW       W 4183   0.633   5.784   4.813  0.2580 -0.0321 -0.0946
 1395PW      WP 4184   0.714   5.671   4.802 -0.2999 -0.4778 -0.0569
 1395PW      WM 4185   0.512   5.741   4.757 -0.1575  0.2670  0.4660
 1396PW       W 4186   3.681   3.319   3.993  0.3663  0.2474  0.0949
 1396PW      WP 4187   3.643   3.310   3.858 -0.0923  0.3522  0.1981
 1396PW      WM 4188   3.670   3.374   4.121 -0.1101  0.1690  0.1059
 1397PW       W 4189   0.830   7.267   4.535  0.1359 -0.0408 -0.4489
 1397PW      WP 4190   0.738   7.197   4.456 -0.4526 -0.0863  0.1857
 1397PW      WM 4191   0.743   7.319   4.439 -0.3879 -0.6004 -0.3429
 1398PW       W 4192   3.500   0.388   0.786 -0.2245  0.3805 -0.1551
 1398PW      WP 4193   3.431   0.321   0.684 -0.0853 -0.1746  0.0792
 1398PW      WM 4194   3.459   0.364   0.918  0.0310 -0.2145 -0.1530
 1399PW       W 4195   4.719   7.267   0.245  0.0764  0.0645  0.0669
 1399PW      WP 4196   4.623   7.169   0.218  0.1544  0.1073 -0.4655
 1399PW      WM 4197   4.810   7.312   0.148  0.1644 -0.2279  0.0032
 1400PW       W 4198   2.761   4.575   2.809  0.0731 -0.6435  0.3701
 1400PW      WP 4199   2.799   4.534   2.681 -0.1466 -0.1854  0.1348
 1400PW      WM 4200   2.688   4.682   2.756  0.7453 -0.2440  0.1314
 1401PW       W 4201   2.563   7.451   0.069 -0.2509  0.2936 -0.3999
 1401PW      WP 4202   2.493   7.572   0.076  0.1200  0.5176 -0.2303
 1401PW      WM 4203   2.673   7.378   0.020 -0.0180  0.4920 -0.1989
 1402PW       W 4204   3.569   2.526   2.344  0.1817  0.1140 -0.6442
 1402PW      WP 4205   3.467   2.478   2.261 -0.2147  0.0794 -0.1836
 1402PW      WM 4206   3.560   2.664   2.361  0.1423  0.1152 -0.6742
 1403PW       W 4207   2.183   6.526   0.465  0.1672 -0.0687 -0.3352
 1403PW      WP 4208   2.238   6.490   0.588 -0.3519  0.0574 -0.0335
 1403PW      WM 4209   2.166   6.656   0.513  0.1319 -0.1573 -0.0955
 1404PW       W 4210   3.705   0.955   0.788 -0.1095  0.1452 -0.3100
 1404PW      WP 4211   3.839   0.958   0.830 -0.2220 -0.0232  0.1171
 1404PW      WM 4212   3.576   0.959   0.734 -0.0923  0.1718 -0.3496
 1405PW       W 4213   4.762   2.542   1.509 -0.3157 -0.1091 -0.2943
 1405PW      WP 4214   4.811   2.668   1.546 -0.1590 -0.1322 -0.4103
 1405PW      WM 4215   4.706   2.509   1.633  0.3309 -0.4132 -0.0347
 1406PW       W 4216   3.871   3.975   3.063 -0.1553 -0.0063  0.2113
 1406PW      WP 4217   3.983   3.915   3.005 -0.0201  0.2931  0.1463
 1406PW      WM 4218   3.813   3.905   2.956  0.1919  0.1296 -0.0846
 1407PW       W 4219   1.245   7.966   1.216 -0.5180  0.6258 -0.4789
 1407PW      WP 4220   1.125   7.989   1.286 -0.5889 -0.3268 -0.1492
 1407PW      WM 4221   1.360   7.902   1.168 -0.5121 -0.1388  0.3056
 1408PW       W 4222   4.529   7.889   4.270  0.0388  0.4685 -0.0882
 1408PW      WP 4223   4.645   7.884   4.192  0.2667  0.4748  0.2309
 1408PW      WM 4224   4.422   7.802   4.245  0.2000  0.2714 -0.1226
 1409PW       W 4225   4.284   1.681   4.568  0.4844  0.1571  0.1513
 1409PW      WP 4226   4.319   1.553   4.615 -0.2226 -0.0698  0.1783
 1409PW      WM 4227   4.270   1.714   4.703  0.2054 -0.2068  0.2289
 1410PW       W 4228   4.814   2.957   4.325 -0.3147  0.4433  0.2231
 1410PW      WP 4229   4.753   2.852   4.255  0.4385  0.0516  0.0508
 1410PW      WM 4230   4.835   2.938   4.462 -0.1930 -0.3332  0.1444
 1411PW       W 4231   0.860   7.181   1.941 -0.0359 -0.2047  0.5050
 1411PW      WP 4232   0.862   7.092   1.832  0.5024  0.4484 -0.1200
 1411PW      WM 4233   0.989   7.231   1.957  0.0828  0.0126 -0.4662
 1412PW       W 4234   4.109   6.520   0.140 -0.0703  0.4694 -0.1967
 1412PW      WP 4235   4.000   6.576   0.208  0.2481  0.5380  0.3166
 1412PW      WM 4236   4.230   6.483   0.081 -0.3518 -0.0507 -0.5177
 1413PW       W 4237   3.267   2.360   2.710 -0.2594 -0.1221  0.3140
 1413PW      WP 4238   3.311   2.472   2.782  0.1648 -0.1168  0.0778
 1413PW      WM 4239   3.296   2.225   2.692 -0.0693 -0.0472 -0.0297
 1414PW       W 4240   0.543   6.923   1.533 -0.0376 -0.2497  0.1262
 1414PW      WP 4241   0.500   6.919   1.666  0.1753 -0.4105  0.1963
 1414PW      WM 4242   0.616   6.827   1.463  0.1377 -0.1082  0.1099
 1415PW       W 4243   0.698   3.272   1.063  0.1857  0.0787 -0.3668
 1415PW      WP 4244   0.601   3.239   1.158  0.3182  0.1433 -0.2035
 1415PW      WM 4245   0.769   3.346   0.967  0.1547 -0.0071 -0.4567
 1416PW       W 4246   4.575   2.774   0.224 -0.0306  0.3741  0.4325
 1416PW      WP 4247   4.638   2.692   0.318 -0.1805 -0.4273 -0.0721
 1416PW      WM 4248   4.500   2.884   0.269 -0.4956  0.2584  0.0292
 1417PW       W 4249   2.019   0.950   3.638 -0.1906 -0.1457  0.1214
 1417PW      WP 4250   1.938   0.994   3.532  0.0908 -0.1173 -0.0928
 1417PW      WM 4251   1.963   0.927   3.764  0.0729 -0.7502  0.1619
 1418PW       W 4252   0.225   0.280   4.080  0.1993 -0.1038 -0.0741
 1418PW      WP 4253   0.234   0.193   3.971  0.2900 -0.1035 -0.0671
 1418PW      WM 4254   0.134   0.345   4.165  0.2464 -0.0730 -0.0468
 1419PW       W 4255   3.006   4.232   0.790  0.3615  0.1831 -0.1225
 1419PW      WP 4256   2.870   4.201   0.804  0.4106 -0.1094 -0.2334
 1419PW      WM 4257   3.086   4.266   0.681  0.1447 -0.5178 -0.5645
 1420PW       W 4258   1.065   1.150   2.566 -0.2733  0.2980  0.0130
 1420PW      WP 4259   1.168   1.186   2.478  0.0844 -0.2569  0.1479
 1420PW      WM 4260   0.945   1.221   2.563 -0.1183  0.5719 -0.0001
 1421PW       W 4261   0.446   2.312   0.207 -0.1194  0.3958  0.1948
 1421PW      WP 4262   0.546   2.319   0.305 -0.0342 -0.5536  0.2654
 1421PW      WM 4263   0.351   2.228   0.149  0.4280 -0.0820 -0.1065
 1422PW       W 4264   3.097   0.733   1.627 -0.1128  0.0934  0.3113
 1422PW      WP 4265   3.049   0.655   1.733  0.2042  0.0398  0.4246
 1422PW      WM 4266   3.035   0.802   1.522  0.3767 -0.3408 -0.3464
 1423PW       W 4267   2.546   2.298   4.099 -0.0464  0.0566 -0.0546
 1423PW      WP 4268   2.474   2.326   4.216 -0.5705  0.0276 -0.3423
 1423PW      WM 4269   2.508   2.344   3.973 -0.0163  0.4081  0.0527
 1424PW       W 4270   2.224   1.098   1.359 -0.2450 -0.0521 -0.1940
 1424PW      WP 4271   2.207   1.018   1.473 -0.5463 -0.1870 -0.3217
 1424PW      WM 4272   2.200   1.233   1.334  0.8712  0.2265 -0.2990
 1425PW       W 4273   5.066   1.732   1.592 -0.3389  0.1570  0.1101
 1425PW      WP 4274   4.953   1.799   1.643 -0.2544  0.2335  0.2008
 1425PW      WM 4275   5.200   1.766   1.574 -0.3382  0.0928 -0.0144
 1426PW       W 4276   0.900   0.026   4.490 -0.0634  0.0420 -0.0440
 1426PW      WP 4277   0.862  -0.039   4.607  0.1040 -0.7643 -0.3720
 1426PW      WM 4278   0.797   0.120   4.500 -0.0822  0.0190 -0.0130
 1427PW       W 4279   3.442   5.851   2.484  0.4678 -0.0195 -0.3173
 1427PW      WP 4280   3.470   5.715   2.475  0.0907 -0.1176 -0.1790
 1427PW      WM 4281   3.471   5.978   2.536  0.5314 -0.2604  0.3344
 1428PW       W 4282   3.314   2.427   3.587  0.2948  0.2039  0.4480
 1428PW      WP 4283   3.408   2.330   3.627  0.1568  0.1078  0.5465
 1428PW      WM 4284   3.240   2.424   3.705 -0.1593  0.2551  0.1867
 1429PW       W 4285   4.789   5.677   3.053 -0.1639  0.4419 -0.0200
 1429PW      WP 4286   4.792   5.587   2.946  0.1246 -0.0446  0.3505
 1429PW      WM 4287   4.755   5.804   3.006 -0.0898  0.5216  0.1339
 1430PW       W 4288   0.874   6.157   3.205  0.5386 -0.2640 -0.4658
 1430PW      WP 4289   0.999   6.221   3.209  0.3434  0.1786 -0.7435
 1430PW      WM 4290   0.786   6.234   3.128  0.3814 -0.0253 -0.0813
 1431PW       W 4291   3.339   7.699   4.641  0.1151 -0.0503  0.3168
 1431PW      WP 4292   3.356   7.778   4.527 -0.3713 -0.2211  0.0992
 1431PW      WM 4293   3.333   7.836   4.669  0.2563  0.1884 -0.5398
 1432PW       W 4294   0.303   2.404   2.096 -0.1235 -0.1360 -0.2120
 1432PW      WP 4295   0.246   2.375   1.972  0.4241 -0.2270 -0.4750
 1432PW      WM 4296   0.392   2.408   2.204 -0.2485 -0.8739 -0.0315
 1433PW       W 4297   3.872   0.139   3.356 -0.1616 -0.0332  0.0066
 1433PW      WP 4298   3.763   0.078   3.293  0.0553  0.0159 -0.4653
 1433PW      WM 4299   3.927   0.181   3.234  0.4434 -0.5843  0.0326
 1434PW       W 4300   0.938   7.577   2.244  0.0929 -0.1296  0.3333
 1434PW      WP 4301   0.975   7.688   2.320 -0.3464  0.1841  0.1337
 1434PW      WM 4302   0.942   7.467   2.330  0.2087 -0.2539  0.1750
 1435PW       W 4303   1.489   6.806   0.769 -0.1004  0.0424  0.3862
 1435PW      WP 4304   1.540   6.926   0.820  0.3468 -0.0422  0.1917
 1435PW      WM 4305   1.360   6.758   0.743  0.0179 -0.0213 -0.2455
 1436PW       W 4306   5.074   6.898   2.064 -0.0180  0.3812 -0.2659
 1436PW      WP 4307   4.938   6.913   2.092 -0.0535  0.0081 -0.1894
 1436PW      WM 4308   5.133   7.007   1.999  0.4796  0.2059 -0.1585
 1437PW       W 4309   2.380   3.116   3.776  0.2167 -0.2293  0.2006
 1437PW      WP 4310   2.318   3.216   3.701 -0.2143 -0.3094  0.4196
 1437PW      WM 4311   2.325   2.991   3.744  0.2218 -0.1404 -0.2089
 1438PW       W 4312   1.356   3.682   4.201 -0.0263 -0.2265 -0.2988
 1438PW      WP 4313   1.240   3.634   4.263  0.1025 -0.0397  0.1316
 1438PW      WM 4314   1.282   3.792   4.156 -0.2773 -0.0344  0.4289
 1439PW       W 4315   1.572   2.115   3.428 -0.1455  0.1740  0.0388
 1439PW      WP 4316   1.530   2.245   3.400 -0.0582  0.2378  0.1926
 1439PW      WM 4317   1.578   1.977   3.453  0.2892  0.2073  0.2103
 1440PW       W 4318   0.460   1.626   4.202 -0.1475  0.0696  0.2335
 1440PW      WP 4319   0.363   1.526   4.206 -0.2234  0.1287 -0.0093
 1440PW      WM 4320   0.330   1.675   4.191 -0.0729  0.2867  0.2740
 1441PW       W 4321   1.936   3.900   3.750 -0.2978  0.1188 -0.5513
 1441PW      WP 4322   2.044   3.989   3.748  0.3504 -0.5105  0.1180
 1441PW      WM 4323   1.977   3.766   3.757 -0.3294  0.1187 -0.2222
 1442PW       W 4324   3.314   1.594   3.124 -0.0104 -0.0165 -0.1044
 1442PW      WP 4325   3.448   1.570   3.158  0.1690  0.4097 -0.4111
 1442PW      WM 4326   3.296   1.515   3.011  0.4457 -0.6640  0.2115
 1443PW       W 4327   2.874   5.225   4.442  0.1168  0.3550  0.3555
 1443PW      WP 4328   2.965   5.123   4.469  0.0218  0.1351 -0.0730
 1443PW      WM 4329   2.863   5.277   4.572 -0.2115  0.2691  0.3711
 1444PW       W 4330   1.988   6.242   0.096  0.0124 -0.1290 -0.3171
 1444PW      WP 4331   1.965   6.166   0.211 -0.0809  0.0028 -0.2459
 1444PW      WM 4332   1.858   6.290   0.077  0.1022  0.3501  0.0731
 1445PW       W 4333   1.113   1.642   1.129 -0.5583  0.1879  0.1107
 1445PW      WP 4334   1.235   1.638   1.060 -0.2745 -0.4043  0.5464
 1445PW      WM 4335   1.099   1.544   1.228  0.1475 -0.0652  0.0235
 1446PW       W 4336   4.148   3.849   1.783  0.3049  0.0851  0.0095
 1446PW      WP 4337   4.031   3.834   1.708  0.4704  0.2173 -0.2933
 1446PW      WM 4338   4.098   3.978   1.805 -0.0494 -0.0496  0.0613
 1447PW       W 4339   0.646   7.305   3.407 -0.0933  0.1438 -0.3666
 1447PW      WP 4340   0.550   7.211   3.447  0.1284  0.0832  0.0754
 1447PW      WM 4341   0.635   7.409   3.313 -0.2198  0.2216 -0.2685
 1448PW       W 4342   0.688   1.694   0.998  0.3669 -0.2760  0.3353
 1448PW      WP 4343   0.570   1.628   1.037  0.0422 -0.0514 -0.1629
 1448PW      WM 4344   0.758   1.611   0.910 -0.0684 -0.2997 -0.0264
 1449PW       W 4345   4.712   2.296   0.989 -0.4432  0.1677  0.1356
 1449PW      WP 4346   4.670   2.430   0.985 -0.0768  0.3052  0.3329
 1449PW      WM 4347   4.841   2.329   0.945 -0.4225  0.2512  0.2534
 1450PW       W 4348   4.094   4.853   0.600  0.2294 -0.3632  0.0007
 1450PW      WP 4349   4.227   4.844   0.558  0.1658  0.1160 -0.3936
 1450PW      WM 4350   4.049   4.978   0.558  0.0771 -0.4025  0.0388
 1451PW       W 4351   0.664   0.123   3.616  0.2903 -0.2181  0.1986
 1451PW      WP 4352   0.629   0.165   3.487  0.6333 -0.8473 -0.1482
 1451PW      WM 4353   0.791   0.082   3.575  0.3405 -0.2231  0.3517
 1452PW       W 4354   0.170   5.226   2.624  0.0903  0.1616  0.2302
 1452PW      WP 4355   0.256   5.241   2.514 -0.3547  0.1781 -0.1456
 1452PW      WM 4356   0.059   5.228   2.708  0.2940  0.0915  0.5176
 1453PW       W 4357   0.090   4.985   3.572 -0.0096 -0.2969 -0.0317
 1453PW      WP 4358  -0.019   5.047   3.634  0.0284  0.0316 -0.2681
 1453PW      WM 4359  -0.004   4.923   3.490  0.0935 -0.2303 -0.2058
 1454PW       W 4360   0.631   1.234   2.790  0.0420  0.2495 -0.0648
 1454PW      WP 4361   0.498   1.192   2.797  0.0777  0.0684 -0.3270
 1454PW      WM 4362   0.712   1.250   2.903 -0.3049  0.5051  0.1696
 1455PW       W 4363   2.239   4.491   0.592 -0.0099  0.1701 -0.0188
 1455PW      WP 4364   2.162   4.601   0.631 -0.4612 -0.0437 -0.2358
 1455PW      WM 4365   2.321   4.423   0.500 -0.1079  0.1366 -0.0825
 1456PW       W 4366   4.766   5.456   1.575 -0.5158 -0.0185  0.3230
 1456PW      WP 4367   4.725   5.326   1.544 -0.1235 -0.1147  0.1346
 1456PW      WM 4368   4.814   5.381   1.684 -0.5078 -0.1827  0.2099
 1457PW       W 4369   4.062   6.223   0.567  0.1506  0.1101  0.5206
 1457PW      WP 4370   4.065   6.100   0.634 -0.2969 -0.1363  0.1434
 1457PW      WM 4371   4.189   6.242   0.511  0.0562 -0.5552 -0.0668
 1458PW       W 4372   3.842   6.737   1.052  0.2032  0.1108 -0.0511
 1458PW      WP 4373   3.836   6.855   1.128  0.4002  0.1875 -0.1456
 1458PW      WM 4374   3.870   6.605   1.089  0.0738  0.1295  0.1287
 1459PW       W 4375   1.853   3.032   4.316  0.2325 -0.6954 -0.3103
 1459PW      WP 4376   1.978   3.064   4.260  0.1930 -0.0453 -0.1130
 1459PW      WM 4377   1.729   3.014   4.378  0.2672  0.1462  0.1426
 1460PW       W 4378   5.042   3.044   3.842 -0.1222  0.0150 -0.6406
 1460PW      WP 4379   5.101   2.918   3.830 -0.6417 -0.4122  0.2663
 1460PW      WM 4380   5.026   3.118   3.959  0.1860 -0.2157 -0.4387
 1461PW       W 4381   1.741   0.051   0.275 -0.2165 -0.2315 -0.0128
 1461PW      WP 4382   1.770  -0.021   0.158 -0.2501 -0.2601 -0.0039
 1461PW      WM 4383   1.678   0.173   0.305  0.6219  0.3272 -0.1674
 1462PW       W 4384   4.700   6.369   4.388  0.3789 -0.1424  0.1749
 1462PW      WP 4385   4.614   6.424   4.485  0.0440 -0.4182  0.0517
 1462PW      WM 4386   4.737   6.485   4.318  0.0497  0.0653  0.3186
 1463PW       W 4387   4.730   2.186   0.210 -0.3405 -0.0398 -0.4801
 1463PW      WP 4388   4.674   2.144   0.331 -0.1059 -0.2043 -0.4227
 1463PW      WM 4389   4.682   2.241   0.090 -0.2602 -0.0557 -0.5199
 1464PW       W 4390   3.893   1.383   4.447 -0.1822 -0.3339 -0.0279
 1464PW      WP 4391   3.860   1.261   4.507  0.4015 -0.4740  0.0625
 1464PW      WM 4392   3.942   1.467   4.347 -0.0632 -0.4765 -0.0921
 1465PW       W 4393   1.087   4.190   0.454  0.4833 -0.3412 -0.2731
 1465PW      WP 4394   1.017   4.282   0.375  0.6531  0.0313 -0.0167
 1465PW      WM 4395   1.064   4.055   0.423  0.0523 -0.3354 -0.0496
 1466PW       W 4396   2.494   3.289   0.348  0.3477 -0.1487  0.3083
 1466PW      WP 4397   2.582   3.364   0.427  0.1253  0.2052  0.2446
 1466PW      WM 4398   2.449   3.162   0.309  0.1442  0.1758 -0.9236
 1467PW       W 4399   2.962   4.064   0.279  0.0681  0.2347 -0.3976
 1467PW      WP 4400   2.927   3.980   0.171  0.2911  0.0094 -0.3041
 1467PW      WM 4401   2.871   4.126   0.365  0.0895  0.2570 -0.3909
 1468PW       W 4402   0.735   4.662   1.416  0.3777 -0.2374  0.1356
 1468PW      WP 4403   0.754   4.729   1.294 -0.0467 -0.2737  0.0339
 1468PW      WM 4404   0.608   4.624   1.462  0.0715  0.2994 -0.1622
 1469PW       W 4405   2.681   6.253   4.259 -0.1039 -0.0734 -0.2495
 1469PW      WP 4406   2.589   6.316   4.174  0.0877 -0.0399 -0.4448
 1469PW      WM 4407   2.794   6.191   4.204  0.4327  0.0663  0.5354
 1470PW       W 4408   1.948   4.201   2.215 -0.1535 -0.0353 -0.1026
 1470PW      WP 4409   1.817   4.238   2.248 -0.2351 -0.3386 -0.0613
 1470PW      WM 4410   2.019   4.290   2.133  0.0635 -0.5103 -0.4827
 1471PW       W 4411   3.651   6.060   2.044 -0.1141 -0.1405  0.6331
 1471PW      WP 4412   3.554   6.101   1.952  0.0096 -0.3630  0.3867
 1471PW      WM 4413   3.696   5.927   2.049  0.1591 -0.0869  0.1739
 1472PW       W 4414   5.138   5.666   1.336 -0.4381 -0.2862  0.0465
 1472PW      WP 4415   5.197   5.565   1.413 -0.1686 -0.0875  0.1151
 1472PW      WM 4416   5.055   5.553   1.336 -0.6496 -0.1875  0.8219
 1473PW       W 4417   2.092   7.958   0.052 -0.1870  0.1298  0.3228
 1473PW      WP 4418   2.086   8.088  -0.000 -0.3132 -0.0736 -0.2371
 1473PW      WM 4419   2.201   7.986   0.135 -0.1813  0.2040  0.2909
 1474PW       W 4420   1.578   6.860   2.933  0.2160 -0.0069  0.2723
 1474PW      WP 4421   1.639   6.783   2.833 -0.2419 -0.3442  0.2214
 1474PW      WM 4422   1.511   6.772   2.847 -0.0740 -0.0016  0.4805
 1475PW       W 4423   5.083   0.911   0.309  0.0343 -0.0755 -0.0297
 1475PW      WP 4424   5.113   1.022   0.229 -0.1858 -0.0466 -0.0779
 1475PW      WM 4425   5.094   0.902   0.448 -0.3811  0.1037  0.0281
 1476PW       W 4426   1.009   6.813   2.791  0.4217  0.2458 -0.1809
 1476PW      WP 4427   0.953   6.769   2.670  0.3532 -0.6205  0.0942
 1476PW      WM 4428   1.066   6.712   2.869 -0.1321 -0.0130 -0.0594
 1477PW       W 4429   1.780   7.710   2.975 -0.1242 -0.3441 -0.4061
 1477PW      WP 4430   1.812   7.585   2.920  0.4248 -0.4140 -0.0134
 1477PW      WM 4431   1.648   7.731   3.019  0.1613  0.8259  0.3789
 1478PW       W 4432   3.574   8.004   2.595 -0.0819  0.6870 -0.0818
 1478PW      WP 4433   3.708   8.002   2.557  0.1261  0.2671  0.5142
 1478PW      WM 4434   3.502   7.997   2.476 -0.3076  0.0091  0.0508
 1479PW       W 4435   4.715   2.858   3.251 -0.3916 -0.2352  0.3871
 1479PW      WP 4436   4.683   2.879   3.386  0.0609 -0.0196  0.4833
 1479PW      WM 4437   4.609   2.880   3.163 -0.2615 -0.6833  0.0856
 1480PW       W 4438   4.868   0.522   1.076  0.1754 -0.0795 -0.4308
 1480PW      WP 4439   4.797   0.571   0.966 -0.2614 -0.0559 -0.1621
 1480PW      WM 4440   4.752   0.576   1.019 -0.2924  0.4506  0.7108
 1481PW       W 4441   0.937   3.441   4.073  0.0674 -0.4018 -0.0850
 1481PW      WP 4442   1.059   3.377   4.047 -0.0065 -0.4114 -0.4690
 1481PW      WM 4443   0.986   3.552   4.142 -0.0935 -0.1455 -0.3568
 1482PW       W 4444   3.160   0.670   2.805 -0.0700 -0.1006  0.1872
 1482PW      WP 4445   3.086   0.561   2.759 -0.0400 -0.1122  0.1657
 1482PW      WM 4446   3.298   0.654   2.787 -0.1143 -0.4710  0.0994
 1483PW       W 4447   4.672   2.695   3.915  0.6535 -0.5983  0.2799
 1483PW      WP 4448   4.722   2.734   3.790 -0.1549 -0.3553 -0.0387
 1483PW      WM 4449   4.715   2.803   3.993  0.2543  0.1658 -0.3955
 1484PW       W 4450   4.633   7.733   0.501 -0.0260 -0.2296 -0.1646
 1484PW      WP 4451   4.616   7.665   0.380 -0.1804 -0.0934 -0.2234
 1484PW      WM 4452   4.771   7.756   0.501 -0.0956  0.4219  0.1934
 1485PW       W 4453   2.415   4.209   0.205 -0.2645  0.3297 -0.1094
 1485PW      WP 4454   2.392   4.255   0.336  0.0564 -0.0691  0.1130
 1485PW      WM 4455   2.347   4.186   0.085 -0.1127  0.1146 -0.1615
 1486PW       W 4456   2.303   6.451   3.199  0.1871  0.0984  0.0647
 1486PW      WP 4457   2.291   6.567   3.122 -0.3801 -0.0225 -0.0738
 1486PW      WM 4458   2.263   6.318   3.186  0.4703 -0.0627  0.5606
 1487PW       W 4459   2.368   5.977   3.268 -0.1550  0.0178  0.0598
 1487PW      WP 4460   2.300   6.098   3.277 -0.1384  0.0550 -0.2227
 1487PW      WM 4461   2.380   5.976   3.407  0.4703 -0.0223  0.0331
 1488PW       W 4462   1.067   5.071   4.494  0.2837 -0.2922 -0.3120
 1488PW      WP 4463   1.034   4.980   4.394 -0.0140 -0.0278 -0.4737
 1488PW      WM 4464   1.026   5.205   4.509 -0.2682 -0.4700  0.1550
 1489PW       W 4465   1.851   0.781   3.087  0.3498  0.1337  0.2255
 1489PW      WP 4466   1.728   0.845   3.100  0.3070  0.1982 -0.2882
 1489PW      WM 4467   1.859   0.661   3.159 -0.0652  0.0382  0.1360
 1490PW       W 4468   4.425   4.857   0.232 -0.2186  0.0776  0.2076
 1490PW      WP 4469   4.414   4.995   0.214  0.1311  0.0952  0.0394
 1490PW      WM 4470   4.557   4.836   0.273 -0.3020 -0.0723  0.4199
 1491PW       W 4471   2.544   7.523   2.347 -0.1713 -0.0614  0.2768
 1491PW      WP 4472   2.506   7.648   2.295  0.1917  0.0872  0.3441
 1491PW      WM 4473   2.606   7.591   2.242 -0.4234  0.0104  0.1646
 1492PW       W 4474   1.651   1.755   4.600  0.0973 -0.2640  0.0192
 1492PW      WP 4475   1.709   1.672   4.504  0.1189 -0.0202 -0.1893
 1492PW      WM 4476   1.708   1.646   4.668  0.2997 -0.0054  0.2983
 1493PW       W 4477   4.183   6.342   4.454 -0.0458  0.0423 -0.0839
 1493PW      WP 4478   4.228   6.465   4.502  0.3594 -0.1052 -0.0495
 1493PW      WM 4479   4.255   6.223   4.433 -0.1566 -0.1405  0.4125
 1494PW       W 4480   2.097   7.422   0.091  0.0870  0.0816 -0.0508
 1494PW      WP 4481   2.113   7.284   0.077 -0.3253  0.0363 -0.2040
 1494PW      WM 4482   2.145   7.501  -0.014 -0.3080 -0.6682 -0.9382
 1495PW       W 4483   2.614   0.982   4.386  0.0895 -0.1759 -0.3997
 1495PW      WP 4484   2.490   0.956   4.447  0.0676 -0.3648 -0.5164
 1495PW      WM 4485   2.551   0.867   4.335 -0.1959 -0.0844 -0.2734
 1496PW       W 4486   3.543   7.573   2.348 -0.4227 -0.2437  0.1752
 1496PW      WP 4487   3.656   7.513   2.291 -0.0207  0.2554  0.3646
 1496PW      WM 4488   3.587   7.545   2.478  0.2074 -0.1568  0.0145
 1497PW       W 4489   2.805   2.081   2.403  0.4765  0.2381 -0.1842
 1497PW      WP 4490   2.867   2.103   2.527  0.5034 -0.1403 -0.1182
 1497PW      WM 4491   2.703   2.175   2.382  0.0536 -0.1823 -0.1901
 1498PW       W 4492   1.125   5.155   3.019 -0.1513  0.1119 -0.2086
 1498PW      WP 4493   1.172   5.058   2.930 -0.1177  0.2268 -0.3198
 1498PW      WM 4494   1.026   5.086   3.091 -0.6685  0.3465 -0.6209
 1499PW       W 4495   3.945   2.065   4.820  0.2690  0.4113  0.2800
 1499PW      WP 4496   3.863   1.974   4.888 -0.0209  0.3036 -0.1710
 1499PW      WM 4497   3.895   2.196   4.807  0.5825  0.5108 -0.1364
 1500PW       W 4498   1.313   2.963   1.932 -0.0247  0.3653  0.6612
 1500PW      WP 4499   1.362   3.058   1.842  0.0399 -0.4043 -0.2752
 1500PW      WM 4500   1.187   2.959   1.994 -0.3799 -0.7089  0.1205
 1501PW       W 4501   3.373   3.345   2.140  0.2585  0.2220  0.1137
 1501PW      WP 4502   3.274   3.292   2.224  0.3189  0.0909  0.1054
 1501PW      WM 4503   3.412   3.211   2.156 -0.0788  0.0619 -0.2413
 1502PW       W 4504   2.368   4.092   2.911  0.4981  0.4940  0.3625
 1502PW      WP 4505   2.288   4.000   2.980 -0.1221  0.5490 -0.1883
 1502PW      WM 4506   2.474   4.001   2.901 -0.1568 -0.3974  0.3240
 1503PW       W 4507   2.500   7.486   1.354  0.2225 -0.0265 -0.0056
 1503PW      WP 4508   2.482   7.350   1.382  0.1008 -0.1447 -0.5529
 1503PW      WM 4509   2.370   7.509   1.308  0.2487 -0.2849 -0.2384
 1504PW       W 4510   3.966   3.043   2.735 -0.2729 -0.0427 -0.3659
 1504PW      WP 4511   3.930   3.163   2.797  0.4580 -0.0859  0.2944
 1504PW      WM 4512   4.027   3.037   2.609  0.2208  0.2825 -0.1725
 1505PW       W 4513   5.247   2.201   0.564 -0.1308  0.0746 -0.2570
 1505PW      WP 4514   5.167   2.091   0.600 -0.1537  0.1024 -0.2211
 1505PW      WM 4515   5.242   2.335   0.524 -0.0456  0.3085  0.3879
 1506PW       W 4516   1.887   6.101   2.305  0.1885  0.0777 -0.1296
 1506PW      WP 4517   1.830   6.153   2.421  0.3568  0.5950 -0.2501
 1506PW      WM 4518   1.969   5.994   2.344  0.0533 -0.0404 -0.1590
 1507PW       W 4519   3.369   4.239   3.053  0.1196 -0.3710  0.1416
 1507PW      WP 4520   3.229   4.239   3.059  0.1098 -0.0392  0.7588
 1507PW      WM 4521   3.361   4.229   3.192 -0.3562  0.1922  0.1943
 1508PW       W 4522   2.663   8.040   2.562 -0.2406  0.3623  0.0647
 1508PW      WP 4523   2.560   8.078   2.650 -0.3910 -0.1435  0.1430
 1508PW      WM 4524   2.665   8.094   2.433  0.1453 -0.4147 -0.3269
 1509PW       W 4525   1.323   1.751   1.564 -0.6100  0.1256 -0.3044
 1509PW      WP 4526   1.295   1.887   1.551 -0.5533  0.1775  0.0353
 1509PW      WM 4527   1.286   1.715   1.694  0.0187 -0.0287 -0.1325
 1510PW       W 4528   2.267   4.475   2.016  0.1965  0.4956 -0.0883
 1510PW      WP 4529   2.157   4.421   2.084  0.1304  0.0015 -0.5200
 1510PW      WM 4530   2.356   4.445   2.120  0.2148 -0.1105 -0.2429
 1511PW       W 4531   3.798   1.612   3.106  0.1518 -0.1120 -0.3248
 1511PW      WP 4532   3.759   1.746   3.111  0.0090 -0.1460  0.2746
 1511PW      WM 4533   3.672   1.597   3.164  0.4308  0.1750  0.4934
 1512PW       W 4534   3.819   6.887   0.204 -0.0808 -0.0263  0.1582
 1512PW      WP 4535   3.719   6.927   0.293  0.0560 -0.0727  0.3387
 1512PW      WM 4536   3.828   6.760   0.261  0.0037  0.0376  0.2942
 1513PW       W 4537   2.373   0.597   3.554  0.2444  0.1293 -0.4711
 1513PW      WP 4538   2.482   0.673   3.598  0.4456 -0.2584 -0.2402
 1513PW      WM 4539   2.388   0.551   3.422 -0.0233 -0.3357 -0.3613
 1514PW       W 4540   1.426   7.296   2.635  0.2441  0.0054 -0.1287
 1514PW      WP 4541   1.525   7.339   2.546  0.0530  0.6556 -0.0823
 1514PW      WM 4542   1.429   7.159   2.611 -0.0917 -0.1877  0.6184
 1515PW       W 4543   4.930   6.904   2.681 -0.2051 -0.4502  0.6646
 1515PW      WP 4544   4.894   7.021   2.613 -0.0837 -0.5870  0.3475
 1515PW      WM 4545   4.991   6.791   2.625 -0.0691 -0.0729 -0.0804
 1516PW       W 4546   2.092   6.237   0.963 -0.0765  0.1416  0.0367
 1516PW      WP 4547   1.960   6.238   0.918 -0.0925 -0.0323  0.0734
 1516PW      WM 4548   2.047   6.336   0.874  0.0210  0.2989  0.1564
 1517PW       W 4549   0.462   6.034   0.562  0.0521  0.2366  0.2334
 1517PW      WP 4550   0.325   6.034   0.534  0.0234 -0.1306  0.3202
 1517PW      WM 4551   0.577   6.019   0.483 -0.1444 -0.4382  0.0048
 1518PW       W 4552   1.903   1.304   3.154  0.1870  0.2704 -0.3651
 1518PW      WP 4553   1.808   1.393   3.100 -0.0428  0.3887  0.1674
 1518PW      WM 4554   2.011   1.220   3.128  0.0146 -0.1671  0.1523
 1519PW       W 4555   4.490   3.074   3.665  0.0055  0.2259  0.3035
 1519PW      WP 4556   4.395   3.167   3.708 -0.1053  0.1128  0.3146
 1519PW      WM 4557   4.562   3.000   3.570 -0.3112 -0.2633  0.4078
 1520PW       W 4558   1.289   1.637   3.702  0.2080  0.0868  0.0413
 1520PW      WP 4559   1.429   1.630   3.700  0.2005 -0.4004  0.0065
 1520PW      WM 4560   1.279   1.626   3.842 -0.2501  0.0062  0.0187
 1521PW       W 4561   2.323   0.773   4.018 -0.3226 -0.0894 -0.1557
 1521PW      WP 4562   2.415   0.856   4.082 -0.2753 -0.2522 -0.0050
 1521PW      WM 4563   2.396   0.661   4.058 -0.3075  0.1162  0.4981
 1522PW       W 4564   3.281   7.472   1.913 -0.4304  0.2361 -0.0054
 1522PW      WP 4565   3.304   7.422   2.042 -0.0402  0.0604 -0.1295
 1522PW      WM 4566   3.417   7.469   1.882 -0.4363 -0.3378 -0.0954
 1523PW       W 4567   0.354   6.987   3.589 -0.1582 -0.0190 -0.6683
 1523PW      WP 4568   0.227   6.936   3.620 -0.0227 -0.0277  0.0494
 1523PW      WM 4569   0.283   7.091   3.527 -0.1201  0.3452 -0.1657
 1524PW       W 4570   4.710   2.870   2.398 -0.2681  0.0478  0.5815
 1524PW      WP 4571   4.783   2.957   2.482  0.2801 -0.0132  0.2225
 1524PW      WM 4572   4.699   2.736   2.436 -0.6042  0.0194  0.4166
 1525PW       W 4573   3.616   2.116   1.973  0.1629  0.0775 -0.2201
 1525PW      WP 4574   3.645   1.979   1.969  0.1009  0.0454  0.1211
 1525PW      WM 4575   3.672   2.102   2.101 -0.1017 -0.0594 -0.1122
 1526PW       W 4576   0.944   0.650   2.414  0.0097  0.0316  0.1068
 1526PW      WP 4577   0.892   0.780   2.410 -0.4150 -0.1264 -0.0950
 1526PW      WM 4578   0.998   0.648   2.543 -0.0612  0.4719  0.1604
 1527PW       W 4579   0.235   0.379   0.795 -0.0651 -0.0041  0.0375
 1527PW      WP 4580   0.289   0.372   0.924  0.5258  0.1020 -0.1744
 1527PW      WM 4581   0.168   0.267   0.845 -0.0242 -0.1814 -0.2785
 1528PW       W 4582   0.607   0.345   4.760  0.0368 -0.0255 -0.0983
 1528PW      WP 4583   0.737   0.311   4.722  0.1253 -0.0304  0.1864
 1528PW      WM 4584   0.569   0.463   4.825 -0.0555  0.0115 -0.2134
 1529PW       W 4585   3.785   5.248   4.157  0.0313  0.1495  0.0610
 1529PW      WP 4586   3.698   5.302   4.062 -0.1206 -0.2062 -0.0186
 1529PW      WM 4587   3.704   5.357   4.191  0.1228  0.1478  0.3115
 1530PW       W 4588   1.472   4.112   2.258 -0.3074 -0.0896 -0.1088
 1530PW      WP 4589   1.333   4.112   2.268 -0.3329 -0.4813 -0.2771
 1530PW      WM 4590   1.559   4.164   2.355 -0.0160 -0.2816 -0.2496
 1531PW       W 4591   2.459   3.612   2.157 -0.1775  0.0610 -0.1765
 1531PW      WP 4592   2.489   3.739   2.107  0.3390  0.1290  0.2153
 1531PW      WM 4593   2.575   3.602   2.234 -0.1278  0.3798 -0.1947
 1532PW       W 4594   5.047   0.103   3.776 -0.1198  0.1033 -0.0864
 1532PW      WP 4595   5.038  -0.012   3.696 -0.2022 -0.0106  0.0810
 1532PW      WM 4596   4.923   0.166   3.788 -0.1111  0.1182 -0.0745
 1533PW       W 4597   3.395   3.321   2.729  0.0233  0.2671 -0.0720
 1533PW      WP 4598   3.506   3.315   2.814  0.1580 -0.0868 -0.2526
 1533PW      WM 4599   3.332   3.264   2.618 -0.0042 -0.2833  0.1962
 1534PW       W 4600   2.702   2.742   3.884 -0.0598 -0.0611 -0.1753
 1534PW      WP 4601   2.810   2.702   3.963 -0.1726  0.1127  0.0830
 1534PW      WM 4602   2.605   2.750   3.985  0.0537  0.0263 -0.0695
 1535PW       W 4603   2.484   4.865   4.362 -0.1203  0.1551  0.3689
 1535PW      WP 4604   2.344   4.869   4.356 -0.1182  0.0823 -0.0262
 1535PW      WM 4605   2.482   4.840   4.499  0.1574 -0.4698  0.2920
 1536PW       W 4606   1.197   7.593   1.784 -0.0187  0.2014  0.2245
 1536PW      WP 4607   1.222   7.475   1.713 -0.1346  0.4185 -0.2158
 1536PW      WM 4608   1.068   7.564   1.738  0.1493 -0.5214  0.0770
 1537PW       W 4609   4.393   5.202   1.823  0.0755 -0.3242 -0.3711
 1537PW      WP 4610   4.500   5.115   1.803  0.2454 -0.1407 -0.3047
 1537PW      WM 4611   4.256   5.184   1.843  0.0015  0.0244 -0.4950
 1538PW       W 4612   0.302   5.450   3.432 -0.0649 -0.0829  0.2103
 1538PW      WP 4613   0.221   5.341   3.398 -0.1655  0.0587 -0.0291
 1538PW      WM 4614   0.276   5.343   3.345  0.0366  0.0460  0.0116
 1539PW       W 4615   4.912   7.154   4.231  0.2318 -0.3374 -0.3418
 1539PW      WP 4616   4.875   7.215   4.351 -0.3130 -0.4249 -0.4408
 1539PW      WM 4617   4.811   7.148   4.134 -0.3072 -0.0825  0.1430
 1540PW       W 4618   3.981   6.914   2.094  0.3105 -0.3013 -0.0020
 1540PW      WP 4619   3.940   6.887   2.225 -0.6109 -0.0676 -0.1659
 1540PW      WM 4620   4.010   6.781   2.128  0.1793 -0.2541  0.3327
 1541PW       W 4621   1.234   0.333   4.013  0.2932 -0.0153 -0.3389
 1541PW      WP 4622   1.371   0.341   4.042  0.2741 -0.7216  0.1836
 1541PW      WM 4623   1.102   0.337   4.059  0.5519  0.1337  0.5792
 1542PW       W 4624   5.094   4.484   4.097 -0.2558 -0.2000  0.5097
 1542PW      WP 4625   5.071   4.399   4.205 -0.2694 -0.0452  0.6329
 1542PW      WM 4626   4.956   4.505   4.082 -0.1852  0.1815  0.2590
 1543PW       W 4627   4.537   6.366   1.230 -0.0883 -0.1173  0.1157
 1543PW      WP 4628   4.641   6.406   1.316 -0.3580 -0.1222  0.4672
 1543PW      WM 4629   4.451   6.385   1.339 -0.0556 -0.0373  0.1289
 1544PW       W 4630   4.215   5.152   1.265 -0.4174  0.1633 -0.5066
 1544PW      WP 4631   4.100   5.175   1.342 -0.1279 -0.2163  0.1233
 1544PW      WM 4632   4.147   5.031   1.282 -0.0317 -0.0312  0.8840
 1545PW       W 4633   0.298   7.203   0.503  0.0264  0.0662  0.3910
 1545PW      WP 4634   0.188   7.202   0.590  0.0659 -0.0675  0.4417
 1545PW      WM 4635   0.272   7.283   0.391  0.0320 -0.0431  0.3107
 1546PW       W 4636   3.792   7.222   4.629  0.1234  0.2751  0.2797
 1546PW      WP 4637   3.928   7.190   4.640  0.0951  0.1064  0.1841
 1546PW      WM 4638   3.727   7.102   4.662  0.0337 -0.0939 -0.8438
 1547PW       W 4639   4.239   6.272   2.921  0.0563  0.1689 -0.1335
 1547PW      WP 4640   4.347   6.329   2.989 -0.2145  0.3882  0.1480
 1547PW      WM 4641   4.226   6.133   2.914 -0.4384  0.1964 -0.1404
 1548PW       W 4642   3.412   7.673   3.266  0.1383 -0.1133 -0.4402
 1548PW      WP 4643   3.365   7.591   3.162  0.1259 -0.4908 -0.1602
 1548PW      WM 4644   3.528   7.751   3.264 -0.2549  0.6130  0.1397
 1549PW       W 4645   3.363   6.698   1.684 -0.2377  0.1581 -0.3278
 1549PW      WP 4646   3.381   6.822   1.621  0.0910  0.3378  0.0660
 1549PW      WM 4647   3.343   6.569   1.634  0.8255 -0.0099 -0.5620
 1550PW       W 4648   0.309   1.062   0.397  0.0344  0.5414  0.0987
 1550PW      WP 4649   0.442   1.099   0.424 -0.0102  0.4509  0.5220
 1550PW      WM 4650   0.295   1.019   0.530  0.1873 -0.0898 -0.0539
 1551PW       W 4651   0.032   4.252   1.266 -0.0627  0.0113  0.1425
 1551PW      WP 4652   0.167   4.217   1.267 -0.0110  0.1938  0.3041
 1551PW      WM 4653  -0.014   4.178   1.157  0.3344 -0.1845  0.0908
 1552PW       W 4654   0.890   6.091   1.422 -0.3377 -0.2386 -0.0308
 1552PW      WP 4655   0.811   6.190   1.483  0.4480  0.3685  0.1813
 1552PW      WM 4656   0.926   5.963   1.465  0.1864 -0.1676 -0.1844
 1553PW       W 4657   4.514   4.195   1.075  0.1810  0.2738  0.2868
 1553PW      WP 4658   4.558   4.070   1.029  0.0148  0.3571 -0.1495
 1553PW      WM 4659   4.403   4.186   1.160  0.1837  0.0215  0.2695
 1554PW       W 4660   2.339   7.535   4.040  0.2592 -0.1119 -0.0207
 1554PW      WP 4661   2.402   7.493   3.922 -0.2356  0.1150 -0.4021
 1554PW      WM 4662   2.385   7.662   4.076  0.1397 -0.1541  0.3122
 1555PW       W 4663   0.213   7.055   2.380 -0.5827 -0.1279 -0.2825
 1555PW      WP 4664   0.128   7.021   2.486 -0.3115  0.3482  0.1349
 1555PW      WM 4665   0.265   7.040   2.251  0.0767 -0.2786 -0.0390
 1556PW       W 4666   4.963   0.144   1.517 -0.1087 -0.0522 -0.0116
 1556PW      WP 4667   4.886   0.214   1.424  0.2867  0.6105  0.0956
 1556PW      WM 4668   5.074   0.117   1.597 -0.0245 -0.5265 -0.2560
 1557PW       W 4669   4.120   7.298   3.720 -0.1614  0.0032  0.1145
 1557PW      WP 4670   4.246   7.237   3.723 -0.1536 -0.0058 -0.1522
 1557PW      WM 4671   4.058   7.294   3.845 -0.4422 -0.2039 -0.0195
 1558PW       W 4672   0.475   3.677   3.983  0.4625  0.0479 -0.1578
 1558PW      WP 4673   0.407   3.599   3.889  0.0444  0.1986 -0.0046
 1558PW      WM 4674   0.589   3.721   3.915  0.2423  0.6453 -0.2012
 1559PW       W 4675   1.104   0.694   2.876 -0.0930 -0.6382  0.4369
 1559PW      WP 4676   1.054   0.680   2.746  0.5299  0.2963 -0.0117
 1559PW      WM 4677   1.236   0.681   2.833 -0.2467 -0.1862 -0.3892
 1560PW       W 4678   1.680   4.036   3.332 -0.0759 -0.1725 -0.0411
 1560PW      WP 4679   1.818   4.031   3.356 -0.0522 -0.5392 -0.1814
 1560PW      WM 4680   1.592   4.130   3.385  0.1217  0.0028 -0.0125
 1561PW       W 4681   4.387   2.637   1.158 -0.4507 -0.3257  0.0970
 1561PW      WP 4682   4.396   2.694   1.286 -0.0835  0.3675 -0.1866
 1561PW      WM 4683   4.461   2.527   1.116 -0.3995 -0.2440 -0.0316
 1562PW       W 4684   3.932   1.580   0.078 -0.1609  0.0123 -0.0175
 1562PW      WP 4685   3.904   1.477   0.169  0.3726 -0.4637 -0.3268
 1562PW      WM 4686   3.968   1.713   0.100 -0.1899 -0.0343  0.3893
 1563PW       W 4687   1.643   0.883   4.733 -0.1590 -0.2473 -0.8315
 1563PW      WP 4688   1.762   0.811   4.749  0.0794  0.1949  0.1864
 1563PW      WM 4689   1.635   0.768   4.811 -0.0591  0.0755 -0.2927
 1564PW       W 4690   3.325   5.709   1.948  0.1447  0.0362  0.1441
 1564PW      WP 4691   3.276   5.694   2.078  0.3125  0.1722  0.2269
 1564PW      WM 4692   3.456   5.716   1.900  0.1537 -0.1314  0.1365
 1565PW       W 4693   2.633   6.355   2.199  0.0040 -0.2197  0.0080
 1565PW      WP 4694   2.763   6.306   2.191  0.2876  0.4395 -0.1153
 1565PW      WM 4695   2.600   6.434   2.310  0.3198 -0.2139  0.1082
 1566PW       W 4696   0.771   6.832   0.520  0.4460 -0.2653 -0.1543
 1566PW      WP 4697   0.685   6.723   0.535  0.1495 -0.0636 -0.2853
 1566PW      WM 4698   0.781   6.955   0.585 -0.3876 -0.0926 -0.2414
 1567PW       W 4699   4.807   2.078   2.723 -0.3396 -0.7925 -0.1870
 1567PW      WP 4700   4.945   2.093   2.715 -0.3077  0.1113  0.5023
 1567PW      WM 4701   4.849   2.155   2.614 -0.0661 -0.1062  0.3358
 1568PW       W 4702   4.554   6.639   2.824  0.0990  0.1738 -0.1215
 1568PW      WP 4703   4.567   6.559   2.710 -0.4481 -0.0705 -0.0468
 1568PW      WM 4704   4.516   6.520   2.888  0.0111  0.0085 -0.4564
 1569PW       W 4705   3.409   2.994   0.620  0.0307 -0.2045 -0.4831
 1569PW      WP 4706   3.458   2.887   0.543 -0.0500 -0.2828 -0.4275
 1569PW      WM 4707   3.321   2.911   0.691  0.0413 -0.0591 -0.2941
 1570PW       W 4708   2.240   2.680   3.621 -0.1555  0.5213 -0.6156
 1570PW      WP 4709   2.301   2.795   3.672  0.4998  0.1067 -0.3275
 1570PW      WM 4710   2.123   2.607   3.597 -0.3020  0.1884  0.5198
 1571PW       W 4711   2.508   0.454   1.439 -0.2872 -0.1421 -1.0345
 1571PW      WP 4712   2.496   0.590   1.407 -0.0293  0.1893 -0.0936
 1571PW      WM 4713   2.374   0.437   1.475 -0.0882 -0.0880  0.1250
 1572PW       W 4714   2.992   2.372   0.220 -0.1452 -0.0900  0.1467
 1572PW      WP 4715   2.881   2.339   0.300 -0.2465 -0.1256 -0.0052
 1572PW      WM 4716   2.997   2.511   0.234 -0.1964 -0.0893  0.1635
 1573PW       W 4717   1.629   7.582   0.154 -0.1516 -0.3211  0.1941
 1573PW      WP 4718   1.500   7.629   0.125 -0.1218  0.2229  0.7290
 1573PW      WM 4719   1.643   7.489   0.051 -0.0314  0.0513 -0.1531
 1574PW       W 4720   3.725   0.910   4.359 -0.5398 -0.3957  0.4304
 1574PW      WP 4721   3.809   0.811   4.411  0.4612  0.0184 -0.1131
 1574PW      WM 4722   3.697   1.048   4.363 -0.1189 -0.2764  0.0882
 1575PW       W 4723   0.040   5.224   1.447 -0.1119  0.5078  0.1348
 1575PW      WP 4724   0.021   5.221   1.309 -0.2828  0.5236  0.1564
 1575PW      WM 4725   0.010   5.087   1.444 -0.1793  0.5234 -0.2057
 1576PW       W 4726   4.572   3.693   0.843 -0.1759  0.0735  0.1556
 1576PW      WP 4727   4.577   3.688   0.982 -0.2254 -0.0148  0.1547
 1576PW      WM 4728   4.664   3.616   0.772 -0.2093  0.0675  0.1183
 1577PW       W 4729   2.397   0.827   1.005 -0.0502 -0.3009  0.3386
 1577PW      WP 4730   2.363   0.962   0.996 -0.4226 -0.3985  0.0220
 1577PW      WM 4731   2.366   0.690   0.998 -0.2434 -0.2516  0.0614
 1578PW       W 4732   1.792   3.917   4.801 -0.1232  0.5199  0.2731
 1578PW      WP 4733   1.930   3.909   4.780 -0.1544  0.3590  0.1098
 1578PW      WM 4734   1.760   3.854   4.680  0.3135  0.2747  0.2662
 1579PW       W 4735   0.865   3.221   2.659 -0.0808  0.4815  0.2221
 1579PW      WP 4736   0.970   3.140   2.614 -0.1881  0.4752 -0.0379
 1579PW      WM 4737   0.985   3.236   2.728  0.3052 -0.5106 -0.0493
 1580PW       W 4738   2.620   4.430   0.986 -0.0253  0.2111 -0.0680
 1580PW      WP 4739   2.641   4.535   0.895  0.5105 -0.0265 -0.2576
 1580PW      WM 4740   2.718   4.341   0.940 -0.0381  0.3261 -0.3432
 1581PW       W 4741   2.066   0.541   0.554 -0.0353 -0.2147 -0.1882
 1581PW      WP 4742   2.096   0.419   0.616 -0.1332 -0.2714 -0.2510
 1581PW      WM 4743   2.079   0.623   0.441 -0.2433  0.2209  0.0746
 1582PW       W 4744   2.196   7.209   2.531 -0.0635  0.0864 -0.0251
 1582PW      WP 4745   2.195   7.335   2.592 -0.2352  0.1358 -0.1220
 1582PW      WM 4746   2.319   7.157   2.491 -0.4144 -0.6477 -0.3425
 1583PW       W 4747   2.057   5.972   0.479  0.1181  0.2534  0.2284
 1583PW      WP 4748   1.962   5.890   0.542  0.1428  0.1502  0.1361
 1583PW      WM 4749   2.040   6.082   0.394 -0.2772  0.1208  0.1084
 1584PW       W 4750   3.171   3.389   4.040  0.3633 -0.1726  0.3607
 1584PW      WP 4751   3.080   3.304   3.975  0.4044 -0.3235  0.4916
 1584PW      WM 4752   3.237   3.437   3.926  0.0573  0.2296  0.3317
 1585PW       W 4753   0.418   4.811   2.480  0.5480  0.1782  0.2377
 1585PW      WP 4754   0.287   4.796   2.526  0.4332 -0.0329 -0.1208
 1585PW      WM 4755   0.428   4.677   2.440  0.4788  0.3474 -0.5090
 1586PW       W 4756   1.927   3.647   1.992 -0.1630 -0.2302  0.0673
 1586PW      WP 4757   1.962   3.692   2.120 -0.1143 -0.0192 -0.0166
 1586PW      WM 4758   2.007   3.669   1.879  0.0311  0.1761  0.2607
 1587PW       W 4759   4.648   6.027   2.040 -0.1096 -0.4652 -0.1274
 1587PW      WP 4760   4.514   5.986   2.035 -0.1589 -0.3289 -0.0044
 1587PW      WM 4761   4.578   6.115   2.124 -0.0828 -0.1196 -0.4437
 1588PW       W 4762   3.907   1.391   0.967  0.3795  0.0927 -0.3243
 1588PW      WP 4763   3.768   1.391   0.954  0.2744  0.1149  0.3895
 1588PW      WM 4764   3.984   1.436   1.075  0.0746  0.4509 -0.2373
 1589PW       W 4765   1.124   2.644   1.580  0.4144  0.2088 -0.1343
 1589PW      WP 4766   1.012   2.708   1.527 -0.0870 -0.3015  0.1859
 1589PW      WM 4767   1.131   2.523   1.650  0.0068  0.1943 -0.0932
 1590PW       W 4768   4.401   2.110   0.624  0.1076 -0.1499  0.2332
 1590PW      WP 4769   4.271   2.073   0.661  0.0504  0.1030  0.3093
 1590PW      WM 4770   4.492   2.091   0.520  0.0312  0.7719 -0.0937
 1591PW       W 4771   5.127   5.786   4.166  0.1720 -0.0740 -0.3874
 1591PW      WP 4772   5.045   5.678   4.200 -0.0881  0.1542 -0.2433
 1591PW      WM 4773   5.145   5.842   4.294  0.2429 -0.6460 -0.1178
 1592PW       W 4774   3.508   5.265   1.804 -0.0906  0.0635  0.2216
 1592PW      WP 4775   3.612   5.359   1.804  0.1628 -0.1941  0.4673
 1592PW      WM 4776   3.421   5.244   1.912 -0.2813 -0.1839  0.0306
 1593PW       W 4777   2.938   5.028   3.500 -0.1765 -0.1879  0.2419
 1593PW      WP 4778   2.825   5.020   3.418  0.3990 -0.2134 -0.6969
 1593PW      WM 4779   3.070   5.074   3.508 -0.1700 -0.2007  0.2110
 1594PW       W 4780   0.813   5.657   3.375 -0.0616  0.0023  0.3725
 1594PW      WP 4781   0.697   5.578   3.368  0.0398 -0.1436 -0.2012
 1594PW      WM 4782   0.871   5.721   3.486  0.3140  0.2915  0.0398
 1595PW       W 4783   3.611   4.936   4.589  0.1600 -0.4206 -0.1026
 1595PW      WP 4784   3.544   4.960   4.469  0.7390 -0.2348 -0.4258
 1595PW      WM 4785   3.627   5.073   4.614 -0.1543 -0.3874 -0.0448
 1596PW       W 4786   1.930   0.450   3.389 -0.2146 -0.1592  0.2226
 1596PW      WP 4787   1.897   0.479   3.256  0.2791 -0.3198  0.0408
 1596PW      WM 4788   1.831   0.461   3.487 -0.2536 -0.0348  0.1713
 1597PW       W 4789   2.105   5.159   2.923  0.0476 -0.1720 -0.1467
 1597PW      WP 4790   2.210   5.244   2.882  0.0758 -0.0130  0.2186
 1597PW      WM 4791   2.192   5.051   2.943  0.2023 -0.0186  0.0490
 1598PW       W 4792   4.244   7.182   1.719 -0.0879 -0.2879  0.5015
 1598PW      WP 4793   4.368   7.129   1.756  0.0537 -0.6178 -0.2447
 1598PW      WM 4794   4.339   7.282   1.746  0.2193 -0.4300  0.0618
 1599PW       W 4795   5.106   2.037   1.188 -0.2497  0.0997  0.0839
 1599PW      WP 4796   5.075   2.058   1.053  0.1235 -0.2932 -0.0882
 1599PW      WM 4797   5.227   2.044   1.118 -0.1785  0.2452  0.2147
 1600PW       W 4798   0.432   3.153   3.839  0.1437 -0.4327 -0.0807
 1600PW      WP 4799   0.557   3.214   3.822 -0.0147 -0.0885 -0.1034
 1600PW      WM 4800   0.343   3.204   3.935 -0.2130  0.0690 -0.6088
 1601PW       W 4801   3.380   3.427   0.794 -0.4860 -0.4141 -0.3288
 1601PW      WP 4802   3.409   3.386   0.926  0.3984 -0.1925 -0.3868
 1601PW      WM 4803   3.269   3.508   0.774 -0.2166  0.1890  0.2347
 1602PW       W 4804   4.345   4.984   3.492  0.1338 -0.0253  0.4049
 1602PW      WP 4805   4.419   5.075   3.415  0.2886 -0.4278  0.0348
 1602PW      WM 4806   4.315   4.852   3.457 -0.2140  0.1938 -0.3296
 1603PW       W 4807  -0.037   7.330   1.952  0.1960  0.0865 -0.0371
 1603PW      WP 4808  -0.046   7.191   1.967 -0.1377  0.1057  0.0158
 1603PW      WM 4809   0.098   7.297   1.934  0.2309  0.3265 -0.2765
 1604PW       W 4810   1.340   0.270   3.142  0.3284 -0.4299 -0.6877
 1604PW      WP 4811   1.340   0.284   3.281 -0.6886  0.4713 -0.6424
 1604PW      WM 4812   1.227   0.219   3.207  0.2209  0.1649 -0.3331
 1605PW       W 4813   4.480   0.506   3.737  0.3639 -0.0812 -0.1184
 1605PW      WP 4814   4.444   0.641   3.737 -0.0696 -0.1818 -0.2356
 1605PW      WM 4815   4.547   0.387   3.767  0.1422 -0.2010 -0.0741
 1606PW       W 4816   5.121   4.472   4.651 -0.0586  0.0499  0.4245
 1606PW      WP 4817   5.042   4.579   4.695 -0.3731  0.0067  0.0224
 1606PW      WM 4818   5.020   4.443   4.559  0.2809  0.1848 -0.0294
 1607PW       W 4819   2.506   5.739   4.388 -0.9000  0.1644  0.0753
 1607PW      WP 4820   2.541   5.783   4.516  0.2621  0.0182 -0.0910
 1607PW      WM 4821   2.568   5.841   4.314 -0.4393 -0.2733 -0.2078
 1608PW       W 4822   2.383   5.206   3.651 -0.3387 -0.1300 -0.3505
 1608PW      WP 4823   2.377   5.229   3.513 -0.0308  0.1576 -0.3276
 1608PW      WM 4824   2.353   5.083   3.711 -0.4381  0.1048  0.1291
 1609PW       W 4825   2.295   7.008   4.079  0.0286  0.0218 -0.0985
 1609PW      WP 4826   2.397   6.971   3.991 -0.0038 -0.0699 -0.0988
 1609PW      WM 4827   2.195   7.024   4.177 -0.0323  0.3528 -0.2043
 1610PW       W 4828   4.887   3.001   4.764  0.0004 -0.2677 -0.0677
 1610PW      WP 4829   4.910   3.009   4.626  0.1703  0.1788 -0.0303
 1610PW      WM 4830   4.989   3.031   4.855  0.0931  0.0636 -0.2623
 1611PW       W 4831   3.216   4.964   2.033 -0.6717 -0.1478 -0.1883
 1611PW      WP 4832   3.300   5.068   1.991  0.2807 -0.6112  0.2588
 1611PW      WM 4833   3.238   4.857   1.946  0.0572  0.0338 -0.2894
 1612PW       W 4834   4.344   1.337   0.138  0.2069  0.1110  0.3081
 1612PW      WP 4835   4.403   1.462   0.118 -0.0216  0.1872  0.0484
 1612PW      WM 4836   4.255   1.309   0.033  0.1738  0.3646  0.2627
 1613PW       W 4837   5.084   7.721   0.344  0.0497 -0.4006 -0.0100
 1613PW      WP 4838   4.965   7.692   0.411 -0.2049 -0.0719 -0.2807
 1613PW      WM 4839   5.171   7.806   0.274 -0.0231 -0.3511 -0.0425
 1614PW       W 4840   1.014   2.058   4.479  0.0629  0.1509 -0.0881
 1614PW      WP 4841   0.892   2.007   4.434  0.2519 -0.4677  0.0095
 1614PW      WM 4842   1.083   2.104   4.366 -0.1219  0.1860 -0.1902
 1615PW       W 4843   2.081   4.008   0.532  0.0119  0.0608  0.2235
 1615PW      WP 4844   2.212   3.962   0.553 -0.0037  0.0432  0.2856
 1615PW      WM 4845   2.019   4.036   0.410  0.0200  0.2433  0.2590
 1616PW       W 4846   1.053   7.942   0.762  0.2184  0.2380  0.3780
 1616PW      WP 4847   0.939   7.967   0.840 -0.1049 -0.0788  0.0475
 1616PW      WM 4848   1.091   7.847   0.666 -0.3866 -0.0050  0.3333
 1617PW       W 4849   0.836   0.314   3.094 -0.0643  0.6624  0.1071
 1617PW      WP 4850   0.968   0.278   3.067 -0.2758 -0.0852 -0.1910
 1617PW      WM 4851   0.725   0.304   3.008 -0.0369  0.0905  0.1063
 1618PW       W 4852   1.244   5.910   4.091 -0.1040 -0.2155 -0.0698
 1618PW      WP 4853   1.211   6.003   3.991  0.1391  0.1397  0.1577
 1618PW      WM 4854   1.112   5.897   4.136  0.0119 -0.1463  0.3315
 1619PW       W 4855   0.485   8.095   3.161 -0.1392  0.1916  0.2949
 1619PW      WP 4856   0.496   7.955   3.154  0.7037  0.2142  0.1972
 1619PW      WM 4857   0.450   8.218   3.218 -0.4051  0.2817 -0.0268
 1620PW       W 4858   4.632   4.180   3.903 -0.0620 -0.1904 -0.3361
 1620PW      WP 4859   4.719   4.289   3.890 -0.0871 -0.0650  0.2646
 1620PW      WM 4860   4.534   4.081   3.905 -0.3184  0.0281  0.2838
 1621PW       W 4861   2.590   4.900   1.905  0.0332  0.4697 -0.2063
 1621PW      WP 4862   2.598   4.816   1.793  0.5373  0.3082 -0.0757
 1621PW      WM 4863   2.696   4.856   1.825 -0.1456 -0.3331 -0.0871
 1622PW       W 4864   0.295   7.623   0.769 -0.3457  0.0165  0.2650
 1622PW      WP 4865   0.314   7.506   0.844  0.2613  0.1579  0.3902
 1622PW      WM 4866   0.222   7.704   0.681  0.0223  0.1462  0.0526
 1623PW       W 4867   0.892   7.337   3.873 -0.1228 -0.0628  0.3271
 1623PW      WP 4868   0.785   7.427   3.869 -0.2583 -0.2228  0.1582
 1623PW      WM 4869   1.007   7.335   3.954  0.2417 -0.0693 -0.1489
 1624PW       W 4870   4.181   0.706   2.680 -0.0300  0.5005  0.1349
 1624PW      WP 4871   4.142   0.839   2.702 -0.6664  0.5102 -0.6055
 1624PW      WM 4872   4.225   0.794   2.580 -0.3487  0.0185 -0.5025
 1625PW       W 4873   3.670   6.634   0.621  0.0497  0.3780 -0.5046
 1625PW      WP 4874   3.577   6.710   0.549 -0.4649  0.2004 -0.0904
 1625PW      WM 4875   3.533   6.659   0.618 -0.1326 -0.2297  0.0983
 1626PW       W 4876   3.450   4.791   1.240  0.1329 -0.1554 -0.3927
 1626PW      WP 4877   3.515   4.906   1.287  0.2847 -0.3206 -0.1739
 1626PW      WM 4878   3.445   4.866   1.122 -0.0628 -0.1150 -0.3619
 1627PW       W 4879   4.240   0.878   3.531 -0.3712  0.0318  0.1343
 1627PW      WP 4880   4.136   0.966   3.497 -0.0430  0.4515  0.1419
 1627PW      WM 4881   4.261   0.763   3.609  0.1896 -0.0855 -0.1421
 1628PW       W 4882   1.290   3.898   2.982 -0.0847  0.2638  0.1934
 1628PW      WP 4883   1.259   3.789   3.064  0.2367  0.0226  0.0148
 1628PW      WM 4884   1.243   3.951   2.861  0.0951 -0.0919 -0.0486
 1629PW       W 4885   3.225   6.653   0.342  0.1938 -0.0115  0.0598
 1629PW      WP 4886   3.348   6.710   0.310  0.1060  0.2113  0.1046
 1629PW      WM 4887   3.149   6.770   0.332 -0.0693 -0.1460  0.3256
 1630PW       W 4888   3.240   3.669   0.415 -0.0412 -0.3807 -0.0859
 1630PW      WP 4889   3.238   3.538   0.366  0.0701 -0.1557 -0.7960
 1630PW      WM 4890   3.107   3.699   0.444 -0.1249 -0.6072 -0.2066
 1631PW       W 4891   1.784   1.405   0.668 -0.4099 -0.1700  0.3074
 1631PW      WP 4892   1.871   1.322   0.597 -0.0938  0.2437  0.1658
 1631PW      WM 4893   1.722   1.530   0.651  0.2421  0.2246  0.4667
 1632PW       W 4894   1.368   2.312   0.536 -0.1769  0.1511 -0.3837
 1632PW      WP 4895   1.490   2.377   0.513  0.0519 -0.0383  0.1448
 1632PW      WM 4896   1.259   2.336   0.452 -0.4942 -0.4449 -0.1983
 1633PW       W 4897   4.416   5.943   4.375  0.0899 -0.0775  0.5516
 1633PW      WP 4898   4.419   6.082   4.366 -0.1754 -0.0786  0.2381
 1633PW      WM 4899   4.492   5.832   4.415  0.5009 -0.0856 -0.1001
 1634PW       W 4900   2.191   1.826   3.953  0.2271 -0.0116 -0.1132
 1634PW      WP 4901   2.204   1.817   3.813  0.3817  0.7325 -0.1883
 1634PW      WM 4902   2.081   1.912   3.938  0.2432  0.0435  0.0632
 1635PW       W 4903   0.329   7.939   0.300 -0.0818  0.9097 -0.2996
 1635PW      WP 4904   0.218   7.856   0.321  0.5854 -0.0559  0.2164
 1635PW      WM 4905   0.447   7.935   0.225  0.1599 -0.1780 -0.0348
 1636PW       W 4906   0.764   0.848   1.528  0.3257 -0.2982 -0.0502
 1636PW      WP 4907   0.815   0.950   1.447  0.1135 -0.0721  0.0884
 1636PW      WM 4908   0.726   0.879   1.659  0.2317  0.2996 -0.1910
 1637PW       W 4909   0.830   7.574   2.710 -0.2430  0.0316  0.1617
 1637PW      WP 4910   0.759   7.593   2.829 -0.0604  0.1103  0.2638
 1637PW      WM 4911   0.766   7.451   2.692 -0.1244 -0.0079 -0.0112
 1638PW       W 4912   1.878   4.379   0.213  0.1499  0.2104 -0.2342
 1638PW      WP 4913   1.883   4.243   0.245 -0.3669  0.1414 -0.3625
 1638PW      WM 4914   1.858   4.382   0.075  0.4764  0.4698 -0.2880
 1639PW       W 4915   0.056   1.276   1.623 -0.2775 -0.5443  0.0887
 1639PW      WP 4916  -0.078   1.275   1.661 -0.2354  0.0843  0.3866
 1639PW      WM 4917   0.102   1.149   1.659  0.1614 -0.4242  0.0220
 1640PW       W 4918   3.181   1.877   2.752 -0.0706  0.3480  0.1880
 1640PW      WP 4919   3.312   1.918   2.784  0.2050 -0.0666 -0.2708
 1640PW      WM 4920   3.182   1.860   2.613  0.3318  0.3103  0.1822
 1641PW       W 4921   3.927   4.984   2.102 -0.2103  0.3624  0.1982
 1641PW      WP 4922   4.041   4.941   2.033 -0.4379 -0.4510  0.2240
 1641PW      WM 4923   4.056   5.032   2.079  0.1152 -0.3135  0.3486
 1642PW       W 4924   0.646   1.504   2.375 -0.1479  0.1966 -0.2755
 1642PW      WP 4925   0.747   1.551   2.290  0.3491  0.2361  0.2727
 1642PW      WM 4926   0.692   1.398   2.296  0.4220  0.1586  0.0520
 1643PW       W 4927   0.348   7.765   1.270  0.4416  0.6339  0.0830
 1643PW      WP 4928   0.354   7.868   1.176  0.7243  0.4745 -0.0886
 1643PW      WM 4929   0.468   7.705   1.311  0.0884 -0.0497  0.2750
 1644PW       W 4930   0.258   1.203   2.153 -0.2374 -0.3905  0.0554
 1644PW      WP 4931   0.329   1.131   2.056 -0.0832 -0.1872  0.0112
 1644PW      WM 4932   0.375   1.232   2.224 -0.5033 -0.1988  0.4521
 1645PW       W 4933   2.420   6.215   3.716 -0.2400  0.4055 -0.0445
 1645PW      WP 4934   2.533   6.258   3.646 -0.1952  0.1092 -0.1692
 1645PW      WM 4935   2.293   6.253   3.761 -0.4362 -0.4372  0.3125
 1646PW       W 4936   2.589   7.453   3.550 -0.0797 -0.1092 -0.0270
 1646PW      WP 4937   2.724   7.484   3.569 -0.0261 -0.2600 -0.1437
 1646PW      WM 4938   2.546   7.365   3.450  0.5604 -0.4737 -0.0342
 1647PW       W 4939   2.103   4.794   0.926 -0.1778  0.3039 -0.0282
 1647PW      WP 4940   2.184   4.867   1.014 -0.1036  0.3517 -0.1334
 1647PW      WM 4941   2.100   4.696   0.826 -0.1750  0.1389  0.1296
 1648PW       W 4942   2.992   4.177   2.595  0.3133  0.4110 -0.1366
 1648PW      WP 4943   3.074   4.101   2.679 -0.2375 -0.1171 -0.0034
 1648PW      WM 4944   2.903   4.279   2.629  0.0800  0.2113 -0.1271
 1649PW       W 4945   1.123   7.432   3.450 -0.0881 -0.1792  0.1415
 1649PW      WP 4946   1.087   7.312   3.513 -0.5263 -0.2528 -0.1976
 1649PW      WM 4947   1.237   7.444   3.530 -0.1250 -0.3126  0.2183
 1650PW       W 4948   0.885   4.446   3.024  0.2647  0.5627 -0.0696
 1650PW      WP 4949   0.986   4.464   2.929  0.0521  0.5042 -0.3199
 1650PW      WM 4950   0.818   4.549   3.090 -0.4366 -0.1566  0.5618
 1651PW       W 4951   1.575   6.350   4.801  0.0552  0.2994  0.1359
 1651PW      WP 4952   1.710   6.327   4.830 -0.0002 -0.1613  0.1025
 1651PW      WM 4953   1.612   6.264   4.696  0.2211  0.2334  0.2444
 1652PW       W 4954   0.745   8.158   0.057  0.0750 -0.0681  0.3997
 1652PW      WP 4955   0.724   8.120   0.190 -0.2545 -0.5387  0.2390
 1652PW      WM 4956   0.788   8.210  -0.066  0.0437 -0.1212  0.3654
 1653PW       W 4957   2.746   5.916   3.968 -0.0174  0.2361 -0.4090
 1653PW      WP 4958   2.778   6.015   4.061 -0.3626  0.3081 -0.3526
 1653PW      WM 4959   2.881   5.894   3.939  0.0495  0.2045 -0.1007
 1654PW       W 4960   2.125   0.931   4.489 -0.1448  0.0307 -0.3219
 1654PW      WP 4961   2.046   0.864   4.396  0.3760 -0.2504 -0.6087
 1654PW      WM 4962   2.218   0.841   4.543  0.1024  0.3422 -0.1949
 1655PW       W 4963   3.954   5.633   2.619 -0.1504  0.5186 -0.1933
 1655PW      WP 4964   3.865   5.653   2.726  0.1764 -0.3995  0.3671
 1655PW      WM 4965   3.814   5.628   2.609 -0.1650 -0.3161 -0.2197
 1656PW       W 4966   4.924   0.376   4.780 -0.2443  0.2783  0.3194
 1656PW      WP 4967   4.789   0.349   4.755 -0.1518 -0.4380  0.3831
 1656PW      WM 4968   4.883   0.420   4.907 -0.4295  0.1049  0.3247
 1657PW       W 4969   2.347   5.302   4.153 -0.0814 -0.1798 -0.0996
 1657PW      WP 4970   2.220   5.269   4.105 -0.2125 -0.1319  0.2002
 1657PW      WM 4971   2.486   5.322   4.154 -0.0697 -0.2099  0.2978
 1658PW       W 4972   3.149   6.923   3.472 -0.1304  0.0886 -0.1080
 1658PW      WP 4973   3.271   6.876   3.421 -0.1129  0.1444 -0.1177
 1658PW      WM 4974   3.071   6.833   3.546  0.4619 -0.8300 -0.4244
 1659PW       W 4975   4.349   6.400   3.973  0.1464 -0.2927  0.1611
 1659PW      WP 4976   4.451   6.493   3.997  0.0445  0.0155 -0.4130
 1659PW      WM 4977   4.263   6.498   4.024  0.3146  0.0190 -0.1148
 1660PW       W 4978   0.207   6.039   1.541 -0.2508 -0.3270  0.1925
 1660PW      WP 4979   0.106   6.093   1.462 -0.1929  0.1517  0.4077
 1660PW      WM 4980   0.263   6.051   1.413 -0.0106 -0.8105  0.2293
 1661PW       W 4981   0.133   4.829   2.065 -0.4096  0.0815 -0.2887
 1661PW      WP 4982   0.146   4.781   1.934 -0.1003  0.2295 -0.3217
 1661PW      WM 4983   0.050   4.769   2.160  0.2741 -0.0256  0.3371
 1662PW       W 4984   2.873   1.021   2.068  0.3321  0.0043  0.1634
 1662PW      WP 4985   2.797   1.079   2.170 -0.2942 -0.0786 -0.2034
 1662PW      WM 4986   2.870   0.897   2.133  0.2540 -0.2991 -0.3596
 1663PW       W 4987   2.458   2.378   1.433  0.0912  0.0180  0.2577
 1663PW      WP 4988   2.352   2.444   1.494  0.1087  0.4181 -0.0978
 1663PW      WM 4989   2.402   2.256   1.471 -0.0228 -0.1592 -0.3623
 1664PW       W 4990   0.648   0.065   2.685 -0.0833 -0.2522  0.1641
 1664PW      WP 4991   0.736  -0.000   2.772  0.0153 -0.1576  0.1379
 1664PW      WM 4992   0.659   0.024   2.552 -0.4465  0.1917 -0.0313
 1665PW       W 4993   3.673   7.704   1.149 -0.1455 -0.5828  0.4233
 1665PW      WP 4994   3.594   7.816   1.176  0.0840 -0.3531  0.1977
 1665PW      WM 4995   3.549   7.640   1.165 -0.3676 -0.2237  0.2751
 1666PW       W 4996   3.018   5.178   2.966 -0.1502 -0.2078  0.1329
 1666PW      WP 4997   2.941   5.203   2.851  0.0388  0.0594  0.0544
 1666PW      WM 4998   3.039   5.282   3.057  0.1224  0.3939 -0.5164
 1667PW       W 4999   1.382   0.770   4.383  0.3172  0.1576  0.1288
 1667PW      WP 5000   1.383   0.898   4.327  0.1011  0.1876  0.1836
 1667PW      WM 5001   1.255   0.710   4.389  0.2506  0.2649 -0.0829
 1668PW       W 5002   2.955   1.203   1.030  0.0730  0.1023  0.0775
 1668PW      WP 5003   2.959   1.192   0.891  0.3891 -0.0771  0.0911
 1668PW      WM 5004   2.963   1.308   1.123 -0.3569  0.2045  0.0210
 1669PW       W 5005   1.218   2.105   2.396 -0.0561 -0.0301 -0.3608
 1669PW      WP 5006   1.259   2.237   2.374  0.2128 -0.1318 -0.5078
 1669PW      WM 5007   1.314   2.005   2.414  0.0513  0.1492  0.4592
 1670PW       W 5008   4.651   7.270   3.460  0.1259 -0.4225  0.1934
 1670PW      WP 5009   4.621   7.175   3.362 -0.1903 -0.2715  0.1311
 1670PW      WM 5010   4.764   7.199   3.503  0.2411 -0.4855 -0.1804
 1671PW       W 5011   3.535   3.958   0.740 -0.1351  0.2509 -0.1380
 1671PW      WP 5012   3.619   3.875   0.665  0.1977  0.2998  0.1561
 1671PW      WM 5013   3.651   3.994   0.809  0.0994 -0.7217  0.1308
 1672PW       W 5014   4.586   2.055   2.237  0.2615 -0.3737  0.0320
 1672PW      WP 5015   4.528   2.158   2.312  0.0465 -0.3949 -0.0938
 1672PW      WM 5016   4.711   2.056   2.298  0.2394 -0.3048  0.0776
 1673PW       W 5017   1.847   0.681   2.178 -0.1943 -0.2173  0.3245
 1673PW      WP 5018   1.864   0.812   2.224 -0.1234  0.0862 -0.4283
 1673PW      WM 5019   1.896   0.554   2.214 -0.3623 -0.2944  0.2931
 1674PW       W 5020   2.055   7.757   1.481 -0.3500 -0.3908  0.2154
 1674PW      WP 5021   2.172   7.774   1.405 -0.4704  0.1946  0.1131
 1674PW      WM 5022   2.088   7.651   1.396  0.2405 -0.3079  0.2954
 1675PW       W 5023   4.768   2.738   0.655  0.1779 -0.6413  0.0272
 1675PW      WP 5024   4.848   2.784   0.550  0.0378  0.1938  0.2084
 1675PW      WM 5025   4.688   2.628   0.689 -0.3266 -0.3490 -0.0948
 1676PW       W 5026   1.247   4.177   1.792  0.1029  0.0877 -0.1800
 1676PW      WP 5027   1.357   4.091   1.773 -0.1194 -0.1674 -0.3974
 1676PW      WM 5028   1.185   4.299   1.764 -0.1638  0.0264  0.0893
 1677PW       W 5029   4.135   0.052   0.717  0.0164  0.0206 -0.0320
 1677PW      WP 5030   4.087  -0.028   0.822  0.3920 -0.1973 -0.0071
 1677PW      WM 5031   4.027   0.136   0.748 -0.0124 -0.0400  0.0371
 1678PW       W 5032   0.299   4.656   0.022 -0.2215 -0.0268  0.1178
 1678PW      WP 5033   0.381   4.565   0.090  0.1905  0.2674  0.0548
 1678PW      WM 5034   0.191   4.744   0.007 -0.2079 -0.0498 -0.1539
 1679PW       W 5035   4.181   2.458   0.334 -0.1503  0.0742 -0.0518
 1679PW      WP 5036   4.250   2.400   0.228 -0.2225  0.1271 -0.1287
 1679PW      WM 5037   4.168   2.320   0.353 -0.4487  0.0137 -0.5394
 1680PW       W 5038   2.227   3.509   1.635 -0.5569 -0.1291 -0.0666
 1680PW      WP 5039   2.171   3.608   1.717  0.1947 -0.0280  0.4168
 1680PW      WM 5040   2.360   3.469   1.622 -0.2380  0.6452  0.2574
 1681PW       W 5041   1.152   4.097   4.383  0.1632 -0.4385 -0.2547
 1681PW      WP 5042   1.239   3.997   4.337  0.0213 -0.6511 -0.0845
 1681PW      WM 5043   1.104   4.213   4.322 -0.1662 -0.5255 -0.1833
 1682PW       W 5044   4.122   4.758   3.113  0.1899 -0.4629  0.1587
 1682PW      WP 5045   4.140   4.694   2.990  0.5323  0.3616 -0.3031
 1682PW      WM 5046   4.089   4.698   3.235 -0.3202 -0.0815  0.2443
 1683PW       W 5047   1.823   5.858   3.121  0.0052 -0.0910  0.0909
 1683PW      WP 5048   1.696   5.889   3.171  0.1394  0.0797  0.3479
 1683PW      WM 5049   1.865   5.752   3.202  0.3520  0.0266  0.0793
 1684PW       W 5050   2.083   5.176   1.271 -0.1611  0.2338  0.2145
 1684PW      WP 5051   1.947   5.207   1.263 -0.1874  0.1136  0.1739
 1684PW      WM 5052   2.117   5.088   1.168  0.1381  0.0677  0.4364
 1685PW       W 5053   4.489   2.997   1.976  0.2255  0.2484 -0.0218
 1685PW      WP 5054   4.390   3.077   2.034 -0.2409 -0.2828  0.0013
 1685PW      WM 5055   4.446   2.883   1.906 -0.0329  0.3724 -0.0750
 1686PW       W 5056   1.768   7.325   2.345  0.3248  0.4979 -0.1347
 1686PW      WP 5057   1.706   7.279   2.229 -0.1737  0.1686  0.2230
 1686PW      WM 5058   1.670   7.339   2.444 -0.1356 -0.2154 -0.4157
 1687PW       W 5059   0.058   1.399   4.475  0.3045  0.0116  0.2914
 1687PW      WP 5060   0.039   1.275   4.414  0.3297 -0.0655  0.4367
 1687PW      WM 5061   0.195   1.383   4.495  0.3597  0.1488  0.0621
 1688PW       W 5062   2.223   7.672   1.997 -0.3776 -0.0375 -0.0611
 1688PW      WP 5063   2.086   7.689   2.022 -0.3561 -0.0218  0.0493
 1688PW      WM 5064   2.347   7.736   1.992 -0.2460 -0.2238  0.3728
 1689PW       W 5065   4.720   5.610   0.586  0.0867 -0.0694 -0.1632
 1689PW      WP 5066   4.811   5.665   0.677  0.0185 -0.2355  0.0139
 1689PW      WM 5067   4.651   5.543   0.687  0.5199 -0.2011  0.0724
 1690PW       W 5068   0.536   7.132   4.178 -0.0183 -0.0228  0.0981
 1690PW      WP 5069   0.430   7.136   4.270 -0.0483 -0.1044  0.0675
 1690PW      WM 5070   0.561   7.123   4.316 -0.2562  0.0960  0.1545
 1691PW       W 5071   3.557   0.619   1.864 -0.2366 -0.1551 -0.2795
 1691PW      WP 5072   3.530   0.706   1.971  0.0031 -0.2820 -0.1056
 1691PW      WM 5073   3.637   0.542   1.948 -0.3583  0.4013  0.4555
 1692PW       W 5074   4.014   1.688   0.597  0.3789  0.2445 -0.0924
 1692PW      WP 5075   3.944   1.804   0.632 -0.4033 -0.2677  0.3142
 1692PW      WM 5076   4.143   1.692   0.651  0.2716 -0.0769  0.2220
 1693PW       W 5077   0.114   6.072   2.208  0.0627  0.2026  0.4321
 1693PW      WP 5078   0.244   6.035   2.246  0.1378 -0.0106  0.0256
 1693PW      WM 5079   0.136   6.205   2.173  0.3006  0.1045  0.1639
 1694PW       W 5080   1.379   4.818   2.794 -0.1759  0.0299 -0.4750
 1694PW      WP 5081   1.517   4.841   2.795 -0.1728  0.2402  0.3271
 1694PW      WM 5082   1.282   4.898   2.855 -0.2827 -0.5288  0.2187
 1695PW       W 5083   1.768   1.003   0.379  0.3270  0.2491  0.0376
 1695PW      WP 5084   1.899   0.964   0.410  0.6261  0.7685 -0.3985
 1695PW      WM 5085   1.821   1.107   0.457 -0.0326  0.8080 -0.3845
 1696PW       W 5086   3.152   6.153   4.863  0.4071  0.3083 -0.3183
 1696PW      WP 5087   3.273   6.083   4.852  0.2281 -0.1683  0.2247
 1696PW      WM 5088   3.023   6.136   4.810  0.3035 -0.0418 -0.0022
 1697PW       W 5089   2.225   4.616   4.761 -0.4611 -0.2218 -0.2750
 1697PW      WP 5090   2.162   4.733   4.803  0.1035 -0.0424  0.2208
 1697PW      WM 5091   2.309   4.552   4.853 -0.2428  0.3086 -0.0696
 1698PW       W 5092   5.126   7.583   1.270 -0.0655  0.3879  0.2279
 1698PW      WP 5093   5.211   7.472   1.276  0.2817  0.5809 -0.3298
 1698PW      WM 5094   5.250   7.648   1.269  0.1762 -0.0248 -0.0687
 1699PW       W 5095   3.386   0.420   1.239  0.1818  0.6681 -0.0780
 1699PW      WP 5096   3.463   0.390   1.126  0.0404  0.0749 -0.0496
 1699PW      WM 5097   3.284   0.339   1.292  0.5599  0.2274  0.0378
 1700PW       W 5098   3.084   1.322   3.425  0.4480 -0.5000  0.1428
 1700PW      WP 5099   3.192   1.313   3.336  0.0393  0.0688 -0.5180
 1700PW      WM 5100   3.143   1.395   3.529 -0.1789  0.3979 -0.0117
 1701PW       W 5101   0.935   7.139   2.424  0.2174 -0.2473 -0.4512
 1701PW      WP 5102   0.906   7.273   2.398 -0.2665 -0.3681 -0.6326
 1701PW      WM 5103   0.866   7.018   2.410 -0.1611 -0.1407  0.1543
 1702PW       W 5104   1.895   8.137   2.021 -0.2425  0.1685  0.0983
 1702PW      WP 5105   1.970   8.234   1.954  0.2970  0.2313  0.7009
 1702PW      WM 5106   1.822   8.184   1.911 -0.0849  0.3128  0.0502
 1703PW       W 5107   3.905   2.493   1.298  0.6699 -0.1162  0.1573
 1703PW      WP 5108   3.802   2.436   1.374  0.3281 -0.0896 -0.2484
 1703PW      WM 5109   3.999   2.407   1.356  0.4264 -0.3880  0.1730
 1704PW       W 5110   4.872   7.349   2.933  0.0825 -0.3775  0.2364
 1704PW      WP 5111   4.925   7.472   2.974 -0.4070  0.4035 -0.9397
 1704PW      WM 5112   4.750   7.295   2.890  0.0036  0.1888 -0.4042
 1705PW       W 5113   1.196   2.191   1.641  0.0661 -0.2418  0.0036
 1705PW      WP 5114   1.160   2.320   1.683  0.2485 -0.1358 -0.1512
 1705PW      WM 5115   1.303   2.107   1.610  0.1946 -0.1258  0.1195
 1706PW       W 5116   2.890   5.140   1.058  0.1278 -0.0626 -0.1312
 1706PW      WP 5117   2.949   5.116   1.183  0.2821 -0.1061 -0.2105
 1706PW      WM 5118   2.789   5.075   1.131  0.3574 -0.2593  0.0260
 1707PW       W 5119   0.965   3.003   4.301  0.4970 -0.3030  0.3409
 1707PW      WP 5120   0.867   3.051   4.390 -0.2356 -0.3445 -0.3294
 1707PW      WM 5121   0.935   3.035   4.168  0.2665 -0.2003  0.4112
 1708PW       W 5122   1.289   0.513   2.043  0.2934 -0.0870  0.2472
 1708PW      WP 5123   1.303   0.374   2.042  0.3116 -0.0861  0.3043
 1708PW      WM 5124   1.409   0.507   1.972  0.1489  0.2219 -0.0497
 1709PW       W 5125   5.025   5.300   4.100  0.0897 -0.0893  0.0784
 1709PW      WP 5126   4.943   5.226   4.014 -0.0467 -0.1234  0.2309
 1709PW      WM 5127   5.075   5.417   4.042  0.0564 -0.2443 -0.2883
 1710PW       W 5128   3.897   5.603   0.142  0.4758 -0.0063  0.1506
 1710PW      WP 5129   3.832   5.517   0.052  0.2571  0.2623  0.0371
 1710PW      WM 5130   4.027   5.557   0.120  0.2413 -0.6011 -0.2861
 1711PW       W 5131   2.449   2.234   0.987  0.3711  0.5412  0.4446
 1711PW      WP 5132   2.388   2.332   0.907 -0.1184 -0.3444 -0.5225
 1711PW      WM 5133   2.467   2.354   0.917 -0.3540  0.4759  0.0400
 1712PW       W 5134   0.239   0.354   3.569 -0.2239 -0.1752  0.1377
 1712PW      WP 5135   0.239   0.429   3.451  0.0495  0.0224  0.2520
 1712PW      WM 5136   0.249   0.262   3.674 -0.3167 -0.3202  0.0236
 1713PW       W 5137   4.104   6.722   3.276 -0.0264 -0.2665  0.1143
 1713PW      WP 5138   4.002   6.814   3.251  0.1525  0.0702  0.4939
 1713PW      WM 5139   4.048   6.602   3.232 -0.2559 -0.1252  0.0049
 1714PW       W 5140   4.735  -0.030   0.765 -0.0929  0.2130  0.2689
 1714PW      WP 5141   4.769   0.024   0.889  0.4528  0.2041  0.1471
 1714PW      WM 5142   4.691   0.052   0.661 -0.0928 -0.4440 -0.3310
 1715PW       W 5143   0.709   5.273   2.527  0.1480 -0.0450 -0.2458
 1715PW      WP 5144   0.664   5.189   2.630  0.0434  0.3441  0.0514
 1715PW      WM 5145   0.724   5.355   2.640  0.2710  0.2989 -0.4931
 1716PW       W 5146   3.133   2.984   2.445  0.0734 -0.0805 -0.0572
 1716PW      WP 5147   3.216   3.071   2.516  0.0044  0.3048 -0.4059
 1716PW      WM 5148   3.217   2.923   2.351  0.3509 -0.1565  0.2224
 1717PW       W 5149   3.832   6.388   1.608  0.0670 -0.1420 -0.3472
 1717PW      WP 5150   3.874   6.254   1.603 -0.1805 -0.2559  0.0895
 1717PW      WM 5151   3.731   6.436   1.525 -0.4111 -0.2841  0.0999
 1718PW       W 5152   4.321   4.154   3.095 -0.2743 -0.0145 -0.1106
 1718PW      WP 5153   4.341   4.256   3.189 -0.2916 -0.2706  0.1840
 1718PW      WM 5154   4.314   4.142   2.955 -0.1358  0.4554 -0.1767
 1719PW       W 5155   3.005   5.979   3.472  0.0476 -0.0144  0.0360
 1719PW      WP 5156   3.106   5.904   3.410  0.1029  0.0359  0.0648
 1719PW      WM 5157   2.994   5.873   3.381 -0.3793  0.0753 -0.0355
 1720PW       W 5158   4.001   7.523   3.295 -0.2462 -0.2116 -0.1413
 1720PW      WP 5159   3.934   7.485   3.412 -0.1802  0.3887  0.1299
 1720PW      WM 5160   3.954   7.457   3.181  0.0389 -0.4000 -0.1597
 1721PW       W 5161   1.084   2.444   4.178 -0.0197 -0.2982 -0.2357
 1721PW      WP 5162   1.060   2.361   4.288 -0.2458  0.1686  0.0994
 1721PW      WM 5163   0.968   2.509   4.133  0.1272  0.0269 -0.1740
 1722PW       W 5164   4.618   1.626   2.053  0.4019  0.0189  0.0477
 1722PW      WP 5165   4.740   1.580   2.002  0.3023 -0.4629  0.1865
 1722PW      WM 5166   4.493   1.564   2.061  0.3199  0.2059  0.4012
 1723PW       W 5167   0.770   1.414   0.244  0.4140  0.0615  0.0314
 1723PW      WP 5168   0.660   1.327   0.244  0.1925  0.3270  0.1811
 1723PW      WM 5169   0.818   1.394   0.374  0.4006 -0.2760 -0.0055
 1724PW       W 5170   3.972   1.320   3.958 -0.1455  0.2097 -0.2124
 1724PW      WP 5171   3.916   1.395   4.062 -0.5317 -0.4402  0.1146
 1724PW      WM 5172   4.101   1.352   3.914  0.2135 -0.4268  0.2065
 1725PW       W 5173   0.692   7.655   4.805 -0.1728 -0.5840 -0.1513
 1725PW      WP 5174   0.649   7.532   4.856 -0.0705 -0.7199 -0.3647
 1725PW      WM 5175   0.584   7.682   4.719 -0.0972  1.0399 -0.0420
 1726PW       W 5176   0.165   3.255   3.450 -0.1136 -0.1230  0.2798
 1726PW      WP 5177   0.049   3.198   3.396  0.3057 -0.6987 -0.1467
 1726PW      WM 5178   0.271   3.276   3.361 -0.1205 -0.0371  0.2898
 1727PW       W 5179   2.991   6.047   0.802 -0.0496 -0.0268 -0.3678
 1727PW      WP 5180   3.026   5.928   0.738 -0.0094 -0.2057 -0.0341
 1727PW      WM 5181   3.045   6.173   0.833 -0.5179  0.1223 -0.0538
 1728PW       W 5182   3.774   6.658   2.561  0.0679  0.2811  0.0729
 1728PW      WP 5183   3.711   6.604   2.448 -0.0306 -0.0553  0.2732
 1728PW      WM 5184   3.821   6.698   2.686  0.1034 -0.6442  0.4384
 1729PW       W 5185   0.667   1.892   3.849 -0.1187  0.0592  0.4297
 1729PW      WP 5186   0.799   1.940   3.848  0.0578 -0.3812  0.3481
 1729PW      WM 5187   0.581   1.958   3.761 -0.1344 -0.1665  0.2675
 1730PW       W 5188   2.073   3.749   2.423 -0.2616  0.0273 -0.2380
 1730PW      WP 5189   2.121   3.873   2.465  0.3319 -0.2570  0.0590
 1730PW      WM 5190   2.007   3.695   2.313 -0.1493  0.0590 -0.3227
 1731PW       W 5191   1.481   3.072   3.331 -0.1732 -0.3342 -0.2458
 1731PW      WP 5192   1.580   3.017   3.414  0.2767  0.4472 -0.1658
 1731PW      WM 5193   1.366   3.138   3.374  0.0468 -0.0217 -0.0927
 1732PW       W 5194   2.689   0.613   1.858 -0.2497  0.2154 -0.4707
 1732PW      WP 5195   2.606   0.500   1.854  0.2894 -0.3017  0.2783
 1732PW      WM 5196   2.794   0.654   1.775  0.1653 -0.5244 -0.3894
 1733PW       W 5197   4.194   5.315   2.979  0.0266  0.2229  0.5588
 1733PW      WP 5198   4.084   5.400   2.989 -0.1171  0.0957  0.1915
 1733PW      WM 5199   4.303   5.381   3.039  0.3213  0.1802  0.1174
 1734PW       W 5200   0.580   7.096   2.835 -0.2204 -0.1937  0.1110
 1734PW      WP 5201   0.711   7.131   2.802 -0.2503  0.1044  0.2762
 1734PW      WM 5202   0.650   7.093   2.714  0.3366 -0.3079  0.4027
 1735PW       W 5203   1.296   5.656   3.111  0.3121 -0.4288 -0.0279
 1735PW      WP 5204   1.196   5.681   3.016  0.1649 -0.0491  0.2066
 1735PW      WM 5205   1.432   5.688   3.122  0.1866  0.3336 -0.1730
 1736PW       W 5206   0.353   2.233   0.910 -0.4059  0.3711  0.1406
 1736PW      WP 5207   0.276   2.171   1.009 -0.7150  0.3644 -0.0882
 1736PW      WM 5208   0.379   2.346   0.831 -0.4880  0.3520  0.0852
 1737PW       W 5209   2.936   6.259   2.642 -0.5035  0.0284  0.2376
 1737PW      WP 5210   3.014   6.206   2.539 -0.1908  0.0524  0.4472
 1737PW      WM 5211   3.027   6.246   2.748  0.1922  0.5944 -0.1980
 1738PW       W 5212   5.111   4.886   0.071 -0.1558  0.3478 -0.1199
 1738PW      WP 5213   5.249   4.913   0.067 -0.0287 -0.1999 -0.2166
 1738PW      WM 5214   5.013   4.792   0.040 -0.1369  0.3060 -0.0541
 1739PW       W 5215   1.050   1.307   1.546  0.4434 -0.0310  0.4496
 1739PW      WP 5216   1.091   1.428   1.489 -0.4477  0.2110  0.1552
 1739PW      WM 5217   0.946   1.390   1.590  0.0505 -0.2159 -0.0294
 1740PW       W 5218   3.732   1.627   1.793  0.0317  0.3308 -0.1456
 1740PW      WP 5219   3.674   1.620   1.921 -0.0678  0.0846 -0.1967
 1740PW      WM 5220   3.662   1.529   1.720 -0.0951  0.2239  0.1068
 1741PW       W 5221   2.024   4.908   4.368  0.2679  0.1750 -0.4500
 1741PW      WP 5222   2.052   4.921   4.231 -0.2294 -0.2319 -0.6241
 1741PW      WM 5223   2.159   4.869   4.372  0.2103 -0.0251 -0.2909
 1742PW       W 5224   1.508   1.741   0.718 -0.1302 -0.0584 -0.5169
 1742PW      WP 5225   1.608   1.643   0.717  0.0452  0.0535  0.2232
 1742PW      WM 5226   1.411   1.726   0.817  0.3940 -0.2885  0.0245
 1743PW       W 5227   3.560   0.174   1.597 -0.0161  0.1066  0.3264
 1743PW      WP 5228   3.691   0.175   1.548 -0.0001 -0.2033  0.3436
 1743PW      WM 5229   3.522   0.065   1.677  0.0263  0.0244  0.2365
 1744PW       W 5230   1.265   1.306   4.610  0.2870 -0.4422 -0.0495
 1744PW      WP 5231   1.198   1.247   4.501 -0.0694  0.1126 -0.1713
 1744PW      WM 5232   1.264   1.439   4.652  0.3828 -0.3244 -0.3868
 1745PW       W 5233   4.975   6.477   2.411 -0.3171  0.6468 -0.0007
 1745PW      WP 5234   5.026   6.595   2.465  0.1609  0.5720 -0.2384
 1745PW      WM 5235   4.991   6.484   2.273  0.3037 -0.0151 -0.0194
 1746PW       W 5236   5.213   6.780   1.137  0.4545  0.0271  0.2195
 1746PW      WP 5237   5.137   6.879   1.201  0.0548 -0.0271 -0.1286
 1746PW      WM 5238   5.259   6.733   1.013 -0.3824 -0.6715  0.0797
 1747PW       W 5239   0.667   8.106   4.116  0.3291  0.1762  0.5844
 1747PW      WP 5240   0.733   8.213   4.054  0.2253 -0.0822 -0.0465
 1747PW      WM 5241   0.669   7.970   4.085 -0.1211  0.1741  0.4932
 1748PW       W 5242   3.157   0.858   0.757  0.1706  0.3908 -0.3426
 1748PW      WP 5243   3.170   0.933   0.640 -0.3736  0.6063 -0.2953
 1748PW      WM 5244   3.047   0.799   0.821  0.5393 -0.2156 -0.1847
 1749PW       W 5245   1.162   5.282   3.527 -0.0949  0.2178 -0.4121
 1749PW      WP 5246   1.299   5.256   3.520 -0.0617  0.3651 -0.3527
 1749PW      WM 5247   1.068   5.330   3.620 -0.0396  0.1237 -0.3050
 1750PW       W 5248   0.405   5.041   4.598  0.2482  0.4979  0.1234
 1750PW      WP 5249   0.354   5.080   4.474 -0.3080  0.2690  0.2516
 1750PW      WM 5250   0.503   5.056   4.697  0.2635  0.2053  0.1618
 1751PW       W 5251   1.491   4.572   2.334 -0.0518  0.2892  0.2005
 1751PW      WP 5252   1.612   4.642   2.350  0.5000 -0.5134  0.1638
 1751PW      WM 5253   1.472   4.705   2.294  0.3619  0.1329 -0.8634
 1752PW       W 5254   1.653   7.377   1.847 -0.0255 -0.3417 -0.1324
 1752PW      WP 5255   1.540   7.299   1.875 -0.3359  0.1003 -0.0391
 1752PW      WM 5256   1.618   7.291   1.952 -0.1715 -0.0502  0.0733
 1753PW       W 5257   4.089   2.594   4.394 -0.3764  0.2033 -0.0856
 1753PW      WP 5258   4.172   2.683   4.463 -0.3493  0.2555 -0.1831
 1753PW      WM 5259   3.966   2.641   4.441 -0.3876  0.2950 -0.2022
 1754PW       W 5260   4.374   5.883   0.352  0.6695 -0.3563  0.8308
 1754PW      WP 5261   4.282   5.795   0.409  0.0720 -0.2861  0.1241
 1754PW      WM 5262   4.392   5.808   0.235  0.0801  0.3263  0.1953
 1755PW       W 5263  -0.016   2.601   4.176  0.1002 -0.1247 -0.1830
 1755PW      WP 5264   0.077   2.667   4.257 -0.1536 -0.1389  0.1360
 1755PW      WM 5265   0.110   2.555   4.217  0.1903  0.1398 -0.1405
 1756PW       W 5266   0.285   4.837   1.193 -0.0013  0.4152 -0.3065
 1756PW      WP 5267   0.148   4.828   1.170 -0.0873 -0.4937  0.1469
 1756PW      WM 5268   0.408   4.905   1.185  0.1210  0.2968  0.2099
 1757PW       W 5269   0.811   6.608   0.057  0.0437 -0.0764 -0.4890
 1757PW      WP 5270   0.821   6.469   0.073  0.2164 -0.0381 -0.2158
 1757PW      WM 5271   0.843   6.743   0.074  0.0951 -0.1357  0.1114
 1758PW       W 5272   2.194   0.799   1.724 -0.2713 -0.0549  0.2733
 1758PW      WP 5273   2.261   0.809   1.846  0.3731  0.0532 -0.0467
 1758PW      WM 5274   2.226   0.892   1.624 -0.0841 -0.4662 -0.0850
 1759PW       W 5275   0.544   6.155   2.425 -0.2610 -0.1295 -0.1803
 1759PW      WP 5276   0.568   6.186   2.560  0.3183  0.2725 -0.3363
 1759PW      WM 5277   0.481   6.038   2.467  0.1876 -0.1713  0.5700
 1760PW       W 5278   2.527   2.735   1.110 -0.1057  0.2622  0.2592
 1760PW      WP 5279   2.624   2.679   1.194 -0.1025 -0.4105 -0.1268
 1760PW      WM 5280   2.389   2.714   1.124 -0.0647 -0.4346 -0.0063
 1761PW       W 5281   1.184   7.100   1.583  0.1590 -0.0778  0.0596
 1761PW      WP 5282   1.273   7.013   1.647  0.0323  0.0305  0.4098
 1761PW      WM 5283   1.203   7.232   1.626 -0.0935  0.0254 -0.1251
 1762PW       W 5284   1.901   6.915   3.296 -0.6101  0.2349 -0.2032
 1762PW      WP 5285   1.935   6.994   3.407 -0.3142 -0.4442  0.2646
 1762PW      WM 5286   1.895   7.002   3.187  0.2459  0.2451 -0.3092
 1763PW       W 5287   0.345   7.727   2.617 -0.4339 -0.1782  0.1785
 1763PW      WP 5288   0.334   7.865   2.633  0.4034 -0.0775  0.2984
 1763PW      WM 5289   0.230   7.763   2.546 -0.2521  0.3387  0.1059
 1764PW       W 5290   1.539   7.318   3.153 -0.0040 -0.3060  0.0691
 1764PW      WP 5291   1.576   7.300   3.287  0.3152 -0.2398 -0.0015
 1764PW      WM 5292   1.505   7.183   3.147  0.1715 -0.3492 -0.0125
 1765PW       W 5293   1.518   6.410   2.649 -0.4726 -0.5195  0.0644
 1765PW      WP 5294   1.564   6.390   2.780  0.3179  0.1866 -0.0210
 1765PW      WM 5295   1.554   6.449   2.519 -0.1257  0.1266  0.3078
 1766PW       W 5296   4.753   4.265   2.071  0.3940 -0.2321 -0.1099
 1766PW      WP 5297   4.697   4.381   2.127  0.0011 -0.4844  0.0669
 1766PW      WM 5298   4.722   4.213   1.945 -0.2126  0.0721 -0.1223
 1767PW       W 5299   1.354   4.392   3.136  0.0657 -0.0768 -0.1008
 1767PW      WP 5300   1.342   4.523   3.087 -0.0012 -0.0292  0.0375
 1767PW      WM 5301   1.260   4.346   3.043 -0.3074  0.0422  0.1919
 1768PW       W 5302   4.757   6.060   3.966  0.4215 -0.3806 -0.1798
 1768PW      WP 5303   4.724   5.926   3.941  0.1734 -0.4018  0.1770
 1768PW      WM 5304   4.876   6.133   3.970  0.1401  0.1261 -0.2460
 1769PW       W 5305   2.495   6.801   4.493 -0.2582 -0.0601  0.3029
 1769PW      WP 5306   2.426   6.920   4.519 -0.0466  0.0724  0.2879
 1769PW      WM 5307   2.407   6.761   4.392  0.0569 -0.0807  0.0180
 1770PW       W 5308   2.338   1.092   2.755 -0.2262  0.0046 -0.2732
 1770PW      WP 5309   2.301   0.966   2.705  0.0649 -0.0656 -0.3275
 1770PW      WM 5310   2.452   1.048   2.687  0.2361  0.1974  0.2948
 1771PW       W 5311   2.020   7.991   4.159  0.0564 -0.0227  0.3840
 1771PW      WP 5312   2.130   7.939   4.229 -0.0479 -0.2692  0.3776
 1771PW      WM 5313   2.077   7.928   4.047  0.0153 -0.2573  0.4882
 1772PW       W 5314   0.903   1.817   2.121  0.1927 -0.0501 -0.0974
 1772PW      WP 5315   0.842   1.940   2.096  0.0211  0.0088  0.4625
 1772PW      WM 5316   0.783   1.770   2.176  0.0588  0.2612 -0.1032
 1773PW       W 5317   3.508   5.145   2.421 -0.2046  0.3735  0.2429
 1773PW      WP 5318   3.553   5.094   2.544  0.4365  0.0705 -0.0702
 1773PW      WM 5319   3.395   5.063   2.408  0.3130 -0.3960 -0.1988
 1774PW       W 5320   1.568   1.480   2.696  0.3762  0.1688 -0.0246
 1774PW      WP 5321   1.611   1.350   2.725  0.1204 -0.0292 -0.4366
 1774PW      WM 5322   1.469   1.451   2.791  0.1422 -0.2225 -0.3528
 1775PW       W 5323   1.108   1.136   3.625  0.1348  0.1569  0.3570
 1775PW      WP 5324   1.030   1.188   3.522  0.0337 -0.1409  0.2711
 1775PW      WM 5325   1.057   1.257   3.578  0.0116 -0.1159 -0.3293
 1776PW       W 5326   0.307   1.861   1.392  0.3163 -0.1714 -0.3827
 1776PW      WP 5327   0.172   1.854   1.431  0.3379  0.2028 -0.1956
 1776PW      WM 5328   0.353   1.808   1.514 -0.0957  0.1999 -0.0313
 1777PW       W 5329   3.116   1.000   4.349  0.0158  0.1650  0.2030
 1777PW      WP 5330   3.104   0.924   4.466 -0.0522 -0.1140  0.0224
 1777PW      WM 5331   3.251   0.967   4.369  0.0548  0.0686 -0.1562
 1778PW       W 5332   0.873   6.723   1.914 -0.1178 -0.1059 -0.2217
 1778PW      WP 5333   0.942   6.642   1.823  0.0775 -0.1401 -0.0502
 1778PW      WM 5334   0.805   6.832   1.859  0.2742  0.5778  0.4591
 1779PW       W 5335   2.573   5.393   2.658 -0.2443 -0.2337  0.2602
 1779PW      WP 5336   2.533   5.262   2.628  0.2641 -0.4041  0.2281
 1779PW      WM 5337   2.494   5.471   2.744  0.1927 -0.1557  0.6264
 1780PW       W 5338   5.158   2.889   1.466 -0.1480 -0.2820 -0.4531
 1780PW      WP 5339   5.062   2.877   1.567  0.1410  0.1350 -0.0957
 1780PW      WM 5340   5.254   2.826   1.546 -0.1844 -0.1357 -0.2895
 1781PW       W 5341   0.838   5.890   4.332  0.3182  0.3497  0.0363
 1781PW      WP 5342   0.962   5.880   4.268  0.1099  0.0251 -0.3616
 1781PW      WM 5343   0.713   5.953   4.322 -0.0146 -0.2517 -0.0906
 1782PW       W 5344   0.340   7.489   4.476 -0.0760 -0.3228  0.0469
 1782PW      WP 5345   0.416   7.549   4.577 -0.6933  0.2205  0.2517
 1782PW      WM 5346   0.201   7.485   4.463 -0.0731  0.1010 -0.3758
 1783PW       W 5347   1.944   2.534   4.577  0.0726 -0.4544  0.2221
 1783PW      WP 5348   2.061   2.477   4.526  0.1197 -0.1037 -0.1002
 1783PW      WM 5349   1.859   2.433   4.531  0.0188 -0.2161 -0.2591
 1784PW       W 5350   1.894   5.431   0.201  0.4281  0.1035  0.4253
 1784PW      WP 5351   1.994   5.513   0.148  0.0371  0.3870  0.0546
 1784PW      WM 5352   1.894   5.474   0.334  0.2784  0.4635  0.3206
 1785PW       W 5353   1.386   4.033   3.886  0.1938 -0.1891  0.0122
 1785PW      WP 5354   1.468   4.052   3.998  0.9192 -0.0292 -0.4794
 1785PW      WM 5355   1.252   4.047   3.925  0.1826 -0.3087  0.0233
 1786PW       W 5356   3.378   5.180   3.344 -0.0568 -0.2053  0.3784
 1786PW      WP 5357   3.370   5.073   3.434  0.3709 -0.4524  0.1571
 1786PW      WM 5358   3.492   5.262   3.343 -0.1115 -0.1091 -0.0375
 1787PW       W 5359   2.830   2.467   3.371 -0.1148  0.3013 -0.0635
 1787PW      WP 5360   2.943   2.549   3.377  0.4263 -0.3588  0.0149
 1787PW      WM 5361   2.858   2.373   3.471  0.2547 -0.0948 -0.4926
 1788PW       W 5362   2.584   1.148   3.637 -0.4224  0.0061 -0.1392
 1788PW      WP 5363   2.590   1.288   3.629  0.0645  0.0052 -0.0892
 1788PW      WM 5364   2.683   1.065   3.690 -0.1980  0.3899  0.0909
 1789PW       W 5365   4.494   4.651   0.845  0.1139  0.2015  0.3917
 1789PW      WP 5366   4.464   4.780   0.890 -0.1561  0.1494  0.3749
 1789PW      WM 5367   4.371   4.585   0.844  0.2012  0.0263  0.5346
 1790PW       W 5368   4.587   5.634   3.918 -0.0289  0.6390 -0.1424
 1790PW      WP 5369   4.582   5.694   3.791  0.0860 -0.0970 -0.5523
 1790PW      WM 5370   4.670   5.745   3.937  0.7550  0.0885  0.1540
 1791PW       W 5371   1.495   7.644   4.439  0.2068  0.1103 -0.2609
 1791PW      WP 5372   1.429   7.522   4.460 -0.3225  0.3736 -0.2268
 1791PW      WM 5373   1.434   7.765   4.405 -0.1467  0.0034 -0.0605
 1792PW       W 5374   3.607   2.944   0.085 -0.0205  0.4473 -0.0945
 1792PW      WP 5375   3.714   2.882   0.151  0.1143  0.4181 -0.3270
 1792PW      WM 5376   3.736   2.957   0.136  0.1838 -0.3540 -0.2589
 1793PW       W 5377   0.190   6.220   0.010 -0.3995  0.5420 -0.0890
 1793PW      WP 5378   0.296   6.179  -0.072 -0.2810  0.4676  0.0948
 1793PW      WM 5379   0.249   6.150   0.115  0.0250  0.5582 -0.2952
 1794PW       W 5380   1.242   7.206   4.353 -0.3019 -0.0449 -0.1725
 1794PW      WP 5381   1.216   7.203   4.491  0.4162  0.4256  0.0332
 1794PW      WM 5382   1.335   7.206   4.459 -0.5831  0.5890  0.1313
 1795PW       W 5383   2.397   3.292   2.625 -0.0461  0.2219 -0.0931
 1795PW      WP 5384   2.398   3.430   2.602  0.0342  0.2159 -0.1328
 1795PW      WM 5385   2.259   3.277   2.610 -0.0624 -0.1078  0.2376
 1796PW       W 5386   1.469   0.096   2.239 -0.1201  0.2585 -0.5392
 1796PW      WP 5387   1.523   0.059   2.115 -0.3020  0.1397 -0.5866
 1796PW      WM 5388   1.459   0.234   2.260 -0.1270  0.1838  0.1575
 1797PW       W 5389   0.715   2.391   4.573 -0.1075 -0.5559  0.1759
 1797PW      WP 5390   0.703   2.371   4.435 -0.1598  0.0510  0.0625
 1797PW      WM 5391   0.799   2.289   4.527  0.3727 -0.3229  0.4590
 1798PW       W 5392   1.562   1.972   0.206 -0.0029  0.1924 -0.1520
 1798PW      WP 5393   1.527   1.867   0.120 -0.1553 -0.2424  0.3802
 1798PW      WM 5394   1.625   2.049   0.304 -0.1801  0.3137 -0.1287
 1799PW       W 5395   2.446   7.364   2.907 -0.0902  0.1195 -0.1965
 1799PW      WP 5396   2.553   7.341   2.820  0.1553 -0.0001  0.1189
 1799PW      WM 5397   2.385   7.369   2.781 -0.0619 -0.4766 -0.2638
 1800PW       W 5398   2.539   7.963   0.237 -0.2624  0.1983  0.1177
 1800PW      WP 5399   2.414   7.971   0.173 -0.0976  0.0523 -0.2549
 1800PW      WM 5400   2.500   7.828   0.242 -0.4409  0.2100 -0.3840
 1801PW       W 5401   2.574   3.348   0.864 -0.0984  0.1280 -0.0546
 1801PW      WP 5402   2.628   3.448   0.947  0.3705 -0.4225  0.3877
 1801PW      WM 5403   2.560   3.487   0.846 -0.0955  0.1250 -0.0854
 1802PW       W 5404   0.471   5.935   2.950  0.4422 -0.0183 -0.0206
 1802PW      WP 5405   0.512   6.068   2.935 -0.0790  0.1628 -0.0247
 1802PW      WM 5406   0.480   5.795   2.958  0.2534 -0.0262  0.0988
 1803PW       W 5407   3.830   2.366   3.651  0.0403 -0.0317  0.5339
 1803PW      WP 5408   3.965   2.398   3.635  0.0547 -0.2753 -0.1551
 1803PW      WM 5409   3.905   2.294   3.557 -0.4145  0.0825  0.0313
 1804PW       W 5410   1.564   7.738   2.158 -0.2070  0.1615 -0.5115
 1804PW      WP 5411   1.474   7.631   2.168  0.1402 -0.1353  0.2468
 1804PW      WM 5412   1.538   7.821   2.048 -0.2503  0.0675 -0.5744
 1805PW       W 5413   2.937   4.292   2.010  0.3808 -0.1830 -0.0927
 1805PW      WP 5414   2.921   4.154   2.001 -0.4882 -0.1581  0.1537
 1805PW      WM 5415   2.876   4.332   1.890  0.0422  0.1347  0.1616
 1806PW       W 5416   2.348   1.718   1.881 -0.0289  0.0337  0.0925
 1806PW      WP 5417   2.345   1.849   1.831  0.6118  0.0928  0.1261
 1806PW      WM 5418   2.272   1.641   1.969  0.2945  0.1153  0.4690
 1807PW       W 5419   3.954   0.799   3.187  0.3262 -0.2171 -0.0949
 1807PW      WP 5420   3.913   0.883   3.083  0.7683 -0.3205 -0.3767
 1807PW      WM 5421   3.924   0.860   3.310  0.4609  0.0580 -0.1910
 1808PW       W 5422   0.420   7.429   2.155 -0.2309  0.2258 -0.6581
 1808PW      WP 5423   0.322   7.330   2.162 -0.1057  0.1033 -0.5740
 1808PW      WM 5424   0.375   7.543   2.222  0.3411  0.3130 -0.3617
 1809PW       W 5425   5.142   2.623   1.947 -0.2741 -0.0672  0.2085
 1809PW      WP 5426   5.107   2.516   2.031 -0.0524 -0.0913  0.2766
 1809PW      WM 5427   5.145   2.516   1.856 -0.0113 -0.2783  0.4469
 1810PW       W 5428   4.574   0.246   0.385  0.1245  0.0443  0.0148
 1810PW      WP 5429   4.631   0.159   0.479  0.4129 -0.1504 -0.3142
 1810PW      WM 5430   4.623   0.188   0.267 -0.0145 -0.6138  0.2350
 1811PW       W 5431   5.071   4.327   0.322 -0.0887  0.0566 -0.0383
 1811PW      WP 5432   5.005   4.428   0.393  0.0880  0.2654 -0.1581
 1811PW      WM 5433   5.167   4.277   0.411  0.0013 -0.2240 -0.2784
 1812PW       W 5434   3.273   5.868   0.440 -0.0288  0.1231 -0.1635
 1812PW      WP 5435   3.368   5.797   0.514  0.4776  0.5579 -0.3354
 1812PW      WM 5436   3.150   5.867   0.508 -0.0019 -0.3576 -0.0922
 1813PW       W 5437   2.508   2.799   2.946  0.2673  0.1495  0.2688
 1813PW      WP 5438   2.432   2.827   2.832  0.2398  0.4029  0.3431
 1813PW      WM 5439   2.601   2.895   2.903 -0.0305  0.2893 -0.1277
 1814PW       W 5440   4.865   3.739   0.436 -0.0195 -0.1234 -0.3490
 1814PW      WP 5441   4.792   3.701   0.549  0.2837  0.1664 -0.0322
 1814PW      WM 5442   4.872   3.638   0.340  0.3725 -0.2055 -0.2485
 1815PW       W 5443   3.975   0.453   0.864  0.1028 -0.7073  0.0781
 1815PW      WP 5444   4.079   0.452   0.769  0.5364 -0.2439  0.4901
 1815PW      WM 5445   4.034   0.427   0.988  0.6079  0.0473  0.0614
 1816PW       W 5446   4.396   6.765   4.370  0.1672 -0.1917 -0.0299
 1816PW      WP 5447   4.464   6.871   4.431 -0.0578  0.0960 -0.2435
 1816PW      WM 5448   4.323   6.691   4.464  0.2423 -0.0533  0.1455
 1817PW       W 5449   4.789   4.500   1.452 -0.0506 -0.1056 -0.0897
 1817PW      WP 5450   4.855   4.445   1.562 -0.0963 -0.1030 -0.0611
 1817PW      WM 5451   4.708   4.608   1.488  0.1807  0.0672 -0.0567
 1818PW       W 5452   5.059   7.807   0.855  0.2970 -0.2263 -0.2800
 1818PW      WP 5453   5.188   7.806   0.911  0.2702 -0.2665 -0.2178
 1818PW      WM 5454   5.006   7.902   0.943  0.4168 -0.3463 -0.0702
 1819PW       W 5455   4.470   5.012   2.622  0.2340 -0.1638  0.1729
 1819PW      WP 5456   4.442   4.930   2.732 -0.0292  0.0701  0.2930
 1819PW      WM 5457   4.467   5.126   2.704  0.1058 -0.0517  0.0175
 1820PW       W 5458   0.748   0.932   0.480 -0.5231 -0.1519 -0.1049
 1820PW      WP 5459   0.771   0.795   0.461 -0.0352 -0.0395 -0.5571
 1820PW      WM 5460   0.620   0.963   0.434 -0.6923 -0.1263  0.3356
 1821PW       W 5461   3.799   5.228   0.749  0.0898 -0.0443 -0.0884
 1821PW      WP 5462   3.905   5.197   0.663 -0.0696  0.2887 -0.4344
 1821PW      WM 5463   3.667   5.247   0.707  0.0132 -0.3057  0.0176
 1822PW       W 5464   4.142   2.822   2.362 -0.0160  0.1381  0.1573
 1822PW      WP 5465   4.100   2.799   2.230  0.0696  0.1166  0.1322
 1822PW      WM 5466   4.236   2.920   2.326 -0.0270 -0.0465 -0.5262
 1823PW       W 5467   5.122   2.490   0.964  0.3658  0.1404  0.2308
 1823PW      WP 5468   4.984   2.501   0.940  0.4520  0.8740 -0.2541
 1823PW      WM 5469   5.110   2.476   0.826 -0.1773  0.2592  0.2405
 1824PW       W 5470   3.970   4.933   2.583 -0.2059  0.3995 -0.3065
 1824PW      WP 5471   3.985   4.897   2.449  0.0766  0.1649 -0.2218
 1824PW      WM 5472   3.866   5.002   2.520 -0.6616  0.1365  0.0901
   5.22371   8.24551   4.85631
