# Supplementary material for: Scalable Constant pH Molecular Dynamics in GROMACS
Source: J Chem Theory Comput. 2022 Sep 21;18(10):6148–60. doi: 10.1021/acs.jctc.2c00516 (PMC9558312; doi:10.1021/acs.jctc.2c00516)
Supplement: Supplementary file 1 — ct2c00516_si_001.zip [file ct2c00516_si_001.zip › SI_constant_ph_gromacs/input_MARTINI/cardV/Protein_A.itp]

; MARTINI (elnedyn22) Coarse Grained topology file for "Protein_A"
; Created by py version 2.6 
; Using the following options:  -f 1cvo.pdb -o topol.top -x 1cvo_cg.pdb -ss 1cvo.dssp -p backbone -ff elnedyn22
; Sequence:
; LKCHNTQLPFIYKTCPEGKNLCFKATLKKFPLKFPVKRGCADNCPKNSALLKYVCCSTDKCN
; Secondary Structure:
; CEECSCCSSSCCEECCTTCCEEEEEEETTSSSCCCEEEEEESSCCCCCTTEEEEEESSTTCC

[ moleculetype ]
; Name         Exclusions
Protein_A         1

[ atoms ]
    1    Qd     1   LEU    BB     1  1.0000 ; C
    2    C1     1   LEU   SC1     2  0.0000 ; C
    3   Nda     2   LYS    BB     3  0.0000 ; E
    4    C3     2   LYS   SC1     4  0.0000 ; E
    5    Qd     2   LYS   SC2     5  1.0000 ; E
    6   Nda     3   CYS    BB     6  0.0000 ; E
    7    C5     3   CYS   SC1     7  0.0000 ; E
    8    P5     4   HIS    BB     8  0.0000 ; C
    9   SC4     4   HIS   SC1     9  0.0000 ; C
   10   SP1     4   HIS   SC2    10  0.0000 ; C
   11   SP1     4   HIS   SC3    11  0.0000 ; C
   12    P5     5   ASN    BB    12  0.0000 ; S
   13    P5     5   ASN   SC1    13  0.0000 ; S
   14    P5     6   THR    BB    14  0.0000 ; C
   15    P1     6   THR   SC1    15  0.0000 ; C
   16    P5     7   GLN    BB    16  0.0000 ; C
   17    P4     7   GLN   SC1    17  0.0000 ; C
   18    P5     8   LEU    BB    18  0.0000 ; S
   19    C1     8   LEU   SC1    19  0.0000 ; S
   20    P4     9   PRO    BB    20  0.0000 ; S
   21    C3     9   PRO   SC1    21  0.0000 ; S
   22    P5    10   PHE    BB    22  0.0000 ; S
   23   SC5    10   PHE   SC1    23  0.0000 ; S
   24   SC5    10   PHE   SC2    24  0.0000 ; S
   25   SC5    10   PHE   SC3    25  0.0000 ; S
   26    P5    11   ILE    BB    26  0.0000 ; C
   27    C1    11   ILE   SC1    27  0.0000 ; C
   28    P5    12   TYR    BB    28  0.0000 ; C
   29   SC4    12   TYR   SC1    29  0.0000 ; C
   30   SC4    12   TYR   SC2    30  0.0000 ; C
   31   SP1    12   TYR   SC3    31  0.0000 ; C
   32   Nda    13   LYS    BB    32  0.0000 ; E
   33    C3    13   LYS   SC1    33  0.0000 ; E
   34    Qd    13   LYS   SC2    34  1.0000 ; E
   35   Nda    14   THR    BB    35  0.0000 ; E
   36    P1    14   THR   SC1    36  0.0000 ; E
   37    P5    15   CYS    BB    37  0.0000 ; C
   38    C5    15   CYS   SC1    38  0.0000 ; C
   39    P4    16   PRO    BB    39  0.0000 ; C
   40    C3    16   PRO   SC1    40  0.0000 ; C
   41   Nda    17   GLU    BB    41  0.0000 ; T
   42    Qa    17   GLU   SC1    42 -1.0000 ; T
   43   Nda    18   GLY    BB    43  0.0000 ; T
   44    P5    19   LYS    BB    44  0.0000 ; C
   45    C3    19   LYS   SC1    45  0.0000 ; C
   46    Qd    19   LYS   SC2    46  1.0000 ; C
   47    P5    20   ASN    BB    47  0.0000 ; C
   48    P5    20   ASN   SC1    48  0.0000 ; C
   49   Nda    21   LEU    BB    49  0.0000 ; E
   50    C1    21   LEU   SC1    50  0.0000 ; E
   51   Nda    22   CYS    BB    51  0.0000 ; E
   52    C5    22   CYS   SC1    52  0.0000 ; E
   53   Nda    23   PHE    BB    53  0.0000 ; E
   54   SC5    23   PHE   SC1    54  0.0000 ; E
   55   SC5    23   PHE   SC2    55  0.0000 ; E
   56   SC5    23   PHE   SC3    56  0.0000 ; E
   57   Nda    24   LYS    BB    57  0.0000 ; E
   58    C3    24   LYS   SC1    58  0.0000 ; E
   59    Qd    24   LYS   SC2    59  1.0000 ; E
   60    N0    25   ALA    BB    60  0.0000 ; E
   61   Nda    26   THR    BB    61  0.0000 ; E
   62    P1    26   THR   SC1    62  0.0000 ; E
   63   Nda    27   LEU    BB    63  0.0000 ; E
   64    C1    27   LEU   SC1    64  0.0000 ; E
   65   Nda    28   LYS    BB    65  0.0000 ; T
   66    C3    28   LYS   SC1    66  0.0000 ; T
   67    Qd    28   LYS   SC2    67  1.0000 ; T
   68   Nda    29   LYS    BB    68  0.0000 ; T
   69    C3    29   LYS   SC1    69  0.0000 ; T
   70    Qd    29   LYS   SC2    70  1.0000 ; T
   71    P5    30   PHE    BB    71  0.0000 ; S
   72   SC5    30   PHE   SC1    72  0.0000 ; S
   73   SC5    30   PHE   SC2    73  0.0000 ; S
   74   SC5    30   PHE   SC3    74  0.0000 ; S
   75    P4    31   PRO    BB    75  0.0000 ; S
   76    C3    31   PRO   SC1    76  0.0000 ; S
   77    P5    32   LEU    BB    77  0.0000 ; S
   78    C1    32   LEU   SC1    78  0.0000 ; S
   79    P5    33   LYS    BB    79  0.0000 ; C
   80    C3    33   LYS   SC1    80  0.0000 ; C
   81    Qd    33   LYS   SC2    81  1.0000 ; C
   82    P5    34   PHE    BB    82  0.0000 ; C
   83   SC5    34   PHE   SC1    83  0.0000 ; C
   84   SC5    34   PHE   SC2    84  0.0000 ; C
   85   SC5    34   PHE   SC3    85  0.0000 ; C
   86    P4    35   PRO    BB    86  0.0000 ; C
   87    C3    35   PRO   SC1    87  0.0000 ; C
   88   Nda    36   VAL    BB    88  0.0000 ; E
   89    C2    36   VAL   SC1    89  0.0000 ; E
   90   Nda    37   LYS    BB    90  0.0000 ; E
   91    C3    37   LYS   SC1    91  0.0000 ; E
   92    Qd    37   LYS   SC2    92  1.0000 ; E
   93   Nda    38   ARG    BB    93  0.0000 ; E
   94    N0    38   ARG   SC1    94  0.0000 ; E
   95    Qd    38   ARG   SC2    95  1.0000 ; E
   96   Nda    39   GLY    BB    96  0.0000 ; E
   97   Nda    40   CYS    BB    97  0.0000 ; E
   98    C5    40   CYS   SC1    98  0.0000 ; E
   99    N0    41   ALA    BB    99  0.0000 ; E
  100    P5    42   ASP    BB   100  0.0000 ; S
  101    Qa    42   ASP   SC1   101 -1.0000 ; S
  102    P5    43   ASN    BB   102  0.0000 ; S
  103    P5    43   ASN   SC1   103  0.0000 ; S
  104    P5    44   CYS    BB   104  0.0000 ; C
  105    C5    44   CYS   SC1   105  0.0000 ; C
  106    P4    45   PRO    BB   106  0.0000 ; C
  107    C3    45   PRO   SC1   107  0.0000 ; C
  108    P5    46   LYS    BB   108  0.0000 ; C
  109    C3    46   LYS   SC1   109  0.0000 ; C
  110    Qd    46   LYS   SC2   110  1.0000 ; C
  111    P5    47   ASN    BB   111  0.0000 ; C
  112    P5    47   ASN   SC1   112  0.0000 ; C
  113    P5    48   SER    BB   113  0.0000 ; C
  114    P1    48   SER   SC1   114  0.0000 ; C
  115    N0    49   ALA    BB   115  0.0000 ; T
  116   Nda    50   LEU    BB   116  0.0000 ; T
  117    C1    50   LEU   SC1   117  0.0000 ; T
  118   Nda    51   LEU    BB   118  0.0000 ; E
  119    C1    51   LEU   SC1   119  0.0000 ; E
  120   Nda    52   LYS    BB   120  0.0000 ; E
  121    C3    52   LYS   SC1   121  0.0000 ; E
  122    Qd    52   LYS   SC2   122  1.0000 ; E
  123   Nda    53   TYR    BB   123  0.0000 ; E
  124   SC4    53   TYR   SC1   124  0.0000 ; E
  125   SC4    53   TYR   SC2   125  0.0000 ; E
  126   SP1    53   TYR   SC3   126  0.0000 ; E
  127   Nda    54   VAL    BB   127  0.0000 ; E
  128    C2    54   VAL   SC1   128  0.0000 ; E
  129   Nda    55   CYS    BB   129  0.0000 ; E
  130    C5    55   CYS   SC1   130  0.0000 ; E
  131   Nda    56   CYS    BB   131  0.0000 ; E
  132    C5    56   CYS   SC1   132  0.0000 ; E
  133    P5    57   SER    BB   133  0.0000 ; S
  134    P1    57   SER   SC1   134  0.0000 ; S
  135    P5    58   THR    BB   135  0.0000 ; S
  136    P1    58   THR   SC1   136  0.0000 ; S
  137   Nda    59   ASP    BB   137  0.0000 ; T
  138    Qa    59   ASP   SC1   138 -1.0000 ; T
  139   Nda    60   LYS    BB   139  0.0000 ; T
  140    C3    60   LYS   SC1   140  0.0000 ; T
  141    Qd    60   LYS   SC2   141  1.0000 ; T
  142    P5    61   CYS    BB   142  0.0000 ; C
  143    C5    61   CYS   SC1   143  0.0000 ; C
  144    Qa    62   ASN    BB   144 -1.0000 ; C
  145    P5    62   ASN   SC1   145  0.0000 ; C

[ bonds ]
; Backbone bonds
    1     3      1   0.38020 150000 ; LEU(C)-LYS(E)
    3     6      1   0.37490 150000 ; LYS(E)-CYS(E)
    6     8      1   0.37417 150000 ; CYS(E)-HIS(C)
    8    12      1   0.37891 150000 ; HIS(C)-ASN(S)
   12    14      1   0.37975 150000 ; ASN(S)-THR(C)
   14    16      1   0.38020 150000 ; THR(C)-GLN(C)
   16    18      1   0.37183 150000 ; GLN(C)-LEU(S)
   18    20      1   0.33743 150000 ; LEU(S)-PRO(S)
   20    22      1   0.37700 150000 ; PRO(S)-PHE(S)
   22    26      1   0.37725 150000 ; PHE(S)-ILE(C)
   26    28      1   0.37892 150000 ; ILE(C)-TYR(C)
   28    32      1   0.37564 150000 ; TYR(C)-LYS(E)
   32    35      1   0.37345 150000 ; LYS(E)-THR(E)
   35    37      1   0.37963 150000 ; THR(E)-CYS(C)
   37    39      1   0.35264 150000 ; CYS(C)-PRO(C)
   39    41      1   0.38016 150000 ; PRO(C)-GLU(T)
   41    43      1   0.37046 150000 ; GLU(T)-GLY(T)
   43    44      1   0.38236 150000 ; GLY(T)-LYS(C)
   44    47      1   0.37636 150000 ; LYS(C)-ASN(C)
   47    49      1   0.37761 150000 ; ASN(C)-LEU(E)
   49    51      1   0.37520 150000 ; LEU(E)-CYS(E)
   51    53      1   0.37389 150000 ; CYS(E)-PHE(E)
   53    57      1   0.37205 150000 ; PHE(E)-LYS(E)
   57    60      1   0.37157 150000 ; LYS(E)-ALA(E)
   60    61      1   0.37476 150000 ; ALA(E)-THR(E)
   61    63      1   0.37812 150000 ; THR(E)-LEU(E)
   63    65      1   0.38196 150000 ; LEU(E)-LYS(T)
   65    68      1   0.38201 150000 ; LYS(T)-LYS(T)
   68    71      1   0.37617 150000 ; LYS(T)-PHE(S)
   71    75      1   0.38167 150000 ; PHE(S)-PRO(S)
   75    77      1   0.37533 150000 ; PRO(S)-LEU(S)
   77    79      1   0.38431 150000 ; LEU(S)-LYS(C)
   79    82      1   0.37527 150000 ; LYS(C)-PHE(C)
   82    86      1   0.37195 150000 ; PHE(C)-PRO(C)
   86    88      1   0.37526 150000 ; PRO(C)-VAL(E)
   88    90      1   0.37746 150000 ; VAL(E)-LYS(E)
   90    93      1   0.38176 150000 ; LYS(E)-ARG(E)
   93    96      1   0.37467 150000 ; ARG(E)-GLY(E)
   96    97      1   0.37426 150000 ; GLY(E)-CYS(E)
   97    99      1   0.37207 150000 ; CYS(E)-ALA(E)
   99   100      1   0.37759 150000 ; ALA(E)-ASP(S)
  100   102      1   0.38093 150000 ; ASP(S)-ASN(S)
  102   104      1   0.37760 150000 ; ASN(S)-CYS(C)
  104   106      1   0.37918 150000 ; CYS(C)-PRO(C)
  106   108      1   0.37241 150000 ; PRO(C)-LYS(C)
  108   111      1   0.37957 150000 ; LYS(C)-ASN(C)
  111   113      1   0.37852 150000 ; ASN(C)-SER(C)
  113   115      1   0.37693 150000 ; SER(C)-ALA(T)
  115   116      1   0.37707 150000 ; ALA(T)-LEU(T)
  116   118      1   0.38123 150000 ; LEU(T)-LEU(E)
  118   120      1   0.37707 150000 ; LEU(E)-LYS(E)
  120   123      1   0.37716 150000 ; LYS(E)-TYR(E)
  123   127      1   0.37481 150000 ; TYR(E)-VAL(E)
  127   129      1   0.37747 150000 ; VAL(E)-CYS(E)
  129   131      1   0.37593 150000 ; CYS(E)-CYS(E)
  131   133      1   0.37733 150000 ; CYS(E)-SER(S)
  133   135      1   0.37473 150000 ; SER(S)-THR(S)
  135   137      1   0.37423 150000 ; THR(S)-ASP(T)
  137   139      1   0.38235 150000 ; ASP(T)-LYS(T)
  139   142      1   0.37676 150000 ; LYS(T)-CYS(C)
  142   144      1   0.37899 150000 ; CYS(C)-ASN(C)
#ifndef NO_RUBBER_BANDS
#ifndef RUBBER_FC
#define RUBBER_FC 500.000000
#endif
    1    35      1   0.60662 RUBBER_FC*1.000000
    1    37      1   0.61991 RUBBER_FC*1.000000
    1    39      1   0.73232 RUBBER_FC*1.000000
    1    44      1   0.88857 RUBBER_FC*1.000000
    1    47      1   0.61334 RUBBER_FC*1.000000
    1    49      1   0.64189 RUBBER_FC*1.000000
    1    51      1   0.73531 RUBBER_FC*1.000000
    1    97      1   0.89484 RUBBER_FC*1.000000
    1   133      1   0.71101 RUBBER_FC*1.000000
    1   135      1   0.69986 RUBBER_FC*1.000000
    1   137      1   0.57396 RUBBER_FC*1.000000
    1   139      1   0.85927 RUBBER_FC*1.000000
    3    28      1   0.74212 RUBBER_FC*1.000000
    3    32      1   0.55799 RUBBER_FC*1.000000
    3    35      1   0.37304 RUBBER_FC*1.000000
    3    37      1   0.54330 RUBBER_FC*1.000000
    3    39      1   0.79716 RUBBER_FC*1.000000
    3    47      1   0.87893 RUBBER_FC*1.000000
    3    49      1   0.83643 RUBBER_FC*1.000000
    3    51      1   0.74964 RUBBER_FC*1.000000
    3    97      1   0.85508 RUBBER_FC*1.000000
    3   135      1   0.83492 RUBBER_FC*1.000000
    3   137      1   0.54323 RUBBER_FC*1.000000
    3   139      1   0.68964 RUBBER_FC*1.000000
    6    16      1   0.87814 RUBBER_FC*1.000000
    6    28      1   0.58125 RUBBER_FC*1.000000
    6    32      1   0.58337 RUBBER_FC*1.000000
    6    35      1   0.61374 RUBBER_FC*1.000000
    6    37      1   0.70018 RUBBER_FC*1.000000
    6    49      1   0.88445 RUBBER_FC*1.000000
    6    51      1   0.64242 RUBBER_FC*1.000000
    6    53      1   0.88546 RUBBER_FC*1.000000
    6    96      1   0.75362 RUBBER_FC*1.000000
    6    97      1   0.79729 RUBBER_FC*1.000000
    6   135      1   0.82401 RUBBER_FC*1.000000
    6   137      1   0.51204 RUBBER_FC*1.000000
    6   139      1   0.41882 RUBBER_FC*1.000000
    6   142      1   0.69453 RUBBER_FC*1.000000
    6   144      1   0.73557 RUBBER_FC*1.000000
    8    16      1   0.54183 RUBBER_FC*1.000000
    8    22      1   0.71172 RUBBER_FC*1.000000
    8    26      1   0.76800 RUBBER_FC*1.000000
    8    28      1   0.48111 RUBBER_FC*1.000000
    8    32      1   0.63766 RUBBER_FC*1.000000
    8    35      1   0.82510 RUBBER_FC*1.000000
    8    37      1   0.86528 RUBBER_FC*1.000000
    8    51      1   0.76290 RUBBER_FC*1.000000
    8    53      1   0.85807 RUBBER_FC*1.000000
    8    57      1   0.86802 RUBBER_FC*1.000000
    8    93      1   0.69302 RUBBER_FC*1.000000
    8    96      1   0.60800 RUBBER_FC*1.000000
    8    97      1   0.82532 RUBBER_FC*1.000000
    8   137      1   0.83559 RUBBER_FC*1.000000
    8   139      1   0.57919 RUBBER_FC*1.000000
    8   142      1   0.82676 RUBBER_FC*1.000000
    8   144      1   0.71253 RUBBER_FC*1.000000
   12    18      1   0.84314 RUBBER_FC*1.000000
   12    22      1   0.88372 RUBBER_FC*1.000000
   12    26      1   0.89975 RUBBER_FC*1.000000
   12    28      1   0.65908 RUBBER_FC*1.000000
   12    32      1   0.77358 RUBBER_FC*1.000000
   12    51      1   0.86755 RUBBER_FC*1.000000
   12    53      1   0.84984 RUBBER_FC*1.000000
   12    57      1   0.77505 RUBBER_FC*1.000000
   12    90      1   0.70793 RUBBER_FC*1.000000
   12    93      1   0.46683 RUBBER_FC*1.000000
   12    96      1   0.43398 RUBBER_FC*1.000000
   12    97      1   0.77525 RUBBER_FC*1.000000
   12   144      1   0.85715 RUBBER_FC*1.000000
   14    20      1   0.72272 RUBBER_FC*1.000000
   14    22      1   0.73949 RUBBER_FC*1.000000
   14    26      1   0.74347 RUBBER_FC*1.000000
   14    28      1   0.66775 RUBBER_FC*1.000000
   14    32      1   0.88759 RUBBER_FC*1.000000
   14    90      1   0.85189 RUBBER_FC*1.000000
   14    93      1   0.76324 RUBBER_FC*1.000000
   14    96      1   0.79283 RUBBER_FC*1.000000
   16    22      1   0.42704 RUBBER_FC*1.000000
   16    26      1   0.60763 RUBBER_FC*1.000000
   16    28      1   0.61423 RUBBER_FC*1.000000
   18    26      1   0.72263 RUBBER_FC*1.000000
   18    28      1   0.87982 RUBBER_FC*1.000000
   20    28      1   0.79396 RUBBER_FC*1.000000
   28   139      1   0.87685 RUBBER_FC*1.000000
   32    96      1   0.88459 RUBBER_FC*1.000000
   35    97      1   0.84625 RUBBER_FC*1.000000
   37    44      1   0.63606 RUBBER_FC*1.000000
   37    47      1   0.66926 RUBBER_FC*1.000000
   37    49      1   0.73986 RUBBER_FC*1.000000
   37    51      1   0.69739 RUBBER_FC*1.000000
   37    96      1   0.72054 RUBBER_FC*1.000000
   37    97      1   0.52252 RUBBER_FC*1.000000
   37    99      1   0.78790 RUBBER_FC*1.000000
   39    44      1   0.50156 RUBBER_FC*1.000000
   39    47      1   0.58981 RUBBER_FC*1.000000
   39    49      1   0.82774 RUBBER_FC*1.000000
   39    97      1   0.72318 RUBBER_FC*1.000000
   39    99      1   0.87019 RUBBER_FC*1.000000
   41    47      1   0.61412 RUBBER_FC*1.000000
   43    49      1   0.89173 RUBBER_FC*1.000000
   43    99      1   0.85716 RUBBER_FC*1.000000
   43   100      1   0.71882 RUBBER_FC*1.000000
   44    51      1   0.77390 RUBBER_FC*1.000000
   44    97      1   0.59165 RUBBER_FC*1.000000
   44    99      1   0.50257 RUBBER_FC*1.000000
   44   100      1   0.49782 RUBBER_FC*1.000000
   44   102      1   0.87547 RUBBER_FC*1.000000
   47    97      1   0.71655 RUBBER_FC*1.000000
   47    99      1   0.62317 RUBBER_FC*1.000000
   47   100      1   0.57948 RUBBER_FC*1.000000
   47   133      1   0.75488 RUBBER_FC*1.000000
   49    96      1   0.88658 RUBBER_FC*1.000000
   49    97      1   0.58452 RUBBER_FC*1.000000
   49    99      1   0.46156 RUBBER_FC*1.000000
   49   100      1   0.53784 RUBBER_FC*1.000000
   49   102      1   0.80636 RUBBER_FC*1.000000
   49   104      1   0.82892 RUBBER_FC*1.000000
   49   129      1   0.62442 RUBBER_FC*1.000000
   49   131      1   0.59300 RUBBER_FC*1.000000
   49   133      1   0.50498 RUBBER_FC*1.000000
   49   135      1   0.77369 RUBBER_FC*1.000000
   49   137      1   0.85248 RUBBER_FC*1.000000
   49   142      1   0.86541 RUBBER_FC*1.000000
   49   144      1   0.86259 RUBBER_FC*1.000000
   51    93      1   0.75684 RUBBER_FC*1.000000
   51    96      1   0.58009 RUBBER_FC*1.000000
   51    97      1   0.41587 RUBBER_FC*1.000000
   51    99      1   0.47623 RUBBER_FC*1.000000
   51   100      1   0.75471 RUBBER_FC*1.000000
   51   104      1   0.86592 RUBBER_FC*1.000000
   51   127      1   0.83973 RUBBER_FC*1.000000
   51   129      1   0.52654 RUBBER_FC*1.000000
   51   131      1   0.59510 RUBBER_FC*1.000000
   51   133      1   0.65398 RUBBER_FC*1.000000
   51   135      1   0.78705 RUBBER_FC*1.000000
   51   137      1   0.76041 RUBBER_FC*1.000000
   51   139      1   0.74744 RUBBER_FC*1.000000
   51   142      1   0.66401 RUBBER_FC*1.000000
   51   144      1   0.55303 RUBBER_FC*1.000000
   53    90      1   0.84681 RUBBER_FC*1.000000
   53    93      1   0.54609 RUBBER_FC*1.000000
   53    96      1   0.55596 RUBBER_FC*1.000000
   53    97      1   0.54228 RUBBER_FC*1.000000
   53    99      1   0.52491 RUBBER_FC*1.000000
   53   100      1   0.82523 RUBBER_FC*1.000000
   53   104      1   0.69204 RUBBER_FC*1.000000
   53   106      1   0.81762 RUBBER_FC*1.000000
   53   123      1   0.68836 RUBBER_FC*1.000000
   53   127      1   0.55032 RUBBER_FC*1.000000
   53   129      1   0.38116 RUBBER_FC*1.000000
   53   131      1   0.65543 RUBBER_FC*1.000000
   53   133      1   0.88542 RUBBER_FC*1.000000
   53   142      1   0.75436 RUBBER_FC*1.000000
   53   144      1   0.46639 RUBBER_FC*1.000000
   57    88      1   0.67818 RUBBER_FC*1.000000
   57    90      1   0.53721 RUBBER_FC*1.000000
   57    93      1   0.36820 RUBBER_FC*1.000000
   57    96      1   0.62395 RUBBER_FC*1.000000
   57    97      1   0.79788 RUBBER_FC*1.000000
   57    99      1   0.84858 RUBBER_FC*1.000000
   57   120      1   0.84112 RUBBER_FC*1.000000
   57   123      1   0.58326 RUBBER_FC*1.000000
   57   127      1   0.57273 RUBBER_FC*1.000000
   57   129      1   0.63860 RUBBER_FC*1.000000
   57   142      1   0.88229 RUBBER_FC*1.000000
   57   144      1   0.50626 RUBBER_FC*1.000000
   60    86      1   0.87011 RUBBER_FC*1.000000
   60    88      1   0.57095 RUBBER_FC*1.000000
   60    90      1   0.53178 RUBBER_FC*1.000000
   60    93      1   0.60683 RUBBER_FC*1.000000
   60   106      1   0.84648 RUBBER_FC*1.000000
   60   111      1   0.75789 RUBBER_FC*1.000000
   60   118      1   0.69832 RUBBER_FC*1.000000
   60   120      1   0.53948 RUBBER_FC*1.000000
   60   123      1   0.40222 RUBBER_FC*1.000000
   60   127      1   0.61215 RUBBER_FC*1.000000
   60   129      1   0.83732 RUBBER_FC*1.000000
   60   144      1   0.82840 RUBBER_FC*1.000000
   61    68      1   0.77934 RUBBER_FC*1.000000
   61    82      1   0.73513 RUBBER_FC*1.000000
   61    86      1   0.59110 RUBBER_FC*1.000000
   61    88      1   0.43373 RUBBER_FC*1.000000
   61    90      1   0.63643 RUBBER_FC*1.000000
   61    93      1   0.85460 RUBBER_FC*1.000000
   61   118      1   0.59506 RUBBER_FC*1.000000
   61   120      1   0.54312 RUBBER_FC*1.000000
   61   123      1   0.64923 RUBBER_FC*1.000000
   61   127      1   0.85464 RUBBER_FC*1.000000
   63    71      1   0.85171 RUBBER_FC*1.000000
   63    82      1   0.78288 RUBBER_FC*1.000000
   63    86      1   0.60081 RUBBER_FC*1.000000
   63    88      1   0.65735 RUBBER_FC*1.000000
   63    90      1   0.88726 RUBBER_FC*1.000000
   63   116      1   0.65965 RUBBER_FC*1.000000
   63   118      1   0.47164 RUBBER_FC*1.000000
   63   120      1   0.64757 RUBBER_FC*1.000000
   63   123      1   0.88977 RUBBER_FC*1.000000
   65    75      1   0.81652 RUBBER_FC*1.000000
   65    86      1   0.86250 RUBBER_FC*1.000000
   65   116      1   0.62282 RUBBER_FC*1.000000
   65   118      1   0.56120 RUBBER_FC*1.000000
   65   120      1   0.73357 RUBBER_FC*1.000000
   68    77      1   0.80819 RUBBER_FC*1.000000
   68    79      1   0.65853 RUBBER_FC*1.000000
   68    82      1   0.69205 RUBBER_FC*1.000000
   68    86      1   0.68416 RUBBER_FC*1.000000
   68   118      1   0.88216 RUBBER_FC*1.000000
   71    79      1   0.54757 RUBBER_FC*1.000000
   71    82      1   0.71931 RUBBER_FC*1.000000
   71    86      1   0.87592 RUBBER_FC*1.000000
   75    82      1   0.65837 RUBBER_FC*1.000000
   77    86      1   0.88882 RUBBER_FC*1.000000
   93    99      1   0.88107 RUBBER_FC*1.000000
   93   123      1   0.89727 RUBBER_FC*1.000000
   93   144      1   0.69983 RUBBER_FC*1.000000
   96   144      1   0.78591 RUBBER_FC*1.000000
   97   129      1   0.81623 RUBBER_FC*1.000000
   97   144      1   0.86844 RUBBER_FC*1.000000
   99   104      1   0.63331 RUBBER_FC*1.000000
   99   106      1   0.76240 RUBBER_FC*1.000000
   99   129      1   0.64294 RUBBER_FC*1.000000
   99   131      1   0.84941 RUBBER_FC*1.000000
  100   106      1   0.78399 RUBBER_FC*1.000000
  100   129      1   0.77650 RUBBER_FC*1.000000
  102   108      1   0.87069 RUBBER_FC*1.000000
  102   129      1   0.77774 RUBBER_FC*1.000000
  104   111      1   0.82680 RUBBER_FC*1.000000
  104   123      1   0.65631 RUBBER_FC*1.000000
  104   127      1   0.61017 RUBBER_FC*1.000000
  104   129      1   0.51946 RUBBER_FC*1.000000
  104   131      1   0.80799 RUBBER_FC*1.000000
  106   113      1   0.85834 RUBBER_FC*1.000000
  106   120      1   0.88183 RUBBER_FC*1.000000
  106   123      1   0.59861 RUBBER_FC*1.000000
  106   127      1   0.76237 RUBBER_FC*1.000000
  106   129      1   0.79236 RUBBER_FC*1.000000
  108   118      1   0.89905 RUBBER_FC*1.000000
  108   120      1   0.83663 RUBBER_FC*1.000000
  108   123      1   0.70740 RUBBER_FC*1.000000
  111   116      1   0.74924 RUBBER_FC*1.000000
  111   118      1   0.52974 RUBBER_FC*1.000000
  111   120      1   0.48979 RUBBER_FC*1.000000
  111   123      1   0.50694 RUBBER_FC*1.000000
  111   127      1   0.83856 RUBBER_FC*1.000000
  113   118      1   0.49719 RUBBER_FC*1.000000
  113   120      1   0.70134 RUBBER_FC*1.000000
  113   123      1   0.82027 RUBBER_FC*1.000000
  127   142      1   0.89207 RUBBER_FC*1.000000
  127   144      1   0.65278 RUBBER_FC*1.000000
  129   142      1   0.72293 RUBBER_FC*1.000000
  129   144      1   0.56373 RUBBER_FC*1.000000
  131   137      1   0.82245 RUBBER_FC*1.000000
  131   139      1   0.87020 RUBBER_FC*1.000000
  131   142      1   0.54769 RUBBER_FC*1.000000
  131   144      1   0.61610 RUBBER_FC*1.000000
  133   139      1   0.86682 RUBBER_FC*1.000000
  133   142      1   0.65262 RUBBER_FC*1.000000
  133   144      1   0.84515 RUBBER_FC*1.000000
  135   142      1   0.49173 RUBBER_FC*1.000000
  135   144      1   0.81759 RUBBER_FC*1.000000
  137   144      1   0.79609 RUBBER_FC*1.000000
#endif
; Sidechain bonds
    3     4      1   0.25000 12500 ; LYS
    4     5      1   0.30000  9700 ; LYS
   16    17      1   0.30000  2400 ; GLN
   22    23      1   0.34000  7500 ; PHE
   22    24      1   0.34000  7500 ; PHE
   26    27      1   0.22500 13250 ; ILE
   28    29      1   0.33500  6000 ; TYR
   28    30      1   0.33500  6000 ; TYR
   32    33      1   0.25000 12500 ; LYS
   33    34      1   0.30000  9700 ; LYS
   41    42      1   0.31000  2500 ; GLU
   44    45      1   0.25000 12500 ; LYS
   45    46      1   0.30000  9700 ; LYS
   53    54      1   0.34000  7500 ; PHE
   53    55      1   0.34000  7500 ; PHE
   57    58      1   0.25000 12500 ; LYS
   58    59      1   0.30000  9700 ; LYS
   65    66      1   0.25000 12500 ; LYS
   66    67      1   0.30000  9700 ; LYS
   68    69      1   0.25000 12500 ; LYS
   69    70      1   0.30000  9700 ; LYS
   71    72      1   0.34000  7500 ; PHE
   71    73      1   0.34000  7500 ; PHE
   79    80      1   0.25000 12500 ; LYS
   80    81      1   0.30000  9700 ; LYS
   82    83      1   0.34000  7500 ; PHE
   82    84      1   0.34000  7500 ; PHE
   90    91      1   0.25000 12500 ; LYS
   91    92      1   0.30000  9700 ; LYS
   93    94      1   0.25000 12500 ; ARG
   94    95      1   0.35000  6200 ; ARG
  108   109      1   0.25000 12500 ; LYS
  109   110      1   0.30000  9700 ; LYS
  120   121      1   0.25000 12500 ; LYS
  121   122      1   0.30000  9700 ; LYS
  123   124      1   0.33500  6000 ; TYR
  123   125      1   0.33500  6000 ; TYR
  139   140      1   0.25000 12500 ; LYS
  140   141      1   0.30000  9700 ; LYS

[ constraints ]
    1     2      1   0.26500 ; LEU
    6     7      1   0.24000 ; CYS
    8     9      1   0.19500 ; HIS
    9    10      1   0.19300 ; HIS
    9    11      1   0.29500 ; HIS
   10    11      1   0.21600 ; HIS
   12    13      1   0.25000 ; ASN
   14    15      1   0.19500 ; THR
   18    19      1   0.26500 ; LEU
   20    21      1   0.19000 ; PRO
   23    24      1   0.24000 ; PHE
   23    25      1   0.24000 ; PHE
   24    25      1   0.24000 ; PHE
   29    30      1   0.24000 ; TYR
   29    31      1   0.31000 ; TYR
   30    31      1   0.31000 ; TYR
   35    36      1   0.19500 ; THR
   37    38      1   0.24000 ; CYS
   39    40      1   0.19000 ; PRO
   47    48      1   0.25000 ; ASN
   49    50      1   0.26500 ; LEU
   51    52      1   0.24000 ; CYS
   54    55      1   0.24000 ; PHE
   54    56      1   0.24000 ; PHE
   55    56      1   0.24000 ; PHE
   61    62      1   0.19500 ; THR
   63    64      1   0.26500 ; LEU
   72    73      1   0.24000 ; PHE
   72    74      1   0.24000 ; PHE
   73    74      1   0.24000 ; PHE
   75    76      1   0.19000 ; PRO
   77    78      1   0.26500 ; LEU
   83    84      1   0.24000 ; PHE
   83    85      1   0.24000 ; PHE
   84    85      1   0.24000 ; PHE
   86    87      1   0.19000 ; PRO
   88    89      1   0.20000 ; VAL
   97    98      1   0.24000 ; CYS
  100   101      1   0.25500 ; ASP
  102   103      1   0.25000 ; ASN
  104   105      1   0.24000 ; CYS
  106   107      1   0.19000 ; PRO
  111   112      1   0.25000 ; ASN
  113   114      1   0.19500 ; SER
  116   117      1   0.26500 ; LEU
  118   119      1   0.26500 ; LEU
  124   125      1   0.24000 ; TYR
  124   126      1   0.31000 ; TYR
  125   126      1   0.31000 ; TYR
  127   128      1   0.20000 ; VAL
  129   130      1   0.24000 ; CYS
  131   132      1   0.24000 ; CYS
  133   134      1   0.19500 ; SER
  135   136      1   0.19500 ; THR
  137   138      1   0.25500 ; ASP
  142   143      1   0.24000 ; CYS
  144   145      1   0.25000 ; ASN

[ angles ]
; Backbone angles
    1     3     6      2  124.65427    40 ; LEU(C)-LYS(E)-CYS(E)
    3     6     8      2  145.68362    40 ; LYS(E)-CYS(E)-HIS(C)
    6     8    12      2  139.33996    40 ; CYS(E)-HIS(C)-ASN(S)
    8    12    14      2  106.85120    40 ; HIS(C)-ASN(S)-THR(C)
   12    14    16      2  92.72872    40 ; ASN(S)-THR(C)-GLN(C)
   14    16    18      2  89.30780    40 ; THR(C)-GLN(C)-LEU(S)
   16    18    20      2  88.99454    40 ; GLN(C)-LEU(S)-PRO(S)
   18    20    22      2  103.43202    40 ; LEU(S)-PRO(S)-PHE(S)
   20    22    26      2  86.03105    40 ; PRO(S)-PHE(S)-ILE(C)
   22    26    28      2  95.61221    40 ; PHE(S)-ILE(C)-TYR(C)
   26    28    32      2  138.14346    40 ; ILE(C)-TYR(C)-LYS(E)
   28    32    35      2  145.15880    40 ; TYR(C)-LYS(E)-THR(E)
   32    35    37      2  111.96650    40 ; LYS(E)-THR(E)-CYS(C)
   35    37    39      2  110.87759    40 ; THR(E)-CYS(C)-PRO(C)
   37    39    41      2  161.70591    40 ; CYS(C)-PRO(C)-GLU(T)
   39    41    43      2  112.42114    40 ; PRO(C)-GLU(T)-GLY(T)
   41    43    44      2  86.93044    40 ; GLU(T)-GLY(T)-LYS(C)
   43    44    47      2  98.47850    40 ; GLY(T)-LYS(C)-ASN(C)
   44    47    49      2  100.84655    40 ; LYS(C)-ASN(C)-LEU(E)
   47    49    51      2  132.55402    40 ; ASN(C)-LEU(E)-CYS(E)
   49    51    53      2  122.37173    40 ; LEU(E)-CYS(E)-PHE(E)
   51    53    57      2  141.53514    40 ; CYS(E)-PHE(E)-LYS(E)
   53    57    60      2  128.69724    40 ; PHE(E)-LYS(E)-ALA(E)
   57    60    61      2  126.25755    40 ; LYS(E)-ALA(E)-THR(E)
   60    61    63      2  133.47357    40 ; ALA(E)-THR(E)-LEU(E)
   61    63    65      2  121.26706    40 ; THR(E)-LEU(E)-LYS(T)
   63    65    68      2  82.85332    40 ; LEU(E)-LYS(T)-LYS(T)
   65    68    71      2  124.28312    40 ; LYS(T)-LYS(T)-PHE(S)
   68    71    75      2  113.55151    40 ; LYS(T)-PHE(S)-PRO(S)
   71    75    77      2  93.62084    40 ; PHE(S)-PRO(S)-LEU(S)
   75    77    79      2  103.10429    40 ; PRO(S)-LEU(S)-LYS(C)
   77    79    82      2  93.33769    40 ; LEU(S)-LYS(C)-PHE(C)
   79    82    86      2  107.42747    40 ; LYS(C)-PHE(C)-PRO(C)
   82    86    88      2  103.81857    40 ; PHE(C)-PRO(C)-VAL(E)
   86    88    90      2  141.03952    40 ; PRO(C)-VAL(E)-LYS(E)
   88    90    93      2  126.62763    40 ; VAL(E)-LYS(E)-ARG(E)
   90    93    96      2  148.83030    40 ; LYS(E)-ARG(E)-GLY(E)
   93    96    97      2  134.10764    40 ; ARG(E)-GLY(E)-CYS(E)
   96    97    99      2  130.86098    40 ; GLY(E)-CYS(E)-ALA(E)
   97    99   100      2  150.41156    40 ; CYS(E)-ALA(E)-ASP(S)
   99   100   102      2  116.82191    40 ; ALA(E)-ASP(S)-ASN(S)
  100   102   104      2  101.49071    40 ; ASP(S)-ASN(S)-CYS(C)
  102   104   106      2  104.56094    40 ; ASN(S)-CYS(C)-PRO(C)
  104   106   108      2  129.26275    40 ; CYS(C)-PRO(C)-LYS(C)
  106   108   111      2  100.71713    40 ; PRO(C)-LYS(C)-ASN(C)
  108   111   113      2  102.51005    40 ; LYS(C)-ASN(C)-SER(C)
  111   113   115      2  140.57601    40 ; ASN(C)-SER(C)-ALA(T)
  113   115   116      2  88.18790    40 ; SER(C)-ALA(T)-LEU(T)
  115   116   118      2  109.85547    40 ; ALA(T)-LEU(T)-LEU(E)
  116   118   120      2  151.30019    40 ; LEU(T)-LEU(E)-LYS(E)
  118   120   123      2  126.00922    40 ; LEU(E)-LYS(E)-TYR(E)
  120   123   127      2  120.33076    40 ; LYS(E)-TYR(E)-VAL(E)
  123   127   129      2  124.93520    40 ; TYR(E)-VAL(E)-CYS(E)
  127   129   131      2  122.49907    40 ; VAL(E)-CYS(E)-CYS(E)
  129   131   133      2  134.32806    40 ; CYS(E)-CYS(E)-SER(S)
  131   133   135      2  101.44819    40 ; CYS(E)-SER(S)-THR(S)
  133   135   137      2  122.11106    40 ; SER(S)-THR(S)-ASP(T)
  135   137   139      2  111.87884    40 ; THR(S)-ASP(T)-LYS(T)
  137   139   142      2  84.83569    40 ; ASP(T)-LYS(T)-CYS(C)
  139   142   144      2  96.36501    40 ; LYS(T)-CYS(C)-ASN(C)
; Backbone-sidechain angles
; Sidechain angles
    3     4     5      2    150    20 ; LYS
    8     9    10      2    135   100 ; HIS
    8     9    11      2    115    50 ; HIS
   22    23    24      2     70   100 ; PHE
   22    23    25      2    125   100 ; PHE
   28    29    30      2     70   100 ; TYR
   28    29    31      2    130    50 ; TYR
   32    33    34      2    150    20 ; LYS
   44    45    46      2    150    20 ; LYS
   53    54    55      2     70   100 ; PHE
   53    54    56      2    125   100 ; PHE
   57    58    59      2    150    20 ; LYS
   65    66    67      2    150    20 ; LYS
   68    69    70      2    150    20 ; LYS
   71    72    73      2     70   100 ; PHE
   71    72    74      2    125   100 ; PHE
   79    80    81      2    150    20 ; LYS
   82    83    84      2     70   100 ; PHE
   82    83    85      2    125   100 ; PHE
   90    91    92      2    150    20 ; LYS
   93    94    95      2    150    15 ; ARG
  108   109   110      2    150    20 ; LYS
  120   121   122      2    150    20 ; LYS
  123   124   125      2     70   100 ; TYR
  123   124   126      2    130    50 ; TYR
  139   140   141      2    150    20 ; LYS

[ dihedrals ]
; Backbone dihedrals
; Sidechain improper dihedrals

#ifdef POSRES
#ifndef POSRES_FC
#define POSRES_FC 1000.00
#endif
 [ position_restraints ]
      1    1    POSRES_FC    POSRES_FC    POSRES_FC
      3    1    POSRES_FC    POSRES_FC    POSRES_FC
      6    1    POSRES_FC    POSRES_FC    POSRES_FC
      8    1    POSRES_FC    POSRES_FC    POSRES_FC
     12    1    POSRES_FC    POSRES_FC    POSRES_FC
     14    1    POSRES_FC    POSRES_FC    POSRES_FC
     16    1    POSRES_FC    POSRES_FC    POSRES_FC
     18    1    POSRES_FC    POSRES_FC    POSRES_FC
     20    1    POSRES_FC    POSRES_FC    POSRES_FC
     22    1    POSRES_FC    POSRES_FC    POSRES_FC
     26    1    POSRES_FC    POSRES_FC    POSRES_FC
     28    1    POSRES_FC    POSRES_FC    POSRES_FC
     32    1    POSRES_FC    POSRES_FC    POSRES_FC
     35    1    POSRES_FC    POSRES_FC    POSRES_FC
     37    1    POSRES_FC    POSRES_FC    POSRES_FC
     39    1    POSRES_FC    POSRES_FC    POSRES_FC
     41    1    POSRES_FC    POSRES_FC    POSRES_FC
     43    1    POSRES_FC    POSRES_FC    POSRES_FC
     44    1    POSRES_FC    POSRES_FC    POSRES_FC
     47    1    POSRES_FC    POSRES_FC    POSRES_FC
     49    1    POSRES_FC    POSRES_FC    POSRES_FC
     51    1    POSRES_FC    POSRES_FC    POSRES_FC
     53    1    POSRES_FC    POSRES_FC    POSRES_FC
     57    1    POSRES_FC    POSRES_FC    POSRES_FC
     60    1    POSRES_FC    POSRES_FC    POSRES_FC
     61    1    POSRES_FC    POSRES_FC    POSRES_FC
     63    1    POSRES_FC    POSRES_FC    POSRES_FC
     65    1    POSRES_FC    POSRES_FC    POSRES_FC
     68    1    POSRES_FC    POSRES_FC    POSRES_FC
     71    1    POSRES_FC    POSRES_FC    POSRES_FC
     75    1    POSRES_FC    POSRES_FC    POSRES_FC
     77    1    POSRES_FC    POSRES_FC    POSRES_FC
     79    1    POSRES_FC    POSRES_FC    POSRES_FC
     82    1    POSRES_FC    POSRES_FC    POSRES_FC
     86    1    POSRES_FC    POSRES_FC    POSRES_FC
     88    1    POSRES_FC    POSRES_FC    POSRES_FC
     90    1    POSRES_FC    POSRES_FC    POSRES_FC
     93    1    POSRES_FC    POSRES_FC    POSRES_FC
     96    1    POSRES_FC    POSRES_FC    POSRES_FC
     97    1    POSRES_FC    POSRES_FC    POSRES_FC
     99    1    POSRES_FC    POSRES_FC    POSRES_FC
    100    1    POSRES_FC    POSRES_FC    POSRES_FC
    102    1    POSRES_FC    POSRES_FC    POSRES_FC
    104    1    POSRES_FC    POSRES_FC    POSRES_FC
    106    1    POSRES_FC    POSRES_FC    POSRES_FC
    108    1    POSRES_FC    POSRES_FC    POSRES_FC
    111    1    POSRES_FC    POSRES_FC    POSRES_FC
    113    1    POSRES_FC    POSRES_FC    POSRES_FC
    115    1    POSRES_FC    POSRES_FC    POSRES_FC
    116    1    POSRES_FC    POSRES_FC    POSRES_FC
    118    1    POSRES_FC    POSRES_FC    POSRES_FC
    120    1    POSRES_FC    POSRES_FC    POSRES_FC
    123    1    POSRES_FC    POSRES_FC    POSRES_FC
    127    1    POSRES_FC    POSRES_FC    POSRES_FC
    129    1    POSRES_FC    POSRES_FC    POSRES_FC
    131    1    POSRES_FC    POSRES_FC    POSRES_FC
    133    1    POSRES_FC    POSRES_FC    POSRES_FC
    135    1    POSRES_FC    POSRES_FC    POSRES_FC
    137    1    POSRES_FC    POSRES_FC    POSRES_FC
    139    1    POSRES_FC    POSRES_FC    POSRES_FC
    142    1    POSRES_FC    POSRES_FC    POSRES_FC
    144    1    POSRES_FC    POSRES_FC    POSRES_FC
#endif
