# Supplementary material for: Scalable Constant pH Molecular Dynamics in GROMACS
Source: J Chem Theory Comput. 2022 Sep 21;18(10):6148–60. doi: 10.1021/acs.jctc.2c00516 (PMC9558312; doi:10.1021/acs.jctc.2c00516)
Supplement: Supplementary file 1 — ct2c00516_si_001.zip [file ct2c00516_si_001.zip › SI_constant_ph_gromacs/input_MARTINI/triAsp/eq.gro]

Martini triAsp in water
 2846
    1ALA     BB    1   4.414   4.788   0.348
    2ASP     BB    2   4.104   4.901   0.268
    2ASP    SC1    3   4.057   5.168   0.465
    3ALA     BB    4   3.967   4.917  -0.015
    4PW       W    5   2.736   4.297   2.800
    4PW      WP    6   2.651   4.326   2.693
    4PW      WM    7   2.710   4.177   2.867
    5PW       W    8   2.446   3.881   2.906
    5PW      WP    9   2.513   4.001   2.880
    5PW      WM   10   2.324   3.938   2.944
    6PW       W   11   2.051   4.474   1.605
    6PW      WP   12   2.044   4.605   1.554
    6PW      WM   13   1.976   4.419   1.500
    7PW       W   14   3.511   3.953   1.986
    7PW      WP   15   3.423   4.029   1.908
    7PW      WM   16   3.457   4.082   1.981
    8PW       W   17   0.143   4.371   4.565
    8PW      WP   18   0.229   4.476   4.601
    8PW      WM   19   0.023   4.391   4.633
    9PW       W   20   1.243   1.385   2.618
    9PW      WP   21   1.281   1.250   2.631
    9PW      WM   22   1.137   1.455   2.675
   10PW       W   23   3.923   1.416   0.132
   10PW      WP   24   4.018   1.469   0.220
   10PW      WM   25   3.846   1.497   0.047
   11PW       W   26   0.245   3.989   3.838
   11PW      WP   27   0.117   4.036   3.808
   11PW      WM   28   0.299   3.963   3.711
   12PW       W   29   4.224   0.760   1.119
   12PW      WP   30   4.299   0.863   1.179
   12PW      WM   31   4.197   0.623   1.129
   13PW       W   32   0.267   3.810   1.865
   13PW      WP   33   0.402   3.786   1.894
   13PW      WM   34   0.223   3.691   1.924
   14PW       W   35   1.389   1.164   4.049
   14PW      WP   36   1.261   1.175   3.993
   14PW      WM   37   1.476   1.247   3.978
   15PW       W   38   2.474   2.327   1.355
   15PW      WP   39   2.364   2.248   1.393
   15PW      WM   40   2.357   2.403   1.365
   16PW       W   41   2.632   2.957   4.475
   16PW      WP   42   2.550   3.007   4.578
   16PW      WM   43   2.494   2.940   4.495
   17PW       W   44   2.845   0.532   2.096
   17PW      WP   45   2.810   0.408   2.152
   17PW      WM   46   2.966   0.530   2.167
   18PW       W   47   1.374   2.890   0.019
   18PW      WP   48   1.390   2.756   0.056
   18PW      WM   49   1.468   2.986  -0.021
   19PW       W   50   0.058   0.139   4.387
   19PW      WP   51   0.182   0.187   4.430
   19PW      WM   52  -0.069   0.162   4.331
   20PW       W   53   0.214   2.371   0.552
   20PW      WP   54   0.292   2.449   0.639
   20PW      WM   55   0.287   2.315   0.447
   21PW       W   56   1.169   2.885   0.984
   21PW      WP   57   1.120   2.953   1.096
   21PW      WM   58   1.272   2.935   0.902
   22PW       W   59   4.141   4.574   4.354
   22PW      WP   60   4.275   4.535   4.349
   22PW      WM   61   4.153   4.474   4.452
   23PW       W   62   4.349   1.344   2.973
   23PW      WP   63   4.401   1.301   3.096
   23PW      WM   64   4.242   1.308   2.891
   24PW       W   65   3.130   4.639   4.433
   24PW      WP   66   3.196   4.540   4.360
   24PW      WM   67   3.000   4.612   4.389
   25PW       W   68   4.318   1.710   3.866
   25PW      WP   69   4.291   1.579   3.823
   25PW      WM   70   4.245   1.816   3.922
   26PW       W   71   4.450   4.746   2.924
   26PW      WP   72   4.467   4.829   2.812
   26PW      WM   73   4.480   4.610   2.927
   27PW       W   74   4.636   1.839   0.360
   27PW      WP   75   4.604   1.833   0.496
   27PW      WM   76   4.513   1.821   0.295
   28PW       W   77   3.025   3.982   2.050
   28PW      WP   78   3.015   3.925   1.922
   28PW      WM   79   3.092   4.040   2.159
   29PW       W   80   1.465   2.387   1.174
   29PW      WP   81   1.568   2.349   1.262
   29PW      WM   82   1.329   2.365   1.200
   30PW       W   83   0.651   1.037   2.178
   30PW      WP   84   0.593   0.914   2.145
   30PW      WM   85   0.709   1.105   2.286
   31PW       W   86   0.516   3.689   0.782
   31PW      WP   87   0.635   3.695   0.856
   31PW      WM   88   0.463   3.814   0.750
   32PW       W   89   4.663   2.020   2.680
   32PW      WP   90   4.571   2.109   2.737
   32PW      WM   91   4.755   2.045   2.577
   33PW       W   92   2.424   2.604   2.600
   33PW      WP   93   2.407   2.741   2.578
   33PW      WM   94   2.461   2.473   2.566
   34PW       W   95   4.582   3.762   0.193
   34PW      WP   96   4.654   3.880   0.214
   34PW      WM   97   4.452   3.804   0.161
   35PW       W   98   3.170   0.147   3.059
   35PW      WP   99   3.148   0.069   3.173
   35PW      WM  100   3.239   0.143   2.937
   36PW       W  101   1.684   4.379   3.191
   36PW      WP  102   1.556   4.427   3.218
   36PW      WM  103   1.667   4.323   3.063
   37PW       W  104   0.906   2.717   4.037
   37PW      WP  105   0.969   2.671   3.921
   37PW      WM  106   0.779   2.661   4.053
   38PW       W  107   4.419   0.375   4.801
   38PW      WP  108   4.450   0.258   4.731
   38PW      WM  109   4.481   0.388   4.926
   39PW       W  110   4.770   3.281   2.373
   39PW      WP  111   4.798   3.376   2.273
   39PW      WM  112   4.803   3.145   2.368
   40PW       W  113   3.003   2.279   0.097
   40PW      WP  114   3.123   2.245   0.032
   40PW      WM  115   2.880   2.247   0.156
   41PW       W  116   3.242   1.944   1.324
   41PW      WP  117   3.373   1.988   1.350
   41PW      WM  118   3.130   2.023   1.294
   42PW       W  119   4.529   2.366   4.214
   42PW      WP  120   4.394   2.378   4.250
   42PW      WM  121   4.639   2.314   4.145
   43PW       W  122   3.484   2.539   1.267
   43PW      WP  123   3.526   2.550   1.134
   43PW      WM  124   3.398   2.622   1.339
   44PW       W  125   2.076   0.815   3.723
   44PW      WP  126   2.163   0.869   3.819
   44PW      WM  127   2.093   0.743   3.604
   45PW       W  128   4.474   1.193   0.717
   45PW      WP  129   4.457   1.096   0.617
   45PW      WM  130   4.547   1.229   0.831
   46PW       W  131   1.346   1.839   2.828
   46PW      WP  132   1.451   1.761   2.877
   46PW      WM  133   1.318   1.976   2.824
   47PW       W  134   1.070   4.683   1.933
   47PW      WP  135   1.189   4.756   1.918
   47PW      WM  136   0.965   4.615   1.872
   48PW       W  137   4.763   1.640   4.222
   48PW      WP  138   4.893   1.669   4.177
   48PW      WM  139   4.701   1.587   4.336
   49PW       W  140   4.332   3.290   4.357
   49PW      WP  141   4.398   3.281   4.234
   49PW      WM  142   4.234   3.300   4.257
   50PW       W  143   0.698   0.147   0.754
   50PW      WP  144   0.800   0.224   0.697
   50PW      WM  145   0.585   0.230   0.751
   51PW       W  146   2.161   1.169   2.472
   51PW      WP  147   2.268   1.151   2.384
   51PW      WM  148   2.198   1.066   2.559
   52PW       W  149   2.462   3.390   3.612
   52PW      WP  150   2.349   3.336   3.674
   52PW      WM  151   2.494   3.397   3.475
   53PW       W  152   4.619   0.475   0.425
   53PW      WP  153   4.623   0.482   0.285
   53PW      WM  154   4.690   0.417   0.530
   54PW       W  155   3.123   3.308   2.705
   54PW      WP  156   3.211   3.416   2.723
   54PW      WM  157   3.177   3.297   2.834
   55PW       W  158   1.208   4.642   2.947
   55PW      WP  159   1.309   4.737   2.970
   55PW      WM  160   1.082   4.700   2.928
   56PW       W  161   4.295   4.120   4.410
   56PW      WP  162   4.223   4.125   4.529
   56PW      WM  163   4.218   4.010   4.370
   57PW       W  164   1.180   4.098   0.295
   57PW      WP  165   1.270   4.200   0.330
   57PW      WM  166   1.174   3.978   0.222
   58PW       W  167   3.445   1.248   2.824
   58PW      WP  168   3.322   1.286   2.880
   58PW      WM  169   3.463   1.115   2.786
   59PW       W  170   4.311   3.050   3.031
   59PW      WP  171   4.349   3.169   2.968
   59PW      WM  172   4.236   3.093   3.141
   60PW       W  173   1.678   1.878   0.354
   60PW      WP  174   1.662   1.885   0.493
   60PW      WM  175   1.617   1.757   0.317
   61PW       W  176   2.646   1.425   3.124
   61PW      WP  177   2.706   1.535   3.061
   61PW      WM  178   2.517   1.390   3.165
   62PW       W  179   1.798   1.255   0.572
   62PW      WP  180   1.683   1.315   0.519
   62PW      WM  181   1.931   1.297   0.582
   63PW       W  182   1.231   2.613   2.636
   63PW      WP  183   1.221   2.479   2.676
   63PW      WM  184   1.115   2.583   2.564
   64PW       W  185   1.227   4.061   1.306
   64PW      WP  186   1.190   3.949   1.382
   64PW      WM  187   1.262   3.926   1.324
   65PW       W  188   3.855   4.142   4.636
   65PW      WP  189   3.923   4.032   4.689
   65PW      WM  190   3.791   4.145   4.512
   66PW       W  191   4.632   2.043   4.667
   66PW      WP  192   4.494   2.033   4.690
   66PW      WM  193   4.756   2.032   4.732
   67PW       W  194   4.175   4.270   0.536
   67PW      WP  195   4.193   4.238   0.671
   67PW      WM  196   4.126   4.298   0.408
   68PW       W  197   1.056   3.847   3.960
   68PW      WP  198   0.927   3.798   3.982
   68PW      WM  199   1.101   3.969   4.012
   69PW       W  200   4.248   2.743   1.681
   69PW      WP  201   4.263   2.652   1.786
   69PW      WM  202   4.345   2.647   1.648
   70PW       W  203   2.732   0.320   3.479
   70PW      WP  204   2.813   0.413   3.546
   70PW      WM  205   2.735   0.364   3.346
   71PW       W  206   2.475   4.524   0.982
   71PW      WP  207   2.535   4.642   0.937
   71PW      WM  208   2.583   4.435   0.968
   72PW       W  209   0.202   2.082   0.108
   72PW      WP  210   0.238   2.192   0.188
   72PW      WM  211   0.328   2.022   0.118
   73PW       W  212   3.847   3.596   2.487
   73PW      WP  213   3.871   3.496   2.582
   73PW      WM  214   3.781   3.565   2.367
   74PW       W  215   2.074   2.374   0.967
   74PW      WP  216   2.030   2.281   0.871
   74PW      WM  217   1.982   2.323   1.060
   75PW       W  218   3.168   1.024   4.566
   75PW      WP  219   3.129   1.093   4.682
   75PW      WM  220   3.118   1.086   4.452
   76PW       W  221   1.862   4.785   0.113
   76PW      WP  222   1.999   4.806   0.133
   76PW      WM  223   1.842   4.648   0.135
   77PW       W  224   3.575   0.580   3.812
   77PW      WP  225   3.543   0.620   3.682
   77PW      WM  226   3.516   0.601   3.937
   78PW       W  227   4.105   2.105   0.479
   78PW      WP  228   4.208   2.081   0.571
   78PW      WM  229   4.007   2.023   0.536
   79PW       W  230   4.383   0.093   3.456
   79PW      WP  231   4.405   0.114   3.593
   79PW      WM  232   4.453   0.192   3.385
   80PW       W  233   0.245   1.758   1.344
   80PW      WP  234   0.195   1.641   1.286
   80PW      WM  235   0.112   1.716   1.353
   81PW       W  236   1.677   1.964   0.952
   81PW      WP  237   1.542   1.958   0.989
   81PW      WM  238   1.801   1.905   0.981
   82PW       W  239   3.138   1.419   3.204
   82PW      WP  240   3.166   1.429   3.341
   82PW      WM  241   3.053   1.527   3.228
   83PW       W  242   3.835   4.333   1.871
   83PW      WP  243   3.709   4.393   1.887
   83PW      WM  244   3.824   4.245   1.762
   84PW       W  245   0.877   3.362   2.450
   84PW      WP  246   0.807   3.380   2.570
   84PW      WM  247   0.980   3.413   2.531
   85PW       W  248   1.652   1.972   3.322
   85PW      WP  249   1.687   1.910   3.202
   85PW      WM  250   1.532   2.007   3.384
   86PW       W  251   3.720   3.468   2.036
   86PW      WP  252   3.718   3.508   2.170
   86PW      WM  253   3.639   3.465   1.922
   87PW       W  254   2.176   4.072   2.216
   87PW      WP  255   2.126   4.086   2.347
   87PW      WM  256   2.174   4.004   2.094
   88PW       W  257   1.662   3.878   3.456
   88PW      WP  258   1.787   3.893   3.393
   88PW      WM  259   1.608   3.898   3.584
   89PW       W  260   0.864   4.276   2.055
   89PW      WP  261   0.868   4.415   2.073
   89PW      WM  262   0.776   4.341   1.967
   90PW       W  263   1.587   0.150   2.845
   90PW      WP  264   1.688   0.196   2.930
   90PW      WM  265   1.489   0.051   2.862
   91PW       W  266   2.575   2.703   3.155
   91PW      WP  267   2.519   2.629   3.050
   91PW      WM  268   2.566   2.582   3.085
   92PW       W  269   3.328   3.603   2.317
   92PW      WP  270   3.343   3.464   2.316
   92PW      WM  271   3.380   3.621   2.446
   93PW       W  272   3.490   1.279   2.069
   93PW      WP  273   3.534   1.241   2.196
   93PW      WM  274   3.614   1.338   2.043
   94PW       W  275   2.598   2.123   0.294
   94PW      WP  276   2.709   2.163   0.218
   94PW      WM  277   2.531   2.211   0.380
   95PW       W  278   4.328   4.125   3.927
   95PW      WP  279   4.282   4.144   4.058
   95PW      WM  280   4.225   4.206   3.877
   96PW       W  281   0.775   3.712   2.093
   96PW      WP  282   0.841   3.761   2.206
   96PW      WM  283   0.720   3.584   2.106
   97PW       W  284   3.194   2.193   3.508
   97PW      WP  285   3.271   2.077   3.493
   97PW      WM  286   3.205   2.250   3.380
   98PW       W  287   1.019   1.920   2.338
   98PW      WP  288   1.008   2.059   2.345
   98PW      WM  289   0.915   1.997   2.284
   99PW       W  290   3.439   3.002   4.124
   99PW      WP  291   3.348   2.899   4.102
   99PW      WM  292   3.511   2.905   4.196
  100PW       W  293   4.309   1.416   1.098
  100PW      WP  294   4.248   1.343   1.202
  100PW      WM  295   4.308   1.552   1.128
  101PW       W  296   3.340   4.560   1.060
  101PW      WP  297   3.442   4.520   0.973
  101PW      WM  298   3.471   4.571   1.014
  102PW       W  299   3.870   0.789   0.521
  102PW      WP  300   3.894   0.885   0.619
  102PW      WM  301   3.734   0.823   0.531
  103PW       W  302   4.029   2.586   0.785
  103PW      WP  303   3.999   2.537   0.912
  103PW      WM  304   4.160   2.634   0.799
  104PW       W  305   1.526   2.514   4.078
  104PW      WP  306   1.463   2.413   4.152
  104PW      WM  307   1.413   2.561   4.012
  105PW       W  308   3.884   1.663   4.170
  105PW      WP  309   3.987   1.753   4.143
  105PW      WM  310   3.777   1.672   4.080
  106PW       W  311   0.762   1.131   1.677
  106PW      WP  312   0.855   1.148   1.573
  106PW      WM  313   0.670   1.235   1.667
  107PW       W  314   2.568   2.532   0.011
  107PW      WP  315   2.695   2.474  -0.001
  107PW      WM  316   2.433   2.568   0.002
  108PW       W  317   1.677   0.284   0.952
  108PW      WP  318   1.669   0.337   1.082
  108PW      WM  319   1.561   0.207   0.943
  109PW       W  320   4.687   2.076   1.496
  109PW      WP  321   4.813   2.105   1.552
  109PW      WM  322   4.571   2.000   1.480
  110PW       W  323   3.867   1.685   1.299
  110PW      WP  324   3.731   1.667   1.272
  110PW      WM  325   3.891   1.734   1.170
  111PW       W  326   3.263   2.122   4.004
  111PW      WP  327   3.378   2.199   3.987
  111PW      WM  328   3.174   2.210   4.068
  112PW       W  329   4.548   2.241   3.398
  112PW      WP  330   4.688   2.250   3.402
  112PW      WM  331   4.473   2.200   3.287
  113PW       W  332   1.030   0.285   1.642
  113PW      WP  333   1.153   0.268   1.577
  113PW      WM  334   1.066   0.367   1.750
  114PW       W  335   4.673   2.943   1.663
  114PW      WP  336   4.606   3.062   1.695
  114PW      WM  337   4.812   2.923   1.669
  115PW       W  338   3.906   0.233   3.568
  115PW      WP  339   3.998   0.220   3.463
  115PW      WM  340   3.876   0.308   3.683
  116PW       W  341   0.742   3.144   4.411
  116PW      WP  342   0.861   3.182   4.348
  116PW      WM  343   0.662   3.054   4.340
  117PW       W  344   0.521   1.571   1.839
  117PW      WP  345   0.559   1.443   1.797
  117PW      WM  346   0.592   1.628   1.945
  118PW       W  347   3.030   4.202   1.638
  118PW      WP  348   3.042   4.066   1.608
  118PW      WM  349   2.991   4.124   1.747
  119PW       W  350   2.224   1.722   2.424
  119PW      WP  351   2.174   1.743   2.295
  119PW      WM  352   2.112   1.765   2.496
  120PW       W  353   4.153   1.182   1.478
  120PW      WP  354   4.257   1.245   1.546
  120PW      WM  355   4.175   1.246   1.356
  121PW       W  356   3.789   2.402   2.920
  121PW      WP  357   3.703   2.360   2.819
  121PW      WM  358   3.891   2.494   2.891
  122PW       W  359   2.941   4.220   3.665
  122PW      WP  360   3.017   4.187   3.552
  122PW      WM  361   2.861   4.332   3.689
  123PW       W  362   1.651   3.999   0.510
  123PW      WP  363   1.682   4.096   0.414
  123PW      WM  364   1.708   3.924   0.613
  124PW       W  365   0.227   2.900   2.149
  124PW      WP  366   0.278   3.022   2.103
  124PW      WM  367   0.156   2.815   2.063
  125PW       W  368   4.144   2.181   2.488
  125PW      WP  369   4.196   2.261   2.386
  125PW      WM  370   4.045   2.109   2.556
  126PW       W  371   4.073   3.987   3.454
  126PW      WP  372   3.969   3.899   3.425
  126PW      WM  373   3.973   4.083   3.436
  127PW       W  374   2.864   1.160   4.184
  127PW      WP  375   2.889   1.250   4.288
  127PW      WM  376   2.832   1.035   4.239
  128PW       W  377   2.438   2.685   0.998
  128PW      WP  378   2.331   2.772   0.970
  128PW      WM  379   2.450   2.795   1.083
  129PW       W  380   3.664   3.930   4.259
  129PW      WP  381   3.795   3.937   4.307
  129PW      WM  382   3.583   4.044   4.243
  130PW       W  383   4.172   3.599   0.478
  130PW      WP  384   4.232   3.507   0.565
  130PW      WM  385   4.080   3.538   0.564
  131PW       W  386   3.975   0.625   4.206
  131PW      WP  387   3.911   0.680   4.318
  131PW      WM  388   4.090   0.680   4.147
  132PW       W  389   4.745   0.323   3.039
  132PW      WP  390   4.697   0.270   3.160
  132PW      WM  391   4.841   0.355   2.942
  133PW       W  392   1.227   3.072   0.496
  133PW      WP  393   1.153   2.990   0.582
  133PW      WM  394   1.295   3.193   0.509
  134PW       W  395   3.405   1.910   2.256
  134PW      WP  396   3.321   1.977   2.346
  134PW      WM  397   3.521   1.939   2.330
  135PW       W  398   2.047   4.234   3.484
  135PW      WP  399   2.042   4.264   3.620
  135PW      WM  400   1.921   4.248   3.542
  136PW       W  401   1.918   0.054   1.928
  136PW      WP  402   1.782   0.058   1.963
  136PW      WM  403   2.039  -0.007   1.964
  137PW       W  404   2.717   3.877   4.008
  137PW      WP  405   2.773   3.883   3.880
  137PW      WM  406   2.697   3.757   4.076
  138PW       W  407   4.467   1.670   2.354
  138PW      WP  408   4.458   1.568   2.258
  138PW      WM  409   4.558   1.716   2.258
  139PW       W  410   3.789   3.638   3.359
  139PW      WP  411   3.775   3.669   3.495
  139PW      WM  412   3.899   3.716   3.397
  140PW       W  413   0.679   2.633   2.690
  140PW      WP  414   0.691   2.772   2.704
  140PW      WM  415   0.562   2.702   2.725
  141PW       W  416   4.009   1.695   0.859
  141PW      WP  417   3.996   1.716   0.997
  141PW      WM  418   4.042   1.577   0.791
  142PW       W  419   2.846   0.703   3.964
  142PW      WP  420   2.921   0.790   4.043
  142PW      WM  421   2.912   0.779   3.866
  143PW       W  422   1.123   2.628   3.236
  143PW      WP  423   1.243   2.644   3.306
  143PW      WM  424   1.075   2.737   3.309
  144PW       W  425   0.252   0.289   1.570
  144PW      WP  426   0.339   0.274   1.461
  144PW      WM  427   0.201   0.166   1.612
  145PW       W  428   2.203   3.493   2.030
  145PW      WP  429   2.336   3.456   2.053
  145PW      WM  430   2.186   3.381   2.113
  146PW       W  431   0.854   3.209   0.764
  146PW      WP  432   0.862   3.090   0.838
  146PW      WM  433   0.867   3.312   0.670
  147PW       W  434   3.681   4.653   0.482
  147PW      WP  435   3.654   4.788   0.454
  147PW      WM  436   3.633   4.697   0.606
  148PW       W  437   1.042   0.073   0.191
  148PW      WP  438   1.159   0.145   0.163
  148PW      WM  439   0.943   0.085   0.289
  149PW       W  440   4.710   3.945   2.262
  149PW      WP  441   4.698   4.084   2.279
  149PW      WM  442   4.606   3.934   2.169
  150PW       W  443   2.907   1.756   0.166
  150PW      WP  444   2.868   1.633   0.112
  150PW      WM  445   3.039   1.712   0.184
  151PW       W  446   0.796   2.982   3.002
  151PW      WP  447   0.670   2.926   3.024
  151PW      WM  448   0.804   2.968   2.863
  152PW       W  449   3.599   3.330   0.529
  152PW      WP  450   3.586   3.456   0.469
  152PW      WM  451   3.596   3.190   0.518
  153PW       W  452   2.973   3.797   4.480
  153PW      WP  453   2.873   3.881   4.530
  153PW      WM  454   3.086   3.726   4.522
  154PW       W  455   2.804   3.309   4.749
  154PW      WP  456   2.938   3.319   4.710
  154PW      WM  457   2.802   3.364   4.878
  155PW       W  458   3.123   2.122   2.561
  155PW      WP  459   2.993   2.072   2.544
  155PW      WM  460   3.195   2.010   2.520
  156PW       W  461   4.228   3.373   0.014
  156PW      WP  462   4.184   3.380  -0.118
  156PW      WM  463   4.111   3.377  -0.062
  157PW       W  464   1.946   4.200   4.623
  157PW      WP  465   2.064   4.241   4.687
  157PW      WM  466   1.904   4.316   4.556
  158PW       W  467   3.293   0.802   1.256
  158PW      WP  468   3.270   0.894   1.152
  158PW      WM  469   3.313   0.879   1.371
  159PW       W  470   2.908   1.839   4.434
  159PW      WP  471   2.834   1.746   4.508
  159PW      WM  472   3.024   1.905   4.477
  160PW       W  473   2.972   1.392   0.469
  160PW      WP  474   3.080   1.408   0.380
  160PW      WM  475   2.997   1.256   0.495
  161PW       W  476   4.590   3.689   4.496
  161PW      WP  477   4.610   3.750   4.372
  161PW      WM  478   4.481   3.637   4.426
  162PW       W  479   2.925   1.325   1.131
  162PW      WP  480   2.794   1.292   1.170
  162PW      WM  481   3.036   1.406   1.159
  163PW       W  482   2.184   1.117   4.427
  163PW      WP  483   2.085   1.210   4.459
  163PW      WM  484   2.265   1.108   4.313
  164PW       W  485   3.089   3.490   1.913
  164PW      WP  486   3.173   3.411   1.834
  164PW      WM  487   2.965   3.425   1.911
  165PW       W  488   2.283   3.606   2.541
  165PW      WP  489   2.184   3.602   2.640
  165PW      WM  490   2.283   3.746   2.534
  166PW       W  491   0.971   0.472   0.529
  166PW      WP  492   0.868   0.545   0.468
  166PW      WM  493   0.879   0.463   0.634
  167PW       W  494   2.518   0.495   3.084
  167PW      WP  495   2.656   0.510   3.103
  167PW      WM  496   2.530   0.421   2.966
  168PW       W  497   1.990   4.272   4.044
  168PW      WP  498   2.126   4.302   4.063
  168PW      WM  499   1.878   4.353   4.020
  169PW       W  500   3.285   4.049   1.041
  169PW      WP  501   3.231   3.974   0.935
  169PW      WM  502   3.406   4.071   1.107
  170PW       W  503   2.323   1.192   3.435
  170PW      WP  504   2.344   1.078   3.513
  170PW      WM  505   2.421   1.093   3.419
  171PW       W  506   3.857   2.908   2.064
  171PW      WP  507   3.918   2.997   2.153
  171PW      WM  508   3.864   2.787   1.993
  172PW       W  509   4.190   4.759   1.811
  172PW      WP  510   4.129   4.759   1.685
  172PW      WM  511   4.121   4.656   1.877
  173PW       W  512   2.291   1.865   1.592
  173PW      WP  513   2.304   1.828   1.726
  173PW      WM  514   2.418   1.924   1.590
  174PW       W  515   4.520   2.963   2.590
  174PW      WP  516   4.638   3.034   2.610
  174PW      WM  517   4.512   2.857   2.499
  175PW       W  518   4.046   0.420   2.297
  175PW      WP  519   4.128   0.488   2.388
  175PW      WM  520   3.991   0.318   2.217
  176PW       W  521   2.817   1.333   3.690
  176PW      WP  522   2.929   1.364   3.611
  176PW      WM  523   2.796   1.207   3.748
  177PW       W  524   1.507   4.091   3.869
  177PW      WP  525   1.558   4.073   3.740
  177PW      WM  526   1.472   4.225   3.892
  178PW       W  527   2.642   0.192   0.849
  178PW      WP  528   2.760   0.238   0.909
  178PW      WM  529   2.504   0.181   0.870
  179PW       W  530   1.769   2.844   3.516
  179PW      WP  531   1.750   2.983   3.509
  179PW      WM  532   1.702   2.728   3.475
  180PW       W  533   1.037   1.532   3.785
  180PW      WP  534   1.031   1.645   3.868
  180PW      WM  535   1.085   1.560   3.656
  181PW       W  536   0.507   3.304   3.376
  181PW      WP  537   0.422   3.235   3.463
  181PW      WM  538   0.370   3.330   3.392
  182PW       W  539   2.114   2.132   0.049
  182PW      WP  540   1.988   2.186   0.076
  182PW      WM  541   2.197   2.126  -0.063
  183PW       W  542   0.036   0.652   2.717
  183PW      WP  543   0.075   0.552   2.807
  183PW      WM  544   0.169   0.676   2.753
  184PW       W  545   3.332   0.671   4.276
  184PW      WP  546   3.339   0.635   4.141
  184PW      WM  547   3.244   0.776   4.306
  185PW       W  548   3.606   0.313   1.375
  185PW      WP  549   3.556   0.418   1.297
  185PW      WM  550   3.683   0.199   1.348
  186PW       W  551   2.115   4.005   0.204
  186PW      WP  552   2.002   3.958   0.137
  186PW      WM  553   2.073   3.887   0.142
  187PW       W  554   0.166   3.636   3.255
  187PW      WP  555   0.106   3.543   3.341
  187PW      WM  556   0.057   3.557   3.218
  188PW       W  557   0.372   0.659   4.779
  188PW      WP  558   0.248   0.696   4.726
  188PW      WM  559   0.489   0.696   4.712
  189PW       W  560   0.468   3.513   0.006
  189PW      WP  561   0.371   3.609   0.038
  189PW      WM  562   0.425   3.389  -0.043
  190PW       W  563   0.192   1.124   3.472
  190PW      WP  564   0.321   1.176   3.478
  190PW      WM  565   0.141   1.195   3.581
  191PW       W  566   0.493   3.292   2.120
  191PW      WP  567   0.528   3.427   2.106
  191PW      WM  568   0.441   3.194   2.035
  192PW       W  569   1.576   3.275   0.762
  192PW      WP  570   1.444   3.232   0.777
  192PW      WM  571   1.445   3.248   0.723
  193PW       W  572   3.472   3.702   2.801
  193PW      WP  573   3.495   3.783   2.688
  193PW      WM  574   3.522   3.801   2.886
  194PW       W  575   2.455   3.699   4.651
  194PW      WP  576   2.398   3.591   4.719
  194PW      WM  577   2.342   3.662   4.577
  195PW       W  578   2.638   3.435   1.688
  195PW      WP  579   2.752   3.464   1.764
  195PW      WM  580   2.555   3.334   1.636
  196PW       W  581   3.650   1.482   3.217
  196PW      WP  582   3.645   1.619   3.192
  196PW      WM  583   3.593   1.549   3.326
  197PW       W  584   2.048   4.730   3.949
  197PW      WP  585   1.962   4.657   3.867
  197PW      WM  586   2.133   4.665   4.040
  198PW       W  587   0.587   3.636   3.875
  198PW      WP  588   0.474   3.692   3.934
  198PW      WM  589   0.709   3.702   3.895
  199PW       W  590   1.317   1.987   4.628
  199PW      WP  591   1.440   1.930   4.659
  199PW      WM  592   1.333   2.037   4.758
  200PW       W  593   2.117   1.696   0.286
  200PW      WP  594   2.122   1.682   0.426
  200PW      WM  595   2.175   1.721   0.161
  201PW       W  596   3.226   1.473   4.400
  201PW      WP  597   3.310   1.478   4.287
  201PW      WM  598   3.316   1.403   4.481
  202PW       W  599   2.888   2.868   0.954
  202PW      WP  600   2.843   2.946   0.848
  202PW      WM  601   2.962   2.753   0.984
  203PW       W  602   0.346   3.663   2.343
  203PW      WP  603   0.398   3.729   2.456
  203PW      WM  604   0.385   3.529   2.336
  204PW       W  605   1.462   1.071   4.795
  204PW      WP  606   1.553   1.141   4.714
  204PW      WM  607   1.344   1.011   4.751
  205PW       W  608   3.888   4.707   2.159
  205PW      WP  609   3.981   4.699   2.054
  205PW      WM  610   3.825   4.828   2.189
  206PW       W  611   4.587   4.217   0.052
  206PW      WP  612   4.694   4.291  -0.001
  206PW      WM  613   4.684   4.117   0.038
  207PW       W  614   0.753   4.720   2.925
  207PW      WP  615   0.873   4.786   2.898
  207PW      WM  616   0.669   4.766   2.824
  208PW       W  617   2.412   4.497   2.493
  208PW      WP  618   2.462   4.471   2.364
  208PW      WM  619   2.496   4.423   2.577
  209PW       W  620   1.296   3.253   2.752
  209PW      WP  621   1.233   3.364   2.810
  209PW      WM  622   1.323   3.347   2.652
  210PW       W  623   2.710   1.620   1.608
  210PW      WP  624   2.699   1.731   1.523
  210PW      WM  625   2.632   1.503   1.608
  211PW       W  626   4.570   1.229   0.098
  211PW      WP  627   4.515   1.307  -0.005
  211PW      WM  628   4.580   1.310   0.212
  212PW       W  629   2.337   3.683   1.454
  212PW      WP  630   2.227   3.770   1.461
  212PW      WM  631   2.312   3.655   1.319
  213PW       W  632   1.250   3.013   2.287
  213PW      WP  633   1.179   3.091   2.379
  213PW      WM  634   1.315   2.897   2.243
  214PW       W  635   3.242   1.410   0.084
  214PW      WP  636   3.196   1.372  -0.042
  214PW      WM  637   3.149   1.335   0.157
  215PW       W  638   0.958   3.679   0.183
  215PW      WP  639   1.066   3.764   0.206
  215PW      WM  640   0.985   3.569   0.101
  216PW       W  641   1.625   0.599   3.216
  216PW      WP  642   1.592   0.682   3.324
  216PW      WM  643   1.554   0.525   3.121
  217PW       W  644   1.204   2.903   4.380
  217PW      WP  645   1.340   2.874   4.390
  217PW      WM  646   1.184   2.944   4.247
  218PW       W  647   2.260   1.231   0.574
  218PW      WP  648   2.131   1.270   0.535
  218PW      WM  649   2.343   1.192   0.468
  219PW       W  650   1.712   3.216   2.166
  219PW      WP  651   1.748   3.088   2.120
  219PW      WM  652   1.679   3.327   2.087
  220PW       W  653   1.751   2.989   0.336
  220PW      WP  654   1.640   2.972   0.420
  220PW      WM  655   1.766   2.850   0.336
  221PW       W  656   2.789   2.946   0.383
  221PW      WP  657   2.685   2.991   0.301
  221PW      WM  658   2.897   2.937   0.293
  222PW       W  659   0.245   0.956   0.773
  222PW      WP  660   0.199   0.908   0.650
  222PW      WM  661   0.256   0.833   0.839
  223PW       W  662   3.582   0.225   0.789
  223PW      WP  663   3.644   0.305   0.886
  223PW      WM  664   3.448   0.194   0.765
  224PW       W  665   3.212   3.209   4.539
  224PW      WP  666   3.155   3.182   4.414
  224PW      WM  667   3.113   3.278   4.609
  225PW       W  668   4.215   1.632   0.412
  225PW      WP  669   4.197   1.517   0.491
  225PW      WM  670   4.135   1.542   0.340
  226PW       W  671   0.777   3.981   1.634
  226PW      WP  672   0.867   3.875   1.652
  226PW      WM  673   0.880   4.072   1.609
  227PW       W  674   4.552   1.204   2.540
  227PW      WP  675   4.589   1.180   2.672
  227PW      WM  676   4.576   1.074   2.585
  228PW       W  677   4.610   3.910   3.544
  228PW      WP  678   4.476   3.890   3.579
  228PW      WM  679   4.673   4.000   3.458
  229PW       W  680   4.607   3.157   1.252
  229PW      WP  681   4.740   3.142   1.211
  229PW      WM  682   4.494   3.079   1.224
  230PW       W  683   2.171   3.755   3.899
  230PW      WP  684   2.164   3.734   4.037
  230PW      WM  685   2.278   3.766   3.809
  231PW       W  686   2.014   1.611   4.326
  231PW      WP  687   1.884   1.610   4.276
  231PW      WM  688   2.048   1.496   4.399
  232PW       W  689   2.950   1.956   0.626
  232PW      WP  690   3.065   2.035   0.638
  232PW      WM  691   2.884   2.079   0.624
  233PW       W  692   2.713   2.239   3.211
  233PW      WP  693   2.722   2.216   3.349
  233PW      WM  694   2.718   2.356   3.135
  234PW       W  695   2.832   4.343   4.188
  234PW      WP  696   2.849   4.472   4.136
  234PW      WM  697   2.811   4.322   4.324
  235PW       W  698   4.592   1.035   1.385
  235PW      WP  699   4.618   0.923   1.465
  235PW      WM  700   4.515   1.027   1.268
  236PW       W  701   3.383   1.159   4.048
  236PW      WP  702   3.355   1.063   4.146
  236PW      WM  703   3.430   1.288   4.075
  237PW       W  704   1.113   1.152   2.172
  237PW      WP  705   0.980   1.109   2.190
  237PW      WM  706   1.155   1.106   2.297
  238PW       W  707   3.782   2.164   0.048
  238PW      WP  708   3.698   2.096  -0.042
  238PW      WM  709   3.734   2.274   0.120
  239PW       W  710   1.981   1.073   0.109
  239PW      WP  711   1.906   1.017   0.005
  239PW      WM  712   1.961   1.211   0.093
  240PW       W  713   1.319   0.286   3.765
  240PW      WP  714   1.269   0.164   3.812
  240PW      WM  715   1.352   0.392   3.850
  241PW       W  716   0.003   4.363   1.119
  241PW      WP  717   0.052   4.317   0.996
  241PW      WM  718   0.081   4.479   1.125
  242PW       W  719   0.901   2.203   2.808
  242PW      WP  720   1.032   2.166   2.776
  242PW      WM  721   0.904   2.118   2.920
  243PW       W  722   3.253   1.744   1.799
  243PW      WP  723   3.242   1.870   1.860
  243PW      WM  724   3.372   1.734   1.871
  244PW       W  725   0.357   3.797   4.286
  244PW      WP  726   0.220   3.818   4.302
  244PW      WM  727   0.451   3.857   4.201
  245PW       W  728   1.772   4.332   1.954
  245PW      WP  729   1.721   4.404   1.845
  245PW      WM  730   1.779   4.236   1.853
  246PW       W  731   2.988   3.849   2.753
  246PW      WP  732   3.104   3.869   2.830
  246PW      WM  733   2.883   3.850   2.661
  247PW       W  734   1.737   0.262   4.303
  247PW      WP  735   1.652   0.236   4.196
  247PW      WM  736   1.657   0.346   4.381
  248PW       W  737   3.622   3.148   2.655
  248PW      WP  738   3.688   3.100   2.768
  248PW      WM  739   3.666   3.273   2.610
  249PW       W  740   1.670   0.674   0.111
  249PW      WP  741   1.582   0.576   0.157
  249PW      WM  742   1.751   0.656  -0.001
  250PW       W  743   4.453   1.104   2.005
  250PW      WP  744   4.334   1.058   1.948
  250PW      WM  745   4.491   0.973   2.036
  251PW       W  746   0.354   4.446   0.778
  251PW      WP  747   0.301   4.330   0.835
  251PW      WM  748   0.405   4.463   0.907
  252PW       W  749   2.431   1.252   2.106
  252PW      WP  750   2.496   1.302   2.219
  252PW      WM  751   2.349   1.238   2.218
  253PW       W  752   1.039   4.672   3.827
  253PW      WP  753   1.132   4.568   3.825
  253PW      WM  754   1.034   4.803   3.779
  254PW       W  755   3.207   4.699   1.530
  254PW      WP  756   3.274   4.585   1.485
  254PW      WM  757   3.118   4.780   1.458
  255PW       W  758   0.113   4.604   0.183
  255PW      WP  759   0.113   4.669   0.307
  255PW      WM  760  -0.009   4.554   0.135
  256PW       W  761   2.246   2.643   3.593
  256PW      WP  762   2.365   2.679   3.657
  256PW      WM  763   2.310   2.767   3.611
  257PW       W  764   0.607   3.475   1.652
  257PW      WP  765   0.584   3.352   1.589
  257PW      WM  766   0.499   3.561   1.628
  258PW       W  767   2.657   0.425   4.804
  258PW      WP  768   2.766   0.458   4.885
  258PW      WM  769   2.582   0.317   4.854
  259PW       W  770   0.920   4.753   3.363
  259PW      WP  771   0.971   4.743   3.492
  259PW      WM  772   1.011   4.669   3.298
  260PW       W  773   4.045   3.236   3.962
  260PW      WP  774   4.129   3.219   4.072
  260PW      WM  775   3.961   3.337   3.913
  261PW       W  776   1.556   3.704   0.883
  261PW      WP  777   1.560   3.834   0.831
  261PW      WM  778   1.441   3.715   0.962
  262PW       W  779   2.319   4.443   4.759
  262PW      WP  780   2.434   4.518   4.729
  262PW      WM  781   2.196   4.377   4.751
  263PW       W  782   1.409   0.660   2.184
  263PW      WP  783   1.429   0.785   2.125
  263PW      WM  784   1.354   0.532   2.198
  264PW       W  785   4.781   3.340   0.025
  264PW      WP  786   4.711   3.423   0.114
  264PW      WM  787   4.800   3.398  -0.101
  265PW       W  788   1.512   4.562   3.798
  265PW      WP  789   1.469   4.434   3.836
  265PW      WM  790   1.382   4.578   3.750
  266PW       W  791   2.434   1.375   4.057
  266PW      WP  792   2.498   1.497   4.084
  266PW      WM  793   2.447   1.266   3.970
  267PW       W  794   0.298   4.120   2.702
  267PW      WP  795   0.335   4.226   2.786
  267PW      WM  796   0.366   4.005   2.745
  268PW       W  797   3.664   2.104   1.522
  268PW      WP  798   3.790   2.118   1.463
  268PW      WM  799   3.555   2.154   1.450
  269PW       W  800   1.881   2.635   1.302
  269PW      WP  801   1.831   2.762   1.273
  269PW      WM  802   1.864   2.549   1.411
  270PW       W  803   3.567   4.794   1.783
  270PW      WP  804   3.488   4.698   1.848
  270PW      WM  805   3.584   4.758   1.649
  271PW       W  806   4.440   2.986   2.120
  271PW      WP  807   4.563   3.029   2.171
  271PW      WM  808   4.359   3.061   2.034
  272PW       W  809   0.913   1.566   0.494
  272PW      WP  810   0.852   1.479   0.402
  272PW      WM  811   1.048   1.585   0.523
  273PW       W  812   0.478   1.451   0.936
  273PW      WP  813   0.391   1.500   0.838
  273PW      WM  814   0.534   1.407   1.057
  274PW       W  815   1.857   2.027   4.118
  274PW      WP  816   1.917   1.955   4.015
  274PW      WM  817   1.836   2.153   4.177
  275PW       W  818   1.157   2.504   0.161
  275PW      WP  819   1.106   2.452   0.041
  275PW      WM  820   1.180   2.574   0.280
  276PW       W  821   3.609   2.913   4.721
  276PW      WP  822   3.614   3.050   4.753
  276PW      WM  823   3.652   2.942   4.852
  277PW       W  824   2.255   2.039   4.437
  277PW      WP  825   2.277   2.059   4.574
  277PW      WM  826   2.312   1.981   4.323
  278PW       W  827   2.405   1.291   1.581
  278PW      WP  828   2.526   1.355   1.612
  278PW      WM  829   2.500   1.203   1.633
  279PW       W  830   4.365   2.837   4.110
  279PW      WP  831   4.375   2.755   3.997
  279PW      WM  832   4.275   2.759   4.184
  280PW       W  833   0.073   1.046   2.234
  280PW      WP  834   0.051   1.022   2.098
  280PW      WM  835   0.020   0.916   2.227
  281PW       W  836   0.001   0.717   1.701
  281PW      WP  837   0.035   0.832   1.773
  281PW      WM  838  -0.025   0.775   1.576
  282PW       W  839   4.214   2.531   3.215
  282PW      WP  840   4.219   2.548   3.076
  282PW      WM  841   4.244   2.605   3.330
  283PW       W  842   4.231   3.508   3.631
  283PW      WP  843   4.183   3.404   3.710
  283PW      WM  844   4.351   3.491   3.560
  284PW       W  845   4.176   4.402   2.545
  284PW      WP  846   4.185   4.323   2.660
  284PW      WM  847   4.076   4.307   2.519
  285PW       W  848   3.454   1.675   4.028
  285PW      WP  849   3.594   1.672   4.019
  285PW      WM  850   3.324   1.650   4.074
  286PW       W  851   3.896   2.957   4.356
  286PW      WP  852   3.804   2.918   4.258
  286PW      WM  853   3.849   2.825   4.356
  287PW       W  854   3.151   3.571   3.208
  287PW      WP  855   3.236   3.564   3.097
  287PW      WM  856   3.044   3.499   3.155
  288PW       W  857   1.361   4.580   1.193
  288PW      WP  858   1.260   4.671   1.226
  288PW      WM  859   1.359   4.595   1.332
  289PW       W  860   3.289   2.924   0.458
  289PW      WP  861   3.364   2.945   0.575
  289PW      WM  862   3.282   3.037   0.376
  290PW       W  863   3.596   2.394   3.862
  290PW      WP  864   3.688   2.289   3.857
  290PW      WM  865   3.467   2.342   3.840
  291PW       W  866   3.240   0.158   3.553
  291PW      WP  867   3.292   0.261   3.475
  291PW      WM  868   3.137   0.226   3.618
  292PW       W  869   1.285   2.376   0.669
  292PW      WP  870   1.288   2.318   0.541
  292PW      WM  871   1.232   2.365   0.798
  293PW       W  872   4.118   4.672   3.834
  293PW      WP  873   4.128   4.545   3.775
  293PW      WM  874   4.211   4.590   3.900
  294PW       W  875   3.934   2.601   0.263
  294PW      WP  876   3.795   2.588   0.248
  294PW      WM  877   3.981   2.719   0.205
  295PW       W  878   0.306   2.422   2.371
  295PW      WP  879   0.212   2.484   2.288
  295PW      WM  880   0.243   2.527   2.438
  296PW       W  881   1.829   3.472   2.596
  296PW      WP  882   1.713   3.450   2.671
  296PW      WM  883   1.729   3.562   2.561
  297PW       W  884   0.852   0.461   4.634
  297PW      WP  885   0.777   0.547   4.552
  297PW      WM  886   0.943   0.521   4.721
  298PW       W  887   1.348   4.047   2.966
  298PW      WP  888   1.433   4.030   2.857
  298PW      WM  889   1.296   4.008   3.091
  299PW       W  890   0.492   0.265   4.392
  299PW      WP  891   0.526   0.380   4.319
  299PW      WM  892   0.357   0.243   4.360
  300PW       W  893   4.234   4.322   3.042
  300PW      WP  894   4.301   4.332   3.164
  300PW      WM  895   4.195   4.377   2.918
  301PW       W  896   2.512   0.738   3.591
  301PW      WP  897   2.609   0.786   3.680
  301PW      WM  898   2.555   0.816   3.483
  302PW       W  899   3.849   2.150   0.890
  302PW      WP  900   3.935   2.153   1.000
  302PW      WM  901   3.716   2.108   0.890
  303PW       W  902   1.730   1.184   4.354
  303PW      WP  903   1.715   1.061   4.290
  303PW      WM  904   1.779   1.186   4.485
  304PW       W  905   3.346   3.916   3.636
  304PW      WP  906   3.477   3.907   3.590
  304PW      WM  907   3.389   4.017   3.550
  305PW       W  908   1.188   4.373   3.464
  305PW      WP  909   1.153   4.433   3.343
  305PW      WM  910   1.081   4.298   3.413
  306PW       W  911   0.487   2.685   4.270
  306PW      WP  912   0.572   2.780   4.329
  306PW      WM  913   0.373   2.701   4.189
  307PW       W  914   3.596   0.257   2.237
  307PW      WP  915   3.729   0.246   2.194
  307PW      WM  916   3.558   0.392   2.237
  308PW       W  917   2.499   1.356   0.204
  308PW      WP  918   2.414   1.272   0.277
  308PW      WM  919   2.593   1.317   0.108
  309PW       W  920   2.935   2.750   2.456
  309PW      WP  921   2.920   2.651   2.554
  309PW      WM  922   2.920   2.665   2.346
  310PW       W  923   4.440   2.565   1.293
  310PW      WP  924   4.378   2.617   1.407
  310PW      WM  925   4.304   2.588   1.318
  311PW       W  926   3.516   1.577   0.838
  311PW      WP  927   3.403   1.558   0.918
  311PW      WM  928   3.488   1.520   0.713
  312PW       W  929   1.771   0.710   1.196
  312PW      WP  930   1.866   0.807   1.161
  312PW      WM  931   1.685   0.608   1.155
  313PW       W  932   4.804   1.142   3.014
  313PW      WP  933   4.937   1.099   3.005
  313PW      WM  934   4.694   1.175   3.095
  314PW       W  935   3.144   0.006   2.091
  314PW      WP  936   3.103  -0.118   2.141
  314PW      WM  937   3.033  -0.020   2.011
  315PW       W  938   0.908   1.811   4.341
  315PW      WP  939   0.811   1.761   4.429
  315PW      WM  940   0.901   1.672   4.360
  316PW       W  941   4.653   2.513   1.902
  316PW      WP  942   4.725   2.619   1.845
  316PW      WM  943   4.578   2.464   2.009
  317PW       W  944   0.881   1.465   3.278
  317PW      WP  945   0.984   1.552   3.314
  317PW      WM  946   0.813   1.428   3.395
  318PW       W  947   1.078   3.872   0.840
  318PW      WP  948   1.197   3.939   0.809
  318PW      WM  949   0.947   3.884   0.889
  319PW       W  950   1.184   0.848   1.281
  319PW      WP  951   1.161   0.983   1.250
  319PW      WM  952   1.272   0.771   1.205
  320PW       W  953   0.802   0.518   3.508
  320PW      WP  954   0.703   0.557   3.600
  320PW      WM  955   0.921   0.455   3.470
  321PW       W  956   0.989   4.465   0.789
  321PW      WP  957   1.041   4.448   0.918
  321PW      WM  958   1.045   4.492   0.663
  322PW       W  959   3.444   0.802   0.106
  322PW      WP  960   3.438   0.875   0.225
  322PW      WM  961   3.475   0.784  -0.029
  323PW       W  962   0.380   4.581   1.936
  323PW      WP  963   0.519   4.561   1.940
  323PW      WM  964   0.263   4.505   1.929
  324PW       W  965   0.917   1.983   1.797
  324PW      WP  966   1.040   2.017   1.855
  324PW      WM  967   0.863   2.098   1.856
  325PW       W  968   3.567   1.866   3.523
  325PW      WP  969   3.673   1.777   3.538
  325PW      WM  970   3.494   1.959   3.599
  326PW       W  971   0.952   4.425   2.556
  326PW      WP  972   1.078   4.371   2.529
  326PW      WM  973   0.963   4.449   2.418
  327PW       W  974   2.059   4.715   3.403
  327PW      WP  975   2.091   4.849   3.377
  327PW      WM  976   2.086   4.718   3.266
  328PW       W  977   3.034   4.482   0.202
  328PW      WP  978   2.921   4.426   0.142
  328PW      WM  979   3.069   4.612   0.163
  329PW       W  980   4.151   1.907   0.007
  329PW      WP  981   4.217   1.861   0.121
  329PW      WM  982   4.261   1.963  -0.059
  330PW       W  983   4.745   4.108   1.569
  330PW      WP  984   4.631   4.173   1.617
  330PW      WM  985   4.884   4.114   1.554
  331PW       W  986   2.400   4.061   4.346
  331PW      WP  987   2.505   4.015   4.265
  331PW      WM  988   2.397   4.200   4.360
  332PW       W  989   1.775   3.109   1.189
  332PW      WP  990   1.911   3.136   1.169
  332PW      WM  991   1.818   2.980   1.225
  333PW       W  992   1.294   1.148   3.112
  333PW      WP  993   1.273   1.242   3.010
  333PW      WM  994   1.229   1.029   3.076
  334PW       W  995   0.072   2.542   4.594
  334PW      WP  996  -0.013   2.644   4.547
  334PW      WM  997   0.091   2.435   4.506
  335PW       W  998   2.600   2.802   1.424
  335PW      WP  999   2.681   2.764   1.532
  335PW      WM 1000   2.504   2.890   1.473
  336PW       W 1001   3.061   0.394   4.537
  336PW      WP 1002   2.925   0.408   4.504
  336PW      WM 1003   3.071   0.315   4.652
  337PW       W 1004   2.462   1.386   1.018
  337PW      WP 1005   2.507   1.294   1.113
  337PW      WM 1006   2.576   1.404   0.939
  338PW       W 1007   2.132   0.783   3.199
  338PW      WP 1008   2.172   0.883   3.288
  338PW      WM 1009   2.135   0.681   3.295
  339PW       W 1010   0.589   0.678   0.922
  339PW      WP 1011   0.495   0.739   0.838
  339PW      WM 1012   0.585   0.702   1.060
  340PW       W 1013   4.639   3.386   3.462
  340PW      WP 1014   4.518   3.405   3.530
  340PW      WM 1015   4.769   3.433   3.485
  341PW       W 1016   2.090   2.917   0.774
  341PW      WP 1017   2.002   2.811   0.750
  341PW      WM 1018   2.163   2.817   0.840
  342PW       W 1019   1.811   2.920   1.766
  342PW      WP 1020   1.897   2.977   1.671
  342PW      WM 1021   1.730   2.846   1.679
  343PW       W 1022   1.682   0.307   2.376
  343PW      WP 1023   1.557   0.296   2.438
  343PW      WM 1024   1.761   0.308   2.261
  344PW       W 1025   0.027   0.408   3.549
  344PW      WP 1026  -0.019   0.293   3.614
  344PW      WM 1027   0.113   0.518   3.565
  345PW       W 1028   2.454   0.861   0.275
  345PW      WP 1029   2.523   0.889   0.393
  345PW      WM 1030   2.579   0.864   0.211
  346PW       W 1031   3.034   4.098   3.192
  346PW      WP 1032   3.066   4.234   3.181
  346PW      WM 1033   2.966   4.154   3.301
  347PW       W 1034   0.729   3.138   0.284
  347PW      WP 1035   0.742   3.248   0.198
  347PW      WM 1036   0.720   3.064   0.165
  348PW       W 1037   3.358   2.076   0.843
  348PW      WP 1038   3.494   2.096   0.815
  348PW      WM 1039   3.260   2.037   0.751
  349PW       W 1040   4.712   0.769   4.725
  349PW      WP 1041   4.712   0.822   4.595
  349PW      WM 1042   4.850   0.790   4.727
  350PW       W 1043   3.738   1.638   2.421
  350PW      WP 1044   3.772   1.704   2.303
  350PW      WM 1045   3.809   1.539   2.353
  351PW       W 1046   1.929   4.666   2.368
  351PW      WP 1047   1.961   4.599   2.487
  351PW      WM 1048   2.016   4.563   2.328
  352PW       W 1049   4.437   1.527   4.523
  352PW      WP 1050   4.547   1.539   4.436
  352PW      WM 1051   4.503   1.461   4.628
  353PW       W 1052   3.311   4.170   0.572
  353PW      WP 1053   3.374   4.051   0.530
  353PW      WM 1054   3.213   4.078   0.610
  354PW       W 1055   3.221   3.664   0.552
  354PW      WP 1056   3.224   3.574   0.445
  354PW      WM 1057   3.349   3.623   0.593
  355PW       W 1058   4.124   0.326   1.320
  355PW      WP 1059   4.144   0.457   1.278
  355PW      WM 1060   4.024   0.409   1.373
  356PW       W 1061   2.452   4.315   3.777
  356PW      WP 1062   2.475   4.428   3.857
  356PW      WM 1063   2.346   4.241   3.831
  357PW       W 1064   2.722   3.821   3.463
  357PW      WP 1065   2.841   3.748   3.463
  357PW      WM 1066   2.808   3.925   3.499
  358PW       W 1067   1.061   2.016   3.265
  358PW      WP 1068   1.006   2.068   3.147
  358PW      WM 1069   1.045   2.129   3.346
  359PW       W 1070   3.533   0.300   0.289
  359PW      WP 1071   3.411   0.284   0.222
  359PW      WM 1072   3.565   0.173   0.240
  360PW       W 1073   4.506   2.069   1.979
  360PW      WP 1074   4.522   2.190   2.049
  360PW      WM 1075   4.373   2.057   2.020
  361PW       W 1076   2.678   1.008   0.693
  361PW      WP 1077   2.588   1.106   0.736
  361PW      WM 1078   2.583   0.939   0.617
  362PW       W 1079   4.328   0.911   0.399
  362PW      WP 1080   4.262   1.005   0.318
  362PW      WM 1081   4.363   0.997   0.504
  363PW       W 1082   2.753   2.972   3.646
  363PW      WP 1083   2.640   2.964   3.728
  363PW      WM 1084   2.785   2.874   3.552
  364PW       W 1085   2.837   0.099   1.757
  364PW      WP 1086   2.919   0.097   1.871
  364PW      WM 1087   2.948   0.161   1.698
  365PW       W 1088   1.007   0.779   2.486
  365PW      WP 1089   0.989   0.903   2.422
  365PW      WM 1090   1.043   0.669   2.406
  366PW       W 1091   0.089   1.413   0.429
  366PW      WP 1092  -0.035   1.410   0.365
  366PW      WM 1093   0.099   1.289   0.367
  367PW       W 1094   0.508   4.643   4.686
  367PW      WP 1095   0.609   4.593   4.768
  367PW      WM 1096   0.429   4.530   4.664
  368PW       W 1097   3.964   2.490   1.277
  368PW      WP 1098   4.102   2.514   1.270
  368PW      WM 1099   3.963   2.353   1.247
  369PW       W 1100   1.870   2.341   3.771
  369PW      WP 1101   1.940   2.332   3.891
  369PW      WM 1102   1.742   2.393   3.747
  370PW       W 1103   1.234   0.098   0.804
  370PW      WP 1104   1.357   0.094   0.870
  370PW      WM 1105   1.308   0.149   0.696
  371PW       W 1106   4.531   0.624   2.126
  371PW      WP 1107   4.505   0.752   2.074
  371PW      WM 1108   4.509   0.495   2.077
  372PW       W 1109   4.351   2.086   3.008
  372PW      WP 1110   4.405   2.129   3.130
  372PW      WM 1111   4.428   2.073   2.891
  373PW       W 1112   1.120   3.310   4.724
  373PW      WP 1113   1.088   3.445   4.736
  373PW      WM 1114   1.031   3.350   4.623
  374PW       W 1115   3.771   2.714   2.538
  374PW      WP 1116   3.709   2.605   2.475
  374PW      WM 1117   3.839   2.647   2.641
  375PW       W 1118   0.803   4.273   3.050
  375PW      WP 1119   0.753   4.399   3.015
  375PW      WM 1120   0.781   4.247   2.914
  376PW       W 1121   3.845   3.084   3.515
  376PW      WP 1122   3.794   3.007   3.410
  376PW      WM 1123   3.906   2.990   3.598
  377PW       W 1124   1.431   4.469   4.723
  377PW      WP 1125   1.417   4.567   4.625
  377PW      WM 1126   1.306   4.408   4.735
  378PW       W 1127   2.879   3.040   1.888
  378PW      WP 1128   2.768   3.090   1.818
  378PW      WM 1129   2.875   3.163   1.954
  379PW       W 1130   1.964   2.783   4.063
  379PW      WP 1131   2.008   2.711   4.175
  379PW      WM 1132   2.017   2.882   3.980
  380PW       W 1133   0.424   1.393   3.118
  380PW      WP 1134   0.422   1.533   3.129
  380PW      WM 1135   0.345   1.397   3.233
  381PW       W 1136   2.183   3.160   2.356
  381PW      WP 1137   2.152   3.245   2.249
  381PW      WM 1138   2.182   3.126   2.492
  382PW       W 1139   2.044   1.751   3.796
  382PW      WP 1140   2.073   1.632   3.730
  382PW      WM 1141   2.034   1.818   3.919
  383PW       W 1142   3.234   3.708   4.074
  383PW      WP 1143   3.188   3.816   4.149
  383PW      WM 1144   3.189   3.653   3.953
  384PW       W 1145   0.706   2.249   4.080
  384PW      WP 1146   0.772   2.143   4.144
  384PW      WM 1147   0.634   2.142   4.025
  385PW       W 1148   4.395   4.005   2.663
  385PW      WP 1149   4.521   3.979   2.718
  385PW      WM 1150   4.332   4.025   2.539
  386PW       W 1151   0.366   3.806   1.352
  386PW      WP 1152   0.282   3.894   1.421
  386PW      WM 1153   0.292   3.771   1.239
  387PW       W 1154   4.389   4.390   3.509
  387PW      WP 1155   4.518   4.426   3.550
  387PW      WM 1156   4.408   4.336   3.381
  388PW       W 1157   4.610   2.914   4.592
  388PW      WP 1158   4.523   2.852   4.684
  388PW      WM 1159   4.653   2.805   4.516
  389PW       W 1160   3.118   0.187   1.134
  389PW      WP 1161   3.189   0.161   1.252
  389PW      WM 1162   2.999   0.131   1.182
  390PW       W 1163   2.945   3.446   3.676
  390PW      WP 1164   3.055   3.509   3.736
  390PW      WM 1165   2.851   3.522   3.606
  391PW       W 1166   3.379   2.486   2.359
  391PW      WP 1167   3.390   2.552   2.482
  391PW      WM 1168   3.507   2.525   2.397
  392PW       W 1169   2.560   1.646   0.615
  392PW      WP 1170   2.674   1.687   0.545
  392PW      WM 1171   2.620   1.557   0.525
  393PW       W 1172   0.183   2.435   3.356
  393PW      WP 1173   0.320   2.442   3.381
  393PW      WM 1174   0.087   2.341   3.396
  394PW       W 1175   1.238   0.376   4.304
  394PW      WP 1176   1.119   0.335   4.366
  394PW      WM 1177   1.362   0.317   4.332
  395PW       W 1178   1.070   2.723   1.906
  395PW      WP 1179   1.003   2.841   1.941
  395PW      WM 1180   1.140   2.604   1.929
  396PW       W 1181   0.715   1.899   3.637
  396PW      WP 1182   0.844   1.925   3.588
  396PW      WM 1183   0.785   1.782   3.669
  397PW       W 1184   3.776   4.248   3.893
  397PW      WP 1185   3.773   4.109   3.906
  397PW      WM 1186   3.675   4.152   3.888
  398PW       W 1187   3.933   1.146   4.066
  398PW      WP 1188   3.914   1.098   3.936
  398PW      WM 1189   3.961   1.078   4.186
  399PW       W 1190   2.784   2.254   4.151
  399PW      WP 1191   2.918   2.282   4.123
  399PW      WM 1192   2.645   2.267   4.157
  400PW       W 1193   1.582   0.718   4.455
  400PW      WP 1194   1.606   0.591   4.399
  400PW      WM 1195   1.643   0.806   4.364
  401PW       W 1196   4.534   0.887   3.360
  401PW      WP 1197   4.615   0.817   3.270
  401PW      WM 1198   4.458   0.822   3.459
  402PW       W 1199   2.889   3.252   1.255
  402PW      WP 1200   2.808   3.176   1.340
  402PW      WM 1201   2.863   3.387   1.281
  403PW       W 1202   1.425   1.420   0.339
  403PW      WP 1203   1.537   1.472   0.275
  403PW      WM 1204   1.555   1.370   0.347
  404PW       W 1205   1.181   4.020   4.594
  404PW      WP 1206   1.238   3.962   4.707
  404PW      WM 1207   1.253   3.912   4.544
  405PW       W 1208   4.089   1.323   2.228
  405PW      WP 1209   3.952   1.350   2.238
  405PW      WM 1210   4.053   1.233   2.126
  406PW       W 1211   1.119   0.735   1.820
  406PW      WP 1212   1.084   0.618   1.752
  406PW      WM 1213   1.017   0.673   1.747
  407PW       W 1214   0.243   4.099   0.395
  407PW      WP 1215   0.378   4.124   0.427
  407PW      WM 1216   0.130   4.174   0.429
  408PW       W 1217   1.411   2.835   1.458
  408PW      WP 1218   1.354   2.782   1.574
  408PW      WM 1219   1.408   2.919   1.570
  409PW       W 1220   4.736   2.590   3.729
  409PW      WP 1221   4.801   2.578   3.852
  409PW      WM 1222   4.824   2.663   3.649
  410PW       W 1223   4.012   0.975   1.923
  410PW      WP 1224   4.035   1.079   2.014
  410PW      WM 1225   4.148   0.974   1.889
  411PW       W 1226   1.607   1.586   4.684
  411PW      WP 1227   1.616   1.537   4.815
  411PW      WM 1228   1.491   1.663   4.701
  412PW       W 1229   0.567   0.175   0.142
  412PW      WP 1230   0.633   0.052   0.147
  412PW      WM 1231   0.516   0.059   0.081
  413PW       W 1232   2.994   2.669   3.402
  413PW      WP 1233   2.875   2.709   3.465
  413PW      WM 1234   3.119   2.647   3.462
  414PW       W 1235   4.385   3.823   1.800
  414PW      WP 1236   4.404   3.753   1.920
  414PW      WM 1237   4.374   3.700   1.735
  415PW       W 1238   2.959   2.374   1.056
  415PW      WP 1239   2.928   2.508   1.028
  415PW      WM 1240   2.865   2.279   1.016
  416PW       W 1241   1.045   3.926   3.358
  416PW      WP 1242   1.095   4.024   3.272
  416PW      WM 1243   1.134   3.830   3.308
  417PW       W 1244   2.311   2.333   3.954
  417PW      WP 1245   2.404   2.325   4.059
  417PW      WM 1246   2.248   2.236   4.032
  418PW       W 1247   3.414   1.127   1.589
  418PW      WP 1248   3.409   0.999   1.644
  418PW      WM 1249   3.324   1.234   1.588
  419PW       W 1250   1.318   3.204   3.455
  419PW      WP 1251   1.222   3.306   3.447
  419PW      WM 1252   1.274   3.083   3.510
  420PW       W 1253   3.912   0.561   2.780
  420PW      WP 1254   3.811   0.641   2.835
  420PW      WM 1255   3.944   0.640   2.891
  421PW       W 1256   0.531   1.392   0.235
  421PW      WP 1257   0.397   1.431   0.235
  421PW      WM 1258   0.628   1.431   0.328
  422PW       W 1259   0.987   3.497   3.570
  422PW      WP 1260   1.022   3.455   3.699
  422PW      WM 1261   1.106   3.468   3.501
  423PW       W 1262   2.193   3.436   3.011
  423PW      WP 1263   2.231   3.527   3.112
  423PW      WM 1264   2.140   3.534   2.926
  424PW       W 1265   0.406   2.584   0.129
  424PW      WP 1266   0.392   2.695   0.045
  424PW      WM 1267   0.347   2.485   0.050
  425PW       W 1268   3.871   0.145   4.235
  425PW      WP 1269   3.888   0.017   4.288
  425PW      WM 1270   3.748   0.127   4.171
  426PW       W 1271   1.347   3.557   3.113
  426PW      WP 1272   1.251   3.602   3.205
  426PW      WM 1273   1.230   3.506   3.054
  427PW       W 1274   0.679   0.331   1.256
  427PW      WP 1275   0.560   0.336   1.183
  427PW      WM 1276   0.638   0.326   1.390
  428PW       W 1277   1.415   0.220   4.729
  428PW      WP 1278   1.428   0.150   4.609
  428PW      WM 1279   1.297   0.219   4.804
  429PW       W 1280   0.075   1.988   2.244
  429PW      WP 1281   0.015   1.953   2.365
  429PW      WM 1282   0.001   1.947   2.132
  430PW       W 1283   3.025   2.460   0.582
  430PW      WP 1284   2.947   2.355   0.633
  430PW      WM 1285   3.092   2.454   0.705
  431PW       W 1286   0.020   1.394   1.062
  431PW      WP 1287  -0.003   1.265   1.012
  431PW      WM 1288   0.014   1.515   1.133
  432PW       W 1289   2.955   1.778   3.899
  432PW      WP 1290   2.924   1.796   4.034
  432PW      WM 1291   2.932   1.914   3.876
  433PW       W 1292   0.149   2.860   1.172
  433PW      WP 1293   0.282   2.840   1.208
  433PW      WM 1294   0.025   2.908   1.127
  434PW       W 1295   3.212   0.504   2.424
  434PW      WP 1296   3.206   0.643   2.416
  434PW      WM 1297   3.132   0.392   2.450
  435PW       W 1298   1.389   3.575   0.462
  435PW      WP 1299   1.354   3.442   0.488
  435PW      WM 1300   1.418   3.607   0.328
  436PW       W 1301   3.084   2.801   0.010
  436PW      WP 1302   3.156   2.819   0.128
  436PW      WM 1303   3.071   2.745  -0.118
  437PW       W 1304   1.817   0.742   0.597
  437PW      WP 1305   1.705   0.658   0.594
  437PW      WM 1306   1.828   0.602   0.604
  438PW       W 1307   3.387   3.647   4.635
  438PW      WP 1308   3.248   3.664   4.629
  438PW      WM 1309   3.463   3.758   4.598
  439PW       W 1310   2.387   4.786   1.466
  439PW      WP 1311   2.506   4.760   1.398
  439PW      WM 1312   2.450   4.736   1.580
  440PW       W 1313   2.930   1.175   2.769
  440PW      WP 1314   2.854   1.069   2.821
  440PW      WM 1315   3.021   1.275   2.804
  441PW       W 1316   4.165   2.612   2.755
  441PW      WP 1317   4.045   2.553   2.795
  441PW      WM 1318   4.203   2.572   2.884
  442PW       W 1319   3.260   3.056   3.491
  442PW      WP 1320   3.167   3.028   3.391
  442PW      WM 1321   3.346   3.145   3.425
  443PW       W 1322   2.784   4.702   1.273
  443PW      WP 1323   2.908   4.767   1.279
  443PW      WM 1324   2.645   4.712   1.256
  444PW       W 1325   2.957   0.511   0.340
  444PW      WP 1326   3.063   0.424   0.369
  444PW      WM 1327   2.866   0.447   0.254
  445PW       W 1328   3.658   1.258   4.565
  445PW      WP 1329   3.795   1.283   4.576
  445PW      WM 1330   3.791   1.213   4.557
  446PW       W 1331   0.459   3.134   3.966
  446PW      WP 1332   0.594   3.131   4.005
  446PW      WM 1333   0.522   3.139   3.841
  447PW       W 1334   4.419   1.203   4.148
  447PW      WP 1335   4.281   1.179   4.153
  447PW      WM 1336   4.383   1.087   4.078
  448PW       W 1337   2.998   3.150   4.137
  448PW      WP 1338   2.868   3.171   4.183
  448PW      WM 1339   3.038   3.186   4.267
  449PW       W 1340   4.763   4.201   3.205
  449PW      WP 1341   4.736   4.165   3.337
  449PW      WM 1342   4.783   4.339   3.211
  450PW       W 1343   2.120   2.262   2.296
  450PW      WP 1344   2.227   2.346   2.263
  450PW      WM 1345   2.070   2.182   2.192
  451PW       W 1346   2.602   4.000   2.419
  451PW      WP 1347   2.718   4.078   2.409
  451PW      WM 1348   2.536   4.123   2.424
  452PW       W 1349   2.967   4.543   0.708
  452PW      WP 1350   2.941   4.408   0.730
  452PW      WM 1351   3.086   4.474   0.734
  453PW       W 1352   0.391   1.797   0.561
  453PW      WP 1353   0.457   1.839   0.677
  453PW      WM 1354   0.360   1.690   0.646
  454PW       W 1355   2.855   1.789   2.862
  454PW      WP 1356   2.951   1.687   2.867
  454PW      WM 1357   2.764   1.697   2.916
  455PW       W 1358   0.492   1.834   2.623
  455PW      WP 1359   0.623   1.806   2.663
  455PW      WM 1360   0.431   1.709   2.612
  456PW       W 1361   0.186   2.310   1.088
  456PW      WP 1362   0.182   2.307   1.228
  456PW      WM 1363   0.049   2.281   1.097
  457PW       W 1364   3.520   0.275   4.608
  457PW      WP 1365   3.590   0.155   4.584
  457PW      WM 1366   3.634   0.345   4.649
  458PW       W 1367   1.443   0.857   3.550
  458PW      WP 1368   1.307   0.870   3.581
  458PW      WM 1369   1.497   0.823   3.425
  459PW       W 1370   3.865   3.178   1.638
  459PW      WP 1371   3.775   3.278   1.599
  459PW      WM 1372   3.747   3.181   1.563
  460PW       W 1373   3.165   2.672   3.936
  460PW      WP 1374   3.245   2.619   3.835
  460PW      WM 1375   3.244   2.773   3.993
  461PW       W 1376   4.810   4.712   3.289
  461PW      WP 1377   4.709   4.622   3.252
  461PW      WM 1378   4.797   4.847   3.324
  462PW       W 1379   0.653   2.352   3.284
  462PW      WP 1380   0.628   2.489   3.273
  462PW      WM 1381   0.527   2.386   3.332
  463PW       W 1382   1.222   3.386   1.105
  463PW      WP 1383   1.321   3.458   1.037
  463PW      WM 1384   1.125   3.487   1.102
  464PW       W 1385   4.760   3.783   2.844
  464PW      WP 1386   4.894   3.820   2.863
  464PW      WM 1387   4.632   3.739   2.810
  465PW       W 1388   1.796   1.005   2.885
  465PW      WP 1389   1.830   1.139   2.909
  465PW      WM 1390   1.720   1.122   2.871
  466PW       W 1391   2.022   3.320   1.568
  466PW      WP 1392   2.124   3.253   1.499
  466PW      WM 1393   1.987   3.191   1.612
  467PW       W 1394   3.546   2.562   4.350
  467PW      WP 1395   3.573   2.699   4.338
  467PW      WM 1396   3.568   2.468   4.452
  468PW       W 1397   4.601   2.334   0.315
  468PW      WP 1398   4.629   2.207   0.262
  468PW      WM 1399   4.572   2.470   0.300
  469PW       W 1400   4.566   3.337   0.449
  469PW      WP 1401   4.591   3.203   0.481
  469PW      WM 1402   4.629   3.370   0.328
  470PW       W 1403   2.016   0.654   4.232
  470PW      WP 1404   2.103   0.547   4.207
  470PW      WM 1405   2.082   0.563   4.315
  471PW       W 1406   1.393   3.452   4.309
  471PW      WP 1407   1.300   3.403   4.403
  471PW      WM 1408   1.385   3.416   4.174
  472PW       W 1409   1.652   2.422   0.356
  472PW      WP 1410   1.594   2.549   0.338
  472PW      WM 1411   1.593   2.430   0.483
  473PW       W 1412   3.936   1.266   2.758
  473PW      WP 1413   4.072   1.299   2.770
  473PW      WM 1414   3.861   1.164   2.698
  474PW       W 1415   4.053   0.005   3.131
  474PW      WP 1416   4.042  -0.018   2.993
  474PW      WM 1417   4.027   0.047   3.262
  475PW       W 1418   1.624   4.313   2.709
  475PW      WP 1419   1.702   4.379   2.805
  475PW      WM 1420   1.554   4.207   2.650
  476PW       W 1421   3.866   0.380   1.804
  476PW      WP 1422   3.753   0.423   1.734
  476PW      WM 1423   3.822   0.501   1.749
  477PW       W 1424   2.435   0.363   3.946
  477PW      WP 1425   2.509   0.356   4.064
  477PW      WM 1426   2.546   0.294   3.896
  478PW       W 1427   1.216   2.760   3.722
  478PW      WP 1428   1.314   2.858   3.704
  478PW      WM 1429   1.120   2.725   3.818
  479PW       W 1430   0.793   1.162   2.891
  479PW      WP 1431   0.677   1.123   2.824
  479PW      WM 1432   0.904   1.109   2.824
  480PW       W 1433   0.685   4.758   1.604
  480PW      WP 1434   0.606   4.873   1.615
  480PW      WM 1435   0.725   4.714   1.478
  481PW       W 1436   2.411   0.902   4.069
  481PW      WP 1437   2.368   1.000   4.160
  481PW      WM 1438   2.309   0.880   3.976
  482PW       W 1439   0.648   4.241   4.295
  482PW      WP 1440   0.616   4.110   4.258
  482PW      WM 1441   0.633   4.182   4.169
  483PW       W 1442   3.766   3.671   1.607
  483PW      WP 1443   3.632   3.658   1.569
  483PW      WM 1444   3.805   3.644   1.475
  484PW       W 1445   3.202   3.310   0.226
  484PW      WP 1446   3.229   3.189   0.289
  484PW      WM 1447   3.168   3.407   0.321
  485PW       W 1448   4.389   0.186   4.317
  485PW      WP 1449   4.517   0.143   4.352
  485PW      WM 1450   4.359   0.253   4.197
  486PW       W 1451   1.751   1.529   2.535
  486PW      WP 1452   1.807   1.461   2.644
  486PW      WM 1453   1.647   1.457   2.474
  487PW       W 1454   1.165   1.419   4.400
  487PW      WP 1455   1.086   1.529   4.436
  487PW      WM 1456   1.148   1.304   4.321
  488PW       W 1457   2.029   1.051   1.929
  488PW      WP 1458   2.065   0.995   2.053
  488PW      WM 1459   2.041   1.185   1.967
  489PW       W 1460   1.849   1.957   2.871
  489PW      WP 1461   1.988   1.945   2.883
  489PW      WM 1462   1.736   1.927   2.948
  490PW       W 1463   1.601   0.686   1.702
  490PW      WP 1464   1.590   0.552   1.741
  490PW      WM 1465   1.469   0.734   1.703
  491PW       W 1466   3.277   4.112   2.446
  491PW      WP 1467   3.259   4.046   2.324
  491PW      WM 1468   3.385   4.168   2.378
  492PW       W 1469   1.073   0.315   2.801
  492PW      WP 1470   1.136   0.413   2.879
  492PW      WM 1471   0.935   0.337   2.795
  493PW       W 1472   1.589   1.598   4.044
  493PW      WP 1473   1.515   1.488   4.000
  493PW      WM 1474   1.701   1.668   4.090
  494PW       W 1475   0.869   1.618   2.805
  494PW      WP 1476   0.978   1.548   2.752
  494PW      WM 1477   0.762   1.697   2.760
  495PW       W 1478   2.961   0.624   2.867
  495PW      WP 1479   2.910   0.582   2.744
  495PW      WM 1480   3.098   0.619   2.894
  496PW       W 1481   0.326   4.481   3.035
  496PW      WP 1482   0.247   4.451   3.147
  496PW      WM 1483   0.268   4.402   2.936
  497PW       W 1484   0.578   1.854   3.159
  497PW      WP 1485   0.629   1.846   3.029
  497PW      WM 1486   0.698   1.823   3.222
  498PW       W 1487   4.055   3.716   4.349
  498PW      WP 1488   4.192   3.696   4.331
  498PW      WM 1489   3.947   3.805   4.352
  499PW       W 1490   1.650   1.757   1.722
  499PW      WP 1491   1.603   1.712   1.846
  499PW      WM 1492   1.567   1.842   1.648
  500PW       W 1493   0.716   1.510   2.275
  500PW      WP 1494   0.639   1.584   2.185
  500PW      WM 1495   0.589   1.556   2.311
  501PW       W 1496   1.874   3.771   1.284
  501PW      WP 1497   1.842   3.825   1.409
  501PW      WM 1498   1.984   3.806   1.363
  502PW       W 1499   0.200   3.144   0.398
  502PW      WP 1500   0.206   3.023   0.328
  502PW      WM 1501   0.334   3.184   0.384
  503PW       W 1502   2.611   2.141   2.556
  503PW      WP 1503   2.589   2.278   2.547
  503PW      WM 1504   2.730   2.156   2.485
  504PW       W 1505   0.824   1.091   0.745
  504PW      WP 1506   0.953   1.113   0.792
  504PW      WM 1507   0.809   1.143   0.874
  505PW       W 1508   1.510   1.120   1.058
  505PW      WP 1509   1.645   1.121   1.096
  505PW      WM 1510   1.468   1.169   1.183
  506PW       W 1511   0.734   2.231   0.144
  506PW      WP 1512   0.670   2.253   0.021
  506PW      WM 1513   0.791   2.260   0.268
  507PW       W 1514   4.138   2.896   4.783
  507PW      WP 1515   4.110   2.851   4.912
  507PW      WM 1516   4.220   2.789   4.745
  508PW       W 1517   2.780   0.991   3.274
  508PW      WP 1518   2.680   0.905   3.321
  508PW      WM 1519   2.909   1.044   3.271
  509PW       W 1520   3.805   3.391   0.989
  509PW      WP 1521   3.855   3.498   1.064
  509PW      WM 1522   3.668   3.401   1.018
  510PW       W 1523   4.531   4.720   4.701
  510PW      WP 1524   4.546   4.636   4.811
  510PW      WM 1525   4.536   4.843   4.634
  511PW       W 1526   3.477   3.389   3.778
  511PW      WP 1527   3.556   3.334   3.879
  511PW      WM 1528   3.597   3.454   3.747
  512PW       W 1529   3.307   0.406   1.769
  512PW      WP 1530   3.344   0.278   1.725
  512PW      WM 1531   3.354   0.456   1.891
  513PW       W 1532   3.862   0.723   1.466
  513PW      WP 1533   3.968   0.635   1.440
  513PW      WM 1534   3.791   0.735   1.346
  514PW       W 1535   1.100   1.523   1.827
  514PW      WP 1536   1.187   1.589   1.739
  514PW      WM 1537   1.104   1.623   1.925
  515PW       W 1538   4.327   3.300   1.759
  515PW      WP 1539   4.236   3.221   1.830
  515PW      WM 1540   4.332   3.161   1.745
  516PW       W 1541   2.729   0.113   4.212
  516PW      WP 1542   2.741   0.023   4.105
  516PW      WM 1543   2.733   0.198   4.323
  517PW       W 1544   3.893   4.416   3.471
  517PW      WP 1545   3.951   4.309   3.401
  517PW      WM 1546   3.947   4.536   3.518
  518PW       W 1547   3.965   3.415   2.879
  518PW      WP 1548   4.024   3.437   3.004
  518PW      WM 1549   3.969   3.491   2.761
  519PW       W 1550   1.653   3.512   3.864
  519PW      WP 1551   1.646   3.652   3.859
  519PW      WM 1552   1.758   3.426   3.830
  520PW       W 1553   2.183   2.585   1.728
  520PW      WP 1554   2.213   2.537   1.600
  520PW      WM 1555   2.243   2.461   1.700
  521PW       W 1556   3.587   0.007   3.202
  521PW      WP 1557   3.671  -0.063   3.290
  521PW      WM 1558   3.481   0.046   3.284
  522PW       W 1559   2.919   4.701   3.851
  522PW      WP 1560   2.885   4.608   3.752
  522PW      WM 1561   2.865   4.675   3.978
  523PW       W 1562   2.194   0.363   3.481
  523PW      WP 1563   2.208   0.502   3.492
  523PW      WM 1564   2.190   0.224   3.498
  524PW       W 1565   3.866   0.944   3.190
  524PW      WP 1566   3.899   0.813   3.226
  524PW      WM 1567   3.782   0.959   3.301
  525PW       W 1568   2.647   0.591   2.554
  525PW      WP 1569   2.603   0.703   2.481
  525PW      WM 1570   2.767   0.581   2.624
  526PW       W 1571   2.087   2.613   0.018
  526PW      WP 1572   2.216   2.565  -0.007
  526PW      WM 1573   1.993   2.528  -0.042
  527PW       W 1574   0.653   0.970   3.329
  527PW      WP 1575   0.778   0.920   3.292
  527PW      WM 1576   0.730   0.890   3.415
  528PW       W 1577   2.873   0.615   0.946
  528PW      WP 1578   2.841   0.624   1.082
  528PW      WM 1579   2.742   0.579   0.913
  529PW       W 1580   0.891   1.204   1.198
  529PW      WP 1581   0.861   1.214   1.061
  529PW      WM 1582   0.999   1.164   1.277
  530PW       W 1583   0.458   2.591   3.798
  530PW      WP 1584   0.570   2.595   3.882
  530PW      WM 1585   0.402   2.464   3.778
  531PW       W 1586   0.587   1.419   3.667
  531PW      WP 1587   0.722   1.452   3.684
  531PW      WM 1588   0.563   1.448   3.802
  532PW       W 1589   1.046   0.379   2.168
  532PW      WP 1590   1.148   0.460   2.219
  532PW      WM 1591   1.083   0.249   2.204
  533PW       W 1592   0.946   4.409   0.005
  533PW      WP 1593   1.058   4.493   0.015
  533PW      WM 1594   0.855   4.347  -0.082
  534PW       W 1595   2.195   0.295   2.378
  534PW      WP 1596   2.326   0.263   2.414
  534PW      WM 1597   2.152   0.332   2.250
  535PW       W 1598   0.412   1.130   1.301
  535PW      WP 1599   0.416   1.190   1.174
  535PW      WM 1600   0.318   1.216   1.241
  536PW       W 1601   1.202   2.138   4.124
  536PW      WP 1602   1.140   2.100   4.005
  536PW      WM 1603   1.065   2.130   4.149
  537PW       W 1604   4.063   3.161   2.436
  537PW      WP 1605   3.982   3.165   2.550
  537PW      WM 1606   4.028   3.074   2.332
  538PW       W 1607   1.859   3.552   0.396
  538PW      WP 1608   1.807   3.597   0.518
  538PW      WM 1609   1.874   3.413   0.386
  539PW       W 1610   2.280   4.519   2.038
  539PW      WP 1611   2.153   4.573   2.012
  539PW      WM 1612   2.413   4.506   2.078
  540PW       W 1613   2.478   1.737   3.580
  540PW      WP 1614   2.590   1.769   3.657
  540PW      WM 1615   2.400   1.845   3.537
  541PW       W 1616   2.174   1.318   2.976
  541PW      WP 1617   2.306   1.298   2.934
  541PW      WM 1618   2.046   1.274   2.943
  542PW       W 1619   1.488   0.391   0.465
  542PW      WP 1620   1.420   0.346   0.578
  542PW      WM 1621   1.530   0.498   0.545
  543PW       W 1622   4.324   0.329   2.697
  543PW      WP 1623   4.382   0.399   2.804
  543PW      WM 1624   4.235   0.222   2.690
  544PW       W 1625   4.160   3.017   1.246
  544PW      WP 1626   4.258   3.098   1.188
  544PW      WM 1627   4.025   2.995   1.215
  545PW       W 1628   4.294   2.395   4.784
  545PW      WP 1629   4.290   2.529   4.826
  545PW      WM 1630   4.417   2.337   4.754
  546PW       W 1631   1.963   3.718   4.569
  546PW      WP 1632   2.075   3.653   4.623
  546PW      WM 1633   1.840   3.725   4.636
  547PW       W 1634   1.472   0.581   2.743
  547PW      WP 1635   1.490   0.586   2.882
  547PW      WM 1636   1.563   0.477   2.724
  548PW       W 1637   1.624   4.774   1.562
  548PW      WP 1638   1.615   4.680   1.460
  548PW      WM 1639   1.740   4.732   1.629
  549PW       W 1640   3.514   2.556   0.736
  549PW      WP 1641   3.422   2.530   0.634
  549PW      WM 1642   3.571   2.470   0.831
  550PW       W 1643   0.006   1.964   3.155
  550PW      WP 1644   0.091   1.866   3.208
  550PW      WM 1645   0.135   2.008   3.122
  551PW       W 1646   4.542   2.830   0.287
  551PW      WP 1647   4.564   2.692   0.294
  551PW      WM 1648   4.553   2.847   0.149
  552PW       W 1649   1.263   2.246   1.946
  552PW      WP 1650   1.388   2.295   1.907
  552PW      WM 1651   1.172   2.154   1.892
  553PW       W 1652   4.757   4.414   2.150
  553PW      WP 1653   4.783   4.491   2.264
  553PW      WM 1654   4.629   4.364   2.121
  554PW       W 1655   1.076   0.738   3.053
  554PW      WP 1656   1.137   0.846   3.117
  554PW      WM 1657   1.186   0.652   3.041
  555PW       W 1658   3.005   3.042   3.125
  555PW      WP 1659   3.075   3.128   3.040
  555PW      WM 1660   3.083   3.010   3.237
  556PW       W 1661   3.221   1.529   2.481
  556PW      WP 1662   3.269   1.573   2.605
  556PW      WM 1663   3.088   1.571   2.475
  557PW       W 1664   4.019   4.715   0.883
  557PW      WP 1665   3.932   4.616   0.928
  557PW      WM 1666   4.104   4.632   0.957
  558PW       W 1667   1.522   3.040   3.989
  558PW      WP 1668   1.484   2.935   4.074
  558PW      WM 1669   1.426   2.952   3.939
  559PW       W 1670   2.569   2.194   0.808
  559PW      WP 1671   2.656   2.239   0.908
  559PW      WM 1672   2.441   2.185   0.751
  560PW       W 1673   2.092   3.408   0.970
  560PW      WP 1674   2.212   3.393   1.040
  560PW      WM 1675   2.005   3.347   1.062
  561PW       W 1676   3.512   0.807   2.816
  561PW      WP 1677   3.517   0.939   2.768
  561PW      WM 1678   3.642   0.794   2.764
  562PW       W 1679   2.563   4.279   3.333
  562PW      WP 1680   2.672   4.277   3.420
  562PW      WM 1681   2.562   4.413   3.294
  563PW       W 1682   0.275   0.468   0.501
  563PW      WP 1683   0.138   0.485   0.528
  563PW      WM 1684   0.337   0.395   0.399
  564PW       W 1685   4.687   4.388   2.630
  564PW      WP 1686   4.579   4.470   2.663
  564PW      WM 1687   4.712   4.432   2.499
  565PW       W 1688   0.812   2.226   0.598
  565PW      WP 1689   0.855   2.253   0.468
  565PW      WM 1690   0.811   2.178   0.730
  566PW       W 1691   0.332   4.587   2.453
  566PW      WP 1692   0.222   4.520   2.507
  566PW      WM 1693   0.215   4.514   2.475
  567PW       W 1694   4.252   2.508   3.781
  567PW      WP 1695   4.190   2.404   3.851
  567PW      WM 1696   4.320   2.580   3.879
  568PW       W 1697   1.983   0.525   2.017
  568PW      WP 1698   1.957   0.432   2.118
  568PW      WM 1699   1.966   0.661   2.048
  569PW       W 1700   2.153   3.756   3.411
  569PW      WP 1701   2.293   3.751   3.416
  569PW      WM 1702   2.094   3.812   3.297
  570PW       W 1703   2.996   1.363   2.048
  570PW      WP 1704   3.123   1.394   2.096
  570PW      WM 1705   2.894   1.434   2.113
  571PW       W 1706   2.957   3.310   0.706
  571PW      WP 1707   3.083   3.365   0.733
  571PW      WM 1708   2.946   3.171   0.714
  572PW       W 1709   2.963   4.496   2.403
  572PW      WP 1710   3.066   4.573   2.458
  572PW      WM 1711   2.987   4.551   2.276
  573PW       W 1712   2.892   1.815   2.166
  573PW      WP 1713   2.902   1.676   2.149
  573PW      WM 1714   2.981   1.800   2.059
  574PW       W 1715   4.571   3.281   3.980
  574PW      WP 1716   4.510   3.231   3.864
  574PW      WM 1717   4.498   3.272   4.100
  575PW       W 1718   1.776   2.467   2.631
  575PW      WP 1719   1.704   2.514   2.520
  575PW      WM 1720   1.868   2.544   2.559
  576PW       W 1721   3.733   1.778   0.436
  576PW      WP 1722   3.827   1.848   0.513
  576PW      WM 1723   3.602   1.819   0.408
  577PW       W 1724   2.168   3.047   4.455
  577PW      WP 1725   2.194   2.924   4.516
  577PW      WM 1726   2.255   3.103   4.361
  578PW       W 1727   1.992   4.658   2.897
  578PW      WP 1728   2.091   4.652   2.995
  578PW      WM 1729   1.948   4.705   2.772
  579PW       W 1730   4.635   1.546   1.456
  579PW      WP 1731   4.592   1.679   1.455
  579PW      WM 1732   4.572   1.422   1.438
  580PW       W 1733   0.688   4.078   0.528
  580PW      WP 1734   0.687   4.180   0.623
  580PW      WM 1735   0.571   4.072   0.452
  581PW       W 1736   1.201   1.893   0.984
  581PW      WP 1737   1.140   1.936   1.102
  581PW      WM 1738   1.337   1.894   0.950
  582PW       W 1739   0.868   1.689   1.305
  582PW      WP 1740   0.980   1.614   1.266
  582PW      WM 1741   0.818   1.809   1.255
  583PW       W 1742   1.788   1.264   3.420
  583PW      WP 1743   1.840   1.394   3.411
  583PW      WM 1744   1.742   1.295   3.292
  584PW       W 1745   4.690   1.585   1.927
  584PW      WP 1746   4.715   1.708   1.989
  584PW      WM 1747   4.762   1.597   1.808
  585PW       W 1748   1.589   3.962   4.350
  585PW      WP 1749   1.486   4.035   4.411
  585PW      WM 1750   1.614   3.867   4.250
  586PW       W 1751   0.495   2.673   0.815
  586PW      WP 1752   0.467   2.569   0.905
  586PW      WM 1753   0.419   2.612   0.715
  587PW       W 1754   4.525   0.255   1.745
  587PW      WP 1755   4.662   0.284   1.743
  587PW      WM 1756   4.458   0.372   1.707
  588PW       W 1757   3.307   0.178   4.077
  588PW      WP 1758   3.259   0.278   3.991
  588PW      WM 1759   3.275   0.283   4.164
  589PW       W 1760   2.560   3.880   1.919
  589PW      WP 1761   2.510   4.003   1.873
  589PW      WM 1762   2.535   3.804   1.804
  590PW       W 1763   0.653   0.564   2.986
  590PW      WP 1764   0.748   0.471   2.941
  590PW      WM 1765   0.526   0.508   3.000
  591PW       W 1766   1.152   0.649   0.099
  591PW      WP 1767   1.069   0.576   0.013
  591PW      WM 1768   1.124   0.731   0.209
  592PW       W 1769   4.257   1.223   3.666
  592PW      WP 1770   4.252   1.088   3.701
  592PW      WM 1771   4.203   1.333   3.733
  593PW       W 1772   0.581   0.276   1.951
  593PW      WP 1773   0.499   0.384   1.986
  593PW      WM 1774   0.481   0.203   2.015
  594PW       W 1775   2.796   4.196   1.135
  594PW      WP 1776   2.721   4.288   1.060
  594PW      WM 1777   2.892   4.157   1.041
  595PW       W 1778   0.478   0.081   3.713
  595PW      WP 1779   0.355   0.029   3.754
  595PW      WM 1780   0.552   0.122   3.825
  596PW       W 1781   2.453   0.421   0.466
  596PW      WP 1782   2.584   0.420   0.416
  596PW      WM 1783   2.392   0.465   0.584
  597PW       W 1784   2.794   2.575   1.741
  597PW      WP 1785   2.848   2.554   1.869
  597PW      WM 1786   2.767   2.667   1.639
  598PW       W 1787   1.698   2.831   4.496
  598PW      WP 1788   1.691   2.763   4.374
  598PW      WM 1789   1.569   2.853   4.448
  599PW       W 1790   3.676   1.736   4.687
  599PW      WP 1791   3.699   1.648   4.794
  599PW      WM 1792   3.748   1.844   4.738
  600PW       W 1793   0.949   2.419   1.038
  600PW      WP 1794   1.083   2.384   1.058
  600PW      WM 1795   0.913   2.527   1.120
  601PW       W 1796   1.310   1.594   3.346
  601PW      WP 1797   1.302   1.651   3.473
  601PW      WM 1798   1.199   1.550   3.273
  602PW       W 1799   2.986   2.603   4.395
  602PW      WP 1800   3.016   2.672   4.514
  602PW      WM 1801   2.855   2.555   4.393
  603PW       W 1802   0.226   1.698   3.503
  603PW      WP 1803   0.351   1.706   3.566
  603PW      WM 1804   0.210   1.642   3.375
  604PW       W 1805   0.560   3.839   3.446
  604PW      WP 1806   0.485   3.942   3.503
  604PW      WM 1807   0.560   3.902   3.322
  605PW       W 1808   2.026   0.696   2.602
  605PW      WP 1809   1.902   0.665   2.657
  605PW      WM 1810   1.969   0.759   2.713
  606PW       W 1811   3.274   3.138   2.227
  606PW      WP 1812   3.316   3.042   2.135
  606PW      WM 1813   3.325   3.268   2.221
  607PW       W 1814   3.329   1.480   1.302
  607PW      WP 1815   3.215   1.429   1.239
  607PW      WM 1816   3.406   1.561   1.218
  608PW       W 1817   4.542   3.874   1.147
  608PW      WP 1818   4.447   3.774   1.123
  608PW      WM 1819   4.537   3.855   1.008
  609PW       W 1820   3.645   3.432   4.271
  609PW      WP 1821   3.532   3.429   4.354
  609PW      WM 1822   3.585   3.471   4.150
  610PW       W 1823   2.504   2.735   2.103
  610PW      WP 1824   2.366   2.758   2.113
  610PW      WM 1825   2.495   2.644   2.209
  611PW       W 1826   2.136   2.107   0.575
  611PW      WP 1827   2.254   2.094   0.649
  611PW      WM 1828   2.128   2.085   0.713
  612PW       W 1829   1.612   0.667   3.977
  612PW      WP 1830   1.604   0.549   3.902
  612PW      WM 1831   1.684   0.787   3.976
  613PW       W 1832   0.611   4.065   4.757
  613PW      WP 1833   0.618   4.204   4.745
  613PW      WM 1834   0.596   4.002   4.633
  614PW       W 1835   2.427   1.677   4.674
  614PW      WP 1836   2.301   1.708   4.728
  614PW      WM 1837   2.453   1.741   4.552
  615PW       W 1838   0.440   3.696   2.868
  615PW      WP 1839   0.553   3.750   2.930
  615PW      WM 1840   0.302   3.691   2.893
  616PW       W 1841   0.787   2.890   2.265
  616PW      WP 1842   0.653   2.868   2.295
  616PW      WM 1843   0.788   2.799   2.371
  617PW       W 1844   0.517   1.182   4.545
  617PW      WP 1845   0.433   1.196   4.656
  617PW      WM 1846   0.492   1.287   4.456
  618PW       W 1847   2.238   2.124   3.485
  618PW      WP 1848   2.299   2.006   3.441
  618PW      WM 1849   2.335   2.198   3.415
  619PW       W 1850   3.843   2.764   3.842
  619PW      WP 1851   3.853   2.819   3.714
  619PW      WM 1852   3.926   2.790   3.952
  620PW       W 1853   0.955   4.393   1.465
  620PW      WP 1854   0.871   4.393   1.576
  620PW      WM 1855   1.090   4.356   1.449
  621PW       W 1856   3.109   0.106   0.119
  621PW      WP 1857   3.133  -0.027   0.156
  621PW      WM 1858   3.146   0.179   0.233
  622PW       W 1859   4.547   3.850   0.656
  622PW      WP 1860   4.556   3.826   0.794
  622PW      WM 1861   4.596   3.740   0.584
  623PW       W 1862   2.676   1.508   2.428
  623PW      WP 1863   2.769   1.408   2.458
  623PW      WM 1864   2.620   1.386   2.387
  624PW       W 1865   0.173   3.351   4.346
  624PW      WP 1866   0.153   3.444   4.449
  624PW      WM 1867   0.196   3.489   4.337
  625PW       W 1868   1.768   4.734   0.644
  625PW      WP 1869   1.857   4.834   0.604
  625PW      WM 1870   1.798   4.669   0.764
  626PW       W 1871   4.350   3.029   3.653
  626PW      WP 1872   4.339   2.899   3.705
  626PW      WM 1873   4.405   3.091   3.765
  627PW       W 1874   1.379   0.416   1.390
  627PW      WP 1875   1.324   0.533   1.337
  627PW      WM 1876   1.281   0.380   1.483
  628PW       W 1877   2.621   3.007   2.788
  628PW      WP 1878   2.599   3.089   2.899
  628PW      WM 1879   2.485   3.030   2.762
  629PW       W 1880   0.080   0.172   2.047
  629PW      WP 1881   0.219   0.164   2.066
  629PW      WM 1882   0.039   0.258   1.945
  630PW       W 1883   4.142   1.084   4.649
  630PW      WP 1884   4.022   1.130   4.594
  630PW      WM 1885   4.166   1.192   4.735
  631PW       W 1886   4.352   3.407   0.842
  631PW      WP 1887   4.445   3.306   0.866
  631PW      WM 1888   4.293   3.426   0.717
  632PW       W 1889   2.723   4.146   4.678
  632PW      WP 1890   2.589   4.131   4.716
  632PW      WM 1891   2.780   4.029   4.625
  633PW       W 1892   1.998   1.500   1.960
  633PW      WP 1893   2.000   1.367   1.915
  633PW      WM 1894   1.860   1.514   1.978
  634PW       W 1895   0.030   3.173   2.962
  634PW      WP 1896   0.120   3.262   3.021
  634PW      WM 1897   0.006   3.138   2.829
  635PW       W 1898   2.881   1.017   0.189
  635PW      WP 1899   2.779   0.936   0.239
  635PW      WM 1900   2.993   0.936   0.164
  636PW       W 1901   0.360   4.636   4.135
  636PW      WP 1902   0.493   4.646   4.093
  636PW      WM 1903   0.344   4.766   4.088
  637PW       W 1904   2.174   3.089   3.353
  637PW      WP 1905   2.123   3.003   3.256
  637PW      WM 1906   2.050   3.105   3.416
  638PW       W 1907   0.661   0.794   0.333
  638PW      WP 1908   0.534   0.744   0.301
  638PW      WM 1909   0.668   0.698   0.435
  639PW       W 1910   1.090   0.902   4.467
  639PW      WP 1911   1.127   1.005   4.555
  639PW      WM 1912   1.108   0.764   4.452
  640PW       W 1913   0.802   2.780   4.747
  640PW      WP 1914   0.817   2.872   4.851
  640PW      WM 1915   0.843   2.649   4.721
  641PW       W 1916   2.265   4.145   1.229
  641PW      WP 1917   2.347   4.182   1.336
  641PW      WM 1918   2.252   4.220   1.111
  642PW       W 1919   3.719   3.343   0.034
  642PW      WP 1920   3.859   3.345   0.042
  642PW      WM 1921   3.644   3.257  -0.046
  643PW       W 1922   2.134   0.803   1.530
  643PW      WP 1923   2.250   0.765   1.599
  643PW      WM 1924   1.998   0.801   1.560
  644PW       W 1925   0.075   2.820   4.163
  644PW      WP 1926   0.205   2.786   4.201
  644PW      WM 1927   0.045   2.817   4.026
  645PW       W 1928   1.561   2.609   2.235
  645PW      WP 1929   1.514   2.735   2.271
  645PW      WM 1930   1.650   2.601   2.342
  646PW       W 1931   1.488   2.424   3.488
  646PW      WP 1932   1.573   2.520   3.544
  646PW      WM 1933   1.386   2.520   3.489
  647PW       W 1934   2.033   0.345   2.979
  647PW      WP 1935   2.052   0.262   2.868
  647PW      WM 1936   1.924   0.274   3.027
  648PW       W 1937   3.297   4.128   4.551
  648PW      WP 1938   3.310   3.989   4.563
  648PW      WM 1939   3.169   4.149   4.499
  649PW       W 1940   3.271   1.453   3.649
  649PW      WP 1941   3.369   1.444   3.749
  649PW      WM 1942   3.191   1.427   3.538
  650PW       W 1943   1.795   4.589   4.416
  650PW      WP 1944   1.818   4.465   4.476
  650PW      WM 1945   1.664   4.638   4.421
  651PW       W 1946   2.854   2.382   2.158
  651PW      WP 1947   2.820   2.510   2.204
  651PW      WM 1948   2.855   2.448   2.034
  652PW       W 1949   2.462   2.507   4.357
  652PW      WP 1950   2.538   2.419   4.434
  652PW      WM 1951   2.329   2.542   4.331
  653PW       W 1952   3.713   1.944   3.050
  653PW      WP 1953   3.716   1.947   2.910
  653PW      WM 1954   3.696   1.806   3.061
  654PW       W 1955   0.471   3.217   1.099
  654PW      WP 1956   0.556   3.303   1.169
  654PW      WM 1957   0.338   3.240   1.138
  655PW       W 1958   4.524   4.566   4.143
  655PW      WP 1959   4.560   4.485   4.035
  655PW      WM 1960   4.402   4.529   4.202
  656PW       W 1961   1.813   3.765   2.052
  656PW      WP 1962   1.845   3.857   2.153
  656PW      WM 1963   1.775   3.769   1.917
  657PW       W 1964   0.303   2.164   3.718
  657PW      WP 1965   0.368   2.287   3.734
  657PW      WM 1966   0.176   2.109   3.744
  658PW       W 1967   3.393   4.424   3.402
  658PW      WP 1968   3.475   4.460   3.510
  658PW      WM 1969   3.327   4.542   3.439
  659PW       W 1970   2.473   0.115   2.694
  659PW      WP 1971   2.486   0.121   2.833
  659PW      WM 1972   2.475   0.214   2.595
  660PW       W 1973   0.895   4.743   1.174
  660PW      WP 1974   0.849   4.661   1.278
  660PW      WM 1975   0.924   4.631   1.095
  661PW       W 1976   1.381   2.210   2.466
  661PW      WP 1977   1.501   2.141   2.486
  661PW      WM 1978   1.384   2.348   2.489
  662PW       W 1979   4.195   2.507   2.139
  662PW      WP 1980   4.330   2.520   2.175
  662PW      WM 1981   4.220   2.588   2.028
  663PW       W 1982   4.710   1.333   3.809
  663PW      WP 1983   4.834   1.328   3.744
  663PW      WM 1984   4.635   1.440   3.860
  664PW       W 1985   2.288   0.696   0.872
  664PW      WP 1986   2.332   0.592   0.789
  664PW      WM 1987   2.200   0.734   0.974
  665PW       W 1988   1.569   2.738   2.983
  665PW      WP 1989   1.612   2.796   2.864
  665PW      WM 1990   1.677   2.677   3.048
  666PW       W 1991   0.771   3.931   2.576
  666PW      WP 1992   0.760   4.005   2.694
  666PW      WM 1993   0.648   3.864   2.577
  667PW       W 1994   1.339   4.345   1.713
  667PW      WP 1995   1.269   4.349   1.591
  667PW      WM 1996   1.404   4.221   1.717
  668PW       W 1997   4.202   1.688   1.617
  668PW      WP 1998   4.078   1.636   1.578
  668PW      WM 1999   4.096   1.778   1.641
  669PW       W 2000   4.419   4.755   2.312
  669PW      WP 2001   4.488   4.870   2.350
  669PW      WM 2002   4.491   4.662   2.388
  670PW       W 2003   1.351   2.005   1.463
  670PW      WP 2004   1.450   1.926   1.524
  670PW      WM 2005   1.216   2.029   1.492
  671PW       W 2006   4.601   0.375   1.303
  671PW      WP 2007   4.583   0.325   1.173
  671PW      WM 2008   4.526   0.306   1.207
  672PW       W 2009   0.023   1.153   4.476
  672PW      WP 2010  -0.057   1.259   4.432
  672PW      WM 2011  -0.028   1.163   4.606
  673PW       W 2012   4.135   3.886   0.896
  673PW      WP 2013   4.090   3.973   0.796
  673PW      WM 2014   4.012   3.874   0.831
  674PW       W 2015   0.732   4.784   2.309
  674PW      WP 2016   0.870   4.803   2.295
  674PW      WM 2017   0.790   4.815   2.432
  675PW       W 2018   2.507   4.285   0.366
  675PW      WP 2019   2.611   4.266   0.458
  675PW      WM 2020   2.568   4.345   0.255
  676PW       W 2021   0.314   2.301   2.934
  676PW      WP 2022   0.299   2.172   2.988
  676PW      WM 2023   0.208   2.345   2.853
  677PW       W 2024   2.376   3.350   0.454
  677PW      WP 2025   2.352   3.255   0.555
  677PW      WM 2026   2.327   3.288   0.339
  678PW       W 2027   0.997   2.429   4.532
  678PW      WP 2028   0.934   2.528   4.608
  678PW      WM 2029   1.054   2.424   4.660
  679PW       W 2030   1.724   1.125   1.509
  679PW      WP 2031   1.831   1.195   1.452
  679PW      WM 2032   1.676   1.119   1.641
  680PW       W 2033   3.450   2.498   0.216
  680PW      WP 2034   3.552   2.415   0.169
  680PW      WM 2035   3.454   2.535   0.351
  681PW       W 2036   4.281   0.478   3.169
  681PW      WP 2037   4.218   0.547   3.064
  681PW      WM 2038   4.296   0.394   3.058
  682PW       W 2039   3.745   1.012   2.452
  682PW      WP 2040   3.807   1.073   2.561
  682PW      WM 2041   3.679   1.069   2.342
  683PW       W 2042   2.401   4.563   4.224
  683PW      WP 2043   2.273   4.580   4.172
  683PW      WM 2044   2.392   4.487   4.107
  684PW       W 2045   0.228   0.708   3.251
  684PW      WP 2046   0.279   0.585   3.294
  684PW      WM 2047   0.105   0.704   3.184
  685PW       W 2048   0.094   0.264   0.068
  685PW      WP 2049   0.205   0.219   0.141
  685PW      WM 2050  -0.024   0.316   0.121
  686PW       W 2051   0.394   0.213   3.197
  686PW      WP 2052   0.396   0.306   3.093
  686PW      WM 2053   0.386   0.347   3.237
  687PW       W 2054   4.048   0.627   0.071
  687PW      WP 2055   3.917   0.608   0.024
  687PW      WM 2056   4.027   0.718  -0.034
  688PW       W 2057   2.881   3.719   1.388
  688PW      WP 2058   2.880   3.588   1.338
  688PW      WM 2059   3.012   3.702   1.435
  689PW       W 2060   0.218   1.992   1.803
  689PW      WP 2061   0.162   2.067   1.907
  689PW      WM 2062   0.120   2.062   1.732
  690PW       W 2063   4.613   0.007   0.967
  690PW      WP 2064   4.532   0.093   1.043
  690PW      WM 2065   4.670  -0.000   0.839
  691PW       W 2066   4.545   1.779   0.863
  691PW      WP 2067   4.533   1.641   0.883
  691PW      WM 2068   4.580   1.841   0.743
  692PW       W 2069   0.158   1.203   1.732
  692PW      WP 2070   0.024   1.239   1.709
  692PW      WM 2071   0.114   1.124   1.840
  693PW       W 2072   4.514   2.303   0.782
  693PW      WP 2073   4.598   2.282   0.892
  693PW      WM 2074   4.477   2.254   0.657
  694PW       W 2075   3.744   4.256   2.362
  694PW      WP 2076   3.802   4.292   2.483
  694PW      WM 2077   3.781   4.366   2.284
  695PW       W 2078   2.089   3.996   1.733
  695PW      WP 2079   2.085   3.884   1.818
  695PW      WM 2080   2.138   3.882   1.669
  696PW       W 2081   3.588   4.468   4.343
  696PW      WP 2082   3.544   4.349   4.401
  696PW      WM 2083   3.639   4.569   4.260
  697PW       W 2084   2.505   4.768   3.635
  697PW      WP 2085   2.530   4.895   3.582
  697PW      WM 2086   2.599   4.671   3.599
  698PW       W 2087   1.330   0.610   0.889
  698PW      WP 2088   1.321   0.682   1.009
  698PW      WM 2089   1.342   0.722   0.805
  699PW       W 2090   3.911   0.015   2.653
  699PW      WP 2091   4.024   0.078   2.600
  699PW      WM 2092   3.959  -0.007   2.783
  700PW       W 2093   4.262   0.359   0.890
  700PW      WP 2094   4.351   0.337   0.785
  700PW      WM 2095   4.398   0.340   0.912
  701PW       W 2096   4.107   3.877   0.079
  701PW      WP 2097   4.232   3.901   0.139
  701PW      WM 2098   4.098   4.000   0.014
  702PW       W 2099   2.729   0.008   0.368
  702PW      WP 2100   2.755   0.110   0.276
  702PW      WM 2101   2.610   0.053   0.428
  703PW       W 2102   1.801   4.347   0.211
  703PW      WP 2103   1.840   4.479   0.187
  703PW      WM 2104   1.675   4.293   0.240
  704PW       W 2105   2.788   3.636   0.274
  704PW      WP 2106   2.862   3.557   0.184
  704PW      WM 2107   2.854   3.753   0.233
  705PW       W 2108   3.739   4.426   2.850
  705PW      WP 2109   3.841   4.514   2.888
  705PW      WM 2110   3.802   4.332   2.768
  706PW       W 2111   1.394   1.903   3.747
  706PW      WP 2112   1.461   1.933   3.627
  706PW      WM 2113   1.384   1.774   3.694
  707PW       W 2114   2.458   1.726   2.002
  707PW      WP 2115   2.562   1.808   1.958
  707PW      WM 2116   2.387   1.789   1.899
  708PW       W 2117   4.671   2.036   3.812
  708PW      WP 2118   4.807   2.067   3.824
  708PW      WM 2119   4.556   2.010   3.737
  709PW       W 2120   3.496   4.280   1.459
  709PW      WP 2121   3.460   4.213   1.342
  709PW      WM 2122   3.501   4.419   1.475
  710PW       W 2123   1.203   0.357   3.314
  710PW      WP 2124   1.093   0.443   3.329
  710PW      WM 2125   1.296   0.253   3.301
  711PW       W 2126   3.352   2.885   1.836
  711PW      WP 2127   3.275   2.768   1.847
  711PW      WM 2128   3.356   2.927   1.969
  712PW       W 2129   3.375   3.107   0.890
  712PW      WP 2130   3.506   3.058   0.897
  712PW      WM 2131   3.283   3.047   0.803
  713PW       W 2132   2.149   3.396   0.066
  713PW      WP 2133   2.067   3.389   0.178
  713PW      WM 2134   2.252   3.438  -0.021
  714PW       W 2135   1.520   1.145   1.927
  714PW      WP 2136   1.579   1.155   1.801
  714PW      WM 2137   1.444   1.028   1.943
  715PW       W 2138   1.903   2.099   1.372
  715PW      WP 2139   1.958   2.226   1.350
  715PW      WM 2140   1.765   2.108   1.394
  716PW       W 2141   0.704   1.876   0.907
  716PW      WP 2142   0.744   1.983   0.828
  716PW      WM 2143   0.636   1.851   0.787
  717PW       W 2144   3.636   2.115   2.602
  717PW      WP 2145   3.675   2.001   2.530
  717PW      WM 2146   3.673   2.116   2.737
  718PW       W 2147   0.778   1.241   4.135
  718PW      WP 2148   0.866   1.285   4.235
  718PW      WM 2149   0.759   1.203   4.002
  719PW       W 2150   3.788   4.271   0.960
  719PW      WP 2151   3.819   4.279   1.097
  719PW      WM 2152   3.892   4.178   0.975
  720PW       W 2153   3.231   0.959   2.456
  720PW      WP 2154   3.338   0.933   2.369
  720PW      WM 2155   3.361   0.971   2.405
  721PW       W 2156   3.735   2.601   1.687
  721PW      WP 2157   3.773   2.648   1.814
  721PW      WM 2158   3.668   2.499   1.619
  722PW       W 2159   2.209   0.187   0.962
  722PW      WP 2160   2.332   0.141   0.914
  722PW      WM 2161   2.248   0.081   1.044
  723PW       W 2162   0.389   4.423   3.512
  723PW      WP 2163   0.513   4.408   3.576
  723PW      WM 2164   0.427   4.427   3.377
  724PW       W 2165   4.156   0.705   3.614
  724PW      WP 2166   4.294   0.704   3.591
  724PW      WM 2167   4.162   0.844   3.603
  725PW       W 2168   0.080   3.380   0.916
  725PW      WP 2169   0.210   3.348   0.955
  725PW      WM 2170   0.008   3.301   1.007
  726PW       W 2171   4.035   3.152   0.421
  726PW      WP 2172   3.902   3.130   0.460
  726PW      WM 2173   3.962   3.045   0.365
  727PW       W 2174   1.867   3.846   2.984
  727PW      WP 2175   1.942   3.748   3.051
  727PW      WM 2176   1.842   3.803   2.854
  728PW       W 2177   2.426   3.024   0.124
  728PW      WP 2178   2.370   3.151   0.142
  728PW      WM 2179   2.499   2.947   0.216
  729PW       W 2180   0.357   1.189   2.631
  729PW      WP 2181   0.282   1.252   2.531
  729PW      WM 2182   0.418   1.129   2.742
  730PW       W 2183   1.343   4.502   0.513
  730PW      WP 2184   1.220   4.519   0.578
  730PW      WM 2185   1.335   4.401   0.416
  731PW       W 2186   1.005   2.293   3.631
  731PW      WP 2187   1.032   2.251   3.500
  731PW      WM 2188   0.987   2.157   3.658
  732PW       W 2189   1.978   2.452   4.359
  732PW      WP 2190   1.995   2.327   4.298
  732PW      WM 2191   1.948   2.582   4.316
  733PW       W 2192   0.902   3.559   2.949
  733PW      WP 2193   1.009   3.522   3.032
  733PW      WM 2194   0.869   3.544   2.814
  734PW       W 2195   0.667   0.680   4.258
  734PW      WP 2196   0.656   0.809   4.205
  734PW      WM 2197   0.637   0.557   4.319
  735PW       W 2198   2.388   3.053   1.761
  735PW      WP 2199   2.455   3.080   1.641
  735PW      WM 2200   2.482   2.992   1.845
  736PW       W 2201   3.430   4.628   2.528
  736PW      WP 2202   3.485   4.748   2.575
  736PW      WM 2203   3.396   4.621   2.664
  737PW       W 2204   2.531   1.830   4.167
  737PW      WP 2205   2.458   1.930   4.232
  737PW      WM 2206   2.494   1.699   4.136
  738PW       W 2207   4.171   4.050   2.175
  738PW      WP 2208   4.231   4.064   2.301
  738PW      WM 2209   4.254   3.948   2.125
  739PW       W 2210   1.416   2.293   2.973
  739PW      WP 2211   1.368   2.172   2.921
  739PW      WM 2212   1.322   2.340   2.880
  740PW       W 2213   2.136   0.494   4.752
  740PW      WP 2214   2.094   0.591   4.844
  740PW      WM 2215   2.117   0.476   4.890
  741PW       W 2216   3.985   4.192   1.453
  741PW      WP 2217   3.927   4.206   1.580
  741PW      WM 2218   3.926   4.127   1.344
  742PW       W 2219   4.407   0.699   4.347
  742PW      WP 2220   4.330   0.612   4.269
  742PW      WM 2221   4.533   0.689   4.287
  743PW       W 2222   2.629   3.324   3.176
  743PW      WP 2223   2.728   3.315   3.273
  743PW      WM 2224   2.695   3.212   3.126
  744PW       W 2225   3.298   2.374   1.881
  744PW      WP 2226   3.300   2.404   1.744
  744PW      WM 2227   3.294   2.514   1.885
  745PW       W 2228   3.716   2.107   4.303
  745PW      WP 2229   3.734   2.241   4.265
  745PW      WM 2230   3.775   2.139   4.180
  746PW       W 2231   3.610   4.728   3.844
  746PW      WP 2232   3.701   4.695   3.945
  746PW      WM 2233   3.505   4.635   3.843
  747PW       W 2234   0.182   3.637   0.375
  747PW      WP 2235   0.209   3.725   0.480
  747PW      WM 2236   0.256   3.604   0.260
  748PW       W 2237   3.711   3.824   0.656
  748PW      WP 2238   3.697   3.792   0.791
  748PW      WM 2239   3.593   3.886   0.612
  749PW       W 2240   0.376   1.643   4.017
  749PW      WP 2241   0.489   1.605   3.944
  749PW      WM 2242   0.269   1.679   4.101
  750PW       W 2243   0.940   3.265   1.928
  750PW      WP 2244   1.069   3.249   1.876
  750PW      WM 2245   0.934   3.177   2.037
  751PW       W 2246   2.233   0.161   4.366
  751PW      WP 2247   2.310   0.165   4.484
  751PW      WM 2248   2.338   0.254   4.360
  752PW       W 2249   2.540   3.172   0.879
  752PW      WP 2250   2.588   3.302   0.895
  752PW      WM 2251   2.490   3.160   0.749
  753PW       W 2252   1.670   2.979   2.596
  753PW      WP 2253   1.655   3.084   2.687
  753PW      WM 2254   1.666   2.897   2.709
  754PW       W 2255   0.005   1.607   2.818
  754PW      WP 2256   0.063   1.536   2.712
  754PW      WM 2257   0.003   1.468   2.835
  755PW       W 2258   4.768   0.163   2.593
  755PW      WP 2259   4.902   0.205   2.587
  755PW      WM 2260   4.642   0.165   2.653
  756PW       W 2261   3.795   3.706   3.801
  756PW      WP 2262   3.681   3.629   3.823
  756PW      WM 2263   3.801   3.677   3.665
  757PW       W 2264   4.694   0.685   0.895
  757PW      WP 2265   4.651   0.713   1.025
  757PW      WM 2266   4.651   0.619   0.779
  758PW       W 2267   4.059   1.843   2.058
  758PW      WP 2268   4.153   1.830   1.956
  758PW      WM 2269   4.040   1.752   2.163
  759PW       W 2270   0.990   3.215   3.953
  759PW      WP 2271   1.123   3.250   3.929
  759PW      WM 2272   0.970   3.330   3.875
  760PW       W 2273   4.035   2.099   3.841
  760PW      WP 2274   4.137   2.004   3.835
  760PW      WM 2275   4.067   2.235   3.839
  761PW       W 2276   0.204   0.692   1.234
  761PW      WP 2277   0.263   0.640   1.118
  761PW      WM 2278   0.098   0.604   1.259
  762PW       W 2279   3.095   3.954   0.147
  762PW      WP 2280   3.017   3.840   0.170
  762PW      WM 2281   3.157   3.850   0.217
  763PW       W 2282   2.614   0.035   2.235
  763PW      WP 2283   2.719   0.054   2.325
  763PW      WM 2284   2.730   0.113   2.226
  764PW       W 2285   1.155   2.011   0.320
  764PW      WP 2286   1.228   2.013   0.201
  764PW      WM 2287   1.251   2.101   0.369
  765PW       W 2288   3.716   3.811   1.144
  765PW      WP 2289   3.833   3.862   1.201
  765PW      WM 2290   3.797   3.702   1.111
  766PW       W 2291   1.090   3.578   1.602
  766PW      WP 2292   1.120   3.514   1.482
  766PW      WM 2293   0.994   3.669   1.646
  767PW       W 2294   4.216   2.034   1.169
  767PW      WP 2295   4.229   2.018   1.308
  767PW      WM 2296   4.083   2.029   1.125
  768PW       W 2297   1.760   1.960   2.332
  768PW      WP 2298   1.897   1.978   2.355
  768PW      WM 2299   1.722   2.075   2.402
  769PW       W 2300   2.946   1.753   3.429
  769PW      WP 2301   2.987   1.635   3.365
  769PW      WM 2302   2.875   1.763   3.549
  770PW       W 2303   1.816   0.294   3.753
  770PW      WP 2304   1.800   0.305   3.615
  770PW      WM 2305   1.803   0.404   3.838
  771PW       W 2306   4.802   4.643   1.611
  771PW      WP 2307   4.845   4.776   1.621
  771PW      WM 2308   4.702   4.612   1.518
  772PW       W 2309   0.155   2.992   3.603
  772PW      WP 2310   0.094   2.871   3.638
  772PW      WM 2311   0.210   2.956   3.479
  773PW       W 2312   2.269   3.075   1.297
  773PW      WP 2313   2.352   2.962   1.302
  773PW      WM 2314   2.202   3.150   1.395
  774PW       W 2315   3.735   2.896   1.060
  774PW      WP 2316   3.815   2.920   1.172
  774PW      WM 2317   3.617   2.971   1.054
  775PW       W 2318   0.308   4.730   1.218
  775PW      WP 2319   0.244   4.628   1.146
  775PW      WM 2320   0.306   4.869   1.204
  776PW       W 2321   0.281   0.631   2.135
  776PW      WP 2322   0.357   0.609   2.251
  776PW      WM 2323   0.360   0.744   2.155
  777PW       W 2324   2.575   0.950   1.249
  777PW      WP 2325   2.696   1.014   1.281
  777PW      WM 2326   2.572   1.084   1.206
  778PW       W 2327   0.147   3.477   3.785
  778PW      WP 2328   0.060   3.466   3.676
  778PW      WM 2329   0.063   3.499   3.894
  779PW       W 2330   2.392   0.300   1.857
  779PW      WP 2331   2.256   0.270   1.843
  779PW      WM 2332   2.423   0.424   1.799
  780PW       W 2333   1.986   1.548   1.350
  780PW      WP 2334   2.027   1.652   1.266
  780PW      WM 2335   1.969   1.412   1.323
  781PW       W 2336   0.147   0.642   4.302
  781PW      WP 2337   0.079   0.590   4.191
  781PW      WM 2338   0.089   0.704   4.190
  782PW       W 2339   3.567   0.722   2.058
  782PW      WP 2340   3.579   0.591   2.106
  782PW      WM 2341   3.443   0.787   2.049
  783PW       W 2342   0.381   4.305   1.510
  783PW      WP 2343   0.519   4.310   1.532
  783PW      WM 2344   0.519   4.320   1.530
  784PW       W 2345   4.620   2.539   2.881
  784PW      WP 2346   4.631   2.549   2.742
  784PW      WM 2347   4.717   2.622   2.823
  785PW       W 2348   1.312   3.654   2.549
  785PW      WP 2349   1.305   3.522   2.596
  785PW      WM 2350   1.301   3.675   2.687
  786PW       W 2351   4.589   1.508   3.335
  786PW      WP 2352   4.582   1.459   3.466
  786PW      WM 2353   4.498   1.410   3.296
  787PW       W 2354   3.356   3.819   1.513
  787PW      WP 2355   3.393   3.853   1.382
  787PW      WM 2356   3.402   3.855   1.640
  788PW       W 2357   4.162   2.234   1.675
  788PW      WP 2358   4.264   2.230   1.770
  788PW      WM 2359   4.122   2.348   1.747
  789PW       W 2360   4.333   4.306   1.012
  789PW      WP 2361   4.333   4.420   1.092
  789PW      WM 2362   4.322   4.265   0.878
  790PW       W 2363   4.108   2.519   4.335
  790PW      WP 2364   4.176   2.620   4.266
  790PW      WM 2365   4.220   2.446   4.292
  791PW       W 2366   2.433   0.474   1.308
  791PW      WP 2367   2.368   0.374   1.234
  791PW      WM 2368   2.340   0.499   1.410
  792PW       W 2369   3.329   2.791   2.827
  792PW      WP 2370   3.387   2.907   2.879
  792PW      WM 2371   3.457   2.745   2.796
  793PW       W 2372   4.750   4.076   4.216
  793PW      WP 2373   4.704   4.051   4.086
  793PW      WM 2374   4.700   3.946   4.228
  794PW       W 2375   0.747   2.926   3.560
  794PW      WP 2376   0.849   2.905   3.467
  794PW      WM 2377   0.843   3.028   3.554
  795PW       W 2378   0.726   4.173   1.048
  795PW      WP 2379   0.823   4.241   1.123
  795PW      WM 2380   0.787   4.293   1.087
  796PW       W 2381   0.166   2.193   4.207
  796PW      WP 2382   0.037   2.235   4.243
  796PW      WM 2383   0.200   2.296   4.118
  797PW       W 2384   1.353   3.557   2.068
  797PW      WP 2385   1.485   3.596   2.097
  797PW      WM 2386   1.371   3.696   2.068
  798PW       W 2387   0.431   0.596   3.768
  798PW      WP 2388   0.318   0.605   3.849
  798PW      WM 2389   0.542   0.511   3.759
  799PW       W 2390   2.516   4.321   1.555
  799PW      WP 2391   2.617   4.312   1.651
  799PW      WM 2392   2.441   4.268   1.450
  800PW       W 2393   3.094   0.930   3.669
  800PW      WP 2394   3.006   0.848   3.741
  800PW      WM 2395   3.201   0.906   3.582
  801PW       W 2396   2.892   1.160   1.570
  801PW      WP 2397   3.024   1.153   1.617
  801PW      WM 2398   2.756   1.174   1.539
  802PW       W 2399   2.592   0.856   1.785
  802PW      WP 2400   2.571   0.975   1.715
  802PW      WM 2401   2.522   0.893   1.901
  803PW       W 2402   0.598   2.689   1.307
  803PW      WP 2403   0.539   2.645   1.427
  803PW      WM 2404   0.501   2.721   1.212
  804PW       W 2405   4.342   3.574   2.207
  804PW      WP 2406   4.307   3.701   2.254
  804PW      WM 2407   4.421   3.637   2.111
  805PW       W 2408   3.697   1.598   1.772
  805PW      WP 2409   3.565   1.563   1.803
  805PW      WM 2410   3.704   1.558   1.638
  806PW       W 2411   2.046   1.101   1.090
  806PW      WP 2412   2.120   1.136   0.976
  806PW      WM 2413   1.961   0.997   1.130
  807PW       W 2414   2.101   2.886   2.891
  807PW      WP 2415   2.105   2.995   2.804
  807PW      WM 2416   2.118   2.941   3.019
  808PW       W 2417   3.496   2.636   3.388
  808PW      WP 2418   3.368   2.678   3.348
  808PW      WM 2419   3.487   2.757   3.459
  809PW       W 2420   2.489   2.201   1.920
  809PW      WP 2421   2.488   2.199   1.780
  809PW      WM 2422   2.554   2.146   1.809
  810PW       W 2423   2.346   2.541   0.510
  810PW      WP 2424   2.441   2.441   0.488
  810PW      WM 2425   2.257   2.451   0.569
  811PW       W 2426   1.575   3.809   0.055
  811PW      WP 2427   1.633   3.736  -0.049
  811PW      WM 2428   1.442   3.801   0.013
  812PW       W 2429   0.379   2.845   3.198
  812PW      WP 2430   0.275   2.869   3.289
  812PW      WM 2431   0.517   2.839   3.180
  813PW       W 2432   3.853   1.519   3.683
  813PW      WP 2433   3.874   1.395   3.622
  813PW      WM 2434   3.823   1.632   3.605
  814PW       W 2435   0.014   0.069   3.876
  814PW      WP 2436  -0.064   0.122   3.981
  814PW      WM 2437   0.057   0.195   3.834
  815PW       W 2438   2.478   0.939   2.810
  815PW      WP 2439   2.361   1.015   2.798
  815PW      WM 2440   2.591   1.022   2.814
  816PW       W 2441   3.127   0.906   1.959
  816PW      WP 2442   3.192   0.784   1.937
  816PW      WM 2443   3.131   0.993   1.850
  817PW       W 2444   3.124   2.868   1.419
  817PW      WP 2445   3.212   2.768   1.377
  817PW      WM 2446   3.025   2.963   1.391
  818PW       W 2447   3.447   4.539   4.810
  818PW      WP 2448   3.339   4.567   4.895
  818PW      WM 2449   3.370   4.603   4.713
  819PW       W 2450   0.165   3.905   4.747
  819PW      WP 2451   0.145   4.043   4.758
  819PW      WM 2452   0.193   3.898   4.609
  820PW       W 2453   3.751   2.271   2.116
  820PW      WP 2454   3.890   2.273   2.100
  820PW      WM 2455   3.868   2.318   2.176
  821PW       W 2456   2.892   0.580   1.495
  821PW      WP 2457   2.769   0.542   1.548
  821PW      WM 2458   2.857   0.675   1.399
  822PW       W 2459   1.672   3.281   4.699
  822PW      WP 2460   1.612   3.170   4.639
  822PW      WM 2461   1.775   3.219   4.627
  823PW       W 2462   4.659   0.710   3.929
  823PW      WP 2463   4.649   0.718   4.068
  823PW      WM 2464   4.744   0.622   3.997
  824PW       W 2465   1.040   4.753   4.455
  824PW      WP 2466   1.152   4.733   4.538
  824PW      WM 2467   1.091   4.859   4.531
  825PW       W 2468   2.450   2.919   4.010
  825PW      WP 2469   2.389   3.006   4.101
  825PW      WM 2470   2.507   2.952   3.886
  826PW       W 2471   3.246   0.906   3.228
  826PW      WP 2472   3.144   0.923   3.323
  826PW      WM 2473   3.264   1.042   3.255
  827PW       W 2474   3.374   4.383   2.052
  827PW      WP 2475   3.428   4.354   2.177
  827PW      WM 2476   3.342   4.515   2.015
  828PW       W 2477   1.392   0.934   0.478
  828PW      WP 2478   1.304   0.841   0.534
  828PW      WM 2479   1.517   0.968   0.530
  829PW       W 2480   4.180   3.608   1.303
  829PW      WP 2481   4.164   3.630   1.440
  829PW      WM 2482   4.315   3.570   1.310
  830PW       W 2483   3.520   1.234   0.490
  830PW      WP 2484   3.538   1.334   0.586
  830PW      WM 2485   3.421   1.187   0.577
  831PW       W 2486   2.730   2.231   3.675
  831PW      WP 2487   2.852   2.196   3.733
  831PW      WM 2488   2.690   2.264   3.545
  832PW       W 2489   4.304   0.818   2.789
  832PW      WP 2490   4.266   0.952   2.769
  832PW      WM 2491   4.217   0.777   2.891
  833PW       W 2492   1.472   4.651   2.158
  833PW      WP 2493   1.433   4.517   2.146
  833PW      WM 2494   1.363   4.617   2.076
  834PW       W 2495   2.015   2.718   2.322
  834PW      WP 2496   1.996   2.610   2.409
  834PW      WM 2497   2.136   2.760   2.267
  835PW       W 2498   1.062   1.643   0.023
  835PW      WP 2499   1.005   1.685  -0.098
  835PW      WM 2500   0.941   1.645  -0.048
  836PW       W 2501   2.799   1.347   4.640
  836PW      WP 2502   2.710   1.323   4.745
  836PW      WM 2503   2.792   1.425   4.524
  837PW       W 2504   0.439   0.200   2.653
  837PW      WP 2505   0.558   0.129   2.635
  837PW      WM 2506   0.310   0.205   2.600
  838PW       W 2507   4.459   3.403   2.781
  838PW      WP 2508   4.542   3.516   2.786
  838PW      WM 2509   4.411   3.317   2.881
  839PW       W 2510   3.858   2.279   3.406
  839PW      WP 2511   3.862   2.183   3.304
  839PW      WM 2512   3.729   2.290   3.352
  840PW       W 2513   0.101   0.027   0.607
  840PW      WP 2514  -0.022   0.059   0.666
  840PW      WM 2515   0.178  -0.060   0.529
  841PW       W 2516   4.370   2.939   0.833
  841PW      WP 2517   4.284   2.838   0.786
  841PW      WM 2518   4.409   3.072   0.814
  842PW       W 2519   1.820   3.380   3.442
  842PW      WP 2520   1.706   3.394   3.522
  842PW      WM 2521   1.700   3.443   3.408
  843PW       W 2522   4.650   2.817   3.288
  843PW      WP 2523   4.512   2.821   3.268
  843PW      WM 2524   4.724   2.791   3.172
  844PW       W 2525   3.260   2.136   4.531
  844PW      WP 2526   3.152   2.057   4.487
  844PW      WM 2527   3.218   2.168   4.661
  845PW       W 2528   2.666   4.725   4.655
  845PW      WP 2529   2.743   4.692   4.543
  845PW      WM 2530   2.553   4.649   4.690
  846PW       W 2531   3.141   0.178   0.637
  846PW      WP 2532   3.277   0.183   0.606
  846PW      WM 2533   3.150   0.314   0.606
  847PW       W 2534   4.684   3.612   1.509
  847PW      WP 2535   4.572   3.683   1.553
  847PW      WM 2536   4.737   3.648   1.384
  848PW       W 2537   1.499   0.246   1.921
  848PW      WP 2538   1.399   0.325   1.978
  848PW      WM 2539   1.620   0.174   1.911
  849PW       W 2540   2.629   3.440   4.259
  849PW      WP 2541   2.608   3.526   4.150
  849PW      WM 2542   2.682   3.324   4.202
  850PW       W 2543   0.720   4.229   3.827
  850PW      WP 2544   0.658   4.193   3.947
  850PW      WM 2545   0.670   4.276   3.705
  851PW       W 2546   2.109   3.200   3.849
  851PW      WP 2547   2.088   3.063   3.866
  851PW      WM 2548   2.199   3.217   3.743
  852PW       W 2549   1.834   3.922   2.509
  852PW      WP 2550   1.804   3.867   2.634
  852PW      WM 2551   1.888   4.007   2.412
  853PW       W 2552   1.982   1.285   3.897
  853PW      WP 2553   2.067   1.192   3.956
  853PW      WM 2554   2.031   1.349   3.782
  854PW       W 2555   2.258   4.715   0.562
  854PW      WP 2556   2.369   4.769   0.496
  854PW      WM 2557   2.336   4.614   0.620
  855PW       W 2558   3.756   1.207   1.136
  855PW      WP 2559   3.734   1.130   1.251
  855PW      WM 2560   3.768   1.200   0.997
  856PW       W 2561   0.241   0.283   0.963
  856PW      WP 2562   0.316   0.206   0.874
  856PW      WM 2563   0.325   0.382   1.016
  857PW       W 2564   0.843   0.265   4.034
  857PW      WP 2565   0.717   0.230   3.984
  857PW      WM 2566   0.884   0.222   4.160
  858PW       W 2567   1.861   3.322   4.240
  858PW      WP 2568   1.789   3.374   4.131
  858PW      WM 2569   1.907   3.316   4.108
  859PW       W 2570   1.448   4.213   0.909
  859PW      WP 2571   1.560   4.282   0.957
  859PW      WM 2572   1.403   4.096   0.846
  860PW       W 2573   0.110   0.925   0.291
  860PW      WP 2574   0.045   1.048   0.277
  860PW      WM 2575   0.188   0.920   0.407
  861PW       W 2576   1.941   4.310   0.886
  861PW      WP 2577   2.035   4.258   0.975
  861PW      WM 2578   1.807   4.311   0.924
  862PW       W 2579   3.494   0.272   2.737
  862PW      WP 2580   3.370   0.219   2.773
  862PW      WM 2581   3.489   0.169   2.642
  863PW       W 2582   2.041   1.651   0.703
  863PW      WP 2583   2.041   1.635   0.842
  863PW      WM 2584   2.095   1.648   0.573
  864PW       W 2585   0.276   1.534   2.316
  864PW      WP 2586   0.411   1.571   2.318
  864PW      WM 2587   0.218   1.425   2.382
  865PW       W 2588   2.233   2.306   2.917
  865PW      WP 2589   2.131   2.346   3.004
  865PW      WM 2590   2.256   2.192   2.839
  866PW       W 2591   1.956   0.323   0.462
  866PW      WP 2592   1.917   0.412   0.563
  866PW      WM 2593   1.916   0.198   0.510
  867PW       W 2594   2.931   4.659   3.331
  867PW      WP 2595   3.059   4.604   3.339
  867PW      WM 2596   3.002   4.647   3.210
  868PW       W 2597   3.854   2.903   3.049
  868PW      WP 2598   3.856   2.764   3.064
  868PW      WM 2599   3.739   2.921   3.128
  869PW       W 2600   1.350   3.095   1.811
  869PW      WP 2601   1.390   3.023   1.698
  869PW      WM 2602   1.280   3.202   1.755
  870PW       W 2603   3.548   4.013   3.142
  870PW      WP 2604   3.575   3.915   3.046
  870PW      WM 2605   3.454   3.999   3.244
  871PW       W 2606   2.392   0.737   2.204
  871PW      WP 2607   2.466   0.755   2.086
  871PW      WM 2608   2.507   0.696   2.273
  872PW       W 2609   0.431   4.107   2.223
  872PW      WP 2610   0.489   4.159   2.106
  872PW      WM 2611   0.390   4.010   2.132
  873PW       W 2612   4.233   1.965   4.338
  873PW      WP 2613   4.140   2.065   4.368
  873PW      WM 2614   4.131   1.903   4.265
  874PW       W 2615   0.525   2.278   4.561
  874PW      WP 2616   0.406   2.343   4.593
  874PW      WM 2617   0.605   2.316   4.670
  875PW       W 2618   0.850   3.627   4.367
  875PW      WP 2619   0.981   3.656   4.327
  875PW      WM 2620   0.939   3.606   4.261
  876PW       W 2621   1.064   0.745   3.943
  876PW      WP 2622   1.149   0.686   4.038
  876PW      WM 2623   1.037   0.857   4.022
  877PW       W 2624   1.714   3.219   3.022
  877PW      WP 2625   1.710   3.192   3.160
  877PW      WM 2626   1.681   3.175   2.893
  878PW       W 2627   1.358   4.154   2.300
  878PW      WP 2628   1.420   4.065   2.389
  878PW      WM 2629   1.383   4.291   2.289
  879PW       W 2630   3.315   0.624   0.721
  879PW      WP 2631   3.248   0.511   0.673
  879PW      WM 2632   3.258   0.635   0.849
  880PW       W 2633   3.232   4.471   2.936
  880PW      WP 2634   3.298   4.551   2.841
  880PW      WM 2635   3.220   4.340   2.983
  881PW       W 2636   1.718   4.258   1.356
  881PW      WP 2637   1.821   4.348   1.386
  881PW      WM 2638   1.653   4.198   1.465
  882PW       W 2639   1.300   1.456   0.827
  882PW      WP 2640   1.213   1.558   0.788
  882PW      WM 2641   1.403   1.394   0.756
  883PW       W 2642   1.638   1.519   3.025
  883PW      WP 2643   1.640   1.406   3.107
  883PW      WM 2644   1.552   1.613   2.967
  884PW       W 2645   4.330   0.699   1.644
  884PW      WP 2646   4.372   0.567   1.665
  884PW      WM 2647   4.224   0.739   1.561
  885PW       W 2648   1.007   1.066   3.619
  885PW      WP 2649   1.080   1.168   3.556
  885PW      WM 2650   1.134   1.068   3.678
  886PW       W 2651   2.876   4.025   0.592
  886PW      WP 2652   3.005   4.063   0.632
  886PW      WM 2653   2.763   4.108   0.586
  887PW       W 2654   4.344   0.283   3.872
  887PW      WP 2655   4.370   0.277   4.009
  887PW      WM 2656   4.396   0.175   3.799
  888PW       W 2657   0.524   0.675   2.539
  888PW      WP 2658   0.426   0.769   2.572
  888PW      WM 2659   0.452   0.642   2.424
  889PW       W 2660   1.874   4.715   1.157
  889PW      WP 2661   1.924   4.844   1.174
  889PW      WM 2662   1.834   4.716   1.291
  890PW       W 2663   0.323   1.040   3.960
  890PW      WP 2664   0.435   1.111   4.004
  890PW      WM 2665   0.379   0.942   4.043
  891PW       W 2666   4.345   3.687   3.144
  891PW      WP 2667   4.276   3.567   3.128
  891PW      WM 2668   4.221   3.626   3.164
  892PW       W 2669   4.578   2.537   2.392
  892PW      WP 2670   4.496   2.649   2.410
  892PW      WM 2671   4.453   2.511   2.334
  893PW       W 2672   0.555   1.781   4.633
  893PW      WP 2673   0.515   1.653   4.670
  893PW      WM 2674   0.643   1.809   4.527
  894PW       W 2675   1.344   1.457   1.330
  894PW      WP 2676   1.414   1.397   1.225
  894PW      WM 2677   1.247   1.540   1.272
  895PW       W 2678   0.905   2.716   0.562
  895PW      WP 2679   1.016   2.653   0.621
  895PW      WM 2680   0.906   2.825   0.650
  896PW       W 2681   4.151   1.747   2.763
  896PW      WP 2682   4.132   1.880   2.722
  896PW      WM 2683   4.033   1.730   2.837
  897PW       W 2684   3.648   1.060   3.600
  897PW      WP 2685   3.680   1.030   3.467
  897PW      WM 2686   3.725   1.159   3.663
  898PW       W 2687   2.885   2.455   2.804
  898PW      WP 2688   2.839   2.451   2.936
  898PW      WM 2689   2.881   2.594   2.784
  899PW       W 2690   2.979   0.141   2.545
  899PW      WP 2691   3.054   0.238   2.478
  899PW      WM 2692   2.908   0.069   2.447
  900PW       W 2693   3.287   1.103   0.915
  900PW      WP 2694   3.361   1.047   0.810
  900PW      WM 2695   3.266   1.026   1.030
  901PW       W 2696   3.440   3.270   1.468
  901PW      WP 2697   3.567   3.227   1.427
  901PW      WM 2698   3.394   3.369   1.380
  902PW       W 2699   3.273   4.402   3.977
  902PW      WP 2700   3.407   4.440   3.991
  902PW      WM 2701   3.165   4.323   3.937
  903PW       W 2702   1.650   2.383   1.699
  903PW      WP 2703   1.779   2.381   1.645
  903PW      WM 2704   1.519   2.345   1.730
  904PW       W 2705   3.387   1.994   0.252
  904PW      WP 2706   3.459   1.901   0.329
  904PW      WM 2707   3.314   2.111   0.270
  905PW       W 2708   3.257   2.190   3.058
  905PW      WP 2709   3.233   2.195   3.196
  905PW      WM 2710   3.332   2.135   2.954
  906PW       W 2711   4.414   4.621   1.348
  906PW      WP 2712   4.529   4.599   1.425
  906PW      WM 2713   4.364   4.538   1.247
  907PW       W 2714   1.879   2.398   3.183
  907PW      WP 2715   1.785   2.485   3.126
  907PW      WM 2716   2.008   2.364   3.140
  908PW       W 2717   0.590   0.669   1.621
  908PW      WP 2718   0.578   0.601   1.499
  908PW      WM 2719   0.577   0.645   1.758
  909PW       W 2720   3.937   3.936   2.832
  909PW      WP 2721   3.949   3.965   2.969
  909PW      WM 2722   3.932   3.862   2.951
  910PW       W 2723   4.205   1.806   3.388
  910PW      WP 2724   4.336   1.850   3.367
  910PW      WM 2725   4.263   1.931   3.364
  911PW       W 2726   0.634   2.159   1.338
  911PW      WP 2727   0.600   2.088   1.453
  911PW      WM 2728   0.751   2.229   1.370
  912PW       W 2729   2.917   2.093   1.724
  912PW      WP 2730   2.952   2.170   1.612
  912PW      WM 2731   2.970   2.133   1.601
  913PW       W 2732   0.951   1.147   0.073
  913PW      WP 2733   1.051   1.074   0.136
  913PW      WM 2734   1.015   1.131  -0.051
  914PW       W 2735   3.244   3.564   1.091
  914PW      WP 2736   3.273   3.428   1.108
  914PW      WM 2737   3.219   3.701   1.078
  915PW       W 2738   0.625   2.063   2.136
  915PW      WP 2739   0.756   2.089   2.176
  915PW      WM 2740   0.506   2.020   2.198
  916PW       W 2741   0.339   3.032   4.757
  916PW      WP 2742   0.345   3.122   4.863
  916PW      WM 2743   0.332   2.893   4.775
  917PW       W 2744   0.388   3.223   2.591
  917PW      WP 2745   0.275   3.250   2.513
  917PW      WM 2746   0.348   3.089   2.597
  918PW       W 2747   3.498   3.263   3.134
  918PW      WP 2748   3.419   3.231   3.245
  918PW      WM 2749   3.521   3.312   3.005
  919PW       W 2750   2.729   3.421   2.175
  919PW      WP 2751   2.828   3.420   2.075
  919PW      WM 2752   2.619   3.411   2.089
  920PW       W 2753   3.708   0.726   4.559
  920PW      WP 2754   3.587   0.720   4.630
  920PW      WM 2755   3.837   0.738   4.507
  921PW       W 2756   0.002   2.832   0.715
  921PW      WP 2757   0.015   2.838   0.854
  921PW      WM 2758  -0.093   2.909   0.647
  922PW       W 2759   0.800   3.635   1.179
  922PW      WP 2760   0.938   3.614   1.165
  922PW      WM 2761   0.730   3.586   1.067
  923PW       W 2762   3.591   0.522   3.216
  923PW      WP 2763   3.591   0.609   3.106
  923PW      WM 2764   3.694   0.607   3.174
  924PW       W 2765   2.043   1.691   3.304
  924PW      WP 2766   2.122   1.773   3.222
  924PW      WM 2767   1.942   1.632   3.380
  925PW       W 2768   2.465   4.660   3.107
  925PW      WP 2769   2.515   4.540   3.157
  925PW      WM 2770   2.476   4.645   2.968
  926PW       W 2771   1.197   4.317   4.114
  926PW      WP 2772   1.134   4.200   4.069
  926PW      WM 2773   1.132   4.420   4.045
  927PW       W 2774   4.154   4.418   0.081
  927PW      WP 2775   4.179   4.478   0.205
  927PW      WM 2776   4.287   4.454   0.060
  928PW       W 2777   1.989   2.130   1.923
  928PW      WP 2778   2.017   2.163   2.056
  928PW      WM 2779   2.047   2.061   1.815
  929PW       W 2780   2.750   4.453   1.967
  929PW      WP 2781   2.616   4.465   2.006
  929PW      WM 2782   2.731   4.344   1.881
  930PW       W 2783   2.318   0.076   0.130
  930PW      WP 2784   2.285   0.198   0.071
  930PW      WM 2785   2.181   0.059   0.154
  931PW       W 2786   3.959   1.230   0.702
  931PW      WP 2787   3.845   1.207   0.781
  931PW      WM 2788   3.939   1.092   0.693
  932PW       W 2789   3.688   4.185   0.270
  932PW      WP 2790   3.660   4.120   0.391
  932PW      WM 2791   3.566   4.235   0.317
  933PW       W 2792   4.345   4.315   1.822
  933PW      WP 2793   4.283   4.339   1.945
  933PW      WM 2794   4.429   4.399   1.749
  934PW       W 2795   3.832   4.674   1.381
  934PW      WP 2796   3.794   4.795   1.322
  934PW      WM 2797   3.827   4.594   1.266
  935PW       W 2798   2.642   0.813   4.438
  935PW      WP 2799   2.711   0.901   4.354
  935PW      WM 2800   2.634   0.748   4.314
  936PW       W 2801   1.540   1.034   2.459
  936PW      WP 2802   1.475   1.108   2.359
  936PW      WM 2803   1.409   1.078   2.478
  937PW       W 2804   0.076   1.624   4.777
  937PW      WP 2805   0.037   1.737   4.849
  937PW      WM 2806   0.209   1.646   4.814
  938PW       W 2807   0.175   4.018   0.861
  938PW      WP 2808   0.288   3.974   0.791
  938PW      WM 2809   0.166   4.157   0.858
  939PW       W 2810   1.562   3.477   1.499
  939PW      WP 2811   1.474   3.397   1.575
  939PW      WM 2812   1.464   3.567   1.542
  940PW       W 2813   0.365   2.974   1.650
  940PW      WP 2814   0.238   3.021   1.685
  940PW      WM 2815   0.446   3.088   1.661
  941PW       W 2816   2.346   1.867   2.964
  941PW      WP 2817   2.378   1.986   2.897
  941PW      WM 2818   2.222   1.825   3.014
  942PW       W 2819   3.330   1.738   2.882
  942PW      WP 2820   3.304   1.865   2.828
  942PW      WM 2821   3.285   1.677   2.764
  943PW       W 2822   2.776   1.842   1.191
  943PW      WP 2823   2.859   1.924   1.268
  943PW      WM 2824   2.750   1.806   1.324
  944PW       W 2825   3.704   0.651   0.968
  944PW      WP 2826   3.755   0.731   1.071
  944PW      WM 2827   3.699   0.511   0.979
  945PW       W 2828   0.522   2.519   1.970
  945PW      WP 2829   0.425   2.532   1.870
  945PW      WM 2830   0.437   2.410   1.948
  946BUF    NA+ 2831   1.512   4.803   3.349
  947BUF    NA+ 2832   1.551   2.779   0.719
  948BUF    NA+ 2833   2.116   4.233   2.782
  949BUF    NA+ 2834   1.968   0.297   1.422
  950BUF    NA+ 2835   1.473   1.608   2.161
  951BUF    NA+ 2836   2.272   1.863   1.096
  952BUF    NA+ 2837   2.621   3.647   0.902
  953BUF    NA+ 2838   0.609   4.514   0.334
  954BUF    NA+ 2839   0.927   2.403   2.327
  955BUF    NA+ 2840   0.079   3.395   1.952
  956ION    NA+ 2841   1.035   2.390   1.510
  957ION    NA+ 2842   0.223   2.767   2.676
  958ION    NA+ 2843   1.498   3.915   1.745
  959ION    CL- 2844   0.246   2.487   1.556
  960ION    CL- 2845   4.796   4.417   3.765
  961ION    CL- 2846   0.959   3.086   1.403
   4.81368   4.81368   4.81368
