# Supplementary material for: Scalable Constant pH Molecular Dynamics in GROMACS
Source: J Chem Theory Comput. 2022 Sep 21;18(10):6148–60. doi: 10.1021/acs.jctc.2c00516 (PMC9558312; doi:10.1021/acs.jctc.2c00516)
Supplement: Supplementary file 1 — ct2c00516_si_001.zip [file ct2c00516_si_001.zip › SI_constant_ph_gromacs/input_MARTINI/hewl/eq.gro]

Martini system from 2lzt.pdb in water
16554
    1LYS     BB    1   6.555   4.620   2.497
    1LYS    SC1    2   6.741   4.501   2.613
    1LYS    SC2    3   6.955   4.267   2.555
    2VAL     BB    4   6.662   4.984   2.523
    2VAL    SC1    5   6.857   5.016   2.554
    3PHE     BB    6   6.497   5.247   2.307
    3PHE    SC1    7   6.544   5.044   2.047
    3PHE    SC2    8   6.428   5.240   1.973
    3PHE    SC3    9   6.542   5.101   1.814
    4GLY     BB   10   6.643   5.588   2.235
    5ARG     BB   11   6.476   5.897   2.385
    5ARG    SC1   12   6.536   6.032   2.616
    5ARG    SC2   13   6.748   6.205   2.779
    6CYS     BB   14   6.311   5.952   2.045
    6CYS    SC1   15   6.448   6.045   1.872
    7GLU     BB   16   6.108   5.677   1.872
    7GLU    SC1   17   6.176   5.537   1.597
    8LEU     BB   18   6.086   5.557   2.238
    8LEU    SC1   19   5.953   5.328   2.247
    9ALA     BB   20   5.880   5.871   2.267
   10ALA     BB   21   5.661   5.810   1.958
   11ALA     BB   22   5.547   5.463   2.066
   12MET     BB   23   5.456   5.569   2.422
   12MET    SC1   24   5.622   5.569   2.635
   13LYS     BB   25   5.266   5.853   2.261
   13LYS    SC1   26   5.325   6.092   2.216
   13LYS    SC2   27   5.337   6.358   2.206
   14ARG     BB   28   5.125   5.576   2.034
   14ARG    SC1   29   5.015   5.528   1.805
   14ARG    SC2   30   5.030   5.553   1.481
   15HIS     BB   31   5.002   5.455   2.377
   15HIS    SC1   32   5.065   5.270   2.373
   15HIS    SC2   33   5.098   5.080   2.373
   15HIS    SC3   34   5.274   5.102   2.250
   16GLY     BB   35   4.780   5.754   2.458
   17LEU     BB   36   4.969   5.899   2.758
   17LEU    SC1   37   5.160   5.716   2.752
   18ASP     BB   38   5.044   6.244   2.615
   18ASP    SC1   39   4.910   6.374   2.442
   19ASN     BB   40   4.890   6.413   2.929
   19ASN    SC1   41   4.712   6.577   2.867
   20TYR     BB   42   4.704   6.115   3.080
   20TYR    SC1   43   4.618   5.838   3.186
   20TYR    SC2   44   4.513   5.877   2.974
   20TYR    SC3   45   4.334   5.716   3.168
   21ARG     BB   46   4.521   6.277   3.382
   21ARG    SC1   47   4.331   6.151   3.474
   21ARG    SC2   48   4.094   6.053   3.647
   22GLY     BB   49   4.699   6.607   3.344
   23TYR     BB   50   5.042   6.449   3.273
   23TYR    SC1   51   5.090   6.419   3.593
   23TYR    SC2   52   4.976   6.215   3.537
   23TYR    SC3   53   4.850   6.361   3.780
   24SER     BB   54   5.229   6.525   2.946
   24SER    SC1   55   5.291   6.709   2.929
   25LEU     BB   56   5.422   6.266   2.743
   25LEU    SC1   57   5.546   6.055   2.640
   26GLY     BB   58   5.731   6.467   2.840
   27ASN     BB   59   5.723   6.343   3.202
   27ASN    SC1   60   5.599   6.533   3.306
   28TRP     BB   61   5.696   5.967   3.137
   28TRP    SC1   62   5.440   5.910   3.153
   28TRP    SC2   63   5.266   6.041   3.181
   28TRP    SC3   64   5.326   5.696   3.232
   28TRP    SC4   65   5.106   5.867   3.265
   29VAL     BB   66   5.963   6.011   2.869
   29VAL    SC1   67   6.028   6.094   2.699
   30CYS     BB   68   6.217   6.087   3.140
   30CYS    SC1   69   6.388   6.248   3.191
   31ALA     BB   70   6.037   5.932   3.427
   32ALA     BB   71   6.148   5.590   3.278
   33LYS     BB   72   6.481   5.734   3.182
   33LYS    SC1   73   6.702   5.823   3.084
   33LYS    SC2   74   6.983   5.818   3.246
   34PHE     BB   75   6.508   5.757   3.556
   34PHE    SC1   76   6.524   6.084   3.656
   34PHE    SC2   77   6.741   5.986   3.627
   34PHE    SC3   78   6.721   6.220   3.674
   35GLU     BB   79   6.341   5.427   3.655
   35GLU    SC1   80   6.503   5.428   3.876
   36SER     BB   81   6.513   5.198   3.394
   36SER    SC1   82   6.601   5.032   3.444
   37ASN     BB   83   6.737   5.370   3.135
   37ASN    SC1   84   6.937   5.229   3.086
   38PHE     BB   85   6.474   5.319   2.875
   38PHE    SC1   86   6.310   5.600   2.777
   38PHE    SC2   87   6.211   5.391   2.711
   38PHE    SC3   88   6.071   5.581   2.758
   39ASN     BB   89   6.529   4.951   2.926
   39ASN    SC1   90   6.694   4.775   2.994
   40THR     BB   91   6.258   4.672   2.903
   40THR    SC1   92   6.065   4.679   2.875
   41GLN     BB   93   6.395   4.366   3.072
   41GLN    SC1   94   6.544   4.133   3.169
   42ALA     BB   95   6.415   4.590   3.383
   43THR     BB   96   6.514   4.359   3.663
   43THR    SC1   97   6.562   4.171   3.641
   44ASN     BB   98   6.542   4.423   4.031
   44ASN    SC1   99   6.654   4.593   4.176
   45ARG     BB  100   6.517   4.090   4.222
   45ARG    SC1  101   6.506   3.858   4.280
   45ARG    SC2  102   6.563   3.581   4.355
   46ASN     BB  103   6.477   4.245   4.572
   46ASN    SC1  104   6.417   4.486   4.599
   47THR     BB  105   6.514   3.962   4.830
   47THR    SC1  106   6.558   3.774   4.800
   48ASP     BB  107   6.212   4.084   5.031
   48ASP    SC1  108   6.116   4.312   5.092
   49GLY     BB  109   6.026   3.903   4.749
   50SER     BB  110   5.913   4.210   4.564
   50SER    SC1  111   5.978   4.385   4.621
   51THR     BB  112   6.009   4.163   4.196
   51THR    SC1  113   6.047   3.981   4.137
   52ASP     BB  114   6.026   4.517   4.052
   52ASP    SC1  115   6.095   4.678   4.236
   53TYR     BB  116   6.061   4.495   3.679
   53TYR    SC1  117   6.087   4.136   3.700
   53TYR    SC2  118   6.018   4.193   3.478
   53TYR    SC3  119   6.145   3.911   3.495
   54GLY     BB  120   6.007   4.662   3.336
   55ILE     BB  121   6.118   5.001   3.230
   55ILE    SC1  122   6.032   5.101   3.049
   56LEU     BB  123   5.889   5.139   3.505
   56LEU    SC1  124   5.633   5.069   3.502
   57GLN     BB  125   6.028   4.897   3.759
   57GLN    SC1  126   6.314   4.908   3.815
   58ILE     BB  127   5.693   4.880   3.955
   58ILE    SC1  128   5.695   5.084   4.042
   59ASN     BB  129   5.591   4.625   4.215
   59ASN    SC1  130   5.620   4.728   4.441
   60SER     BB  131   5.445   4.277   4.233
   60SER    SC1  132   5.517   4.119   4.145
   61ARG     BB  133   5.362   4.353   4.596
   61ARG    SC1  134   5.432   4.207   4.790
   61ARG    SC2  135   5.665   4.194   4.999
   62TRP     BB  136   5.030   4.477   4.478
   62TRP    SC1  137   4.982   4.687   4.625
   62TRP    SC2  138   4.810   4.819   4.664
   62TRP    SC3  139   5.161   4.866   4.661
   62TRP    SC4  140   4.938   5.029   4.708
   63TRP     BB  141   5.057   4.565   4.114
   63TRP    SC1  142   5.085   4.833   4.144
   63TRP    SC2  143   5.252   4.965   4.200
   63TRP    SC3  144   4.901   4.984   4.236
   63TRP    SC4  145   5.118   5.146   4.308
   64CYS     BB  146   5.108   4.242   3.913
   64CYS    SC1  147   5.146   4.361   3.708
   65ASN     BB  148   5.104   3.866   3.932
   65ASN    SC1  149   4.870   3.783   3.902
   66ASP     BB  150   5.408   3.655   4.022
   66ASP    SC1  151   5.648   3.596   4.084
   67GLY     BB  152   5.190   3.414   4.220
   68ARG     BB  153   5.480   3.373   4.474
   68ARG    SC1  154   5.664   3.200   4.458
   68ARG    SC2  155   5.900   3.113   4.236
   69THR     BB  156   5.519   3.724   4.631
   69THR    SC1  157   5.619   3.853   4.524
   70PRO     BB  158   5.340   3.769   4.961
   70PRO    SC1  159   5.380   3.660   5.111
   71GLY     BB  160   5.021   3.978   5.007
   72SER     BB  161   5.021   4.000   4.624
   72SER    SC1  162   5.105   3.893   4.484
   73ARG     BB  163   4.771   4.282   4.572
   73ARG    SC1  164   4.643   4.339   4.775
   73ARG    SC2  165   4.653   4.276   5.129
   74ASN     BB  166   4.743   4.168   4.206
   74ASN    SC1  167   4.555   4.010   4.255
   75LEU     BB  168   4.610   4.511   4.124
   75LEU    SC1  169   4.544   4.649   4.340
   76CYS     BB  170   4.659   4.568   3.752
   76CYS    SC1  171   4.765   4.780   3.789
   77ASN     BB  172   4.588   4.210   3.644
   77ASN    SC1  173   4.398   4.116   3.777
   78ILE     BB  174   4.881   4.064   3.440
   78ILE    SC1  175   4.965   4.210   3.303
   79PRO     BB  176   5.176   3.838   3.506
   79PRO    SC1  177   5.175   3.718   3.358
   80CYS     BB  178   5.512   3.993   3.594
   80CYS    SC1  179   5.679   3.929   3.754
   81SER     BB  180   5.652   3.847   3.267
   81SER    SC1  181   5.771   3.700   3.218
   82ALA     BB  182   5.407   4.047   3.047
   83LEU     BB  183   5.637   4.325   3.166
   83LEU    SC1  184   5.481   4.416   3.360
   84LEU     BB  185   5.944   4.171   2.997
   84LEU    SC1  186   6.112   3.976   2.935
   85SER     BB  187   5.824   4.255   2.652
   85SER    SC1  188   5.636   4.305   2.651
   86SER     BB  189   6.023   4.438   2.378
   86SER    SC1  190   6.137   4.321   2.272
   87ASP     BB  191   5.691   4.596   2.293
   87ASP    SC1  192   5.495   4.507   2.156
   88ILE     BB  193   5.595   4.834   2.573
   88ILE    SC1  194   5.656   5.068   2.633
   89THR     BB  195   5.240   4.690   2.603
   89THR    SC1  196   5.119   4.595   2.484
   90ALA     BB  197   5.232   4.557   2.958
   91SER     BB  198   5.421   4.865   3.103
   91SER    SC1  199   5.613   4.853   3.078
   92VAL     BB  200   5.166   5.059   2.896
   92VAL    SC1  201   5.237   5.228   2.815
   93ASN     BB  202   4.818   4.945   3.010
   93ASN    SC1  203   4.731   4.801   2.824
   94CYS     BB  204   4.963   4.911   3.359
   94CYS    SC1  205   5.001   4.674   3.356
   95ALA     BB  206   5.168   5.231   3.418
   96LYS     BB  207   4.854   5.442   3.335
   96LYS    SC1  208   4.865   5.448   3.091
   96LYS    SC2  209   4.743   5.400   2.828
   97LYS     BB  210   4.663   5.190   3.547
   97LYS    SC1  211   4.483   5.035   3.503
   97LYS    SC2  212   4.272   4.882   3.589
   98ILE     BB  213   4.865   5.315   3.843
   98ILE    SC1  214   5.078   5.331   3.875
   99VAL     BB  215   4.724   5.656   3.789
   99VAL    SC1  216   4.731   5.814   3.667
  100SER     BB  217   4.391   5.476   3.728
  100SER    SC1  218   4.279   5.500   3.570
  101ASP     BB  219   4.480   5.307   4.061
  101ASP    SC1  220   4.417   5.060   4.057
  102GLY     BB  221   4.407   5.624   4.252
  103ASN     BB  222   4.775   5.733   4.188
  103ASN    SC1  223   4.883   5.563   4.335
  104GLY     BB  224   4.938   6.062   4.169
  105MET     BB  225   5.265   6.056   3.974
  105MET    SC1  226   5.203   5.816   3.846
  106ASN     BB  227   5.422   5.982   4.318
  106ASN    SC1  228   5.374   6.159   4.488
  107ALA     BB  229   5.363   5.614   4.259
  108TRP     BB  230   5.722   5.653   4.114
  108TRP    SC1  231   5.729   5.553   3.868
  108TRP    SC2  232   5.864   5.592   3.698
  108TRP    SC3  233   5.522   5.509   3.726
  108TRP    SC4  234   5.698   5.557   3.514
  109VAL     BB  235   6.025   5.787   4.308
  109VAL    SC1  236   6.125   5.836   4.475
  110ALA     BB  237   6.215   5.821   3.981
  111TRP     BB  238   5.953   6.083   3.891
  111TRP    SC1  239   5.719   6.103   3.789
  111TRP    SC2  240   5.609   5.979   3.645
  111TRP    SC3  241   5.583   6.316   3.749
  111TRP    SC4  242   5.445   6.151   3.570
  112ARG     BB  243   5.918   6.291   4.206
  112ARG    SC1  244   5.759   6.416   4.322
  112ARG    SC2  245   5.643   6.594   4.630
  113ASN     BB  246   6.291   6.293   4.317
  113ASN    SC1  247   6.409   6.241   4.531
  114ARG     BB  248   6.399   6.448   3.986
  114ARG    SC1  249   6.535   6.625   3.985
  114ARG    SC2  250   6.846   6.660   3.875
  115CYS     BB  251   6.173   6.469   3.687
  115CYS    SC1  252   6.070   6.512   3.475
  116LYS     BB  253   5.935   6.643   3.925
  116LYS    SC1  254   6.028   6.774   4.113
  116LYS    SC2  255   6.070   7.032   4.175
  117GLY     BB  256   5.705   6.854   3.709
  118THR     BB  257   6.003   7.029   3.560
  118THR    SC1  258   6.183   7.027   3.634
  119ASP     BB  259   5.976   7.160   3.206
  119ASP    SC1  260   6.014   7.369   3.065
  120VAL     BB  261   6.011   6.802   3.098
  120VAL    SC1  262   6.177   6.695   3.068
  121GLN     BB  263   5.888   6.899   2.749
  121GLN    SC1  264   5.673   6.995   2.767
  122ALA     BB  265   6.257   6.875   2.647
  123TRP     BB  266   6.248   6.505   2.598
  123TRP    SC1  267   6.440   6.481   2.424
  123TRP    SC2  268   6.488   6.371   2.239
  123TRP    SC3  269   6.668   6.594   2.446
  123TRP    SC4  270   6.717   6.465   2.202
  124ILE     BB  271   5.982   6.517   2.319
  124ILE    SC1  272   5.806   6.353   2.284
  125ARG     BB  273   6.144   6.802   2.125
  125ARG    SC1  274   5.992   6.972   2.218
  125ARG    SC2  275   5.814   7.233   2.084
  126GLY     BB  276   6.362   6.654   1.859
  127CYS     BB  277   6.116   6.363   1.810
  127CYS    SC1  278   5.963   6.203   1.903
  128ARG     BB  279   5.919   6.337   1.482
  128ARG    SC1  280   5.915   6.328   1.261
  128ARG    SC2  281   6.188   6.342   1.070
  129LEU     BB  282   5.576   6.314   1.640
  129LEU    SC1  283   5.433   6.514   1.541
  130PW       W  284   5.161   0.043   0.663
  130PW      WP  285   5.227   0.150   0.601
  130PW      WM  286   5.226   0.059   0.786
  131PW       W  287   1.513   8.039   1.799
  131PW      WP  288   1.618   8.006   1.712
  131PW      WM  289   1.427   7.972   1.887
  132PW       W  290   2.706   8.392   0.367
  132PW      WP  291   2.629   8.466   0.277
  132PW      WM  292   2.715   8.325   0.490
  133PW       W  293   6.441   7.292   2.322
  133PW      WP  294   6.334   7.348   2.393
  133PW      WM  295   6.366   7.247   2.213
  134PW       W  296   6.806   0.354   2.064
  134PW      WP  297   6.716   0.300   1.971
  134PW      WM  298   6.908   0.327   2.155
  135PW       W  299   8.145   4.742   0.213
  135PW      WP  300   8.065   4.809   0.119
  135PW      WM  301   8.242   4.735   0.313
  136PW       W  302   1.190   6.979   8.112
  136PW      WP  303   1.108   7.084   8.069
  136PW      WM  304   1.188   6.878   8.209
  137PW       W  305   5.600   8.580   6.297
  137PW      WP  306   5.583   8.456   6.358
  137PW      WM  307   5.676   8.497   6.214
  138PW       W  308   5.536   1.473   6.227
  138PW      WP  309   5.651   1.550   6.210
  138PW      WM  310   5.464   1.429   6.115
  139PW       W  311   1.238   6.273   4.430
  139PW      WP  312   1.333   6.288   4.532
  139PW      WM  313   1.242   6.164   4.342
  140PW       W  314   3.784   4.588   4.689
  140PW      WP  315   3.720   4.653   4.795
  140PW      WM  316   3.777   4.506   4.576
  141PW       W  317   0.033   6.281   3.154
  141PW      WP  318   0.094   6.162   3.197
  141PW      WM  319   0.059   6.410   3.200
  142PW       W  320   1.682   3.699   1.425
  142PW      WP  321   1.800   3.677   1.497
  142PW      WM  322   1.625   3.768   1.532
  143PW       W  323   4.934   8.116   3.981
  143PW      WP  324   4.904   8.250   3.956
  143PW      WM  325   5.024   8.019   4.028
  144PW       W  326   7.557   3.127   8.312
  144PW      WP  327   7.441   3.181   8.257
  144PW      WM  328   7.685   3.162   8.265
  145PW       W  329   7.722   7.314   7.721
  145PW      WP  330   7.820   7.216   7.736
  145PW      WM  331   7.589   7.273   7.704
  146PW       W  332   3.172   7.136   0.620
  146PW      WP  333   3.063   7.082   0.549
  146PW      WM  334   3.231   7.232   0.702
  147PW       W  335   3.548   2.001   8.006
  147PW      WP  336   3.556   2.014   8.146
  147PW      WM  337   3.636   1.920   7.933
  148PW       W  338   3.429   6.839   3.175
  148PW      WP  339   3.421   6.776   3.300
  148PW      WM  340   3.320   6.880   3.098
  149PW       W  341   8.167   7.578   4.442
  149PW      WP  342   8.078   7.648   4.359
  149PW      WM  343   8.165   7.453   4.377
  150PW       W  344   4.700   6.845   4.539
  150PW      WP  345   4.630   6.879   4.423
  150PW      WM  346   4.760   6.721   4.564
  151PW       W  347   1.211   3.727   2.835
  151PW      WP  348   1.239   3.603   2.779
  151PW      WM  349   1.075   3.743   2.865
  152PW       W  350   3.872   8.030   8.373
  152PW      WP  351   3.914   7.912   8.435
  152PW      WM  352   3.997   8.091   8.355
  153PW       W  353   7.978   6.967   8.346
  153PW      WP  354   7.935   6.869   8.437
  153PW      WM  355   7.888   7.008   8.247
  154PW       W  356   7.022   5.254   2.021
  154PW      WP  357   7.141   5.186   1.989
  154PW      WM  358   6.989   5.264   1.885
  155PW       W  359   1.045   7.881   2.609
  155PW      WP  360   1.046   7.956   2.491
  155PW      WM  361   1.089   7.874   2.742
  156PW       W  362   1.650   1.675   3.295
  156PW      WP  363   1.745   1.757   3.357
  156PW      WM  364   1.605   1.570   3.376
  157PW       W  365   3.560   3.232   6.621
  157PW      WP  366   3.538   3.225   6.483
  157PW      WM  367   3.535   3.270   6.754
  158PW       W  368   7.471   5.401   2.198
  158PW      WP  369   7.488   5.459   2.071
  158PW      WM  370   7.392   5.343   2.297
  159PW       W  371   4.443   2.976   6.625
  159PW      WP  372   4.467   3.099   6.688
  159PW      WM  373   4.321   3.045   6.623
  160PW       W  374   5.714   7.819   2.247
  160PW      WP  375   5.719   7.925   2.156
  160PW      WM  376   5.585   7.825   2.194
  161PW       W  377   3.407   2.235   2.673
  161PW      WP  378   3.479   2.145   2.752
  161PW      WM  379   3.298   2.187   2.747
  162PW       W  380   6.530   3.950   7.928
  162PW      WP  381   6.553   3.992   7.796
  162PW      WM  382   6.484   4.041   8.025
  163PW       W  383   8.083   8.385   4.465
  163PW      WP  384   7.990   8.287   4.426
  163PW      WM  385   7.989   8.489   4.465
  164PW       W  386   1.658   6.440   0.959
  164PW      WP  387   1.706   6.558   1.018
  164PW      WM  388   1.669   6.312   0.904
  165PW       W  389   5.291   3.814   7.521
  165PW      WP  390   5.188   3.900   7.564
  165PW      WM  391   5.390   3.905   7.483
  166PW       W  392   0.961   1.428   1.253
  166PW      WP  393   1.082   1.487   1.295
  166PW      WM  394   0.924   1.322   1.337
  167PW       W  395   7.647   1.846   2.401
  167PW      WP  396   7.592   1.958   2.465
  167PW      WM  397   7.700   1.848   2.531
  168PW       W  398   3.982   5.040   6.351
  168PW      WP  399   4.045   4.991   6.467
  168PW      WM  400   3.849   4.997   6.364
  169PW       W  401   7.525   3.384   7.321
  169PW      WP  402   7.594   3.318   7.219
  169PW      WM  403   7.660   3.391   7.354
  170PW       W  404   4.208   8.038   4.092
  170PW      WP  405   4.336   7.983   4.078
  170PW      WM  406   4.226   7.931   4.181
  171PW       W  407   4.130   0.439   4.622
  171PW      WP  408   4.143   0.345   4.519
  171PW      WM  409   4.093   0.521   4.730
  172PW       W  410   3.628   5.961   0.541
  172PW      WP  411   3.618   5.832   0.488
  172PW      WM  412   3.508   6.032   0.527
  173PW       W  413   7.046   8.509   1.149
  173PW      WP  414   6.914   8.532   1.110
  173PW      WM  415   7.104   8.530   1.275
  174PW       W  416   0.447   1.600   1.174
  174PW      WP  417   0.583   1.608   1.210
  174PW      WM  418   0.438   1.626   1.037
  175PW       W  419   6.499   0.938   0.436
  175PW      WP  420   6.527   1.016   0.548
  175PW      WM  421   6.482   0.800   0.420
  176PW       W  422   1.626   4.287   2.096
  176PW      WP  423   1.503   4.327   2.148
  176PW      WM  424   1.701   4.400   2.061
  177PW       W  425   1.880   6.130   6.632
  177PW      WP  426   1.836   6.022   6.710
  177PW      WM  427   1.763   6.205   6.640
  178PW       W  428   4.955   8.287   5.381
  178PW      WP  429   4.969   8.338   5.510
  178PW      WM  430   5.035   8.185   5.329
  179PW       W  431   3.669   0.527   4.690
  179PW      WP  432   3.791   0.559   4.749
  179PW      WM  433   3.653   0.452   4.807
  180PW       W  434   4.421   6.096   3.945
  180PW      WP  435   4.467   6.206   4.018
  180PW      WM  436   4.334   6.112   3.837
  181PW       W  437   4.109   5.132   7.557
  181PW      WP  438   4.180   5.248   7.591
  181PW      WM  439   4.086   5.075   7.432
  182PW       W  440   0.588   5.693   8.103
  182PW      WP  441   0.706   5.702   8.028
  182PW      WM  442   0.596   5.651   8.237
  183PW       W  443   1.539   3.834   6.346
  183PW      WP  444   1.674   3.800   6.355
  183PW      WM  445   1.410   3.889   6.336
  184PW       W  446   0.042   2.573   6.280
  184PW      WP  447  -0.008   2.520   6.399
  184PW      WM  448  -0.066   2.632   6.213
  185PW       W  449   0.947   3.203   1.601
  185PW      WP  450   0.985   3.281   1.490
  185PW      WM  451   1.022   3.265   1.702
  186PW       W  452   6.895   1.343   2.763
  186PW      WP  453   7.007   1.384   2.691
  186PW      WM  454   6.869   1.375   2.897
  187PW       W  455   1.063   4.008   7.566
  187PW      WP  456   0.945   3.940   7.532
  187PW      WM  457   1.124   4.040   7.688
  188PW       W  458   8.292   0.304   5.559
  188PW      WP  459   8.160   0.259   5.547
  188PW      WM  460   8.401   0.277   5.644
  189PW       W  461   6.701   7.587   4.306
  189PW      WP  462   6.794   7.654   4.226
  189PW      WM  463   6.744   7.520   4.191
  190PW       W  464   1.680   0.761   3.383
  190PW      WP  465   1.612   0.875   3.337
  190PW      WM  466   1.645   0.816   3.507
  191PW       W  467   6.235   8.064   1.827
  191PW      WP  468   6.134   8.010   1.907
  191PW      WM  469   6.233   7.924   1.823
  192PW       W  470   6.887   0.417   3.946
  192PW      WP  471   6.883   0.546   3.998
  192PW      WM  472   6.764   0.411   3.881
  193PW       W  473   6.868   2.430   6.764
  193PW      WP  474   6.988   2.501   6.765
  193PW      WM  475   6.868   2.290   6.761
  194PW       W  476   2.448   3.513   8.453
  194PW      WP  477   2.472   3.554   8.585
  194PW      WM  478   2.393   3.528   8.325
  195PW       W  479   6.560   8.014   3.429
  195PW      WP  480   6.456   7.977   3.515
  195PW      WM  481   6.613   8.081   3.318
  196PW       W  482   5.535   3.266   0.102
  196PW      WP  483   5.635   3.223   0.015
  196PW      WM  484   5.569   3.155   0.181
  197PW       W  485   4.278   6.102   5.869
  197PW      WP  486   4.206   6.170   5.968
  197PW      WM  487   4.351   5.985   5.894
  198PW       W  488   7.987   6.811   1.907
  198PW      WP  489   7.894   6.861   2.000
  198PW      WM  490   8.009   6.705   1.819
  199PW       W  491   1.729   1.603   0.669
  199PW      WP  492   1.801   1.626   0.787
  199PW      WM  493   1.590   1.619   0.662
  200PW       W  494   0.497   4.610   4.986
  200PW      WP  495   0.358   4.587   4.977
  200PW      WM  496   0.598   4.678   4.917
  201PW       W  497   5.079   1.440   2.904
  201PW      WP  498   5.012   1.378   2.798
  201PW      WM  499   5.080   1.345   3.007
  202PW       W  500   0.606   6.530   5.007
  202PW      WP  501   0.493   6.575   4.938
  202PW      WM  502   0.612   6.647   5.084
  203PW       W  503   3.931   5.157   3.305
  203PW      WP  504   3.891   5.190   3.435
  203PW      WM  505   3.981   5.038   3.360
  204PW       W  506   3.257   0.059   0.275
  204PW      WP  507   3.167   0.060   0.383
  204PW      WM  508   3.136  -0.012   0.280
  205PW       W  509   2.453   7.697   0.999
  205PW      WP  510   2.454   7.732   0.864
  205PW      WM  511   2.452   7.649   1.131
  206PW       W  512   6.763   3.955   1.218
  206PW      WP  513   6.631   3.997   1.197
  206PW      WM  514   6.902   3.937   1.221
  207PW       W  515   7.192   4.253   5.353
  207PW      WP  516   7.187   4.189   5.229
  207PW      WM  517   7.084   4.219   5.434
  208PW       W  518   5.709   6.744   1.882
  208PW      WP  519   5.710   6.639   1.790
  208PW      WM  520   5.618   6.843   1.923
  209PW       W  521   6.674   6.231   5.926
  209PW      WP  522   6.555   6.271   5.865
  209PW      WM  523   6.643   6.363   5.961
  210PW       W  524   3.677   7.518   3.696
  210PW      WP  525   3.662   7.413   3.605
  210PW      WM  526   3.740   7.642   3.684
  211PW       W  527   5.672   4.674   5.009
  211PW      WP  528   5.775   4.752   4.953
  211PW      WM  529   5.627   4.550   5.054
  212PW       W  530   3.300   3.596   4.220
  212PW      WP  531   3.171   3.575   4.170
  212PW      WM  532   3.281   3.551   4.351
  213PW       W  533   5.725   8.431   2.469
  213PW      WP  534   5.620   8.494   2.402
  213PW      WM  535   5.656   8.399   2.351
  214PW       W  536   8.591   6.786   2.437
  214PW      WP  537   8.604   6.918   2.481
  214PW      WM  538   8.648   6.708   2.336
  215PW       W  539   7.536   1.008   5.671
  215PW      WP  540   7.458   0.905   5.724
  215PW      WM  541   7.674   1.022   5.687
  216PW       W  542   7.958   7.938   4.696
  216PW      WP  543   7.939   8.006   4.817
  216PW      WM  544   8.081   7.990   4.736
  217PW       W  545   3.133   1.838   7.687
  217PW      WP  546   3.120   1.815   7.549
  217PW      WM  547   3.072   1.783   7.800
  218PW       W  548   6.216   1.437   3.425
  218PW      WP  549   6.327   1.508   3.377
  218PW      WM  550   6.152   1.470   3.544
  219PW       W  551   3.743   3.940   6.148
  219PW      WP  552   3.673   4.060   6.137
  219PW      WM  553   3.828   3.929   6.259
  220PW       W  554   0.638   8.137   7.720
  220PW      WP  555   0.554   8.090   7.619
  220PW      WM  556   0.715   8.253   7.706
  221PW       W  557   2.981   7.230   8.132
  221PW      WP  558   3.113   7.270   8.158
  221PW      WM  559   2.993   7.114   8.209
  222PW       W  560   1.383   3.696   6.809
  222PW      WP  561   1.456   3.583   6.770
  222PW      WM  562   1.334   3.662   6.936
  223PW       W  563   7.732   4.951   5.155
  223PW      WP  564   7.727   4.910   5.289
  223PW      WM  565   7.867   4.960   5.116
  224PW       W  566   6.813   2.590   6.308
  224PW      WP  567   6.718   2.520   6.233
  224PW      WM  568   6.907   2.493   6.270
  225PW       W  569   3.680   1.104   2.235
  225PW      WP  570   3.696   0.966   2.254
  225PW      WM  571   3.690   1.231   2.293
  226PW       W  572   3.676   1.097   0.085
  226PW      WP  573   3.689   1.043   0.214
  226PW      WM  574   3.623   1.223   0.115
  227PW       W  575   3.534   6.594   5.490
  227PW      WP  576   3.421   6.519   5.455
  227PW      WM  577   3.672   6.582   5.473
  228PW       W  578   8.036   2.914   2.628
  228PW      WP  579   8.156   2.973   2.585
  228PW      WM  580   7.952   2.877   2.522
  229PW       W  581   7.434   0.947   6.201
  229PW      WP  582   7.366   0.827   6.179
  229PW      WM  583   7.517   0.858   6.131
  230PW       W  584   7.777   1.521   3.956
  230PW      WP  585   7.732   1.516   4.089
  230PW      WM  586   7.897   1.580   3.915
  231PW       W  587   7.311   7.060   6.066
  231PW      WP  588   7.294   7.072   6.205
  231PW      WM  589   7.190   6.989   6.062
  232PW       W  590   4.334   6.525   0.597
  232PW      WP  591   4.254   6.426   0.655
  232PW      WM  592   4.329   6.617   0.703
  233PW       W  593   3.097   0.516   0.414
  233PW      WP  594   3.200   0.536   0.506
  233PW      WM  595   3.076   0.632   0.338
  234PW       W  596   5.825   8.493   5.115
  234PW      WP  597   5.749   8.438   5.219
  234PW      WM  598   5.864   8.359   5.118
  235PW       W  599   3.824   4.037   1.771
  235PW      WP  600   3.699   3.983   1.804
  235PW      WM  601   3.848   4.054   1.634
  236PW       W  602   3.117   2.752   1.667
  236PW      WP  603   3.185   2.656   1.744
  236PW      WM  604   3.111   2.891   1.680
  237PW       W  605   0.713   3.872   4.268
  237PW      WP  606   0.589   3.809   4.257
  237PW      WM  607   0.846   3.917   4.270
  238PW       W  608   2.972   5.344   6.219
  238PW      WP  609   3.055   5.243   6.170
  238PW      WM  610   2.986   5.475   6.172
  239PW       W  611   4.991   2.436   3.125
  239PW      WP  612   4.932   2.313   3.157
  239PW      WM  613   5.066   2.504   3.028
  240PW       W  614   4.804   3.021   4.319
  240PW      WP  615   4.752   3.026   4.189
  240PW      WM  616   4.769   3.132   4.398
  241PW       W  617   7.122   8.229   5.438
  241PW      WP  618   6.997   8.194   5.492
  241PW      WM  619   7.085   8.304   5.326
  242PW       W  620   6.101   7.622   7.013
  242PW      WP  621   5.966   7.659   7.014
  242PW      WM  622   6.118   7.743   6.944
  243PW       W  623   3.314   7.206   3.538
  243PW      WP  624   3.396   7.095   3.560
  243PW      WM  625   3.408   7.282   3.608
  244PW       W  626   2.479   2.524   8.316
  244PW      WP  627   2.560   2.440   8.239
  244PW      WM  628   2.341   2.544   8.331
  245PW       W  629   4.476   7.569   5.116
  245PW      WP  630   4.597   7.499   5.126
  245PW      WM  631   4.454   7.536   4.982
  246PW       W  632   4.916   4.150   6.768
  246PW      WP  633   4.902   4.202   6.897
  246PW      WM  634   4.854   4.025   6.785
  247PW       W  635   0.746   4.716   3.161
  247PW      WP  636   0.668   4.789   3.251
  247PW      WM  637   0.755   4.823   3.072
  248PW       W  638   6.481   7.033   3.138
  248PW      WP  639   6.466   6.934   3.236
  248PW      WM  640   6.498   6.909   3.073
  249PW       W  641   2.265   5.838   1.494
  249PW      WP  642   2.207   5.879   1.374
  249PW      WM  643   2.404   5.842   1.480
  250PW       W  644   4.263   8.092   0.479
  250PW      WP  645   4.214   8.100   0.348
  250PW      WM  646   4.260   7.954   0.501
  251PW       W  647   0.641   0.616   5.639
  251PW      WP  648   0.710   0.638   5.518
  251PW      WM  649   0.536   0.674   5.567
  252PW       W  650   1.783   7.025   7.077
  252PW      WP  651   1.784   7.163   7.050
  252PW      WM  652   1.847   6.955   6.975
  253PW       W  653   5.019   5.601   7.295
  253PW      WP  654   4.895   5.539   7.283
  253PW      WM  655   5.024   5.662   7.421
  254PW       W  656   5.188   2.458   7.416
  254PW      WP  657   5.127   2.391   7.310
  254PW      WM  658   5.272   2.567   7.442
  255PW       W  659   0.979   4.323   6.579
  255PW      WP  660   0.863   4.398   6.600
  255PW      WM  661   1.039   4.255   6.686
  256PW       W  662   5.944   1.138   7.390
  256PW      WP  663   5.897   1.249   7.461
  256PW      WM  664   5.820   1.083   7.426
  257PW       W  665   6.987   4.858   5.898
  257PW      WP  666   6.953   4.723   5.914
  257PW      WM  667   6.895   4.864   6.003
  258PW       W  668   5.708   1.556   6.807
  258PW      WP  669   5.590   1.631   6.814
  258PW      WM  670   5.744   1.614   6.930
  259PW       W  671   6.171   8.287   3.244
  259PW      WP  672   6.187   8.405   3.317
  259PW      WM  673   6.154   8.271   3.106
  260PW       W  674   6.254   7.964   4.575
  260PW      WP  675   6.236   7.858   4.665
  260PW      WM  676   6.392   7.959   4.598
  261PW       W  677   3.643   2.350   0.280
  261PW      WP  678   3.620   2.295   0.154
  261PW      WM  679   3.716   2.469   0.272
  262PW       W  680   4.520   4.008   1.066
  262PW      WP  681   4.448   4.127   1.080
  262PW      WM  682   4.575   3.943   0.956
  263PW       W  683   7.384   6.967   8.575
  263PW      WP  684   7.462   6.871   8.509
  263PW      WM  685   7.303   7.000   8.465
  264PW       W  686   2.439   7.008   1.708
  264PW      WP  687   2.578   7.024   1.719
  264PW      WM  688   2.313   7.064   1.684
  265PW       W  689   8.242   7.180   4.746
  265PW      WP  690   8.132   7.208   4.664
  265PW      WM  691   8.344   7.179   4.649
  266PW       W  692   1.215   6.668   2.109
  266PW      WP  693   1.110   6.616   2.186
  266PW      WM  694   1.200   6.788   2.180
  267PW       W  695   6.083   4.127   6.551
  267PW      WP  696   6.107   4.265   6.554
  267PW      WM  697   6.220   4.117   6.524
  268PW       W  698   5.931   8.350   4.299
  268PW      WP  699   6.062   8.378   4.259
  268PW      WM  700   5.928   8.268   4.186
  269PW       W  701   6.675   0.630   1.548
  269PW      WP  702   6.799   0.636   1.484
  269PW      WM  703   6.584   0.658   1.651
  270PW       W  704   4.806   1.322   7.582
  270PW      WP  705   4.747   1.435   7.640
  270PW      WM  706   4.824   1.222   7.678
  271PW       W  707   1.973   8.008   0.858
  271PW      WP  708   2.098   8.044   0.909
  271PW      WM  709   1.903   8.082   0.762
  272PW       W  710   5.406   4.384   5.820
  272PW      WP  711   5.540   4.350   5.842
  272PW      WM  712   5.495   4.491   5.809
  273PW       W  713   5.511   4.281   8.090
  273PW      WP  714   5.420   4.199   8.022
  273PW      WM  715   5.413   4.261   7.992
  274PW       W  716   2.407   3.188   2.540
  274PW      WP  717   2.337   3.067   2.546
  274PW      WM  718   2.472   3.239   2.427
  275PW       W  719   1.279   3.627   4.642
  275PW      WP  720   1.167   3.584   4.715
  275PW      WM  721   1.365   3.724   4.589
  276PW       W  722   2.373   7.100   2.286
  276PW      WP  723   2.509   7.131   2.272
  276PW      WM  724   2.354   7.212   2.204
  277PW       W  725   7.438   3.759   0.298
  277PW      WP  726   7.551   3.829   0.253
  277PW      WM  727   7.347   3.865   0.309
  278PW       W  728   8.333   7.954   1.096
  278PW      WP  729   8.311   7.954   0.957
  278PW      WM  730   8.468   7.958   1.061
  279PW       W  731   1.259   6.712   8.492
  279PW      WP  732   1.262   6.764   8.362
  279PW      WM  733   1.207   6.589   8.452
  280PW       W  734   2.245   7.114   6.973
  280PW      WP  735   2.258   6.977   6.997
  280PW      WM  736   2.283   7.195   6.865
  281PW       W  737   1.576   8.202   5.288
  281PW      WP  738   1.607   8.335   5.320
  281PW      WM  739   1.642   8.147   5.178
  282PW       W  740   4.885   3.898   5.591
  282PW      WP  741   4.895   3.814   5.703
  282PW      WM  742   4.814   4.018   5.584
  283PW       W  743   2.515   6.973   7.424
  283PW      WP  744   2.610   6.891   7.486
  283PW      WM  745   2.612   7.031   7.342
  284PW       W  746   1.877   1.997   2.643
  284PW      WP  747   1.746   2.044   2.659
  284PW      WM  748   1.886   2.023   2.505
  285PW       W  749   8.187   1.925   3.224
  285PW      WP  750   8.109   2.015   3.151
  285PW      WM  751   8.198   1.862   3.099
  286PW       W  752   2.857   7.114   3.114
  286PW      WP  753   2.750   7.079   3.197
  286PW      WM  754   2.940   7.102   3.003
  287PW       W  755   7.613   3.611   6.694
  287PW      WP  756   7.496   3.688   6.698
  287PW      WM  757   7.731   3.668   6.647
  288PW       W  758   4.620   0.244   3.436
  288PW      WP  759   4.521   0.343   3.431
  288PW      WM  760   4.658   0.169   3.548
  289PW       W  761   6.852   3.559   7.698
  289PW      WP  762   6.748   3.523   7.612
  289PW      WM  763   6.900   3.683   7.740
  290PW       W  764   7.455   4.578   1.911
  290PW      WP  765   7.418   4.581   1.776
  290PW      WM  766   7.442   4.692   1.992
  291PW       W  767   6.224   0.546   1.378
  291PW      WP  768   6.133   0.450   1.334
  291PW      WM  769   6.175   0.540   1.508
  292PW       W  770   5.063   8.185   5.814
  292PW      WP  771   4.996   8.228   5.929
  292PW      WM  772   5.039   8.304   5.744
  293PW       W  773   3.780   0.307   6.065
  293PW      WP  774   3.672   0.279   6.150
  293PW      WM  775   3.764   0.446   6.081
  294PW       W  776   0.087   4.565   7.689
  294PW      WP  777   0.093   4.628   7.564
  294PW      WM  778   0.164   4.498   7.785
  295PW       W  779   0.747   6.455   7.381
  295PW      WP  780   0.716   6.585   7.421
  295PW      WM  781   0.647   6.423   7.473
  296PW       W  782   1.430   0.344   3.768
  296PW      WP  783   1.510   0.370   3.880
  296PW      WM  784   1.445   0.249   3.666
  297PW       W  785   5.367   8.530   2.817
  297PW      WP  786   5.452   8.437   2.878
  297PW      WM  787   5.348   8.548   2.955
  298PW       W  788   1.666   7.831   2.237
  298PW      WP  789   1.764   7.732   2.242
  298PW      WM  790   1.659   7.942   2.323
  299PW       W  791   0.513   2.334   4.404
  299PW      WP  792   0.410   2.293   4.318
  299PW      WM  793   0.453   2.460   4.404
  300PW       W  794   5.598   1.897   1.199
  300PW      WP  795   5.733   1.862   1.188
  300PW      WM  796   5.569   1.800   1.295
  301PW       W  797   4.375   7.280   0.875
  301PW      WP  798   4.495   7.347   0.845
  301PW      WM  799   4.394   7.144   0.849
  302PW       W  800   5.858   4.867   7.562
  302PW      WP  801   5.881   4.995   7.612
  302PW      WM  802   5.757   4.779   7.603
  303PW       W  803   8.005   1.034   7.142
  303PW      WP  804   7.986   1.006   7.007
  303PW      WM  805   8.084   1.035   7.258
  304PW       W  806   4.519   6.048   0.577
  304PW      WP  807   4.454   6.082   0.697
  304PW      WM  808   4.560   6.002   0.451
  305PW       W  809   3.550   3.027   0.541
  305PW      WP  810   3.610   3.069   0.421
  305PW      WM  811   3.468   3.131   0.588
  306PW       W  812   0.042   4.011   7.726
  306PW      WP  813  -0.020   4.134   7.703
  306PW      WM  814  -0.056   4.073   7.804
  307PW       W  815   2.048   5.224   6.552
  307PW      WP  816   1.966   5.145   6.634
  307PW      WM  817   1.944   5.192   6.464
  308PW       W  818   0.471   4.250   1.324
  308PW      WP  819   0.462   4.351   1.227
  308PW      WM  820   0.427   4.117   1.313
  309PW       W  821   5.614   0.634   4.095
  309PW      WP  822   5.541   0.722   4.014
  309PW      WM  823   5.484   0.602   4.138
  310PW       W  824   5.096   5.921   5.279
  310PW      WP  825   5.127   5.995   5.393
  310PW      WM  826   4.993   6.012   5.252
  311PW       W  827   5.369   2.456   0.464
  311PW      WP  828   5.269   2.456   0.562
  311PW      WM  829   5.462   2.546   0.515
  312PW       W  830   1.957   7.798   6.722
  312PW      WP  831   2.033   7.698   6.783
  312PW      WM  832   1.944   7.769   6.858
  313PW       W  833   1.380   1.857   5.389
  313PW      WP  834   1.455   1.754   5.330
  313PW      WM  835   1.262   1.860   5.464
  314PW       W  836   2.251   3.098   7.736
  314PW      WP  837   2.167   3.043   7.834
  314PW      WM  838   2.354   3.022   7.792
  315PW       W  839   1.853   5.719   7.435
  315PW      WP  840   1.971   5.692   7.505
  315PW      WM  841   1.719   5.700   7.400
  316PW       W  842   1.084   3.818   6.360
  316PW      WP  843   1.222   3.837   6.354
  316PW      WM  844   1.097   3.793   6.223
  317PW       W  845   8.137   5.419   2.853
  317PW      WP  846   8.128   5.280   2.837
  317PW      WM  847   8.238   5.463   2.767
  318PW       W  848   6.677   2.154   5.676
  318PW      WP  849   6.620   2.026   5.670
  318PW      WM  850   6.537   2.165   5.665
  319PW       W  851   6.567   6.281   0.654
  319PW      WP  852   6.682   6.216   0.701
  319PW      WM  853   6.657   6.322   0.555
  320PW       W  854   0.795   0.879   0.284
  320PW      WP  855   0.865   0.777   0.349
  320PW      WM  856   0.696   0.973   0.316
  321PW       W  857   6.669   2.317   8.450
  321PW      WP  858   6.714   2.298   8.581
  321PW      WM  859   6.798   2.370   8.455
  322PW       W  860   8.133   1.585   5.059
  322PW      WP  861   8.034   1.576   5.158
  322PW      WM  862   8.082   1.474   4.990
  323PW       W  863   0.706   7.534   4.428
  323PW      WP  864   0.742   7.417   4.495
  323PW      WM  865   0.807   7.441   4.398
  324PW       W  866   6.155   8.183   2.266
  324PW      WP  867   6.181   8.176   2.403
  324PW      WM  868   6.060   8.095   2.213
  325PW       W  869   4.363   7.614   0.501
  325PW      WP  870   4.359   7.735   0.430
  325PW      WM  871   4.238   7.553   0.505
  326PW       W  872   3.413   6.520   7.669
  326PW      WP  873   3.447   6.524   7.534
  326PW      WM  874   3.310   6.568   7.751
  327PW       W  875   0.034   2.664   6.904
  327PW      WP  876   0.030   2.534   6.851
  327PW      WM  877   0.154   2.731   6.928
  328PW       W  878   7.279   5.546   2.941
  328PW      WP  879   7.318   5.454   3.040
  328PW      WM  880   7.199   5.639   3.008
  329PW       W  881   2.261   7.812   8.548
  329PW      WP  882   2.376   7.829   8.626
  329PW      WM  883   2.253   7.725   8.439
  330PW       W  884   4.785   1.872   2.992
  330PW      WP  885   4.918   1.836   3.014
  330PW      WM  886   4.877   1.865   2.887
  331PW       W  887   0.338   3.916   4.648
  331PW      WP  888   0.359   3.787   4.596
  331PW      WM  889   0.393   4.028   4.586
  332PW       W  890   1.340   3.750   8.521
  332PW      WP  891   1.233   3.839   8.509
  332PW      WM  892   1.372   3.695   8.396
  333PW       W  893   3.264   6.246   8.173
  333PW      WP  894   3.305   6.117   8.207
  333PW      WM  895   3.155   6.161   8.194
  334PW       W  896   6.439   2.003   7.776
  334PW      WP  897   6.578   2.009   7.762
  334PW      WM  898   6.468   1.870   7.805
  335PW       W  899   0.783   0.919   4.063
  335PW      WP  900   0.901   0.899   4.136
  335PW      WM  901   0.915   0.911   4.109
  336PW       W  902   6.122   2.395   4.761
  336PW      WP  903   5.991   2.413   4.714
  336PW      WM  904   6.219   2.495   4.768
  337PW       W  905   5.253   4.333   8.619
  337PW      WP  906   5.140   4.269   8.673
  337PW      WM  907   5.300   4.456   8.666
  338PW       W  908   1.475   0.210   7.443
  338PW      WP  909   1.430   0.343   7.446
  338PW      WM  910   1.354   0.156   7.401
  339PW       W  911   6.010   7.485   7.636
  339PW      WP  912   5.961   7.363   7.589
  339PW      WM  913   5.965   7.592   7.714
  340PW       W  914   2.075   0.809   2.263
  340PW      WP  915   2.092   0.716   2.366
  340PW      WM  916   2.145   0.868   2.368
  341PW       W  917   4.742   7.375   0.089
  341PW      WP  918   4.833   7.290   0.024
  341PW      WM  919   4.865   7.428   0.126
  342PW       W  920   6.829   4.452   8.542
  342PW      WP  921   6.853   4.417   8.409
  342PW      WM  922   6.769   4.555   8.615
  343PW       W  923   2.435   3.650   5.917
  343PW      WP  924   2.512   3.730   6.003
  343PW      WM  925   2.303   3.667   5.874
  344PW       W  926   4.719   3.549   4.375
  344PW      WP  927   4.822   3.518   4.464
  344PW      WM  928   4.601   3.607   4.422
  345PW       W  929   5.648   7.407   0.220
  345PW      WP  930   5.702   7.331   0.115
  345PW      WM  931   5.551   7.364   0.311
  346PW       W  932   4.755   7.267   7.454
  346PW      WP  933   4.646   7.181   7.438
  346PW      WM  934   4.869   7.206   7.401
  347PW       W  935   5.940   8.491   6.706
  347PW      WP  936   5.893   8.622   6.722
  347PW      WM  937   5.925   8.460   6.841
  348PW       W  938   1.636   0.419   2.339
  348PW      WP  939   1.534   0.332   2.378
  348PW      WM  940   1.730   0.323   2.377
  349PW       W  941   3.042   4.600   1.418
  349PW      WP  942   2.928   4.630   1.494
  349PW      WM  943   3.071   4.647   1.289
  350PW       W  944   3.117   8.543   2.938
  350PW      WP  945   3.234   8.607   2.984
  350PW      WM  946   3.088   8.407   2.952
  351PW       W  947   4.336   2.073   5.866
  351PW      WP  948   4.310   1.960   5.944
  351PW      WM  949   4.469   2.062   5.909
  352PW       W  950   0.522   0.258   6.340
  352PW      WP  951   0.500   0.390   6.300
  352PW      WM  952   0.432   0.242   6.446
  353PW       W  953   2.246   5.470   5.952
  353PW      WP  954   2.357   5.394   5.989
  353PW      WM  955   2.138   5.535   5.890
  354PW       W  956   0.338   1.992   5.641
  354PW      WP  957   0.409   1.911   5.551
  354PW      WM  958   0.218   1.924   5.615
  355PW       W  959   6.864   5.672   2.672
  355PW      WP  960   6.933   5.588   2.584
  355PW      WM  961   6.770   5.744   2.746
  356PW       W  962   2.587   3.805   1.953
  356PW      WP  963   2.518   3.683   1.967
  356PW      WM  964   2.694   3.762   1.874
  357PW       W  965   8.358   1.060   8.473
  357PW      WP  966   8.434   0.977   8.556
  357PW      WM  967   8.314   0.955   8.391
  358PW       W  968   4.710   6.785   6.124
  358PW      WP  969   4.605   6.876   6.141
  358PW      WM  970   4.728   6.730   5.996
  359PW       W  971   6.294   2.741   5.385
  359PW      WP  972   6.164   2.792   5.390
  359PW      WM  973   6.322   2.865   5.327
  360PW       W  974   2.251   6.375   5.115
  360PW      WP  975   2.156   6.422   5.208
  360PW      WM  976   2.381   6.426   5.107
  361PW       W  977   4.868   4.091   7.224
  361PW      WP  978   5.006   4.118   7.223
  361PW      WM  979   4.802   3.974   7.263
  362PW       W  980   4.276   3.983   8.312
  362PW      WP  981   4.237   3.957   8.444
  362PW      WM  982   4.317   4.070   8.413
  363PW       W  983   0.310   5.304   2.632
  363PW      WP  984   0.447   5.322   2.612
  363PW      WM  985   0.202   5.306   2.544
  364PW       W  986   6.062   1.219   6.919
  364PW      WP  987   6.106   1.100   6.860
  364PW      WM  988   5.941   1.226   6.989
  365PW       W  989   5.132   4.291   1.549
  365PW      WP  990   5.044   4.269   1.656
  365PW      WM  991   5.033   4.387   1.576
  366PW       W  992   5.070   0.578   7.285
  366PW      WP  993   5.099   0.450   7.237
  366PW      WM  994   5.020   0.707   7.306
  367PW       W  995   0.292   3.507   7.490
  367PW      WP  996   0.366   3.572   7.589
  367PW      WM  997   0.237   3.600   7.402
  368PW       W  998   0.566   5.981   3.721
  368PW      WP  999   0.690   5.948   3.665
  368PW      WM 1000   0.556   5.865   3.642
  369PW       W 1001   1.094   7.598   3.592
  369PW      WP 1002   1.121   7.508   3.488
  369PW      WM 1003   1.024   7.634   3.708
  370PW       W 1004   0.128   4.232   7.035
  370PW      WP 1005   0.126   4.114   7.110
  370PW      WM 1006   0.155   4.339   7.121
  371PW       W 1007   3.333   2.700   5.722
  371PW      WP 1008   3.330   2.575   5.658
  371PW      WM 1009   3.217   2.723   5.798
  372PW       W 1010   6.569   6.655   3.465
  372PW      WP 1011   6.650   6.770   3.470
  372PW      WM 1012   6.656   6.688   3.570
  373PW       W 1013   0.519   3.036   3.263
  373PW      WP 1014   0.626   3.027   3.172
  373PW      WM 1015   0.515   3.068   3.399
  374PW       W 1016   1.974   5.070   5.452
  374PW      WP 1017   1.919   4.942   5.467
  374PW      WM 1018   1.898   5.121   5.346
  375PW       W 1019   3.886   4.987   1.466
  375PW      WP 1020   3.990   5.015   1.377
  375PW      WM 1021   3.910   4.882   1.556
  376PW       W 1022   0.773   0.845   7.615
  376PW      WP 1023   0.823   0.893   7.494
  376PW      WM 1024   0.831   0.782   7.725
  377PW       W 1025   7.576   0.814   7.012
  377PW      WP 1026   7.537   0.859   6.885
  377PW      WM 1027   7.687   0.740   6.971
  378PW       W 1028   7.568   0.282   6.870
  378PW      WP 1029   7.474   0.325   6.965
  378PW      WM 1030   7.458   0.301   6.785
  379PW       W 1031   4.519   8.407   4.047
  379PW      WP 1032   4.492   8.541   4.015
  379PW      WM 1033   4.628   8.493   4.031
  380PW       W 1034   1.032   2.897   0.342
  380PW      WP 1035   0.931   2.894   0.245
  380PW      WM 1036   1.102   2.783   0.385
  381PW       W 1037   5.977   6.971   8.618
  381PW      WP 1038   6.103   7.002   8.566
  381PW      WM 1039   5.914   6.957   8.494
  382PW       W 1040   0.636   3.551   3.954
  382PW      WP 1041   0.673   3.419   3.923
  382PW      WM 1042   0.649   3.595   4.086
  383PW       W 1043   0.805   5.099   8.080
  383PW      WP 1044   0.902   5.000   8.060
  383PW      WM 1045   0.775   5.236   8.075
  384PW       W 1046   3.378   7.717   2.876
  384PW      WP 1047   3.451   7.606   2.919
  384PW      WM 1048   3.447   7.737   2.756
  385PW       W 1049   3.738   2.212   1.992
  385PW      WP 1050   3.627   2.127   2.001
  385PW      WM 1051   3.636   2.164   1.908
  386PW       W 1052   4.206   5.875   7.113
  386PW      WP 1053   4.183   5.737   7.104
  386PW      WM 1054   4.135   5.964   7.031
  387PW       W 1055   1.023   7.241   3.291
  387PW      WP 1056   0.924   7.146   3.264
  387PW      WM 1057   1.032   7.376   3.326
  388PW       W 1058   1.862   6.261   4.811
  388PW      WP 1059   1.792   6.149   4.857
  388PW      WM 1060   1.835   6.223   4.679
  389PW       W 1061   8.522   8.383   5.999
  389PW      WP 1062   8.598   8.394   6.116
  389PW      WM 1063   8.400   8.319   6.027
  390PW       W 1064   5.376   3.381   7.337
  390PW      WP 1065   5.434   3.302   7.436
  390PW      WM 1066   5.300   3.303   7.249
  391PW       W 1067   0.203   5.408   8.302
  391PW      WP 1068   0.138   5.482   8.402
  391PW      WM 1069   0.215   5.367   8.169
  392PW       W 1070   3.738   6.478   4.611
  392PW      WP 1071   3.867   6.430   4.586
  392PW      WM 1072   3.681   6.411   4.720
  393PW       W 1073   5.148   2.743   4.074
  393PW      WP 1074   5.199   2.675   3.962
  393PW      WM 1075   5.181   2.684   4.197
  394PW       W 1076   7.809   1.358   2.442
  394PW      WP 1077   7.891   1.255   2.490
  394PW      WM 1078   7.672   1.380   2.459
  395PW       W 1079   8.307   2.018   7.638
  395PW      WP 1080   8.239   1.956   7.533
  395PW      WM 1081   8.400   1.939   7.707
  396PW       W 1082   6.627   3.956   8.437
  396PW      WP 1083   6.540   4.061   8.467
  396PW      WM 1084   6.687   3.840   8.489
  397PW       W 1085   3.111   1.554   7.301
  397PW      WP 1086   3.241   1.502   7.287
  397PW      WM 1087   3.088   1.657   7.393
  398PW       W 1088   3.404   5.400   5.877
  398PW      WP 1089   3.379   5.537   5.864
  398PW      WM 1090   3.436   5.285   5.803
  399PW       W 1091   6.848   0.011   4.245
  399PW      WP 1092   6.981   0.044   4.217
  399PW      WM 1093   6.759   0.115   4.278
  400PW       W 1094   2.466   2.258   4.881
  400PW      WP 1095   2.534   2.164   4.958
  400PW      WM 1096   2.541   2.365   4.830
  401PW       W 1097   5.883   4.848   7.005
  401PW      WP 1098   5.827   4.956   6.936
  401PW      WM 1099   5.763   4.807   7.063
  402PW       W 1100   4.534   7.904   1.961
  402PW      WP 1101   4.635   8.000   1.949
  402PW      WM 1102   4.429   7.973   2.023
  403PW       W 1103   1.199   4.521   5.637
  403PW      WP 1104   1.225   4.393   5.686
  403PW      WM 1105   1.303   4.562   5.721
  404PW       W 1106   1.631   7.262   8.193
  404PW      WP 1107   1.696   7.215   8.308
  404PW      WM 1108   1.725   7.171   8.143
  405PW       W 1109   3.740   1.911   8.457
  405PW      WP 1110   3.837   1.970   8.376
  405PW      WM 1111   3.640   1.910   8.359
  406PW       W 1112   2.312   4.870   4.749
  406PW      WP 1113   2.280   4.923   4.623
  406PW      WM 1114   2.428   4.825   4.813
  407PW       W 1115   6.727   1.183   5.809
  407PW      WP 1116   6.838   1.110   5.765
  407PW      WM 1117   6.637   1.133   5.904
  408PW       W 1118   2.024   1.926   4.975
  408PW      WP 1119   2.119   1.981   5.061
  408PW      WM 1120   2.046   1.790   4.947
  409PW       W 1121   6.881   6.334   3.215
  409PW      WP 1122   6.883   6.473   3.198
  409PW      WM 1123   6.828   6.224   3.147
  410PW       W 1124   5.153   1.979   8.226
  410PW      WP 1125   5.017   1.996   8.254
  410PW      WM 1126   5.162   1.847   8.179
  411PW       W 1127   8.096   5.329   6.362
  411PW      WP 1128   8.093   5.192   6.332
  411PW      WM 1129   8.024   5.434   6.304
  412PW       W 1130   8.060   3.552   5.307
  412PW      WP 1131   7.977   3.624   5.393
  412PW      WM 1132   8.046   3.423   5.361
  413PW       W 1133   7.425   5.073   1.787
  413PW      WP 1134   7.446   5.094   1.650
  413PW      WM 1135   7.360   5.183   1.843
  414PW       W 1136   1.751   7.241   6.059
  414PW      WP 1137   1.651   7.250   5.961
  414PW      WM 1138   1.863   7.313   6.016
  415PW       W 1139   6.491   5.831   4.810
  415PW      WP 1140   6.580   5.724   4.831
  415PW      WM 1141   6.435   5.947   4.865
  416PW       W 1142   4.459   4.622   5.567
  416PW      WP 1143   4.499   4.680   5.688
  416PW      WM 1144   4.390   4.502   5.550
  417PW       W 1145   6.845   1.298   2.269
  417PW      WP 1146   6.753   1.196   2.243
  417PW      WM 1147   6.907   1.320   2.146
  418PW       W 1148   4.232   7.887   6.426
  418PW      WP 1149   4.220   7.790   6.526
  418PW      WM 1150   4.311   7.958   6.335
  419PW       W 1151   4.485   4.361   0.754
  419PW      WP 1152   4.621   4.352   0.786
  419PW      WM 1153   4.410   4.469   0.706
  420PW       W 1154   7.650   2.762   2.913
  420PW      WP 1155   7.683   2.898   2.900
  420PW      WM 1156   7.569   2.708   2.813
  421PW       W 1157   0.220   1.026   1.429
  421PW      WP 1158   0.352   1.071   1.446
  421PW      WM 1159   0.145   1.126   1.492
  422PW       W 1160   5.344   0.255   0.321
  422PW      WP 1161   5.453   0.329   0.369
  422PW      WM 1162   5.285   0.236   0.447
  423PW       W 1163   1.893   4.754   5.013
  423PW      WP 1164   1.886   4.615   4.996
  423PW      WM 1165   1.966   4.793   5.127
  424PW       W 1166   3.260   2.317   1.797
  424PW      WP 1167   3.255   2.333   1.936
  424PW      WM 1168   3.220   2.449   1.772
  425PW       W 1169   2.478   5.438   6.356
  425PW      WP 1170   2.540   5.321   6.403
  425PW      WM 1171   2.477   5.557   6.282
  426PW       W 1172   3.997   8.066   2.157
  426PW      WP 1173   4.129   8.053   2.113
  426PW      WM 1174   4.109   8.047   2.076
  427PW       W 1175   6.364   0.885   8.589
  427PW      WP 1176   6.233   0.890   8.640
  427PW      WM 1177   6.489   0.947   8.588
  428PW       W 1178   7.972   1.817   8.010
  428PW      WP 1179   7.983   1.858   8.144
  428PW      WM 1180   8.002   1.686   7.972
  429PW       W 1181   0.537   2.347   5.293
  429PW      WP 1182   0.584   2.424   5.185
  429PW      WM 1183   0.430   2.420   5.347
  430PW       W 1184   0.410   7.293   8.314
  430PW      WP 1185   0.386   7.345   8.441
  430PW      WM 1186   0.520   7.290   8.226
  431PW       W 1187   3.144   5.914   5.063
  431PW      WP 1188   3.272   5.858   5.062
  431PW      WM 1189   3.019   5.858   5.033
  432PW       W 1190   8.571   8.238   1.545
  432PW      WP 1191   8.582   8.319   1.431
  432PW      WM 1192   8.708   8.215   1.556
  433PW       W 1193   1.989   3.041   7.336
  433PW      WP 1194   2.072   2.928   7.344
  433PW      WM 1195   1.933   3.166   7.309
  434PW       W 1196   6.526   6.869   7.232
  434PW      WP 1197   6.663   6.848   7.254
  434PW      WM 1198   6.440   6.896   7.339
  435PW       W 1199   4.791   4.929   1.428
  435PW      WP 1200   4.898   4.904   1.342
  435PW      WM 1201   4.704   5.006   1.350
  436PW       W 1202   5.285   1.877   3.186
  436PW      WP 1203   5.415   1.928   3.185
  436PW      WM 1204   5.337   1.754   3.226
  437PW       W 1205   6.342   6.777   0.831
  437PW      WP 1206   6.427   6.884   0.803
  437PW      WM 1207   6.461   6.710   0.860
  438PW       W 1208   7.349   2.088   5.115
  438PW      WP 1209   7.215   2.052   5.131
  438PW      WM 1210   7.433   2.122   5.222
  439PW       W 1211   5.471   2.580   3.072
  439PW      WP 1212   5.363   2.514   3.013
  439PW      WM 1213   5.581   2.493   3.065
  440PW       W 1214   7.726   7.555   1.518
  440PW      WP 1215   7.668   7.590   1.640
  440PW      WM 1216   7.586   7.556   1.506
  441PW       W 1217   4.091   0.521   5.366
  441PW      WP 1218   4.130   0.569   5.241
  441PW      WM 1219   4.006   0.524   5.255
  442PW       W 1220   5.460   0.253   7.172
  442PW      WP 1221   5.417   0.156   7.080
  442PW      WM 1222   5.358   0.247   7.267
  443PW       W 1223   8.185   8.521   0.006
  443PW      WP 1224   8.121   8.603  -0.088
  443PW      WM 1225   8.299   8.502   0.084
  444PW       W 1226   7.842   4.057   3.809
  444PW      WP 1227   7.981   4.043   3.825
  444PW      WM 1228   7.763   4.171   3.827
  445PW       W 1229   4.241   1.689   6.943
  445PW      WP 1230   4.114   1.716   6.891
  445PW      WM 1231   4.321   1.605   6.865
  446PW       W 1232   2.377   0.353   5.908
  446PW      WP 1233   2.512   0.318   5.891
  446PW      WM 1234   2.316   0.229   5.893
  447PW       W 1235   5.942   8.053   8.068
  447PW      WP 1236   5.836   8.122   8.130
  447PW      WM 1237   5.916   7.928   8.125
  448PW       W 1238   1.040   0.136   0.473
  448PW      WP 1239   1.097   0.115   0.346
  448PW      WM 1240   1.019   0.015   0.540
  449PW       W 1241   0.463   7.410   7.030
  449PW      WP 1242   0.380   7.334   7.114
  449PW      WM 1243   0.371   7.516   7.028
  450PW       W 1244   0.177   8.089   7.581
  450PW      WP 1245   0.046   8.095   7.632
  450PW      WM 1246   0.312   8.126   7.584
  451PW       W 1247   4.327   6.720   2.521
  451PW      WP 1248   4.220   6.782   2.455
  451PW      WM 1249   4.426   6.673   2.433
  452PW       W 1250   6.466   4.676   1.561
  452PW      WP 1251   6.408   4.701   1.436
  452PW      WM 1252   6.575   4.626   1.634
  453PW       W 1253   3.103   1.956   5.794
  453PW      WP 1254   3.104   1.822   5.751
  453PW      WM 1255   2.980   1.891   5.780
  454PW       W 1256   1.356   2.497   0.251
  454PW      WP 1257   1.273   2.610   0.248
  454PW      WM 1258   1.458   2.587   0.285
  455PW       W 1259   6.663   4.060   2.215
  455PW      WP 1260   6.728   4.083   2.093
  455PW      WM 1261   6.730   4.128   2.317
  456PW       W 1262   4.090   2.220   1.698
  456PW      WP 1263   4.033   2.292   1.592
  456PW      WM 1264   4.017   2.251   1.583
  457PW       W 1265   1.889   1.117   4.430
  457PW      WP 1266   1.993   1.023   4.428
  457PW      WM 1267   1.762   1.067   4.461
  458PW       W 1268   8.391   1.031   7.764
  458PW      WP 1269   8.429   0.909   7.822
  458PW      WM 1270   8.260   0.995   7.731
  459PW       W 1271   5.671   7.336   3.950
  459PW      WP 1272   5.532   7.348   3.932
  459PW      WM 1273   5.661   7.289   4.081
  460PW       W 1274   1.269   4.686   8.191
  460PW      WP 1275   1.405   4.697   8.222
  460PW      WM 1276   1.210   4.791   8.119
  461PW       W 1277   0.948   0.187   5.533
  461PW      WP 1278   0.815   0.229   5.548
  461PW      WM 1279   0.965   0.258   5.414
  462PW       W 1280   1.347   4.856   4.859
  462PW      WP 1281   1.243   4.944   4.889
  462PW      WM 1282   1.413   4.902   4.745
  463PW       W 1283   1.575   3.977   7.290
  463PW      WP 1284   1.462   4.033   7.229
  463PW      WM 1285   1.635   3.954   7.414
  464PW       W 1286   5.934   7.219   5.177
  464PW      WP 1287   5.930   7.274   5.305
  464PW      WM 1288   5.916   7.228   5.038
  465PW       W 1289   0.966   2.408   4.024
  465PW      WP 1290   1.066   2.502   4.050
  465PW      WM 1291   0.845   2.418   3.955
  466PW       W 1292   0.127   2.205   1.856
  466PW      WP 1293   0.207   2.247   1.964
  466PW      WM 1294   0.184   2.092   1.916
  467PW       W 1295   7.826   5.303   6.870
  467PW      WP 1296   7.814   5.422   6.798
  467PW      WM 1297   7.805   5.248   6.997
  468PW       W 1298   3.399   7.572   0.828
  468PW      WP 1299   3.457   7.505   0.720
  468PW      WM 1300   3.420   7.709   0.846
  469PW       W 1301   3.981   4.502   7.482
  469PW      WP 1302   3.985   4.430   7.603
  469PW      WM 1303   3.851   4.512   7.535
  470PW       W 1304   0.827   2.577   6.196
  470PW      WP 1305   0.909   2.681   6.240
  470PW      WM 1306   0.751   2.632   6.093
  471PW       W 1307   0.093   4.544   6.292
  471PW      WP 1308   0.095   4.675   6.343
  471PW      WM 1309   0.156   4.484   6.402
  472PW       W 1310   3.408   4.054   0.440
  472PW      WP 1311   3.526   4.127   0.456
  472PW      WM 1312   3.387   4.179   0.381
  473PW       W 1313   4.709   7.658   1.431
  473PW      WP 1314   4.719   7.672   1.570
  473PW      WM 1315   4.757   7.786   1.398
  474PW       W 1316   5.513   0.195   2.385
  474PW      WP 1317   5.516   0.302   2.296
  474PW      WM 1318   5.387   0.133   2.375
  475PW       W 1319   0.627   6.475   0.088
  475PW      WP 1320   0.663   6.485  -0.047
  475PW      WM 1321   0.554   6.579   0.146
  476PW       W 1322   0.854   3.672   0.607
  476PW      WP 1323   0.889   3.543   0.650
  476PW      WM 1324   0.917   3.791   0.643
  477PW       W 1325   1.038   5.963   2.818
  477PW      WP 1326   1.093   5.855   2.748
  477PW      WM 1327   0.918   5.897   2.844
  478PW       W 1328   5.319   3.262   1.486
  478PW      WP 1329   5.267   3.349   1.389
  478PW      WM 1330   5.422   3.283   1.578
  479PW       W 1331   8.417   2.369   0.895
  479PW      WP 1332   8.437   2.438   1.015
  479PW      WM 1333   8.283   2.361   0.854
  480PW       W 1334   3.262   3.338   7.644
  480PW      WP 1335   3.385   3.273   7.632
  480PW      WM 1336   3.205   3.220   7.593
  481PW       W 1337   0.948   2.067   5.357
  481PW      WP 1338   1.004   1.976   5.448
  481PW      WM 1339   0.860   2.050   5.464
  482PW       W 1340   7.828   0.519   7.315
  482PW      WP 1341   7.944   0.595   7.329
  482PW      WM 1342   7.883   0.393   7.286
  483PW       W 1343   7.047   7.890   6.159
  483PW      WP 1344   7.120   7.888   6.039
  483PW      WM 1345   7.033   8.029   6.174
  484PW       W 1346   1.310   2.823   4.848
  484PW      WP 1347   1.387   2.710   4.879
  484PW      WM 1348   1.261   2.830   4.979
  485PW       W 1349   6.978   0.181   1.658
  485PW      WP 1350   6.891   0.287   1.631
  485PW      WM 1351   7.055   0.253   1.750
  486PW       W 1352   3.501   3.163   4.134
  486PW      WP 1353   3.367   3.205   4.133
  486PW      WM 1354   3.600   3.244   4.077
  487PW       W 1355   4.322   1.128   7.532
  487PW      WP 1356   4.218   1.036   7.554
  487PW      WM 1357   4.326   1.266   7.560
  488PW       W 1358   3.726   3.016   5.665
  488PW      WP 1359   3.838   3.080   5.719
  488PW      WM 1360   3.741   2.916   5.568
  489PW       W 1361   2.407   5.280   5.036
  489PW      WP 1362   2.443   5.265   5.170
  489PW      WM 1363   2.384   5.327   4.906
  490PW       W 1364   0.245   5.732   2.295
  490PW      WP 1365   0.109   5.701   2.308
  490PW      WM 1366   0.342   5.640   2.254
  491PW       W 1367   8.411   5.023   1.736
  491PW      WP 1368   8.402   4.977   1.868
  491PW      WM 1369   8.301   5.042   1.651
  492PW       W 1370   3.964   6.492   5.970
  492PW      WP 1371   4.006   6.623   5.993
  492PW      WM 1372   4.103   6.479   5.966
  493PW       W 1373   1.921   0.265   0.522
  493PW      WP 1374   1.806   0.329   0.473
  493PW      WM 1375   1.988   0.266   0.644
  494PW       W 1376   8.056   0.065   3.462
  494PW      WP 1377   7.974  -0.048   3.466
  494PW      WM 1378   8.165  -0.016   3.427
  495PW       W 1379   6.858   4.346   5.737
  495PW      WP 1380   6.833   4.449   5.646
  495PW      WM 1381   6.752   4.268   5.786
  496PW       W 1382   2.249   3.079   5.417
  496PW      WP 1383   2.196   2.951   5.440
  496PW      WM 1384   2.124   3.135   5.388
  497PW       W 1385   4.131   0.279   6.976
  497PW      WP 1386   4.079   0.286   7.105
  497PW      WM 1387   4.135   0.234   6.843
  498PW       W 1388   3.022   3.094   8.251
  498PW      WP 1389   2.959   3.031   8.359
  498PW      WM 1390   2.982   3.115   8.118
  499PW       W 1391   8.229   3.211   0.086
  499PW      WP 1392   8.146   3.123   0.156
  499PW      WM 1393   8.356   3.152   0.088
  500PW       W 1394   6.477   3.400   6.106
  500PW      WP 1395   6.565   3.445   6.206
  500PW      WM 1396   6.405   3.342   6.211
  501PW       W 1397   2.492   0.442   4.330
  501PW      WP 1398   2.591   0.418   4.426
  501PW      WM 1399   2.385   0.450   4.240
  502PW       W 1400   8.288   3.513   4.464
  502PW      WP 1401   8.268   3.466   4.594
  502PW      WM 1402   8.297   3.450   4.340
  503PW       W 1403   1.588   2.906   2.083
  503PW      WP 1404   1.716   2.869   2.040
  503PW      WM 1405   1.479   2.926   2.168
  504PW       W 1406   0.653   4.700   0.470
  504PW      WP 1407   0.621   4.822   0.408
  504PW      WM 1408   0.558   4.601   0.497
  505PW       W 1409   4.131   4.142   5.653
  505PW      WP 1410   4.226   4.225   5.592
  505PW      WM 1411   4.158   4.016   5.706
  506PW       W 1412   4.544   1.887   1.369
  506PW      WP 1413   4.436   1.837   1.444
  506PW      WM 1414   4.494   1.854   1.243
  507PW       W 1415   7.422   5.584   7.258
  507PW      WP 1416   7.345   5.480   7.205
  507PW      WM 1417   7.450   5.565   7.394
  508PW       W 1418   1.707   6.721   2.779
  508PW      WP 1419   1.638   6.838   2.743
  508PW      WM 1420   1.663   6.603   2.840
  509PW       W 1421   1.946   4.550   5.560
  509PW      WP 1422   1.901   4.420   5.587
  509PW      WM 1423   2.085   4.556   5.569
  510PW       W 1424   6.278   7.150   1.247
  510PW      WP 1425   6.416   7.168   1.241
  510PW      WM 1426   6.235   7.017   1.261
  511PW       W 1427   1.133   5.637   6.339
  511PW      WP 1428   1.259   5.614   6.282
  511PW      WM 1429   1.172   5.660   6.471
  512PW       W 1430   7.682   7.116   3.519
  512PW      WP 1431   7.589   7.101   3.415
  512PW      WM 1432   7.586   7.175   3.602
  513PW       W 1433   7.193   5.898   1.131
  513PW      WP 1434   7.204   5.931   1.267
  513PW      WM 1435   7.175   5.766   1.173
  514PW       W 1436   0.114   4.274   5.831
  514PW      WP 1437   0.049   4.342   5.728
  514PW      WM 1438   0.245   4.267   5.781
  515PW       W 1439   5.144   0.637   5.766
  515PW      WP 1440   5.146   0.742   5.674
  515PW      WM 1441   5.040   0.584   5.844
  516PW       W 1442   4.465   5.136   4.553
  516PW      WP 1443   4.468   5.160   4.415
  516PW      WM 1444   4.456   5.075   4.679
  517PW       W 1445   8.395   0.892   1.116
  517PW      WP 1446   8.326   0.914   0.996
  517PW      WM 1447   8.272   0.895   1.183
  518PW       W 1448   1.036   0.035   4.107
  518PW      WP 1449   1.068   0.126   4.209
  518PW      WM 1450   1.151   0.005   4.033
  519PW       W 1451   6.319   8.356   3.739
  519PW      WP 1452   6.225   8.255   3.761
  519PW      WM 1453   6.430   8.433   3.778
  520PW       W 1454   4.426   6.865   7.856
  520PW      WP 1455   4.530   6.806   7.929
  520PW      WM 1456   4.436   7.004   7.847
  521PW       W 1457   0.844   8.584   1.715
  521PW      WP 1458   0.712   8.631   1.711
  521PW      WM 1459   0.958   8.539   1.783
  522PW       W 1460   5.281   4.820   3.705
  522PW      WP 1461   5.267   4.699   3.775
  522PW      WM 1462   5.278   4.847   3.568
  523PW       W 1463   6.043   4.858   5.426
  523PW      WP 1464   6.021   4.863   5.564
  523PW      WM 1465   6.181   4.842   5.413
  524PW       W 1466   0.539   7.735   1.687
  524PW      WP 1467   0.557   7.821   1.796
  524PW      WM 1468   0.501   7.654   1.795
  525PW       W 1469   5.023   8.266   0.368
  525PW      WP 1470   4.908   8.232   0.295
  525PW      WM 1471   5.022   8.175   0.474
  526PW       W 1472   3.587   6.135   0.063
  526PW      WP 1473   3.539   6.068   0.176
  526PW      WM 1474   3.696   6.102  -0.019
  527PW       W 1475   3.693   8.015   3.707
  527PW      WP 1476   3.713   7.876   3.710
  527PW      WM 1477   3.822   8.061   3.675
  528PW       W 1478   4.516   6.127   1.045
  528PW      WP 1479   4.632   6.185   1.099
  528PW      WM 1480   4.476   6.114   0.911
  529PW       W 1481   3.706   0.703   7.873
  529PW      WP 1482   3.611   0.802   7.843
  529PW      WM 1483   3.599   0.633   7.929
  530PW       W 1484   5.046   4.438   8.117
  530PW      WP 1485   4.916   4.489   8.131
  530PW      WM 1486   5.060   4.432   7.978
  531PW       W 1487   2.032   4.974   5.914
  531PW      WP 1488   2.072   4.862   5.987
  531PW      WM 1489   1.951   4.930   5.808
  532PW       W 1490   5.618   7.886   4.319
  532PW      WP 1491   5.629   7.753   4.359
  532PW      WM 1492   5.668   7.993   4.243
  533PW       W 1493   0.510   6.870   0.461
  533PW      WP 1494   0.597   6.780   0.398
  533PW      WM 1495   0.405   6.905   0.547
  534PW       W 1496   7.348   7.214   2.629
  534PW      WP 1497   7.467   7.270   2.677
  534PW      WM 1498   7.304   7.101   2.700
  535PW       W 1499   4.563   1.762   6.207
  535PW      WP 1500   4.633   1.645   6.239
  535PW      WM 1501   4.431   1.726   6.236
  536PW       W 1502   7.964   8.254   0.936
  536PW      WP 1503   8.072   8.322   0.992
  536PW      WM 1504   8.044   8.223   0.825
  537PW       W 1505   1.332   2.681   4.218
  537PW      WP 1506   1.469   2.687   4.190
  537PW      WM 1507   1.229   2.599   4.170
  538PW       W 1508   5.370   5.112   1.342
  538PW      WP 1509   5.309   5.168   1.455
  538PW      WM 1510   5.263   5.169   1.273
  539PW       W 1511   4.965   3.898   1.141
  539PW      WP 1512   5.070   3.832   1.206
  539PW      WM 1513   4.934   3.800   1.236
  540PW       W 1514   6.626   0.022   6.047
  540PW      WP 1515   6.549   0.114   6.118
  540PW      WM 1516   6.743   0.091   6.013
  541PW       W 1517   4.848   0.123   0.177
  541PW      WP 1518   4.937   0.224   0.218
  541PW      WM 1519   4.713   0.155   0.157
  542PW       W 1520   8.356   3.601   2.934
  542PW      WP 1521   8.426   3.722   2.934
  542PW      WM 1522   8.397   3.487   2.865
  543PW       W 1523   6.061   0.064   0.095
  543PW      WP 1524   6.041   0.191   0.150
  543PW      WM 1525   6.024   0.071  -0.040
  544PW       W 1526   2.598   3.359   0.423
  544PW      WP 1527   2.584   3.461   0.517
  544PW      WM 1528   2.586   3.233   0.483
  545PW       W 1529   1.690   3.545   0.862
  545PW      WP 1530   1.764   3.469   0.954
  545PW      WM 1531   1.600   3.454   0.804
  546PW       W 1532   2.101   6.031   7.092
  546PW      WP 1533   2.174   5.913   7.074
  546PW      WM 1534   2.132   5.991   6.962
  547PW       W 1535   2.514   1.438   8.354
  547PW      WP 1536   2.407   1.472   8.438
  547PW      WM 1537   2.485   1.452   8.218
  548PW       W 1538   0.679   3.256   0.418
  548PW      WP 1539   0.614   3.379   0.407
  548PW      WM 1540   0.764   3.297   0.521
  549PW       W 1541   5.556   4.133   0.342
  549PW      WP 1542   5.598   4.214   0.235
  549PW      WM 1543   5.689   4.115   0.379
  550PW       W 1544   5.547   3.588   6.204
  550PW      WP 1545   5.439   3.557   6.287
  550PW      WM 1546   5.632   3.651   6.296
  551PW       W 1547   3.104   6.404   5.252
  551PW      WP 1548   3.002   6.374   5.160
  551PW      WM 1549   3.120   6.527   5.187
  552PW       W 1550   0.800   2.463   6.711
  552PW      WP 1551   0.902   2.511   6.628
  552PW      WM 1552   0.851   2.333   6.714
  553PW       W 1553   7.919   6.350   1.759
  553PW      WP 1554   8.021   6.261   1.722
  553PW      WM 1555   7.816   6.308   1.674
  554PW       W 1556   2.304   6.657   0.437
  554PW      WP 1557   2.324   6.737   0.324
  554PW      WM 1558   2.385   6.702   0.542
  555PW       W 1559   7.636   2.968   0.649
  555PW      WP 1560   7.719   2.929   0.756
  555PW      WM 1561   7.553   2.948   0.760
  556PW       W 1562   5.193   0.334   6.221
  556PW      WP 1563   5.107   0.419   6.291
  556PW      WM 1564   5.262   0.244   6.137
  557PW       W 1565   6.496   7.619   5.733
  557PW      WP 1566   6.571   7.651   5.620
  557PW      WM 1567   6.506   7.505   5.814
  558PW       W 1568   5.487   3.922   1.684
  558PW      WP 1569   5.501   3.783   1.690
  558PW      WM 1570   5.617   3.874   1.705
  559PW       W 1571   7.667   5.583   5.732
  559PW      WP 1572   7.774   5.619   5.650
  559PW      WM 1573   7.639   5.717   5.703
  560PW       W 1574   2.939   5.254   5.111
  560PW      WP 1575   2.931   5.116   5.085
  560PW      WM 1576   3.003   5.378   5.116
  561PW       W 1577   5.840   3.758   0.382
  561PW      WP 1578   5.790   3.889   0.384
  561PW      WM 1579   5.893   3.714   0.503
  562PW       W 1580   5.624   4.002   2.253
  562PW      WP 1581   5.535   4.095   2.197
  562PW      WM 1582   5.657   3.879   2.194
  563PW       W 1583   4.626   7.582   3.351
  563PW      WP 1584   4.757   7.614   3.389
  563PW      WM 1585   4.650   7.717   3.381
  564PW       W 1586   3.109   5.968   4.505
  564PW      WP 1587   2.993   6.010   4.571
  564PW      WM 1588   3.192   5.856   4.489
  565PW       W 1589   3.243   0.435   1.695
  565PW      WP 1590   3.345   0.532   1.699
  565PW      WM 1591   3.195   0.306   1.717
  566PW       W 1592   7.313   2.766   8.035
  566PW      WP 1593   7.276   2.637   8.074
  566PW      WM 1594   7.218   2.821   7.947
  567PW       W 1595   4.148   7.918   5.332
  567PW      WP 1596   4.218   7.823   5.407
  567PW      WM 1597   4.182   8.054   5.334
  568PW       W 1598   4.573   2.757   1.735
  568PW      WP 1599   4.691   2.790   1.804
  568PW      WM 1600   4.571   2.617   1.732
  569PW       W 1601   1.561   1.144   8.389
  569PW      WP 1602   1.679   1.219   8.378
  569PW      WM 1603   1.523   1.125   8.522
  570PW       W 1604   0.456   2.803   6.421
  570PW      WP 1605   0.358   2.781   6.324
  570PW      WM 1606   0.475   2.924   6.489
  571PW       W 1607   1.110   0.927   2.756
  571PW      WP 1608   1.143   0.805   2.696
  571PW      WM 1609   1.184   0.896   2.870
  572PW       W 1610   6.944   3.880   5.130
  572PW      WP 1611   6.878   3.879   5.253
  572PW      WM 1612   7.054   3.812   5.182
  573PW       W 1613   1.327   4.517   0.973
  573PW      WP 1614   1.254   4.616   1.041
  573PW      WM 1615   1.443   4.589   1.002
  574PW       W 1616   5.091   5.315   1.064
  574PW      WP 1617   5.176   5.252   1.156
  574PW      WM 1618   4.971   5.377   1.101
  575PW       W 1619   8.138   0.303   6.213
  575PW      WP 1620   8.092   0.208   6.120
  575PW      WM 1621   8.099   0.420   6.279
  576PW       W 1622   7.690   1.830   4.768
  576PW      WP 1623   7.598   1.878   4.674
  576PW      WM 1624   7.668   1.727   4.861
  577PW       W 1625   4.554   5.623   6.721
  577PW      WP 1626   4.575   5.595   6.585
  577PW      WM 1627   4.569   5.656   6.856
  578PW       W 1628   4.199   7.039   1.293
  578PW      WP 1629   4.153   7.170   1.309
  578PW      WM 1630   4.186   6.914   1.231
  579PW       W 1631   7.680   7.701   4.290
  579PW      WP 1632   7.599   7.618   4.211
  579PW      WM 1633   7.738   7.589   4.230
  580PW       W 1634   8.219   1.791   5.536
  580PW      WP 1635   8.226   1.739   5.406
  580PW      WM 1636   8.299   1.684   5.492
  581PW       W 1637   1.342   7.503   4.971
  581PW      WP 1638   1.305   7.416   4.868
  581PW      WM 1639   1.452   7.540   4.893
  582PW       W 1640   7.295   6.267   2.502
  582PW      WP 1641   7.343   6.387   2.447
  582PW      WM 1642   7.228   6.262   2.379
  583PW       W 1643   0.308   7.807   6.096
  583PW      WP 1644   0.188   7.875   6.121
  583PW      WM 1645   0.209   7.720   6.048
  584PW       W 1646   6.771   8.261   8.296
  584PW      WP 1647   6.709   8.312   8.181
  584PW      WM 1648   6.843   8.288   8.179
  585PW       W 1649   2.352   3.042   3.311
  585PW      WP 1650   2.454   3.121   3.257
  585PW      WM 1651   2.388   3.135   3.409
  586PW       W 1652   3.978   5.024   4.852
  586PW      WP 1653   3.848   4.977   4.871
  586PW      WM 1654   4.093   5.042   4.929
  587PW       W 1655   2.926   7.947   0.645
  587PW      WP 1656   2.992   7.866   0.738
  587PW      WM 1657   3.028   8.041   0.625
  588PW       W 1658   3.421   3.448   5.665
  588PW      WP 1659   3.380   3.346   5.577
  588PW      WM 1660   3.539   3.463   5.738
  589PW       W 1661   6.727   5.163   6.860
  589PW      WP 1662   6.686   5.050   6.931
  589PW      WM 1663   6.710   5.193   6.996
  590PW       W 1664   8.084   1.067   5.090
  590PW      WP 1665   8.061   1.199   5.048
  590PW      WM 1666   8.014   0.954   5.134
  591PW       W 1667   4.977   1.778   0.137
  591PW      WP 1668   4.887   1.671   0.128
  591PW      WM 1669   5.034   1.895   0.086
  592PW       W 1670   3.869   6.597   0.428
  592PW      WP 1671   3.886   6.700   0.334
  592PW      WM 1672   3.753   6.621   0.352
  593PW       W 1673   1.038   4.795   5.269
  593PW      WP 1674   0.907   4.833   5.299
  593PW      WM 1675   1.073   4.833   5.139
  594PW       W 1676   4.625   7.091   2.561
  594PW      WP 1677   4.620   7.199   2.650
  594PW      WM 1678   4.689   7.113   2.438
  595PW       W 1679   4.096   1.395   0.205
  595PW      WP 1680   4.198   1.420   0.112
  595PW      WM 1681   3.996   1.311   0.156
  596PW       W 1682   7.519   4.165   6.426
  596PW      WP 1683   7.470   4.203   6.301
  596PW      WM 1684   7.594   4.278   6.390
  597PW       W 1685   1.097   8.374   5.065
  597PW      WP 1686   1.179   8.283   5.133
  597PW      WM 1687   0.983   8.452   5.040
  598PW       W 1688   3.190   0.874   7.841
  598PW      WP 1689   3.113   0.990   7.858
  598PW      WM 1690   3.323   0.841   7.869
  599PW       W 1691   7.930   3.479   1.098
  599PW      WP 1692   8.063   3.486   1.141
  599PW      WM 1693   7.841   3.458   1.204
  600PW       W 1694   3.670   0.396   3.689
  600PW      WP 1695   3.619   0.266   3.681
  600PW      WM 1696   3.782   0.479   3.706
  601PW       W 1697   8.277   8.316   5.605
  601PW      WP 1698   8.389   8.240   5.572
  601PW      WM 1699   8.257   8.393   5.721
  602PW       W 1700   3.056   2.989   7.333
  602PW      WP 1701   3.124   3.103   7.377
  602PW      WM 1702   3.175   3.023   7.268
  603PW       W 1703   0.949   7.346   7.203
  603PW      WP 1704   0.930   7.446   7.299
  603PW      WM 1705   0.823   7.312   7.153
  604PW       W 1706   4.487   6.410   2.104
  604PW      WP 1707   4.509   6.430   2.241
  604PW      WM 1708   4.452   6.354   1.981
  605PW       W 1709   4.123   6.702   4.866
  605PW      WP 1710   4.232   6.701   4.777
  605PW      WM 1711   3.997   6.758   4.842
  606PW       W 1712   6.291   6.853   5.396
  606PW      WP 1713   6.187   6.776   5.448
  606PW      WM 1714   6.395   6.890   5.484
  607PW       W 1715   1.687   4.513   3.131
  607PW      WP 1716   1.561   4.452   3.118
  607PW      WM 1717   1.652   4.585   3.016
  608PW       W 1718   5.127   1.500   1.882
  608PW      WP 1719   4.992   1.495   1.844
  608PW      WM 1720   5.215   1.508   1.990
  609PW       W 1721   4.686   1.633   2.105
  609PW      WP 1722   4.619   1.528   2.042
  609PW      WM 1723   4.561   1.695   2.106
  610PW       W 1724   1.563   3.516   8.185
  610PW      WP 1725   1.498   3.576   8.293
  610PW      WM 1726   1.609   3.406   8.111
  611PW       W 1727   4.697   4.412   7.562
  611PW      WP 1728   4.584   4.482   7.604
  611PW      WM 1729   4.701   4.492   7.447
  612PW       W 1730   2.554   5.093   5.955
  612PW      WP 1731   2.473   5.044   6.058
  612PW      WM 1732   2.492   5.159   6.062
  613PW       W 1733   1.789   7.006   3.208
  613PW      WP 1734   1.653   7.013   3.173
  613PW      WM 1735   1.889   7.101   3.183
  614PW       W 1736   7.257   3.000   4.279
  614PW      WP 1737   7.363   3.083   4.240
  614PW      WM 1738   7.273   2.975   4.142
  615PW       W 1739   4.914   2.760   5.497
  615PW      WP 1740   4.963   2.636   5.538
  615PW      WM 1741   4.963   2.775   5.627
  616PW       W 1742   4.563   2.652   3.174
  616PW      WP 1743   4.555   2.603   3.043
  616PW      WM 1744   4.627   2.643   3.299
  617PW       W 1745   2.896   0.791   6.520
  617PW      WP 1746   2.908   0.656   6.553
  617PW      WM 1747   3.031   0.814   6.494
  618PW       W 1748   6.006   1.341   8.459
  618PW      WP 1749   5.868   1.330   8.439
  618PW      WM 1750   6.026   1.419   8.345
  619PW       W 1751   3.879   2.794   4.183
  619PW      WP 1752   4.015   2.764   4.174
  619PW      WM 1753   3.764   2.723   4.220
  620PW       W 1754   6.898   5.414   3.621
  620PW      WP 1755   6.879   5.486   3.739
  620PW      WM 1756   6.984   5.484   3.536
  621PW       W 1757   6.855   4.796   7.218
  621PW      WP 1758   6.763   4.692   7.230
  621PW      WM 1759   6.948   4.900   7.231
  622PW       W 1760   1.158   8.004   7.819
  622PW      WP 1761   1.049   7.961   7.895
  622PW      WM 1762   1.262   7.923   7.774
  623PW       W 1763   2.905   5.274   0.734
  623PW      WP 1764   3.025   5.211   0.770
  623PW      WM 1765   2.778   5.313   0.778
  624PW       W 1766   3.502   3.940   3.911
  624PW      WP 1767   3.397   4.011   3.971
  624PW      WM 1768   3.612   4.023   3.886
  625PW       W 1769   7.043   6.826   6.408
  625PW      WP 1770   6.969   6.923   6.340
  625PW      WM 1771   7.138   6.760   6.487
  626PW       W 1772   6.961   2.849   4.917
  626PW      WP 1773   6.989   2.794   4.791
  626PW      WM 1774   6.944   2.833   5.055
  627PW       W 1775   6.444   7.880   8.220
  627PW      WP 1776   6.382   7.990   8.280
  627PW      WM 1777   6.499   7.760   8.267
  628PW       W 1778   8.570   3.061   6.430
  628PW      WP 1779   8.437   3.042   6.390
  628PW      WM 1780   8.630   3.085   6.554
  629PW       W 1781   6.336   2.417   2.226
  629PW      WP 1782   6.238   2.516   2.241
  629PW      WM 1783   6.416   2.329   2.301
  630PW       W 1784   1.536   0.405   0.266
  630PW      WP 1785   1.510   0.269   0.245
  630PW      WM 1786   1.639   0.383   0.358
  631PW       W 1787   7.049   0.085   5.632
  631PW      WP 1788   7.141   0.004   5.700
  631PW      WM 1789   6.910   0.075   5.622
  632PW       W 1790   1.973   2.694   2.010
  632PW      WP 1791   1.850   2.630   1.994
  632PW      WM 1792   1.864   2.776   2.041
  633PW       W 1793   0.889   0.428   1.429
  633PW      WP 1794   0.761   0.485   1.416
  633PW      WM 1795   1.027   0.426   1.406
  634PW       W 1796   7.011   0.893   1.269
  634PW      WP 1797   6.886   0.849   1.224
  634PW      WM 1798   7.011   0.892   1.409
  635PW       W 1799   1.707   1.656   7.630
  635PW      WP 1800   1.838   1.687   7.592
  635PW      WM 1801   1.580   1.714   7.630
  636PW       W 1802   3.248   5.390   8.078
  636PW      WP 1803   3.272   5.425   8.212
  636PW      WM 1804   3.346   5.388   8.178
  637PW       W 1805   8.065   7.682   0.107
  637PW      WP 1806   8.084   7.821   0.102
  637PW      WM 1807   8.177   7.600   0.127
  638PW       W 1808   3.534   1.626   3.862
  638PW      WP 1809   3.497   1.639   3.727
  638PW      WM 1810   3.448   1.518   3.886
  639PW       W 1811   4.287   4.996   0.266
  639PW      WP 1812   4.334   4.883   0.333
  639PW      WM 1813   4.255   5.092   0.362
  640PW       W 1814   6.259   2.407   7.004
  640PW      WP 1815   6.127   2.366   7.029
  640PW      WM 1816   6.297   2.514   6.922
  641PW       W 1817   1.872   5.900   8.437
  641PW      WP 1818   1.889   5.768   8.480
  641PW      WM 1819   2.003   5.908   8.387
  642PW       W 1820   7.732   4.912   0.968
  642PW      WP 1821   7.634   4.840   1.038
  642PW      WM 1822   7.852   4.841   0.978
  643PW       W 1823   1.776   2.123   6.764
  643PW      WP 1824   1.677   2.117   6.863
  643PW      WM 1825   1.708   2.008   6.807
  644PW       W 1826   6.303   2.023   1.974
  644PW      WP 1827   6.180   1.976   2.022
  644PW      WM 1828   6.418   1.985   2.044
  645PW       W 1829   5.985   8.578   8.225
  645PW      WP 1830   6.053   8.605   8.344
  645PW      WM 1831   6.036   8.469   8.296
  646PW       W 1832   4.209   2.697   1.376
  646PW      WP 1833   4.117   2.800   1.351
  646PW      WM 1834   4.253   2.793   1.468
  647PW       W 1835   2.607   3.747   2.807
  647PW      WP 1836   2.622   3.835   2.914
  647PW      WM 1837   2.680   3.828   2.719
  648PW       W 1838   5.997   5.901   6.462
  648PW      WP 1839   6.028   5.957   6.337
  648PW      WM 1840   5.996   5.761   6.469
  649PW       W 1841   6.862   4.685   3.719
  649PW      WP 1842   6.807   4.800   3.659
  649PW      WM 1843   6.965   4.591   3.732
  650PW       W 1844   8.541   2.630   3.176
  650PW      WP 1845   8.462   2.552   3.261
  650PW      WM 1846   8.523   2.504   3.233
  651PW       W 1847   4.159   2.084   2.149
  651PW      WP 1848   4.088   1.964   2.149
  651PW      WM 1849   4.190   2.218   2.178
  652PW       W 1850   1.964   3.076   1.119
  652PW      WP 1851   1.864   2.993   1.172
  652PW      WM 1852   1.977   3.077   0.980
  653PW       W 1853   0.836   3.687   2.539
  653PW      WP 1854   0.741   3.604   2.478
  653PW      WM 1855   0.818   3.626   2.663
  654PW       W 1856   6.252   0.053   2.416
  654PW      WP 1857   6.306   0.182   2.417
  654PW      WM 1858   6.214   0.095   2.288
  655PW       W 1859   7.169   2.179   7.737
  655PW      WP 1860   7.206   2.228   7.611
  655PW      WM 1861   7.094   2.089   7.814
  656PW       W 1862   5.069   4.668   1.905
  656PW      WP 1863   5.192   4.616   1.948
  656PW      WM 1864   5.153   4.735   1.815
  657PW       W 1865   3.001   2.184   4.928
  657PW      WP 1866   3.065   2.146   4.809
  657PW      WM 1867   3.004   2.243   5.056
  658PW       W 1868   6.782   1.048   7.967
  658PW      WP 1869   6.762   0.911   7.983
  658PW      WM 1870   6.818   1.044   7.832
  659PW       W 1871   4.580   0.279   7.179
  659PW      WP 1872   4.591   0.172   7.268
  659PW      WM 1873   4.512   0.401   7.190
  660PW       W 1874   5.276   4.956   6.777
  660PW      WP 1875   5.316   4.840   6.709
  660PW      WM 1876   5.279   5.095   6.792
  661PW       W 1877   5.207   6.876   3.707
  661PW      WP 1878   5.212   6.975   3.608
  661PW      WM 1879   5.089   6.909   3.775
  662PW       W 1880   1.172   1.071   1.448
  662PW      WP 1881   1.191   0.971   1.545
  662PW      WM 1882   1.299   1.128   1.435
  663PW       W 1883   8.118   1.327   1.088
  663PW      WP 1884   8.137   1.347   1.226
  663PW      WM 1885   8.068   1.457   1.077
  664PW       W 1886   5.867   2.849   5.524
  664PW      WP 1887   5.797   2.918   5.425
  664PW      WM 1888   5.993   2.832   5.465
  665PW       W 1889   1.387   5.784   6.727
  665PW      WP 1890   1.365   5.662   6.662
  665PW      WM 1891   1.297   5.687   6.774
  666PW       W 1892   1.405   6.062   4.834
  666PW      WP 1893   1.332   6.158   4.905
  666PW      WM 1894   1.351   6.153   4.743
  667PW       W 1895   5.506   1.587   1.541
  667PW      WP 1896   5.584   1.655   1.447
  667PW      WM 1897   5.440   1.467   1.572
  668PW       W 1898   5.662   4.136   6.279
  668PW      WP 1899   5.678   3.997   6.276
  668PW      WM 1900   5.745   4.163   6.170
  669PW       W 1901   8.420   5.531   7.411
  669PW      WP 1902   8.435   5.600   7.531
  669PW      WM 1903   8.291   5.543   7.358
  670PW       W 1904   3.230   7.627   5.001
  670PW      WP 1905   3.249   7.695   5.122
  670PW      WM 1906   3.316   7.530   4.947
  671PW       W 1907   4.110   2.407   3.911
  671PW      WP 1908   4.130   2.274   3.871
  671PW      WM 1909   3.997   2.444   3.837
  672PW       W 1910   0.988   8.443   7.712
  672PW      WP 1911   0.912   8.328   7.688
  672PW      WM 1912   1.119   8.436   7.663
  673PW       W 1913   6.323   8.437   6.385
  673PW      WP 1914   6.360   8.540   6.472
  673PW      WM 1915   6.187   8.457   6.410
  674PW       W 1916   7.397   7.870   3.532
  674PW      WP 1917   7.309   7.976   3.554
  674PW      WM 1918   7.516   7.870   3.605
  675PW       W 1919   2.761   7.905   5.908
  675PW      WP 1920   2.758   8.001   6.010
  675PW      WM 1921   2.723   7.997   5.810
  676PW       W 1922   7.549   4.953   5.985
  676PW      WP 1923   7.539   4.845   6.074
  676PW      WM 1924   7.577   5.058   6.073
  677PW       W 1925   7.129   0.569   6.356
  677PW      WP 1926   7.080   0.587   6.486
  677PW      WM 1927   7.241   0.628   6.297
  678PW       W 1928   4.107   7.808   3.519
  678PW      WP 1929   3.985   7.837   3.582
  678PW      WM 1930   4.200   7.798   3.415
  679PW       W 1931   1.584   4.437   4.738
  679PW      WP 1932   1.465   4.487   4.686
  679PW      WM 1933   1.693   4.429   4.827
  680PW       W 1934   4.672   0.824   6.201
  680PW      WP 1935   4.711   0.720   6.116
  680PW      WM 1936   4.648   0.961   6.213
  681PW       W 1937   1.838   5.619   6.849
  681PW      WP 1938   1.708   5.670   6.855
  681PW      WM 1939   1.923   5.721   6.805
  682PW       W 1940   3.113   8.354   0.642
  682PW      WP 1941   3.091   8.231   0.578
  682PW      WM 1942   3.213   8.451   0.639
  683PW       W 1943   0.658   5.429   5.556
  683PW      WP 1944   0.666   5.484   5.427
  683PW      WM 1945   0.661   5.294   5.592
  684PW       W 1946   6.311   7.026   7.701
  684PW      WP 1947   6.351   7.014   7.567
  684PW      WM 1948   6.354   7.157   7.675
  685PW       W 1949   8.336   6.386   5.747
  685PW      WP 1950   8.370   6.513   5.796
  685PW      WM 1951   8.275   6.309   5.648
  686PW       W 1952   7.564   1.990   0.528
  686PW      WP 1953   7.693   2.010   0.578
  686PW      WM 1954   7.590   2.113   0.590
  687PW       W 1955   0.701   1.663   0.349
  687PW      WP 1956   0.624   1.555   0.305
  687PW      WM 1957   0.781   1.571   0.279
  688PW       W 1958   3.260   0.268   4.547
  688PW      WP 1959   3.372   0.276   4.631
  688PW      WM 1960   3.189   0.357   4.466
  689PW       W 1961   6.426   5.736   5.949
  689PW      WP 1962   6.516   5.629   5.941
  689PW      WM 1963   6.400   5.741   5.812
  690PW       W 1964   1.949   4.442   6.614
  690PW      WP 1965   1.814   4.415   6.643
  690PW      WM 1966   1.974   4.565   6.552
  691PW       W 1967   7.433   0.486   5.386
  691PW      WP 1968   7.397   0.456   5.518
  691PW      WM 1969   7.304   0.432   5.376
  692PW       W 1970   5.379   0.155   5.840
  692PW      WP 1971   5.333   0.199   5.965
  692PW      WM 1972   5.269   0.164   5.754
  693PW       W 1973   8.439   8.012   4.440
  693PW      WP 1974   8.466   8.031   4.304
  693PW      WM 1975   8.508   8.099   4.524
  694PW       W 1976   5.659   5.353   3.094
  694PW      WP 1977   5.574   5.246   3.125
  694PW      WM 1978   5.542   5.276   3.103
  695PW       W 1979   2.731   0.466   4.766
  695PW      WP 1980   2.830   0.374   4.804
  695PW      WM 1981   2.658   0.448   4.648
  696PW       W 1982   2.130   1.983   3.973
  696PW      WP 1983   2.147   2.001   4.111
  696PW      WM 1984   2.071   1.938   3.854
  697PW       W 1985   7.153   2.227   6.458
  697PW      WP 1986   7.042   2.297   6.407
  697PW      WM 1987   7.166   2.146   6.345
  698PW       W 1988   7.726   2.576   1.452
  698PW      WP 1989   7.750   2.711   1.483
  698PW      WM 1990   7.750   2.598   1.316
  699PW       W 1991   3.166   2.695   0.055
  699PW      WP 1992   3.031   2.712   0.092
  699PW      WM 1993   3.213   2.823   0.087
  700PW       W 1994   6.699   0.896   5.249
  700PW      WP 1995   6.576   0.830   5.249
  700PW      WM 1996   6.773   1.005   5.298
  701PW       W 1997   2.311   7.440   1.961
  701PW      WP 1998   2.230   7.382   2.060
  701PW      WM 1999   2.307   7.549   2.049
  702PW       W 2000   5.439   8.053   2.677
  702PW      WP 2001   5.521   8.158   2.719
  702PW      WM 2002   5.420   8.125   2.796
  703PW       W 2003   4.935   4.767   6.409
  703PW      WP 2004   4.821   4.784   6.329
  703PW      WM 2005   5.032   4.866   6.387
  704PW       W 2006   8.570   5.694   6.512
  704PW      WP 2007   8.676   5.635   6.583
  704PW      WM 2008   8.532   5.763   6.628
  705PW       W 2009   3.544   6.806   8.140
  705PW      WP 2010   3.582   6.938   8.113
  705PW      WM 2011   3.480   6.683   8.159
  706PW       W 2012   7.538   3.668   8.399
  706PW      WP 2013   7.421   3.595   8.375
  706PW      WM 2014   7.559   3.757   8.505
  707PW       W 2015   5.989   4.418   6.018
  707PW      WP 2016   5.906   4.319   6.072
  707PW      WM 2017   5.912   4.535   6.008
  708PW       W 2018   5.535   2.708   5.894
  708PW      WP 2019   5.612   2.820   5.861
  708PW      WM 2020   5.569   2.582   5.944
  709PW       W 2021   0.471   6.076   2.602
  709PW      WP 2022   0.530   6.173   2.685
  709PW      WM 2023   0.412   6.007   2.709
  710PW       W 2024   6.384   1.770   4.344
  710PW      WP 2025   6.385   1.775   4.484
  710PW      WM 2026   6.483   1.673   4.324
  711PW       W 2027   7.791   3.197   6.961
  711PW      WP 2028   7.800   3.144   6.832
  711PW      WM 2029   7.711   3.258   7.058
  712PW       W 2030   1.184   7.233   0.094
  712PW      WP 2031   1.218   7.280   0.221
  712PW      WM 2032   1.187   7.108   0.157
  713PW       W 2033   5.517   3.751   8.006
  713PW      WP 2034   5.388   3.804   7.993
  713PW      WM 2035   5.590   3.869   8.027
  714PW       W 2036   4.857   2.145   3.484
  714PW      WP 2037   4.988   2.117   3.522
  714PW      WM 2038   4.872   2.246   3.389
  715PW       W 2039   7.180   4.752   2.714
  715PW      WP 2040   7.238   4.724   2.590
  715PW      WM 2041   7.260   4.843   2.784
  716PW       W 2042   8.310   7.813   5.433
  716PW      WP 2043   8.198   7.788   5.513
  716PW      WM 2044   8.300   7.710   5.339
  717PW       W 2045   1.284   7.968   3.057
  717PW      WP 2046   1.220   7.960   2.932
  717PW      WM 2047   1.273   7.999   3.193
  718PW       W 2048   6.835   6.057   0.195
  718PW      WP 2049   6.924   6.008   0.292
  718PW      WM 2050   6.733   6.084   0.104
  719PW       W 2051   0.148   0.018   7.749
  719PW      WP 2052   0.135  -0.073   7.643
  719PW      WM 2053   0.130   0.129   7.666
  720PW       W 2054   0.047   2.168   3.270
  720PW      WP 2055  -0.039   2.264   3.325
  720PW      WM 2056   0.173   2.152   3.327
  721PW       W 2057   6.926   6.601   1.724
  721PW      WP 2058   7.027   6.593   1.820
  721PW      WM 2059   6.825   6.557   1.636
  722PW       W 2060   2.185   5.870   4.465
  722PW      WP 2061   2.100   5.763   4.498
  722PW      WM 2062   2.094   5.876   4.359
  723PW       W 2063   8.247   5.941   2.745
  723PW      WP 2064   8.368   6.012   2.738
  723PW      WM 2065   8.232   6.080   2.758
  724PW       W 2066   4.725   2.503   7.564
  724PW      WP 2067   4.613   2.434   7.613
  724PW      WM 2068   4.745   2.611   7.650
  725PW       W 2069   2.714   4.988   6.463
  725PW      WP 2070   2.665   4.875   6.530
  725PW      WM 2071   2.605   5.049   6.398
  726PW       W 2072   1.389   3.424   3.278
  726PW      WP 2073   1.346   3.292   3.296
  726PW      WM 2074   1.467   3.328   3.344
  727PW       W 2075   3.739   3.777   4.521
  727PW      WP 2076   3.830   3.733   4.618
  727PW      WM 2077   3.611   3.775   4.576
  728PW       W 2078   0.849   3.915   4.745
  728PW      WP 2079   0.748   3.938   4.839
  728PW      WM 2080   0.976   3.880   4.698
  729PW       W 2081   2.074   1.954   6.338
  729PW      WP 2082   2.056   1.818   6.367
  729PW      WM 2083   2.003   2.056   6.402
  730PW       W 2084   6.864   5.205   0.523
  730PW      WP 2085   6.915   5.295   0.429
  730PW      WM 2086   6.940   5.112   0.451
  731PW       W 2087   2.088   2.686   5.573
  731PW      WP 2088   2.062   2.558   5.622
  731PW      WM 2089   2.094   2.818   5.524
  732PW       W 2090   0.104   6.871   4.411
  732PW      WP 2091   0.029   6.975   4.469
  732PW      WM 2092   0.202   6.971   4.408
  733PW       W 2093   4.701   3.804   7.617
  733PW      WP 2094   4.670   3.926   7.678
  733PW      WM 2095   4.822   3.775   7.682
  734PW       W 2096   6.317   1.374   0.183
  734PW      WP 2097   6.204   1.372   0.266
  734PW      WM 2098   6.408   1.374   0.289
  735PW       W 2099   5.844   4.822   5.859
  735PW      WP 2100   5.863   4.685   5.882
  735PW      WM 2101   5.946   4.914   5.838
  736PW       W 2102   7.054   2.791   2.206
  736PW      WP 2103   7.163   2.820   2.289
  736PW      WM 2104   6.919   2.811   2.238
  737PW       W 2105   7.750   0.966   6.636
  737PW      WP 2106   7.872   1.021   6.594
  737PW      WM 2107   7.613   0.942   6.650
  738PW       W 2108   7.689   7.389   5.313
  738PW      WP 2109   7.625   7.347   5.431
  738PW      WM 2110   7.763   7.273   5.284
  739PW       W 2111   5.812   7.464   0.665
  739PW      WP 2112   5.688   7.495   0.607
  739PW      WM 2113   5.932   7.449   0.735
  740PW       W 2114   7.298   6.956   3.923
  740PW      WP 2115   7.261   6.925   4.054
  740PW      WM 2116   7.327   6.892   3.802
  741PW       W 2117   1.273   8.142   8.409
  741PW      WP 2118   1.382   8.228   8.390
  741PW      WM 2119   1.142   8.093   8.408
  742PW       W 2120   1.174   7.623   0.668
  742PW      WP 2121   1.122   7.719   0.756
  742PW      WM 2122   1.080   7.709   0.607
  743PW       W 2123   1.149   3.330   4.973
  743PW      WP 2124   1.201   3.246   5.072
  743PW      WM 2125   1.168   3.466   4.942
  744PW       W 2126   1.858   2.388   4.241
  744PW      WP 2127   1.730   2.399   4.298
  744PW      WM 2128   1.811   2.308   4.346
  745PW       W 2129   2.570   4.289   4.134
  745PW      WP 2130   2.585   4.415   4.193
  745PW      WM 2131   2.617   4.169   4.187
  746PW       W 2132   2.833   0.515   5.291
  746PW      WP 2133   2.877   0.449   5.406
  746PW      WM 2134   2.714   0.584   5.320
  747PW       W 2135   0.900   7.563   3.992
  747PW      WP 2136   0.994   7.589   3.892
  747PW      WM 2137   0.972   7.618   4.099
  748PW       W 2138   2.514   3.864   4.423
  748PW      WP 2139   2.554   3.992   4.383
  748PW      WM 2140   2.432   3.788   4.507
  749PW       W 2141   0.633   3.183   2.488
  749PW      WP 2142   0.517   3.124   2.436
  749PW      WM 2143   0.618   3.300   2.563
  750PW       W 2144   2.751   1.641   6.119
  750PW      WP 2145   2.889   1.620   6.130
  750PW      WM 2146   2.633   1.712   6.148
  751PW       W 2147   0.094   8.062   5.582
  751PW      WP 2148   0.112   8.050   5.443
  751PW      WM 2149  -0.026   8.118   5.536
  752PW       W 2150   7.277   4.235   4.922
  752PW      WP 2151   7.416   4.232   4.900
  752PW      WM 2152   7.224   4.195   5.045
  753PW       W 2153   2.547   5.131   1.040
  753PW      WP 2154   2.631   5.084   0.938
  753PW      WM 2155   2.547   5.079   1.169
  754PW       W 2156   0.678   8.415   3.345
  754PW      WP 2157   0.583   8.336   3.411
  754PW      WM 2158   0.725   8.315   3.259
  755PW       W 2159   1.133   2.346   8.002
  755PW      WP 2160   1.032   2.386   8.091
  755PW      WM 2161   1.240   2.404   8.072
  756PW       W 2162   6.937   7.706   7.776
  756PW      WP 2163   6.998   7.592   7.830
  756PW      WM 2164   6.907   7.570   7.783
  757PW       W 2165   6.149   3.504   0.669
  757PW      WP 2166   6.100   3.542   0.544
  757PW      WM 2167   6.275   3.447   0.692
  758PW       W 2168   3.249   8.144   8.184
  758PW      WP 2169   3.338   8.230   8.249
  758PW      WM 2170   3.114   8.169   8.155
  759PW       W 2171   6.703   3.235   3.223
  759PW      WP 2172   6.612   3.154   3.290
  759PW      WM 2173   6.591   3.318   3.210
  760PW       W 2174   4.156   7.178   5.432
  760PW      WP 2175   4.103   7.304   5.463
  760PW      WM 2176   4.092   7.068   5.374
  761PW       W 2177   2.210   1.440   3.698
  761PW      WP 2178   2.210   1.387   3.828
  761PW      WM 2179   2.236   1.502   3.575
  762PW       W 2180   7.293   4.631   6.251
  762PW      WP 2181   7.408   4.554   6.270
  762PW      WM 2182   7.293   4.751   6.178
  763PW       W 2183   8.330   4.661   2.123
  763PW      WP 2184   8.342   4.522   2.129
  763PW      WM 2185   8.200   4.611   2.129
  764PW       W 2186   0.657   7.192   0.921
  764PW      WP 2187   0.578   7.204   1.036
  764PW      WM 2188   0.781   7.148   0.873
  765PW       W 2189   7.881   2.281   6.582
  765PW      WP 2190   7.777   2.305   6.672
  765PW      WM 2191   7.847   2.414   6.558
  766PW       W 2192   7.503   0.704   7.646
  766PW      WP 2193   7.440   0.761   7.757
  766PW      WM 2194   7.434   0.641   7.541
  767PW       W 2195   1.678   8.611   1.730
  767PW      WP 2196   1.620   8.725   1.786
  767PW      WM 2197   1.752   8.511   1.793
  768PW       W 2198   7.609   0.435   0.699
  768PW      WP 2199   7.547   0.536   0.775
  768PW      WM 2200   7.707   0.377   0.780
  769PW       W 2201   1.270   0.426   3.278
  769PW      WP 2202   1.158   0.342   3.272
  769PW      WM 2203   1.171   0.468   3.188
  770PW       W 2204   4.672   6.455   1.358
  770PW      WP 2205   4.806   6.415   1.347
  770PW      WM 2206   4.603   6.384   1.259
  771PW       W 2207   7.127   5.754   1.960
  771PW      WP 2208   7.228   5.742   1.863
  771PW      WM 2209   7.087   5.784   2.090
  772PW       W 2210   3.919   0.422   2.520
  772PW      WP 2211   4.029   0.490   2.467
  772PW      WM 2212   3.783   0.442   2.495
  773PW       W 2213   2.768   2.045   2.395
  773PW      WP 2214   2.786   1.956   2.502
  773PW      WM 2215   2.758   2.145   2.492
  774PW       W 2216   1.753   6.645   8.371
  774PW      WP 2217   1.672   6.534   8.396
  774PW      WM 2218   1.708   6.689   8.496
  775PW       W 2219   5.816   0.362   0.424
  775PW      WP 2220   5.800   0.383   0.562
  775PW      WM 2221   5.767   0.252   0.352
  776PW       W 2222   0.261   6.500   2.211
  776PW      WP 2223   0.161   6.582   2.263
  776PW      WM 2224   0.368   6.579   2.254
  777PW       W 2225   6.596   2.842   2.301
  777PW      WP 2226   6.729   2.857   2.260
  777PW      WM 2227   6.473   2.905   2.280
  778PW       W 2228   0.134   0.807   8.416
  778PW      WP 2229   0.197   0.711   8.497
  778PW      WM 2230   0.059   0.878   8.511
  779PW       W 2231   5.317   8.419   7.710
  779PW      WP 2232   5.444   8.367   7.736
  779PW      WM 2233   5.353   8.425   7.574
  780PW       W 2234   4.518   6.025   4.546
  780PW      WP 2235   4.557   5.939   4.649
  780PW      WM 2236   4.424   6.129   4.553
  781PW       W 2237   5.370   3.273   3.260
  781PW      WP 2238   5.379   3.374   3.163
  781PW      WM 2239   5.487   3.201   3.236
  782PW       W 2240   3.276   1.400   2.130
  782PW      WP 2241   3.276   1.501   2.228
  782PW      WM 2242   3.379   1.406   2.036
  783PW       W 2243   3.430   7.353   8.239
  783PW      WP 2244   3.388   7.484   8.215
  783PW      WM 2245   3.335   7.264   8.291
  784PW       W 2246   4.002   2.898   2.292
  784PW      WP 2247   3.964   2.793   2.207
  784PW      WM 2248   4.089   3.005   2.311
  785PW       W 2249   2.553   1.775   7.651
  785PW      WP 2250   2.575   1.685   7.756
  785PW      WM 2251   2.433   1.711   7.620
  786PW       W 2252   6.882   1.763   2.543
  786PW      WP 2253   6.811   1.676   2.460
  786PW      WM 2254   6.912   1.733   2.677
  787PW       W 2255   6.130   4.933   2.435
  787PW      WP 2256   6.005   4.995   2.439
  787PW      WM 2257   6.215   4.875   2.530
  788PW       W 2258   7.077   7.893   1.833
  788PW      WP 2259   6.975   7.814   1.886
  788PW      WM 2260   7.193   7.822   1.798
  789PW       W 2261   6.871   6.236   4.725
  789PW      WP 2262   6.865   6.232   4.865
  789PW      WM 2263   6.746   6.298   4.737
  790PW       W 2264   6.292   4.000   7.025
  790PW      WP 2265   6.211   4.036   6.917
  790PW      WM 2266   6.413   3.948   6.978
  791PW       W 2267   6.966   5.192   8.602
  791PW      WP 2268   6.977   5.299   8.691
  791PW      WM 2269   7.068   5.122   8.538
  792PW       W 2270   3.829   1.408   8.375
  792PW      WP 2271   3.717   1.416   8.458
  792PW      WM 2272   3.964   1.424   8.339
  793PW       W 2273   6.772   5.785   5.611
  793PW      WP 2274   6.891   5.721   5.576
  793PW      WM 2275   6.768   5.798   5.472
  794PW       W 2276   2.292   4.053   8.469
  794PW      WP 2277   2.252   3.919   8.473
  794PW      WM 2278   2.266   4.070   8.333
  795PW       W 2279   0.466   1.211   2.069
  795PW      WP 2280   0.481   1.228   2.208
  795PW      WM 2281   0.333   1.177   2.096
  796PW       W 2282   7.410   2.130   0.040
  796PW      WP 2283   7.442   2.050   0.150
  796PW      WM 2284   7.519   2.079  -0.032
  797PW       W 2285   3.184   5.457   7.481
  797PW      WP 2286   3.171   5.380   7.365
  797PW      WM 2287   3.279   5.365   7.527
  798PW       W 2288   2.660   4.626   4.443
  798PW      WP 2289   2.786   4.656   4.496
  798PW      WM 2290   2.671   4.494   4.397
  799PW       W 2291   1.134   7.645   1.707
  799PW      WP 2292   1.132   7.736   1.814
  799PW      WM 2293   1.110   7.507   1.709
  800PW       W 2294   0.394   6.614   3.242
  800PW      WP 2295   0.290   6.588   3.152
  800PW      WM 2296   0.436   6.718   3.325
  801PW       W 2297   7.567   2.642   6.472
  801PW      WP 2298   7.643   2.720   6.560
  801PW      WM 2299   7.518   2.631   6.603
  802PW       W 2300   8.550   0.074   6.426
  802PW      WP 2301   8.433   0.140   6.466
  802PW      WM 2302   8.478   0.057   6.308
  803PW       W 2303   3.238   7.595   4.489
  803PW      WP 2304   3.244   7.706   4.574
  803PW      WM 2305   3.347   7.512   4.460
  804PW       W 2306   4.485   7.008   0.444
  804PW      WP 2307   4.538   6.984   0.317
  804PW      WM 2308   4.619   6.970   0.459
  805PW       W 2309   0.248   7.795   2.260
  805PW      WP 2310   0.153   7.801   2.156
  805PW      WM 2311   0.335   7.688   2.242
  806PW       W 2312   7.674   2.098   3.884
  806PW      WP 2313   7.773   2.152   3.966
  806PW      WM 2314   7.677   1.958   3.874
  807PW       W 2315   5.379   0.793   3.498
  807PW      WP 2316   5.484   0.718   3.552
  807PW      WM 2317   5.500   0.863   3.492
  808PW       W 2318   0.722   1.568   4.834
  808PW      WP 2319   0.802   1.598   4.945
  808PW      WM 2320   0.660   1.648   4.738
  809PW       W 2321   1.408   4.763   6.731
  809PW      WP 2322   1.281   4.709   6.707
  809PW      WM 2323   1.416   4.754   6.870
  810PW       W 2324   7.131   1.838   1.046
  810PW      WP 2325   7.146   1.906   0.925
  810PW      WM 2326   7.112   1.961   1.112
  811PW       W 2327   0.909   0.458   0.045
  811PW      WP 2328   0.948   0.509  -0.079
  811PW      WM 2329   0.772   0.483   0.064
  812PW       W 2330   4.860   2.285   7.122
  812PW      WP 2331   4.832   2.154   7.165
  812PW      WM 2332   4.926   2.301   7.244
  813PW       W 2333   2.440   7.188   8.068
  813PW      WP 2334   2.354   7.259   8.152
  813PW      WM 2335   2.437   7.084   7.975
  814PW       W 2336   1.227   4.185   7.107
  814PW      WP 2337   1.135   4.100   7.045
  814PW      WM 2338   1.325   4.110   7.173
  815PW       W 2339   0.322   5.783   0.882
  815PW      WP 2340   0.314   5.841   1.010
  815PW      WM 2341   0.385   5.688   0.964
  816PW       W 2342   6.524   5.082   6.318
  816PW      WP 2343   6.611   5.185   6.357
  816PW      WM 2344   6.505   4.946   6.344
  817PW       W 2345   8.402   6.555   1.997
  817PW      WP 2346   8.390   6.418   2.022
  817PW      WM 2347   8.428   6.564   1.860
  818PW       W 2348   7.503   7.240   6.925
  818PW      WP 2349   7.629   7.208   6.978
  818PW      WM 2350   7.463   7.159   7.033
  819PW       W 2351   0.106   0.622   3.199
  819PW      WP 2352   0.086   0.734   3.281
  819PW      WM 2353  -0.030   0.616   3.170
  820PW       W 2354   4.684   1.465   8.560
  820PW      WP 2355   4.722   1.342   8.503
  820PW      WM 2356   4.771   1.569   8.595
  821PW       W 2357   8.275   4.309   4.013
  821PW      WP 2358   8.137   4.314   4.039
  821PW      WM 2359   8.273   4.195   3.932
  822PW       W 2360   7.272   1.938   4.639
  822PW      WP 2361   7.199   1.911   4.523
  822PW      WM 2362   7.411   1.930   4.658
  823PW       W 2363   2.897   6.854   5.554
  823PW      WP 2364   3.020   6.797   5.519
  823PW      WM 2365   2.844   6.983   5.545
  824PW       W 2366   1.208   0.308   2.757
  824PW      WP 2367   1.165   0.182   2.715
  824PW      WM 2368   1.093   0.341   2.685
  825PW       W 2369   3.958   2.472   8.493
  825PW      WP 2370   4.079   2.419   8.540
  825PW      WM 2371   3.966   2.575   8.587
  826PW       W 2372   2.504   0.953   7.022
  826PW      WP 2373   2.599   0.902   7.112
  826PW      WM 2374   2.467   0.990   6.892
  827PW       W 2375   1.711   7.447   6.926
  827PW      WP 2376   1.748   7.501   6.802
  827PW      WM 2377   1.694   7.326   6.994
  828PW       W 2378   1.156   1.443   3.025
  828PW      WP 2379   1.108   1.436   2.894
  828PW      WM 2380   1.210   1.314   3.021
  829PW       W 2381   7.200   4.734   5.101
  829PW      WP 2382   7.277   4.716   4.985
  829PW      WM 2383   7.078   4.690   5.154
  830PW       W 2384   3.860   2.261   6.059
  830PW      WP 2385   3.898   2.156   5.975
  830PW      WM 2386   3.856   2.396   6.025
  831PW       W 2387   6.424   1.308   1.889
  831PW      WP 2388   6.321   1.347   1.975
  831PW      WM 2389   6.498   1.426   1.874
  832PW       W 2390   0.431   7.070   4.837
  832PW      WP 2391   0.340   6.998   4.758
  832PW      WM 2392   0.432   7.122   4.967
  833PW       W 2393   6.736   2.543   3.114
  833PW      WP 2394   6.773   2.637   3.018
  833PW      WM 2395   6.721   2.442   3.211
  834PW       W 2396   2.140   4.924   2.286
  834PW      WP 2397   2.234   4.898   2.386
  834PW      WM 2398   2.069   4.804   2.282
  835PW       W 2399   6.873   0.859   4.175
  835PW      WP 2400   6.976   0.764   4.172
  835PW      WM 2401   6.891   0.760   4.077
  836PW       W 2402   8.221   2.679   6.518
  836PW      WP 2403   8.103   2.604   6.513
  836PW      WM 2404   8.290   2.564   6.480
  837PW       W 2405   5.049   3.096   2.566
  837PW      WP 2406   5.163   3.115   2.645
  837PW      WM 2407   5.048   3.060   2.431
  838PW       W 2408   7.591   6.630   8.380
  838PW      WP 2409   7.597   6.497   8.337
  838PW      WM 2410   7.534   6.749   8.426
  839PW       W 2411   3.852   6.092   6.848
  839PW      WP 2412   3.858   5.959   6.892
  839PW      WM 2413   3.953   6.185   6.879
  840PW       W 2414   2.543   4.346   6.454
  840PW      WP 2415   2.510   4.263   6.562
  840PW      WM 2416   2.441   4.434   6.415
  841PW       W 2417   2.476   8.530   2.099
  841PW      WP 2418   2.350   8.475   2.072
  841PW      WM 2419   2.492   8.657   2.042
  842PW       W 2420   2.936   0.503   7.498
  842PW      WP 2421   3.020   0.436   7.588
  842PW      WM 2422   2.933   0.628   7.436
  843PW       W 2423   8.515   1.165   4.913
  843PW      WP 2424   8.530   1.119   5.045
  843PW      WM 2425   8.533   1.230   4.791
  844PW       W 2426   4.962   0.091   6.976
  844PW      WP 2427   5.059   0.042   7.064
  844PW      WM 2428   4.930   0.209   6.907
  845PW       W 2429   7.491   6.829   0.456
  845PW      WP 2430   7.519   6.897   0.576
  845PW      WM 2431   7.372   6.897   0.430
  846PW       W 2432   2.610   6.435   5.513
  846PW      WP 2433   2.483   6.459   5.459
  846PW      WM 2434   2.533   6.485   5.618
  847PW       W 2435   3.672   4.131   4.884
  847PW      WP 2436   3.759   4.024   4.904
  847PW      WM 2437   3.548   4.133   4.949
  848PW       W 2438   1.960   1.241   3.261
  848PW      WP 2439   1.877   1.138   3.217
  848PW      WM 2440   1.980   1.276   3.127
  849PW       W 2441   5.730   3.766   2.695
  849PW      WP 2442   5.812   3.811   2.591
  849PW      WM 2443   5.645   3.658   2.720
  850PW       W 2444   1.277   0.560   8.315
  850PW      WP 2445   1.207   0.601   8.201
  850PW      WM 2446   1.153   0.579   8.379
  851PW       W 2447   2.840   1.278   2.766
  851PW      WP 2448   2.874   1.181   2.671
  851PW      WM 2449   2.870   1.413   2.791
  852PW       W 2450   4.825   4.742   5.941
  852PW      WP 2451   4.959   4.742   5.981
  852PW      WM 2452   4.787   4.672   5.826
  853PW       W 2453   0.769   3.471   1.988
  853PW      WP 2454   0.703   3.592   2.012
  853PW      WM 2455   0.727   3.497   1.857
  854PW       W 2456   0.807   8.440   2.232
  854PW      WP 2457   0.850   8.365   2.342
  854PW      WM 2458   0.913   8.526   2.204
  855PW       W 2459   7.032   4.256   3.994
  855PW      WP 2460   7.020   4.176   4.108
  855PW      WM 2461   7.053   4.242   3.856
  856PW       W 2462   6.220   0.557   0.823
  856PW      WP 2463   6.200   0.485   0.705
  856PW      WM 2464   6.187   0.476   0.932
  857PW       W 2465   5.278   5.601   0.193
  857PW      WP 2466   5.399   5.652   0.243
  857PW      WM 2467   5.243   5.559   0.321
  858PW       W 2468   3.691   7.768   1.195
  858PW      WP 2469   3.685   7.892   1.131
  858PW      WM 2470   3.820   7.737   1.150
  859PW       W 2471   3.684   3.235   2.773
  859PW      WP 2472   3.819   3.265   2.798
  859PW      WM 2473   3.601   3.342   2.737
  860PW       W 2474   1.640   7.806   0.540
  860PW      WP 2475   1.554   7.789   0.649
  860PW      WM 2476   1.681   7.847   0.413
  861PW       W 2477   3.109   1.998   2.949
  861PW      WP 2478   3.171   2.090   2.864
  861PW      WM 2479   3.005   2.030   3.037
  862PW       W 2480   8.043   3.782   3.407
  862PW      WP 2481   8.181   3.762   3.399
  862PW      WM 2482   8.051   3.913   3.357
  863PW       W 2483   0.490   3.766   3.349
  863PW      WP 2484   0.437   3.870   3.425
  863PW      WM 2485   0.367   3.797   3.288
  864PW       W 2486   4.299   3.440   7.440
  864PW      WP 2487   4.293   3.357   7.552
  864PW      WM 2488   4.290   3.329   7.354
  865PW       W 2489   7.997   1.523   6.924
  865PW      WP 2490   8.125   1.522   6.982
  865PW      WM 2491   7.984   1.650   6.981
  866PW       W 2492   8.157   1.896   7.196
  866PW      WP 2493   8.273   1.974   7.192
  866PW      WM 2494   8.189   1.906   7.331
  867PW       W 2495   2.058   6.923   3.612
  867PW      WP 2496   1.949   6.839   3.640
  867PW      WM 2497   2.158   7.006   3.665
  868PW       W 2498   2.361   7.440   7.613
  868PW      WP 2499   2.294   7.327   7.660
  868PW      WM 2500   2.388   7.572   7.653
  869PW       W 2501   5.575   3.011   6.983
  869PW      WP 2502   5.500   3.030   7.099
  869PW      WM 2503   5.452   3.064   6.943
  870PW       W 2504   5.797   3.441   4.921
  870PW      WP 2505   5.924   3.422   4.866
  870PW      WM 2506   5.802   3.304   4.894
  871PW       W 2507   4.236   0.746   7.838
  871PW      WP 2508   4.332   0.675   7.765
  871PW      WM 2509   4.222   0.846   7.740
  872PW       W 2510   2.299   3.167   6.786
  872PW      WP 2511   2.387   3.123   6.886
  872PW      WM 2512   2.182   3.219   6.730
  873PW       W 2513   5.494   2.390   2.532
  873PW      WP 2514   5.412   2.367   2.421
  873PW      WM 2515   5.515   2.252   2.534
  874PW       W 2516   7.354   4.099   2.797
  874PW      WP 2517   7.340   3.983   2.719
  874PW      WM 2518   7.426   4.183   2.882
  875PW       W 2519   1.494   1.220   6.490
  875PW      WP 2520   1.539   1.096   6.442
  875PW      WM 2521   1.615   1.204   6.422
  876PW       W 2522   4.712   2.698   1.107
  876PW      WP 2523   4.702   2.591   1.196
  876PW      WM 2524   4.774   2.724   0.984
  877PW       W 2525   2.646   7.197   5.166
  877PW      WP 2526   2.551   7.283   5.110
  877PW      WM 2527   2.694   7.215   5.036
  878PW       W 2528   0.184   2.438   5.656
  878PW      WP 2529   0.319   2.401   5.641
  878PW      WM 2530   0.080   2.407   5.744
  879PW       W 2531   2.286   3.667   1.131
  879PW      WP 2532   2.307   3.529   1.120
  879PW      WM 2533   2.248   3.706   1.260
  880PW       W 2534   4.761   7.639   6.000
  880PW      WP 2535   4.719   7.736   5.909
  880PW      WM 2536   4.752   7.543   6.102
  881PW       W 2537   0.306   0.715   3.737
  881PW      WP 2538   0.271   0.594   3.799
  881PW      WM 2539   0.423   0.674   3.803
  882PW       W 2540   1.239   1.886   1.289
  882PW      WP 2541   1.355   1.817   1.323
  882PW      WM 2542   1.193   1.843   1.414
  883PW       W 2543   3.301   2.021   0.036
  883PW      WP 2544   3.274   1.921  -0.058
  883PW      WM 2545   3.331   2.113  -0.066
  884PW       W 2546   3.092   4.566   0.345
  884PW      WP 2547   2.978   4.583   0.424
  884PW      WM 2548   3.177   4.671   0.383
  885PW       W 2549   3.406   7.441   1.407
  885PW      WP 2550   3.278   7.488   1.374
  885PW      WM 2551   3.407   7.302   1.419
  886PW       W 2552   0.795   7.371   0.404
  886PW      WP 2553   0.677   7.410   0.470
  886PW      WM 2554   0.793   7.331   0.270
  887PW       W 2555   2.159   6.527   5.766
  887PW      WP 2556   2.215   6.485   5.887
  887PW      WM 2557   2.186   6.627   5.672
  888PW       W 2558   5.907   2.062   1.634
  888PW      WP 2559   5.861   2.161   1.547
  888PW      WM 2560   5.916   1.979   1.747
  889PW       W 2561   0.355   5.141   1.055
  889PW      WP 2562   0.250   5.188   0.976
  889PW      WM 2563   0.391   5.070   1.171
  890PW       W 2564   7.704   7.966   3.852
  890PW      WP 2565   7.623   7.935   3.743
  890PW      WM 2566   7.786   8.010   3.957
  891PW       W 2567   5.286   0.534   6.659
  891PW      WP 2568   5.272   0.605   6.779
  891PW      WM 2569   5.159   0.535   6.718
  892PW       W 2570   1.084   8.572   3.158
  892PW      WP 2571   1.054   8.642   3.275
  892PW      WM 2572   1.151   8.565   3.035
  893PW       W 2573   1.667   1.437   0.221
  893PW      WP 2574   1.744   1.338   0.285
  893PW      WM 2575   1.558   1.515   0.182
  894PW       W 2576   1.275   3.247   2.761
  894PW      WP 2577   1.243   3.195   2.635
  894PW      WM 2578   1.311   3.382   2.770
  895PW       W 2579   6.065   1.969   6.016
  895PW      WP 2580   6.072   1.930   6.150
  895PW      WM 2581   6.044   1.844   5.956
  896PW       W 2582   3.422   2.081   3.377
  896PW      WP 2583   3.546   2.128   3.422
  896PW      WM 2584   3.351   2.007   3.472
  897PW       W 2585   5.381   7.300   7.969
  897PW      WP 2586   5.374   7.412   7.886
  897PW      WM 2587   5.411   7.309   8.106
  898PW       W 2588   2.255   1.576   6.000
  898PW      WP 2589   2.385   1.623   5.977
  898PW      WM 2590   2.145   1.558   6.085
  899PW       W 2591   5.507   3.112   3.987
  899PW      WP 2592   5.468   3.225   4.062
  899PW      WM 2593   5.631   3.167   3.955
  900PW       W 2594   6.534   1.222   7.096
  900PW      WP 2595   6.585   1.213   7.226
  900PW      WM 2596   6.559   1.210   6.959
  901PW       W 2597   0.515   7.567   4.908
  901PW      WP 2598   0.610   7.474   4.953
  901PW      WM 2599   0.630   7.566   4.828
  902PW       W 2600   8.500   0.921   3.929
  902PW      WP 2601   8.545   1.013   4.025
  902PW      WM 2602   8.484   0.784   3.950
  903PW       W 2603   0.606   1.856   6.564
  903PW      WP 2604   0.737   1.805   6.570
  903PW      WM 2605   0.519   1.785   6.480
  904PW       W 2606   1.688   2.553   7.252
  904PW      WP 2607   1.564   2.536   7.315
  904PW      WM 2608   1.782   2.546   7.355
  905PW       W 2609   4.269   4.510   6.063
  905PW      WP 2610   4.335   4.404   6.126
  905PW      WM 2611   4.320   4.533   6.192
  906PW       W 2612   1.585   0.625   2.939
  906PW      WP 2613   1.580   0.760   2.903
  906PW      WM 2614   1.706   0.650   2.875
  907PW       W 2615   1.933   8.619   7.870
  907PW      WP 2616   1.899   8.483   7.856
  907PW      WM 2617   2.034   8.642   7.963
  908PW       W 2618   7.231   2.870   6.118
  908PW      WP 2619   7.107   2.828   6.067
  908PW      WM 2620   7.325   2.972   6.097
  909PW       W 2621   4.000   5.245   5.757
  909PW      WP 2622   4.066   5.257   5.880
  909PW      WM 2623   3.959   5.124   5.816
  910PW       W 2624   0.391   5.939   6.730
  910PW      WP 2625   0.492   5.980   6.818
  910PW      WM 2626   0.503   5.968   6.652
  911PW       W 2627   5.189   1.247   5.909
  911PW      WP 2628   5.229   1.381   5.922
  911PW      WM 2629   5.238   1.126   5.959
  912PW       W 2630   7.014   1.239   0.914
  912PW      WP 2631   6.964   1.367   0.890
  912PW      WM 2632   6.886   1.271   0.961
  913PW       W 2633   3.355   2.539   1.307
  913PW      WP 2634   3.218   2.531   1.278
  913PW      WM 2635   3.413   2.528   1.180
  914PW       W 2636   4.928   6.962   6.657
  914PW      WP 2637   4.835   6.947   6.553
  914PW      WM 2638   4.980   7.073   6.725
  915PW       W 2639   6.911   2.851   2.818
  915PW      WP 2640   6.928   2.758   2.714
  915PW      WM 2641   6.865   2.780   2.929
  916PW       W 2642   0.083   3.508   1.742
  916PW      WP 2643  -0.057   3.509   1.750
  916PW      WM 2644   0.150   3.390   1.709
  917PW       W 2645   2.722   5.876   6.993
  917PW      WP 2646   2.759   5.945   7.109
  917PW      WM 2647   2.847   5.902   7.049
  918PW       W 2648   8.599   0.283   5.929
  918PW      WP 2649   8.500   0.284   5.829
  918PW      WM 2650   8.547   0.413   5.931
  919PW       W 2651   3.499   7.775   8.560
  919PW      WP 2652   3.363   7.748   8.543
  919PW      WM 2653   3.555   7.691   8.463
  920PW       W 2654   1.723   1.819   1.718
  920PW      WP 2655   1.799   1.752   1.814
  920PW      WM 2656   1.670   1.916   1.632
  921PW       W 2657   1.946   3.843   6.083
  921PW      WP 2658   1.960   3.907   6.207
  921PW      WM 2659   1.888   3.760   6.179
  922PW       W 2660   3.241   4.256   6.984
  922PW      WP 2661   3.301   4.220   6.864
  922PW      WM 2662   3.142   4.254   7.084
  923PW       W 2663   2.919   1.823   6.816
  923PW      WP 2664   3.003   1.852   6.708
  923PW      WM 2665   2.900   1.902   6.929
  924PW       W 2666   1.333   7.145   3.969
  924PW      WP 2667   1.199   7.183   3.987
  924PW      WM 2668   1.347   7.284   3.976
  925PW       W 2669   7.357   4.170   7.444
  925PW      WP 2670   7.415   4.262   7.357
  925PW      WM 2671   7.475   4.160   7.519
  926PW       W 2672   0.249   8.222   2.038
  926PW      WP 2673   0.339   8.205   2.144
  926PW      WM 2674   0.263   8.109   2.120
  927PW       W 2675   5.931   1.438   3.818
  927PW      WP 2676   6.053   1.447   3.749
  927PW      WM 2677   5.979   1.503   3.933
  928PW       W 2678   7.981   0.594   6.889
  928PW      WP 2679   7.867   0.669   6.920
  928PW      WM 2680   7.971   0.454   6.887
  929PW       W 2681   0.675   6.214   1.004
  929PW      WP 2682   0.606   6.321   0.947
  929PW      WM 2683   0.756   6.221   1.118
  930PW       W 2684   0.509   5.732   0.306
  930PW      WP 2685   0.415   5.648   0.246
  930PW      WM 2686   0.568   5.612   0.266
  931PW       W 2687   7.811   0.614   4.660
  931PW      WP 2688   7.767   0.492   4.714
  931PW      WM 2689   7.846   0.710   4.565
  932PW       W 2690   8.017   2.090   0.698
  932PW      WP 2691   8.109   2.157   0.779
  932PW      WM 2692   7.901   2.057   0.627
  933PW       W 2693   2.514   2.002   8.241
  933PW      WP 2694   2.423   2.042   8.143
  933PW      WM 2695   2.626   2.042   8.316
  934PW       W 2696   2.712   7.922   1.462
  934PW      WP 2697   2.777   7.986   1.568
  934PW      WM 2698   2.701   8.028   1.371
  935PW       W 2699   7.899   5.052   8.591
  935PW      WP 2700   7.962   5.166   8.643
  935PW      WM 2701   7.984   4.957   8.648
  936PW       W 2702   7.230   4.136   6.032
  936PW      WP 2703   7.120   4.191   6.098
  936PW      WM 2704   7.328   4.200   6.109
  937PW       W 2705   3.454   4.173   6.571
  937PW      WP 2706   3.369   4.133   6.467
  937PW      WM 2707   3.422   4.178   6.707
  938PW       W 2708   7.343   5.792   2.422
  938PW      WP 2709   7.456   5.824   2.346
  938PW      WM 2710   7.340   5.843   2.553
  939PW       W 2711   3.331   0.200   7.212
  939PW      WP 2712   3.295   0.333   7.235
  939PW      WM 2713   3.450   0.194   7.139
  940PW       W 2714   6.731   3.012   1.776
  940PW      WP 2715   6.753   3.115   1.684
  940PW      WM 2716   6.658   2.968   1.664
  941PW       W 2717   4.017   1.875   4.953
  941PW      WP 2718   3.898   1.825   5.009
  941PW      WM 2719   4.108   1.966   4.899
  942PW       W 2720   7.852   2.379   3.244
  942PW      WP 2721   7.800   2.463   3.343
  942PW      WM 2722   7.876   2.377   3.382
  943PW       W 2723   1.242   3.215   5.838
  943PW      WP 2724   1.243   3.345   5.787
  943PW      WM 2725   1.149   3.166   5.930
  944PW       W 2726   1.317   2.450   5.399
  944PW      WP 2727   1.375   2.517   5.507
  944PW      WM 2728   1.206   2.496   5.326
  945PW       W 2729   2.693   3.041   0.019
  945PW      WP 2730   2.764   2.960   0.109
  945PW      WM 2731   2.807   3.000  -0.051
  946PW       W 2732   6.752   1.000   3.556
  946PW      WP 2733   6.754   1.138   3.576
  946PW      WM 2734   6.776   0.887   3.636
  947PW       W 2735   4.241   1.144   5.495
  947PW      WP 2736   4.195   1.084   5.613
  947PW      WM 2737   4.192   1.202   5.377
  948PW       W 2738   4.170   5.916   1.292
  948PW      WP 2739   4.257   6.016   1.338
  948PW      WM 2740   4.139   5.940   1.157
  949PW       W 2741   0.916   5.624   3.746
  949PW      WP 2742   0.786   5.606   3.795
  949PW      WM 2743   0.876   5.496   3.704
  950PW       W 2744   3.764   3.770   8.355
  950PW      WP 2745   3.674   3.787   8.461
  950PW      WM 2746   3.860   3.700   8.280
  951PW       W 2747   5.588   1.141   7.098
  951PW      WP 2748   5.667   1.076   7.193
  951PW      WM 2749   5.466   1.083   7.061
  952PW       W 2750   6.550   8.440   6.806
  952PW      WP 2751   6.620   8.402   6.691
  952PW      WM 2752   6.507   8.488   6.681
  953PW       W 2753   3.455   4.493   2.195
  953PW      WP 2754   3.417   4.583   2.095
  953PW      WM 2755   3.366   4.391   2.232
  954PW       W 2756   3.796   1.121   5.354
  954PW      WP 2757   3.886   1.086   5.456
  954PW      WM 2758   3.769   1.203   5.243
  955PW       W 2759   3.597   5.309   6.335
  955PW      WP 2760   3.689   5.374   6.252
  955PW      WM 2761   3.490   5.251   6.402
  956PW       W 2762   2.097   7.035   2.807
  956PW      WP 2763   2.070   7.151   2.881
  956PW      WM 2764   2.231   6.994   2.813
  957PW       W 2765   5.945   0.863   4.879
  957PW      WP 2766   5.990   0.737   4.840
  957PW      WM 2767   5.868   0.953   4.955
  958PW       W 2768   6.984   1.366   6.872
  958PW      WP 2769   6.973   1.255   6.787
  958PW      WM 2770   7.070   1.257   6.890
  959PW       W 2771   2.386   3.491   4.058
  959PW      WP 2772   2.329   3.577   4.153
  959PW      WM 2773   2.502   3.532   3.991
  960PW       W 2774   0.137   6.216   7.574
  960PW      WP 2775   0.083   6.252   7.450
  960PW      WM 2776   0.032   6.124   7.584
  961PW       W 2777   0.968   2.619   8.499
  961PW      WP 2778   1.071   2.530   8.533
  961PW      WM 2779   1.012   2.629   8.631
  962PW       W 2780   1.977   6.950   8.031
  962PW      WP 2781   1.863   7.015   8.080
  962PW      WM 2782   1.935   6.969   7.899
  963PW       W 2783   4.440   1.792   4.633
  963PW      WP 2784   4.567   1.807   4.691
  963PW      WM 2785   4.333   1.882   4.638
  964PW       W 2786   4.405   4.952   8.407
  964PW      WP 2787   4.393   5.090   8.388
  964PW      WM 2788   4.307   4.983   8.313
  965PW       W 2789   1.005   8.369   0.768
  965PW      WP 2790   1.019   8.497   0.712
  965PW      WM 2791   1.082   8.362   0.885
  966PW       W 2792   7.063   0.201   6.113
  966PW      WP 2793   6.934   0.155   6.083
  966PW      WM 2794   7.149   0.245   6.012
  967PW       W 2795   4.246   0.652   2.296
  967PW      WP 2796   4.276   0.641   2.160
  967PW      WM 2797   4.150   0.577   2.365
  968PW       W 2798   0.379   7.483   0.597
  968PW      WP 2799   0.287   7.432   0.690
  968PW      WM 2800   0.508   7.442   0.561
  969PW       W 2801   5.668   1.433   2.086
  969PW      WP 2802   5.567   1.344   2.123
  969PW      WM 2803   5.807   1.445   2.076
  970PW       W 2804   2.893   3.635   7.509
  970PW      WP 2805   2.941   3.701   7.395
  970PW      WM 2806   2.955   3.557   7.411
  971PW       W 2807   2.028   3.976   6.519
  971PW      WP 2808   2.070   3.852   6.569
  971PW      WM 2809   2.006   3.944   6.384
  972PW       W 2810   6.369   3.138   4.178
  972PW      WP 2811   6.382   3.105   4.042
  972PW      WM 2812   6.255   3.208   4.220
  973PW       W 2813   5.551   1.570   8.171
  973PW      WP 2814   5.445   1.630   8.102
  973PW      WM 2815   5.563   1.566   8.310
  974PW       W 2816   0.891   6.000   6.974
  974PW      WP 2817   0.814   5.883   6.982
  974PW      WM 2818   0.994   5.999   7.070
  975PW       W 2819   6.838   8.353   1.550
  975PW      WP 2820   6.948   8.279   1.596
  975PW      WM 2821   6.705   8.314   1.570
  976PW       W 2822   5.165   5.936   5.754
  976PW      WP 2823   5.151   6.075   5.767
  976PW      WM 2824   5.159   5.988   5.624
  977PW       W 2825   3.870   6.195   5.555
  977PW      WP 2826   3.855   6.233   5.422
  977PW      WM 2827   3.986   6.216   5.479
  978PW       W 2828   8.543   3.890   5.030
  978PW      WP 2829   8.643   3.800   4.990
  978PW      WM 2830   8.441   3.858   4.940
  979PW       W 2831   2.640   4.489   1.069
  979PW      WP 2832   2.646   4.494   0.929
  979PW      WM 2833   2.580   4.370   1.028
  980PW       W 2834   3.795   2.380   3.035
  980PW      WP 2835   3.796   2.499   2.962
  980PW      WM 2836   3.858   2.345   3.155
  981PW       W 2837   8.432   8.436   7.381
  981PW      WP 2838   8.387   8.503   7.266
  981PW      WM 2839   8.421   8.296   7.379
  982PW       W 2840   8.376   3.575   7.740
  982PW      WP 2841   8.257   3.525   7.685
  982PW      WM 2842   8.317   3.690   7.793
  983PW       W 2843   3.840   2.631   7.953
  983PW      WP 2844   3.945   2.661   8.041
  983PW      WM 2845   3.923   2.553   7.872
  984PW       W 2846   5.807   2.961   0.895
  984PW      WP 2847   5.667   2.951   0.888
  984PW      WM 2848   5.804   3.073   0.812
  985PW       W 2849   4.477   8.472   2.941
  985PW      WP 2850   4.393   8.413   3.037
  985PW      WM 2851   4.609   8.460   2.897
  986PW       W 2852   3.857   2.391   1.249
  986PW      WP 2853   3.945   2.283   1.268
  986PW      WM 2854   3.956   2.489   1.246
  987PW       W 2855   1.416   1.977   2.862
  987PW      WP 2856   1.447   2.110   2.893
  987PW      WM 2857   1.532   2.014   2.792
  988PW       W 2858   3.722   2.333   4.236
  988PW      WP 2859   3.794   2.225   4.183
  988PW      WM 2860   3.731   2.256   4.119
  989PW       W 2861   3.806   0.448   0.465
  989PW      WP 2862   3.834   0.582   0.490
  989PW      WM 2863   3.873   0.486   0.348
  990PW       W 2864   3.048   7.689   8.469
  990PW      WP 2865   2.958   7.709   8.363
  990PW      WM 2866   3.159   7.735   8.540
  991PW       W 2867   4.715   1.986   8.428
  991PW      WP 2868   4.771   2.014   8.553
  991PW      WM 2869   4.843   2.031   8.462
  992PW       W 2870   6.619   6.325   8.077
  992PW      WP 2871   6.560   6.392   7.970
  992PW      WM 2872   6.658   6.337   8.211
  993PW       W 2873   3.530   8.395   8.458
  993PW      WP 2874   3.576   8.298   8.547
  993PW      WM 2875   3.515   8.296   8.360
  994PW       W 2876   8.542   4.618   3.134
  994PW      WP 2877   8.499   4.729   3.060
  994PW      WM 2878   8.504   4.658   3.263
  995PW       W 2879   5.664   7.805   7.034
  995PW      WP 2880   5.555   7.721   7.062
  995PW      WM 2881   5.788   7.741   7.039
  996PW       W 2882   7.967   2.259   1.181
  996PW      WP 2883   7.902   2.367   1.242
  996PW      WM 2884   7.965   2.159   1.278
  997PW       W 2885   8.143   1.185   2.813
  997PW      WP 2886   8.229   1.074   2.809
  997PW      WM 2887   8.086   1.293   2.745
  998PW       W 2888   1.113   2.523   3.188
  998PW      WP 2889   1.058   2.466   3.072
  998PW      WM 2890   1.003   2.559   3.267
  999PW       W 2891   3.814   6.992   3.618
  999PW      WP 2892   3.896   7.095   3.570
  999PW      WM 2893   3.850   7.108   3.689
 1000PW       W 2894   0.588   6.187   5.375
 1000PW      WP 2895   0.460   6.232   5.411
 1000PW      WM 2896   0.677   6.079   5.374
 1001PW       W 2897   8.176   3.285   4.903
 1001PW      WP 2898   8.132   3.160   4.856
 1001PW      WM 2899   8.173   3.323   4.768
 1002PW       W 2900   1.939   7.004   0.450
 1002PW      WP 2901   1.953   6.865   0.433
 1002PW      WM 2902   2.071   7.030   0.413
 1003PW       W 2903   4.861   6.989   3.088
 1003PW      WP 2904   4.958   7.041   3.001
 1003PW      WM 2905   4.878   7.045   3.216
 1004PW       W 2906   6.317   7.817   3.081
 1004PW      WP 2907   6.194   7.763   3.119
 1004PW      WM 2908   6.297   7.802   2.943
 1005PW       W 2909   5.652   1.114   3.166
 1005PW      WP 2910   5.713   0.989   3.148
 1005PW      WM 2911   5.561   1.169   3.074
 1006PW       W 2912   8.192   2.471   8.501
 1006PW      WP 2913   8.090   2.441   8.593
 1006PW      WM 2914   8.289   2.384   8.451
 1007PW       W 2915   5.524   8.038   7.521
 1007PW      WP 2916   5.659   8.003   7.540
 1007PW      WM 2917   5.388   8.029   7.553
 1008PW       W 2918   2.343   5.009   1.703
 1008PW      WP 2919   2.231   4.925   1.712
 1008PW      WM 2920   2.412   4.908   1.635
 1009PW       W 2921   2.967   5.172   5.632
 1009PW      WP 2922   3.027   5.090   5.536
 1009PW      WM 2923   2.836   5.163   5.583
 1010PW       W 2924   2.081   8.432   2.988
 1010PW      WP 2925   2.069   8.295   2.962
 1010PW      WM 2926   2.152   8.409   2.870
 1011PW       W 2927   3.396   6.076   5.524
 1011PW      WP 2928   3.378   5.937   5.515
 1011PW      WM 2929   3.301   6.103   5.623
 1012PW       W 2930   5.898   0.931   0.669
 1012PW      WP 2931   5.912   1.020   0.777
 1012PW      WM 2932   5.986   0.948   0.777
 1013PW       W 2933   0.160   3.008   7.688
 1013PW      WP 2934   0.243   3.010   7.801
 1013PW      WM 2935   0.272   2.964   7.616
 1014PW       W 2936   2.317   1.147   4.167
 1014PW      WP 2937   2.413   1.216   4.242
 1014PW      WM 2938   2.198   1.081   4.134
 1015PW       W 2939   1.340   2.238   4.424
 1015PW      WP 2940   1.248   2.142   4.467
 1015PW      WM 2941   1.375   2.359   4.487
 1016PW       W 2942   3.223   7.615   3.840
 1016PW      WP 2943   3.185   7.684   3.724
 1016PW      WM 2944   3.291   7.689   3.938
 1017PW       W 2945   8.016   2.649   6.986
 1017PW      WP 2946   7.952   2.770   7.015
 1017PW      WM 2947   8.132   2.609   6.920
 1018PW       W 2948   6.102   3.455   2.788
 1018PW      WP 2949   6.034   3.577   2.777
 1018PW      WM 2950   6.176   3.502   2.679
 1019PW       W 2951   2.026   6.084   5.996
 1019PW      WP 2952   2.010   6.217   5.956
 1019PW      WM 2953   2.043   6.214   5.946
 1020PW       W 2954   3.001   4.818   1.042
 1020PW      WP 2955   3.042   4.742   1.152
 1020PW      WM 2956   2.866   4.857   1.043
 1021PW       W 2957   4.795   3.274   5.713
 1021PW      WP 2958   4.674   3.340   5.687
 1021PW      WM 2959   4.868   3.358   5.628
 1022PW       W 2960   4.394   4.468   7.182
 1022PW      WP 2961   4.459   4.371   7.259
 1022PW      WM 2962   4.463   4.538   7.082
 1023PW       W 2963   0.826   2.957   2.928
 1023PW      WP 2964   0.906   2.884   3.017
 1023PW      WM 2965   0.804   2.971   3.066
 1024PW       W 2966   5.868   1.116   2.515
 1024PW      WP 2967   5.979   1.074   2.441
 1024PW      WM 2968   5.837   1.034   2.625
 1025PW       W 2969   3.019   2.934   6.033
 1025PW      WP 2970   3.059   2.812   5.977
 1025PW      WM 2971   3.155   2.953   6.009
 1026PW       W 2972   2.748   2.973   6.881
 1026PW      WP 2973   2.834   3.079   6.911
 1026PW      WM 2974   2.781   2.840   6.851
 1027PW       W 2975   7.521   5.860   3.285
 1027PW      WP 2976   7.609   5.959   3.332
 1027PW      WM 2977   7.387   5.896   3.265
 1028PW       W 2978   0.748   7.329   1.378
 1028PW      WP 2979   0.811   7.380   1.263
 1028PW      WM 2980   0.715   7.217   1.300
 1029PW       W 2981   3.474   1.488   7.018
 1029PW      WP 2982   3.392   1.437   6.916
 1029PW      WM 2983   3.374   1.509   7.114
 1030PW       W 2984   4.887   2.143   2.103
 1030PW      WP 2985   4.835   2.121   1.975
 1030PW      WM 2986   4.842   2.264   2.158
 1031PW       W 2987   5.725   5.133   5.005
 1031PW      WP 2988   5.624   5.230   5.007
 1031PW      WM 2989   5.838   5.170   5.078
 1032PW       W 2990   6.350   4.497   5.634
 1032PW      WP 2991   6.445   4.585   5.686
 1032PW      WM 2992   6.384   4.361   5.640
 1033PW       W 2993   2.787   5.820   7.479
 1033PW      WP 2994   2.847   5.907   7.570
 1033PW      WM 2995   2.693   5.730   7.428
 1034PW       W 2996   1.922   5.254   4.291
 1034PW      WP 2997   1.913   5.115   4.296
 1034PW      WM 2998   1.884   5.376   4.349
 1035PW       W 2999   5.899   6.024   8.459
 1035PW      WP 3000   5.965   5.913   8.512
 1035PW      WM 3001   5.955   6.153   8.453
 1036PW       W 3002   3.825   7.861   3.129
 1036PW      WP 3003   3.809   7.722   3.135
 1036PW      WM 3004   3.806   7.993   3.084
 1037PW       W 3005   4.546   2.266   1.826
 1037PW      WP 3006   4.545   2.403   1.797
 1037PW      WM 3007   4.593   2.197   1.938
 1038PW       W 3008   4.203   7.362   0.089
 1038PW      WP 3009   4.254   7.349  -0.041
 1038PW      WM 3010   4.144   7.339   0.214
 1039PW       W 3011   1.667   6.581   7.279
 1039PW      WP 3012   1.534   6.585   7.323
 1039PW      WM 3013   1.724   6.495   7.373
 1040PW       W 3014   2.970   6.074   2.299
 1040PW      WP 3015   2.892   5.967   2.345
 1040PW      WM 3016   3.052   6.135   2.396
 1041PW       W 3017   3.144   6.629   1.926
 1041PW      WP 3018   3.036   6.604   2.011
 1041PW      WM 3019   3.260   6.569   1.875
 1042PW       W 3020   5.194   7.316   6.397
 1042PW      WP 3021   5.060   7.288   6.369
 1042PW      WM 3022   5.236   7.407   6.299
 1043PW       W 3023   8.242   0.788   2.005
 1043PW      WP 3024   8.307   0.795   2.129
 1043PW      WM 3025   8.348   0.784   1.913
 1044PW       W 3026   8.131   6.328   6.946
 1044PW      WP 3027   8.108   6.379   7.075
 1044PW      WM 3028   8.048   6.233   7.008
 1045PW       W 3029   2.947   7.343   1.301
 1045PW      WP 3030   2.996   7.213   1.317
 1045PW      WM 3031   3.037   7.442   1.260
 1046PW       W 3032   0.972   1.423   7.640
 1046PW      WP 3033   0.976   1.531   7.551
 1046PW      WM 3034   0.933   1.411   7.774
 1047PW       W 3035   5.151   4.744   0.304
 1047PW      WP 3036   5.208   4.641   0.229
 1047PW      WM 3037   5.257   4.835   0.317
 1048PW       W 3038   1.119   0.559   4.067
 1048PW      WP 3039   1.128   0.516   4.200
 1048PW      WM 3040   1.099   0.582   3.931
 1049PW       W 3041   7.459   2.742   5.684
 1049PW      WP 3042   7.465   2.880   5.707
 1049PW      WM 3043   7.582   2.679   5.666
 1050PW       W 3044   4.919   8.507   7.962
 1050PW      WP 3045   4.806   8.544   7.889
 1050PW      WM 3046   5.015   8.580   8.033
 1051PW       W 3047   3.001   1.356   6.460
 1051PW      WP 3048   3.116   1.276   6.463
 1051PW      WM 3049   2.971   1.428   6.344
 1052PW       W 3050   5.036   2.883   1.941
 1052PW      WP 3051   5.168   2.885   1.896
 1052PW      WM 3052   4.954   2.888   1.828
 1053PW       W 3053   7.702   6.707   4.292
 1053PW      WP 3054   7.771   6.827   4.275
 1053PW      WM 3055   7.726   6.755   4.163
 1054PW       W 3056   1.315   4.100   7.950
 1054PW      WP 3057   1.222   4.102   7.846
 1054PW      WM 3058   1.196   4.171   7.972
 1055PW       W 3059   6.071   7.110   8.108
 1055PW      WP 3060   6.042   6.977   8.139
 1055PW      WM 3061   6.194   7.127   8.043
 1056PW       W 3062   6.810   5.851   0.781
 1056PW      WP 3063   6.702   5.857   0.692
 1056PW      WM 3064   6.825   5.744   0.869
 1057PW       W 3065   4.193   1.725   1.745
 1057PW      WP 3066   4.083   1.656   1.799
 1057PW      WM 3067   4.258   1.663   1.638
 1058PW       W 3068   5.861   6.055   0.833
 1058PW      WP 3069   5.843   5.918   0.815
 1058PW      WM 3070   5.914   6.185   0.837
 1059PW       W 3071   5.216   7.735   8.157
 1059PW      WP 3072   5.168   7.796   8.041
 1059PW      WM 3073   5.310   7.696   8.254
 1060PW       W 3074   6.758   0.263   6.576
 1060PW      WP 3075   6.862   0.182   6.626
 1060PW      WM 3076   6.693   0.337   6.477
 1061PW       W 3077   2.726   4.703   3.538
 1061PW      WP 3078   2.646   4.814   3.507
 1061PW      WM 3079   2.636   4.599   3.510
 1062PW       W 3080   6.203   3.506   7.052
 1062PW      WP 3081   6.144   3.493   7.178
 1062PW      WM 3082   6.274   3.400   6.994
 1063PW       W 3083   8.126   5.009   8.160
 1063PW      WP 3084   8.145   5.116   8.071
 1063PW      WM 3085   8.162   5.109   8.252
 1064PW       W 3086   0.178   3.522   3.743
 1064PW      WP 3087   0.051   3.479   3.704
 1064PW      WM 3088   0.046   3.495   3.705
 1065PW       W 3089   1.183   8.015   3.925
 1065PW      WP 3090   1.245   7.895   3.885
 1065PW      WM 3091   1.227   8.147   3.940
 1066PW       W 3092   6.579   5.711   0.410
 1066PW      WP 3093   6.494   5.771   0.317
 1066PW      WM 3094   6.590   5.767   0.538
 1067PW       W 3095   4.081   7.668   7.935
 1067PW      WP 3096   4.041   7.775   7.855
 1067PW      WM 3097   4.195   7.603   7.887
 1068PW       W 3098   4.040   2.137   6.792
 1068PW      WP 3099   3.962   2.089   6.899
 1068PW      WM 3100   4.056   2.010   6.849
 1069PW       W 3101   2.909   1.224   5.858
 1069PW      WP 3102   2.806   1.261   5.944
 1069PW      WM 3103   2.910   1.089   5.898
 1070PW       W 3104   0.812   5.524   8.453
 1070PW      WP 3105   0.723   5.600   8.376
 1070PW      WM 3106   0.871   5.399   8.431
 1071PW       W 3107   0.026   0.897   0.720
 1071PW      WP 3108  -0.009   1.033   0.717
 1071PW      WM 3109  -0.093   0.823   0.727
 1072PW       W 3110   1.574   2.479   1.878
 1072PW      WP 3111   1.467   2.548   1.820
 1072PW      WM 3112   1.665   2.579   1.913
 1073PW       W 3113   4.362   5.904   6.339
 1073PW      WP 3114   4.288   6.021   6.356
 1073PW      WM 3115   4.429   6.015   6.287
 1074PW       W 3116   1.375   4.847   1.941
 1074PW      WP 3117   1.295   4.732   1.934
 1074PW      WM 3118   1.504   4.804   1.977
 1075PW       W 3119   2.041   8.349   6.566
 1075PW      WP 3120   2.163   8.408   6.534
 1075PW      WM 3121   1.992   8.296   6.446
 1076PW       W 3122   6.578   3.781   5.728
 1076PW      WP 3123   6.718   3.789   5.738
 1076PW      WM 3124   6.531   3.734   5.851
 1077PW       W 3125   2.923   8.455   8.521
 1077PW      WP 3126   2.875   8.509   8.400
 1077PW      WM 3127   3.052   8.441   8.573
 1078PW       W 3128   3.833   1.446   1.725
 1078PW      WP 3129   3.917   1.357   1.657
 1078PW      WM 3130   3.894   1.539   1.810
 1079PW       W 3131   3.505   3.673   2.645
 1079PW      WP 3132   3.581   3.556   2.664
 1079PW      WM 3133   3.405   3.575   2.658
 1080PW       W 3134   5.317   8.186   0.788
 1080PW      WP 3135   5.337   8.225   0.656
 1080PW      WM 3136   5.451   8.153   0.765
 1081PW       W 3137   2.673   5.129   8.167
 1081PW      WP 3138   2.631   5.061   8.282
 1081PW      WM 3139   2.608   5.220   8.084
 1082PW       W 3140   1.019   6.850   0.361
 1082PW      WP 3141   1.107   6.900   0.264
 1082PW      WM 3142   1.036   6.721   0.309
 1083PW       W 3143   5.609   8.235   0.338
 1083PW      WP 3144   5.722   8.154   0.353
 1083PW      WM 3145   5.509   8.141   0.362
 1084PW       W 3146   3.144   1.521   0.376
 1084PW      WP 3147   3.078   1.403   0.411
 1084PW      WM 3148   3.101   1.631   0.301
 1085PW       W 3149   8.513   0.622   6.814
 1085PW      WP 3150   8.460   0.752   6.809
 1085PW      WM 3151   8.416   0.611   6.915
 1086PW       W 3152   4.058   5.417   1.711
 1086PW      WP 3153   4.002   5.540   1.746
 1086PW      WM 3154   4.140   5.444   1.602
 1087PW       W 3155   7.121   7.410   2.217
 1087PW      WP 3156   7.026   7.343   2.140
 1087PW      WM 3157   7.036   7.462   2.315
 1088PW       W 3158   6.818   4.129   1.704
 1088PW      WP 3159   6.886   4.007   1.711
 1088PW      WM 3160   6.860   4.147   1.836
 1089PW       W 3161   5.502   0.730   0.246
 1089PW      WP 3162   5.454   0.778   0.124
 1089PW      WM 3163   5.626   0.764   0.191
 1090PW       W 3164   3.173   3.058   2.991
 1090PW      WP 3165   3.218   2.937   2.937
 1090PW      WM 3166   3.091   2.962   2.932
 1091PW       W 3167   7.809   1.480   0.496
 1091PW      WP 3168   7.726   1.372   0.466
 1091PW      WM 3169   7.792   1.530   0.366
 1092PW       W 3170   5.437   7.823   3.778
 1092PW      WP 3171   5.365   7.724   3.846
 1092PW      WM 3172   5.558   7.850   3.713
 1093PW       W 3173   5.979   2.344   2.912
 1093PW      WP 3174   5.963   2.208   2.884
 1093PW      WM 3175   6.105   2.382   2.960
 1094PW       W 3176   8.080   7.439   3.850
 1094PW      WP 3177   7.942   7.453   3.838
 1094PW      WM 3178   8.217   7.418   3.827
 1095PW       W 3179   6.703   0.861   1.994
 1095PW      WP 3180   6.782   0.814   1.888
 1095PW      WM 3181   6.793   0.946   2.058
 1096PW       W 3182   1.769   4.942   1.572
 1096PW      WP 3183   1.793   5.028   1.680
 1096PW      WM 3184   1.727   5.026   1.468
 1097PW       W 3185   2.393   4.325   3.653
 1097PW      WP 3186   2.471   4.435   3.615
 1097PW      WM 3187   2.257   4.324   3.684
 1098PW       W 3188   7.535   1.216   8.369
 1098PW      WP 3189   7.628   1.210   8.473
 1098PW      WM 3190   7.496   1.082   8.363
 1099PW       W 3191   5.826   2.147   0.130
 1099PW      WP 3192   5.805   2.156  -0.008
 1099PW      WM 3193   5.742   2.259   0.139
 1100PW       W 3194   7.197   6.086   0.533
 1100PW      WP 3195   7.152   6.133   0.657
 1100PW      WM 3196   7.066   6.038   0.526
 1101PW       W 3197   7.260   7.806   4.012
 1101PW      WP 3198   7.230   7.672   3.985
 1101PW      WM 3199   7.303   7.689   3.949
 1102PW       W 3200   1.250   1.696   3.603
 1102PW      WP 3201   1.221   1.758   3.481
 1102PW      WM 3202   1.133   1.769   3.577
 1103PW       W 3203   5.024   6.502   6.466
 1103PW      WP 3204   4.995   6.432   6.584
 1103PW      WM 3205   5.093   6.592   6.385
 1104PW       W 3206   5.488   2.077   6.462
 1104PW      WP 3207   5.545   2.112   6.339
 1104PW      WM 3208   5.389   2.041   6.554
 1105PW       W 3209   0.079   3.016   5.871
 1105PW      WP 3210   0.144   2.892   5.862
 1105PW      WM 3211  -0.050   2.962   5.863
 1106PW       W 3212   4.381   1.104   6.976
 1106PW      WP 3213   4.489   1.052   7.048
 1106PW      WM 3214   4.259   1.062   6.921
 1107PW       W 3215   0.924   4.946   2.779
 1107PW      WP 3216   0.851   4.938   2.898
 1107PW      WM 3217   0.956   5.081   2.793
 1108PW       W 3218   4.691   6.135   5.595
 1108PW      WP 3219   4.708   6.019   5.519
 1108PW      WM 3220   4.702   6.224   5.487
 1109PW       W 3221   3.522   1.012   1.563
 1109PW      WP 3222   3.642   0.947   1.534
 1109PW      WM 3223   3.485   0.946   1.681
 1110PW       W 3224   4.668   7.620   6.519
 1110PW      WP 3225   4.695   7.681   6.642
 1110PW      WM 3226   4.739   7.560   6.415
 1111PW       W 3227   4.626   3.567   3.454
 1111PW      WP 3228   4.517   3.631   3.394
 1111PW      WM 3229   4.668   3.464   3.369
 1112PW       W 3230   1.016   7.823   5.708
 1112PW      WP 3231   0.923   7.721   5.730
 1112PW      WM 3232   1.016   7.827   5.568
 1113PW       W 3233   2.796   6.173   8.230
 1113PW      WP 3234   2.935   6.184   8.238
 1113PW      WM 3235   2.710   6.099   8.313
 1114PW       W 3236   2.369   3.400   4.546
 1114PW      WP 3237   2.370   3.522   4.616
 1114PW      WM 3238   2.348   3.357   4.415
 1115PW       W 3239   2.019   6.759   6.711
 1115PW      WP 3240   1.944   6.825   6.809
 1115PW      WM 3241   1.999   6.853   6.609
 1116PW       W 3242   7.753   3.271   0.186
 1116PW      WP 3243   7.655   3.192   0.125
 1116PW      WM 3244   7.769   3.407   0.216
 1117PW       W 3245   4.998   0.472   5.192
 1117PW      WP 3246   4.865   0.467   5.149
 1117PW      WM 3247   4.948   0.518   5.315
 1118PW       W 3248   6.253   0.692   5.281
 1118PW      WP 3249   6.277   0.598   5.382
 1118PW      WM 3250   6.124   0.739   5.309
 1119PW       W 3251   4.565   1.050   5.091
 1119PW      WP 3252   4.485   1.007   5.197
 1119PW      WM 3253   4.665   0.993   5.012
 1120PW       W 3254   1.233   5.878   7.310
 1120PW      WP 3255   1.165   5.891   7.188
 1120PW      WM 3256   1.204   5.988   7.393
 1121PW       W 3257   5.140   4.233   7.698
 1121PW      WP 3258   5.146   4.331   7.797
 1121PW      WM 3259   5.123   4.111   7.631
 1122PW       W 3260   6.916   1.074   6.320
 1122PW      WP 3261   6.811   1.041   6.407
 1122PW      WM 3262   6.848   1.196   6.308
 1123PW       W 3263   3.660   6.658   2.002
 1123PW      WP 3264   3.683   6.538   2.071
 1123PW      WM 3265   3.659   6.698   2.136
 1124PW       W 3266   8.348   1.413   7.258
 1124PW      WP 3267   8.399   1.411   7.388
 1124PW      WM 3268   8.292   1.433   7.131
 1125PW       W 3269   5.761   1.561   7.290
 1125PW      WP 3270   5.778   1.548   7.152
 1125PW      WM 3271   5.650   1.513   7.361
 1126PW       W 3272   3.826   7.063   8.517
 1126PW      WP 3273   3.810   7.080   8.655
 1126PW      WM 3274   3.855   7.050   8.381
 1127PW       W 3275   7.520   4.934   6.886
 1127PW      WP 3276   7.495   5.025   6.989
 1127PW      WM 3277   7.411   5.019   6.863
 1128PW       W 3278   8.493   0.259   7.112
 1128PW      WP 3279   8.542   0.270   7.243
 1128PW      WM 3280   8.547   0.132   7.136
 1129PW       W 3281   4.841   7.266   7.971
 1129PW      WP 3282   4.723   7.310   7.909
 1129PW      WM 3283   4.885   7.140   8.013
 1130PW       W 3284   1.077   0.381   6.601
 1130PW      WP 3285   0.997   0.367   6.715
 1130PW      WM 3286   1.215   0.384   6.625
 1131PW       W 3287   7.391   4.643   7.240
 1131PW      WP 3288   7.481   4.747   7.265
 1131PW      WM 3289   7.500   4.561   7.272
 1132PW       W 3290   4.681   4.232   6.019
 1132PW      WP 3291   4.652   4.315   6.129
 1132PW      WM 3292   4.780   4.331   6.009
 1133PW       W 3293   0.090   7.328   4.633
 1133PW      WP 3294  -0.003   7.358   4.533
 1133PW      WM 3295   0.118   7.192   4.618
 1134PW       W 3296   5.530   2.851   2.264
 1134PW      WP 3297   5.430   2.933   2.211
 1134PW      WM 3298   5.485   2.752   2.175
 1135PW       W 3299   7.420   4.444   2.448
 1135PW      WP 3300   7.420   4.305   2.434
 1135PW      WM 3301   7.283   4.460   2.472
 1136PW       W 3302   8.527   0.137   1.536
 1136PW      WP 3303   8.391   0.157   1.563
 1136PW      WM 3304   8.596   0.062   1.633
 1137PW       W 3305   1.703   0.052   6.345
 1137PW      WP 3306   1.821   0.069   6.417
 1137PW      WM 3307   1.592   0.060   6.430
 1138PW       W 3308   2.979   1.721   1.869
 1138PW      WP 3309   2.915   1.633   1.958
 1138PW      WM 3310   3.075   1.772   1.780
 1139PW       W 3311   5.564   2.623   7.800
 1139PW      WP 3312   5.486   2.586   7.911
 1139PW      WM 3313   5.654   2.723   7.836
 1140PW       W 3314   5.014   3.430   4.710
 1140PW      WP 3315   5.117   3.337   4.698
 1140PW      WM 3316   4.938   3.465   4.598
 1141PW       W 3317   4.330   8.113   8.230
 1141PW      WP 3318   4.239   8.122   8.336
 1141PW      WM 3319   4.434   8.054   8.303
 1142PW       W 3320   2.802   7.310   0.392
 1142PW      WP 3321   2.704   7.299   0.293
 1142PW      WM 3322   2.876   7.311   0.511
 1143PW       W 3323   5.668   3.444   3.642
 1143PW      WP 3324   5.643   3.468   3.777
 1143PW      WM 3325   5.666   3.344   3.544
 1144PW       W 3326   7.952   2.801   2.098
 1144PW      WP 3327   7.948   2.809   1.958
 1144PW      WM 3328   7.843   2.775   2.182
 1145PW       W 3329   4.154   6.328   7.929
 1145PW      WP 3330   4.021   6.326   7.975
 1145PW      WM 3331   4.213   6.381   8.044
 1146PW       W 3332   1.216   4.147   0.122
 1146PW      WP 3333   1.115   4.243   0.138
 1146PW      WM 3334   1.215   4.021   0.183
 1147PW       W 3335   0.554   4.093   5.080
 1147PW      WP 3336   0.652   4.168   5.146
 1147PW      WM 3337   0.628   4.026   4.983
 1148PW       W 3338   3.581   4.718   6.902
 1148PW      WP 3339   3.663   4.610   6.939
 1148PW      WM 3340   3.626   4.841   6.853
 1149PW       W 3341   7.125   3.166   7.517
 1149PW      WP 3342   7.026   3.069   7.533
 1149PW      WM 3343   7.134   3.295   7.461
 1150PW       W 3344   8.342   3.399   5.659
 1150PW      WP 3345   8.453   3.321   5.693
 1150PW      WM 3346   8.286   3.363   5.783
 1151PW       W 3347   6.622   8.522   5.560
 1151PW      WP 3348   6.720   8.615   5.600
 1151PW      WM 3349   6.559   8.404   5.521
 1152PW       W 3350   7.045   7.455   5.124
 1152PW      WP 3351   7.167   7.410   5.177
 1152PW      WM 3352   7.100   7.523   5.015
 1153PW       W 3353   2.803   2.205   1.885
 1153PW      WP 3354   2.872   2.127   1.791
 1153PW      WM 3355   2.674   2.151   1.887
 1154PW       W 3356   0.656   6.671   1.961
 1154PW      WP 3357   0.598   6.682   2.088
 1154PW      WM 3358   0.781   6.650   1.900
 1155PW       W 3359   5.814   3.031   7.710
 1155PW      WP 3360   5.763   2.903   7.732
 1155PW      WM 3361   5.849   3.118   7.606
 1156PW       W 3362   7.994   2.976   4.151
 1156PW      WP 3363   8.038   2.887   4.052
 1156PW      WM 3364   7.985   2.849   4.209
 1157PW       W 3365   1.285   5.826   4.273
 1157PW      WP 3366   1.339   5.906   4.375
 1157PW      WM 3367   1.246   5.795   4.142
 1158PW       W 3368   8.309   1.432   5.846
 1158PW      WP 3369   8.309   1.293   5.860
 1158PW      WM 3370   8.412   1.480   5.928
 1159PW       W 3371   0.723   3.416   7.815
 1159PW      WP 3372   0.836   3.360   7.874
 1159PW      WM 3373   0.791   3.533   7.779
 1160PW       W 3374   3.847   0.885   4.371
 1160PW      WP 3375   3.966   0.852   4.305
 1160PW      WM 3376   3.909   0.986   4.296
 1161PW       W 3377   1.024   6.497   5.662
 1161PW      WP 3378   1.052   6.368   5.616
 1161PW      WM 3379   0.983   6.585   5.562
 1162PW       W 3380   2.124   4.688   2.745
 1162PW      WP 3381   2.220   4.645   2.653
 1162PW      WM 3382   2.152   4.679   2.882
 1163PW       W 3383   6.872   3.828   0.288
 1163PW      WP 3384   6.944   3.948   0.281
 1163PW      WM 3385   6.861   3.694   0.246
 1164PW       W 3386   7.831   3.333   5.682
 1164PW      WP 3387   7.970   3.351   5.674
 1164PW      WM 3388   7.872   3.200   5.671
 1165PW       W 3389   7.475   7.774   7.061
 1165PW      WP 3390   7.609   7.744   7.089
 1165PW      WM 3391   7.537   7.822   7.177
 1166PW       W 3392   1.736   8.019   0.116
 1166PW      WP 3393   1.667   7.963   0.224
 1166PW      WM 3394   1.671   8.130   0.061
 1167PW       W 3395   3.255   4.983   2.059
 1167PW      WP 3396   3.182   4.871   2.101
 1167PW      WM 3397   3.270   5.103   2.130
 1168PW       W 3398   3.902   2.240   0.729
 1168PW      WP 3399   3.930   2.323   0.838
 1168PW      WM 3400   3.812   2.346   0.711
 1169PW       W 3401   1.892   7.421   5.642
 1169PW      WP 3402   1.960   7.385   5.759
 1169PW      WM 3403   1.839   7.538   5.698
 1170PW       W 3404   5.286   1.302   1.191
 1170PW      WP 3405   5.344   1.307   1.318
 1170PW      WM 3406   5.187   1.399   1.169
 1171PW       W 3407   5.530   1.854   5.882
 1171PW      WP 3408   5.577   1.724   5.865
 1171PW      WM 3409   5.560   1.924   5.764
 1172PW       W 3410   1.249   4.016   5.037
 1172PW      WP 3411   1.139   3.937   5.072
 1172PW      WM 3412   1.250   4.054   4.902
 1173PW       W 3413   1.236   8.493   1.955
 1173PW      WP 3414   1.114   8.507   1.889
 1173PW      WM 3415   1.356   8.527   1.890
 1174PW       W 3416   4.127   4.416   3.474
 1174PW      WP 3417   4.046   4.432   3.361
 1174PW      WM 3418   4.123   4.544   3.533
 1175PW       W 3419   0.548   0.118   0.851
 1175PW      WP 3420   0.420   0.107   0.796
 1175PW      WM 3421   0.588   0.011   0.932
 1176PW       W 3422   3.184   1.682   0.845
 1176PW      WP 3423   3.162   1.794   0.926
 1176PW      WM 3424   3.232   1.622   0.728
 1177PW       W 3425   0.088   1.586   5.550
 1177PW      WP 3426   0.120   1.723   5.547
 1177PW      WM 3427   0.016   1.472   5.513
 1178PW       W 3428   7.575   8.430   3.359
 1178PW      WP 3429   7.588   8.426   3.220
 1178PW      WM 3430   7.675   8.523   3.389
 1179PW       W 3431   7.146   3.616   6.437
 1179PW      WP 3432   7.089   3.597   6.310
 1179PW      WM 3433   7.247   3.570   6.521
 1180PW       W 3434   6.295   0.926   3.540
 1180PW      WP 3435   6.277   0.823   3.634
 1180PW      WM 3436   6.335   0.829   3.447
 1181PW       W 3437   0.868   6.822   1.485
 1181PW      WP 3438   0.890   6.953   1.529
 1181PW      WM 3439   0.738   6.830   1.432
 1182PW       W 3440   0.747   4.843   4.626
 1182PW      WP 3441   0.668   4.745   4.687
 1182PW      WM 3442   0.812   4.751   4.544
 1183PW       W 3443   2.482   3.058   8.200
 1183PW      WP 3444   2.515   3.128   8.083
 1183PW      WM 3445   2.471   2.947   8.115
 1184PW       W 3446   3.302   3.677   6.474
 1184PW      WP 3447   3.183   3.629   6.530
 1184PW      WM 3448   3.316   3.565   6.557
 1185PW       W 3449   8.176   5.434   5.810
 1185PW      WP 3450   8.288   5.398   5.885
 1185PW      WM 3451   8.071   5.355   5.858
 1186PW       W 3452   7.014   7.758   0.122
 1186PW      WP 3453   7.086   7.837   0.030
 1186PW      WM 3454   6.879   7.726   0.140
 1187PW       W 3455   0.985   7.869   4.740
 1187PW      WP 3456   1.103   7.795   4.757
 1187PW      WM 3457   0.943   7.953   4.635
 1188PW       W 3458   2.295   4.675   0.295
 1188PW      WP 3459   2.299   4.664   0.155
 1188PW      WM 3460   2.201   4.572   0.284
 1189PW       W 3461   0.372   2.563   8.199
 1189PW      WP 3462   0.244   2.618   8.187
 1189PW      WM 3463   0.354   2.596   8.064
 1190PW       W 3464   7.186   5.635   6.413
 1190PW      WP 3465   7.060   5.623   6.473
 1190PW      WM 3466   7.167   5.723   6.306
 1191PW       W 3467   8.055   6.389   8.526
 1191PW      WP 3468   8.094   6.301   8.628
 1191PW      WM 3469   7.931   6.325   8.540
 1192PW       W 3470   2.498   6.283   7.291
 1192PW      WP 3471   2.381   6.226   7.343
 1192PW      WM 3472   2.587   6.319   7.189
 1193PW       W 3473   8.562   5.519   3.226
 1193PW      WP 3474   8.594   5.385   3.202
 1193PW      WM 3475   8.485   5.604   3.307
 1194PW       W 3476   7.930   6.062   5.131
 1194PW      WP 3477   7.955   6.103   5.263
 1194PW      WM 3478   7.920   5.942   5.060
 1195PW       W 3479   4.138   4.651   6.721
 1195PW      WP 3480   4.155   4.669   6.859
 1195PW      WM 3481   4.166   4.647   6.584
 1196PW       W 3482   2.662   1.093   1.383
 1196PW      WP 3483   2.678   1.090   1.244
 1196PW      WM 3484   2.798   1.081   1.349
 1197PW       W 3485   7.040   8.186   4.171
 1197PW      WP 3486   7.017   8.078   4.258
 1197PW      WM 3487   6.980   8.312   4.156
 1198PW       W 3488   6.224   2.810   1.891
 1198PW      WP 3489   6.143   2.920   1.925
 1198PW      WM 3490   6.145   2.699   1.860
 1199PW       W 3491   6.363   7.410   3.952
 1199PW      WP 3492   6.484   7.435   3.887
 1199PW      WM 3493   6.343   7.272   3.948
 1200PW       W 3494   3.673   5.836   5.185
 1200PW      WP 3495   3.789   5.815   5.261
 1200PW      WM 3496   3.659   5.737   5.087
 1201PW       W 3497   1.195   2.754   7.078
 1201PW      WP 3498   1.307   2.837   7.068
 1201PW      WM 3499   1.137   2.845   6.989
 1202PW       W 3500   7.088   0.577   8.013
 1202PW      WP 3501   7.017   0.483   7.937
 1202PW      WM 3502   7.216   0.590   7.959
 1203PW       W 3503   5.245   1.294   2.391
 1203PW      WP 3504   5.147   1.266   2.486
 1203PW      WM 3505   5.330   1.187   2.421
 1204PW       W 3506   1.529   6.084   5.749
 1204PW      WP 3507   1.422   6.053   5.834
 1204PW      WM 3508   1.545   6.180   5.649
 1205PW       W 3509   0.750   2.646   2.472
 1205PW      WP 3510   0.620   2.698   2.473
 1205PW      WM 3511   0.849   2.742   2.492
 1206PW       W 3512   4.130   4.903   5.400
 1206PW      WP 3513   4.067   5.014   5.459
 1206PW      WM 3514   4.165   5.029   5.450
 1207PW       W 3515   6.879   7.266   3.135
 1207PW      WP 3516   6.841   7.387   3.196
 1207PW      WM 3517   6.956   7.174   3.063
 1208PW       W 3518   7.783   7.224   4.418
 1208PW      WP 3519   7.647   7.239   4.447
 1208PW      WM 3520   7.827   7.124   4.330
 1209PW       W 3521   7.805   2.036   7.515
 1209PW      WP 3522   7.678   2.079   7.556
 1209PW      WM 3523   7.687   1.965   7.490
 1210PW       W 3524   1.170   7.094   1.235
 1210PW      WP 3525   1.134   7.153   1.357
 1210PW      WM 3526   1.146   6.964   1.282
 1211PW       W 3527   7.168   5.974   7.962
 1211PW      WP 3528   7.299   5.947   8.003
 1211PW      WM 3529   7.094   6.093   7.952
 1212PW       W 3530   7.444   1.171   7.450
 1212PW      WP 3531   7.555   1.255   7.434
 1212PW      WM 3532   7.374   1.196   7.569
 1213PW       W 3533   2.932   6.492   3.952
 1213PW      WP 3534   2.799   6.507   3.911
 1213PW      WM 3535   2.970   6.433   3.831
 1214PW       W 3536   6.915   6.954   0.080
 1214PW      WP 3537   6.946   6.956  -0.057
 1214PW      WM 3538   6.795   6.995   0.140
 1215PW       W 3539   2.181   4.539   3.228
 1215PW      WP 3540   2.153   4.568   3.093
 1215PW      WM 3541   2.181   4.674   3.265
 1216PW       W 3542   7.006   6.452   7.873
 1216PW      WP 3543   7.034   6.316   7.888
 1216PW      WM 3544   6.929   6.536   7.791
 1217PW       W 3545   0.496   4.346   3.004
 1217PW      WP 3546   0.429   4.287   3.113
 1217PW      WM 3547   0.455   4.394   2.879
 1218PW       W 3548   1.656   8.526   2.242
 1218PW      WP 3549   1.720   8.581   2.131
 1218PW      WM 3550   1.794   8.519   2.266
 1219PW       W 3551   7.533   6.032   5.390
 1219PW      WP 3552   7.610   6.149   5.389
 1219PW      WM 3553   7.499   6.037   5.254
 1220PW       W 3554   6.320   6.589   0.198
 1220PW      WP 3555   6.219   6.600   0.101
 1220PW      WM 3556   6.281   6.518   0.312
 1221PW       W 3557   3.117   1.198   6.880
 1221PW      WP 3558   2.993   1.210   6.944
 1221PW      WM 3559   3.178   1.266   6.987
 1222PW       W 3560   2.697   5.082   3.273
 1222PW      WP 3561   2.806   5.129   3.198
 1222PW      WM 3562   2.666   4.949   3.304
 1223PW       W 3563   3.312   1.386   7.835
 1223PW      WP 3564   3.341   1.289   7.931
 1223PW      WM 3565   3.240   1.307   7.744
 1224PW       W 3566   4.359   7.911   5.966
 1224PW      WP 3567   4.376   7.882   6.102
 1224PW      WM 3568   4.413   7.790   5.921
 1225PW       W 3569   5.877   3.962   0.879
 1225PW      WP 3570   5.796   4.005   0.773
 1225PW      WM 3571   5.903   3.845   0.951
 1226PW       W 3572   0.851   0.992   5.942
 1226PW      WP 3573   0.919   1.088   5.866
 1226PW      WM 3574   0.874   0.989   5.804
 1227PW       W 3575   2.223   3.068   5.992
 1227PW      WP 3576   2.306   3.179   5.970
 1227PW      WM 3577   2.302   2.963   6.041
 1228PW       W 3578   5.795   4.393   5.484
 1228PW      WP 3579   5.922   4.389   5.426
 1228PW      WM 3580   5.690   4.407   5.576
 1229PW       W 3581   3.765   5.011   0.404
 1229PW      WP 3582   3.844   5.124   0.424
 1229PW      WM 3583   3.725   4.906   0.487
 1230PW       W 3584   6.767   7.069   2.720
 1230PW      WP 3585   6.855   7.092   2.827
 1230PW      WM 3586   6.746   7.195   2.662
 1231PW       W 3587   3.059   1.670   4.941
 1231PW      WP 3588   3.107   1.708   5.067
 1231PW      WM 3589   3.040   1.702   4.805
 1232PW       W 3590   3.867   4.886   1.990
 1232PW      WP 3591   3.800   4.878   1.867
 1232PW      WM 3592   3.885   4.999   2.070
 1233PW       W 3593   6.763   1.378   4.741
 1233PW      WP 3594   6.803   1.495   4.807
 1233PW      WM 3595   6.824   1.340   4.621
 1234PW       W 3596   7.482   2.539   7.539
 1234PW      WP 3597   7.428   2.604   7.651
 1234PW      WM 3598   7.570   2.592   7.444
 1235PW       W 3599   5.554   1.543   4.532
 1235PW      WP 3600   5.622   1.472   4.632
 1235PW      WM 3601   5.487   1.500   4.417
 1236PW       W 3602   0.260   3.889   5.497
 1236PW      WP 3603   0.261   3.885   5.637
 1236PW      WM 3604   0.213   3.767   5.448
 1237PW       W 3605   8.419   4.568   4.447
 1237PW      WP 3606   8.445   4.653   4.339
 1237PW      WM 3607   8.471   4.444   4.485
 1238PW       W 3608   6.012   4.256   0.278
 1238PW      WP 3609   6.041   4.390   0.250
 1238PW      WM 3610   5.913   4.266   0.179
 1239PW       W 3611   8.130   5.838   4.266
 1239PW      WP 3612   8.012   5.781   4.315
 1239PW      WM 3613   8.057   5.957   4.257
 1240PW       W 3614   3.042   7.509   5.856
 1240PW      WP 3615   2.904   7.484   5.846
 1240PW      WM 3616   3.136   7.595   5.800
 1241PW       W 3617   4.001   1.049   1.316
 1241PW      WP 3618   3.987   1.187   1.334
 1241PW      WM 3619   3.907   1.011   1.412
 1242PW       W 3620   3.260   1.138   2.517
 1242PW      WP 3621   3.305   1.017   2.573
 1242PW      WM 3622   3.137   1.145   2.453
 1243PW       W 3623   1.320   4.345   3.991
 1243PW      WP 3624   1.248   4.449   4.052
 1243PW      WM 3625   1.274   4.214   4.008
 1244PW       W 3626   5.444   2.905   7.438
 1244PW      WP 3627   5.337   2.819   7.411
 1244PW      WM 3628   5.437   2.961   7.309
 1245PW       W 3629   7.030   5.044   6.324
 1245PW      WP 3630   6.972   4.954   6.233
 1245PW      WM 3631   7.082   5.139   6.235
 1246PW       W 3632   0.740   0.494   2.570
 1246PW      WP 3633   0.816   0.604   2.612
 1246PW      WM 3634   0.614   0.550   2.588
 1247PW       W 3635   3.855   4.006   7.424
 1247PW      WP 3636   3.963   3.973   7.340
 1247PW      WM 3637   3.814   4.130   7.474
 1248PW       W 3638   3.229   5.630   5.437
 1248PW      WP 3639   3.233   5.522   5.348
 1248PW      WM 3640   3.332   5.674   5.521
 1249PW       W 3641   5.011   0.585   1.822
 1249PW      WP 3642   5.151   0.586   1.821
 1249PW      WM 3643   5.067   0.520   1.712
 1250PW       W 3644   1.197   3.765   2.102
 1250PW      WP 3645   1.295   3.841   2.037
 1250PW      WM 3646   1.145   3.729   2.227
 1251PW       W 3647   8.138   8.439   6.360
 1251PW      WP 3648   8.271   8.434   6.314
 1251PW      WM 3649   8.129   8.486   6.229
 1252PW       W 3650   2.317   5.437   1.983
 1252PW      WP 3651   2.247   5.434   1.862
 1252PW      WM 3652   2.359   5.398   2.111
 1253PW       W 3653   1.731   7.737   4.387
 1253PW      WP 3654   1.679   7.665   4.495
 1253PW      WM 3655   1.800   7.618   4.359
 1254PW       W 3656   5.216   1.964   4.366
 1254PW      WP 3657   5.122   1.861   4.359
 1254PW      WM 3658   5.145   2.075   4.319
 1255PW       W 3659   8.596   7.469   3.080
 1255PW      WP 3660   8.617   7.371   2.983
 1255PW      WM 3661   8.654   7.526   2.966
 1256PW       W 3662   0.214   2.158   4.854
 1256PW      WP 3663   0.115   2.129   4.949
 1256PW      WM 3664   0.231   2.084   4.736
 1257PW       W 3665   0.055   1.472   2.839
 1257PW      WP 3666   0.191   1.500   2.857
 1257PW      WM 3667  -0.042   1.531   2.922
 1258PW       W 3668   0.307   2.104   1.158
 1258PW      WP 3669   0.253   2.053   1.277
 1258PW      WM 3670   0.293   2.237   1.199
 1259PW       W 3671   4.440   0.096   5.303
 1259PW      WP 3672   4.580   0.097   5.304
 1259PW      WM 3673   4.304   0.066   5.314
 1260PW       W 3674   4.729   4.888   0.945
 1260PW      WP 3675   4.807   4.909   0.830
 1260PW      WM 3676   4.693   4.914   1.078
 1261PW       W 3677   7.717   4.592   1.469
 1261PW      WP 3678   7.829   4.661   1.419
 1261PW      WM 3679   7.656   4.553   1.349
 1262PW       W 3680   0.639   4.957   1.391
 1262PW      WP 3681   0.505   4.987   1.368
 1262PW      WM 3682   0.744   4.977   1.481
 1263PW       W 3683   1.998   8.204   7.044
 1263PW      WP 3684   2.109   8.122   7.065
 1263PW      WM 3685   1.875   8.143   7.018
 1264PW       W 3686   7.368   0.620   0.262
 1264PW      WP 3687   7.413   0.704   0.364
 1264PW      WM 3688   7.330   0.490   0.226
 1265PW       W 3689   1.504   2.516   8.233
 1265PW      WP 3690   1.460   2.397   8.174
 1265PW      WM 3691   1.628   2.468   8.277
 1266PW       W 3692   8.451   4.587   8.167
 1266PW      WP 3693   8.517   4.474   8.216
 1266PW      WM 3694   8.501   4.696   8.095
 1267PW       W 3695   0.049   7.321   7.837
 1267PW      WP 3696  -0.089   7.331   7.860
 1267PW      WM 3697   0.115   7.427   7.901
 1268PW       W 3698   7.414   3.187   2.862
 1268PW      WP 3699   7.360   3.167   2.990
 1268PW      WM 3700   7.383   3.315   2.816
 1269PW       W 3701   5.950   1.781   0.467
 1269PW      WP 3702   6.078   1.833   0.448
 1269PW      WM 3703   5.869   1.667   0.465
 1270PW       W 3704   1.289   6.560   1.262
 1270PW      WP 3705   1.184   6.562   1.169
 1270PW      WM 3706   1.289   6.572   1.401
 1271PW       W 3707   8.224   1.068   0.642
 1271PW      WP 3708   8.333   1.141   0.592
 1271PW      WM 3709   8.324   0.973   0.663
 1272PW       W 3710   0.071   4.872   0.527
 1272PW      WP 3711   0.142   4.954   0.438
 1272PW      WM 3712   0.119   4.816   0.646
 1273PW       W 3713   6.735   5.688   8.469
 1273PW      WP 3714   6.740   5.623   8.594
 1273PW      WM 3715   6.713   5.630   8.344
 1274PW       W 3716   1.218   8.567   6.462
 1274PW      WP 3717   1.338   8.561   6.533
 1274PW      WM 3718   1.184   8.632   6.343
 1275PW       W 3719   4.237   1.593   8.318
 1275PW      WP 3720   4.119   1.517   8.327
 1275PW      WM 3721   4.370   1.569   8.353
 1276PW       W 3722   7.372   7.829   5.300
 1276PW      WP 3723   7.365   7.877   5.168
 1276PW      WM 3724   7.511   7.835   5.296
 1277PW       W 3725   5.994   4.859   6.336
 1277PW      WP 3726   5.867   4.902   6.294
 1277PW      WM 3727   5.927   4.755   6.403
 1278PW       W 3728   2.799   6.585   2.250
 1278PW      WP 3729   2.725   6.626   2.362
 1278PW      WM 3730   2.894   6.581   2.148
 1279PW       W 3731   7.528   0.159   6.067
 1279PW      WP 3732   7.537   0.098   6.193
 1279PW      WM 3733   7.530   0.063   5.965
 1280PW       W 3734   7.752   4.272   4.798
 1280PW      WP 3735   7.753   4.298   4.661
 1280PW      WM 3736   7.636   4.243   4.870
 1281PW       W 3737   7.343   8.363   3.802
 1281PW      WP 3738   7.332   8.446   3.690
 1281PW      WM 3739   7.381   8.232   3.770
 1282PW       W 3740   3.689   3.056   3.229
 1282PW      WP 3741   3.803   3.021   3.155
 1282PW      WM 3742   3.680   3.187   3.183
 1283PW       W 3743   7.182   1.221   1.604
 1283PW      WP 3744   7.156   1.084   1.589
 1283PW      WM 3745   7.304   1.242   1.669
 1284PW       W 3746   4.171   3.207   3.990
 1284PW      WP 3747   4.227   3.333   3.966
 1284PW      WM 3748   4.214   3.152   4.111
 1285PW       W 3749   4.804   3.711   6.036
 1285PW      WP 3750   4.746   3.713   6.163
 1285PW      WM 3751   4.845   3.766   5.914
 1286PW       W 3752   1.746   5.579   4.565
 1286PW      WP 3753   1.815   5.499   4.473
 1286PW      WM 3754   1.867   5.649   4.548
 1287PW       W 3755   3.166   4.780   4.519
 1287PW      WP 3756   3.122   4.889   4.443
 1287PW      WM 3757   3.078   4.843   4.609
 1288PW       W 3758   3.987   7.271   4.948
 1288PW      WP 3759   3.908   7.386   4.946
 1288PW      WM 3760   4.100   7.308   4.875
 1289PW       W 3761   8.396   1.449   6.406
 1289PW      WP 3762   8.336   1.481   6.283
 1289PW      WM 3763   8.350   1.442   6.538
 1290PW       W 3764   2.387   2.050   1.950
 1290PW      WP 3765   2.501   2.131   1.945
 1290PW      WM 3766   2.272   2.111   1.896
 1291PW       W 3767   6.206   7.017   6.863
 1291PW      WP 3768   6.228   6.879   6.858
 1291PW      WM 3769   6.313   7.106   6.843
 1292PW       W 3770   6.807   2.742   4.481
 1292PW      WP 3771   6.723   2.691   4.581
 1292PW      WM 3772   6.871   2.622   4.448
 1293PW       W 3773   1.487   4.178   5.994
 1293PW      WP 3774   1.620   4.213   5.971
 1293PW      WM 3775   1.482   4.317   5.978
 1294PW       W 3776   4.236   4.033   1.452
 1294PW      WP 3777   4.167   4.018   1.573
 1294PW      WM 3778   4.222   3.930   1.359
 1295PW       W 3779   3.607   1.964   1.025
 1295PW      WP 3780   3.612   1.883   1.139
 1295PW      WM 3781   3.540   1.908   0.916
 1296PW       W 3782   4.884   0.106   2.946
 1296PW      WP 3783   4.863  -0.029   2.974
 1296PW      WM 3784   4.815   0.228   2.955
 1297PW       W 3785   6.469   5.603   5.217
 1297PW      WP 3786   6.349   5.554   5.269
 1297PW      WM 3787   6.499   5.615   5.080
 1298PW       W 3788   2.810   4.002   1.045
 1298PW      WP 3789   2.854   4.127   1.090
 1298PW      WM 3790   2.706   3.984   1.137
 1299PW       W 3791   4.478   7.142   5.790
 1299PW      WP 3792   4.418   7.073   5.685
 1299PW      WM 3793   4.573   7.157   5.688
 1300PW       W 3794   2.606   2.057   5.701
 1300PW      WP 3795   2.735   2.071   5.649
 1300PW      WM 3796   2.526   1.947   5.669
 1301PW       W 3797   8.574   6.663   1.173
 1301PW      WP 3798   8.497   6.625   1.283
 1301PW      WM 3799   8.450   6.632   1.116
 1302PW       W 3800   2.796   3.969   6.077
 1302PW      WP 3801   2.929   3.931   6.055
 1302PW      WM 3802   2.680   3.891   6.085
 1303PW       W 3803   6.286   0.001   5.190
 1303PW      WP 3804   6.200  -0.058   5.096
 1303PW      WM 3805   6.354  -0.116   5.152
 1304PW       W 3806   0.695   3.851   7.308
 1304PW      WP 3807   0.749   3.878   7.182
 1304PW      WM 3808   0.796   3.889   7.397
 1305PW       W 3809   1.987   2.350   8.199
 1305PW      WP 3810   1.877   2.431   8.231
 1305PW      WM 3811   2.037   2.220   8.199
 1306PW       W 3812   7.454   3.940   4.028
 1306PW      WP 3813   7.527   3.874   4.128
 1306PW      WM 3814   7.343   3.857   4.011
 1307PW       W 3815   2.552   3.899   7.297
 1307PW      WP 3816   2.588   4.001   7.386
 1307PW      WM 3817   2.533   3.775   7.236
 1308PW       W 3818   3.984   7.422   5.889
 1308PW      WP 3819   4.104   7.440   5.958
 1308PW      WM 3820   3.864   7.354   5.868
 1309PW       W 3821   5.421   8.146   6.201
 1309PW      WP 3822   5.386   8.011   6.183
 1309PW      WM 3823   5.337   8.248   6.246
 1310PW       W 3824   8.291   5.263   1.045
 1310PW      WP 3825   8.299   5.130   1.087
 1310PW      WM 3826   8.240   5.315   1.164
 1311PW       W 3827   7.469   1.448   1.191
 1311PW      WP 3828   7.465   1.530   1.304
 1311PW      WM 3829   7.565   1.355   1.149
 1312PW       W 3830   7.478   4.353   4.379
 1312PW      WP 3831   7.517   4.405   4.255
 1312PW      WM 3832   7.592   4.390   4.451
 1313PW       W 3833   3.337   8.086   0.971
 1313PW      WP 3834   3.208   8.038   0.994
 1313PW      WM 3835   3.330   8.224   0.998
 1314PW       W 3836   0.557   6.824   6.568
 1314PW      WP 3837   0.659   6.920   6.562
 1314PW      WM 3838   0.470   6.854   6.674
 1315PW       W 3839   5.589   6.847   5.869
 1315PW      WP 3840   5.508   6.898   5.971
 1315PW      WM 3841   5.523   6.767   5.774
 1316PW       W 3842   4.022   0.899   0.476
 1316PW      WP 3843   3.983   0.913   0.610
 1316PW      WM 3844   3.891   0.937   0.509
 1317PW       W 3845   6.912   8.361   6.527
 1317PW      WP 3846   7.019   8.451   6.533
 1317PW      WM 3847   6.826   8.393   6.632
 1318PW       W 3848   8.006   5.746   7.181
 1318PW      WP 3849   8.081   5.843   7.248
 1318PW      WM 3850   7.941   5.868   7.200
 1319PW       W 3851   3.674   2.859   1.024
 1319PW      WP 3852   3.614   2.765   0.940
 1319PW      WM 3853   3.728   2.932   1.131
 1320PW       W 3854   1.753   3.408   4.589
 1320PW      WP 3855   1.719   3.273   4.573
 1320PW      WM 3856   1.817   3.423   4.465
 1321PW       W 3857   2.459   1.059   6.572
 1321PW      WP 3858   2.412   0.977   6.676
 1321PW      WM 3859   2.572   1.127   6.617
 1322PW       W 3860   8.381   8.296   7.916
 1322PW      WP 3861   8.252   8.344   7.891
 1322PW      WM 3862   8.383   8.166   7.967
 1323PW       W 3863   7.323   5.360   3.410
 1323PW      WP 3864   7.205   5.316   3.470
 1323PW      WM 3865   7.430   5.286   3.357
 1324PW       W 3866   2.844   4.191   4.705
 1324PW      WP 3867   2.947   4.282   4.732
 1324PW      WM 3868   2.736   4.132   4.771
 1325PW       W 3869   4.618   6.213   6.715
 1325PW      WP 3870   4.675   6.139   6.820
 1325PW      WM 3871   4.576   6.343   6.683
 1326PW       W 3872   2.887   3.978   6.604
 1326PW      WP 3873   2.957   3.923   6.712
 1326PW      WM 3874   2.834   3.849   6.618
 1327PW       W 3875   6.037   7.916   5.600
 1327PW      WP 3876   6.007   7.780   5.611
 1327PW      WM 3877   6.104   7.847   5.703
 1328PW       W 3878   0.242   8.552   7.237
 1328PW      WP 3879   0.181   8.563   7.112
 1328PW      WM 3880   0.172   8.537   7.357
 1329PW       W 3881   4.951   2.242   4.051
 1329PW      WP 3882   5.037   2.318   3.971
 1329PW      WM 3883   4.909   2.134   3.973
 1330PW       W 3884   7.881   3.940   8.143
 1330PW      WP 3885   7.958   4.048   8.098
 1330PW      WM 3886   7.873   3.824   8.065
 1331PW       W 3887   6.773   2.734   3.535
 1331PW      WP 3888   6.801   2.623   3.615
 1331PW      WM 3889   6.802   2.860   3.588
 1332PW       W 3890   4.151   6.425   3.030
 1332PW      WP 3891   4.172   6.437   2.892
 1332PW      WM 3892   4.181   6.337   3.135
 1333PW       W 3893   1.523   6.247   3.911
 1333PW      WP 3894   1.528   6.128   3.986
 1333PW      WM 3895   1.639   6.296   3.851
 1334PW       W 3896   6.922   7.688   3.253
 1334PW      WP 3897   6.890   7.765   3.140
 1334PW      WM 3898   6.913   7.550   3.230
 1335PW       W 3899   6.885   1.937   3.865
 1335PW      WP 3900   6.868   1.861   3.982
 1335PW      WM 3901   6.847   2.070   3.885
 1336PW       W 3902   4.302   0.160   3.851
 1336PW      WP 3903   4.299   0.247   3.742
 1336PW      WM 3904   4.323   0.022   3.851
 1337PW       W 3905   1.545   2.056   8.172
 1337PW      WP 3906   1.575   1.919   8.173
 1337PW      WM 3907   1.435   2.048   8.258
 1338PW       W 3908   3.051   5.343   3.625
 1338PW      WP 3909   3.154   5.306   3.712
 1338PW      WM 3910   3.078   5.428   3.516
 1339PW       W 3911   6.472   7.187   4.387
 1339PW      WP 3912   6.597   7.159   4.330
 1339PW      WM 3913   6.342   7.140   4.407
 1340PW       W 3914   7.407   4.119   8.038
 1340PW      WP 3915   7.486   4.051   8.132
 1340PW      WM 3916   7.380   4.071   7.909
 1341PW       W 3917   5.759   7.056   7.676
 1341PW      WP 3918   5.700   6.945   7.615
 1341PW      WM 3919   5.785   7.131   7.560
 1342PW       W 3920   3.233   5.151   0.362
 1342PW      WP 3921   3.279   5.034   0.301
 1342PW      WM 3922   3.306   5.257   0.416
 1343PW       W 3923   5.601   7.711   8.407
 1343PW      WP 3924   5.506   7.702   8.304
 1343PW      WM 3925   5.619   7.813   8.501
 1344PW       W 3926   6.622   0.367   2.561
 1344PW      WP 3927   6.725   0.340   2.471
 1344PW      WM 3928   6.519   0.413   2.477
 1345PW       W 3929   4.226   6.363   6.927
 1345PW      WP 3930   4.106   6.299   6.891
 1345PW      WM 3931   4.154   6.447   7.012
 1346PW       W 3932   2.226   5.882   5.036
 1346PW      WP 3933   2.195   5.783   5.130
 1346PW      WM 3934   2.315   5.941   4.945
 1347PW       W 3935   8.110   4.849   1.376
 1347PW      WP 3936   8.112   4.974   1.440
 1347PW      WM 3937   8.103   4.723   1.437
 1348PW       W 3938   0.429   4.233   0.714
 1348PW      WP 3939   0.506   4.244   0.597
 1348PW      WM 3940   0.506   4.132   0.772
 1349PW       W 3941   3.892   0.905   7.396
 1349PW      WP 3942   3.804   0.956   7.493
 1349PW      WM 3943   4.003   0.971   7.342
 1350PW       W 3944   6.391   3.196   8.612
 1350PW      WP 3945   6.394   3.307   8.528
 1350PW      WM 3946   6.512   3.127   8.603
 1351PW       W 3947   5.640   2.076   8.282
 1351PW      WP 3948   5.562   2.000   8.194
 1351PW      WM 3949   5.714   2.195   8.280
 1352PW       W 3950   4.208   6.803   3.377
 1352PW      WP 3951   4.106   6.718   3.423
 1352PW      WM 3952   4.221   6.862   3.251
 1353PW       W 3953   2.237   6.906   4.162
 1353PW      WP 3954   2.146   6.859   4.257
 1353PW      WM 3955   2.359   6.881   4.097
 1354PW       W 3956   3.984   3.028   6.432
 1354PW      WP 3957   4.043   3.112   6.528
 1354PW      WM 3958   3.867   2.989   6.497
 1355PW       W 3959   1.610   6.111   7.098
 1355PW      WP 3960   1.472   6.136   7.100
 1355PW      WM 3961   1.570   6.018   7.001
 1356PW       W 3962   3.401   0.608   3.305
 1356PW      WP 3963   3.294   0.520   3.283
 1356PW      WM 3964   3.433   0.490   3.375
 1357PW       W 3965   5.602   6.922   4.246
 1357PW      WP 3966   5.627   7.050   4.196
 1357PW      WM 3967   5.717   6.887   4.319
 1358PW       W 3968   3.754   3.415   2.264
 1358PW      WP 3969   3.754   3.533   2.189
 1358PW      WM 3970   3.729   3.447   2.399
 1359PW       W 3971   5.702   6.323   5.783
 1359PW      WP 3972   5.784   6.244   5.865
 1359PW      WM 3973   5.629   6.280   5.672
 1360PW       W 3974   1.830   3.424   7.131
 1360PW      WP 3975   1.891   3.322   7.205
 1360PW      WM 3976   1.915   3.476   7.032
 1361PW       W 3977   5.662   4.114   7.607
 1361PW      WP 3978   5.539   4.063   7.562
 1361PW      WM 3979   5.790   4.113   7.663
 1362PW       W 3980   6.538   7.587   4.822
 1362PW      WP 3981   6.653   7.603   4.899
 1362PW      WM 3982   6.503   7.453   4.843
 1363PW       W 3983   6.235   2.658   7.875
 1363PW      WP 3984   6.304   2.558   7.806
 1363PW      WM 3985   6.237   2.790   7.923
 1364PW       W 3986   2.561   2.389   7.453
 1364PW      WP 3987   2.589   2.373   7.317
 1364PW      WM 3988   2.659   2.489   7.452
 1365PW       W 3989   7.249   5.025   1.275
 1365PW      WP 3990   7.239   5.162   1.250
 1365PW      WM 3991   7.362   5.107   1.278
 1366PW       W 3992   2.781   0.070   7.635
 1366PW      WP 3993   2.887   0.067   7.726
 1366PW      WM 3994   2.918   0.074   7.610
 1367PW       W 3995   8.402   8.494   0.740
 1367PW      WP 3996   8.463   8.414   0.643
 1367PW      WM 3997   8.490   8.461   0.844
 1368PW       W 3998   3.060   1.605   4.131
 1368PW      WP 3999   3.196   1.573   4.121
 1368PW      WM 4000   3.042   1.725   4.201
 1369PW       W 4001   3.513   2.911   2.390
 1369PW      WP 4002   3.433   3.025   2.403
 1369PW      WM 4003   3.603   2.820   2.333
 1370PW       W 4004   2.384   8.557   4.241
 1370PW      WP 4005   2.336   8.644   4.142
 1370PW      WM 4006   2.321   8.439   4.198
 1371PW       W 4007   1.556   6.585   6.771
 1371PW      WP 4008   1.578   6.626   6.903
 1371PW      WM 4009   1.542   6.701   6.694
 1372PW       W 4010   7.795   4.794   3.498
 1372PW      WP 4011   7.720   4.695   3.433
 1372PW      WM 4012   7.851   4.856   3.610
 1373PW       W 4013   0.329   0.616   2.774
 1373PW      WP 4014   0.335   0.501   2.853
 1373PW      WM 4015   0.306   0.754   2.788
 1374PW       W 4016   3.286   1.449   4.601
 1374PW      WP 4017   3.212   1.552   4.661
 1374PW      WM 4018   3.340   1.367   4.502
 1375PW       W 4019   5.451   5.130   0.307
 1375PW      WP 4020   5.432   5.000   0.354
 1375PW      WM 4021   5.447   5.184   0.436
 1376PW       W 4022   2.687   1.895   3.275
 1376PW      WP 4023   2.825   1.876   3.282
 1376PW      WM 4024   2.591   1.951   3.361
 1377PW       W 4025   7.477   0.926   2.514
 1377PW      WP 4026   7.611   0.955   2.541
 1377PW      WM 4027   7.497   0.980   2.641
 1378PW       W 4028   6.519   0.515   4.451
 1378PW      WP 4029   6.399   0.531   4.382
 1378PW      WM 4030   6.462   0.440   4.554
 1379PW       W 4031   8.132   5.800   3.269
 1379PW      WP 4032   8.182   5.750   3.148
 1379PW      WM 4033   8.029   5.894   3.261
 1380PW       W 4034   0.555   0.791   6.433
 1380PW      WP 4035   0.488   0.770   6.311
 1380PW      WM 4036   0.437   0.720   6.460
 1381PW       W 4037   0.281   5.007   5.201
 1381PW      WP 4038   0.221   5.128   5.239
 1381PW      WM 4039   0.219   4.903   5.271
 1382PW       W 4040   6.027   1.444   6.401
 1382PW      WP 4041   6.108   1.390   6.300
 1382PW      WM 4042   6.001   1.571   6.455
 1383PW       W 4043   0.946   2.048   6.133
 1383PW      WP 4044   1.022   2.047   6.250
 1383PW      WM 4045   0.931   1.971   6.016
 1384PW       W 4046   4.158   5.455   1.186
 1384PW      WP 4047   4.156   5.534   1.071
 1384PW      WM 4048   4.037   5.405   1.235
 1385PW       W 4049   6.945   8.286   5.869
 1385PW      WP 4050   7.049   8.245   5.953
 1385PW      WM 4051   6.983   8.237   5.743
 1386PW       W 4052   3.895   1.126   5.820
 1386PW      WP 4053   3.952   1.037   5.913
 1386PW      WM 4054   3.909   1.149   5.683
 1387PW       W 4055   4.420   0.652   6.714
 1387PW      WP 4056   4.537   0.630   6.788
 1387PW      WM 4057   4.342   0.699   6.820
 1388PW       W 4058   5.181   7.859   5.229
 1388PW      WP 4059   5.100   7.953   5.165
 1388PW      WM 4060   5.299   7.850   5.154
 1389PW       W 4061   1.150   4.467   2.913
 1389PW      WP 4062   1.032   4.537   2.885
 1389PW      WM 4063   1.101   4.336   2.916
 1390PW       W 4064   6.711   0.504   8.471
 1390PW      WP 4065   6.827   0.426   8.475
 1390PW      WM 4066   6.572   0.483   8.478
 1391PW       W 4067   6.294   3.837   1.078
 1391PW      WP 4068   6.162   3.860   1.038
 1391PW      WM 4069   6.420   3.875   1.127
 1392PW       W 4070   0.071   0.284   8.548
 1392PW      WP 4071   0.177   0.267   8.638
 1392PW      WM 4072   0.093   0.153   8.501
 1393PW       W 4073   5.775   1.677   3.239
 1393PW      WP 4074   5.790   1.765   3.131
 1393PW      WM 4075   5.640   1.706   3.265
 1394PW       W 4076   6.992   0.094   6.953
 1394PW      WP 4077   7.013  -0.045   6.947
 1394PW      WM 4078   6.963   0.119   6.819
 1395PW       W 4079   7.641   3.013   2.425
 1395PW      WP 4080   7.694   2.889   2.463
 1395PW      WM 4081   7.502   3.002   2.439
 1396PW       W 4082   7.193   2.283   3.543
 1396PW      WP 4083   7.282   2.388   3.516
 1396PW      WM 4084   7.178   2.384   3.447
 1397PW       W 4085   0.042   2.134   8.124
 1397PW      WP 4086   0.101   2.090   8.243
 1397PW      WM 4087   0.160   2.090   8.062
 1398PW       W 4088   8.514   2.494   7.760
 1398PW      WP 4089   8.584   2.379   7.720
 1398PW      WM 4090   8.502   2.523   7.897
 1399PW       W 4091   4.334   0.427   6.247
 1399PW      WP 4092   4.210   0.487   6.271
 1399PW      WM 4093   4.257   0.322   6.298
 1400PW       W 4094   1.071   6.303   8.429
 1400PW      WP 4095   1.137   6.425   8.446
 1400PW      WM 4096   1.007   6.224   8.525
 1401PW       W 4097   5.867   0.893   8.281
 1401PW      WP 4098   5.729   0.891   8.303
 1401PW      WM 4099   5.819   0.811   8.178
 1402PW       W 4100   7.216   6.485   1.326
 1402PW      WP 4101   7.231   6.390   1.427
 1402PW      WM 4102   7.238   6.447   1.193
 1403PW       W 4103   1.096   3.696   8.123
 1403PW      WP 4104   1.169   3.670   8.006
 1403PW      WM 4105   1.121   3.657   8.255
 1404PW       W 4106   1.191   8.446   2.644
 1404PW      WP 4107   1.067   8.423   2.706
 1404PW      WM 4108   1.128   8.547   2.570
 1405PW       W 4109   7.885   6.884   0.875
 1405PW      WP 4110   8.020   6.853   0.854
 1405PW      WM 4111   7.839   6.830   0.755
 1406PW       W 4112   2.384   3.202   1.631
 1406PW      WP 4113   2.308   3.098   1.577
 1406PW      WM 4114   2.348   3.147   1.754
 1407PW       W 4115   2.540   5.173   5.465
 1407PW      WP 4116   2.675   5.163   5.503
 1407PW      WM 4117   2.466   5.207   5.351
 1408PW       W 4118   5.604   2.304   6.093
 1408PW      WP 4119   5.577   2.414   6.010
 1408PW      WM 4120   5.571   2.204   6.185
 1409PW       W 4121   3.717   8.596   6.995
 1409PW      WP 4122   3.622   8.700   7.002
 1409PW      WM 4123   3.678   8.462   6.987
 1410PW       W 4124   2.804   5.099   1.423
 1410PW      WP 4125   2.728   5.143   1.314
 1410PW      WM 4126   2.863   5.199   1.502
 1411PW       W 4127   4.798   5.809   6.113
 1411PW      WP 4128   4.721   5.824   6.229
 1411PW      WM 4129   4.871   5.702   6.168
 1412PW       W 4130   6.767   7.937   0.569
 1412PW      WP 4131   6.756   7.837   0.666
 1412PW      WM 4132   6.794   7.987   0.697
 1413PW       W 4133   6.477   0.991   3.055
 1413PW      WP 4134   6.376   0.918   2.992
 1413PW      WM 4135   6.477   0.852   3.046
 1414PW       W 4136   3.036   2.472   7.466
 1414PW      WP 4137   3.002   2.362   7.386
 1414PW      WM 4138   3.162   2.411   7.465
 1415PW       W 4139   5.971   2.544   7.435
 1415PW      WP 4140   6.018   2.439   7.515
 1415PW      WM 4141   6.092   2.559   7.365
 1416PW       W 4142   4.202   5.902   2.312
 1416PW      WP 4143   4.161   5.881   2.180
 1416PW      WM 4144   4.289   5.846   2.406
 1417PW       W 4145   4.561   2.525   5.157
 1417PW      WP 4146   4.692   2.486   5.188
 1417PW      WM 4147   4.519   2.659   5.160
 1418PW       W 4148   1.646   4.997   1.102
 1418PW      WP 4149   1.665   4.887   1.187
 1418PW      WM 4150   1.540   4.906   1.090
 1419PW       W 4151   6.556   1.319   6.622
 1419PW      WP 4152   6.539   1.417   6.721
 1419PW      WM 4153   6.616   1.405   6.530
 1420PW       W 4154   3.092   7.945   6.277
 1420PW      WP 4155   3.162   7.826   6.300
 1420PW      WM 4156   2.989   7.920   6.186
 1421PW       W 4157   4.664   2.305   6.153
 1421PW      WP 4158   4.636   2.198   6.066
 1421PW      WM 4159   4.720   2.399   6.066
 1422PW       W 4160   8.501   1.803   0.170
 1422PW      WP 4161   8.437   1.678   0.172
 1422PW      WM 4162   8.446   1.930   0.189
 1423PW       W 4163   2.465   0.028   2.662
 1423PW      WP 4164   2.379  -0.016   2.763
 1423PW      WM 4165   2.593   0.064   2.706
 1424PW       W 4166   2.264   2.625   0.994
 1424PW      WP 4167   2.230   2.710   1.100
 1424PW      WM 4168   2.172   2.630   0.888
 1425PW       W 4169   2.362   5.429   2.448
 1425PW      WP 4170   2.341   5.451   2.311
 1425PW      WM 4171   2.485   5.366   2.422
 1426PW       W 4172   6.471   1.695   5.293
 1426PW      WP 4173   6.409   1.571   5.269
 1426PW      WM 4174   6.536   1.714   5.171
 1427PW       W 4175   2.296   4.617   7.768
 1427PW      WP 4176   2.217   4.578   7.660
 1427PW      WM 4177   2.436   4.626   7.763
 1428PW       W 4178   5.771   7.984   0.753
 1428PW      WP 4179   5.719   8.112   0.728
 1428PW      WM 4180   5.857   7.948   0.857
 1429PW       W 4181   3.441   4.379   0.027
 1429PW      WP 4182   3.350   4.319   0.115
 1429PW      WM 4183   3.361   4.356  -0.085
 1430PW       W 4184   0.223   1.444   4.626
 1430PW      WP 4185   0.107   1.393   4.685
 1430PW      WM 4186   0.255   1.570   4.680
 1431PW       W 4187   3.766   7.671   2.609
 1431PW      WP 4188   3.657   7.586   2.627
 1431PW      WM 4189   3.886   7.739   2.635
 1432PW       W 4190   0.690   1.647   1.735
 1432PW      WP 4191   0.725   1.691   1.607
 1432PW      WM 4192   0.734   1.514   1.731
 1433PW       W 4193   1.488   7.656   3.921
 1433PW      WP 4194   1.570   7.543   3.912
 1433PW      WM 4195   1.537   7.785   3.897
 1434PW       W 4196   0.846   4.390   0.904
 1434PW      WP 4197   0.821   4.504   0.982
 1434PW      WM 4198   0.913   4.299   0.986
 1435PW       W 4199   4.168   4.458   5.158
 1435PW      WP 4200   4.091   4.474   5.273
 1435PW      WM 4201   4.076   4.371   5.217
 1436PW       W 4202   8.615   2.062   5.246
 1436PW      WP 4203   8.602   1.932   5.194
 1436PW      WM 4204   8.616   2.126   5.121
 1437PW       W 4205   2.819   1.063   5.383
 1437PW      WP 4206   2.802   1.198   5.349
 1437PW      WM 4207   2.684   1.044   5.414
 1438PW       W 4208   5.435   7.676   0.914
 1438PW      WP 4209   5.548   7.648   0.992
 1438PW      WM 4210   5.318   7.600   0.922
 1439PW       W 4211   4.626   3.739   0.062
 1439PW      WP 4212   4.573   3.853   0.125
 1439PW      WM 4213   4.576   3.733  -0.069
 1440PW       W 4214   5.105   3.137   0.376
 1440PW      WP 4215   4.977   3.158   0.324
 1440PW      WM 4216   5.194   3.240   0.342
 1441PW       W 4217   6.314   3.509   2.011
 1441PW      WP 4218   6.221   3.612   1.993
 1441PW      WM 4219   6.305   3.400   1.924
 1442PW       W 4220   1.539   3.044   8.041
 1442PW      WP 4221   1.533   3.174   8.091
 1442PW      WM 4222   1.442   3.064   7.942
 1443PW       W 4223   4.082   6.784   8.182
 1443PW      WP 4224   3.945   6.805   8.170
 1443PW      WM 4225   4.152   6.893   8.235
 1444PW       W 4226   7.755   5.697   6.217
 1444PW      WP 4227   7.824   5.617   6.308
 1444PW      WM 4228   7.631   5.751   6.253
 1445PW       W 4229   4.387   6.617   3.860
 1445PW      WP 4230   4.477   6.510   3.869
 1445PW      WM 4231   4.269   6.633   3.934
 1446PW       W 4232   3.311   5.842   2.965
 1446PW      WP 4233   3.326   5.926   2.854
 1446PW      WM 4234   3.207   5.785   2.890
 1447PW       W 4235   1.937   4.799   3.838
 1447PW      WP 4236   1.971   4.906   3.754
 1447PW      WM 4237   2.060   4.854   3.878
 1448PW       W 4238   2.123   3.125   4.832
 1448PW      WP 4239   1.999   3.137   4.896
 1448PW      WM 4240   2.203   3.016   4.868
 1449PW       W 4241   4.629   5.457   1.089
 1449PW      WP 4242   4.663   5.341   1.019
 1449PW      WM 4243   4.506   5.396   1.118
 1450PW       W 4244   7.062   5.223   8.103
 1450PW      WP 4245   6.974   5.249   8.209
 1450PW      WM 4246   6.972   5.330   8.097
 1451PW       W 4247   2.209   8.239   0.311
 1451PW      WP 4248   2.262   8.165   0.418
 1451PW      WM 4249   2.257   8.250   0.180
 1452PW       W 4250   8.350   3.259   1.118
 1452PW      WP 4251   8.477   3.286   1.170
 1452PW      WM 4252   8.233   3.258   1.195
 1453PW       W 4253   5.254   6.640   0.134
 1453PW      WP 4254   5.269   6.770   0.184
 1453PW      WM 4255   5.375   6.578   0.099
 1454PW       W 4256   0.946   1.905   4.010
 1454PW      WP 4257   0.941   1.778   4.070
 1454PW      WM 4258   0.821   1.969   4.016
 1455PW       W 4259   8.555   1.181   5.385
 1455PW      WP 4260   8.582   1.284   5.476
 1455PW      WM 4261   8.609   1.114   5.275
 1456PW       W 4262   1.364   1.830   5.871
 1456PW      WP 4263   1.373   1.890   5.745
 1456PW      WM 4264   1.228   1.833   5.838
 1457PW       W 4265   6.511   5.345   0.931
 1457PW      WP 4266   6.605   5.436   0.979
 1457PW      WM 4267   6.501   5.221   0.866
 1458PW       W 4268   6.302   1.157   8.070
 1458PW      WP 4269   6.327   1.291   8.038
 1458PW      WM 4270   6.226   1.115   7.960
 1459PW       W 4271   6.182   8.410   7.380
 1459PW      WP 4272   6.241   8.390   7.255
 1459PW      WM 4273   6.073   8.471   7.443
 1460PW       W 4274   6.901   3.315   4.096
 1460PW      WP 4275   7.004   3.369   4.174
 1460PW      WM 4276   6.788   3.347   4.172
 1461PW       W 4277   0.394   4.816   2.858
 1461PW      WP 4278   0.419   4.693   2.919
 1461PW      WM 4279   0.305   4.726   2.799
 1462PW       W 4280   2.875   0.109   7.111
 1462PW      WP 4281   2.892  -0.004   7.031
 1462PW      WM 4282   2.989   0.030   7.128
 1463PW       W 4283   2.367   7.512   1.459
 1463PW      WP 4284   2.391   7.461   1.330
 1463PW      WM 4285   2.356   7.420   1.563
 1464PW       W 4286   4.762   1.333   6.245
 1464PW      WP 4287   4.705   1.206   6.241
 1464PW      WM 4288   4.714   1.465   6.240
 1465PW       W 4289   6.935   2.343   4.921
 1465PW      WP 4290   6.862   2.444   4.986
 1465PW      WM 4291   7.032   2.404   4.841
 1466PW       W 4292   6.482   4.715   7.626
 1466PW      WP 4293   6.445   4.647   7.743
 1466PW      WM 4294   6.473   4.584   7.577
 1467PW       W 4295   0.089   8.141   4.042
 1467PW      WP 4296   0.125   8.051   3.941
 1467PW      WM 4297   0.004   8.238   3.988
 1468PW       W 4298   3.380   8.531   1.766
 1468PW      WP 4299   3.372   8.665   1.728
 1468PW      WM 4300   3.347   8.427   1.677
 1469PW       W 4301   8.455   6.485   8.189
 1469PW      WP 4302   8.548   6.537   8.280
 1469PW      WM 4303   8.465   6.346   8.199
 1470PW       W 4304   1.692   0.536   4.070
 1470PW      WP 4305   1.776   0.533   4.181
 1470PW      WM 4306   1.630   0.451   3.978
 1471PW       W 4307   3.339   6.691   6.212
 1471PW      WP 4308   3.349   6.646   6.343
 1471PW      WM 4309   3.382   6.756   6.096
 1472PW       W 4310   2.827   2.731   3.889
 1472PW      WP 4311   2.779   2.863   3.888
 1472PW      WM 4312   2.714   2.673   3.830
 1473PW       W 4313   3.807   5.096   6.819
 1473PW      WP 4314   3.691   5.020   6.837
 1473PW      WM 4315   3.938   5.117   6.865
 1474PW       W 4316   1.878   1.867   5.883
 1474PW      WP 4317   1.819   1.741   5.898
 1474PW      WM 4318   1.814   1.991   5.897
 1475PW       W 4319   4.353   7.126   6.613
 1475PW      WP 4320   4.227   7.173   6.653
 1475PW      WM 4321   4.223   7.116   6.560
 1476PW       W 4322   0.411   4.613   1.053
 1476PW      WP 4323   0.298   4.696   1.046
 1476PW      WM 4324   0.410   4.522   1.159
 1477PW       W 4325   4.796   2.513   6.586
 1477PW      WP 4326   4.782   2.597   6.697
 1477PW      WM 4327   4.859   2.390   6.563
 1478PW       W 4328   5.799   4.303   8.502
 1478PW      WP 4329   5.837   4.270   8.633
 1478PW      WM 4330   5.934   4.336   8.487
 1479PW       W 4331   7.148   5.338   2.540
 1479PW      WP 4332   7.241   5.314   2.437
 1479PW      WM 4333   7.117   5.474   2.549
 1480PW       W 4334   6.645   2.564   1.244
 1480PW      WP 4335   6.673   2.474   1.348
 1480PW      WM 4336   6.650   2.699   1.277
 1481PW       W 4337   8.376   6.359   3.816
 1481PW      WP 4338   8.348   6.354   3.679
 1481PW      WM 4339   8.510   6.398   3.823
 1482PW       W 4340   2.626   0.163   0.031
 1482PW      WP 4341   2.606   0.234   0.150
 1482PW      WM 4342   2.574   0.034   0.043
 1483PW       W 4343   2.205   3.596   3.084
 1483PW      WP 4344   2.248   3.559   3.212
 1483PW      WM 4345   2.171   3.489   3.000
 1484PW       W 4346   1.695   5.481   0.864
 1484PW      WP 4347   1.758   5.552   0.966
 1484PW      WM 4348   1.800   5.396   0.830
 1485PW       W 4349   7.644   7.332   0.825
 1485PW      WP 4350   7.590   7.229   0.903
 1485PW      WM 4351   7.691   7.435   0.907
 1486PW       W 4352   8.425   2.849   0.705
 1486PW      WP 4353   8.561   2.828   0.679
 1486PW      WM 4354   8.427   2.720   0.762
 1487PW       W 4355   1.766   5.165   1.990
 1487PW      WP 4356   1.680   5.152   2.100
 1487PW      WM 4357   1.803   5.079   1.886
 1488PW       W 4358   7.110   4.227   2.094
 1488PW      WP 4359   7.130   4.113   2.173
 1488PW      WM 4360   7.091   4.315   2.201
 1489PW       W 4361   2.078   6.176   1.792
 1489PW      WP 4362   1.977   6.079   1.785
 1489PW      WM 4363   2.077   6.305   1.845
 1490PW       W 4364   6.567   0.599   7.972
 1490PW      WP 4365   6.451   0.520   7.974
 1490PW      WM 4366   6.581   0.729   8.022
 1491PW       W 4367   3.446   2.688   4.030
 1491PW      WP 4368   3.520   2.785   4.099
 1491PW      WM 4369   3.386   2.762   3.928
 1492PW       W 4370   2.422   8.098   0.693
 1492PW      WP 4371   2.557   8.065   0.716
 1492PW      WM 4372   2.367   8.154   0.578
 1493PW       W 4373   6.584   5.289   8.217
 1493PW      WP 4374   6.545   5.424   8.221
 1493PW      WM 4375   6.635   5.314   8.089
 1494PW       W 4376   4.090   2.197   2.631
 1494PW      WP 4377   3.984   2.135   2.563
 1494PW      WM 4378   4.115   2.269   2.514
 1495PW       W 4379   3.658   5.620   6.884
 1495PW      WP 4380   3.623   5.654   7.015
 1495PW      WM 4381   3.684   5.758   6.876
 1496PW       W 4382   2.755   1.007   4.890
 1496PW      WP 4383   2.843   1.094   4.955
 1496PW      WM 4384   2.667   1.113   4.868
 1497PW       W 4385   0.471   8.103   6.996
 1497PW      WP 4386   0.538   8.215   7.048
 1497PW      WM 4387   0.356   8.063   7.064
 1498PW       W 4388   2.524   0.602   1.370
 1498PW      WP 4389   2.505   0.598   1.231
 1498PW      WM 4390   2.402   0.548   1.412
 1499PW       W 4391   4.300   2.568   6.867
 1499PW      WP 4392   4.241   2.594   6.991
 1499PW      WM 4393   4.252   2.601   6.739
 1500PW       W 4394   2.001   1.101   6.427
 1500PW      WP 4395   2.011   1.234   6.385
 1500PW      WM 4396   1.952   1.232   6.430
 1501PW       W 4397   3.492   8.523   1.138
 1501PW      WP 4398   3.381   8.443   1.108
 1501PW      WM 4399   3.569   8.540   1.022
 1502PW       W 4400   1.257   3.969   5.529
 1502PW      WP 4401   1.155   3.902   5.460
 1502PW      WM 4402   1.190   4.052   5.438
 1503PW       W 4403   8.431   1.686   6.826
 1503PW      WP 4404   8.487   1.565   6.783
 1503PW      WM 4405   8.309   1.722   6.767
 1504PW       W 4406   8.202   2.024   4.738
 1504PW      WP 4407   8.154   2.122   4.825
 1504PW      WM 4408   8.158   1.897   4.776
 1505PW       W 4409   7.923   0.319   0.257
 1505PW      WP 4410   8.049   0.291   0.204
 1505PW      WM 4411   7.788   0.285   0.238
 1506PW       W 4412   4.736   4.080   7.975
 1506PW      WP 4413   4.850   4.110   8.050
 1506PW      WM 4414   4.672   4.021   7.865
 1507PW       W 4415   0.878   0.774   8.073
 1507PW      WP 4416   0.846   0.836   7.951
 1507PW      WM 4417   0.980   0.678   8.076
 1508PW       W 4418   0.805   1.156   5.282
 1508PW      WP 4419   0.871   1.208   5.170
 1508PW      WM 4420   0.931   1.096   5.268
 1509PW       W 4421   7.156   7.308   3.572
 1509PW      WP 4422   7.267   7.262   3.500
 1509PW      WM 4423   7.086   7.415   3.514
 1510PW       W 4424   2.567   8.226   3.468
 1510PW      WP 4425   2.608   8.284   3.589
 1510PW      WM 4426   2.568   8.285   3.340
 1511PW       W 4427   3.918   3.159   0.314
 1511PW      WP 4428   3.978   3.033   0.323
 1511PW      WM 4429   3.780   3.138   0.325
 1512PW       W 4430   8.094   1.552   7.648
 1512PW      WP 4431   8.030   1.580   7.769
 1512PW      WM 4432   7.992   1.578   7.555
 1513PW       W 4433   7.532   2.197   0.966
 1513PW      WP 4434   7.562   2.095   0.874
 1513PW      WM 4435   7.630   2.296   0.951
 1514PW       W 4436   1.925   0.831   0.650
 1514PW      WP 4437   1.951   0.831   0.512
 1514PW      WM 4438   2.055   0.780   0.656
 1515PW       W 4439   0.910   4.248   5.336
 1515PW      WP 4440   0.997   4.179   5.421
 1515PW      WM 4441   0.792   4.202   5.276
 1516PW       W 4442   3.037   0.798   1.393
 1516PW      WP 4443   3.009   0.868   1.511
 1516PW      WM 4444   3.042   0.659   1.408
 1517PW       W 4445   2.478   2.162   2.810
 1517PW      WP 4446   2.591   2.116   2.742
 1517PW      WM 4447   2.565   2.269   2.834
 1518PW       W 4448   6.855   8.520   2.426
 1518PW      WP 4449   6.939   8.419   2.475
 1518PW      WM 4450   6.793   8.490   2.304
 1519PW       W 4451   1.336   7.102   6.777
 1519PW      WP 4452   1.400   7.180   6.680
 1519PW      WM 4453   1.248   7.025   6.700
 1520PW       W 4454   0.273   3.563   7.994
 1520PW      WP 4455   0.208   3.444   8.029
 1520PW      WM 4456   0.341   3.478   7.905
 1521PW       W 4457   8.081   2.826   3.222
 1521PW      WP 4458   8.132   2.931   3.146
 1521PW      WM 4459   7.998   2.781   3.326
 1522PW       W 4460   5.030   6.429   1.782
 1522PW      WP 4461   4.944   6.356   1.699
 1522PW      WM 4462   5.046   6.290   1.774
 1523PW       W 4463   6.663   7.607   1.995
 1523PW      WP 4464   6.705   7.533   2.106
 1523PW      WM 4465   6.762   7.678   1.927
 1524PW       W 4466   2.765   2.655   0.327
 1524PW      WP 4467   2.789   2.550   0.416
 1524PW      WM 4468   2.860   2.711   0.241
 1525PW       W 4469   8.300   2.925   4.517
 1525PW      WP 4470   8.182   2.862   4.477
 1525PW      WM 4471   8.340   2.953   4.386
 1526PW       W 4472   7.411   3.524   5.404
 1526PW      WP 4473   7.388   3.480   5.273
 1526PW      WM 4474   7.397   3.450   5.522
 1527PW       W 4475   5.769   0.157   5.594
 1527PW      WP 4476   5.855   0.048   5.610
 1527PW      WM 4477   5.762   0.119   5.459
 1528PW       W 4478   1.521   2.337   3.918
 1528PW      WP 4479   1.524   2.426   3.810
 1528PW      WM 4480   1.590   2.341   4.040
 1529PW       W 4481   6.555   3.188   3.694
 1529PW      WP 4482   6.681   3.233   3.653
 1529PW      WM 4483   6.453   3.158   3.604
 1530PW       W 4484   4.882   3.480   7.351
 1530PW      WP 4485   4.966   3.491   7.462
 1530PW      WM 4486   4.963   3.464   7.238
 1531PW       W 4487   3.100   4.608   6.582
 1531PW      WP 4488   3.233   4.638   6.549
 1531PW      WM 4489   3.004   4.573   6.677
 1532PW       W 4490   3.124   8.021   2.584
 1532PW      WP 4491   3.227   8.116   2.576
 1532PW      WM 4492   3.141   8.145   2.521
 1533PW       W 4493   2.358   3.641   7.699
 1533PW      WP 4494   2.297   3.735   7.615
 1533PW      WM 4495   2.344   3.713   7.819
 1534PW       W 4496   3.266   6.299   3.179
 1534PW      WP 4497   3.165   6.279   3.273
 1534PW      WM 4498   3.398   6.258   3.160
 1535PW       W 4499   0.271   5.200   3.117
 1535PW      WP 4500   0.246   5.184   3.254
 1535PW      WM 4501   0.173   5.277   3.053
 1536PW       W 4502   0.539   5.146   3.753
 1536PW      WP 4503   0.508   5.279   3.723
 1536PW      WM 4504   0.458   5.079   3.845
 1537PW       W 4505   7.949   3.195   3.702
 1537PW      WP 4506   7.953   3.334   3.692
 1537PW      WM 4507   8.041   3.100   3.750
 1538PW       W 4508   5.017   5.889   8.133
 1538PW      WP 4509   4.924   5.908   8.030
 1538PW      WM 4510   4.972   5.881   8.266
 1539PW       W 4511   3.101   6.785   4.293
 1539PW      WP 4512   3.044   6.891   4.221
 1539PW      WM 4513   3.048   6.680   4.369
 1540PW       W 4514   4.554   0.757   3.601
 1540PW      WP 4515   4.535   0.836   3.488
 1540PW      WM 4516   4.494   0.782   3.725
 1541PW       W 4517   6.251   3.139   1.083
 1541PW      WP 4518   6.162   3.168   0.980
 1541PW      WM 4519   6.187   3.022   1.126
 1542PW       W 4520   7.224   7.312   7.910
 1542PW      WP 4521   7.353   7.292   7.859
 1542PW      WM 4522   7.313   7.418   7.892
 1543PW       W 4523   1.232   5.501   0.613
 1543PW      WP 4524   1.209   5.476   0.749
 1543PW      WM 4525   1.291   5.465   0.491
 1544PW       W 4526   0.568   2.739   7.050
 1544PW      WP 4527   0.663   2.783   6.957
 1544PW      WM 4528   0.586   2.600   7.042
 1545PW       W 4529   2.229   8.253   3.814
 1545PW      WP 4530   2.230   8.281   3.952
 1545PW      WM 4531   2.132   8.232   3.716
 1546PW       W 4532   6.377   3.721   6.557
 1546PW      WP 4533   6.295   3.792   6.468
 1546PW      WM 4534   6.434   3.594   6.541
 1547PW       W 4535   5.888   7.044   1.010
 1547PW      WP 4536   5.837   6.966   1.115
 1547PW      WM 4537   5.911   7.132   0.904
 1548PW       W 4538   7.864   5.441   1.807
 1548PW      WP 4539   7.960   5.453   1.706
 1548PW      WM 4540   7.809   5.391   1.926
 1549PW       W 4541   3.635   2.705   6.107
 1549PW      WP 4542   3.751   2.767   6.060
 1549PW      WM 4543   3.537   2.725   6.204
 1550PW       W 4544   7.955   4.626   7.290
 1550PW      WP 4545   7.922   4.757   7.255
 1550PW      WM 4546   8.046   4.646   7.394
 1551PW       W 4547   6.509   8.429   2.016
 1551PW      WP 4548   6.509   8.470   1.882
 1551PW      WM 4549   6.374   8.464   2.027
 1552PW       W 4550   1.150   1.281   6.858
 1552PW      WP 4551   1.153   1.324   6.725
 1552PW      WM 4552   1.011   1.295   6.872
 1553PW       W 4553   1.447   4.839   4.021
 1553PW      WP 4554   1.439   4.873   4.156
 1553PW      WM 4555   1.452   4.834   3.881
 1554PW       W 4556   2.043   2.296   0.664
 1554PW      WP 4557   2.089   2.384   0.566
 1554PW      WM 4558   1.987   2.227   0.556
 1555PW       W 4559   5.517   1.112   1.656
 1555PW      WP 4560   5.501   1.228   1.579
 1555PW      WM 4561   5.380   1.107   1.628
 1556PW       W 4562   7.771   6.209   2.618
 1556PW      WP 4563   7.778   6.104   2.710
 1556PW      WM 4564   7.857   6.317   2.598
 1557PW       W 4565   1.827   8.617   3.934
 1557PW      WP 4566   1.725   8.525   3.958
 1557PW      WM 4567   1.894   8.651   4.052
 1558PW       W 4568   6.624   4.148   5.360
 1558PW      WP 4569   6.673   4.149   5.228
 1558PW      WM 4570   6.604   4.011   5.376
 1559PW       W 4571   6.399   2.665   6.663
 1559PW      WP 4572   6.365   2.587   6.773
 1559PW      WM 4573   6.518   2.725   6.706
 1560PW       W 4574   4.903   5.427   7.759
 1560PW      WP 4575   5.005   5.497   7.692
 1560PW      WM 4576   4.765   5.440   7.778
 1561PW       W 4577   0.319   3.685   2.276
 1561PW      WP 4578   0.329   3.750   2.152
 1561PW      WM 4579   0.316   3.556   2.221
 1562PW       W 4580   2.524   6.191   4.670
 1562PW      WP 4581   2.449   6.074   4.683
 1562PW      WM 4582   2.546   6.161   4.805
 1563PW       W 4583   0.761   7.027   0.028
 1563PW      WP 4584   0.779   7.147   0.097
 1563PW      WM 4585   0.751   7.016  -0.112
 1564PW       W 4586   8.387   6.761   0.001
 1564PW      WP 4587   8.439   6.850  -0.094
 1564PW      WM 4588   8.313   6.854  -0.074
 1565PW       W 4589   4.286   0.523   4.121
 1565PW      WP 4590   4.211   0.607   4.038
 1565PW      WM 4591   4.348   0.537   4.246
 1566PW       W 4592   0.978   7.131   1.800
 1566PW      WP 4593   1.001   7.253   1.734
 1566PW      WM 4594   0.912   7.041   1.716
 1567PW       W 4595   1.955   5.532   3.197
 1567PW      WP 4596   1.939   5.446   3.087
 1567PW      WM 4597   1.880   5.650   3.195
 1568PW       W 4598   4.521   2.534   0.638
 1568PW      WP 4599   4.650   2.529   0.693
 1568PW      WM 4600   4.447   2.419   0.670
 1569PW       W 4601   0.084   7.077   7.232
 1569PW      WP 4602   0.113   7.152   7.117
 1569PW      WM 4603   0.151   7.040   7.349
 1570PW       W 4604   6.498   7.828   7.160
 1570PW      WP 4605   6.538   7.743   7.056
 1570PW      WM 4606   6.390   7.907   7.120
 1571PW       W 4607   3.873   5.914   4.396
 1571PW      WP 4608   3.921   5.845   4.508
 1571PW      WM 4609   3.798   5.921   4.278
 1572PW       W 4610   6.577   6.656   6.081
 1572PW      WP 4611   6.572   6.528   6.026
 1572PW      WM 4612   6.605   6.687   6.215
 1573PW       W 4613   1.755   3.432   6.643
 1573PW      WP 4614   1.877   3.412   6.577
 1573PW      WM 4615   1.617   3.457   6.645
 1574PW       W 4616   1.058   1.590   4.453
 1574PW      WP 4617   1.192   1.549   4.449
 1574PW      WM 4618   1.104   1.490   4.540
 1575PW       W 4619   4.653   3.866   6.460
 1575PW      WP 4620   4.648   3.875   6.599
 1575PW      WM 4621   4.726   3.805   6.357
 1576PW       W 4622   6.548   2.472   7.595
 1576PW      WP 4623   6.598   2.565   7.504
 1576PW      WM 4624   6.435   2.509   7.670
 1577PW       W 4625   4.795   2.582   2.223
 1577PW      WP 4626   4.800   2.444   2.204
 1577PW      WM 4627   4.728   2.674   2.304
 1578PW       W 4628   5.888   3.478   1.121
 1578PW      WP 4629   5.819   3.595   1.085
 1578PW      WM 4630   5.751   3.482   1.091
 1579PW       W 4631   4.885   0.589   3.209
 1579PW      WP 4632   4.932   0.459   3.183
 1579PW      WM 4633   4.846   0.594   3.074
 1580PW       W 4634   7.717   0.313   3.239
 1580PW      WP 4635   7.644   0.284   3.123
 1580PW      WM 4636   7.784   0.419   3.301
 1581PW       W 4637   6.266   7.784   0.605
 1581PW      WP 4638   6.297   7.759   0.471
 1581PW      WM 4639   6.378   7.752   0.683
 1582PW       W 4640   4.618   5.376   7.137
 1582PW      WP 4641   4.602   5.244   7.181
 1582PW      WM 4642   4.700   5.480   7.182
 1583PW       W 4643   5.539   3.224   5.395
 1583PW      WP 4644   5.463   3.213   5.512
 1583PW      WM 4645   5.523   3.093   5.440
 1584PW       W 4646   7.667   3.957   1.222
 1584PW      WP 4647   7.590   3.913   1.114
 1584PW      WM 4648   7.613   3.866   1.314
 1585PW       W 4649   5.978   2.180   2.449
 1585PW      WP 4650   5.913   2.247   2.554
 1585PW      WM 4651   6.004   2.054   2.502
 1586PW       W 4652   4.954   7.502   1.057
 1586PW      WP 4653   5.085   7.528   1.017
 1586PW      WM 4654   4.951   7.641   1.045
 1587PW       W 4655   3.896   1.469   7.355
 1587PW      WP 4656   3.899   1.416   7.226
 1587PW      WM 4657   3.768   1.525   7.340
 1588PW       W 4658   8.178   5.914   5.985
 1588PW      WP 4659   8.196   5.832   5.873
 1588PW      WM 4660   8.155   6.044   5.939
 1589PW       W 4661   6.822   4.966   0.921
 1589PW      WP 4662   6.816   5.088   0.991
 1589PW      WM 4663   6.812   4.857   1.008
 1590PW       W 4664   4.863   6.681   0.494
 1590PW      WP 4665   4.789   6.800   0.504
 1590PW      WM 4666   4.946   6.736   0.593
 1591PW       W 4667   1.952   8.286   4.343
 1591PW      WP 4668   1.884   8.267   4.222
 1591PW      WM 4669   2.038   8.238   4.442
 1592PW       W 4670   7.620   6.458   2.184
 1592PW      WP 4671   7.750   6.406   2.194
 1592PW      WM 4672   7.611   6.573   2.263
 1593PW       W 4673   0.032   7.104   0.348
 1593PW      WP 4674  -0.094   7.066   0.300
 1593PW      WM 4675   0.069   6.969   0.352
 1594PW       W 4676   2.645   4.871   2.086
 1594PW      WP 4677   2.634   4.902   2.222
 1594PW      WM 4678   2.682   4.785   2.191
 1595PW       W 4679   5.020   6.954   0.865
 1595PW      WP 4680   5.018   6.855   0.766
 1595PW      WM 4681   5.105   7.063   0.889
 1596PW       W 4682   6.253   3.413   4.886
 1596PW      WP 4683   6.333   3.342   4.977
 1596PW      WM 4684   6.116   3.389   4.871
 1597PW       W 4685   0.189   5.242   4.767
 1597PW      WP 4686   0.215   5.148   4.666
 1597PW      WM 4687   0.129   5.210   4.889
 1598PW       W 4688   3.288   8.396   4.929
 1598PW      WP 4689   3.211   8.508   4.896
 1598PW      WM 4690   3.184   8.324   4.871
 1599PW       W 4691   5.866   0.806   1.498
 1599PW      WP 4692   6.001   0.772   1.489
 1599PW      WM 4693   5.779   0.703   1.540
 1600PW       W 4694   7.362   5.643   4.571
 1600PW      WP 4695   7.485   5.604   4.515
 1600PW      WM 4696   7.228   5.666   4.537
 1601PW       W 4697   3.202   6.443   5.840
 1601PW      WP 4698   3.251   6.328   5.777
 1601PW      WM 4699   3.064   6.465   5.848
 1602PW       W 4700   6.976   4.444   4.526
 1602PW      WP 4701   6.951   4.319   4.584
 1602PW      WM 4702   7.091   4.518   4.497
 1603PW       W 4703   4.698   3.213   3.888
 1603PW      WP 4704   4.755   3.275   3.999
 1603PW      WM 4705   4.724   3.090   3.950
 1604PW       W 4706   2.895   1.294   8.602
 1604PW      WP 4707   2.971   1.305   8.720
 1604PW      WM 4708   2.775   1.250   8.661
 1605PW       W 4709   5.929   1.518   5.892
 1605PW      WP 4710   6.038   1.604   5.908
 1605PW      WM 4711   5.982   1.484   6.017
 1606PW       W 4712   1.608   0.956   2.439
 1606PW      WP 4713   1.746   0.931   2.434
 1606PW      WM 4714   1.521   0.923   2.544
 1607PW       W 4715   1.732   6.603   2.168
 1607PW      WP 4716   1.789   6.686   2.071
 1607PW      WM 4717   1.681   6.481   2.216
 1608PW       W 4718   3.419   3.245   6.154
 1608PW      WP 4719   3.351   3.128   6.117
 1608PW      WM 4720   3.408   3.339   6.257
 1609PW       W 4721   1.561   4.671   5.943
 1609PW      WP 4722   1.430   4.650   5.896
 1609PW      WM 4723   1.564   4.802   5.992
 1610PW       W 4724   2.672   1.098   0.906
 1610PW      WP 4725   2.695   1.172   0.790
 1610PW      WM 4726   2.638   1.132   1.037
 1611PW       W 4727   1.207   0.926   7.763
 1611PW      WP 4728   1.216   0.940   7.624
 1611PW      WM 4729   1.344   0.937   7.790
 1612PW       W 4730   7.430   2.902   0.107
 1612PW      WP 4731   7.316   2.824   0.132
 1612PW      WM 4732   7.527   2.989   0.156
 1613PW       W 4733   3.924   5.240   8.579
 1613PW      WP 4734   3.821   5.166   8.519
 1613PW      WM 4735   3.839   5.164   8.661
 1614PW       W 4736   1.579   5.952   6.198
 1614PW      WP 4737   1.653   5.841   6.158
 1614PW      WM 4738   1.601   6.090   6.183
 1615PW       W 4739   8.601   0.602   1.544
 1615PW      WP 4740   8.561   0.696   1.639
 1615PW      WM 4741   8.737   0.592   1.575
 1616PW       W 4742   4.096   4.910   7.158
 1616PW      WP 4743   4.075   5.037   7.213
 1616PW      WM 4744   4.139   5.043   7.153
 1617PW       W 4745   7.515   0.879   3.245
 1617PW      WP 4746   7.570   0.988   3.177
 1617PW      WM 4747   7.450   0.855   3.123
 1618PW       W 4748   6.944   6.922   5.769
 1618PW      WP 4749   7.015   6.914   5.890
 1618PW      WM 4750   6.892   6.833   5.674
 1619PW       W 4751   6.518   2.599   4.855
 1619PW      WP 4752   6.391   2.548   4.825
 1619PW      WM 4753   6.576   2.577   4.730
 1620PW       W 4754   8.365   4.209   1.050
 1620PW      WP 4755   8.353   4.345   1.016
 1620PW      WM 4756   8.395   4.268   1.173
 1621PW       W 4757   6.394   4.142   2.626
 1621PW      WP 4758   6.447   4.015   2.652
 1621PW      WM 4759   6.488   4.233   2.577
 1622PW       W 4760   3.861   6.902   5.763
 1622PW      WP 4761   3.768   6.959   5.675
 1622PW      WM 4762   3.903   6.798   5.847
 1623PW       W 4763   4.655   4.914   7.362
 1623PW      WP 4764   4.794   4.935   7.356
 1623PW      WM 4765   4.612   5.031   7.426
 1624PW       W 4766   6.942   7.778   5.578
 1624PW      WP 4767   7.031   7.751   5.474
 1624PW      WM 4768   7.057   7.835   5.524
 1625PW       W 4769   6.271   0.532   0.281
 1625PW      WP 4770   6.409   0.552   0.280
 1625PW      WM 4771   6.188   0.493   0.387
 1626PW       W 4772   8.184   0.350   2.269
 1626PW      WP 4773   8.230   0.257   2.175
 1626PW      WM 4774   8.064   0.419   2.248
 1627PW       W 4775   3.395   4.053   2.964
 1627PW      WP 4776   3.332   4.104   2.851
 1627PW      WM 4777   3.360   4.111   3.087
 1628PW       W 4778   7.574   3.965   5.214
 1628PW      WP 4779   7.558   4.042   5.329
 1628PW      WM 4780   7.685   4.030   5.158
 1629PW       W 4781   1.529   1.311   3.937
 1629PW      WP 4782   1.464   1.387   4.035
 1629PW      WM 4783   1.632   1.337   4.029
 1630PW       W 4784   4.699   3.980   2.400
 1630PW      WP 4785   4.568   4.006   2.444
 1630PW      WM 4786   4.837   3.991   2.383
 1631PW       W 4787   6.298   1.556   7.309
 1631PW      WP 4788   6.409   1.597   7.384
 1631PW      WM 4789   6.307   1.571   7.170
 1632PW       W 4790   0.845   5.918   3.316
 1632PW      WP 4791   0.884   5.808   3.239
 1632PW      WM 4792   0.714   5.885   3.352
 1633PW       W 4793   8.471   7.074   1.421
 1633PW      WP 4794   8.513   7.200   1.467
 1633PW      WM 4795   8.440   7.065   1.558
 1634PW       W 4796   0.229   6.487   2.723
 1634PW      WP 4797   0.226   6.627   2.722
 1634PW      WM 4798   0.129   6.404   2.671
 1635PW       W 4799   1.450   7.373   6.416
 1635PW      WP 4800   1.453   7.440   6.539
 1635PW      WM 4801   1.383   7.327   6.530
 1636PW       W 4802   7.298   1.545   0.686
 1636PW      WP 4803   7.402   1.540   0.781
 1636PW      WM 4804   7.180   1.475   0.660
 1637PW       W 4805   2.852   5.948   3.219
 1637PW      WP 4806   2.827   6.032   3.329
 1637PW      WM 4807   2.826   6.022   3.103
 1638PW       W 4808   6.296   6.892   6.363
 1638PW      WP 4809   6.231   7.010   6.402
 1638PW      WM 4810   6.258   6.785   6.444
 1639PW       W 4811   2.732   6.409   1.220
 1639PW      WP 4812   2.654   6.489   1.135
 1639PW      WM 4813   2.826   6.504   1.177
 1640PW       W 4814   6.901   3.406   5.019
 1640PW      WP 4815   6.772   3.430   4.971
 1640PW      WM 4816   6.916   3.392   5.158
 1641PW       W 4817   3.940   2.211   7.652
 1641PW      WP 4818   3.856   2.100   7.637
 1641PW      WM 4819   4.071   2.238   7.613
 1642PW       W 4820   1.109   1.442   6.114
 1642PW      WP 4821   1.025   1.338   6.156
 1642PW      WM 4822   1.127   1.459   6.252
 1643PW       W 4823   0.602   0.029   7.548
 1643PW      WP 4824   0.564  -0.006   7.418
 1643PW      WM 4825   0.647   0.160   7.572
 1644PW       W 4826   4.268   2.532   4.416
 1644PW      WP 4827   4.404   2.510   4.438
 1644PW      WM 4828   4.335   2.410   4.411
 1645PW       W 4829   4.102   1.613   2.190
 1645PW      WP 4830   4.147   1.538   2.299
 1645PW      WM 4831   4.171   1.735   2.188
 1646PW       W 4832   2.996   4.569   1.947
 1646PW      WP 4833   3.028   4.561   2.083
 1646PW      WM 4834   3.075   4.666   2.009
 1647PW       W 4835   7.837   3.005   4.767
 1647PW      WP 4836   7.721   2.936   4.804
 1647PW      WM 4837   7.926   2.992   4.875
 1648PW       W 4838   5.674   2.133   0.760
 1648PW      WP 4839   5.778   2.225   0.742
 1648PW      WM 4840   5.615   2.225   0.847
 1649PW       W 4841   0.113   1.862   1.489
 1649PW      WP 4842   0.120   1.725   1.520
 1649PW      WM 4843   0.198   1.920   1.395
 1650PW       W 4844   7.968   0.137   0.795
 1650PW      WP 4845   7.879   0.245   0.804
 1650PW      WM 4846   8.096   0.080   0.803
 1651PW       W 4847   4.177   4.620   3.969
 1651PW      WP 4848   4.283   4.649   4.055
 1651PW      WM 4849   4.212   4.698   3.859
 1652PW       W 4850   6.622   8.350   5.078
 1652PW      WP 4851   6.523   8.441   5.115
 1652PW      WM 4852   6.601   8.268   4.966
 1653PW       W 4853   8.053   1.558   1.500
 1653PW      WP 4854   8.018   1.526   1.631
 1653PW      WM 4855   8.083   1.435   1.442
 1654PW       W 4856   6.814   7.900   5.136
 1654PW      WP 4857   6.810   8.023   5.202
 1654PW      WM 4858   6.820   7.831   5.258
 1655PW       W 4859   6.194   0.122   1.035
 1655PW      WP 4860   6.142   0.252   1.030
 1655PW      WM 4861   6.315   0.111   1.105
 1656PW       W 4862   2.165   6.506   8.569
 1656PW      WP 4863   2.153   6.572   8.446
 1656PW      WM 4864   2.051   6.555   8.633
 1657PW       W 4865   0.312   0.175   2.956
 1657PW      WP 4866   0.331   0.164   3.095
 1657PW      WM 4867   0.414   0.186   2.861
 1658PW       W 4868   6.812   6.391   4.273
 1658PW      WP 4869   6.794   6.265   4.214
 1658PW      WM 4870   6.816   6.492   4.176
 1659PW       W 4871   3.986   5.631   3.960
 1659PW      WP 4872   3.935   5.558   4.068
 1659PW      WM 4873   3.942   5.540   3.863
 1660PW       W 4874   2.767   5.577   8.343
 1660PW      WP 4875   2.648   5.575   8.268
 1660PW      WM 4876   2.761   5.699   8.274
 1661PW       W 4877   6.141   5.146   8.381
 1661PW      WP 4878   6.244   5.097   8.463
 1661PW      WM 4879   6.221   5.143   8.266
 1662PW       W 4880   3.182   0.642   4.978
 1662PW      WP 4881   3.181   0.667   5.115
 1662PW      WM 4882   3.270   0.561   5.051
 1663PW       W 4883   2.603   0.229   1.743
 1663PW      WP 4884   2.703   0.299   1.675
 1663PW      WM 4885   2.584   0.329   1.840
 1664PW       W 4886   0.027   6.795   7.743
 1664PW      WP 4887   0.030   6.884   7.851
 1664PW      WM 4888   0.132   6.887   7.742
 1665PW       W 4889   4.461   5.751   0.206
 1665PW      WP 4890   4.518   5.857   0.276
 1665PW      WM 4891   4.428   5.795   0.334
 1666PW       W 4892   3.928   7.775   4.412
 1666PW      WP 4893   4.008   7.833   4.313
 1666PW      WM 4894   3.826   7.747   4.504
 1667PW       W 4895   0.053   1.763   7.397
 1667PW      WP 4896   0.013   1.703   7.517
 1667PW      WM 4897   0.184   1.788   7.354
 1668PW       W 4898   3.202   8.383   4.450
 1668PW      WP 4899   3.223   8.302   4.562
 1668PW      WM 4900   3.119   8.483   4.397
 1669PW       W 4901   4.741   7.244   5.398
 1669PW      WP 4902   4.676   7.271   5.519
 1669PW      WM 4903   4.713   7.312   5.278
 1670PW       W 4904   6.297   1.696   6.853
 1670PW      WP 4905   6.254   1.614   6.957
 1670PW      WM 4906   6.307   1.600   6.752
 1671PW       W 4907   6.569   1.072   1.443
 1671PW      WP 4908   6.662   1.174   1.469
 1671PW      WM 4909   6.546   1.064   1.581
 1672PW       W 4910   8.503   0.864   0.264
 1672PW      WP 4911   8.626   0.884   0.200
 1672PW      WM 4912   8.538   0.917   0.139
 1673PW       W 4913   7.311   1.404   5.463
 1673PW      WP 4914   7.276   1.420   5.598
 1673PW      WM 4915   7.277   1.346   5.341
 1674PW       W 4916   5.411   7.199   1.065
 1674PW      WP 4917   5.298   7.238   0.993
 1674PW      WM 4918   5.534   7.175   1.001
 1675PW       W 4919   6.284   7.640   1.564
 1675PW      WP 4920   6.268   7.745   1.655
 1675PW      WM 4921   6.406   7.633   1.497
 1676PW       W 4922   7.392   7.892   5.823
 1676PW      WP 4923   7.343   7.993   5.739
 1676PW      WM 4924   7.261   7.904   5.869
 1677PW       W 4925   2.632   6.910   4.584
 1677PW      WP 4926   2.671   6.958   4.709
 1677PW      WM 4927   2.539   6.817   4.535
 1678PW       W 4928   3.403   3.736   5.081
 1678PW      WP 4929   3.471   3.615   5.102
 1678PW      WM 4930   3.292   3.657   5.051
 1679PW       W 4931   3.322   6.380   0.489
 1679PW      WP 4932   3.363   6.248   0.470
 1679PW      WM 4933   3.189   6.352   0.455
 1680PW       W 4934   8.422   5.412   4.429
 1680PW      WP 4935   8.316   5.417   4.337
 1680PW      WM 4936   8.519   5.507   4.465
 1681PW       W 4937   6.437   4.460   8.028
 1681PW      WP 4938   6.490   4.331   8.022
 1681PW      WM 4939   6.510   4.496   7.913
 1682PW       W 4940   4.955   0.123   5.619
 1682PW      WP 4941   5.077   0.152   5.680
 1682PW      WM 4942   4.964   0.034   5.511
 1683PW       W 4943   4.622   6.407   4.231
 1683PW      WP 4944   4.716   6.441   4.330
 1683PW      WM 4945   4.568   6.315   4.141
 1684PW       W 4946   1.058   8.149   6.759
 1684PW      WP 4947   1.109   8.063   6.661
 1684PW      WM 4948   1.001   8.235   6.665
 1685PW       W 4949   3.833   3.378   5.954
 1685PW      WP 4950   3.772   3.410   5.831
 1685PW      WM 4951   3.861   3.274   5.864
 1686PW       W 4952   4.891   3.276   1.275
 1686PW      WP 4953   4.796   3.374   1.305
 1686PW      WM 4954   5.028   3.291   1.299
 1687PW       W 4955   3.927   4.742   0.011
 1687PW      WP 4956   3.949   4.773  -0.124
 1687PW      WM 4957   3.862   4.795  -0.101
 1688PW       W 4958   1.022   7.649   6.400
 1688PW      WP 4959   1.029   7.509   6.399
 1688PW      WM 4960   0.970   7.748   6.483
 1689PW       W 4961   4.679   7.298   4.322
 1689PW      WP 4962   4.599   7.247   4.218
 1689PW      WM 4963   4.752   7.410   4.363
 1690PW       W 4964   8.118   1.860   6.576
 1690PW      WP 4965   8.212   1.778   6.640
 1690PW      WM 4966   8.070   1.872   6.446
 1691PW       W 4967   4.729   0.319   4.084
 1691PW      WP 4968   4.683   0.451   4.075
 1691PW      WM 4969   4.666   0.261   4.194
 1692PW       W 4970   0.431   6.972   7.983
 1692PW      WP 4971   0.359   6.969   7.863
 1692PW      WM 4972   0.388   6.839   7.979
 1693PW       W 4973   1.373   0.967   1.022
 1693PW      WP 4974   1.350   0.992   1.158
 1693PW      WM 4975   1.382   0.861   0.931
 1694PW       W 4976   1.928   8.606   7.369
 1694PW      WP 4977   2.065   8.628   7.347
 1694PW      WM 4978   1.874   8.730   7.332
 1695PW       W 4979   2.608   7.494   6.135
 1695PW      WP 4980   2.642   7.511   6.270
 1695PW      WM 4981   2.477   7.453   6.163
 1696PW       W 4982   4.673   4.522   2.303
 1696PW      WP 4983   4.565   4.556   2.221
 1696PW      WM 4984   4.641   4.400   2.242
 1697PW       W 4985   4.251   7.744   6.878
 1697PW      WP 4986   4.112   7.730   6.882
 1697PW      WM 4987   4.221   7.768   6.744
 1698PW       W 4988   7.787   1.703   2.909
 1698PW      WP 4989   7.664   1.764   2.883
 1698PW      WM 4990   7.722   1.587   2.864
 1699PW       W 4991   4.377   5.180   5.028
 1699PW      WP 4992   4.244   5.213   4.998
 1699PW      WM 4993   4.418   5.196   5.161
 1700PW       W 4994   4.233   0.181   5.825
 1700PW      WP 4995   4.184   0.086   5.734
 1700PW      WM 4996   4.242   0.318   5.798
 1701PW       W 4997   4.338   4.044   7.391
 1701PW      WP 4998   4.300   4.002   7.519
 1701PW      WM 4999   4.399   4.160   7.342
 1702PW       W 5000   0.028   6.039   8.103
 1702PW      WP 5001  -0.065   6.143   8.111
 1702PW      WM 5002   0.005   5.946   8.001
 1703PW       W 5003   5.924   3.894   1.397
 1703PW      WP 5004   5.855   3.805   1.480
 1703PW      WM 5005   5.832   3.816   1.326
 1704PW       W 5006   8.354   4.110   2.945
 1704PW      WP 5007   8.421   4.179   3.047
 1704PW      WM 5008   8.391   3.975   2.944
 1705PW       W 5009   0.432   7.239   5.760
 1705PW      WP 5010   0.511   7.156   5.680
 1705PW      WM 5011   0.470   7.372   5.785
 1706PW       W 5012   2.797   7.673   5.324
 1706PW      WP 5013   2.664   7.633   5.346
 1706PW      WM 5014   2.889   7.778   5.316
 1707PW       W 5015   1.677   1.032   5.539
 1707PW      WP 5016   1.620   1.068   5.416
 1707PW      WM 5017   1.684   1.167   5.573
 1708PW       W 5018   7.278   5.651   8.309
 1708PW      WP 5019   7.195   5.720   8.398
 1708PW      WM 5020   7.257   5.583   8.189
 1709PW       W 5021   5.413   5.957   7.133
 1709PW      WP 5022   5.444   6.084   7.083
 1709PW      WM 5023   5.455   6.019   7.251
 1710PW       W 5024   3.749   1.215   7.736
 1710PW      WP 5025   3.795   1.340   7.778
 1710PW      WM 5026   3.797   1.124   7.640
 1711PW       W 5027   4.239   6.985   6.166
 1711PW      WP 5028   4.149   6.901   6.232
 1711PW      WM 5029   4.369   6.949   6.129
 1712PW       W 5030   2.274   4.214   2.795
 1712PW      WP 5031   2.302   4.203   2.932
 1712PW      WM 5032   2.378   4.120   2.787
 1713PW       W 5033   2.922   4.069   1.640
 1713PW      WP 5034   2.835   3.968   1.681
 1713PW      WM 5035   2.912   4.103   1.776
 1714PW       W 5036   4.428   5.030   5.901
 1714PW      WP 5037   4.454   5.122   6.004
 1714PW      WM 5038   4.376   5.146   5.843
 1715PW       W 5039   7.391   0.775   0.953
 1715PW      WP 5040   7.386   0.770   1.092
 1715PW      WM 5041   7.473   0.698   0.869
 1716PW       W 5042   7.758   0.409   1.294
 1716PW      WP 5043   7.874   0.485   1.274
 1716PW      WM 5044   7.879   0.343   1.319
 1717PW       W 5045   1.611   2.984   3.107
 1717PW      WP 5046   1.608   2.844   3.106
 1717PW      WM 5047   1.680   3.072   3.191
 1718PW       W 5048   4.412   1.603   7.639
 1718PW      WP 5049   4.363   1.478   7.599
 1718PW      WM 5050   4.544   1.640   7.611
 1719PW       W 5051   1.800   6.566   7.747
 1719PW      WP 5052   1.717   6.672   7.785
 1719PW      WM 5053   1.870   6.480   7.833
 1720PW       W 5054   0.055   6.737   6.491
 1720PW      WP 5055   0.062   6.719   6.352
 1720PW      WM 5056   0.157   6.655   6.540
 1721PW       W 5057   2.567   6.680   5.925
 1721PW      WP 5058   2.628   6.583   5.846
 1721PW      WM 5059   2.559   6.806   5.865
 1722PW       W 5060   1.236   7.521   8.273
 1722PW      WP 5061   1.103   7.494   8.239
 1722PW      WM 5062   1.280   7.534   8.141
 1723PW       W 5063   3.176   7.569   7.545
 1723PW      WP 5064   3.304   7.599   7.496
 1723PW      WM 5065   3.222   7.674   7.625
 1724PW       W 5066   1.495   5.252   6.712
 1724PW      WP 5067   1.359   5.284   6.696
 1724PW      WM 5068   1.611   5.284   6.782
 1725PW       W 5069   7.535   5.564   5.143
 1725PW      WP 5070   7.403   5.530   5.111
 1725PW      WM 5071   7.674   5.568   5.126
 1726PW       W 5072   2.059   1.307   1.501
 1726PW      WP 5073   2.083   1.200   1.587
 1726PW      WM 5074   1.960   1.394   1.451
 1727PW       W 5075   3.099   5.243   8.493
 1727PW      WP 5076   3.079   5.166   8.378
 1727PW      WM 5077   3.209   5.330   8.503
 1728PW       W 5078   0.309   0.109   3.873
 1728PW      WP 5079   0.448   0.111   3.859
 1728PW      WM 5080   0.217   0.004   3.875
 1729PW       W 5081   1.702   3.158   5.556
 1729PW      WP 5082   1.610   3.197   5.654
 1729PW      WM 5083   1.624   3.181   5.443
 1730PW       W 5084   0.986   6.330   2.329
 1730PW      WP 5085   1.017   6.197   2.296
 1730PW      WM 5086   1.037   6.387   2.212
 1731PW       W 5087   2.656   0.775   3.973
 1731PW      WP 5088   2.665   0.829   4.102
 1731PW      WM 5089   2.674   0.643   4.014
 1732PW       W 5090   1.870   8.129   1.487
 1732PW      WP 5091   1.772   8.099   1.391
 1732PW      WM 5092   1.773   8.101   1.585
 1733PW       W 5093   3.449   1.115   8.236
 1733PW      WP 5094   3.412   0.982   8.254
 1733PW      WM 5095   3.382   1.237   8.219
 1734PW       W 5096   5.167   2.308   1.258
 1734PW      WP 5097   5.251   2.196   1.254
 1734PW      WM 5098   5.143   2.334   1.123
 1735PW       W 5099   1.606   0.652   7.593
 1735PW      WP 5100   1.668   0.773   7.627
 1735PW      WM 5101   1.589   0.544   7.680
 1736PW       W 5102   6.374   7.827   7.685
 1736PW      WP 5103   6.405   7.707   7.620
 1736PW      WM 5104   6.257   7.902   7.663
 1737PW       W 5105   1.744   1.596   8.221
 1737PW      WP 5106   1.813   1.476   8.200
 1737PW      WM 5107   1.652   1.700   8.206
 1738PW       W 5108   4.261   5.564   2.657
 1738PW      WP 5109   4.311   5.674   2.586
 1738PW      WM 5110   4.361   5.529   2.748
 1739PW       W 5111   5.189   7.777   2.263
 1739PW      WP 5112   5.299   7.780   2.176
 1739PW      WM 5113   5.057   7.745   2.295
 1740PW       W 5114   0.178   7.019   0.799
 1740PW      WP 5115   0.278   7.011   0.701
 1740PW      WM 5116   0.243   7.082   0.906
 1741PW       W 5117   7.141   7.304   5.549
 1741PW      WP 5118   7.172   7.380   5.662
 1741PW      WM 5119   7.147   7.401   5.449
 1742PW       W 5120   1.913   5.681   0.435
 1742PW      WP 5121   1.799   5.625   0.377
 1742PW      WM 5122   1.988   5.563   0.416
 1743PW       W 5123   4.331   4.486   0.058
 1743PW      WP 5124   4.234   4.532  -0.032
 1743PW      WM 5125   4.260   4.382   0.119
 1744PW       W 5126   2.028   8.040   2.533
 1744PW      WP 5127   1.918   8.003   2.455
 1744PW      WM 5128   2.140   8.020   2.452
 1745PW       W 5129   1.593   3.374   0.117
 1745PW      WP 5130   1.587   3.472   0.217
 1745PW      WM 5131   1.655   3.498   0.098
 1746PW       W 5132   7.455   8.456   5.741
 1746PW      WP 5133   7.479   8.510   5.868
 1746PW      WM 5134   7.365   8.559   5.713
 1747PW       W 5135   5.694   8.248   3.033
 1747PW      WP 5136   5.648   8.273   3.163
 1747PW      WM 5137   5.626   8.332   2.943
 1748PW       W 5138   3.241   8.164   2.091
 1748PW      WP 5139   3.255   8.299   2.056
 1748PW      WM 5140   3.374   8.127   2.066
 1749PW       W 5141   0.536   2.133   0.685
 1749PW      WP 5142   0.475   2.071   0.575
 1749PW      WM 5143   0.471   2.235   0.755
 1750PW       W 5144   1.350   6.926   7.210
 1750PW      WP 5145   1.472   6.994   7.217
 1750PW      WM 5146   1.431   6.813   7.226
 1751PW       W 5147   7.534   4.611   3.126
 1751PW      WP 5148   7.609   4.496   3.099
 1751PW      WM 5149   7.615   4.642   3.236
 1752PW       W 5150   1.185   2.230   4.920
 1752PW      WP 5151   1.162   2.093   4.932
 1752PW      WM 5152   1.284   2.273   4.831
 1753PW       W 5153   2.588   3.056   4.153
 1753PW      WP 5154   2.465   3.085   4.214
 1753PW      WM 5155   2.667   3.015   4.045
 1754PW       W 5156   6.128   5.296   4.088
 1754PW      WP 5157   6.215   5.405   4.081
 1754PW      WM 5158   6.109   5.319   4.225
 1755PW       W 5159   6.067   1.596   1.991
 1755PW      WP 5160   5.941   1.546   2.027
 1755PW      WM 5161   6.118   1.641   2.113
 1756PW       W 5162   8.387   6.271   1.551
 1756PW      WP 5163   8.317   6.388   1.519
 1756PW      WM 5164   8.250   6.285   1.579
 1757PW       W 5165   2.866   0.158   4.199
 1757PW      WP 5166   2.896   0.133   4.334
 1757PW      WM 5167   2.871   0.105   4.070
 1758PW       W 5168   4.329   4.220   2.988
 1758PW      WP 5169   4.411   4.201   2.876
 1758PW      WM 5170   4.378   4.319   3.074
 1759PW       W 5171   0.365   6.545   0.871
 1759PW      WP 5172   0.312   6.583   0.995
 1759PW      WM 5173   0.426   6.427   0.915
 1760PW       W 5174   4.708   1.446   1.641
 1760PW      WP 5175   4.598   1.531   1.659
 1760PW      WM 5176   4.778   1.456   1.761
 1761PW       W 5177   1.130   2.818   7.680
 1761PW      WP 5178   1.011   2.840   7.750
 1761PW      WM 5179   1.241   2.732   7.675
 1762PW       W 5180   2.008   4.099   1.807
 1762PW      WP 5181   1.930   3.993   1.854
 1762PW      WM 5182   1.997   4.223   1.870
 1763PW       W 5183   7.037   5.655   5.012
 1763PW      WP 5184   6.956   5.569   4.936
 1763PW      WM 5185   7.167   5.659   5.063
 1764PW       W 5186   8.321   0.584   0.645
 1764PW      WP 5187   8.400   0.684   0.701
 1764PW      WM 5188   8.192   0.637   0.635
 1765PW       W 5189   7.375   3.358   3.856
 1765PW      WP 5190   7.469   3.385   3.756
 1765PW      WM 5191   7.359   3.335   3.994
 1766PW       W 5192   3.238   2.016   2.249
 1766PW      WP 5193   3.115   1.959   2.285
 1766PW      WM 5194   3.263   2.027   2.386
 1767PW       W 5195   0.342   0.849   7.335
 1767PW      WP 5196   0.239   0.767   7.288
 1767PW      WM 5197   0.432   0.773   7.259
 1768PW       W 5198   0.536   7.749   7.372
 1768PW      WP 5199   0.502   7.820   7.256
 1768PW      WM 5200   0.620   7.771   7.482
 1769PW       W 5201   8.551   7.543   6.299
 1769PW      WP 5202   8.556   7.615   6.418
 1769PW      WM 5203   8.604   7.424   6.351
 1770PW       W 5204   4.040   1.954   3.978
 1770PW      WP 5205   4.005   1.934   4.112
 1770PW      WM 5206   4.119   2.060   3.931
 1771PW       W 5207   6.959   0.806   7.577
 1771PW      WP 5208   6.902   0.886   7.677
 1771PW      WM 5209   7.012   0.814   7.448
 1772PW       W 5210   0.012   3.430   6.845
 1772PW      WP 5211   0.053   3.399   6.714
 1772PW      WM 5212   0.078   3.548   6.879
 1773PW       W 5213   7.833   5.742   1.410
 1773PW      WP 5214   7.805   5.848   1.323
 1773PW      WM 5215   7.712   5.740   1.480
 1774PW       W 5216   0.595   8.121   0.885
 1774PW      WP 5217   0.646   8.247   0.917
 1774PW      WM 5218   0.526   8.019   0.952
 1775PW       W 5219   5.155   7.603   5.619
 1775PW      WP 5220   5.274   7.649   5.561
 1775PW      WM 5221   5.068   7.682   5.695
 1776PW       W 5222   7.586   6.673   2.691
 1776PW      WP 5223   7.678   6.710   2.592
 1776PW      WM 5224   7.657   6.731   2.798
 1777PW       W 5225   0.789   1.003   2.355
 1777PW      WP 5226   0.812   0.893   2.271
 1777PW      WM 5227   0.763   1.105   2.446
 1778PW       W 5228   7.656   4.497   3.978
 1778PW      WP 5229   7.568   4.516   3.871
 1778PW      WM 5230   7.547   4.469   4.061
 1779PW       W 5231   4.350   2.946   3.589
 1779PW      WP 5232   4.289   2.872   3.487
 1779PW      WM 5233   4.419   2.942   3.711
 1780PW       W 5234   7.384   4.617   1.076
 1780PW      WP 5235   7.412   4.489   1.124
 1780PW      WM 5236   7.497   4.660   1.005
 1781PW       W 5237   5.064   3.941   8.280
 1781PW      WP 5238   4.939   3.930   8.343
 1781PW      WM 5239   5.024   4.022   8.173
 1782PW       W 5240   7.216   1.385   5.921
 1782PW      WP 5241   7.335   1.425   5.983
 1782PW      WM 5242   7.225   1.388   5.782
 1783PW       W 5243   8.091   5.910   1.798
 1783PW      WP 5244   8.158   5.814   1.722
 1783PW      WM 5245   8.002   6.012   1.836
 1784PW       W 5246   0.049   2.318   8.606
 1784PW      WP 5247  -0.049   2.415   8.626
 1784PW      WM 5248   0.189   2.314   8.619
 1785PW       W 5249   0.283   8.427   0.513
 1785PW      WP 5250   0.274   8.312   0.593
 1785PW      WM 5251   0.305   8.524   0.414
 1786PW       W 5252   2.348   0.100   7.260
 1786PW      WP 5253   2.366   0.015   7.151
 1786PW      WM 5254   2.233   0.060   7.330
 1787PW       W 5255   2.166   4.940   1.261
 1787PW      WP 5256   2.049   4.907   1.331
 1787PW      WM 5257   2.128   4.957   1.128
 1788PW       W 5258   4.071   3.787   2.272
 1788PW      WP 5259   4.059   3.700   2.382
 1788PW      WM 5260   4.196   3.820   2.326
 1789PW       W 5261   3.458   8.119   6.024
 1789PW      WP 5262   3.523   8.112   5.900
 1789PW      WM 5263   3.338   8.153   5.960
 1790PW       W 5264   4.404   2.117   7.776
 1790PW      WP 5265   4.324   2.087   7.665
 1790PW      WM 5266   4.510   2.044   7.830
 1791PW       W 5267   3.187   5.514   4.779
 1791PW      WP 5268   3.057   5.497   4.728
 1791PW      WM 5269   3.306   5.464   4.832
 1792PW       W 5270   2.457   0.358   0.421
 1792PW      WP 5271   2.387   0.434   0.326
 1792PW      WM 5272   2.527   0.318   0.306
 1793PW       W 5273   1.132   5.346   1.095
 1793PW      WP 5274   1.130   5.462   1.174
 1793PW      WM 5275   1.173   5.390   0.969
 1794PW       W 5276   4.525   6.792   0.956
 1794PW      WP 5277   4.462   6.734   0.845
 1794PW      WM 5278   4.554   6.867   1.070
 1795PW       W 5279   6.991   3.989   7.744
 1795PW      WP 5280   6.980   3.850   7.742
 1795PW      WM 5281   6.986   4.092   7.839
 1796PW       W 5282   0.852   1.376   2.642
 1796PW      WP 5283   0.772   1.272   2.596
 1796PW      WM 5284   0.894   1.495   2.704
 1797PW       W 5285   5.247   1.781   2.387
 1797PW      WP 5286   5.321   1.813   2.273
 1797PW      WM 5287   5.308   1.907   2.389
 1798PW       W 5288   8.238   6.703   4.885
 1798PW      WP 5289   8.163   6.698   4.766
 1798PW      WM 5290   8.202   6.627   4.997
 1799PW       W 5291   4.721   2.669   8.305
 1799PW      WP 5292   4.683   2.695   8.172
 1799PW      WM 5293   4.775   2.552   8.361
 1800PW       W 5294   8.360   5.343   7.890
 1800PW      WP 5295   8.399   5.477   7.884
 1800PW      WM 5296   8.239   5.327   7.959
 1801PW       W 5297   0.225   1.421   7.029
 1801PW      WP 5298   0.352   1.375   6.990
 1801PW      WM 5299   0.089   1.445   7.008
 1802PW       W 5300   0.794   7.983   8.561
 1802PW      WP 5301   0.892   7.979   8.460
 1802PW      WM 5302   0.795   7.849   8.520
 1803PW       W 5303   2.122   3.753   8.078
 1803PW      WP 5304   2.226   3.690   8.009
 1803PW      WM 5305   2.114   3.841   8.186
 1804PW       W 5306   1.111   6.284   0.791
 1804PW      WP 5307   1.054   6.339   0.676
 1804PW      WM 5308   1.221   6.198   0.808
 1805PW       W 5309   7.054   6.447   5.179
 1805PW      WP 5310   6.936   6.374   5.194
 1805PW      WM 5311   7.094   6.468   5.047
 1806PW       W 5312   7.964   7.684   5.743
 1806PW      WP 5313   7.985   7.644   5.876
 1806PW      WM 5314   8.064   7.775   5.706
 1807PW       W 5315   3.305   0.361   7.730
 1807PW      WP 5316   3.426   0.347   7.662
 1807PW      WM 5317   3.183   0.394   7.668
 1808PW       W 5318   5.182   7.192   2.799
 1808PW      WP 5319   5.204   7.113   2.686
 1808PW      WM 5320   5.101   7.122   2.890
 1809PW       W 5321   0.724   1.982   1.403
 1809PW      WP 5322   0.820   2.021   1.310
 1809PW      WM 5323   0.664   1.859   1.436
 1810PW       W 5324   5.668   2.287   4.675
 1810PW      WP 5325   5.621   2.355   4.788
 1810PW      WM 5326   5.750   2.399   4.658
 1811PW       W 5327   8.053   4.368   7.948
 1811PW      WP 5328   8.119   4.338   7.829
 1811PW      WM 5329   8.030   4.230   7.938
 1812PW       W 5330   6.384   8.151   5.918
 1812PW      WP 5331   6.407   8.084   5.797
 1812PW      WM 5332   6.359   8.238   5.811
 1813PW       W 5333   6.436   7.079   8.539
 1813PW      WP 5334   6.449   7.215   8.509
 1813PW      WM 5335   6.297   7.065   8.542
 1814PW       W 5336   7.586   8.429   0.649
 1814PW      WP 5337   7.455   8.391   0.616
 1814PW      WM 5338   7.634   8.412   0.518
 1815PW       W 5339   2.165   0.879   1.579
 1815PW      WP 5340   2.188   0.797   1.690
 1815PW      WM 5341   2.067   0.978   1.565
 1816PW       W 5342   7.941   2.590   4.566
 1816PW      WP 5343   7.968   2.563   4.431
 1816PW      WM 5344   8.033   2.693   4.543
 1817PW       W 5345   5.230   0.780   8.378
 1817PW      WP 5346   5.212   0.857   8.263
 1817PW      WM 5347   5.297   0.806   8.499
 1818PW       W 5348   8.214   8.539   1.217
 1818PW      WP 5349   8.303   8.574   1.115
 1818PW      WM 5350   8.127   8.431   1.198
 1819PW       W 5351   3.608   7.807   8.056
 1819PW      WP 5352   3.720   7.824   8.138
 1819PW      WM 5353   3.482   7.754   8.026
 1820PW       W 5354   2.415   2.999   2.056
 1820PW      WP 5355   2.379   3.076   1.945
 1820PW      WM 5356   2.456   2.920   1.948
 1821PW       W 5357   6.762   7.556   0.865
 1821PW      WP 5358   6.848   7.472   0.794
 1821PW      WM 5359   6.750   7.659   0.771
 1822PW       W 5360   7.341   7.026   5.218
 1822PW      WP 5361   7.240   6.939   5.261
 1822PW      WM 5362   7.348   6.949   5.101
 1823PW       W 5363   2.351   4.403   7.204
 1823PW      WP 5364   2.301   4.303   7.288
 1823PW      WM 5365   2.264   4.395   7.313
 1824PW       W 5366   7.204   4.979   7.692
 1824PW      WP 5367   7.240   5.113   7.676
 1824PW      WM 5368   7.164   4.859   7.631
 1825PW       W 5369   0.748   4.196   0.330
 1825PW      WP 5370   0.825   4.250   0.434
 1825PW      WM 5371   0.616   4.180   0.374
 1826PW       W 5372   6.248   0.813   1.795
 1826PW      WP 5373   6.368   0.788   1.726
 1826PW      WM 5374   6.111   0.820   1.768
 1827PW       W 5375   3.776   6.895   6.285
 1827PW      WP 5376   3.825   6.995   6.369
 1827PW      WM 5377   3.905   6.944   6.261
 1828PW       W 5378   5.412   7.356   5.073
 1828PW      WP 5379   5.326   7.389   5.178
 1828PW      WM 5380   5.333   7.463   5.031
 1829PW       W 5381   5.354   0.499   1.492
 1829PW      WP 5382   5.281   0.415   1.407
 1829PW      WM 5383   5.363   0.476   1.629
 1830PW       W 5384   6.999   7.047   0.619
 1830PW      WP 5385   7.102   6.974   0.560
 1830PW      WM 5386   6.890   7.030   0.533
 1831PW       W 5387   7.459   2.651   5.114
 1831PW      WP 5388   7.397   2.669   5.239
 1831PW      WM 5389   7.493   2.544   5.031
 1832PW       W 5390   2.724   6.315   7.774
 1832PW      WP 5391   2.654   6.194   7.780
 1832PW      WM 5392   2.723   6.345   7.638
 1833PW       W 5393   0.828   4.246   3.338
 1833PW      WP 5394   0.809   4.171   3.221
 1833PW      WM 5395   0.761   4.183   3.232
 1834PW       W 5396   2.886   2.924   2.104
 1834PW      WP 5397   2.863   3.035   2.185
 1834PW      WM 5398   3.009   2.983   2.075
 1835PW       W 5399   0.661   1.162   1.503
 1835PW      WP 5400   0.716   1.290   1.496
 1835PW      WM 5401   0.543   1.087   1.491
 1836PW       W 5402   5.142   1.429   8.411
 1836PW      WP 5403   5.133   1.564   8.376
 1836PW      WM 5404   5.147   1.334   8.514
 1837PW       W 5405   1.506   3.154   0.545
 1837PW      WP 5406   1.561   3.132   0.672
 1837PW      WM 5407   1.393   3.223   0.590
 1838PW       W 5408   3.408   4.837   0.016
 1838PW      WP 5409   3.440   4.898  -0.106
 1838PW      WM 5410   3.362   4.938   0.102
 1839PW       W 5411   0.014   6.276   8.600
 1839PW      WP 5412   0.094   6.162   8.620
 1839PW      WM 5413   0.145   6.318   8.629
 1840PW       W 5414   7.136   6.785   4.352
 1840PW      WP 5415   7.060   6.694   4.426
 1840PW      WM 5416   7.172   6.910   4.299
 1841PW       W 5417   6.965   0.930   4.691
 1841PW      WP 5418   6.929   1.036   4.607
 1841PW      WM 5419   7.062   0.923   4.590
 1842PW       W 5420   5.321   3.583   0.378
 1842PW      WP 5421   5.363   3.466   0.442
 1842PW      WM 5422   5.378   3.595   0.505
 1843PW       W 5423   8.318   5.098   2.397
 1843PW      WP 5424   8.270   5.076   2.268
 1843PW      WM 5425   8.428   5.133   2.317
 1844PW       W 5426   8.595   5.602   5.995
 1844PW      WP 5427   8.715   5.664   6.029
 1844PW      WM 5428   8.464   5.622   5.948
 1845PW       W 5429   7.699   1.247   1.632
 1845PW      WP 5430   7.777   1.135   1.665
 1845PW      WM 5431   7.588   1.168   1.597
 1846PW       W 5432   3.848   1.619   7.944
 1846PW      WP 5433   3.780   1.710   8.026
 1846PW      WM 5434   3.811   1.503   7.874
 1847PW       W 5435   5.707   5.177   6.672
 1847PW      WP 5436   5.629   5.291   6.650
 1847PW      WM 5437   5.618   5.141   6.774
 1848PW       W 5438   1.407   1.130   2.061
 1848PW      WP 5439   1.299   1.211   2.023
 1848PW      WM 5440   1.542   1.167   2.060
 1849PW       W 5441   8.104   6.949   7.806
 1849PW      WP 5442   8.073   7.083   7.830
 1849PW      WM 5443   7.982   6.946   7.737
 1850PW       W 5444   5.785   8.341   1.129
 1850PW      WP 5445   5.693   8.244   1.170
 1850PW      WM 5446   5.853   8.462   1.151
 1851PW       W 5447   1.110   1.681   6.549
 1851PW      WP 5448   1.124   1.621   6.423
 1851PW      WM 5449   1.182   1.712   6.665
 1852PW       W 5450   3.429   0.082   4.098
 1852PW      WP 5451   3.331  -0.013   4.128
 1852PW      WM 5452   3.516   0.139   4.005
 1853PW       W 5453   0.347   5.758   5.681
 1853PW      WP 5454   0.213   5.721   5.663
 1853PW      WM 5455   0.372   5.642   5.606
 1854PW       W 5456   1.542   6.988   7.719
 1854PW      WP 5457   1.443   6.992   7.619
 1854PW      WM 5458   1.608   6.871   7.755
 1855PW       W 5459   7.864   6.411   4.698
 1855PW      WP 5460   7.847   6.386   4.561
 1855PW      WM 5461   7.972   6.337   4.747
 1856PW       W 5462   7.207   4.397   1.525
 1856PW      WP 5463   7.140   4.277   1.552
 1856PW      WM 5464   7.314   4.411   1.615
 1857PW       W 5465   3.103   0.797   0.846
 1857PW      WP 5466   3.146   0.926   0.882
 1857PW      WM 5467   3.195   0.701   0.803
 1858PW       W 5468   7.494   3.875   4.517
 1858PW      WP 5469   7.584   3.882   4.625
 1858PW      WM 5470   7.546   3.767   4.444
 1859PW       W 5471   0.395   1.901   7.990
 1859PW      WP 5472   0.279   1.966   8.033
 1859PW      WM 5473   0.495   1.983   8.044
 1860PW       W 5474   3.378   7.039   2.260
 1860PW      WP 5475   3.426   7.090   2.139
 1860PW      WM 5476   3.490   7.032   2.344
 1861PW       W 5477   1.590   3.652   5.024
 1861PW      WP 5478   1.619   3.729   4.911
 1861PW      WM 5479   1.622   3.518   4.999
 1862PW       W 5480   6.342   4.930   7.201
 1862PW      WP 5481   6.265   5.037   7.155
 1862PW      WM 5482   6.482   4.938   7.192
 1863PW       W 5483   6.062   5.311   7.237
 1863PW      WP 5484   5.994   5.426   7.193
 1863PW      WM 5485   6.152   5.204   7.236
 1864PW       W 5486   7.359   5.094   5.543
 1864PW      WP 5487   7.420   4.968   5.548
 1864PW      WM 5488   7.340   5.017   5.428
 1865PW       W 5489   2.514   4.580   2.438
 1865PW      WP 5490   2.593   4.692   2.411
 1865PW      WM 5491   2.432   4.667   2.511
 1866PW       W 5492   8.245   6.558   2.940
 1866PW      WP 5493   8.144   6.623   3.010
 1866PW      WM 5494   8.249   6.680   2.870
 1867PW       W 5495   7.262   7.809   1.330
 1867PW      WP 5496   7.320   7.935   1.307
 1867PW      WM 5497   7.260   7.687   1.262
 1868PW       W 5498   2.536   3.759   0.647
 1868PW      WP 5499   2.648   3.681   0.674
 1868PW      WM 5500   2.604   3.673   0.560
 1869PW       W 5501   5.985   0.027   6.003
 1869PW      WP 5502   6.044   0.152   6.027
 1869PW      WM 5503   5.877   0.049   5.917
 1870PW       W 5504   6.989   0.094   8.153
 1870PW      WP 5505   6.907   0.014   8.233
 1870PW      WM 5506   7.115   0.114   8.095
 1871PW       W 5507   0.948   1.815   2.748
 1871PW      WP 5508   0.946   1.680   2.712
 1871PW      WM 5509   0.947   1.926   2.662
 1872PW       W 5510   5.719   6.594   0.201
 1872PW      WP 5511   5.589   6.561   0.162
 1872PW      WM 5512   5.715   6.456   0.225
 1873PW       W 5513   7.343   8.388   1.576
 1873PW      WP 5514   7.277   8.446   1.685
 1873PW      WM 5515   7.238   8.409   1.485
 1874PW       W 5516   0.535   2.145   3.234
 1874PW      WP 5517   0.396   2.137   3.217
 1874PW      WM 5518   0.486   2.247   3.151
 1875PW       W 5519   1.106   8.141   3.428
 1875PW      WP 5520   1.174   8.082   3.321
 1875PW      WM 5521   1.242   8.173   3.440
 1876PW       W 5522   2.538   3.393   5.059
 1876PW      WP 5523   2.661   3.459   5.066
 1876PW      WM 5524   2.510   3.304   4.955
 1877PW       W 5525   0.580   1.053   4.745
 1877PW      WP 5526   0.596   0.914   4.743
 1877PW      WM 5527   0.582   1.136   4.632
 1878PW       W 5528   0.994   4.439   4.858
 1878PW      WP 5529   1.031   4.548   4.937
 1878PW      WM 5530   1.055   4.480   4.739
 1879PW       W 5531   0.256   4.830   1.904
 1879PW      WP 5532   0.255   4.700   1.956
 1879PW      WM 5533   0.234   4.954   1.844
 1880PW       W 5534   2.628   6.433   0.075
 1880PW      WP 5535   2.515   6.474   0.003
 1880PW      WM 5536   2.700   6.328   0.016
 1881PW       W 5537   3.941   1.874   4.396
 1881PW      WP 5538   3.944   1.761   4.479
 1881PW      WM 5539   3.949   1.876   4.256
 1882PW       W 5540   7.281   7.366   0.361
 1882PW      WP 5541   7.336   7.251   0.302
 1882PW      WM 5542   7.419   7.353   0.375
 1883PW       W 5543   5.566   5.217   4.504
 1883PW      WP 5544   5.693   5.230   4.564
 1883PW      WM 5545   5.446   5.254   4.566
 1884PW       W 5546   8.157   5.200   4.824
 1884PW      WP 5547   8.025   5.249   4.826
 1884PW      WM 5548   8.141   5.061   4.820
 1885PW       W 5549   2.963   5.004   7.729
 1885PW      WP 5550   3.084   5.074   7.737
 1885PW      WM 5551   2.825   4.982   7.719
 1886PW       W 5552   4.096   2.038   8.154
 1886PW      WP 5553   4.183   2.137   8.201
 1886PW      WM 5554   4.002   2.006   8.252
 1887PW       W 5555   1.397   5.362   4.945
 1887PW      WP 5556   1.528   5.358   4.994
 1887PW      WM 5557   1.328   5.284   4.851
 1888PW       W 5558   5.260   0.821   4.444
 1888PW      WP 5559   5.370   0.886   4.388
 1888PW      WM 5560   5.154   0.734   4.472
 1889PW       W 5561   1.505   3.140   7.386
 1889PW      WP 5562   1.626   3.071   7.379
 1889PW      WM 5563   1.528   3.185   7.255
 1890PW       W 5564   0.941   1.428   3.990
 1890PW      WP 5565   0.886   1.300   3.997
 1890PW      WM 5566   0.946   1.563   4.028
 1891PW       W 5567   4.548   0.015   0.694
 1891PW      WP 5568   4.569  -0.123   0.693
 1891PW      WM 5569   4.517   0.085   0.812
 1892PW       W 5570   4.571   4.587   8.102
 1892PW      WP 5571   4.533   4.653   7.985
 1892PW      WM 5572   4.672   4.497   8.068
 1893PW       W 5573   4.313   1.732   3.203
 1893PW      WP 5574   4.188   1.681   3.239
 1893PW      WM 5575   4.271   1.863   3.230
 1894PW       W 5576   1.230   2.360   2.444
 1894PW      WP 5577   1.212   2.286   2.326
 1894PW      WM 5578   1.236   2.478   2.519
 1895PW       W 5579   4.300   4.215   2.457
 1895PW      WP 5580   4.267   4.332   2.387
 1895PW      WM 5581   4.429   4.159   2.455
 1896PW       W 5582   8.430   6.221   5.097
 1896PW      WP 5583   8.532   6.182   5.008
 1896PW      WM 5584   8.552   6.172   5.146
 1897PW       W 5585   6.048   7.772   6.142
 1897PW      WP 5586   5.970   7.865   6.211
 1897PW      WM 5587   6.172   7.729   6.192
 1898PW       W 5588   3.730   2.797   1.501
 1898PW      WP 5589   3.702   2.811   1.364
 1898PW      WM 5590   3.801   2.917   1.514
 1899PW       W 5591   2.943   8.062   3.076
 1899PW      WP 5592   3.032   8.170   3.079
 1899PW      WM 5593   2.998   7.952   3.142
 1900PW       W 5594   0.833   5.636   7.503
 1900PW      WP 5595   0.832   5.499   7.474
 1900PW      WM 5596   0.733   5.692   7.421
 1901PW       W 5597   3.631   4.202   0.874
 1901PW      WP 5598   3.594   4.302   0.964
 1901PW      WM 5599   3.619   4.117   0.985
 1902PW       W 5600   1.122   5.448   2.727
 1902PW      WP 5601   1.018   5.391   2.652
 1902PW      WM 5602   1.115   5.583   2.692
 1903PW       W 5603   0.308   4.820   5.962
 1903PW      WP 5604   0.206   4.827   5.866
 1903PW      WM 5605   0.419   4.900   5.933
 1904PW       W 5606   4.837   1.072   6.680
 1904PW      WP 5607   4.788   1.199   6.714
 1904PW      WM 5608   4.775   1.044   6.558
 1905PW       W 5609   0.523   8.101   2.575
 1905PW      WP 5610   0.616   8.074   2.676
 1905PW      WM 5611   0.439   8.200   2.627
 1906PW       W 5612   1.223   7.671   4.324
 1906PW      WP 5613   1.118   7.696   4.235
 1906PW      WM 5614   1.291   7.787   4.365
 1907PW       W 5615   2.475   8.244   7.332
 1907PW      WP 5616   2.439   8.137   7.250
 1907PW      WM 5617   2.353   8.310   7.312
 1908PW       W 5618   7.914   5.260   2.255
 1908PW      WP 5619   7.840   5.323   2.155
 1908PW      WM 5620   7.838   5.324   2.353
 1909PW       W 5621   4.653   2.397   2.769
 1909PW      WP 5622   4.696   2.270   2.728
 1909PW      WM 5623   4.627   2.421   2.905
 1910PW       W 5624   6.956   4.781   1.659
 1910PW      WP 5625   6.940   4.759   1.521
 1910PW      WM 5626   7.087   4.820   1.688
 1911PW       W 5627   1.541   7.821   7.549
 1911PW      WP 5628   1.434   7.848   7.636
 1911PW      WM 5629   1.629   7.727   7.604
 1912PW       W 5630   3.882   6.429   7.257
 1912PW      WP 5631   3.827   6.467   7.134
 1912PW      WM 5632   3.897   6.560   7.305
 1913PW       W 5633   7.165   6.337   2.014
 1913PW      WP 5634   7.200   6.400   2.134
 1913PW      WM 5635   7.096   6.440   1.949
 1914PW       W 5636   2.139   0.680   4.186
 1914PW      WP 5637   2.221   0.642   4.293
 1914PW      WM 5638   2.015   0.705   4.246
 1915PW       W 5639   6.791   5.046   3.977
 1915PW      WP 5640   6.769   5.143   4.076
 1915PW      WM 5641   6.882   5.031   3.872
 1916PW       W 5642   6.730   0.565   7.209
 1916PW      WP 5643   6.606   0.628   7.225
 1916PW      WM 5644   6.740   0.461   7.302
 1917PW       W 5645   6.062   0.106   3.386
 1917PW      WP 5646   5.954   0.193   3.403
 1917PW      WM 5647   6.058  -0.022   3.442
 1918PW       W 5648   3.353   0.592   6.526
 1918PW      WP 5649   3.475   0.532   6.491
 1918PW      WM 5650   3.320   0.587   6.390
 1919PW       W 5651   5.352   0.072   3.784
 1919PW      WP 5652   5.223   0.018   3.789
 1919PW      WM 5653   5.394  -0.017   3.684
 1920PW       W 5654   5.193   2.045   0.837
 1920PW      WP 5655   5.275   2.063   0.725
 1920PW      WM 5656   5.182   1.996   0.707
 1921PW       W 5657   3.903   7.669   0.320
 1921PW      WP 5658   3.987   7.779   0.344
 1921PW      WM 5659   3.768   7.643   0.294
 1922PW       W 5660   0.917   0.520   6.142
 1922PW      WP 5661   0.926   0.652   6.096
 1922PW      WM 5662   1.036   0.556   6.206
 1923PW       W 5663   7.495   0.915   1.413
 1923PW      WP 5664   7.573   1.027   1.443
 1923PW      WM 5665   7.452   0.868   1.288
 1924PW       W 5666   4.090   2.859   5.975
 1924PW      WP 5667   4.122   2.799   6.097
 1924PW      WM 5668   3.953   2.833   5.967
 1925PW       W 5669   7.911   4.927   1.886
 1925PW      WP 5670   7.848   5.037   1.827
 1925PW      WM 5671   7.926   5.031   1.794
 1926PW       W 5672   2.290   7.126   5.912
 1926PW      WP 5673   2.196   7.031   5.872
 1926PW      WM 5674   2.379   7.157   5.809
 1927PW       W 5675   2.140   6.648   7.237
 1927PW      WP 5676   2.167   6.640   7.374
 1927PW      WM 5677   2.223   6.678   7.129
 1928PW       W 5678   7.034   8.575   3.324
 1928PW      WP 5679   7.112   8.692   3.331
 1928PW      WM 5680   7.099   8.458   3.285
 1929PW       W 5681   3.729   0.425   4.168
 1929PW      WP 5682   3.678   0.305   4.117
 1929PW      WM 5683   3.793   0.376   4.282
 1930PW       W 5684   0.332   4.768   3.356
 1930PW      WP 5685   0.293   4.785   3.489
 1930PW      WM 5686   0.427   4.858   3.304
 1931PW       W 5687   3.782   6.525   3.364
 1931PW      WP 5688   3.683   6.429   3.337
 1931PW      WM 5689   3.709   6.617   3.287
 1932PW       W 5690   4.325   5.034   1.251
 1932PW      WP 5691   4.447   4.966   1.249
 1932PW      WM 5692   4.220   4.961   1.309
 1933PW       W 5693   0.554   2.614   4.899
 1933PW      WP 5694   0.608   2.666   4.781
 1933PW      WM 5695   0.546   2.540   5.018
 1934PW       W 5696   3.336   1.501   1.486
 1934PW      WP 5697   3.237   1.494   1.387
 1934PW      WM 5698   3.447   1.508   1.402
 1935PW       W 5699   2.651   7.348   8.522
 1935PW      WP 5700   2.632   7.425   8.406
 1935PW      WM 5701   2.578   7.266   8.609
 1936PW       W 5702   6.970   4.374   3.074
 1936PW      WP 5703   6.951   4.285   3.180
 1936PW      WM 5704   6.874   4.380   2.972
 1937PW       W 5705   5.603   6.087   6.619
 1937PW      WP 5706   5.705   6.101   6.525
 1937PW      WM 5707   5.593   6.116   6.482
 1938PW       W 5708   3.978   1.940   0.287
 1938PW      WP 5709   3.848   1.907   0.329
 1938PW      WM 5710   4.054   1.823   0.272
 1939PW       W 5711   5.108   8.432   6.447
 1939PW      WP 5712   5.162   8.406   6.320
 1939PW      WM 5713   5.185   8.504   6.539
 1940PW       W 5714   1.836   4.679   0.732
 1940PW      WP 5715   1.883   4.797   0.789
 1940PW      WM 5716   1.763   4.698   0.613
 1941PW       W 5717   2.112   1.309   0.616
 1941PW      WP 5718   2.057   1.231   0.513
 1941PW      WM 5719   2.166   1.415   0.690
 1942PW       W 5720   4.551   5.123   7.863
 1942PW      WP 5721   4.663   5.194   7.818
 1942PW      WM 5722   4.487   5.075   7.978
 1943PW       W 5723   1.686   0.227   8.419
 1943PW      WP 5724   1.644   0.178   8.295
 1943PW      WM 5725   1.575   0.228   8.505
 1944PW       W 5726   1.058   0.797   4.503
 1944PW      WP 5727   1.001   0.800   4.631
 1944PW      WM 5728   0.993   0.860   4.396
 1945PW       W 5729   4.638   0.501   7.611
 1945PW      WP 5730   4.661   0.587   7.719
 1945PW      WM 5731   4.607   0.373   7.659
 1946PW       W 5732   6.399   2.945   6.262
 1946PW      WP 5733   6.361   3.030   6.365
 1946PW      WM 5734   6.279   2.983   6.200
 1947PW       W 5735   1.990   7.450   4.079
 1947PW      WP 5736   2.124   7.431   4.041
 1947PW      WM 5737   1.989   7.359   3.972
 1948PW       W 5738   5.065   2.773   7.927
 1948PW      WP 5739   4.983   2.862   7.997
 1948PW      WM 5740   5.051   2.834   7.802
 1949PW       W 5741   1.558   5.410   0.301
 1949PW      WP 5742   1.440   5.404   0.377
 1949PW      WM 5743   1.651   5.506   0.341
 1950PW       W 5744   8.501   1.034   4.382
 1950PW      WP 5745   8.542   0.994   4.510
 1950PW      WM 5746   8.563   1.025   4.257
 1951PW       W 5747   2.511   5.133   0.420
 1951PW      WP 5748   2.593   5.219   0.347
 1951PW      WM 5749   2.561   5.003   0.436
 1952PW       W 5750   2.407   1.251   5.602
 1952PW      WP 5751   2.401   1.124   5.542
 1952PW      WM 5752   2.299   1.246   5.513
 1953PW       W 5753   7.843   6.807   0.125
 1953PW      WP 5754   7.927   6.805   0.237
 1953PW      WM 5755   7.838   6.864  -0.003
 1954PW       W 5756   7.421   6.068   6.345
 1954PW      WP 5757   7.332   5.984   6.276
 1954PW      WM 5758   7.313   6.059   6.434
 1955PW       W 5759   7.428   5.045   2.961
 1955PW      WP 5760   7.308   4.972   2.953
 1955PW      WM 5761   7.562   5.047   2.921
 1956PW       W 5762   2.525   6.939   0.096
 1956PW      WP 5763   2.594   7.024   0.009
 1956PW      WM 5764   2.627   6.854   0.141
 1957PW       W 5765   6.643   3.283   7.300
 1957PW      WP 5766   6.667   3.389   7.211
 1957PW      WM 5767   6.744   3.325   7.388
 1958PW       W 5768   5.495   0.502   1.983
 1958PW      WP 5769   5.519   0.572   1.864
 1958PW      WM 5770   5.361   0.508   2.025
 1959PW       W 5771   0.722   5.982   6.376
 1959PW      WP 5772   0.626   5.993   6.476
 1959PW      WM 5773   0.764   5.936   6.250
 1960PW       W 5774   1.909   4.547   0.089
 1960PW      WP 5775   2.039   4.527   0.138
 1960PW      WM 5776   1.955   4.548  -0.043
 1961PW       W 5777   4.727   2.076   0.968
 1961PW      WP 5778   4.655   1.956   0.979
 1961PW      WM 5779   4.658   2.198   0.965
 1962PW       W 5780   7.324   3.663   1.899
 1962PW      WP 5781   7.305   3.746   1.788
 1962PW      WM 5782   7.304   3.647   2.036
 1963PW       W 5783   2.819   3.191   4.672
 1963PW      WP 5784   2.869   3.286   4.762
 1963PW      WM 5785   2.917   3.093   4.651
 1964PW       W 5786   8.321   6.318   6.379
 1964PW      WP 5787   8.227   6.422   6.375
 1964PW      WM 5788   8.451   6.298   6.332
 1965PW       W 5789   2.472   6.146   3.622
 1965PW      WP 5790   2.433   6.013   3.640
 1965PW      WM 5791   2.490   6.200   3.494
 1966PW       W 5792   0.103   8.259   4.677
 1966PW      WP 5793  -0.013   8.193   4.635
 1966PW      WM 5794   0.107   8.179   4.792
 1967PW       W 5795   4.159   6.311   6.386
 1967PW      WP 5796   4.034   6.372   6.403
 1967PW      WM 5797   4.267   6.251   6.320
 1968PW       W 5798   6.737   1.898   4.648
 1968PW      WP 5799   6.647   1.982   4.715
 1968PW      WM 5800   6.787   1.792   4.725
 1969PW       W 5801   1.252   5.631   3.175
 1969PW      WP 5802   1.221   5.762   3.212
 1969PW      WM 5803   1.138   5.708   3.151
 1970PW       W 5804   0.167   7.089   3.368
 1970PW      WP 5805   0.070   7.187   3.391
 1970PW      WM 5806   0.258   7.180   3.314
 1971PW       W 5807   2.617   6.747   2.658
 1971PW      WP 5808   2.735   6.722   2.730
 1971PW      WM 5809   2.677   6.768   2.533
 1972PW       W 5810   1.644   8.524   0.225
 1972PW      WP 5811   1.667   8.497   0.090
 1972PW      WM 5812   1.574   8.623   0.155
 1973PW       W 5813   6.178   6.351   5.516
 1973PW      WP 5814   6.281   6.261   5.547
 1973PW      WM 5815   6.295   6.410   5.467
 1974PW       W 5816   6.832   1.292   0.423
 1974PW      WP 5817   6.780   1.383   0.515
 1974PW      WM 5818   6.759   1.233   0.526
 1975PW       W 5819   5.939   0.892   0.165
 1975PW      WP 5820   5.812   0.839   0.188
 1975PW      WM 5821   5.954   0.995   0.070
 1976PW       W 5822   2.582   4.020   3.206
 1976PW      WP 5823   2.717   4.045   3.234
 1976PW      WM 5824   2.591   4.034   3.067
 1977PW       W 5825   8.026   0.876   1.511
 1977PW      WP 5826   8.011   0.866   1.372
 1977PW      WM 5827   7.896   0.925   1.532
 1978PW       W 5828   7.672   1.599   7.293
 1978PW      WP 5829   7.778   1.583   7.383
 1978PW      WM 5830   7.644   1.464   7.319
 1979PW       W 5831   4.151   6.329   4.487
 1979PW      WP 5832   4.261   6.252   4.525
 1979PW      WM 5833   4.055   6.404   4.556
 1980PW       W 5834   6.303   5.136   5.001
 1980PW      WP 5835   6.196   5.053   5.038
 1980PW      WM 5836   6.244   5.236   5.079
 1981PW       W 5837   3.354   3.980   7.400
 1981PW      WP 5838   3.385   3.913   7.519
 1981PW      WM 5839   3.248   3.935   7.321
 1982PW       W 5840   4.047   3.655   0.123
 1982PW      WP 5841   4.096   3.567   0.026
 1982PW      WM 5842   4.019   3.764   0.207
 1983PW       W 5843   4.082   0.115   1.498
 1983PW      WP 5844   4.176   0.018   1.461
 1983PW      WM 5845   4.059   0.252   1.479
 1984PW       W 5846   3.927   0.252   1.051
 1984PW      WP 5847   3.821   0.248   0.960
 1984PW      WM 5848   3.840   0.328   0.971
 1985PW       W 5849   5.098   2.618   2.661
 1985PW      WP 5850   5.114   2.481   2.686
 1985PW      WM 5851   5.234   2.627   2.690
 1986PW       W 5852   0.524   1.851   4.518
 1986PW      WP 5853   0.551   1.755   4.615
 1986PW      WM 5854   0.476   1.869   4.387
 1987PW       W 5855   2.361   3.382   7.211
 1987PW      WP 5856   2.434   3.338   7.322
 1987PW      WM 5857   2.431   3.265   7.180
 1988PW       W 5858   8.410   5.816   4.749
 1988PW      WP 5859   8.437   5.768   4.878
 1988PW      WM 5860   8.548   5.808   4.727
 1989PW       W 5861   6.290   6.531   6.894
 1989PW      WP 5862   6.249   6.487   6.767
 1989PW      WM 5863   6.278   6.671   6.885
 1990PW       W 5864   7.883   3.433   8.042
 1990PW      WP 5865   7.905   3.564   8.086
 1990PW      WM 5866   7.783   3.394   7.952
 1991PW       W 5867   2.966   6.253   3.565
 1991PW      WP 5868   2.975   6.336   3.678
 1991PW      WM 5869   2.924   6.164   3.466
 1992PW       W 5870   4.741   6.388   7.814
 1992PW      WP 5871   4.762   6.515   7.759
 1992PW      WM 5872   4.713   6.322   7.934
 1993PW       W 5873   6.032   6.617   5.972
 1993PW      WP 5874   6.063   6.500   6.042
 1993PW      WM 5875   5.961   6.705   6.054
 1994PW       W 5876   5.278   0.073   5.239
 1994PW      WP 5877   5.371   0.150   5.167
 1994PW      WM 5878   5.359  -0.021   5.173
 1995PW       W 5879   2.048   0.534   2.818
 1995PW      WP 5880   1.914   0.527   2.857
 1995PW      WM 5881   2.128   0.441   2.886
 1996PW       W 5882   8.497   3.959   0.612
 1996PW      WP 5883   8.537   4.049   0.711
 1996PW      WM 5884   8.468   3.978   0.476
 1997PW       W 5885   3.227   6.233   2.673
 1997PW      WP 5886   3.126   6.242   2.577
 1997PW      WM 5887   3.264   6.098   2.683
 1998PW       W 5888   6.128   6.437   7.757
 1998PW      WP 5889   6.249   6.395   7.700
 1998PW      WM 5890   6.234   6.444   7.849
 1999PW       W 5891   6.757   1.911   2.979
 1999PW      WP 5892   6.811   1.823   2.885
 1999PW      WM 5893   6.855   1.891   3.077
 2000PW       W 5894   3.554   4.801   4.203
 2000PW      WP 5895   3.547   4.661   4.200
 2000PW      WM 5896   3.483   4.884   4.115
 2001PW       W 5897   1.806   7.496   0.171
 2001PW      WP 5898   1.725   7.606   0.201
 2001PW      WM 5899   1.906   7.447   0.256
 2002PW       W 5900   4.411   1.780   0.193
 2002PW      WP 5901   4.290   1.800   0.260
 2002PW      WM 5902   4.532   1.742   0.253
 2003PW       W 5903   7.829   2.402   0.176
 2003PW      WP 5904   7.764   2.375   0.297
 2003PW      WM 5905   7.951   2.402   0.108
 2004PW       W 5906   3.913   4.346   6.452
 2004PW      WP 5907   3.961   4.236   6.379
 2004PW      WM 5908   3.783   4.396   6.466
 2005PW       W 5909   1.596   2.470   4.749
 2005PW      WP 5910   1.471   2.411   4.724
 2005PW      WM 5911   1.567   2.603   4.784
 2006PW       W 5912   7.520   6.661   6.365
 2006PW      WP 5913   7.385   6.678   6.333
 2006PW      WM 5914   7.547   6.767   6.278
 2007PW       W 5915   1.906   3.681   8.575
 2007PW      WP 5916   1.863   3.550   8.600
 2007PW      WM 5917   1.902   3.816   8.610
 2008PW       W 5918   0.967   2.626   5.202
 2008PW      WP 5919   1.080   2.553   5.242
 2008PW      WM 5920   0.876   2.622   5.308
 2009PW       W 5921   0.245   1.779   2.049
 2009PW      WP 5922   0.235   1.880   1.952
 2009PW      WM 5923   0.219   1.782   2.186
 2010PW       W 5924   7.692   4.019   7.034
 2010PW      WP 5925   7.559   3.980   7.055
 2010PW      WM 5926   7.803   3.934   7.036
 2011PW       W 5927   0.201   5.146   1.529
 2011PW      WP 5928   0.185   5.156   1.668
 2011PW      WM 5929   0.162   5.257   1.454
 2012PW       W 5930   7.172   2.280   0.675
 2012PW      WP 5931   7.136   2.172   0.593
 2012PW      WM 5932   7.252   2.373   0.609
 2013PW       W 5933   0.507   4.357   5.612
 2013PW      WP 5934   0.374   4.354   5.656
 2013PW      WM 5935   0.623   4.393   5.681
 2014PW       W 5936   3.174   0.579   4.182
 2014PW      WP 5937   3.200   0.516   4.305
 2014PW      WM 5938   3.184   0.717   4.197
 2015PW       W 5939   1.130   3.651   1.496
 2015PW      WP 5940   1.169   3.747   1.401
 2015PW      WM 5941   1.117   3.512   1.491
 2016PW       W 5942   3.648   1.486   5.017
 2016PW      WP 5943   3.754   1.415   4.961
 2016PW      WM 5944   3.704   1.613   4.994
 2017PW       W 5945   7.479   2.519   0.465
 2017PW      WP 5946   7.373   2.441   0.512
 2017PW      WM 5947   7.562   2.495   0.355
 2018PW       W 5948   1.857   7.432   7.721
 2018PW      WP 5949   1.762   7.521   7.669
 2018PW      WM 5950   1.979   7.364   7.726
 2019PW       W 5951   2.395   0.364   3.062
 2019PW      WP 5952   2.276   0.400   2.999
 2019PW      WM 5953   2.358   0.487   3.117
 2020PW       W 5954   1.942   6.728   6.149
 2020PW      WP 5955   1.864   6.626   6.203
 2020PW      WM 5956   1.956   6.644   6.038
 2021PW       W 5957   1.672   3.321   6.092
 2021PW      WP 5958   1.805   3.290   6.123
 2021PW      WM 5959   1.624   3.281   5.967
 2022PW       W 5960   2.103   1.829   8.033
 2022PW      WP 5961   2.013   1.857   8.137
 2022PW      WM 5962   2.012   1.859   7.932
 2023PW       W 5963   1.389   4.836   7.223
 2023PW      WP 5964   1.304   4.820   7.113
 2023PW      WM 5965   1.479   4.887   7.318
 2024PW       W 5966   7.572   8.120   2.755
 2024PW      WP 5967   7.607   8.025   2.852
 2024PW      WM 5968   7.434   8.093   2.751
 2025PW       W 5969   3.248   4.366   4.847
 2025PW      WP 5970   3.308   4.306   4.958
 2025PW      WM 5971   3.116   4.356   4.799
 2026PW       W 5972   3.111   0.650   6.943
 2026PW      WP 5973   3.228   0.707   6.995
 2026PW      WM 5974   3.080   0.575   7.057
 2027PW       W 5975   5.599   7.424   7.352
 2027PW      WP 5976   5.496   7.354   7.415
 2027PW      WM 5977   5.713   7.439   7.433
 2028PW       W 5978   7.633   5.493   0.009
 2028PW      WP 5979   7.542   5.452   0.107
 2028PW      WM 5980   7.710   5.610   0.009
 2029PW       W 5981   6.024   1.688   8.122
 2029PW      WP 5982   6.080   1.597   8.213
 2029PW      WM 5983   6.009   1.679   7.983
 2030PW       W 5984   5.648   1.584   0.757
 2030PW      WP 5985   5.528   1.591   0.684
 2030PW      WM 5986   5.671   1.502   0.867
 2031PW       W 5987   6.000   7.876   6.607
 2031PW      WP 5988   6.123   7.812   6.625
 2031PW      WM 5989   6.085   7.785   6.545
 2032PW       W 5990   5.439   3.202   1.957
 2032PW      WP 5991   5.402   3.337   1.948
 2032PW      WM 5992   5.394   3.097   2.037
 2033PW       W 5993   7.665   5.942   4.053
 2033PW      WP 5994   7.789   5.936   3.988
 2033PW      WM 5995   7.547   6.016   4.069
 2034PW       W 5996   1.115   3.459   3.841
 2034PW      WP 5997   1.166   3.332   3.810
 2034PW      WM 5998   1.015   3.515   3.921
 2035PW       W 5999   4.335   1.073   4.058
 2035PW      WP 6000   4.362   1.113   3.926
 2035PW      WM 6001   4.338   1.168   4.161
 2036PW       W 6002   0.399   5.323   5.978
 2036PW      WP 6003   0.387   5.382   5.852
 2036PW      WM 6004   0.439   5.326   6.113
 2037PW       W 6005   3.087   2.074   8.157
 2037PW      WP 6006   3.158   2.107   8.041
 2037PW      WM 6007   3.157   1.988   8.242
 2038PW       W 6008   8.120   2.069   1.585
 2038PW      WP 6009   8.092   2.033   1.452
 2038PW      WM 6010   8.161   2.010   1.705
 2039PW       W 6011   4.168   3.550   1.201
 2039PW      WP 6012   4.189   3.669   1.271
 2039PW      WM 6013   4.294   3.519   1.254
 2040PW       W 6014   2.119   7.867   8.035
 2040PW      WP 6015   2.220   7.962   8.054
 2040PW      WM 6016   2.073   7.979   7.965
 2041PW       W 6017   1.491   7.977   6.546
 2041PW      WP 6018   1.577   7.935   6.445
 2041PW      WM 6019   1.365   7.986   6.485
 2042PW       W 6020   0.013   6.342   6.825
 2042PW      WP 6021  -0.047   6.216   6.817
 2042PW      WM 6022   0.005   6.274   6.947
 2043PW       W 6023   3.368   1.103   3.484
 2043PW      WP 6024   3.332   0.970   3.459
 2043PW      WM 6025   3.392   1.067   3.617
 2044PW       W 6026   1.192   1.654   8.412
 2044PW      WP 6027   1.212   1.583   8.531
 2044PW      WM 6028   1.124   1.587   8.310
 2045PW       W 6029   8.035   2.951   8.327
 2045PW      WP 6030   7.942   3.055   8.334
 2045PW      WM 6031   8.072   2.895   8.450
 2046PW       W 6032   8.134   1.745   2.257
 2046PW      WP 6033   8.096   1.880   2.244
 2046PW      WM 6034   8.106   1.794   2.128
 2047PW       W 6035   6.575   3.699   3.822
 2047PW      WP 6036   6.559   3.743   3.690
 2047PW      WM 6037   6.712   3.675   3.839
 2048PW       W 6038   0.220   0.413   7.483
 2048PW      WP 6039   0.127   0.363   7.575
 2048PW      WM 6040   0.102   0.479   7.447
 2049PW       W 6041   5.673   7.475   3.437
 2049PW      WP 6042   5.723   7.605   3.450
 2049PW      WM 6043   5.666   7.357   3.513
 2050PW       W 6044   5.324   2.499   2.102
 2050PW      WP 6045   5.405   2.613   2.112
 2050PW      WM 6046   5.208   2.498   2.180
 2051PW       W 6047   7.637   0.516   6.448
 2051PW      WP 6048   7.730   0.415   6.473
 2051PW      WM 6049   7.700   0.419   6.369
 2052PW       W 6050   6.286   0.106   2.892
 2052PW      WP 6051   6.284   0.013   2.787
 2052PW      WM 6052   6.393   0.022   2.925
 2053PW       W 6053   3.438   3.716   0.065
 2053PW      WP 6054   3.494   3.610   0.138
 2053PW      WM 6055   3.555   3.712  -0.011
 2054PW       W 6056   8.410   7.665   4.962
 2054PW      WP 6057   8.515   7.758   4.963
 2054PW      WM 6058   8.529   7.663   4.887
 2055PW       W 6059   7.442   3.684   5.993
 2055PW      WP 6060   7.575   3.693   5.948
 2055PW      WM 6061   7.359   3.659   5.884
 2056PW       W 6062   8.419   3.874   5.555
 2056PW      WP 6063   8.383   3.742   5.582
 2056PW      WM 6064   8.318   3.953   5.611
 2057PW       W 6065   2.076   7.282   1.081
 2057PW      WP 6066   2.165   7.222   0.991
 2057PW      WM 6067   1.977   7.381   1.085
 2058PW       W 6068   7.555   7.837   1.882
 2058PW      WP 6069   7.457   7.809   1.786
 2058PW      WM 6070   7.632   7.765   1.790
 2059PW       W 6071   3.830   3.196   4.465
 2059PW      WP 6072   3.958   3.206   4.522
 2059PW      WM 6073   3.787   3.323   4.424
 2060PW       W 6074   1.148   7.515   2.188
 2060PW      WP 6075   1.165   7.383   2.146
 2060PW      WM 6076   1.219   7.527   2.068
 2061PW       W 6077   0.912   7.348   4.824
 2061PW      WP 6078   0.978   7.225   4.827
 2061PW      WM 6079   0.955   7.266   4.929
 2062PW       W 6080   1.501   5.843   2.669
 2062PW      WP 6081   1.545   5.754   2.768
 2062PW      WM 6082   1.368   5.877   2.697
 2063PW       W 6083   2.114   6.082   0.198
 2063PW      WP 6084   2.157   5.984   0.289
 2063PW      WM 6085   2.181   5.997   0.110
 2064PW       W 6086   0.137   4.704   5.503
 2064PW      WP 6087   0.158   4.798   5.401
 2064PW      WM 6088   0.124   4.772   5.625
 2065PW       W 6089   4.812   0.976   8.423
 2065PW      WP 6090   4.933   1.012   8.361
 2065PW      WM 6091   4.757   1.100   8.459
 2066PW       W 6092   1.826   2.852   0.692
 2066PW      WP 6093   1.892   2.836   0.569
 2066PW      WM 6094   1.745   2.964   0.715
 2067PW       W 6095   6.267   0.550   3.233
 2067PW      WP 6096   6.259   0.684   3.272
 2067PW      WM 6097   6.159   0.507   3.156
 2068PW       W 6098   0.003   7.039   5.691
 2068PW      WP 6099  -0.100   6.951   5.727
 2068PW      WM 6100   0.020   7.006   5.826
 2069PW       W 6101   0.335   6.505   7.965
 2069PW      WP 6102   0.364   6.640   7.993
 2069PW      WM 6103   0.347   6.516   7.826
 2070PW       W 6104   2.847   1.225   7.680
 2070PW      WP 6105   2.728   1.160   7.716
 2070PW      WM 6106   2.817   1.114   7.600
 2071PW       W 6107   7.655   3.042   6.113
 2071PW      WP 6108   7.517   3.041   6.091
 2071PW      WM 6109   7.678   3.160   6.185
 2072PW       W 6110   1.401   8.421   3.937
 2072PW      WP 6111   1.315   8.322   3.987
 2072PW      WM 6112   1.522   8.489   3.929
 2073PW       W 6113   6.719   2.210   3.414
 2073PW      WP 6114   6.682   2.322   3.339
 2073PW      WM 6115   6.597   2.141   3.417
 2074PW       W 6116   3.790   1.449   4.535
 2074PW      WP 6117   3.764   1.314   4.564
 2074PW      WM 6118   3.834   1.546   4.445
 2075PW       W 6119   6.121   5.560   0.607
 2075PW      WP 6120   6.148   5.497   0.485
 2075PW      WM 6121   6.056   5.490   0.709
 2076PW       W 6122   7.200   8.236   4.877
 2076PW      WP 6123   7.196   8.327   4.771
 2076PW      WM 6124   7.326   8.230   4.938
 2077PW       W 6125   0.699   6.385   6.744
 2077PW      WP 6126   0.803   6.468   6.788
 2077PW      WM 6127   0.706   6.392   6.604
 2078PW       W 6128   4.170   1.324   4.979
 2078PW      WP 6129   4.223   1.224   4.896
 2078PW      WM 6130   4.079   1.429   4.998
 2079PW       W 6131   3.372   7.726   5.653
 2079PW      WP 6132   3.328   7.663   5.770
 2079PW      WM 6133   3.407   7.708   5.519
 2080PW       W 6134   6.759   2.879   3.978
 2080PW      WP 6135   6.863   2.881   3.884
 2080PW      WM 6136   6.632   2.936   3.963
 2081PW       W 6137   7.806   8.203   1.378
 2081PW      WP 6138   7.910   8.295   1.394
 2081PW      WM 6139   7.781   8.335   1.418
 2082PW       W 6140   3.635   2.809   0.047
 2082PW      WP 6141   3.745   2.762  -0.024
 2082PW      WM 6142   3.530   2.781  -0.041
 2083PW       W 6143   2.596   2.166   3.945
 2083PW      WP 6144   2.493   2.180   3.852
 2083PW      WM 6145   2.734   2.150   3.925
 2084PW       W 6146   1.939   1.582   4.187
 2084PW      WP 6147   1.939   1.499   4.074
 2084PW      WM 6148   2.045   1.525   4.115
 2085PW       W 6149   1.755   4.041   8.191
 2085PW      WP 6150   1.829   3.923   8.196
 2085PW      WM 6151   1.663   4.065   8.294
 2086PW       W 6152   4.593   3.325   7.751
 2086PW      WP 6153   4.627   3.408   7.859
 2086PW      WM 6154   4.455   3.300   7.755
 2087PW       W 6155   5.179   7.790   6.582
 2087PW      WP 6156   5.155   7.709   6.470
 2087PW      WM 6157   5.219   7.758   6.451
 2088PW       W 6158   7.340   4.541   5.724
 2088PW      WP 6159   7.435   4.625   5.785
 2088PW      WM 6160   7.438   4.449   5.686
 2089PW       W 6161   6.771   0.493   5.938
 2089PW      WP 6162   6.731   0.627   5.946
 2089PW      WM 6163   6.664   0.581   5.961
 2090PW       W 6164   5.235   6.413   4.933
 2090PW      WP 6165   5.254   6.372   5.066
 2090PW      WM 6166   5.344   6.326   4.924
 2091PW       W 6167   1.269   1.329   5.660
 2091PW      WP 6168   1.393   1.342   5.724
 2091PW      WM 6169   1.309   1.196   5.677
 2092PW       W 6170   3.020   5.434   3.185
 2092PW      WP 6171   3.051   5.490   3.310
 2092PW      WM 6172   2.951   5.330   3.247
 2093PW       W 6173   8.367   7.023   2.832
 2093PW      WP 6174   8.326   6.911   2.760
 2093PW      WM 6175   8.368   7.152   2.776
 2094PW       W 6176   1.628   2.073   0.458
 2094PW      WP 6177   1.632   2.201   0.402
 2094PW      WM 6178   1.623   2.024   0.326
 2095PW       W 6179   2.860   7.097   2.213
 2095PW      WP 6180   2.867   7.233   2.243
 2095PW      WM 6181   2.731   7.054   2.245
 2096PW       W 6182   1.084   1.566   5.264
 2096PW      WP 6183   1.066   1.652   5.372
 2096PW      WM 6184   0.978   1.598   5.178
 2097PW       W 6185   1.200   2.406   5.905
 2097PW      WP 6186   1.086   2.471   5.954
 2097PW      WM 6187   1.269   2.509   5.970
 2098PW       W 6188   6.967   7.781   6.697
 2098PW      WP 6189   6.863   7.701   6.744
 2098PW      WM 6190   6.902   7.747   6.577
 2099PW       W 6191   5.431   2.758   1.600
 2099PW      WP 6192   5.518   2.851   1.543
 2099PW      WM 6193   5.324   2.674   1.636
 2100PW       W 6194   1.261   4.206   4.488
 2100PW      WP 6195   1.221   4.072   4.484
 2100PW      WM 6196   1.362   4.135   4.421
 2101PW       W 6197   0.656   3.862   8.010
 2101PW      WP 6198   0.636   3.731   7.964
 2101PW      WM 6199   0.544   3.839   8.091
 2102PW       W 6200   4.582   5.747   7.920
 2102PW      WP 6201   4.484   5.670   7.985
 2102PW      WM 6202   4.696   5.806   7.975
 2103PW       W 6203   0.440   7.764   2.913
 2103PW      WP 6204   0.537   7.697   2.989
 2103PW      WM 6205   0.377   7.885   2.880
 2104PW       W 6206   7.098   2.755   1.564
 2104PW      WP 6207   7.225   2.726   1.615
 2104PW      WM 6208   6.990   2.772   1.476
 2105PW       W 6209   7.815   8.175   5.501
 2105PW      WP 6210   7.892   8.072   5.558
 2105PW      WM 6211   7.817   8.060   5.422
 2106PW       W 6212   0.003   7.534   5.786
 2106PW      WP 6213   0.049   7.608   5.895
 2106PW      WM 6214   0.143   7.542   5.776
 2107PW       W 6215   5.772   2.982   1.426
 2107PW      WP 6216   5.867   2.934   1.335
 2107PW      WM 6217   5.646   2.932   1.459
 2108PW       W 6218   1.387   5.711   3.730
 2108PW      WP 6219   1.466   5.645   3.826
 2108PW      WM 6220   1.502   5.789   3.751
 2109PW       W 6221   1.053   0.924   6.389
 2109PW      WP 6222   1.010   0.855   6.503
 2109PW      WM 6223   1.145   1.027   6.364
 2110PW       W 6224   7.960   3.879   6.514
 2110PW      WP 6225   7.886   3.779   6.578
 2110PW      WM 6226   7.912   3.911   6.386
 2111PW       W 6227   7.070   2.340   1.194
 2111PW      WP 6228   7.122   2.247   1.285
 2111PW      WM 6229   7.065   2.277   1.070
 2112PW       W 6230   1.148   2.191   8.514
 2112PW      WP 6231   1.175   2.073   8.446
 2112PW      WM 6232   1.091   2.284   8.426
 2113PW       W 6233   5.185   0.385   4.162
 2113PW      WP 6234   5.318   0.344   4.182
 2113PW      WM 6235   5.087   0.285   4.169
 2114PW       W 6236   8.559   6.588   7.264
 2114PW      WP 6237   8.479   6.588   7.150
 2114PW      WM 6238   8.566   6.457   7.315
 2115PW       W 6239   1.083   7.143   6.203
 2115PW      WP 6240   1.212   7.106   6.241
 2115PW      WM 6241   1.028   7.166   6.329
 2116PW       W 6242   3.877   8.355   3.296
 2116PW      WP 6243   3.969   8.381   3.398
 2116PW      WM 6244   3.790   8.461   3.267
 2117PW       W 6245   7.604   7.465   3.880
 2117PW      WP 6246   7.619   7.372   3.984
 2117PW      WM 6247   7.741   7.476   3.854
 2118PW       W 6248   7.910   2.759   7.899
 2118PW      WP 6249   7.826   2.866   7.863
 2118PW      WM 6250   8.042   2.780   7.858
 2119PW       W 6251   7.550   5.090   7.313
 2119PW      WP 6252   7.666   5.101   7.392
 2119PW      WM 6253   7.485   5.035   7.202
 2120PW       W 6254   3.784   0.109   0.165
 2120PW      WP 6255   3.650   0.106   0.124
 2120PW      WM 6256   3.885   0.189   0.110
 2121PW       W 6257   7.650   6.185   8.233
 2121PW      WP 6258   7.768   6.128   8.281
 2121PW      WM 6259   7.670   6.317   8.277
 2122PW       W 6260   2.229   7.704   4.566
 2122PW      WP 6261   2.268   7.818   4.495
 2122PW      WM 6262   2.160   7.820   4.602
 2123PW       W 6263   4.838   0.541   6.845
 2123PW      WP 6264   4.880   0.408   6.844
 2123PW      WM 6265   4.708   0.566   6.799
 2124PW       W 6266   8.508   3.930   6.714
 2124PW      WP 6267   8.431   3.873   6.817
 2124PW      WM 6268   8.591   3.972   6.610
 2125PW       W 6269   3.092   5.881   3.953
 2125PW      WP 6270   2.992   5.906   4.047
 2125PW      WM 6271   3.048   5.989   3.876
 2126PW       W 6272   1.260   3.996   3.564
 2126PW      WP 6273   1.137   4.006   3.629
 2126PW      WM 6274   1.322   4.064   3.458
 2127PW       W 6275   5.217   2.357   4.700
 2127PW      WP 6276   5.092   2.294   4.702
 2127PW      WM 6277   5.129   2.352   4.809
 2128PW       W 6278   5.215   7.235   4.167
 2128PW      WP 6279   5.158   7.361   4.149
 2128PW      WM 6280   5.332   7.275   4.103
 2129PW       W 6281   5.523   8.274   5.357
 2129PW      WP 6282   5.385   8.285   5.334
 2129PW      WM 6283   5.630   8.322   5.281
 2130PW       W 6284   2.441   8.333   8.522
 2130PW      WP 6285   2.349   8.325   8.627
 2130PW      WM 6286   2.317   8.309   8.462
 2131PW       W 6287   7.209   7.962   8.373
 2131PW      WP 6288   7.285   8.010   8.265
 2131PW      WM 6289   7.146   7.907   8.485
 2132PW       W 6290   1.208   8.053   2.214
 2132PW      WP 6291   1.309   8.023   2.122
 2132PW      WM 6292   1.168   8.118   2.332
 2133PW       W 6293   3.532   5.513   3.916
 2133PW      WP 6294   3.478   5.576   4.029
 2133PW      WM 6295   3.607   5.563   3.810
 2134PW       W 6296   2.668   8.536   3.841
 2134PW      WP 6297   2.727   8.640   3.913
 2134PW      WM 6298   2.589   8.435   3.783
 2135PW       W 6299   2.028   5.131   0.781
 2135PW      WP 6300   1.926   5.224   0.755
 2135PW      WM 6301   1.962   5.008   0.769
 2136PW       W 6302   3.311   7.841   6.987
 2136PW      WP 6303   3.313   7.960   6.913
 2136PW      WM 6304   3.447   7.825   6.959
 2137PW       W 6305   5.550   1.171   8.513
 2137PW      WP 6306   5.434   1.169   8.593
 2137PW      WM 6307   5.674   1.223   8.473
 2138PW       W 6308   4.698   5.347   0.121
 2138PW      WP 6309   4.747   5.468   0.171
 2138PW      WM 6310   4.729   5.308  -0.010
 2139PW       W 6311   0.361   6.975   2.196
 2139PW      WP 6312   0.248   7.036   2.140
 2139PW      WM 6313   0.454   6.880   2.238
 2140PW       W 6314   7.307   1.690   1.581
 2140PW      WP 6315   7.308   1.712   1.720
 2140PW      WM 6316   7.354   1.698   1.450
 2141PW       W 6317   6.758   7.980   2.910
 2141PW      WP 6318   6.749   8.116   2.942
 2141PW      WM 6319   6.796   7.881   3.001
 2142PW       W 6320   0.234   0.243   6.732
 2142PW      WP 6321   0.319   0.282   6.627
 2142PW      WM 6322   0.264   0.108   6.713
 2143PW       W 6323   3.497   4.691   1.140
 2143PW      WP 6324   3.558   4.755   1.032
 2143PW      WM 6325   3.462   4.759   1.023
 2144PW       W 6326   6.344   5.471   7.731
 2144PW      WP 6327   6.430   5.378   7.671
 2144PW      WM 6328   6.244   5.458   7.828
 2145PW       W 6329   6.443   4.231   6.050
 2145PW      WP 6330   6.504   4.285   5.936
 2145PW      WM 6331   6.548   4.154   6.101
 2146PW       W 6332   2.489   7.296   4.242
 2146PW      WP 6333   2.369   7.254   4.299
 2146PW      WM 6334   2.584   7.398   4.227
 2147PW       W 6335   7.922   3.322   2.979
 2147PW      WP 6336   8.046   3.338   2.916
 2147PW      WM 6337   7.899   3.185   2.995
 2148PW       W 6338   2.048   4.323   3.975
 2148PW      WP 6339   2.062   4.357   3.840
 2148PW      WM 6340   1.941   4.400   4.022
 2149PW       W 6341   6.851   0.310   7.655
 2149PW      WP 6342   6.776   0.325   7.538
 2149PW      WM 6343   6.917   0.396   7.743
 2150PW       W 6344   0.300   7.921   0.294
 2150PW      WP 6345   0.261   7.800   0.234
 2150PW      WM 6346   0.236   7.882   0.412
 2151PW       W 6347   6.258   0.485   2.220
 2151PW      WP 6348   6.305   0.499   2.351
 2151PW      WM 6349   6.272   0.621   2.193
 2152PW       W 6350   0.316   2.823   2.305
 2152PW      WP 6351   0.294   2.953   2.257
 2152PW      WM 6352   0.433   2.761   2.349
 2153PW       W 6353   7.210   6.216   3.562
 2153PW      WP 6354   7.307   6.268   3.649
 2153PW      WM 6355   7.082   6.195   3.616
 2154PW       W 6356   3.201   0.932   4.589
 2154PW      WP 6357   3.281   0.996   4.494
 2154PW      WM 6358   3.265   0.953   4.712
 2155PW       W 6359   5.493   3.850   8.520
 2155PW      WP 6360   5.388   3.846   8.612
 2155PW      WM 6361   5.560   3.973   8.521
 2156PW       W 6362   6.179   4.746   1.974
 2156PW      WP 6363   6.260   4.643   2.021
 2156PW      WM 6364   6.122   4.734   2.101
 2157PW       W 6365   0.578   5.490   6.394
 2157PW      WP 6366   0.556   5.390   6.299
 2157PW      WM 6367   0.508   5.480   6.515
 2158PW       W 6368   7.947   2.968   1.674
 2158PW      WP 6369   8.084   2.970   1.702
 2158PW      WM 6370   7.930   2.953   1.812
 2159PW       W 6371   1.897   0.590   6.426
 2159PW      WP 6372   1.986   0.683   6.481
 2159PW      WM 6373   1.923   0.724   6.393
 2160PW       W 6374   5.914   2.667   3.391
 2160PW      WP 6375   5.831   2.642   3.500
 2160PW      WM 6376   5.939   2.665   3.529
 2161PW       W 6377   6.923   7.173   4.678
 2161PW      WP 6378   6.888   7.047   4.628
 2161PW      WM 6379   7.014   7.241   4.596
 2162PW       W 6380   6.096   4.436   7.376
 2162PW      WP 6381   6.077   4.299   7.352
 2162PW      WM 6382   6.036   4.383   7.262
 2163PW       W 6383   7.684   5.412   3.808
 2163PW      WP 6384   7.567   5.337   3.825
 2163PW      WM 6385   7.674   5.550   3.826
 2164PW       W 6386   4.253   3.879   3.353
 2164PW      WP 6387   4.223   3.976   3.449
 2164PW      WM 6388   4.388   3.844   3.344
 2165PW       W 6389   6.310   6.030   1.403
 2165PW      WP 6390   6.272   5.903   1.447
 2165PW      WM 6391   6.284   6.106   1.287
 2166PW       W 6392   5.590   8.374   5.812
 2166PW      WP 6393   5.690   8.452   5.872
 2166PW      WM 6394   5.649   8.248   5.796
 2167PW       W 6395   0.160   5.345   0.651
 2167PW      WP 6396   0.101   5.373   0.527
 2167PW      WM 6397   0.067   5.386   0.747
 2168PW       W 6398   5.807   0.931   3.596
 2168PW      WP 6399   5.668   0.916   3.583
 2168PW      WM 6400   5.877   0.985   3.704
 2169PW       W 6401   6.227   4.685   0.208
 2169PW      WP 6402   6.333   4.695   0.299
 2169PW      WM 6403   6.253   4.548   0.220
 2170PW       W 6404   4.741   5.097   1.956
 2170PW      WP 6405   4.780   5.171   1.844
 2170PW      WM 6406   4.703   4.963   1.942
 2171PW       W 6407   0.339   2.237   6.103
 2171PW      WP 6408   0.339   2.115   6.035
 2171PW      WM 6409   0.296   2.105   6.083
 2172PW       W 6410   6.159   8.069   5.090
 2172PW      WP 6411   6.019   8.060   5.084
 2172PW      WM 6412   6.190   7.940   5.135
 2173PW       W 6413   5.616   5.336   8.470
 2173PW      WP 6414   5.643   5.270   8.350
 2173PW      WM 6415   5.555   5.458   8.437
 2174PW       W 6416   2.662   2.935   5.710
 2174PW      WP 6417   2.700   2.824   5.787
 2174PW      WM 6418   2.723   3.017   5.806
 2175PW       W 6419   7.761   7.030   1.345
 2175PW      WP 6420   7.869   7.021   1.434
 2175PW      WM 6421   7.770   6.918   1.428
 2176PW       W 6422   7.277   5.717   3.787
 2176PW      WP 6423   7.399   5.773   3.827
 2176PW      WM 6424   7.274   5.773   3.658
 2177PW       W 6425   2.236   1.853   1.520
 2177PW      WP 6426   2.251   1.781   1.638
 2177PW      WM 6427   2.367   1.886   1.482
 2178PW       W 6428   6.188   3.988   5.532
 2178PW      WP 6429   6.162   4.084   5.432
 2178PW      WM 6430   6.161   3.871   5.460
 2179PW       W 6431   5.712   3.567   2.118
 2179PW      WP 6432   5.702   3.693   2.178
 2179PW      WM 6433   5.850   3.579   2.096
 2180PW       W 6434   1.108   7.902   5.270
 2180PW      WP 6435   1.062   7.846   5.389
 2180PW      WM 6436   1.147   8.033   5.238
 2181PW       W 6437   6.055   1.401   4.380
 2181PW      WP 6438   5.981   1.511   4.423
 2181PW      WM 6439   6.114   1.352   4.497
 2182PW       W 6440   8.260   0.454   1.226
 2182PW      WP 6441   8.197   0.414   1.345
 2182PW      WM 6442   8.344   0.365   1.158
 2183PW       W 6443   7.859   7.930   2.322
 2183PW      WP 6444   7.961   8.001   2.387
 2183PW      WM 6445   7.898   7.858   2.208
 2184PW       W 6446   5.513   5.767   8.412
 2184PW      WP 6447   5.558   5.646   8.358
 2184PW      WM 6448   5.401   5.850   8.405
 2185PW       W 6449   0.267   7.822   4.469
 2185PW      WP 6450   0.303   7.770   4.593
 2185PW      WM 6451   0.384   7.850   4.541
 2186PW       W 6452   6.832   1.284   7.433
 2186PW      WP 6453   6.774   1.324   7.555
 2186PW      WM 6454   6.757   1.248   7.320
 2187PW       W 6455   6.685   6.889   6.723
 2187PW      WP 6456   6.626   6.997   6.655
 2187PW      WM 6457   6.625   6.764   6.713
 2188PW       W 6458   5.263   3.528   5.740
 2188PW      WP 6459   5.369   3.438   5.745
 2188PW      WM 6460   5.201   3.606   5.641
 2189PW       W 6461   3.677   8.306   7.986
 2189PW      WP 6462   3.684   8.353   8.118
 2189PW      WM 6463   3.703   8.407   7.892
 2190PW       W 6464   6.045   3.312   6.248
 2190PW      WP 6465   6.175   3.316   6.197
 2190PW      WM 6466   5.976   3.334   6.129
 2191PW       W 6467   7.186   5.983   4.233
 2191PW      WP 6468   7.320   5.960   4.265
 2191PW      WM 6469   7.181   6.100   4.156
 2192PW       W 6470   0.498   7.856   4.031
 2192PW      WP 6471   0.584   7.964   4.054
 2192PW      WM 6472   0.392   7.893   3.949
 2193PW       W 6473   3.376   6.288   4.224
 2193PW      WP 6474   3.310   6.286   4.100
 2193PW      WM 6475   3.247   6.341   4.210
 2194PW       W 6476   2.431   5.074   4.180
 2194PW      WP 6477   2.374   5.169   4.265
 2194PW      WM 6478   2.455   5.153   4.067
 2195PW       W 6479   6.707   8.203   4.634
 2195PW      WP 6480   6.672   8.298   4.730
 2195PW      WM 6481   6.794   8.297   4.576
 2196PW       W 6482   5.186   6.858   4.590
 2196PW      WP 6483   5.153   6.785   4.705
 2196PW      WM 6484   5.204   6.940   4.478
 2197PW       W 6485   3.649   5.803   8.211
 2197PW      WP 6486   3.595   5.799   8.340
 2197PW      WM 6487   3.746   5.794   8.111
 2198PW       W 6488   6.040   4.844   4.755
 2198PW      WP 6489   6.066   4.754   4.651
 2198PW      WM 6490   5.947   4.833   4.859
 2199PW       W 6491   4.998   5.929   4.694
 2199PW      WP 6492   4.879   5.944   4.766
 2199PW      WM 6493   4.882   5.939   4.617
 2200PW       W 6494   4.951   3.384   8.575
 2200PW      WP 6495   4.825   3.395   8.635
 2200PW      WM 6496   4.904   3.344   8.449
 2201PW       W 6497   1.634   0.835   8.060
 2201PW      WP 6498   1.495   0.823   8.064
 2201PW      WM 6499   1.608   0.732   7.968
 2202PW       W 6500   3.111   0.340   3.727
 2202PW      WP 6501   3.195   0.232   3.754
 2202PW      WM 6502   3.066   0.221   3.669
 2203PW       W 6503   5.308   8.401   7.237
 2203PW      WP 6504   5.352   8.411   7.370
 2203PW      WM 6505   5.251   8.424   7.112
 2204PW       W 6506   5.874   0.360   5.121
 2204PW      WP 6507   5.947   0.348   5.002
 2204PW      WM 6508   5.820   0.435   5.226
 2205PW       W 6509   4.597   2.628   3.984
 2205PW      WP 6510   4.703   2.618   3.893
 2205PW      WM 6511   4.676   2.621   4.100
 2206PW       W 6512   6.640   0.512   3.570
 2206PW      WP 6513   6.722   0.454   3.668
 2206PW      WM 6514   6.615   0.377   3.546
 2207PW       W 6515   3.611   8.105   2.452
 2207PW      WP 6516   3.668   8.155   2.335
 2207PW      WM 6517   3.496   8.186   2.456
 2208PW       W 6518   2.582   6.473   1.770
 2208PW      WP 6519   2.505   6.554   1.854
 2208PW      WM 6520   2.498   6.550   1.689
 2209PW       W 6521   3.367   7.613   6.540
 2209PW      WP 6522   3.325   7.635   6.672
 2209PW      WM 6523   3.252   7.638   6.464
 2210PW       W 6524   5.255   1.467   4.170
 2210PW      WP 6525   5.296   1.435   4.300
 2210PW      WM 6526   5.300   1.398   4.057
 2211PW       W 6527   1.203   6.397   7.095
 2211PW      WP 6528   1.157   6.269   7.061
 2211PW      WM 6529   1.302   6.310   7.143
 2212PW       W 6530   4.352   3.449   6.678
 2212PW      WP 6531   4.337   3.405   6.810
 2212PW      WM 6532   4.268   3.458   6.567
 2213PW       W 6533   2.333   1.842   2.448
 2213PW      WP 6534   2.205   1.894   2.424
 2213PW      WM 6535   2.306   1.789   2.321
 2214PW       W 6536   1.437   6.310   2.599
 2214PW      WP 6537   1.452   6.179   2.552
 2214PW      WM 6538   1.357   6.344   2.708
 2215PW       W 6539   1.841   4.910   6.869
 2215PW      WP 6540   1.763   4.869   6.760
 2215PW      WM 6541   1.800   5.037   6.911
 2216PW       W 6542   6.160   0.997   1.121
 2216PW      WP 6543   6.127   1.132   1.142
 2216PW      WM 6544   6.254   0.966   1.220
 2217PW       W 6545   5.002   6.764   1.439
 2217PW      WP 6546   5.122   6.807   1.499
 2217PW      WM 6547   5.003   6.627   1.465
 2218PW       W 6548   8.285   4.346   4.925
 2218PW      WP 6549   8.153   4.311   4.957
 2218PW      WM 6550   8.411   4.286   4.912
 2219PW       W 6551   0.051   1.681   5.003
 2219PW      WP 6552   0.137   1.612   4.917
 2219PW      WM 6553   0.016   1.786   5.089
 2220PW       W 6554   7.740   0.930   8.080
 2220PW      WP 6555   7.619   0.975   8.026
 2220PW      WM 6556   7.816   1.036   8.130
 2221PW       W 6557   5.752   2.359   1.351
 2221PW      WP 6558   5.648   2.405   1.269
 2221PW      WM 6559   5.773   2.289   1.470
 2222PW       W 6560   1.399   6.781   4.312
 2222PW      WP 6561   1.526   6.724   4.292
 2222PW      WM 6562   1.310   6.686   4.263
 2223PW       W 6563   5.470   4.735   8.295
 2223PW      WP 6564   5.586   4.695   8.363
 2223PW      WM 6565   5.558   4.843   8.302
 2224PW       W 6566   5.484   0.141   8.140
 2224PW      WP 6567   5.582   0.091   8.227
 2224PW      WM 6568   5.397   0.219   8.217
 2225PW       W 6569   3.310   0.074   8.152
 2225PW      WP 6570   3.243   0.162   8.066
 2225PW      WM 6571   3.309   0.013   8.026
 2226PW       W 6572   2.898   0.904   7.322
 2226PW      WP 6573   2.872   0.779   7.379
 2226PW      WM 6574   2.791   0.946   7.242
 2227PW       W 6575   6.009   2.481   5.838
 2227PW      WP 6576   5.999   2.566   5.727
 2227PW      WM 6577   6.147   2.480   5.863
 2228PW       W 6578   0.010   8.458   8.378
 2228PW      WP 6579   0.063   8.587   8.370
 2228PW      WM 6580   0.099   8.360   8.330
 2229PW       W 6581   3.714   6.011   5.964
 2229PW      WP 6582   3.785   5.891   5.959
 2229PW      WM 6583   3.755   6.101   6.063
 2230PW       W 6584   0.523   3.546   5.084
 2230PW      WP 6585   0.591   3.474   4.985
 2230PW      WM 6586   0.641   3.617   5.066
 2231PW       W 6587   3.835   7.188   7.984
 2231PW      WP 6588   3.715   7.221   7.918
 2231PW      WM 6589   3.740   7.104   8.044
 2232PW       W 6590   0.213   1.334   7.567
 2232PW      WP 6591   0.340   1.389   7.588
 2232PW      WM 6592   0.135   1.262   7.475
 2233PW       W 6593   5.006   1.738   4.981
 2233PW      WP 6594   4.987   1.599   4.969
 2233PW      WM 6595   4.948   1.853   4.926
 2234PW       W 6596   1.062   1.765   7.272
 2234PW      WP 6597   1.200   1.770   7.296
 2234PW      WM 6598   1.024   1.638   7.227
 2235PW       W 6599   2.859   0.483   7.975
 2235PW      WP 6600   2.783   0.560   8.065
 2235PW      WM 6601   2.965   0.485   7.883
 2236PW       W 6602   1.821   4.446   7.075
 2236PW      WP 6603   1.838   4.460   7.214
 2236PW      WM 6604   1.768   4.327   7.023
 2237PW       W 6605   1.465   5.768   7.737
 2237PW      WP 6606   1.443   5.890   7.671
 2237PW      WM 6607   1.340   5.710   7.715
 2238PW       W 6608   1.735   3.771   2.947
 2238PW      WP 6609   1.596   3.787   2.954
 2238PW      WM 6610   1.768   3.659   2.870
 2239PW       W 6611   2.059   3.703   4.319
 2239PW      WP 6612   1.972   3.594   4.334
 2239PW      WM 6613   2.161   3.629   4.258
 2240PW       W 6614   0.687   5.573   6.932
 2240PW      WP 6615   0.697   5.477   6.831
 2240PW      WM 6616   0.694   5.708   6.895
 2241PW       W 6617   6.590   7.968   3.938
 2241PW      WP 6618   6.469   7.919   3.988
 2241PW      WM 6619   6.566   8.047   4.051
 2242PW       W 6620   3.361   7.715   3.371
 2242PW      WP 6621   3.346   7.845   3.321
 2242PW      WM 6622   3.446   7.606   3.347
 2243PW       W 6623   5.598   0.156   4.227
 2243PW      WP 6624   5.666   0.251   4.149
 2243PW      WM 6625   5.513   0.242   4.157
 2244PW       W 6626   2.156   3.238   0.669
 2244PW      WP 6627   2.122   3.161   0.782
 2244PW      WM 6628   2.120   3.364   0.622
 2245PW       W 6629   0.558   4.451   1.750
 2245PW      WP 6630   0.642   4.419   1.857
 2245PW      WM 6631   0.425   4.476   1.783
 2246PW       W 6632   5.704   5.699   4.668
 2246PW      WP 6633   5.791   5.589   4.670
 2246PW      WM 6634   5.730   5.833   4.700
 2247PW       W 6635   4.388   2.115   0.633
 2247PW      WP 6636   4.425   2.248   0.655
 2247PW      WM 6637   4.438   1.997   0.576
 2248PW       W 6638   0.893   2.671   0.767
 2248PW      WP 6639   0.773   2.689   0.697
 2248PW      WM 6640   0.960   2.704   0.885
 2249PW       W 6641   0.050   6.609   0.333
 2249PW      WP 6642   0.110   6.735   0.341
 2249PW      WM 6643   0.119   6.487   0.345
 2250PW       W 6644   3.157   5.754   7.112
 2250PW      WP 6645   3.019   5.767   7.094
 2250PW      WM 6646   3.135   5.667   7.219
 2251PW       W 6647   1.610   6.440   6.196
 2251PW      WP 6648   1.557   6.332   6.267
 2251PW      WM 6649   1.711   6.528   6.236
 2252PW       W 6650   5.468   4.210   1.242
 2252PW      WP 6651   5.471   4.349   1.225
 2252PW      WM 6652   5.608   4.208   1.238
 2253PW       W 6653   6.764   3.783   3.424
 2253PW      WP 6654   6.857   3.803   3.526
 2253PW      WM 6655   6.647   3.750   3.494
 2254PW       W 6656   1.285   0.802   5.944
 2254PW      WP 6657   1.299   0.666   5.915
 2254PW      WM 6658   1.152   0.771   5.973
 2255PW       W 6659   8.172   6.424   0.380
 2255PW      WP 6660   8.058   6.389   0.307
 2255PW      WM 6661   8.096   6.365   0.279
 2256PW       W 6662   8.257   7.885   6.711
 2256PW      WP 6663   8.357   7.974   6.670
 2256PW      WM 6664   8.121   7.877   6.744
 2257PW       W 6665   0.442   0.110   2.407
 2257PW      WP 6666   0.372   0.183   2.503
 2257PW      WM 6667   0.454   0.129   2.268
 2258PW       W 6668   3.700   6.351   6.388
 2258PW      WP 6669   3.696   6.214   6.359
 2258PW      WM 6670   3.738   6.435   6.493
 2259PW       W 6671   0.141   8.019   0.719
 2259PW      WP 6672   0.233   7.999   0.615
 2259PW      WM 6673   0.190   8.150   0.709
 2260PW       W 6674   8.615   6.012   4.124
 2260PW      WP 6675   8.690   5.939   4.217
 2260PW      WM 6676   8.586   5.898   4.050
 2261PW       W 6677   3.426   6.952   4.588
 2261PW      WP 6678   3.421   7.072   4.661
 2261PW      WM 6679   3.498   6.988   4.473
 2262PW       W 6680   3.160   8.327   7.254
 2262PW      WP 6681   3.132   8.448   7.319
 2262PW      WM 6682   3.210   8.235   7.347
 2263PW       W 6683   3.353   7.083   1.112
 2263PW      WP 6684   3.241   7.121   1.037
 2263PW      WM 6685   3.261   7.090   1.218
 2264PW       W 6686   3.339   2.288   6.164
 2264PW      WP 6687   3.449   2.272   6.249
 2264PW      WM 6688   3.275   2.168   6.200
 2265PW       W 6689   0.271   6.331   3.624
 2265PW      WP 6690   0.355   6.409   3.704
 2265PW      WM 6691   0.395   6.287   3.576
 2266PW       W 6692   1.975   0.242   5.646
 2266PW      WP 6693   1.933   0.116   5.603
 2266PW      WM 6694   1.966   0.256   5.785
 2267PW       W 6695   5.107   3.123   7.030
 2267PW      WP 6696   5.181   3.233   7.076
 2267PW      WM 6697   5.112   3.142   6.891
 2268PW       W 6698   8.223   4.325   6.182
 2268PW      WP 6699   8.362   4.324   6.171
 2268PW      WM 6700   8.137   4.415   6.119
 2269PW       W 6701   5.102   1.352   7.103
 2269PW      WP 6702   5.036   1.427   7.005
 2269PW      WM 6703   5.023   1.371   7.217
 2270PW       W 6704   4.761   0.515   8.367
 2270PW      WP 6705   4.856   0.416   8.393
 2270PW      WM 6706   4.792   0.640   8.422
 2271PW       W 6707   8.515   7.603   0.326
 2271PW      WP 6708   8.513   7.715   0.410
 2271PW      WM 6709   8.634   7.577   0.257
 2272PW       W 6710   6.570   6.475   1.392
 2272PW      WP 6711   6.612   6.557   1.497
 2272PW      WM 6712   6.634   6.427   1.277
 2273PW       W 6713   5.146   7.701   2.756
 2273PW      WP 6714   5.055   7.779   2.685
 2273PW      WM 6715   5.186   7.567   2.743
 2274PW       W 6716   0.835   0.553   3.040
 2274PW      WP 6717   0.917   0.439   3.046
 2274PW      WM 6718   0.933   0.576   2.943
 2275PW       W 6719   6.664   5.547   6.411
 2275PW      WP 6720   6.660   5.557   6.551
 2275PW      WM 6721   6.681   5.426   6.343
 2276PW       W 6722   1.018   0.717   4.994
 2276PW      WP 6723   1.101   0.609   5.024
 2276PW      WM 6724   0.962   0.763   4.874
 2277PW       W 6725   1.078   0.846   5.490
 2277PW      WP 6726   1.101   0.908   5.613
 2277PW      WM 6727   1.213   0.824   5.458
 2278PW       W 6728   5.459   6.008   4.967
 2278PW      WP 6729   5.415   6.138   4.998
 2278PW      WM 6730   5.448   6.039   5.103
 2279PW       W 6731   7.907   8.472   2.984
 2279PW      WP 6732   7.822   8.442   3.091
 2279PW      WM 6733   7.924   8.333   2.991
 2280PW       W 6734   6.771   2.932   6.821
 2280PW      WP 6735   6.658   2.851   6.818
 2280PW      WM 6736   6.856   2.875   6.916
 2281PW       W 6737   8.119   7.334   1.683
 2281PW      WP 6738   8.122   7.419   1.794
 2281PW      WM 6739   8.038   7.351   1.570
 2282PW       W 6740   4.316   4.670   4.758
 2282PW      WP 6741   4.426   4.756   4.775
 2282PW      WM 6742   4.288   4.565   4.671
 2283PW       W 6743   6.988   8.067   3.644
 2283PW      WP 6744   6.995   8.206   3.660
 2283PW      WM 6745   7.118   8.019   3.623
 2284PW       W 6746   1.242   6.296   6.593
 2284PW      WP 6747   1.198   6.426   6.568
 2284PW      WM 6748   1.161   6.362   6.687
 2285PW       W 6749   8.437   3.271   4.064
 2285PW      WP 6750   8.354   3.308   4.172
 2285PW      WM 6751   8.457   3.174   3.966
 2286PW       W 6752   1.153   2.924   3.857
 2286PW      WP 6753   1.072   2.931   3.971
 2286PW      WM 6754   1.204   2.907   3.728
 2287PW       W 6755   0.355   8.304   6.117
 2287PW      WP 6756   0.460   8.223   6.072
 2287PW      WM 6757   0.308   8.206   6.205
 2288PW       W 6758   7.740   7.685   2.732
 2288PW      WP 6759   7.792   7.772   2.635
 2288PW      WM 6760   7.850   7.758   2.778
 2289PW       W 6761   3.848   1.733   6.645
 2289PW      WP 6762   3.941   1.793   6.560
 2289PW      WM 6763   3.916   1.692   6.760
 2290PW       W 6764   5.210   7.514   0.010
 2290PW      WP 6765   5.220   7.636   0.078
 2290PW      WM 6766   5.187   7.381   0.046
 2291PW       W 6767   6.659   0.356   5.426
 2291PW      WP 6768   6.776   0.309   5.487
 2291PW      WM 6769   6.559   0.420   5.499
 2292PW       W 6770   5.492   7.418   2.439
 2292PW      WP 6771   5.389   7.496   2.493
 2292PW      WM 6772   5.455   7.315   2.352
 2293PW       W 6773   0.736   0.215   6.871
 2293PW      WP 6774   0.756   0.085   6.823
 2293PW      WM 6775   0.875   0.236   6.870
 2294PW       W 6776   2.826   2.420   3.518
 2294PW      WP 6777   2.781   2.438   3.650
 2294PW      WM 6778   2.831   2.536   3.440
 2295PW       W 6779   4.254   1.446   1.378
 2295PW      WP 6780   4.204   1.535   1.474
 2295PW      WM 6781   4.126   1.392   1.361
 2296PW       W 6782   0.700   7.891   2.179
 2296PW      WP 6783   0.763   7.923   2.300
 2296PW      WM 6784   0.770   7.878   2.299
 2297PW       W 6785   2.368   3.532   3.539
 2297PW      WP 6786   2.332   3.586   3.663
 2297PW      WM 6787   2.363   3.615   3.426
 2298PW       W 6788   2.131   7.551   6.075
 2298PW      WP 6789   2.223   7.450   6.109
 2298PW      WM 6790   2.195   7.652   6.148
 2299PW       W 6791   4.936   0.050   1.970
 2299PW      WP 6792   4.966   0.187   1.969
 2299PW      WM 6793   5.037  -0.017   1.900
 2300PW       W 6794   7.984   5.702   2.356
 2300PW      WP 6795   8.003   5.590   2.439
 2300PW      WM 6796   8.105   5.634   2.340
 2301PW       W 6797   1.508   1.439   4.661
 2301PW      WP 6798   1.639   1.485   4.646
 2301PW      WM 6799   1.421   1.533   4.718
 2302PW       W 6800   7.770   6.498   5.683
 2302PW      WP 6801   7.718   6.383   5.742
 2302PW      WM 6802   7.831   6.624   5.696
 2303PW       W 6803   5.202   3.040   5.779
 2303PW      WP 6804   5.156   2.908   5.786
 2303PW      WM 6805   5.326   3.064   5.719
 2304PW       W 6806   0.744   2.205   8.141
 2304PW      WP 6807   0.624   2.133   8.143
 2304PW      WM 6808   0.858   2.283   8.166
 2305PW       W 6809   1.064   5.132   7.037
 2305PW      WP 6810   0.982   5.138   6.923
 2305PW      WM 6811   1.092   5.072   6.913
 2306PW       W 6812   1.340   7.471   7.823
 2306PW      WP 6813   1.316   7.501   7.958
 2306PW      WM 6814   1.453   7.500   7.745
 2307PW       W 6815   6.336   1.471   1.201
 2307PW      WP 6816   6.468   1.474   1.153
 2307PW      WM 6817   6.295   1.573   1.113
 2308PW       W 6818   1.653   1.132   7.631
 2308PW      WP 6819   1.559   1.200   7.708
 2308PW      WM 6820   1.694   1.007   7.581
 2309PW       W 6821   1.902   5.953   3.977
 2309PW      WP 6822   1.899   6.013   4.104
 2309PW      WM 6823   1.997   5.855   4.008
 2310PW       W 6824   2.261   4.933   3.474
 2310PW      WP 6825   2.289   4.841   3.372
 2310PW      WM 6826   2.349   4.905   3.579
 2311PW       W 6827   0.603   6.731   2.517
 2311PW      WP 6828   0.487   6.785   2.461
 2311PW      WM 6829   0.689   6.829   2.465
 2312PW       W 6830   4.150   3.979   4.810
 2312PW      WP 6831   4.240   3.901   4.883
 2312PW      WM 6832   4.056   3.881   4.774
 2313PW       W 6833   4.091   4.887   4.362
 2313PW      WP 6834   4.226   4.893   4.327
 2313PW      WM 6835   4.078   4.748   4.377
 2314PW       W 6836   5.348   3.589   2.900
 2314PW      WP 6837   5.460   3.670   2.880
 2314PW      WM 6838   5.271   3.521   2.996
 2315PW       W 6839   8.168   6.030   0.806
 2315PW      WP 6840   8.262   5.927   0.822
 2315PW      WM 6841   8.301   6.060   0.776
 2316PW       W 6842   7.279   0.029   4.627
 2316PW      WP 6843   7.412   0.032   4.671
 2316PW      WM 6844   7.238  -0.103   4.606
 2317PW       W 6845   0.405   4.815   4.076
 2317PW      WP 6846   0.334   4.890   3.982
 2317PW      WM 6847   0.387   4.719   3.976
 2318PW       W 6848   0.349   1.670   0.724
 2318PW      WP 6849   0.389   1.662   0.858
 2318PW      WM 6850   0.268   1.766   0.662
 2319PW       W 6851   2.141   3.649   6.890
 2319PW      WP 6852   2.032   3.577   6.940
 2319PW      WM 6853   2.075   3.734   6.801
 2320PW       W 6854   2.985   2.567   8.208
 2320PW      WP 6855   3.081   2.665   8.235
 2320PW      WM 6856   2.975   2.668   8.305
 2321PW       W 6857   3.392   4.146   1.852
 2321PW      WP 6858   3.255   4.170   1.834
 2321PW      WM 6859   3.521   4.113   1.808
 2322PW       W 6860   2.825   4.919   0.124
 2322PW      WP 6861   2.964   4.916   0.110
 2322PW      WM 6862   2.853   4.963  -0.006
 2323PW       W 6863   3.724   5.997   3.990
 2323PW      WP 6864   3.772   5.951   4.113
 2323PW      WM 6865   3.815   5.969   3.889
 2324PW       W 6866   0.348   1.976   0.300
 2324PW      WP 6867   0.309   1.950   0.168
 2324PW      WM 6868   0.429   2.030   0.401
 2325PW       W 6869   1.902   3.230   1.807
 2325PW      WP 6870   1.965   3.355   1.807
 2325PW      WM 6871   1.848   3.156   1.913
 2326PW       W 6872   0.135   1.457   4.147
 2326PW      WP 6873   0.196   1.479   4.271
 2326PW      WM 6874   0.019   1.489   4.219
 2327PW       W 6875   4.816   1.066   4.419
 2327PW      WP 6876   4.854   0.932   4.437
 2327PW      WM 6877   4.800   1.183   4.493
 2328PW       W 6878   4.862   0.575   2.777
 2328PW      WP 6879   4.800   0.559   2.901
 2328PW      WM 6880   4.835   0.711   2.761
 2329PW       W 6881   3.115   3.108   5.510
 2329PW      WP 6882   2.994   3.073   5.449
 2329PW      WM 6883   3.181   3.231   5.498
 2330PW       W 6884   8.417   4.579   7.138
 2330PW      WP 6885   8.393   4.527   7.011
 2330PW      WM 6886   8.515   4.668   7.092
 2331PW       W 6887   4.759   7.732   2.432
 2331PW      WP 6888   4.847   7.704   2.326
 2331PW      WM 6889   4.795   7.858   2.382
 2332PW       W 6890   1.407   7.550   5.524
 2332PW      WP 6891   1.276   7.519   5.561
 2332PW      WM 6892   1.332   7.659   5.570
 2333PW       W 6893   5.595   4.441   3.792
 2333PW      WP 6894   5.657   4.530   3.880
 2333PW      WM 6895   5.506   4.533   3.737
 2334PW       W 6896   5.138   3.756   7.027
 2334PW      WP 6897   5.120   3.880   6.965
 2334PW      WM 6898   5.168   3.619   7.019
 2335PW       W 6899   1.691   6.137   0.507
 2335PW      WP 6900   1.651   6.095   0.635
 2335PW      WM 6901   1.628   6.016   0.475
 2336PW       W 6902   0.570   6.181   8.255
 2336PW      WP 6903   0.682   6.140   8.182
 2336PW      WM 6904   0.473   6.080   8.269
 2337PW       W 6905   6.061   8.579   1.991
 2337PW      WP 6906   6.174   8.592   2.072
 2337PW      WM 6907   5.984   8.462   1.987
 2338PW       W 6908   2.101   0.402   0.930
 2338PW      WP 6909   1.993   0.389   0.842
 2338PW      WM 6910   2.000   0.490   0.970
 2339PW       W 6911   8.352   3.143   2.021
 2339PW      WP 6912   8.438   3.096   2.120
 2339PW      WM 6913   8.402   3.125   1.892
 2340PW       W 6914   5.342   8.292   2.138
 2340PW      WP 6915   5.250   8.288   2.033
 2340PW      WM 6916   5.245   8.204   2.188
 2341PW       W 6917   0.476   0.642   6.934
 2341PW      WP 6918   0.512   0.763   6.995
 2341PW      WM 6919   0.405   0.521   6.924
 2342PW       W 6920   4.506   3.401   5.312
 2342PW      WP 6921   4.552   3.270   5.289
 2342PW      WM 6922   4.421   3.512   5.305
 2343PW       W 6923   5.599   0.107   0.874
 2343PW      WP 6924   5.507   0.013   0.923
 2343PW      WM 6925   5.687   0.018   0.809
 2344PW       W 6926   5.412   2.116   1.699
 2344PW      WP 6927   5.282   2.069   1.721
 2344PW      WM 6928   5.498   2.102   1.589
 2345PW       W 6929   5.329   6.212   8.546
 2345PW      WP 6930   5.359   6.105   8.460
 2345PW      WM 6931   5.204   6.227   8.606
 2346PW       W 6932   7.878   0.011   2.115
 2346PW      WP 6933   7.867   0.136   2.177
 2346PW      WM 6934   7.943   0.005   2.239
 2347PW       W 6935   1.128   7.995   7.330
 2347PW      WP 6936   1.125   8.120   7.267
 2347PW      WM 6937   1.096   8.056   7.209
 2348PW       W 6938   4.959   1.422   5.315
 2348PW      WP 6939   4.866   1.321   5.339
 2348PW      WM 6940   5.015   1.540   5.264
 2349PW       W 6941   0.676   5.604   2.439
 2349PW      WP 6942   0.623   5.709   2.362
 2349PW      WM 6943   0.650   5.469   2.462
 2350PW       W 6944   4.794   7.741   6.937
 2350PW      WP 6945   4.721   7.708   7.052
 2350PW      WM 6946   4.782   7.724   6.799
 2351PW       W 6947   5.292   2.887   4.580
 2351PW      WP 6948   5.225   2.764   4.593
 2351PW      WM 6949   5.252   2.763   4.630
 2352PW       W 6950   1.744   0.513   4.682
 2352PW      WP 6951   1.842   0.492   4.585
 2352PW      WM 6952   1.635   0.526   4.595
 2353PW       W 6953   3.226   5.697   0.864
 2353PW      WP 6954   3.227   5.670   1.001
 2353PW      WM 6955   3.099   5.691   0.805
 2354PW       W 6956   4.811   3.016   0.753
 2354PW      WP 6957   4.795   2.909   0.842
 2354PW      WM 6958   4.852   2.937   0.645
 2355PW       W 6959   4.785   4.318   2.739
 2355PW      WP 6960   4.887   4.275   2.653
 2355PW      WM 6961   4.667   4.250   2.773
 2356PW       W 6962   0.431   2.568   0.953
 2356PW      WP 6963   0.399   2.438   0.911
 2356PW      WM 6964   0.475   2.680   1.024
 2357PW       W 6965   2.703   6.819   7.823
 2357PW      WP 6966   2.826   6.784   7.879
 2357PW      WM 6967   2.634   6.783   7.939
 2358PW       W 6968   5.604   2.896   0.396
 2358PW      WP 6969   5.611   3.024   0.338
 2358PW      WM 6970   5.727   2.830   0.408
 2359PW       W 6971   7.196   2.771   6.726
 2359PW      WP 6972   7.287   2.698   6.803
 2359PW      WM 6973   7.105   2.675   6.773
 2360PW       W 6974   1.260   6.393   3.003
 2360PW      WP 6975   1.316   6.394   2.875
 2360PW      WM 6976   1.121   6.415   2.999
 2361PW       W 6977   4.062   8.570   0.547
 2361PW      WP 6978   3.923   8.567   0.546
 2361PW      WM 6979   4.024   8.435   0.541
 2362PW       W 6980   2.940   2.146   5.377
 2362PW      WP 6981   3.006   2.197   5.264
 2362PW      WM 6982   2.833   2.140   5.467
 2363PW       W 6983   6.104   3.980   7.578
 2363PW      WP 6984   5.969   4.009   7.602
 2363PW      WM 6985   6.049   4.109   7.580
 2364PW       W 6986   0.531   1.516   2.938
 2364PW      WP 6987   0.604   1.409   2.886
 2364PW      WM 6988   0.454   1.399   2.927
 2365PW       W 6989   6.482   0.988   7.560
 2365PW      WP 6990   6.353   0.936   7.554
 2365PW      WM 6991   6.517   1.074   7.455
 2366PW       W 6992   7.066   7.808   4.548
 2366PW      WP 6993   7.189   7.742   4.556
 2366PW      WM 6994   7.109   7.776   4.418
 2367PW       W 6995   4.064   3.784   7.056
 2367PW      WP 6996   3.966   3.693   7.017
 2367PW      WM 6997   3.989   3.817   7.170
 2368PW       W 6998   2.082   2.945   2.913
 2368PW      WP 6999   2.161   2.964   2.798
 2368PW      WM 7000   2.153   2.869   3.006
 2369PW       W 7001   3.523   0.175   5.006
 2369PW      WP 7002   3.577   0.298   5.046
 2369PW      WM 7003   3.401   0.183   5.074
 2370PW       W 7004   7.673   1.164   0.858
 2370PW      WP 7005   7.653   1.220   0.984
 2370PW      WM 7006   7.757   1.063   0.905
 2371PW       W 7007   5.701   3.486   1.589
 2371PW      WP 7008   5.595   3.398   1.568
 2371PW      WM 7009   5.764   3.611   1.586
 2372PW       W 7010   7.743   0.519   2.290
 2372PW      WP 7011   7.881   0.509   2.314
 2372PW      WM 7012   7.719   0.486   2.156
 2373PW       W 7013   6.998   7.704   7.172
 2373PW      WP 7014   7.013   7.829   7.110
 2373PW      WM 7015   7.003   7.569   7.136
 2374PW       W 7016   4.479   8.160   2.468
 2374PW      WP 7017   4.583   8.118   2.551
 2374PW      WM 7018   4.549   8.280   2.454
 2375PW       W 7019   0.088   1.200   8.111
 2375PW      WP 7020   0.087   1.335   8.147
 2375PW      WM 7021   0.016   1.081   8.094
 2376PW       W 7022   4.013   1.061   2.704
 2376PW      WP 7023   4.045   0.925   2.717
 2376PW      WM 7024   4.096   1.089   2.595
 2377PW       W 7025   1.658   4.853   8.482
 2377PW      WP 7026   1.784   4.800   8.453
 2377PW      WM 7027   1.554   4.786   8.415
 2378PW       W 7028   6.542   3.769   7.376
 2378PW      WP 7029   6.634   3.855   7.438
 2378PW      WM 7030   6.567   3.645   7.437
 2379PW       W 7031   8.198   4.760   7.729
 2379PW      WP 7032   8.171   4.685   7.614
 2379PW      WM 7033   8.128   4.749   7.849
 2380PW       W 7034   1.868   6.611   5.244
 2380PW      WP 7035   1.747   6.626   5.312
 2380PW      WM 7036   1.950   6.502   5.274
 2381PW       W 7037   1.216   3.688   7.222
 2381PW      WP 7038   1.272   3.655   7.098
 2381PW      WM 7039   1.122   3.609   7.289
 2382PW       W 7040   0.427   3.140   1.649
 2382PW      WP 7041   0.435   3.127   1.510
 2382PW      WM 7042   0.498   3.082   1.754
 2383PW       W 7043   5.323   3.434   8.265
 2383PW      WP 7044   5.284   3.391   8.393
 2383PW      WM 7045   5.300   3.566   8.308
 2384PW       W 7046   7.193   3.037   5.276
 2384PW      WP 7047   7.171   2.980   5.150
 2384PW      WM 7048   7.261   2.929   5.218
 2385PW       W 7049   8.114   4.742   0.839
 2385PW      WP 7050   8.015   4.798   0.919
 2385PW      WM 7051   8.229   4.815   0.805
 2386PW       W 7052   2.607   8.495   3.115
 2386PW      WP 7053   2.603   8.392   3.210
 2386PW      WM 7054   2.678   8.580   3.200
 2387PW       W 7055   2.753   4.783   4.998
 2387PW      WP 7056   2.661   4.816   4.897
 2387PW      WM 7057   2.847   4.878   5.039
 2388PW       W 7058   3.014   7.975   3.617
 2388PW      WP 7059   3.103   8.069   3.563
 2388PW      WM 7060   3.066   7.853   3.662
 2389PW       W 7061   1.058   1.291   8.215
 2389PW      WP 7062   1.038   1.428   8.229
 2389PW      WM 7063   1.157   1.321   8.121
 2390PW       W 7064   0.216   3.868   1.145
 2390PW      WP 7065   0.329   3.948   1.126
 2390PW      WM 7066   0.080   3.834   1.153
 2391PW       W 7067   8.172   7.057   7.278
 2391PW      WP 7068   8.053   7.032   7.348
 2391PW      WM 7069   8.245   7.150   7.353
 2392PW       W 7070   7.938   3.599   3.998
 2392PW      WP 7071   7.985   3.692   4.091
 2392PW      WM 7072   7.815   3.660   4.024
 2393PW       W 7073   8.068   2.156   5.223
 2393PW      WP 7074   8.121   2.278   5.179
 2393PW      WM 7075   8.181   2.129   5.143
 2394PW       W 7076   7.515   2.714   1.901
 2394PW      WP 7077   7.584   2.816   1.834
 2394PW      WM 7078   7.401   2.742   1.824
 2395PW       W 7079   5.892   0.306   7.851
 2395PW      WP 7080   5.926   0.417   7.772
 2395PW      WM 7081   5.953   0.207   7.929
 2396PW       W 7082   0.813   6.920   5.610
 2396PW      WP 7083   0.904   6.816   5.589
 2396PW      WM 7084   0.689   6.928   5.675
 2397PW       W 7085   1.255   2.847   6.167
 2397PW      WP 7086   1.213   2.973   6.211
 2397PW      WM 7087   1.151   2.782   6.235
 2398PW       W 7088   6.872   2.770   5.858
 2398PW      WP 7089   6.741   2.760   5.907
 2398PW      WM 7090   6.951   2.810   5.966
 2399PW       W 7091   3.142   8.348   3.940
 2399PW      WP 7092   3.028   8.322   4.018
 2399PW      WM 7093   3.196   8.469   3.986
 2400PW       W 7094   4.909   0.481   0.671
 2400PW      WP 7095   4.937   0.549   0.553
 2400PW      WM 7096   4.984   0.430   0.778
 2401PW       W 7097   7.490   8.338   7.661
 2401PW      WP 7098   7.624   8.310   7.631
 2401PW      WM 7099   7.393   8.401   7.583
 2402PW       W 7100   1.565   1.847   6.336
 2402PW      WP 7101   1.588   1.767   6.223
 2402PW      WM 7102   1.444   1.797   6.384
 2403PW       W 7103   3.542   2.681   1.942
 2403PW      WP 7104   3.552   2.788   2.031
 2403PW      WM 7105   3.439   2.608   2.003
 2404PW       W 7106   0.710   3.877   5.676
 2404PW      WP 7107   0.697   3.789   5.784
 2404PW      WM 7108   0.803   3.968   5.728
 2405PW       W 7109   5.403   3.631   1.202
 2405PW      WP 7110   5.478   3.525   1.150
 2405PW      WM 7111   5.382   3.565   1.324
 2406PW       W 7112   1.808   3.403   7.675
 2406PW      WP 7113   1.829   3.306   7.576
 2406PW      WM 7114   1.752   3.354   7.557
 2407PW       W 7115   4.527   5.096   2.471
 2407PW      WP 7116   4.447   5.169   2.382
 2407PW      WM 7117   4.554   5.200   2.560
 2408PW       W 7118   4.699   8.358   3.381
 2408PW      WP 7119   4.820   8.334   3.314
 2408PW      WM 7120   4.612   8.268   3.444
 2409PW       W 7121   2.447   8.368   7.833
 2409PW      WP 7122   2.321   8.376   7.893
 2409PW      WM 7123   2.536   8.378   7.941
 2410PW       W 7124   7.212   1.856   6.101
 2410PW      WP 7125   7.129   1.745   6.120
 2410PW      WM 7126   7.274   1.821   5.980
 2411PW       W 7127   6.439   2.118   2.639
 2411PW      WP 7128   6.344   2.182   2.557
 2411PW      WM 7129   6.354   2.034   2.712
 2412PW       W 7130   8.393   1.628   1.888
 2412PW      WP 7131   8.406   1.559   2.009
 2412PW      WM 7132   8.521   1.570   1.896
 2413PW       W 7133   4.931   6.313   0.892
 2413PW      WP 7134   4.963   6.425   0.969
 2413PW      WM 7135   4.795   6.333   0.921
 2414PW       W 7136   0.643   6.963   3.427
 2414PW      WP 7137   0.584   6.845   3.380
 2414PW      WM 7138   0.779   6.996   3.427
 2415PW       W 7139   7.299   6.654   5.573
 2415PW      WP 7140   7.281   6.542   5.490
 2415PW      WM 7141   7.426   6.594   5.575
 2416PW       W 7142   8.243   7.213   0.119
 2416PW      WP 7143   8.224   7.334   0.051
 2416PW      WM 7144   8.331   7.115   0.165
 2417PW       W 7145   7.364   3.688   7.672
 2417PW      WP 7146   7.249   3.748   7.723
 2417PW      WM 7147   7.227   3.716   7.673
 2418PW       W 7148   0.671   3.184   3.680
 2418PW      WP 7149   0.607   3.107   3.582
 2418PW      WM 7150   0.684   3.271   3.789
 2419PW       W 7151   4.217   0.598   8.283
 2419PW      WP 7152   4.213   0.581   8.422
 2419PW      WM 7153   4.082   0.610   8.317
 2420PW       W 7154   6.708   5.207   7.714
 2420PW      WP 7155   6.685   5.168   7.846
 2420PW      WM 7156   6.617   5.310   7.689
 2421PW       W 7157   5.617   8.398   3.480
 2421PW      WP 7158   5.665   8.471   3.590
 2421PW      WM 7159   5.729   8.336   3.424
 2422PW       W 7160   3.502   5.343   1.799
 2422PW      WP 7161   3.617   5.422   1.784
 2422PW      WM 7162   3.416   5.336   1.688
 2423PW       W 7163   7.513   8.612   5.261
 2423PW      WP 7164   7.409   8.531   5.307
 2423PW      WM 7165   7.535   8.610   5.123
 2424PW       W 7166   4.851   2.669   0.295
 2424PW      WP 7167   4.805   2.773   0.214
 2424PW      WM 7168   4.772   2.569   0.353
 2425PW       W 7169   0.408   5.533   3.491
 2425PW      WP 7170   0.448   5.664   3.523
 2425PW      WM 7171   0.495   5.441   3.432
 2426PW       W 7172   2.998   0.165   4.991
 2426PW      WP 7173   3.025   0.147   5.127
 2426PW      WM 7174   2.916   0.205   4.885
 2427PW       W 7175   2.675   7.914   0.183
 2427PW      WP 7176   2.775   7.971   0.104
 2427PW      WM 7177   2.535   7.925   0.191
 2428PW       W 7178   0.553   2.709   3.908
 2428PW      WP 7179   0.545   2.571   3.884
 2428PW      WM 7180   0.480   2.794   3.991
 2429PW       W 7181   7.627   4.179   5.633
 2429PW      WP 7182   7.576   4.305   5.597
 2429PW      WM 7183   7.589   4.135   5.506
 2430PW       W 7184   6.373   5.871   8.139
 2430PW      WP 7185   6.426   5.959   8.234
 2430PW      WM 7186   6.294   5.963   8.070
 2431PW       W 7187   7.367   2.006   7.317
 2431PW      WP 7188   7.499   1.963   7.339
 2431PW      WM 7189   7.373   2.084   7.433
 2432PW       W 7190   0.333   5.888   8.511
 2432PW      WP 7191   0.434   5.935   8.426
 2432PW      WM 7192   0.197   5.898   8.478
 2433PW       W 7193   6.572   6.543   4.967
 2433PW      WP 7194   6.522   6.454   4.872
 2433PW      WM 7195   6.584   6.631   4.860
 2434PW       W 7196   0.588   0.159   5.851
 2434PW      WP 7197   0.455   0.133   5.814
 2434PW      WM 7198   0.686   0.245   5.800
 2435PW       W 7199   0.129   2.779   1.884
 2435PW      WP 7200   0.182   2.894   1.823
 2435PW      WM 7201   0.134   2.894   1.965
 2436PW       W 7202   5.632   7.436   4.459
 2436PW      WP 7203   5.675   7.368   4.573
 2436PW      WM 7204   5.609   7.571   4.429
 2437PW       W 7205   0.401   6.256   7.121
 2437PW      WP 7206   0.296   6.174   7.080
 2437PW      WM 7207   0.312   6.322   7.206
 2438PW       W 7208   4.908   5.345   5.106
 2438PW      WP 7209   5.021   5.264   5.101
 2438PW      WM 7210   4.822   5.441   5.051
 2439PW       W 7211   5.698   5.224   6.135
 2439PW      WP 7212   5.701   5.332   6.224
 2439PW      WM 7213   5.729   5.090   6.161
 2440PW       W 7214   8.382   0.026   4.783
 2440PW      WP 7215   8.271   0.084   4.720
 2440PW      WM 7216   8.456   0.017   4.665
 2441PW       W 7217   5.672   2.178   3.241
 2441PW      WP 7218   5.698   2.301   3.178
 2441PW      WM 7219   5.564   2.095   3.211
 2442PW       W 7220   5.570   5.217   5.669
 2442PW      WP 7221   5.540   5.252   5.537
 2442PW      WM 7222   5.464   5.133   5.707
 2443PW       W 7223   5.317   4.221   5.367
 2443PW      WP 7224   5.252   4.153   5.470
 2443PW      WM 7225   5.278   4.310   5.266
 2444PW       W 7226   3.598   3.029   7.048
 2444PW      WP 7227   3.501   3.099   6.974
 2444PW      WM 7228   3.737   3.040   7.064
 2445PW       W 7229   1.123   6.167   6.069
 2445PW      WP 7230   1.099   6.270   6.160
 2445PW      WM 7231   1.212   6.229   6.159
 2446PW       W 7232   1.803   2.067   2.139
 2446PW      WP 7233   1.853   2.025   2.263
 2446PW      WM 7234   1.712   2.155   2.198
 2447PW       W 7235   4.467   6.477   8.295
 2447PW      WP 7236   4.407   6.372   8.224
 2447PW      WM 7237   4.492   6.435   8.427
 2448PW       W 7238   4.416   2.999   7.345
 2448PW      WP 7239   4.321   3.100   7.325
 2448PW      WM 7240   4.483   2.896   7.412
 2449PW       W 7241   3.161   3.539   2.928
 2449PW      WP 7242   3.234   3.566   2.812
 2449PW      WM 7243   3.269   3.458   2.965
 2450PW       W 7244   2.959   0.948   8.236
 2450PW      WP 7245   3.016   0.952   8.364
 2450PW      WM 7246   3.069   0.993   8.162
 2451PW       W 7247   3.350   2.576   3.255
 2451PW      WP 7248   3.478   2.537   3.296
 2451PW      WM 7249   3.320   2.620   3.385
 2452PW       W 7250   2.135   3.660   1.600
 2452PW      WP 7251   2.198   3.722   1.491
 2452PW      WM 7252   2.006   3.622   1.559
 2453PW       W 7253   3.563   3.293   5.201
 2453PW      WP 7254   3.702   3.292   5.223
 2453PW      WM 7255   3.460   3.385   5.176
 2454PW       W 7256   7.295   0.205   4.107
 2454PW      WP 7257   7.382   0.109   4.162
 2454PW      WM 7258   7.205   0.131   4.030
 2455PW       W 7259   3.611   2.749   4.621
 2455PW      WP 7260   3.731   2.685   4.588
 2455PW      WM 7261   3.638   2.704   4.751
 2456PW       W 7262   0.549   0.886   3.349
 2456PW      WP 7263   0.668   0.824   3.391
 2456PW      WM 7264   0.539   0.993   3.259
 2457PW       W 7265   7.870   6.088   7.573
 2457PW      WP 7266   7.762   6.045   7.494
 2457PW      WM 7267   7.820   6.052   7.447
 2458PW       W 7268   0.104   3.488   5.337
 2458PW      WP 7269   0.241   3.461   5.328
 2458PW      WM 7270   0.081   3.403   5.446
 2459PW       W 7271   1.113   5.306   5.342
 2459PW      WP 7272   1.137   5.442   5.322
 2459PW      WM 7273   1.120   5.425   5.415
 2460PW       W 7274   6.488   5.533   4.369
 2460PW      WP 7275   6.502   5.457   4.252
 2460PW      WM 7276   6.394   5.476   4.456
 2461PW       W 7277   8.044   2.453   7.457
 2461PW      WP 7278   8.101   2.541   7.364
 2461PW      WM 7279   7.932   2.380   7.413
 2462PW       W 7280   8.559   7.030   1.952
 2462PW      WP 7281   8.545   7.006   1.815
 2462PW      WM 7282   8.681   7.015   2.018
 2463PW       W 7283   0.794   6.447   6.322
 2463PW      WP 7284   0.720   6.458   6.440
 2463PW      WM 7285   0.924   6.435   6.273
 2464PW       W 7286   7.704   1.817   5.285
 2464PW      WP 7287   7.593   1.826   5.201
 2464PW      WM 7288   7.783   1.701   5.290
 2465PW       W 7289   6.345   3.205   6.726
 2465PW      WP 7290   6.244   3.302   6.721
 2465PW      WM 7291   6.321   3.067   6.729
 2466PW       W 7292   0.529   1.746   6.077
 2466PW      WP 7293   0.429   1.794   6.162
 2466PW      WM 7294   0.401   1.704   6.040
 2467PW       W 7295   4.516   2.107   6.709
 2467PW      WP 7296   4.649   2.114   6.666
 2467PW      WM 7297   4.602   2.196   6.774
 2468PW       W 7298   2.972   4.888   4.091
 2468PW      WP 7299   3.042   4.811   3.997
 2468PW      WM 7300   2.904   4.838   4.203
 2469PW       W 7301   5.307   1.382   0.308
 2469PW      WP 7302   5.285   1.518   0.334
 2469PW      WM 7303   5.347   1.296   0.412
 2470PW       W 7304   7.193   4.192   0.406
 2470PW      WP 7305   7.095   4.224   0.501
 2470PW      WM 7306   7.112   4.143   0.303
 2471PW       W 7307   1.716   8.381   1.110
 2471PW      WP 7308   1.684   8.327   1.235
 2471PW      WM 7309   1.822   8.295   1.141
 2472PW       W 7310   8.513   5.097   6.014
 2472PW      WP 7311   8.405   5.009   5.996
 2472PW      WM 7312   8.536   5.204   5.927
 2473PW       W 7313   1.845   2.434   0.197
 2473PW      WP 7314   1.815   2.455   0.062
 2473PW      WM 7315   1.810   2.303   0.232
 2474PW       W 7316   1.534   4.846   5.367
 2474PW      WP 7317   1.602   4.724   5.366
 2474PW      WM 7318   1.671   4.818   5.382
 2475PW       W 7319   6.068   1.977   7.444
 2475PW      WP 7320   6.207   1.973   7.428
 2475PW      WM 7321   5.962   2.047   7.503
 2476PW       W 7322   4.151   5.840   5.330
 2476PW      WP 7323   4.233   5.954   5.329
 2476PW      WM 7324   4.053   5.740   5.322
 2477PW       W 7325   3.430   6.265   2.220
 2477PW      WP 7326   3.502   6.374   2.270
 2477PW      WM 7327   3.516   6.337   2.136
 2478PW       W 7328   4.144   3.691   7.860
 2478PW      WP 7329   4.014   3.743   7.848
 2478PW      WM 7330   4.206   3.718   7.738
 2479PW       W 7331   8.033   6.250   2.216
 2479PW      WP 7332   7.953   6.185   2.310
 2479PW      WM 7333   7.917   6.316   2.174
 2480PW       W 7334   4.231   7.293   3.581
 2480PW      WP 7335   4.222   7.426   3.623
 2480PW      WM 7336   4.143   7.280   3.473
 2481PW       W 7337   5.333   5.141   7.624
 2481PW      WP 7338   5.415   5.060   7.545
 2481PW      WM 7339   5.225   5.179   7.544
 2482PW       W 7340   3.182   5.780   8.407
 2482PW      WP 7341   3.068   5.816   8.335
 2482PW      WM 7342   3.264   5.677   8.455
 2483PW       W 7343   2.415   1.716   4.727
 2483PW      WP 7344   2.478   1.820   4.796
 2483PW      WM 7345   2.464   1.670   4.604
 2484PW       W 7346   7.282   6.851   7.679
 2484PW      WP 7347   7.320   6.739   7.753
 2484PW      WM 7348   7.400   6.874   7.608
 2485PW       W 7349   3.235   0.601   2.268
 2485PW      WP 7350   3.148   0.710   2.280
 2485PW      WM 7351   3.192   0.476   2.314
 2486PW       W 7352   0.810   8.410   7.140
 2486PW      WP 7353   0.935   8.450   7.093
 2486PW      WM 7354   0.715   8.370   7.045
 2487PW       W 7355   0.457   1.817   4.023
 2487PW      WP 7356   0.468   1.891   4.141
 2487PW      WM 7357   0.348   1.804   3.936
 2488PW       W 7358   0.587   3.386   8.471
 2488PW      WP 7359   0.633   3.466   8.577
 2488PW      WM 7360   0.633   3.427   8.345
 2489PW       W 7361   2.360   2.319   0.099
 2489PW      WP 7362   2.417   2.341  -0.027
 2489PW      WM 7363   2.454   2.247   0.173
 2490PW       W 7364   5.131   8.296   3.255
 2490PW      WP 7365   5.207   8.178   3.261
 2490PW      WM 7366   4.996   8.267   3.229
 2491PW       W 7367   7.202   5.666   5.568
 2491PW      WP 7368   7.318   5.605   5.616
 2491PW      WM 7369   7.073   5.629   5.608
 2492PW       W 7370   5.975   2.412   6.424
 2492PW      WP 7371   6.071   2.332   6.487
 2492PW      WM 7372   5.872   2.499   6.463
 2493PW       W 7373   7.124   8.316   0.664
 2493PW      WP 7374   7.032   8.404   0.605
 2493PW      WM 7375   7.238   8.395   0.642
 2494PW       W 7376   1.877   1.182   2.018
 2494PW      WP 7377   1.761   1.114   1.981
 2494PW      WM 7378   1.904   1.202   2.154
 2495PW       W 7379   8.194   6.764   4.405
 2495PW      WP 7380   8.139   6.892   4.389
 2495PW      WM 7381   8.147   6.770   4.536
 2496PW       W 7382   5.088   7.426   3.206
 2496PW      WP 7383   4.994   7.339   3.151
 2496PW      WM 7384   5.113   7.416   3.344
 2497PW       W 7385   6.212   2.295   0.888
 2497PW      WP 7386   6.267   2.283   0.760
 2497PW      WM 7387   6.345   2.330   0.913
 2498PW       W 7388   4.057   2.665   3.372
 2498PW      WP 7389   3.972   2.655   3.483
 2498PW      WM 7390   4.112   2.778   3.434
 2499PW       W 7391   6.942   0.031   0.369
 2499PW      WP 7392   7.052   0.070   0.291
 2499PW      WM 7393   6.902   0.069   0.498
 2500PW       W 7394   7.267   1.814   4.173
 2500PW      WP 7395   7.311   1.840   4.043
 2500PW      WM 7396   7.223   1.887   4.284
 2501PW       W 7397   7.500   3.099   1.525
 2501PW      WP 7398   7.374   3.126   1.581
 2501PW      WM 7399   7.525   3.087   1.663
 2502PW       W 7400   8.276   3.035   6.927
 2502PW      WP 7401   8.355   3.118   7.007
 2502PW      WM 7402   8.224   3.004   6.801
 2503PW       W 7403   7.689   0.967   2.076
 2503PW      WP 7404   7.801   1.044   2.046
 2503PW      WM 7405   7.700   0.894   2.195
 2504PW       W 7406   0.565   4.594   6.342
 2504PW      WP 7407   0.593   4.564   6.208
 2504PW      WM 7408   0.577   4.480   6.423
 2505PW       W 7409   3.348   0.056   5.882
 2505PW      WP 7410   3.343   0.126   6.004
 2505PW      WM 7411   3.387   0.113   5.760
 2506PW       W 7412   1.159   5.714   1.453
 2506PW      WP 7413   1.155   5.853   1.437
 2506PW      WM 7414   1.248   5.608   1.475
 2507PW       W 7415   8.436   4.442   0.618
 2507PW      WP 7416   8.553   4.518   0.603
 2507PW      WM 7417   8.493   4.364   0.719
 2508PW       W 7418   1.212   0.095   8.599
 2508PW      WP 7419   1.317   0.145   8.521
 2508PW      WM 7420   1.223   0.233   8.582
 2509PW       W 7421   4.474   4.831   6.341
 2509PW      WP 7422   4.343   4.785   6.359
 2509PW      WM 7423   4.605   4.784   6.357
 2510PW       W 7424   0.842   3.391   1.121
 2510PW      WP 7425   0.947   3.391   1.027
 2510PW      WM 7426   0.721   3.428   1.061
 2511PW       W 7427   0.998   3.444   4.327
 2511PW      WP 7428   1.038   3.459   4.194
 2511PW      WM 7429   1.135   3.449   4.299
 2512PW       W 7430   0.628   1.315   4.310
 2512PW      WP 7431   0.620   1.283   4.446
 2512PW      WM 7432   0.596   1.331   4.175
 2513PW       W 7433   4.310   7.586   5.604
 2513PW      WP 7434   4.426   7.633   5.665
 2513PW      WM 7435   4.288   7.696   5.520
 2514PW       W 7436   7.985   0.873   4.053
 2514PW      WP 7437   7.848   0.892   4.033
 2514PW      WM 7438   7.892   0.769   4.054
 2515PW       W 7439   3.370   1.966   7.000
 2515PW      WP 7440   3.491   2.031   7.029
 2515PW      WM 7441   3.474   1.889   6.948
 2516PW       W 7442   3.911   3.871   6.601
 2516PW      WP 7443   3.987   3.851   6.485
 2516PW      WM 7444   3.939   3.850   6.737
 2517PW       W 7445   6.681   4.718   0.417
 2517PW      WP 7446   6.811   4.754   0.452
 2517PW      WM 7447   6.547   4.725   0.377
 2518PW       W 7448   7.841   0.292   5.603
 2518PW      WP 7449   7.856   0.367   5.720
 2518PW      WM 7450   7.941   0.240   5.520
 2519PW       W 7451   2.306   8.274   4.628
 2519PW      WP 7452   2.195   8.274   4.543
 2519PW      WM 7453   2.318   8.142   4.673
 2520PW       W 7454   1.527   0.009   3.437
 2520PW      WP 7455   1.506   0.030   3.574
 2520PW      WM 7456   1.609   0.071   3.343
 2521PW       W 7457   8.030   6.173   1.271
 2521PW      WP 7458   8.060   6.309   1.290
 2521PW      WM 7459   7.948   6.071   1.222
 2522PW       W 7460   3.820   6.259   1.405
 2522PW      WP 7461   3.753   6.236   1.284
 2522PW      WM 7462   3.784   6.124   1.403
 2523PW       W 7463   8.420   4.653   5.869
 2523PW      WP 7464   8.389   4.680   5.735
 2523PW      WM 7465   8.448   4.516   5.873
 2524PW       W 7466   3.176   3.366   3.400
 2524PW      WP 7467   3.074   3.429   3.328
 2524PW      WM 7468   3.254   3.411   3.508
 2525PW       W 7469   3.634   1.062   4.769
 2525PW      WP 7470   3.768   1.022   4.771
 2525PW      WM 7471   3.657   1.185   4.707
 2526PW       W 7472   0.606   1.367   5.687
 2526PW      WP 7473   0.623   1.506   5.677
 2526PW      WM 7474   0.501   1.382   5.595
 2527PW       W 7475   4.323   8.400   1.924
 2527PW      WP 7476   4.351   8.344   2.050
 2527PW      WM 7477   4.194   8.454   1.929
 2528PW       W 7478   7.100   6.177   5.663
 2528PW      WP 7479   7.072   6.059   5.734
 2528PW      WM 7480   7.195   6.249   5.736
 2529PW       W 7481   7.136   4.752   0.249
 2529PW      WP 7482   7.167   4.679   0.133
 2529PW      WM 7483   7.249   4.831   0.275
 2530PW       W 7484   7.956   2.800   5.746
 2530PW      WP 7485   7.883   2.743   5.641
 2530PW      WM 7486   7.929   2.745   5.872
 2531PW       W 7487   3.336   7.553   2.359
 2531PW      WP 7488   3.460   7.613   2.337
 2531PW      WM 7489   3.321   7.436   2.282
 2532PW       W 7490   2.886   3.863   5.119
 2532PW      WP 7491   2.954   3.751   5.068
 2532PW      WM 7492   2.822   3.803   5.228
 2533PW       W 7493   7.378   4.571   3.651
 2533PW      WP 7494   7.260   4.616   3.711
 2533PW      WM 7495   7.484   4.531   3.734
 2534PW       W 7496   8.261   2.314   3.551
 2534PW      WP 7497   8.169   2.297   3.447
 2534PW      WM 7498   8.388   2.310   3.609
 2535PW       W 7499   5.512   2.355   4.195
 2535PW      WP 7500   5.503   2.345   4.335
 2535PW      WM 7501   5.587   2.470   4.171
 2536PW       W 7502   2.774   0.136   0.713
 2536PW      WP 7503   2.721   0.072   0.601
 2536PW      WM 7504   2.880   0.046   0.698
 2537PW       W 7505   4.120   4.499   1.734
 2537PW      WP 7506   4.156   4.634   1.746
 2537PW      WM 7507   4.224   4.435   1.801
 2538PW       W 7508   6.440   2.483   5.997
 2538PW      WP 7509   6.319   2.447   5.935
 2538PW      WM 7510   6.552   2.528   6.067
 2539PW       W 7511   2.358   5.543   0.746
 2539PW      WP 7512   2.414   5.471   0.640
 2539PW      WM 7513   2.302   5.476   0.856
 2540PW       W 7514   7.292   2.497   4.641
 2540PW      WP 7515   7.188   2.466   4.730
 2540PW      WM 7516   7.366   2.455   4.530
 2541PW       W 7517   4.449   0.793   0.924
 2541PW      WP 7518   4.372   0.718   0.834
 2541PW      WM 7519   4.565   0.866   0.897
 2542PW       W 7520   7.963   7.005   3.961
 2542PW      WP 7521   7.917   7.042   4.088
 2542PW      WM 7522   8.089   6.966   3.912
 2543PW       W 7523   0.352   6.935   3.824
 2543PW      WP 7524   0.345   6.835   3.922
 2543PW      WM 7525   0.390   7.033   3.916
 2544PW       W 7526   1.922   1.007   4.912
 2544PW      WP 7527   1.971   0.937   5.023
 2544PW      WM 7528   2.021   1.038   4.818
 2545PW       W 7529   8.056   2.149   2.567
 2545PW      WP 7530   8.120   2.211   2.675
 2545PW      WM 7531   8.067   2.013   2.598
 2546PW       W 7532   0.326   2.394   6.615
 2546PW      WP 7533   0.254   2.290   6.674
 2546PW      WM 7534   0.238   2.465   6.532
 2547PW       W 7535   3.401   8.027   7.517
 2547PW      WP 7536   3.353   8.158   7.521
 2547PW      WM 7537   3.507   8.036   7.607
 2548PW       W 7538   8.283   3.348   3.372
 2548PW      WP 7539   8.422   3.346   3.357
 2548PW      WM 7540   8.260   3.471   3.435
 2549PW       W 7541   2.351   0.835   5.093
 2549PW      WP 7542   2.335   0.791   4.961
 2549PW      WM 7543   2.242   0.747   5.080
 2550PW       W 7544   0.302   8.200   8.101
 2550PW      WP 7545   0.251   8.300   8.185
 2550PW      WM 7546   0.343   8.070   8.131
 2551PW       W 7547   7.561   7.674   0.055
 2551PW      WP 7548   7.637   7.627  -0.053
 2551PW      WM 7549   7.502   7.785   0.117
 2552PW       W 7550   8.600   7.832   8.018
 2552PW      WP 7551   8.714   7.899   8.063
 2552PW      WM 7552   8.691   7.783   7.924
 2553PW       W 7553   1.062   5.571   7.926
 2553PW      WP 7554   1.171   5.550   7.841
 2553PW      WM 7555   0.935   5.585   7.870
 2554PW       W 7556   2.019   4.037   3.277
 2554PW      WP 7557   2.063   3.950   3.377
 2554PW      WM 7558   1.956   3.925   3.221
 2555PW       W 7559   2.784   8.348   4.973
 2555PW      WP 7560   2.798   8.214   5.012
 2555PW      WM 7561   2.777   8.434   4.863
 2556PW       W 7562   5.278   5.022   5.131
 2556PW      WP 7563   5.318   4.895   5.172
 2556PW      WM 7564   5.204   5.138   5.105
 2557PW       W 7565   3.207   1.435   5.446
 2557PW      WP 7566   3.310   1.414   5.539
 2557PW      WM 7567   3.197   1.347   5.338
 2558PW       W 7568   7.663   5.397   2.634
 2558PW      WP 7569   7.713   5.374   2.505
 2558PW      WM 7570   7.658   5.530   2.675
 2559PW       W 7571   2.327   2.264   7.874
 2559PW      WP 7572   2.241   2.346   7.801
 2559PW      WM 7573   2.362   2.232   8.006
 2560PW       W 7574   7.178   3.846   1.471
 2560PW      WP 7575   7.102   3.843   1.353
 2560PW      WM 7576   7.176   3.886   1.605
 2561PW       W 7577   7.041   1.864   0.443
 2561PW      WP 7578   6.970   1.756   0.388
 2561PW      WM 7579   7.110   1.919   0.552
 2562PW       W 7580   7.701   8.562   6.428
 2562PW      WP 7581   7.598   8.486   6.485
 2562PW      WM 7582   7.630   8.649   6.343
 2563PW       W 7583   6.724   7.567   1.428
 2563PW      WP 7584   6.593   7.592   1.472
 2563PW      WM 7585   6.823   7.590   1.525
 2564PW       W 7586   3.719   4.914   5.965
 2564PW      WP 7587   3.848   4.860   5.969
 2564PW      WM 7588   3.581   4.905   5.986
 2565PW       W 7589   0.140   6.595   4.854
 2565PW      WP 7590   0.185   6.662   4.739
 2565PW      WM 7591   0.268   6.617   4.904
 2566PW       W 7592   0.382   2.926   0.013
 2566PW      WP 7593   0.251   2.967  -0.014
 2566PW      WM 7594   0.407   2.990   0.135
 2567PW       W 7595   0.291   6.746   8.448
 2567PW      WP 7596   0.333   6.678   8.562
 2567PW      WM 7597   0.213   6.707   8.558
 2568PW       W 7598   5.262   2.859   8.565
 2568PW      WP 7599   5.344   2.751   8.600
 2568PW      WM 7600   5.316   2.898   8.443
 2569PW       W 7601   3.699   5.450   1.312
 2569PW      WP 7602   3.837   5.440   1.287
 2569PW      WM 7603   3.615   5.351   1.364
 2570PW       W 7604   0.998   5.174   2.219
 2570PW      WP 7605   1.080   5.074   2.165
 2570PW      WM 7606   1.047   5.226   2.098
 2571PW       W 7607   2.831   4.309   5.225
 2571PW      WP 7608   2.711   4.315   5.297
 2571PW      WM 7609   2.958   4.268   5.182
 2572PW       W 7610   3.405   5.048   7.719
 2572PW      WP 7611   3.492   5.067   7.611
 2572PW      WM 7612   3.266   5.045   7.708
 2573PW       W 7613   4.875   6.793   7.636
 2573PW      WP 7614   4.921   6.762   7.507
 2573PW      WM 7615   4.846   6.658   7.660
 2574PW       W 7616   3.131   7.206   2.739
 2574PW      WP 7617   3.088   7.155   2.862
 2574PW      WM 7618   3.200   7.087   2.715
 2575PW       W 7619   8.079   0.736   6.398
 2575PW      WP 7620   8.053   0.601   6.424
 2575PW      WM 7621   8.012   0.751   6.520
 2576PW       W 7622   7.867   0.763   2.926
 2576PW      WP 7623   7.966   0.735   3.021
 2576PW      WM 7624   7.761   0.690   2.870
 2577PW       W 7625   2.804   2.282   7.841
 2577PW      WP 7626   2.710   2.377   7.799
 2577PW      WM 7627   2.811   2.255   7.978
 2578PW       W 7628   1.432   1.119   5.166
 2578PW      WP 7629   1.391   0.992   5.122
 2578PW      WM 7630   1.518   1.083   5.271
 2579PW       W 7631   4.733   4.429   1.218
 2579PW      WP 7632   4.753   4.567   1.211
 2579PW      WM 7633   4.684   4.399   1.090
 2580PW       W 7634   2.410   4.679   3.959
 2580PW      WP 7635   2.295   4.759   3.949
 2580PW      WM 7636   2.412   4.684   4.099
 2581PW       W 7637   0.834   4.876   0.983
 2581PW      WP 7638   0.909   4.910   0.870
 2581PW      WM 7639   0.798   4.741   0.971
 2582PW       W 7640   3.788   4.714   2.455
 2582PW      WP 7641   3.901   4.646   2.503
 2582PW      WM 7642   3.776   4.578   2.489
 2583PW       W 7643   8.521   7.949   8.548
 2583PW      WP 7644   8.396   7.905   8.505
 2583PW      WM 7645   8.640   7.907   8.487
 2584PW       W 7646   6.065   5.347   4.575
 2584PW      WP 7647   6.071   5.369   4.437
 2584PW      WM 7648   5.944   5.300   4.628
 2585PW       W 7649   3.523   3.391   3.682
 2585PW      WP 7650   3.435   3.364   3.576
 2585PW      WM 7651   3.533   3.253   3.703
 2586PW       W 7652   0.277   1.490   6.568
 2586PW      WP 7653   0.357   1.603   6.550
 2586PW      WM 7654   0.198   1.375   6.561
 2587PW       W 7655   7.001   3.796   4.182
 2587PW      WP 7656   7.056   3.711   4.279
 2587PW      WM 7657   6.887   3.871   4.213
 2588PW       W 7658   3.186   1.216   5.020
 2588PW      WP 7659   3.248   1.191   5.143
 2588PW      WM 7660   3.056   1.178   4.987
 2589PW       W 7661   6.951   5.110   4.461
 2589PW      WP 7662   6.814   5.082   4.449
 2589PW      WM 7663   6.913   5.167   4.339
 2590PW       W 7664   3.194   2.988   4.945
 2590PW      WP 7665   3.253   3.022   4.823
 2590PW      WM 7666   3.059   2.986   4.984
 2591PW       W 7667   2.023   0.652   5.400
 2591PW      WP 7668   2.026   0.683   5.264
 2591PW      WM 7669   1.917   0.637   5.310
 2592PW       W 7670   8.055   6.685   2.468
 2592PW      WP 7671   8.061   6.548   2.498
 2592PW      WM 7672   7.932   6.732   2.513
 2593PW       W 7673   2.486   7.944   5.003
 2593PW      WP 7674   2.580   7.994   5.094
 2593PW      WM 7675   2.427   7.827   5.053
 2594PW       W 7676   7.318   0.782   8.383
 2594PW      WP 7677   7.382   0.906   8.394
 2594PW      WM 7678   7.431   0.716   8.431
 2595PW       W 7679   1.914   4.194   5.012
 2595PW      WP 7680   1.831   4.213   4.901
 2595PW      WM 7681   1.819   4.235   5.106
 2596PW       W 7682   3.647   1.514   5.675
 2596PW      WP 7683   3.708   1.388   5.677
 2596PW      WM 7684   3.548   1.515   5.575
 2597PW       W 7685   1.268   1.162   4.319
 2597PW      WP 7686   1.132   1.166   4.353
 2597PW      WM 7687   1.259   1.196   4.183
 2598PW       W 7688   2.503   1.163   6.094
 2598PW      WP 7689   2.387   1.100   6.048
 2598PW      WM 7690   2.597   1.222   6.008
 2599PW       W 7691   4.088   4.580   8.141
 2599PW      WP 7692   3.984   4.612   8.052
 2599PW      WM 7693   4.191   4.627   8.222
 2600PW       W 7694   3.741   5.406   7.922
 2600PW      WP 7695   3.873   5.369   7.949
 2600PW      WM 7696   3.752   5.324   8.034
 2601PW       W 7697   7.955   2.932   7.400
 2601PW      WP 7698   8.077   2.951   7.466
 2601PW      WM 7699   7.957   2.813   7.326
 2602PW       W 7700   3.468   5.766   7.746
 2602PW      WP 7701   3.556   5.817   7.843
 2602PW      WM 7702   3.379   5.871   7.723
 2603PW       W 7703   5.084   2.140   2.673
 2603PW      WP 7704   5.027   2.114   2.799
 2603PW      WM 7705   5.027   2.252   2.734
 2604PW       W 7706   3.687   7.527   7.631
 2604PW      WP 7707   3.614   7.473   7.525
 2604PW      WM 7708   3.794   7.462   7.568
 2605PW       W 7709   7.941   3.925   4.325
 2605PW      WP 7710   7.898   4.012   4.224
 2605PW      WM 7711   7.989   3.822   4.244
 2606PW       W 7712   8.086   7.444   3.000
 2606PW      WP 7713   8.007   7.330   2.981
 2606PW      WM 7714   8.130   7.575   3.023
 2607PW       W 7715   5.009   2.069   6.557
 2607PW      WP 7716   4.983   2.207   6.550
 2607PW      WM 7717   4.915   2.026   6.651
 2608PW       W 7718   5.464   4.675   1.589
 2608PW      WP 7719   5.536   4.716   1.702
 2608PW      WM 7720   5.389   4.640   1.476
 2609PW       W 7721   0.852   3.810   0.073
 2609PW      WP 7722   0.963   3.891   0.097
 2609PW      WM 7723   0.830   3.682   0.128
 2610PW       W 7724   4.516   7.099   4.928
 2610PW      WP 7725   4.378   7.082   4.951
 2610PW      WM 7726   4.612   7.008   4.974
 2611PW       W 7727   3.221   5.241   4.313
 2611PW      WP 7728   3.352   5.270   4.352
 2611PW      WM 7729   3.274   5.111   4.321
 2612PW       W 7730   5.993   7.355   2.532
 2612PW      WP 7731   6.105   7.275   2.557
 2612PW      WM 7732   5.968   7.227   2.480
 2613PW       W 7733   4.339   7.468   6.201
 2613PW      WP 7734   4.461   7.466   6.131
 2613PW      WM 7735   4.247   7.503   6.101
 2614PW       W 7736   4.434   1.226   3.642
 2614PW      WP 7737   4.315   1.295   3.668
 2614PW      WM 7738   4.396   1.153   3.756
 2615PW       W 7739   1.574   7.868   3.476
 2615PW      WP 7740   1.579   7.991   3.409
 2615PW      WM 7741   1.486   7.774   3.420
 2616PW       W 7742   3.692   1.470   2.548
 2616PW      WP 7743   3.740   1.406   2.433
 2616PW      WM 7744   3.570   1.526   2.587
 2617PW       W 7745   1.675   2.926   2.625
 2617PW      WP 7746   1.613   2.810   2.577
 2617PW      WM 7747   1.765   3.015   2.566
 2618PW       W 7748   0.247   2.623   7.441
 2618PW      WP 7749   0.333   2.703   7.517
 2618PW      WM 7750   0.284   2.545   7.330
 2619PW       W 7751   8.450   3.959   8.154
 2619PW      WP 7752   8.373   3.858   8.095
 2619PW      WM 7753   8.522   3.897   8.257
 2620PW       W 7754   8.603   0.416   4.094
 2620PW      WP 7755   8.676   0.307   4.143
 2620PW      WM 7756   8.673   0.423   3.972
 2621PW       W 7757   2.981   1.275   1.691
 2621PW      WP 7758   2.886   1.184   1.737
 2621PW      WM 7759   2.874   1.361   1.720
 2622PW       W 7760   5.475   0.575   5.303
 2622PW      WP 7761   5.565   0.468   5.309
 2622PW      WM 7762   5.357   0.647   5.323
 2623PW       W 7763   1.908   7.645   1.729
 2623PW      WP 7764   1.980   7.719   1.634
 2623PW      WM 7765   1.806   7.717   1.793
 2624PW       W 7766   1.141   2.655   2.038
 2624PW      WP 7767   1.218   2.548   1.989
 2624PW      WM 7768   1.103   2.523   2.010
 2625PW       W 7769   6.532   0.061   3.475
 2625PW      WP 7770   6.625   0.116   3.564
 2625PW      WM 7771   6.614   0.147   3.401
 2626PW       W 7772   5.605   1.694   8.602
 2626PW      WP 7773   5.590   1.624   8.482
 2626PW      WM 7774   5.599   1.826   8.555
 2627PW       W 7775   2.055   3.931   7.333
 2627PW      WP 7776   1.932   3.869   7.308
 2627PW      WM 7777   2.127   3.916   7.453
 2628PW       W 7778   3.751   7.359   4.532
 2628PW      WP 7779   3.750   7.490   4.581
 2628PW      WM 7780   3.874   7.308   4.575
 2629PW       W 7781   0.718   3.667   6.101
 2629PW      WP 7782   0.777   3.540   6.097
 2629PW      WM 7783   0.749   3.707   5.971
 2630PW       W 7784   7.845   5.141   5.593
 2630PW      WP 7785   7.928   5.253   5.578
 2630PW      WM 7786   7.847   5.056   5.482
 2631PW       W 7787   6.811   3.687   1.979
 2631PW      WP 7788   6.762   3.576   2.050
 2631PW      WM 7789   6.767   3.816   1.949
 2632PW       W 7790   7.145   7.401   1.668
 2632PW      WP 7791   7.246   7.445   1.582
 2632PW      WM 7792   7.204   7.277   1.695
 2633PW       W 7793   1.491   0.941   4.694
 2633PW      WP 7794   1.572   1.050   4.658
 2633PW      WM 7795   1.444   1.030   4.791
 2634PW       W 7796   5.971   4.690   8.260
 2634PW      WP 7797   5.991   4.655   8.126
 2634PW      WM 7798   5.872   4.692   8.360
 2635PW       W 7799   7.612   2.663   4.179
 2635PW      WP 7800   7.535   2.567   4.112
 2635PW      WM 7801   7.505   2.628   4.096
 2636PW       W 7802   5.956   7.951   7.426
 2636PW      WP 7803   6.045   7.852   7.471
 2636PW      WM 7804   5.831   7.981   7.480
 2637PW       W 7805   7.865   4.725   2.360
 2637PW      WP 7806   7.920   4.616   2.292
 2637PW      WM 7807   7.794   4.647   2.453
 2638PW       W 7808   4.634   4.538   1.697
 2638PW      WP 7809   4.586   4.429   1.771
 2638PW      WM 7810   4.646   4.495   1.829
 2639PW       W 7811   5.106   3.355   6.169
 2639PW      WP 7812   5.082   3.345   6.306
 2639PW      WM 7813   5.234   3.390   6.215
 2640PW       W 7814   6.811   7.144   1.152
 2640PW      WP 7815   6.796   7.007   1.132
 2640PW      WM 7816   6.673   7.156   1.168
 2641PW       W 7817   0.750   3.477   6.525
 2641PW      WP 7818   0.657   3.394   6.588
 2641PW      WM 7819   0.863   3.517   6.452
 2642PW       W 7820   1.723   5.764   5.027
 2642PW      WP 7821   1.789   5.646   4.996
 2642PW      WM 7822   1.653   5.885   5.042
 2643PW       W 7823   1.649   6.538   3.257
 2643PW      WP 7824   1.699   6.419   3.311
 2643PW      WM 7825   1.784   6.565   3.279
 2644PW       W 7826   6.164   0.724   7.349
 2644PW      WP 7827   6.105   0.625   7.429
 2644PW      WM 7828   6.235   0.753   7.466
 2645PW       W 7829   8.049   5.633   0.481
 2645PW      WP 7830   7.967   5.584   0.583
 2645PW      WM 7831   8.071   5.625   0.343
 2646PW       W 7832   7.405   0.148   0.341
 2646PW      WP 7833   7.460   0.244   0.255
 2646PW      WM 7834   7.275   0.108   0.310
 2647PW       W 7835   0.490   2.394   0.089
 2647PW      WP 7836   0.474   2.261   0.048
 2647PW      WM 7837   0.602   2.371   0.169
 2648PW       W 7838   2.716   1.526   0.675
 2648PW      WP 7839   2.681   1.464   0.554
 2648PW      WM 7840   2.650   1.513   0.797
 2649PW       W 7841   1.139   2.340   1.531
 2649PW      WP 7842   1.270   2.379   1.501
 2649PW      WM 7843   1.178   2.422   1.424
 2650PW       W 7844   1.897   3.403   2.737
 2650PW      WP 7845   1.852   3.532   2.770
 2650PW      WM 7846   1.862   3.365   2.606
 2651PW       W 7847   7.219   7.392   4.260
 2651PW      WP 7848   7.116   7.428   4.348
 2651PW      WM 7849   7.317   7.478   4.207
 2652PW       W 7850   8.141   3.622   8.432
 2652PW      WP 7851   8.101   3.568   8.555
 2652PW      WM 7852   8.121   3.524   8.334
 2653PW       W 7853   8.428   1.174   1.585
 2653PW      WP 7854   8.561   1.143   1.553
 2653PW      WM 7855   8.419   1.201   1.722
 2654PW       W 7856   5.906   3.391   7.467
 2654PW      WP 7857   5.876   3.266   7.523
 2654PW      WM 7858   5.985   3.461   7.376
 2655PW       W 7859   8.068   8.214   1.907
 2655PW      WP 7860   7.932   8.232   1.878
 2655PW      WM 7861   8.090   8.084   1.954
 2656PW       W 7862   8.391   4.436   6.679
 2656PW      WP 7863   8.269   4.389   6.630
 2656PW      WM 7864   8.445   4.490   6.797
 2657PW       W 7865   7.910   2.581   6.161
 2657PW      WP 7866   7.885   2.611   6.026
 2657PW      WM 7867   7.803   2.523   6.090
 2658PW       W 7868   6.463   8.565   0.364
 2658PW      WP 7869   6.460   8.428   0.393
 2658PW      WM 7870   6.509   8.687   0.415
 2659PW       W 7871   7.263   1.470   4.964
 2659PW      WP 7872   7.366   1.379   4.937
 2659PW      WM 7873   7.250   1.347   4.897
 2660PW       W 7874   1.661   3.135   5.029
 2660PW      WP 7875   1.654   3.011   5.094
 2660PW      WM 7876   1.733   3.163   4.912
 2661PW       W 7877   8.616   4.267   8.473
 2661PW      WP 7878   8.477   4.252   8.462
 2661PW      WM 7879   8.559   4.374   8.403
 2662PW       W 7880   5.714   6.180   8.013
 2662PW      WP 7881   5.783   6.074   7.952
 2662PW      WM 7882   5.595   6.157   7.944
 2663PW       W 7883   8.341   1.363   3.216
 2663PW      WP 7884   8.447   1.454   3.208
 2663PW      WM 7885   8.430   1.261   3.253
 2664PW       W 7886   8.014   3.635   7.099
 2664PW      WP 7887   7.955   3.751   7.149
 2664PW      WM 7888   8.131   3.644   7.022
 2665PW       W 7889   5.831   8.169   8.522
 2665PW      WP 7890   5.778   8.071   8.438
 2665PW      WM 7891   5.786   8.153   8.654
 2666PW       W 7892   3.405   5.161   0.932
 2666PW      WP 7893   3.504   5.240   0.872
 2666PW      WM 7894   3.277   5.190   0.981
 2667PW       W 7895   5.998   1.905   3.646
 2667PW      WP 7896   6.127   1.851   3.647
 2667PW      WM 7897   5.940   2.032   3.656
 2668PW       W 7898   0.462   1.580   2.447
 2668PW      WP 7899   0.412   1.456   2.487
 2668PW      WM 7900   0.588   1.628   2.487
 2669PW       W 7901   2.908   3.103   1.013
 2669PW      WP 7902   2.806   3.051   0.932
 2669PW      WM 7903   2.791   3.178   1.035
 2670PW       W 7904   7.294   3.338   2.368
 2670PW      WP 7905   7.366   3.220   2.388
 2670PW      WM 7906   7.176   3.406   2.400
 2671PW       W 7907   3.129   7.344   6.897
 2671PW      WP 7908   3.044   7.234   6.887
 2671PW      WM 7909   3.194   7.466   6.873
 2672PW       W 7910   4.388   7.015   7.380
 2672PW      WP 7911   4.354   6.883   7.351
 2672PW      WM 7912   4.507   7.077   7.418
 2673PW       W 7913   5.390   3.305   7.800
 2673PW      WP 7914   5.509   3.257   7.856
 2673PW      WM 7915   5.389   3.336   7.664
 2674PW       W 7916   3.856   3.817   5.272
 2674PW      WP 7917   3.916   3.938   5.311
 2674PW      WM 7918   3.805   3.877   5.387
 2675PW       W 7919   3.865   4.635   0.833
 2675PW      WP 7920   3.827   4.571   0.714
 2675PW      WM 7921   4.003   4.619   0.815
 2676PW       W 7922   1.233   0.203   2.316
 2676PW      WP 7923   1.102   0.244   2.341
 2676PW      WM 7924   1.340   0.291   2.335
 2677PW       W 7925   5.562   7.360   5.537
 2677PW      WP 7926   5.483   7.421   5.636
 2677PW      WM 7927   5.565   7.409   5.406
 2678PW       W 7928   2.584   7.679   8.187
 2678PW      WP 7929   2.645   7.791   8.130
 2678PW      WM 7930   2.652   7.570   8.244
 2679PW       W 7931   6.349   8.309   7.853
 2679PW      WP 7932   6.450   8.246   7.779
 2679PW      WM 7933   6.399   8.415   7.929
 2680PW       W 7934   3.981   0.141   5.099
 2680PW      WP 7935   4.101   0.095   5.153
 2680PW      WM 7936   3.914   0.018   5.094
 2681PW       W 7937   0.285   1.834   8.476
 2681PW      WP 7938   0.308   1.715   8.407
 2681PW      WM 7939   0.289   1.851   8.615
 2682PW       W 7940   5.653   1.777   7.732
 2682PW      WP 7941   5.760   1.696   7.773
 2682PW      WM 7942   5.529   1.835   7.704
 2683PW       W 7943   0.929   7.377   5.784
 2683PW      WP 7944   0.848   7.424   5.888
 2683PW      WM 7945   0.910   7.515   5.777
 2684PW       W 7946   4.246   4.196   7.829
 2684PW      WP 7947   4.143   4.254   7.905
 2684PW      WM 7948   4.261   4.217   7.691
 2685PW       W 7949   0.819   8.030   6.120
 2685PW      WP 7950   0.840   8.147   6.046
 2685PW      WM 7951   0.737   8.035   6.233
 2686PW       W 7952   7.946   6.312   4.195
 2686PW      WP 7953   8.000   6.183   4.206
 2686PW      WM 7954   8.028   6.339   4.305
 2687PW       W 7955   2.696   3.605   1.516
 2687PW      WP 7956   2.777   3.504   1.569
 2687PW      WM 7957   2.616   3.713   1.555
 2688PW       W 7958   1.123   3.220   8.447
 2688PW      WP 7959   1.166   3.302   8.552
 2688PW      WM 7960   1.157   3.103   8.377
 2689PW       W 7961   2.672   3.172   3.642
 2689PW      WP 7962   2.591   3.157   3.529
 2689PW      WM 7963   2.638   3.036   3.632
 2690PW       W 7964   3.031   3.835   7.069
 2690PW      WP 7965   2.970   3.941   7.137
 2690PW      WM 7966   3.023   3.743   6.964
 2691PW       W 7967   7.513   3.111   3.390
 2691PW      WP 7968   7.501   2.972   3.400
 2691PW      WM 7969   7.490   3.234   3.326
 2692PW       W 7970   5.977   1.925   5.087
 2692PW      WP 7971   5.962   1.996   5.207
 2692PW      WM 7972   5.918   1.839   5.180
 2693PW       W 7973   8.228   2.824   3.738
 2693PW      WP 7974   8.134   2.926   3.720
 2693PW      WM 7975   8.118   2.812   3.823
 2694PW       W 7976   0.615   7.171   2.781
 2694PW      WP 7977   0.636   7.274   2.687
 2694PW      WM 7978   0.492   7.123   2.826
 2695PW       W 7979   4.031   1.600   3.588
 2695PW      WP 7980   4.029   1.725   3.651
 2695PW      WM 7981   4.046   1.628   3.452
 2696PW       W 7982   1.718   5.565   2.305
 2696PW      WP 7983   1.604   5.645   2.319
 2696PW      WM 7984   1.780   5.691   2.299
 2697PW       W 7985   1.597   6.442   1.735
 2697PW      WP 7986   1.618   6.467   1.599
 2697PW      WM 7987   1.668   6.525   1.822
 2698PW       W 7988   6.471   3.084   0.603
 2698PW      WP 7989   6.375   3.184   0.585
 2698PW      WM 7990   6.485   2.958   0.663
 2699PW       W 7991   0.364   0.053   1.848
 2699PW      WP 7992   0.272   0.146   1.796
 2699PW      WM 7993   0.466   0.049   1.752
 2700PW       W 7994   4.500   0.108   7.771
 2700PW      WP 7995   4.555   0.207   7.689
 2700PW      WM 7996   4.569   0.006   7.837
 2701PW       W 7997   5.239   0.923   2.000
 2701PW      WP 7998   5.268   0.927   1.863
 2701PW      WM 7999   5.159   0.886   1.891
 2702PW       W 8000   2.653   3.748   0.131
 2702PW      WP 8001   2.785   3.783   0.162
 2702PW      WM 8002   2.593   3.633   0.077
 2703PW       W 8003   7.400   6.518   7.306
 2703PW      WP 8004   7.420   6.398   7.236
 2703PW      WM 8005   7.357   6.519   7.173
 2704PW       W 8006   3.183   6.054   7.555
 2704PW      WP 8007   3.232   5.969   7.655
 2704PW      WM 8008   3.052   6.005   7.571
 2705PW       W 8009   2.169   5.778   3.642
 2705PW      WP 8010   2.066   5.799   3.734
 2705PW      WM 8011   2.214   5.910   3.642
 2706PW       W 8012   8.605   0.198   1.018
 2706PW      WP 8013   8.540   0.259   1.126
 2706PW      WM 8014   8.714   0.124   1.063
 2707PW       W 8015   5.452   0.310   7.627
 2707PW      WP 8016   5.536   0.376   7.536
 2707PW      WM 8017   5.352   0.391   7.682
 2708PW       W 8018   2.849   4.286   5.702
 2708PW      WP 8019   2.758   4.192   5.651
 2708PW      WM 8020   2.830   4.351   5.824
 2709PW       W 8021   1.585   2.167   1.498
 2709PW      WP 8022   1.626   2.039   1.537
 2709PW      WM 8023   1.473   2.234   1.548
 2710PW       W 8024   8.216   7.349   5.314
 2710PW      WP 8025   8.223   7.473   5.378
 2710PW      WM 8026   8.256   7.271   5.423
 2711PW       W 8027   2.284   0.373   2.355
 2711PW      WP 8028   2.277   0.259   2.274
 2711PW      WM 8029   2.389   0.414   2.438
 2712PW       W 8030   1.791   2.908   4.557
 2712PW      WP 8031   1.802   2.864   4.690
 2712PW      WM 8032   1.682   2.983   4.603
 2713PW       W 8033   3.931   1.404   3.017
 2713PW      WP 8034   3.825   1.313   3.029
 2713PW      WM 8035   4.046   1.427   2.941
 2714PW       W 8036   1.523   4.283   0.485
 2714PW      WP 8037   1.444   4.184   0.545
 2714PW      WM 8038   1.413   4.368   0.484
 2715PW       W 8039   8.101   5.477   0.046
 2715PW      WP 8040   8.095   5.499   0.184
 2715PW      WM 8041   8.047   5.348   0.055
 2716PW       W 8042   2.838   6.468   6.462
 2716PW      WP 8043   2.781   6.479   6.335
 2716PW      WM 8044   2.967   6.478   6.516
 2717PW       W 8045   7.000   3.453   6.025
 2717PW      WP 8046   7.103   3.498   5.942
 2717PW      WM 8047   7.042   3.491   6.152
 2718PW       W 8048   6.810   2.396   3.897
 2718PW      WP 8049   6.850   2.262   3.885
 2718PW      WM 8050   6.768   2.490   3.803
 2719PW       W 8051   3.240   1.167   1.056
 2719PW      WP 8052   3.138   1.264   1.053
 2719PW      WM 8053   3.179   1.090   0.957
 2720PW       W 8054   7.074   8.454   1.954
 2720PW      WP 8055   6.960   8.450   2.035
 2720PW      WM 8056   7.149   8.486   1.841
 2721PW       W 8057   4.778   1.092   2.124
 2721PW      WP 8058   4.689   1.024   2.040
 2721PW      WM 8059   4.807   1.201   2.209
 2722PW       W 8060   1.650   4.710   2.317
 2722PW      WP 8061   1.775   4.707   2.256
 2722PW      WM 8062   1.588   4.587   2.343
 2723PW       W 8063   7.507   3.947   2.320
 2723PW      WP 8064   7.509   3.861   2.210
 2723PW      WM 8065   7.544   4.080   2.345
 2724PW       W 8066   0.806   5.350   0.254
 2724PW      WP 8067   0.748   5.476   0.240
 2724PW      WM 8068   0.796   5.388   0.388
 2725PW       W 8069   2.434   3.969   2.407
 2725PW      WP 8070   2.376   4.008   2.529
 2725PW      WM 8071   2.557   4.017   2.361
 2726PW       W 8072   3.369   3.361   4.686
 2726PW      WP 8073   3.389   3.468   4.597
 2726PW      WM 8074   3.354   3.228   4.724
 2727PW       W 8075   7.757   7.248   0.322
 2727PW      WP 8076   7.642   7.198   0.385
 2727PW      WM 8077   7.819   7.263   0.447
 2728PW       W 8078   3.872   7.124   2.122
 2728PW      WP 8079   3.914   7.012   2.048
 2728PW      WM 8080   3.942   7.106   2.242
 2729PW       W 8081   1.542   0.350   7.969
 2729PW      WP 8082   1.558   0.443   7.865
 2729PW      WM 8083   1.585   0.289   8.087
 2730PW       W 8084   1.955   1.563   4.674
 2730PW      WP 8085   2.025   1.576   4.794
 2730PW      WM 8086   1.825   1.529   4.713
 2731PW       W 8087   4.261   4.655   2.659
 2731PW      WP 8088   4.269   4.711   2.787
 2731PW      WM 8089   4.165   4.649   2.557
 2732PW       W 8090   1.046   6.147   7.600
 2732PW      WP 8091   1.140   6.082   7.518
 2732PW      WM 8092   1.125   6.235   7.675
 2733PW       W 8093   5.808   0.948   2.000
 2733PW      WP 8094   5.820   0.853   1.898
 2733PW      WM 8095   5.698   0.976   1.918
 2734PW       W 8096   6.247   7.649   5.204
 2734PW      WP 8097   6.259   7.789   5.197
 2734PW      WM 8098   6.324   7.571   5.116
 2735PW       W 8099   2.787   8.033   1.903
 2735PW      WP 8100   2.756   8.038   2.040
 2735PW      WM 8101   2.804   7.923   1.818
 2736PW       W 8102   0.444   6.898   1.265
 2736PW      WP 8103   0.573   6.881   1.317
 2736PW      WM 8104   0.441   6.799   1.364
 2737PW       W 8105   0.828   2.035   7.631
 2737PW      WP 8106   0.921   1.934   7.658
 2737PW      WM 8107   0.967   2.022   7.623
 2738PW       W 8108   3.742   7.804   6.253
 2738PW      WP 8109   3.632   7.747   6.189
 2738PW      WM 8110   3.621   7.836   6.316
 2739PW       W 8111   0.028   4.476   1.329
 2739PW      WP 8112  -0.079   4.385   1.326
 2739PW      WM 8113   0.010   4.505   1.194
 2740PW       W 8114   5.163   5.410   4.710
 2740PW      WP 8115   5.277   5.360   4.646
 2740PW      WM 8116   5.078   5.497   4.780
 2741PW       W 8117   3.391   1.875   5.213
 2741PW      WP 8118   3.444   1.746   5.211
 2741PW      WM 8119   3.312   1.841   5.102
 2742PW       W 8120   4.964   3.524   5.341
 2742PW      WP 8121   5.065   3.539   5.437
 2742PW      WM 8122   4.995   3.465   5.218
 2743PW       W 8123   8.015   5.856   3.768
 2743PW      WP 8124   7.956   5.752   3.696
 2743PW      WM 8125   7.932   5.940   3.844
 2744PW       W 8126   3.731   2.983   3.739
 2744PW      WP 8127   3.622   3.062   3.701
 2744PW      WM 8128   3.736   2.893   3.631
 2745PW       W 8129   4.427   6.000   7.542
 2745PW      WP 8130   4.292   6.034   7.526
 2745PW      WM 8131   4.354   5.893   7.596
 2746PW       W 8132   7.850   3.919   7.547
 2746PW      WP 8133   7.863   3.930   7.686
 2746PW      WM 8134   7.990   3.919   7.558
 2747PW       W 8135   7.441   4.029   3.309
 2747PW      WP 8136   7.414   4.112   3.418
 2747PW      WM 8137   7.421   3.948   3.422
 2748PW       W 8138   6.629   8.450   2.990
 2748PW      WP 8139   6.550   8.558   2.948
 2748PW      WM 8140   6.693   8.393   2.879
 2749PW       W 8141   6.994   6.776   3.305
 2749PW      WP 8142   6.933   6.901   3.288
 2749PW      WM 8143   6.937   6.670   3.233
 2750PW       W 8144   0.779   3.978   3.745
 2750PW      WP 8145   0.673   3.888   3.730
 2750PW      WM 8146   0.881   3.966   3.840
 2751PW       W 8147   0.668   0.347   3.965
 2751PW      WP 8148   0.734   0.389   4.081
 2751PW      WM 8149   0.612   0.226   3.921
 2752PW       W 8150   5.110   1.609   7.951
 2752PW      WP 8151   4.995   1.688   7.946
 2752PW      WM 8152   5.201   1.516   7.900
 2753PW       W 8153   2.068   4.790   4.360
 2753PW      WP 8154   2.153   4.739   4.262
 2753PW      WM 8155   2.167   4.823   4.454
 2754PW       W 8156   5.087   3.907   0.153
 2754PW      WP 8157   5.046   3.948   0.281
 2754PW      WM 8158   5.190   3.896   0.059
 2755PW       W 8159   8.389   7.910   5.997
 2755PW      WP 8160   8.334   8.038   6.011
 2755PW      WM 8161   8.521   7.882   6.035
 2756PW       W 8162   6.822   4.765   8.058
 2756PW      WP 8163   6.955   4.791   8.094
 2756PW      WM 8164   6.755   4.844   8.152
 2757PW       W 8165   7.563   5.253   6.404
 2757PW      WP 8166   7.571   5.262   6.544
 2757PW      WM 8167   7.634   5.144   6.455
 2758PW       W 8168   5.980   1.488   5.321
 2758PW      WP 8169   5.908   1.592   5.379
 2758PW      WM 8170   6.112   1.440   5.326
 2759PW       W 8171   6.414   2.007   3.912
 2759PW      WP 8172   6.501   2.003   3.803
 2759PW      WM 8173   6.299   2.087   3.918
 2760PW       W 8174   0.813   4.642   3.617
 2760PW      WP 8175   0.726   4.536   3.646
 2760PW      WM 8176   0.881   4.630   3.495
 2761PW       W 8177   0.997   3.323   7.460
 2761PW      WP 8178   0.913   3.352   7.352
 2761PW      WM 8179   0.922   3.213   7.504
 2762PW       W 8180   4.395   4.118   1.964
 2762PW      WP 8181   4.450   4.247   1.965
 2762PW      WM 8182   4.443   3.987   1.962
 2763PW       W 8183   4.927   5.958   7.623
 2763PW      WP 8184   4.959   5.861   7.526
 2763PW      WM 8185   5.047   5.936   7.690
 2764PW       W 8186   7.856   1.413   6.398
 2764PW      WP 8187   7.752   1.474   6.326
 2764PW      WM 8188   7.835   1.275   6.408
 2765PW       W 8189   0.203   5.420   6.752
 2765PW      WP 8190   0.275   5.304   6.726
 2765PW      WM 8191   0.129   5.532   6.711
 2766PW       W 8192   1.891   6.210   3.484
 2766PW      WP 8193   1.918   6.256   3.613
 2766PW      WM 8194   1.816   6.283   3.391
 2767PW       W 8195   7.767   1.725   1.914
 2767PW      WP 8196   7.686   1.639   1.990
 2767PW      WM 8197   7.826   1.624   1.837
 2768PW       W 8198   5.582   0.927   5.707
 2768PW      WP 8199   5.678   0.891   5.612
 2768PW      WM 8200   5.551   1.062   5.692
 2769PW       W 8201   8.504   7.599   1.450
 2769PW      WP 8202   8.609   7.692   1.446
 2769PW      WM 8203   8.471   7.530   1.333
 2770PW       W 8204   6.529   7.189   5.943
 2770PW      WP 8205   6.454   7.306   5.924
 2770PW      WM 8206   6.663   7.213   5.972
 2771PW       W 8207   2.613   5.043   2.526
 2771PW      WP 8208   2.618   5.159   2.603
 2771PW      WM 8209   2.555   5.009   2.404
 2772PW       W 8210   7.599   4.920   4.175
 2772PW      WP 8211   7.515   4.820   4.226
 2772PW      WM 8212   7.524   5.037   4.165
 2773PW       W 8213   2.688   3.588   6.389
 2773PW      WP 8214   2.754   3.631   6.505
 2773PW      WM 8215   2.686   3.456   6.340
 2774PW       W 8216   8.556   4.833   1.016
 2774PW      WP 8217   8.497   4.745   0.924
 2774PW      WM 8218   8.452   4.904   1.079
 2775PW       W 8219   2.280   6.635   7.707
 2775PW      WP 8220   2.293   6.767   7.660
 2775PW      WM 8221   2.200   6.608   7.596
 2776PW       W 8222   0.445   0.661   2.198
 2776PW      WP 8223   0.485   0.645   2.331
 2776PW      WM 8224   0.486   0.785   2.149
 2777PW       W 8225   0.113   7.467   5.344
 2777PW      WP 8226   0.112   7.464   5.484
 2777PW      WM 8227   0.242   7.449   5.395
 2778PW       W 8228   7.816   7.581   6.783
 2778PW      WP 8229   7.814   7.447   6.741
 2778PW      WM 8230   7.741   7.630   6.891
 2779PW       W 8231   4.230   3.170   1.540
 2779PW      WP 8232   4.116   3.249   1.523
 2779PW      WM 8233   4.315   3.250   1.619
 2780PW       W 8234   8.543   7.681   4.094
 2780PW      WP 8235   8.669   7.620   4.102
 2780PW      WM 8236   8.558   7.817   4.067
 2781PW       W 8237   1.471   7.615   2.643
 2781PW      WP 8238   1.503   7.724   2.562
 2781PW      WM 8239   1.554   7.502   2.648
 2782PW       W 8240   0.213   3.993   3.856
 2782PW      WP 8241   0.300   4.099   3.885
 2782PW      WM 8242   0.212   4.109   3.777
 2783PW       W 8243   2.603   0.445   6.812
 2783PW      WP 8244   2.501   0.363   6.863
 2783PW      WM 8245   2.515   0.506   6.722
 2784PW       W 8246   6.596   6.623   2.939
 2784PW      WP 8247   6.509   6.731   2.922
 2784PW      WM 8248   6.633   6.497   2.892
 2785PW       W 8249   5.722   6.801   1.349
 2785PW      WP 8250   5.614   6.873   1.400
 2785PW      WM 8251   5.766   6.896   1.256
 2786PW       W 8252   3.051   7.792   1.137
 2786PW      WP 8253   3.039   7.705   1.028
 2786PW      WM 8254   3.111   7.902   1.075
 2787PW       W 8255   3.025   5.333   1.749
 2787PW      WP 8256   2.935   5.291   1.650
 2787PW      WM 8257   3.038   5.408   1.867
 2788PW       W 8258   5.273   5.323   8.118
 2788PW      WP 8259   5.199   5.365   8.230
 2788PW      WM 8260   5.386   5.392   8.165
 2789PW       W 8261   7.933   5.909   0.075
 2789PW      WP 8262   7.845   5.804   0.046
 2789PW      WM 8263   8.014   5.959   0.178
 2790PW       W 8264   7.288   6.053   4.912
 2790PW      WP 8265   7.325   6.080   5.045
 2790PW      WM 8266   7.283   6.116   4.787
 2791PW       W 8267   6.029   2.959   5.970
 2791PW      WP 8268   6.125   2.920   6.064
 2791PW      WM 8269   6.074   2.885   5.859
 2792PW       W 8270   1.803   5.564   8.088
 2792PW      WP 8271   1.700   5.650   8.128
 2792PW      WM 8272   1.861   5.689   8.060
 2793PW       W 8273   1.190   0.209   5.039
 2793PW      WP 8274   1.097   0.158   5.131
 2793PW      WM 8275   1.142   0.324   5.103
 2794PW       W 8276   7.655   0.844   5.108
 2794PW      WP 8277   7.753   0.815   5.203
 2794PW      WM 8278   7.600   0.943   5.025
 2795PW       W 8279   6.415   0.821   3.971
 2795PW      WP 8280   6.449   0.955   3.988
 2795PW      WM 8281   6.376   0.734   4.073
 2796PW       W 8282   3.439   1.880   4.284
 2796PW      WP 8283   3.480   1.960   4.176
 2796PW      WM 8284   3.390   1.910   4.411
 2797PW       W 8285   4.264   3.045   4.394
 2797PW      WP 8286   4.244   3.096   4.265
 2797PW      WM 8287   4.143   3.028   4.462
 2798PW       W 8288   3.209   6.853   5.167
 2798PW      WP 8289   3.090   6.797   5.118
 2798PW      WM 8290   3.176   6.900   5.295
 2799PW       W 8291   0.062   1.963   6.393
 2799PW      WP 8292   0.017   1.927   6.265
 2799PW      WM 8293  -0.067   1.917   6.419
 2800PW       W 8294   7.616   4.519   7.695
 2800PW      WP 8295   7.565   4.400   7.642
 2800PW      WM 8296   7.625   4.651   7.741
 2801PW       W 8297   8.053   0.317   3.950
 2801PW      WP 8298   7.935   0.337   4.023
 2801PW      WM 8299   8.149   0.247   4.023
 2802PW       W 8300   8.016   5.556   8.197
 2802PW      WP 8301   8.059   5.483   8.086
 2802PW      WM 8302   8.027   5.676   8.125
 2803PW       W 8303   0.520   2.244   3.766
 2803PW      WP 8304   0.606   2.151   3.826
 2803PW      WM 8305   0.384   2.217   3.787
 2804PW       W 8306   6.674   8.565   7.282
 2804PW      WP 8307   6.772   8.492   7.350
 2804PW      WM 8308   6.537   8.547   7.303
 2805PW       W 8309   5.331   3.152   4.971
 2805PW      WP 8310   5.469   3.178   4.979
 2805PW      WM 8311   5.207   3.132   4.910
 2806PW       W 8312   0.325   3.076   8.120
 2806PW      WP 8313   0.237   3.132   8.213
 2806PW      WM 8314   0.287   2.997   8.011
 2807PW       W 8315   4.823   2.223   5.429
 2807PW      WP 8316   4.889   2.101   5.452
 2807PW      WM 8317   4.807   2.358   5.397
 2808PW       W 8318   4.062   8.355   5.530
 2808PW      WP 8319   4.159   8.258   5.502
 2808PW      WM 8320   4.072   8.490   5.565
 2809PW       W 8321   5.875   7.110   4.686
 2809PW      WP 8322   5.863   7.150   4.820
 2809PW      WM 8323   5.896   7.247   4.666
 2810PW       W 8324   3.109   6.296   0.027
 2810PW      WP 8325   2.970   6.298   0.044
 2810PW      WM 8326   3.229   6.233  -0.007
 2811PW       W 8327   5.060   2.920   3.189
 2811PW      WP 8328   5.038   2.831   3.084
 2811PW      WM 8329   5.114   2.791   3.200
 2812PW       W 8330   7.352   7.010   3.089
 2812PW      WP 8331   7.268   6.983   2.981
 2812PW      WM 8332   7.389   7.007   3.224
 2813PW       W 8333   4.850   7.991   4.939
 2813PW      WP 8334   4.795   7.865   4.964
 2813PW      WM 8335   4.983   7.963   4.973
 2814PW       W 8336   1.412   4.416   7.555
 2814PW      WP 8337   1.329   4.304   7.538
 2814PW      WM 8338   1.526   4.334   7.551
 2815PW       W 8339   8.419   5.967   0.342
 2815PW      WP 8340   8.362   5.904   0.453
 2815PW      WM 8341   8.526   5.877   0.351
 2816PW       W 8342   0.901   8.486   6.069
 2816PW      WP 8343   0.976   8.590   6.125
 2816PW      WM 8344   0.852   8.356   6.053
 2817PW       W 8345   7.381   1.899   5.635
 2817PW      WP 8346   7.413   1.847   5.761
 2817PW      WM 8347   7.516   1.925   5.663
 2818PW       W 8348   4.982   8.561   4.238
 2818PW      WP 8349   5.030   8.674   4.171
 2818PW      WM 8350   5.018   8.452   4.158
 2819PW       W 8351   1.963   6.066   5.455
 2819PW      WP 8352   1.836   6.120   5.429
 2819PW      WM 8353   1.981   6.147   5.342
 2820PW       W 8354   3.865   5.373   4.350
 2820PW      WP 8355   3.835   5.275   4.445
 2820PW      WM 8356   3.934   5.432   4.243
 2821PW       W 8357   0.169   8.374   1.080
 2821PW      WP 8358   0.109   8.472   1.001
 2821PW      WM 8359   0.152   8.320   1.208
 2822PW       W 8360   4.577   2.967   2.755
 2822PW      WP 8361   4.593   3.053   2.865
 2822PW      WM 8362   4.480   2.867   2.767
 2823PW       W 8363   0.776   2.719   1.600
 2823PW      WP 8364   0.797   2.787   1.720
 2823PW      WM 8365   0.667   2.632   1.617
 2824PW       W 8366   4.584   8.603   2.370
 2824PW      WP 8367   4.601   8.464   2.367
 2824PW      WM 8368   4.563   8.630   2.234
 2825PW       W 8369   3.264   3.906   5.941
 2825PW      WP 8370   3.361   3.936   5.845
 2825PW      WM 8371   3.135   3.942   5.982
 2826PW       W 8372   6.050   3.893   1.925
 2826PW      WP 8373   5.912   3.906   1.905
 2826PW      WM 8374   6.101   3.796   2.012
 2827PW       W 8375   1.273   4.821   1.348
 2827PW      WP 8376   1.239   4.874   1.223
 2827PW      WM 8377   1.160   4.745   1.380
 2828PW       W 8378   3.420   0.670   7.406
 2828PW      WP 8379   3.362   0.749   7.506
 2828PW      WM 8380   3.419   0.534   7.441
 2829PW       W 8381   5.123   0.907   5.323
 2829PW      WP 8382   5.198   0.826   5.238
 2829PW      WM 8383   5.069   0.917   5.452
 2830PW       W 8384   5.712   0.552   4.568
 2830PW      WP 8385   5.708   0.419   4.612
 2830PW      WM 8386   5.614   0.613   4.647
 2831PW       W 8387   2.173   6.958   5.058
 2831PW      WP 8388   2.212   6.849   5.137
 2831PW      WM 8389   2.062   6.887   5.011
 2832PW       W 8390   2.397   5.938   5.696
 2832PW      WP 8391   2.349   5.813   5.652
 2832PW      WM 8392   2.504   5.995   5.626
 2833PW       W 8393   8.329   7.854   7.642
 2833PW      WP 8394   8.198   7.812   7.615
 2833PW      WM 8395   8.457   7.910   7.633
 2834PW       W 8396   1.391   7.085   4.749
 2834PW      WP 8397   1.424   7.127   4.620
 2834PW      WM 8398   1.278   7.166   4.736
 2835PW       W 8399   0.093   1.578   6.053
 2835PW      WP 8400   0.048   1.523   5.932
 2835PW      WM 8401   0.068   1.695   5.979
 2836PW       W 8402   5.314   7.349   0.604
 2836PW      WP 8403   5.234   7.261   0.532
 2836PW      WM 8404   5.303   7.214   0.639
 2837PW       W 8405   0.874   5.574   4.282
 2837PW      WP 8406   0.832   5.707   4.285
 2837PW      WM 8407   0.781   5.513   4.368
 2838PW       W 8408   2.078   8.464   6.066
 2838PW      WP 8409   2.017   8.583   6.107
 2838PW      WM 8410   1.970   8.457   6.155
 2839PW       W 8411   3.750   4.762   3.583
 2839PW      WP 8412   3.781   4.636   3.636
 2839PW      WM 8413   3.705   4.745   3.452
 2840PW       W 8414   8.143   8.504   2.482
 2840PW      WP 8415   8.112   8.551   2.353
 2840PW      WM 8416   8.191   8.505   2.613
 2841PW       W 8417   0.392   3.253   6.188
 2841PW      WP 8418   0.531   3.242   6.196
 2841PW      WM 8419   0.407   3.272   6.326
 2842PW       W 8420   5.782   2.430   5.211
 2842PW      WP 8421   5.822   2.338   5.308
 2842PW      WM 8422   5.643   2.415   5.197
 2843PW       W 8423   2.651   5.980   4.214
 2843PW      WP 8424   2.536   6.045   4.261
 2843PW      WM 8425   2.742   5.891   4.272
 2844PW       W 8426   0.618   1.309   7.950
 2844PW      WP 8427   0.726   1.341   7.868
 2844PW      WM 8428   0.587   1.173   7.939
 2845PW       W 8429   5.318   8.516   1.210
 2845PW      WP 8430   5.317   8.536   1.349
 2845PW      WM 8431   5.336   8.587   1.091
 2846PW       W 8432   7.756   0.086   4.786
 2846PW      WP 8433   7.867   0.020   4.840
 2846PW      WM 8434   7.716   0.073   4.652
 2847PW       W 8435   6.383   2.247   1.507
 2847PW      WP 8436   6.458   2.129   1.510
 2847PW      WM 8437   6.473   2.343   1.460
 2848PW       W 8438   0.837   7.249   6.677
 2848PW      WP 8439   0.959   7.191   6.643
 2848PW      WM 8440   0.852   7.369   6.747
 2849PW       W 8441   6.994   4.529   7.617
 2849PW      WP 8442   7.021   4.660   7.577
 2849PW      WM 8443   6.919   4.417   7.580
 2850PW       W 8444   8.410   3.792   3.975
 2850PW      WP 8445   8.405   3.889   4.076
 2850PW      WM 8446   8.492   3.744   4.077
 2851PW       W 8447   7.364   0.676   3.789
 2851PW      WP 8448   7.469   0.661   3.699
 2851PW      WM 8449   7.322   0.647   3.659
 2852PW       W 8450   6.771   4.558   1.176
 2852PW      WP 8451   6.772   4.684   1.117
 2852PW      WM 8452   6.884   4.592   1.102
 2853PW       W 8453   0.368   2.467   1.492
 2853PW      WP 8454   0.484   2.515   1.553
 2853PW      WM 8455   0.245   2.432   1.549
 2854PW       W 8456   5.714   0.098   1.441
 2854PW      WP 8457   5.818   0.064   1.529
 2854PW      WM 8458   5.854   0.103   1.431
 2855PW       W 8459   4.640   4.805   5.113
 2855PW      WP 8460   4.753   4.884   5.087
 2855PW      WM 8461   4.508   4.825   5.073
 2856PW       W 8462   7.800   4.493   6.076
 2856PW      WP 8463   7.937   4.468   6.086
 2856PW      WM 8464   7.683   4.458   6.144
 2857PW       W 8465   6.774   3.901   6.965
 2857PW      WP 8466   6.638   3.931   6.949
 2857PW      WM 8467   6.878   3.957   6.890
 2858PW       W 8468   7.757   2.081   8.378
 2858PW      WP 8469   7.659   2.047   8.472
 2858PW      WM 8470   7.712   2.048   8.249
 2859PW       W 8471   8.044   8.568   5.189
 2859PW      WP 8472   7.986   8.441   5.189
 2859PW      WM 8473   7.990   8.610   5.066
 2860PW       W 8474   3.629   4.304   4.322
 2860PW      WP 8475   3.690   4.401   4.402
 2860PW      WM 8476   3.503   4.242   4.318
 2861PW       W 8477   0.897   2.037   6.911
 2861PW      WP 8478   0.835   2.096   6.801
 2861PW      WM 8479   1.012   2.017   6.833
 2862PW       W 8480   4.039   1.753   0.800
 2862PW      WP 8481   3.996   1.653   0.887
 2862PW      WM 8482   4.032   1.835   0.913
 2863PW       W 8483   4.623   5.976   5.056
 2863PW      WP 8484   4.610   6.010   5.191
 2863PW      WM 8485   4.623   5.874   4.961
 2864PW       W 8486   5.972   4.457   0.858
 2864PW      WP 8487   5.922   4.570   0.923
 2864PW      WM 8488   6.098   4.508   0.824
 2865PW       W 8489   1.068   5.037   5.743
 2865PW      WP 8490   1.204   5.051   5.775
 2865PW      WM 8491   1.155   4.962   5.822
 2866PW       W 8492   5.996   8.016   1.392
 2866PW      WP 8493   5.985   8.006   1.253
 2866PW      WM 8494   5.959   8.148   1.423
 2867PW       W 8495   3.780   5.620   2.092
 2867PW      WP 8496   3.753   5.520   2.186
 2867PW      WM 8497   3.873   5.593   1.990
 2868PW       W 8498   5.794   2.063   5.578
 2868PW      WP 8499   5.662   2.067   5.625
 2868PW      WM 8500   5.788   2.096   5.442
 2869PW       W 8501   2.988   3.705   0.439
 2869PW      WP 8502   2.981   3.601   0.533
 2869PW      WM 8503   2.884   3.735   0.349
 2870PW       W 8504   1.247   8.101   0.381
 2870PW      WP 8505   1.343   8.130   0.480
 2870PW      WM 8506   1.285   7.989   0.306
 2871PW       W 8507   0.627   6.832   6.075
 2871PW      WP 8508   0.497   6.818   6.025
 2871PW      WM 8509   0.670   6.713   6.134
 2872PW       W 8510   8.104   7.392   0.633
 2872PW      WP 8511   8.018   7.326   0.544
 2872PW      WM 8512   8.159   7.496   0.710
 2873PW       W 8513   2.973   7.080   7.504
 2873PW      WP 8514   2.963   6.946   7.542
 2873PW      WM 8515   2.978   7.048   7.640
 2874PW       W 8516   6.542   1.766   8.266
 2874PW      WP 8517   6.673   1.810   8.244
 2874PW      WM 8518   6.472   1.695   8.168
 2875PW       W 8519   0.783   6.429   3.420
 2875PW      WP 8520   0.693   6.337   3.363
 2875PW      WM 8521   0.754   6.343   3.313
 2876PW       W 8522   7.832   8.600   1.636
 2876PW      WP 8523   7.801   8.557   1.506
 2876PW      WM 8524   7.833   8.473   1.695
 2877PW       W 8525   8.083   7.488   8.168
 2877PW      WP 8526   7.990   7.531   8.263
 2877PW      WM 8527   8.020   7.365   8.188
 2878PW       W 8528   1.418   1.389   7.945
 2878PW      WP 8529   1.309   1.342   8.019
 2878PW      WM 8530   1.475   1.320   7.837
 2879PW       W 8531   0.590   1.468   8.446
 2879PW      WP 8532   0.627   1.333   8.447
 2879PW      WM 8533   0.496   1.563   8.402
 2880PW       W 8534   7.019   6.794   7.253
 2880PW      WP 8535   7.091   6.683   7.301
 2880PW      WM 8536   6.880   6.793   7.236
 2881PW       W 8537   8.170   3.283   0.644
 2881PW      WP 8538   8.300   3.252   0.601
 2881PW      WM 8539   8.080   3.231   0.550
 2882PW       W 8540   6.689   5.817   7.157
 2882PW      WP 8541   6.640   5.696   7.207
 2882PW      WM 8542   6.818   5.820   7.212
 2883PW       W 8543   3.110   3.269   0.594
 2883PW      WP 8544   3.228   3.203   0.556
 2883PW      WM 8545   3.028   3.378   0.623
 2884PW       W 8546   3.806   4.795   7.826
 2884PW      WP 8547   3.824   4.874   7.940
 2884PW      WM 8548   3.871   4.730   7.931
 2885PW       W 8549   2.253   7.325   0.207
 2885PW      WP 8550   2.145   7.406   0.244
 2885PW      WM 8551   2.322   7.446   0.199
 2886PW       W 8552   6.951   5.710   6.799
 2886PW      WP 8553   7.041   5.813   6.828
 2886PW      WM 8554   7.041   5.780   6.719
 2887PW       W 8555   0.163   2.663   5.211
 2887PW      WP 8556   0.200   2.542   5.271
 2887PW      WM 8557   0.236   2.754   5.288
 2888PW       W 8558   3.836   6.796   2.466
 2888PW      WP 8559   3.722   6.850   2.407
 2888PW      WM 8560   3.918   6.700   2.526
 2889PW       W 8561   7.354   2.175   1.557
 2889PW      WP 8562   7.218   2.144   1.566
 2889PW      WM 8563   7.424   2.054   1.550
 2890PW       W 8564   7.206   5.015   3.766
 2890PW      WP 8565   7.088   5.007   3.840
 2890PW      WM 8566   7.237   4.904   3.686
 2891PW       W 8567   1.924   5.443   8.568
 2891PW      WP 8568   1.941   5.306   8.543
 2891PW      WM 8569   1.895   5.567   8.509
 2892PW       W 8570   4.724   1.771   0.540
 2892PW      WP 8571   4.637   1.880   0.525
 2892PW      WM 8572   4.846   1.707   0.518
 2893PW       W 8573   5.277   5.187   6.342
 2893PW      WP 8574   5.212   5.115   6.242
 2893PW      WM 8575   5.189   5.280   6.398
 2894PW       W 8576   4.766   7.851   0.214
 2894PW      WP 8577   4.813   7.728   0.167
 2894PW      WM 8578   4.638   7.842   0.157
 2895PW       W 8579   0.987   0.826   6.836
 2895PW      WP 8580   1.055   0.730   6.913
 2895PW      WM 8581   1.017   0.812   6.700
 2896PW       W 8582   2.090   0.289   6.847
 2896PW      WP 8583   2.144   0.213   6.742
 2896PW      WM 8584   2.190   0.385   6.865
 2897PW       W 8585   0.880   6.904   5.094
 2897PW      WP 8586   0.778   6.810   5.114
 2897PW      WM 8587   0.864   7.008   5.187
 2898PW       W 8588   5.284   6.439   0.565
 2898PW      WP 8589   5.273   6.578   0.556
 2898PW      WM 8590   5.200   6.507   0.653
 2899PW       W 8591   2.578   1.893   5.139
 2899PW      WP 8592   2.519   1.877   5.265
 2899PW      WM 8593   2.522   2.012   5.090
 2900PW       W 8594   7.202   7.979   7.483
 2900PW      WP 8595   7.205   7.843   7.517
 2900PW      WM 8596   7.064   7.992   7.463
 2901PW       W 8597   7.033   7.295   6.946
 2901PW      WP 8598   7.033   7.359   7.071
 2901PW      WM 8599   7.026   7.262   6.810
 2902PW       W 8600   3.750   7.116   1.501
 2902PW      WP 8601   3.723   7.210   1.601
 2902PW      WM 8602   3.849   7.023   1.536
 2903PW       W 8603   5.035   8.195   6.908
 2903PW      WP 8604   5.101   8.280   6.997
 2903PW      WM 8605   4.963   8.310   6.941
 2904PW       W 8606   5.181   5.467   5.585
 2904PW      WP 8607   5.230   5.405   5.700
 2904PW      WM 8608   5.051   5.421   5.560
 2905PW       W 8609   6.024   5.672   1.128
 2905PW      WP 8610   5.892   5.717   1.115
 2905PW      WM 8611   6.125   5.763   1.095
 2906PW       W 8612   4.704   3.456   0.442
 2906PW      WP 8613   4.629   3.542   0.521
 2906PW      WM 8614   4.786   3.365   0.373
 2907PW       W 8615   0.452   2.784   4.474
 2907PW      WP 8616   0.438   2.656   4.418
 2907PW      WM 8617   0.513   2.792   4.600
 2908PW       W 8618   4.129   5.178   2.205
 2908PW      WP 8619   4.024   5.142   2.119
 2908PW      WM 8620   4.267   5.154   2.203
 2909PW       W 8621   8.465   3.949   1.786
 2909PW      WP 8622   8.499   3.960   1.920
 2909PW      WM 8623   8.494   4.070   1.723
 2910PW       W 8624   3.212   7.757   1.828
 2910PW      WP 8625   3.204   7.893   1.792
 2910PW      WM 8626   3.320   7.671   1.846
 2911PW       W 8627   4.550   1.185   0.573
 2911PW      WP 8628   4.644   1.206   0.674
 2911PW      WM 8629   4.615   1.117   0.469
 2912PW       W 8630   0.150   3.049   3.711
 2912PW      WP 8631   0.045   2.968   3.666
 2912PW      WM 8632   0.206   2.976   3.605
 2913PW       W 8633   0.685   7.884   3.481
 2913PW      WP 8634   0.704   7.761   3.419
 2913PW      WM 8635   0.640   7.935   3.358
 2914PW       W 8636   3.059   0.411   8.521
 2914PW      WP 8637   3.010   0.542   8.518
 2914PW      WM 8638   3.177   0.484   8.504
 2915PW       W 8639   0.037   4.071   6.305
 2915PW      WP 8640   0.003   3.998   6.420
 2915PW      WM 8641  -0.050   4.116   6.205
 2916PW       W 8642   6.804   4.517   6.308
 2916PW      WP 8643   6.726   4.484   6.420
 2916PW      WM 8644   6.867   4.540   6.186
 2917PW       W 8645   5.082   3.033   6.563
 2917PW      WP 8646   5.045   3.133   6.654
 2917PW      WM 8647   5.014   3.118   6.475
 2918PW       W 8648   7.431   5.679   1.626
 2918PW      WP 8649   7.559   5.680   1.569
 2918PW      WM 8650   7.379   5.669   1.756
 2919PW       W 8651   4.525   0.479   4.947
 2919PW      WP 8652   4.540   0.607   4.892
 2919PW      WM 8653   4.541   0.510   5.083
 2920PW       W 8654   5.175   3.726   2.215
 2920PW      WP 8655   5.158   3.775   2.084
 2920PW      WM 8656   5.177   3.755   2.351
 2921PW       W 8657   8.014   5.139   7.346
 2921PW      WP 8658   8.023   5.222   7.234
 2921PW      WM 8659   7.883   5.090   7.332
 2922PW       W 8660   2.388   4.642   5.739
 2922PW      WP 8661   2.280   4.695   5.667
 2922PW      WM 8662   2.503   4.687   5.673
 2923PW       W 8663   5.035   2.707   4.984
 2923PW      WP 8664   5.093   2.609   5.065
 2923PW      WM 8665   4.896   2.725   4.989
 2924PW       W 8666   2.356   4.715   5.252
 2924PW      WP 8667   2.318   4.802   5.149
 2924PW      WM 8668   2.375   4.585   5.300
 2925PW       W 8669   1.927   5.275   3.813
 2925PW      WP 8670   2.051   5.326   3.854
 2925PW      WM 8671   1.946   5.137   3.817
 2926PW       W 8672   4.488   5.329   6.287
 2926PW      WP 8673   4.485   5.318   6.426
 2926PW      WM 8674   4.451   5.261   6.170
 2927PW       W 8675   5.750   7.273   6.814
 2927PW      WP 8676   5.886   7.305   6.824
 2927PW      WM 8677   5.758   7.393   6.742
 2928PW       W 8678   6.964   3.976   4.623
 2928PW      WP 8679   6.854   3.896   4.590
 2928PW      WM 8680   6.979   4.114   4.636
 2929PW       W 8681   4.688   5.863   1.526
 2929PW      WP 8682   4.701   5.973   1.611
 2929PW      WM 8683   4.805   5.795   1.564
 2930PW       W 8684   7.708   3.606   1.572
 2930PW      WP 8685   7.624   3.676   1.485
 2930PW      WM 8686   7.652   3.509   1.656
 2931PW       W 8687   2.596   2.255   0.537
 2931PW      WP 8688   2.672   2.142   0.565
 2931PW      WM 8689   2.679   2.366   0.553
 2932PW       W 8690   3.554   4.671   6.379
 2932PW      WP 8691   3.665   4.609   6.439
 2932PW      WM 8692   3.437   4.691   6.453
 2933PW       W 8693   4.816   8.123   6.232
 2933PW      WP 8694   4.769   8.244   6.180
 2933PW      WM 8695   4.896   8.155   6.122
 2934PW       W 8696   1.286   5.321   4.088
 2934PW      WP 8697   1.270   5.411   4.194
 2934PW      WM 8698   1.293   5.203   4.164
 2935PW       W 8699   7.933   6.970   5.183
 2935PW      WP 8700   7.888   7.087   5.246
 2935PW      WM 8701   7.925   6.946   5.045
 2936PW       W 8702   4.684   0.453   2.252
 2936PW      WP 8703   4.621   0.401   2.366
 2936PW      WM 8704   4.796   0.373   2.230
 2937PW       W 8705   4.409   6.275   1.671
 2937PW      WP 8706   4.392   6.327   1.800
 2937PW      WM 8707   4.365   6.147   1.705
 2938PW       W 8708   2.469   8.133   2.767
 2938PW      WP 8709   2.378   8.214   2.698
 2938PW      WM 8710   2.426   8.160   2.898
 2939PW       W 8711   3.811   6.043   3.240
 2939PW      WP 8712   3.751   6.074   3.117
 2939PW      WM 8713   3.799   6.124   3.353
 2940PW       W 8714   3.855   2.356   4.717
 2940PW      WP 8715   3.941   2.296   4.811
 2940PW      WM 8716   3.880   2.492   4.692
 2941PW       W 8717   2.590   2.728   7.842
 2941PW      WP 8718   2.542   2.859   7.850
 2941PW      WM 8719   2.492   2.637   7.801
 2942PW       W 8720   4.381   2.317   0.131
 2942PW      WP 8721   4.491   2.271   0.204
 2942PW      WM 8722   4.260   2.385   0.118
 2943PW       W 8723   8.219   5.396   3.532
 2943PW      WP 8724   8.234   5.269   3.475
 2943PW      WM 8725   8.091   5.424   3.583
 2944PW       W 8726   2.724   0.003   8.130
 2944PW      WP 8727   2.667  -0.089   8.040
 2944PW      WM 8728   2.757  -0.073   8.242
 2945PW       W 8729   8.283   0.730   4.771
 2945PW      WP 8730   8.205   0.833   4.718
 2945PW      WM 8731   8.376   0.638   4.720
 2946PW       W 8732   2.068   0.792   6.879
 2946PW      WP 8733   2.174   0.806   6.969
 2946PW      WM 8734   2.018   0.894   6.797
 2947PW       W 8735   7.712   1.903   6.908
 2947PW      WP 8736   7.781   1.808   6.833
 2947PW      WM 8737   7.574   1.899   6.885
 2948PW       W 8738   0.381   0.828   4.330
 2948PW      WP 8739   0.433   0.706   4.283
 2948PW      WM 8740   0.461   0.737   4.401
 2949PW       W 8741   5.538   6.931   7.162
 2949PW      WP 8742   5.526   6.988   7.035
 2949PW      WM 8743   5.448   6.910   7.267
 2950PW       W 8744   3.772   4.088   7.947
 2950PW      WP 8745   3.725   3.971   8.007
 2950PW      WM 8746   3.900   4.146   7.941
 2951PW       W 8747   1.971   5.804   2.752
 2951PW      WP 8748   1.923   5.935   2.751
 2951PW      WM 8749   1.852   5.745   2.707
 2952PW       W 8750   3.557   6.846   0.735
 2952PW      WP 8751   3.432   6.792   0.701
 2952PW      WM 8752   3.563   6.850   0.595
 2953PW       W 8753   5.009   4.574   7.142
 2953PW      WP 8754   5.114   4.537   7.227
 2953PW      WM 8755   4.943   4.476   7.067
 2954PW       W 8756   1.728   7.320   3.663
 2954PW      WP 8757   1.816   7.412   3.721
 2954PW      WM 8758   1.649   7.369   3.768
 2955PW       W 8759   3.958   3.519   4.856
 2955PW      WP 8760   3.968   3.385   4.896
 2955PW      WM 8761   3.973   3.513   4.717
 2956PW       W 8762   1.658   7.196   5.214
 2956PW      WP 8763   1.526   7.155   5.237
 2956PW      WM 8764   1.605   7.136   5.099
 2957PW       W 8765   6.440   1.451   2.693
 2957PW      WP 8766   6.329   1.486   2.616
 2957PW      WM 8767   6.563   1.386   2.712
 2958PW       W 8768   1.505   2.890   8.559
 2958PW      WP 8769   1.468   2.906   8.693
 2958PW      WM 8770   1.582   3.001   8.524
 2959PW       W 8771   6.604   3.566   0.749
 2959PW      WP 8772   6.526   3.470   0.815
 2959PW      WM 8773   6.580   3.527   0.881
 2960PW       W 8774   3.803   0.777   0.933
 2960PW      WP 8775   3.742   0.720   1.045
 2960PW      WM 8776   3.888   0.675   0.887
 2961PW       W 8777   4.238   7.542   4.013
 2961PW      WP 8778   4.175   7.417   4.022
 2961PW      WM 8779   4.220   7.506   3.879
 2962PW       W 8780   4.263   1.184   2.356
 2962PW      WP 8781   4.190   1.099   2.441
 2962PW      WM 8782   4.288   1.320   2.376
 2963PW       W 8783   4.838   3.434   6.792
 2963PW      WP 8784   4.833   3.408   6.929
 2963PW      WM 8785   4.856   3.333   6.696
 2964PW       W 8786   6.515   7.407   6.892
 2964PW      WP 8787   6.415   7.309   6.885
 2964PW      WM 8788   6.567   7.509   6.973
 2965PW       W 8789   2.065   4.160   4.489
 2965PW      WP 8790   1.939   4.102   4.508
 2965PW      WM 8791   2.151   4.256   4.543
 2966PW       W 8792   6.655   3.225   8.092
 2966PW      WP 8793   6.571   3.287   8.186
 2966PW      WM 8794   6.681   3.119   8.180
 2967PW       W 8795   0.023   1.024   3.413
 2967PW      WP 8796  -0.005   1.091   3.293
 2967PW      WM 8797   0.082   0.903   3.375
 2968PW       W 8798   7.407   8.114   0.197
 2968PW      WP 8799   7.447   8.008   0.115
 2968PW      WM 8800   7.528   8.087   0.260
 2969PW       W 8801   1.977   2.745   1.518
 2969PW      WP 8802   2.017   2.612   1.499
 2969PW      WM 8803   2.086   2.673   1.569
 2970PW       W 8804   3.282   1.007   6.312
 2970PW      WP 8805   3.244   0.888   6.375
 2970PW      WM 8806   3.225   1.124   6.362
 2971PW       W 8807   1.267   4.662   0.123
 2971PW      WP 8808   1.363   4.754   0.167
 2971PW      WM 8809   1.146   4.715   0.167
 2972PW       W 8810   5.091   1.700   6.195
 2972PW      WP 8811   5.078   1.819   6.123
 2972PW      WM 8812   4.993   1.743   6.286
 2973PW       W 8813   1.591   6.082   2.158
 2973PW      WP 8814   1.670   6.166   2.239
 2973PW      WM 8815   1.491   6.033   2.242
 2974PW       W 8816   0.301   7.442   0.101
 2974PW      WP 8817   0.175   7.496   0.130
 2974PW      WM 8818   0.311   7.352  -0.005
 2975PW       W 8819   4.668   1.478   2.569
 2975PW      WP 8820   4.748   1.389   2.496
 2975PW      WM 8821   4.703   1.511   2.701
 2976PW       W 8822   1.924   2.577   3.302
 2976PW      WP 8823   1.886   2.461   3.370
 2976PW      WM 8824   1.939   2.716   3.305
 2977PW       W 8825   1.721   0.280   1.187
 2977PW      WP 8826   1.750   0.408   1.140
 2977PW      WM 8827   1.602   0.315   1.252
 2978PW       W 8828   6.421   4.620   6.597
 2978PW      WP 8829   6.396   4.733   6.519
 2978PW      WM 8830   6.552   4.582   6.629
 2979PW       W 8831   1.749   5.296   6.204
 2979PW      WP 8832   1.807   5.245   6.320
 2979PW      WM 8833   1.841   5.368   6.281
 2980PW       W 8834   0.103   3.144   4.455
 2980PW      WP 8835  -0.002   3.053   4.440
 2980PW      WM 8836   0.193   3.221   4.529
 2981PW       W 8837   7.990   2.867   0.291
 2981PW      WP 8838   7.995   2.780   0.401
 2981PW      WM 8839   8.028   2.990   0.236
 2982PW       W 8840   0.234   3.781   7.151
 2982PW      WP 8841   0.222   3.683   7.250
 2982PW      WM 8842   0.187   3.911   7.131
 2983PW       W 8843   7.663   0.545   4.132
 2983PW      WP 8844   7.746   0.650   4.090
 2983PW      WM 8845   7.745   0.432   4.116
 2984PW       W 8846   3.560   7.907   5.248
 2984PW      WP 8847   3.529   7.894   5.384
 2984PW      WM 8848   3.455   7.823   5.208
 2985PW       W 8849   8.170   4.259   5.695
 2985PW      WP 8850   8.286   4.229   5.622
 2985PW      WM 8851   8.121   4.390   5.701
 2986PW       W 8852   1.377   6.696   0.627
 2986PW      WP 8853   1.259   6.726   0.558
 2986PW      WM 8854   1.371   6.834   0.654
 2987PW       W 8855   2.819   5.721   0.594
 2987PW      WP 8856   2.950   5.700   0.642
 2987PW      WM 8857   2.905   5.694   0.487
 2988PW       W 8858   6.176   7.881   4.083
 2988PW      WP 8859   6.109   7.792   4.167
 2988PW      WM 8860   6.309   7.865   4.044
 2989PW       W 8861   4.500   6.629   6.537
 2989PW      WP 8862   4.517   6.503   6.594
 2989PW      WM 8863   4.567   6.751   6.518
 2990PW       W 8864   8.202   5.406   1.505
 2990PW      WP 8865   8.252   5.379   1.376
 2990PW      WM 8866   8.131   5.442   1.619
 2991PW       W 8867   7.384   8.390   6.971
 2991PW      WP 8868   7.515   8.368   6.927
 2991PW      WM 8869   7.255   8.441   6.990
 2992PW       W 8870   1.564   4.886   0.377
 2992PW      WP 8871   1.606   4.790   0.470
 2992PW      WM 8872   1.478   4.996   0.368
 2993PW       W 8873   1.998   8.316   8.408
 2993PW      WP 8874   2.137   8.304   8.412
 2993PW      WM 8875   2.044   8.447   8.391
 2994PW       W 8876   2.019   8.135   7.608
 2994PW      WP 8877   2.116   8.043   7.652
 2994PW      WM 8878   2.025   8.175   7.743
 2995PW       W 8879   1.668   5.872   3.182
 2995PW      WP 8880   1.747   5.759   3.203
 2995PW      WM 8881   1.714   6.002   3.157
 2996PW       W 8882   7.839   4.682   5.657
 2996PW      WP 8883   7.966   4.726   5.696
 2996PW      WM 8884   7.723   4.647   5.726
 2997PW       W 8885   4.056   6.737   4.192
 2997PW      WP 8886   4.099   6.630   4.112
 2997PW      WM 8887   3.938   6.768   4.123
[truncated: 345,047 more chars]
