# Supplementary material for: Scalable Constant pH Molecular Dynamics in GROMACS
Source: J Chem Theory Comput. 2022 Sep 21;18(10):6148–60. doi: 10.1021/acs.jctc.2c00516 (PMC9558312; doi:10.1021/acs.jctc.2c00516)
Supplement: Supplementary file 1 — ct2c00516_si_001.zip [file ct2c00516_si_001.zip › SI_constant_ph_gromacs/input_MARTINI/triHis/eq.gro]

Martini system triHis in water
 2845
    1ALA     BB    1   3.410   1.175   0.427
    2HIS     BB    2   3.165   1.063   0.307
    2HIS    SC1    3   3.086   1.083   0.004
    2HIS    SC2    4   2.982   1.064  -0.244
    2HIS    SC3    5   3.245   1.117  -0.212
    3ALA     BB    6   2.795   1.114   0.492
    5PW       W    8   3.140   2.949   2.901
    5PW      WP    9   3.017   2.882   2.904
    5PW      WM   10   3.214   3.062   2.939
    6PW       W   11   1.032   2.678   1.696
    6PW      WP   12   0.962   2.733   1.589
    6PW      WM   13   1.022   2.612   1.820
    7PW       W   14   0.834   1.217   4.614
    7PW      WP   15   0.957   1.252   4.558
    7PW      WM   16   0.749   1.125   4.550
    8PW       W   17   2.634   1.481   3.994
    8PW      WP   18   2.501   1.491   3.953
    8PW      WM   19   2.705   1.403   3.902
    9PW       W   20   1.586   3.888   1.531
    9PW      WP   21   1.707   3.903   1.462
    9PW      WM   22   1.683   3.986   1.509
   10PW       W   23   0.022   3.797   2.535
   10PW      WP   24   0.132   3.830   2.456
   10PW      WM   25  -0.040   3.750   2.652
   11PW       W   26   0.979   4.484   1.801
   11PW      WP   27   1.040   4.438   1.683
   11PW      WM   28   1.089   4.457   1.883
   12PW       W   29   2.306   3.428   4.237
   12PW      WP   30   2.367   3.543   4.186
   12PW      WM   31   2.362   3.437   4.365
   13PW       W   32   3.309   4.417   3.902
   13PW      WP   33   3.336   4.507   4.006
   13PW      WM   34   3.304   4.525   3.813
   14PW       W   35   2.648   2.909   0.131
   14PW      WP   36   2.784   2.938   0.147
   14PW      WM   37   2.600   2.999   0.227
   15PW       W   38   1.578   3.027   3.673
   15PW      WP   39   1.701   3.088   3.648
   15PW      WM   40   1.543   3.001   3.540
   16PW       W   41   0.548   4.659   1.040
   16PW      WP   42   0.600   4.748   0.946
   16PW      WM   43   0.625   4.770   1.076
   17PW       W   44   1.208   1.696   3.282
   17PW      WP   45   1.249   1.824   3.241
   17PW      WM   46   1.163   1.720   3.413
   18PW       W   47   2.142   3.129   3.239
   18PW      WP   48   2.043   3.214   3.291
   18PW      WM   49   2.043   3.038   3.200
   19PW       W   50   0.448   2.339   2.152
   19PW      WP   51   0.399   2.207   2.154
   19PW      WM   52   0.470   2.399   2.028
   20PW       W   53   0.744   3.375   4.114
   20PW      WP   54   0.637   3.425   4.190
   20PW      WM   55   0.737   3.466   4.008
   21PW       W   56   1.464   1.066   3.801
   21PW      WP   57   1.583   1.050   3.873
   21PW      WM   58   1.326   1.049   3.786
   22PW       W   59   4.305   0.923   0.596
   22PW      WP   60   4.297   0.809   0.515
   22PW      WM   61   4.321   1.047   0.532
   23PW       W   62   0.140   2.251   4.038
   23PW      WP   63   0.231   2.164   3.976
   23PW      WM   64   0.105   2.247   3.902
   24PW       W   65   3.418   4.149   1.396
   24PW      WP   66   3.374   4.131   1.264
   24PW      WM   67   3.556   4.150   1.419
   25PW       W   68   2.984   3.434   3.838
   25PW      WP   69   2.907   3.431   3.721
   25PW      WM   70   3.039   3.350   3.936
   26PW       W   71   2.975   1.689   1.266
   26PW      WP   72   2.956   1.772   1.155
   26PW      WM   73   3.113   1.713   1.271
   27PW       W   74   1.329   0.886   3.001
   27PW      WP   75   1.325   0.971   2.889
   27PW      WM   76   1.315   0.836   3.131
   28PW       W   77   2.756   2.653   4.040
   28PW      WP   78   2.675   2.578   4.127
   28PW      WM   79   2.878   2.622   3.980
   29PW       W   80   1.097   0.271   0.941
   29PW      WP   81   0.964   0.290   0.983
   29PW      WM   82   1.104   0.144   0.999
   30PW       W   83   1.135   3.121   3.419
   30PW      WP   84   1.138   3.234   3.336
   30PW      WM   85   1.202   3.005   3.460
   31PW       W   86   2.040   0.818   1.209
   31PW      WP   87   1.982   0.795   1.083
   31PW      WM   88   2.130   0.902   1.274
   32PW       W   89   3.713   2.821   2.780
   32PW      WP   90   3.824   2.752   2.728
   32PW      WM   91   3.751   2.763   2.901
   33PW       W   92   2.071   0.909   4.305
   33PW      WP   93   1.951   0.902   4.233
   33PW      WM   94   2.175   0.870   4.390
   34PW       W   95   2.190   3.280   1.773
   34PW      WP   96   2.186   3.342   1.648
   34PW      WM   97   2.266   3.173   1.821
   35PW       W   98   0.487   2.130   1.212
   35PW      WP   99   0.561   2.024   1.266
   35PW      WM  100   0.438   2.257   1.177
   36PW       W  101   2.532   2.862   3.636
   36PW      WP  102   2.473   2.827   3.758
   36PW      WM  103   2.620   2.947   3.705
   37PW       W  104   0.123   3.496   0.092
   37PW      WP  105   0.164   3.604   0.171
   37PW      WM  106   0.163   3.623   0.049
   38PW       W  107   1.168   2.608   4.283
   38PW      WP  108   1.071   2.644   4.378
   38PW      WM  109   1.229   2.523   4.189
   39PW       W  110   1.918   2.748   2.992
   39PW      WP  111   1.817   2.831   2.944
   39PW      WM  112   1.896   2.610   3.003
   40PW       W  113   1.297   4.269   1.305
   40PW      WP  114   1.192   4.325   1.231
   40PW      WM  115   1.254   4.155   1.374
   41PW       W  116   3.513   2.116   0.248
   41PW      WP  117   3.426   2.009   0.224
   41PW      WM  118   3.569   2.196   0.348
   42PW       W  119   2.406   0.815   0.884
   42PW      WP  120   2.292   0.882   0.838
   42PW      WM  121   2.422   0.695   0.814
   43PW       W  122   2.469   3.356   2.638
   43PW      WP  123   2.527   3.232   2.669
   43PW      WM  124   2.491   3.450   2.536
   44PW       W  125   4.688   1.827   3.346
   44PW      WP  126   4.810   1.823   3.414
   44PW      WM  127   4.749   1.870   3.228
   45PW       W  128   3.756   1.886   3.793
   45PW      WP  129   3.722   1.827   3.916
   45PW      WM  130   3.712   1.791   3.700
   46PW       W  131   4.024   3.776   0.244
   46PW      WP  132   4.094   3.803   0.363
   46PW      WM  133   3.952   3.848   0.148
   47PW       W  134   1.457   3.279   4.673
   47PW      WP  135   1.467   3.387   4.762
   47PW      WM  136   1.533   3.220   4.774
   48PW       W  137   2.858   2.287   1.156
   48PW      WP  138   2.792   2.247   1.039
   48PW      WM  139   2.880   2.410   1.093
   49PW       W  140   1.739   2.633   0.998
   49PW      WP  141   1.862   2.589   0.946
   49PW      WM  142   1.681   2.748   1.052
   50PW       W  143   1.204   2.203   3.187
   50PW      WP  144   1.170   2.296   3.286
   50PW      WM  145   1.310   2.168   3.271
   51PW       W  146   3.610   3.768   2.573
   51PW      WP  147   3.588   3.630   2.568
   51PW      WM  148   3.742   3.814   2.574
   52PW       W  149   0.871   3.922   3.040
   52PW      WP  150   0.935   4.046   3.057
   52PW      WM  151   0.771   3.868   2.959
   53PW       W  152   4.517   0.742   0.161
   53PW      WP  153   4.639   0.810   0.164
   53PW      WM  154   4.386   0.790   0.168
   54PW       W  155   2.388   1.571   1.506
   54PW      WP  156   2.419   1.617   1.377
   54PW      WM  157   2.283   1.484   1.534
   55PW       W  158   0.118   0.093   1.962
   55PW      WP  159   0.045   0.196   2.024
   55PW      WM  160   0.181   0.010   1.868
   56PW       W  161   0.750   2.232   2.997
   56PW      WP  162   0.633   2.282   2.938
   56PW      WM  163   0.730   2.351   3.068
   57PW       W  164   0.355   0.835   2.056
   57PW      WP  165   0.469   0.765   2.100
   57PW      WM  166   0.405   0.925   2.150
   58PW       W  167   3.085   4.401   3.083
   58PW      WP  168   3.212   4.423   3.138
   58PW      WM  169   3.104   4.536   3.050
   59PW       W  170   2.937   0.001   1.843
   59PW      WP  171   3.053   0.066   1.800
   59PW      WM  172   2.970  -0.016   1.978
   60PW       W  173   4.162   2.952   3.861
   60PW      WP  174   4.223   3.031   3.960
   60PW      WM  175   4.136   2.927   3.997
   61PW       W  176   0.100   3.524   0.581
   61PW      WP  177   0.067   3.587   0.460
   61PW      WM  178   0.079   3.570   0.450
   62PW       W  179   0.739   2.906   0.178
   62PW      WP  180   0.652   2.882   0.285
   62PW      WM  181   0.769   2.799   0.093
   63PW       W  182   0.745   1.277   1.265
   63PW      WP  183   0.638   1.323   1.188
   63PW      WM  184   0.816   1.185   1.186
   64PW       W  185   2.298   2.693   0.367
   64PW      WP  186   2.417   2.752   0.412
   64PW      WM  187   2.338   2.663   0.236
   65PW       W  188   0.430   4.079   2.576
   65PW      WP  189   0.406   4.045   2.443
   65PW      WM  190   0.370   3.954   2.561
   66PW       W  191   0.580   4.327   3.145
   66PW      WP  192   0.528   4.210   3.089
   66PW      WM  193   0.479   4.286   3.232
   67PW       W  194   2.301   2.539   1.940
   67PW      WP  195   2.372   2.503   1.825
   67PW      WM  196   2.240   2.470   2.046
   68PW       W  197   3.217   2.022   3.921
   68PW      WP  198   3.180   1.978   4.049
   68PW      WM  199   3.092   2.081   3.897
   69PW       W  200   3.552   3.096   0.160
   69PW      WP  201   3.669   3.172   0.173
   69PW      WM  202   3.622   3.036   0.265
   70PW       W  203   2.650   3.295   1.285
   70PW      WP  204   2.740   3.229   1.201
   70PW      WM  205   2.511   3.279   1.296
   71PW       W  206   4.531   3.837   0.288
   71PW      WP  207   4.586   3.872   0.412
   71PW      WM  208   4.636   3.922   0.253
   72PW       W  209   1.382   0.572   3.860
   72PW      WP  210   1.268   0.639   3.814
   72PW      WM  211   1.353   0.573   3.997
   73PW       W  212   1.475   3.030   1.640
   73PW      WP  213   1.375   3.127   1.635
   73PW      WM  214   1.409   3.039   1.763
   74PW       W  215   1.090   0.380   2.203
   74PW      WP  216   1.052   0.503   2.148
   74PW      WM  217   1.021   0.399   2.323
   75PW       W  218   0.934   2.332   0.841
   75PW      WP  219   0.887   2.450   0.901
   75PW      WM  220   0.886   2.349   0.711
   76PW       W  221   2.117   1.351   2.110
   76PW      WP  222   2.013   1.258   2.106
   76PW      WM  223   2.214   1.359   2.210
   77PW       W  224   0.833   0.065   1.416
   77PW      WP  225   0.747   0.175   1.400
   77PW      WM  226   0.787   0.196   1.400
   78PW       W  227   0.039   4.042   3.396
   78PW      WP  228   0.150   4.052   3.481
   78PW      WM  229  -0.089   4.019   3.448
   79PW       W  230   4.059   2.121   2.795
   79PW      WP  231   4.049   2.147   2.658
   79PW      WM  232   4.193   2.137   2.759
   80PW       W  233   0.133   0.044   3.329
   80PW      WP  234   0.053  -0.068   3.356
   80PW      WM  235   0.023   0.122   3.295
   81PW       W  236   3.401   1.204   1.659
   81PW      WP  237   3.386   1.337   1.617
   81PW      WM  238   3.284   1.129   1.646
   82PW       W  239   0.661   3.641   2.684
   82PW      WP  240   0.749   3.696   2.778
   82PW      WM  241   0.722   3.515   2.680
   83PW       W  242   0.251   3.365   2.681
   83PW      WP  243   0.185   3.472   2.619
   83PW      WM  244   0.143   3.296   2.738
   84PW       W  245   4.749   1.593   2.522
   84PW      WP  246   4.751   1.687   2.625
   84PW      WM  247   4.769   1.530   2.645
   85PW       W  248   0.587   4.582   3.938
   85PW      WP  249   0.723   4.612   3.923
   85PW      WM  250   0.534   4.700   3.887
   86PW       W  251   1.889   2.903   1.981
   86PW      WP  252   1.899   2.838   1.858
   86PW      WM  253   1.812   2.894   2.098
   87PW       W  254   1.869   2.463   4.489
   87PW      WP  255   1.800   2.565   4.555
   87PW      WM  256   1.868   2.397   4.365
   88PW       W  257   1.499   2.026   0.419
   88PW      WP  258   1.618   1.981   0.359
   88PW      WM  259   1.464   2.151   0.471
   89PW       W  260   0.959   4.271   4.706
   89PW      WP  261   0.920   4.403   4.732
   89PW      WM  262   0.849   4.192   4.671
   90PW       W  263   2.956   3.398   2.783
   90PW      WP  264   2.925   3.268   2.741
   90PW      WM  265   3.058   3.315   2.735
   91PW       W  266   3.657   0.374   0.431
   91PW      WP  267   3.519   0.389   0.413
   91PW      WM  268   3.738   0.448   0.345
   92PW       W  269   3.804   3.975   4.594
   92PW      WP  270   3.827   3.952   4.730
   92PW      WM  271   3.876   4.094   4.616
   93PW       W  272   4.433   3.444   4.023
   93PW      WP  273   4.418   3.355   4.130
   93PW      WM  274   4.397   3.471   3.891
   94PW       W  275   1.645   1.319   4.150
   94PW      WP  276   1.611   1.451   4.182
   94PW      WM  277   1.529   1.305   4.228
   95PW       W  278   2.639   2.737   1.128
   95PW      WP  279   2.687   2.622   1.192
   95PW      WM  280   2.597   2.686   1.005
   96PW       W  281   4.148   0.509   1.917
   96PW      WP  282   4.206   0.488   1.791
   96PW      WM  283   4.009   0.512   1.907
   97PW       W  284   3.033   1.883   2.107
   97PW      WP  285   3.146   1.882   2.189
   97PW      WM  286   3.026   1.748   2.074
   98PW       W  287   2.332   3.746   4.597
   98PW      WP  288   2.410   3.637   4.557
   98PW      WM  289   2.245   3.845   4.646
   99PW       W  290   3.412   3.178   0.623
   99PW      WP  291   3.480   3.277   0.550
   99PW      WM  292   3.275   3.162   0.600
  100PW       W  293   0.813   1.945   3.495
  100PW      WP  294   0.790   1.848   3.593
  100PW      WM  295   0.692   2.014   3.502
  101PW       W  296   1.042   2.411   2.078
  101PW      WP  297   1.126   2.444   1.970
  101PW      WM  298   1.180   2.408   2.102
  102PW       W  299   3.009   1.134   2.667
  102PW      WP  300   3.031   0.997   2.649
  102PW      WM  301   2.913   1.234   2.643
  103PW       W  302   2.201   4.675   1.871
  103PW      WP  303   2.332   4.721   1.852
  103PW      WM  304   2.319   4.612   1.914
  104PW       W  305   4.325   3.419   0.715
  104PW      WP  306   4.241   3.512   0.776
  104PW      WM  307   4.431   3.439   0.804
  105PW       W  308   0.871   2.891   2.203
  105PW      WP  309   0.954   2.916   2.313
  105PW      WM  310   0.861   3.030   2.192
  106PW       W  311   3.197   2.448   2.858
  106PW      WP  312   3.159   2.415   2.989
  106PW      WM  313   3.061   2.421   2.836
  107PW       W  314   1.841   1.767   3.907
  107PW      WP  315   1.822   1.898   3.863
  107PW      WM  316   1.958   1.727   3.840
  108PW       W  317   2.750   2.412   0.357
  108PW      WP  318   2.773   2.485   0.239
  108PW      WM  319   2.666   2.301   0.363
  109PW       W  320   3.175   4.449   4.364
  109PW      WP  321   3.294   4.523   4.358
  109PW      WM  322   3.206   4.314   4.380
  110PW       W  323   4.065   4.539   2.974
  110PW      WP  324   4.186   4.479   2.938
  110PW      WM  325   4.054   4.449   2.867
  111PW       W  326   2.867   2.506   4.678
  111PW      WP  327   2.879   2.641   4.643
  111PW      WM  328   2.873   2.446   4.804
  112PW       W  329   2.520   1.092   0.071
  112PW      WP  330   2.409   1.009   0.052
  112PW      WM  331   2.575   1.211   0.120
  113PW       W  332   4.523   0.117   0.672
  113PW      WP  333   4.456   0.128   0.549
  113PW      WM  334   4.547   0.253   0.648
  114PW       W  335   4.628   3.287   3.079
  114PW      WP  336   4.636   3.323   2.944
  114PW      WM  337   4.701   3.168   3.085
  115PW       W  338   1.193   1.195   1.487
  115PW      WP  339   1.152   1.296   1.399
  115PW      WM  340   1.230   1.097   1.394
  116PW       W  341   4.568   1.256   0.348
  116PW      WP  342   4.516   1.160   0.436
  116PW      WM  343   4.659   1.248   0.454
  117PW       W  344   1.642   1.314   1.953
  117PW      WP  345   1.518   1.374   1.977
  117PW      WM  346   1.628   1.246   1.832
  118PW       W  347   2.658   3.102   4.093
  118PW      WP  348   2.603   3.189   3.998
  118PW      WM  349   2.557   3.151   4.175
  119PW       W  350   2.023   2.706   2.464
  119PW      WP  351   2.102   2.608   2.404
  119PW      WM  352   2.096   2.820   2.499
  120PW       W  353   0.407   2.449   3.638
  120PW      WP  354   0.378   2.506   3.762
  120PW      WM  355   0.545   2.466   3.660
  121PW       W  356   1.730   4.720   2.688
  121PW      WP  357   1.773   4.711   2.821
  121PW      WM  358   1.736   4.601   2.614
  122PW       W  359   2.475   1.940   1.166
  122PW      WP  360   2.377   2.039   1.152
  122PW      WM  361   2.426   1.855   1.266
  123PW       W  362   0.575   1.769   3.019
  123PW      WP  363   0.667   1.669   3.052
  123PW      WM  364   0.661   1.877   2.994
  124PW       W  365   3.126   3.989   3.699
  124PW      WP  366   3.137   3.970   3.560
  124PW      WM  367   3.227   3.897   3.667
  125PW       W  368   3.295   1.692   1.687
  125PW      WP  369   3.294   1.641   1.557
  125PW      WM  370   3.377   1.799   1.724
  126PW       W  371   0.410   0.746   3.276
  126PW      WP  372   0.371   0.679   3.160
  126PW      WM  373   0.520   0.736   3.191
  127PW       W  374   3.671   3.949   4.033
  127PW      WP  375   3.797   3.889   4.024
  127PW      WM  376   3.570   4.015   3.961
  128PW       W  377   0.785   0.289   2.559
  128PW      WP  378   0.914   0.343   2.554
  128PW      WM  379   0.785   0.179   2.473
  129PW       W  380   2.219   3.659   0.988
  129PW      WP  381   2.282   3.723   0.881
  129PW      WM  382   2.124   3.695   1.084
  130PW       W  383   3.930   3.888   1.943
  130PW      WP  384   3.861   3.957   1.843
  130PW      WM  385   3.934   3.933   2.076
  131PW       W  386   0.308   2.836   0.338
  131PW      WP  387   0.272   2.708   0.293
  131PW      WM  388   0.385   2.765   0.430
  132PW       W  389   1.061   3.809   3.554
  132PW      WP  390   1.081   3.677   3.598
  132PW      WM  391   1.033   3.941   3.591
  133PW       W  392   1.258   1.223   3.340
  133PW      WP  393   1.260   1.240   3.201
  133PW      WM  394   1.320   1.340   3.385
  134PW       W  395   1.097   2.143   3.915
  134PW      WP  396   1.079   2.280   3.934
  134PW      WM  397   1.018   2.080   4.012
  135PW       W  398   2.587   4.317   2.980
  135PW      WP  399   2.464   4.377   2.953
  135PW      WM  400   2.553   4.223   3.078
  136PW       W  401   3.770   0.144   3.084
  136PW      WP  402   3.641   0.154   3.137
  136PW      WM  403   3.713   0.033   3.020
  137PW       W  404   4.220   4.473   4.416
  137PW      WP  405   4.235   4.575   4.511
  137PW      WM  406   4.263   4.372   4.329
  138PW       W  407   4.116   3.375   3.074
  138PW      WP  408   4.048   3.263   3.122
  138PW      WM  409   4.159   3.348   2.944
  139PW       W  410   2.286   1.850   3.799
  139PW      WP  411   2.262   1.930   3.911
  139PW      WM  412   2.417   1.895   3.820
  140PW       W  413   3.474   0.423   3.298
  140PW      WP  414   3.529   0.457   3.422
  140PW      WM  415   3.564   0.347   3.223
  141PW       W  416   1.898   1.812   3.406
  141PW      WP  417   1.836   1.846   3.285
  141PW      WM  418   1.944   1.907   3.314
  142PW       W  419   2.674   2.001   4.058
  142PW      WP  420   2.613   1.982   3.933
  142PW      WM  421   2.800   2.041   4.104
  143PW       W  422   3.217   0.667   4.065
  143PW      WP  423   3.078   0.670   4.046
  143PW      WM  424   3.315   0.658   3.966
  144PW       W  425   2.122   1.178   0.728
  144PW      WP  426   2.062   1.237   0.616
  144PW      WM  427   2.181   1.064   0.784
  145PW       W  428   3.860   4.100   1.555
  145PW      WP  429   3.758   4.187   1.595
  145PW      WM  430   3.846   4.033   1.677
  146PW       W  431   2.081   3.318   4.704
  146PW      WP  432   2.043   3.418   4.614
  146PW      WM  433   2.130   3.357   4.829
  147PW       W  434   4.763   0.467   3.234
  147PW      WP  435   4.770   0.356   3.319
  147PW      WM  436   4.624   0.465   3.254
  148PW       W  437   2.321   2.091   1.709
  148PW      WP  438   2.446   2.145   1.675
  148PW      WM  439   2.254   2.013   1.615
  149PW       W  440   4.259   3.120   2.287
  149PW      WP  441   4.183   3.127   2.405
  149PW      WM  442   4.239   2.985   2.319
  150PW       W  443   2.575   0.275   4.134
  150PW      WP  444   2.620   0.147   4.170
  150PW      WM  445   2.478   0.338   4.212
  151PW       W  446   4.119   1.949   4.128
  151PW      WP  447   4.066   1.944   4.258
  151PW      WM  448   4.079   2.064   4.058
  152PW       W  449   3.316   0.081   0.189
  152PW      WP  450   3.292  -0.056   0.199
  152PW      WM  451   3.435   0.130   0.245
  153PW       W  452   2.439   3.333   3.678
  153PW      WP  453   2.482   3.459   3.634
  153PW      WM  454   2.552   3.342   3.760
  154PW       W  455   2.524   3.512   3.153
  154PW      WP  456   2.419   3.542   3.241
  154PW      WM  457   2.595   3.626   3.192
  155PW       W  458   0.295   3.420   1.273
  155PW      WP  459   0.343   3.530   1.345
  155PW      WM  460   0.308   3.280   1.271
  156PW       W  461   2.049   1.461   1.167
  156PW      WP  462   2.041   1.331   1.116
  156PW      WM  463   2.034   1.441   1.029
  157PW       W  464   0.652   0.346   1.087
  157PW      WP  465   0.661   0.479   1.130
  157PW      WM  466   0.788   0.327   1.060
  158PW       W  467   1.887   2.731   1.508
  158PW      WP  468   1.776   2.669   1.449
  158PW      WM  469   1.870   2.644   1.617
  159PW       W  470   4.729   3.155   3.678
  159PW      WP  471   4.732   3.295   3.671
  159PW      WM  472   4.868   3.132   3.680
  160PW       W  473   4.456   2.162   3.096
  160PW      WP  474   4.371   2.202   3.199
  160PW      WM  475   4.430   2.296   3.064
  161PW       W  476   3.201   2.613   3.823
  161PW      WP  477   3.103   2.704   3.861
  161PW      WM  478   3.301   2.663   3.908
  162PW       W  479   2.583   1.377   0.834
  162PW      WP  480   2.526   1.262   0.779
  162PW      WM  481   2.503   1.485   0.795
  163PW       W  482   0.135   2.502   0.711
  163PW      WP  483   0.264   2.546   0.743
  163PW      WM  484   0.144   2.366   0.744
  164PW       W  485   3.734   1.389   0.165
  164PW      WP  486   3.832   1.318   0.236
  164PW      WM  487   3.751   1.335   0.037
  165PW       W  488   0.348   3.262   3.884
  165PW      WP  489   0.243   3.189   3.828
  165PW      WM  490   0.353   3.386   3.950
  166PW       W  491   4.444   3.227   1.328
  166PW      WP  492   4.473   3.127   1.421
  166PW      WM  493   4.511   3.308   1.421
  167PW       W  494   0.222   2.938   3.325
  167PW      WP  495   0.140   3.051   3.332
  167PW      WM  496   0.302   2.826   3.351
  168PW       W  497   0.393   1.128   3.004
  168PW      WP  498   0.332   1.155   2.881
  168PW      WM  499   0.477   1.121   2.893
  169PW       W  500   1.859   3.416   1.471
  169PW      WP  501   1.912   3.352   1.358
  169PW      WM  502   1.987   3.423   1.526
  170PW       W  503   3.716   4.207   3.620
  170PW      WP  504   3.657   4.106   3.697
  170PW      WM  505   3.637   4.120   3.545
  171PW       W  506   1.859   1.943   0.969
  171PW      WP  507   1.880   1.838   1.059
  171PW      WM  508   1.862   2.001   0.842
  172PW       W  509   4.058   2.289   2.078
  172PW      WP  510   4.132   2.393   2.020
  172PW      WM  511   4.048   2.173   2.000
  173PW       W  512   3.572   0.830   0.093
  173PW      WP  513   3.655   0.744   0.019
  173PW      WM  514   3.490   0.756   0.179
  174PW       W  515   2.356   2.897   2.728
  174PW      WP  516   2.318   2.954   2.605
  174PW      WM  517   2.366   3.035   2.753
  175PW       W  518   3.674   3.119   1.748
  175PW      WP  519   3.621   3.153   1.873
  175PW      WM  520   3.659   3.000   1.820
  176PW       W  521   4.372   4.772   2.045
  176PW      WP  522   4.458   4.850   2.123
  176PW      WM  523   4.360   4.854   1.932
  177PW       W  524   0.843   1.653   4.302
  177PW      WP  525   0.707   1.654   4.337
  177PW      WM  526   0.974   1.701   4.298
  178PW       W  527   1.480   4.347   3.419
  178PW      WP  528   1.606   4.356   3.358
  178PW      WM  529   1.500   4.458   3.337
  179PW       W  530   4.439   4.691   0.059
  179PW      WP  531   4.442   4.598   0.164
  179PW      WM  532   4.423   4.647  -0.073
  180PW       W  533   3.521   2.454   4.124
  180PW      WP  534   3.474   2.546   4.030
  180PW      WM  535   3.480   2.399   4.246
  181PW       W  536   1.376   2.122   1.779
  181PW      WP  537   1.406   2.175   1.905
  181PW      WM  538   1.368   2.213   1.885
  182PW       W  539   3.454   1.634   3.451
  182PW      WP  540   3.570   1.643   3.529
  182PW      WM  541   3.373   1.520   3.457
  183PW       W  542   1.274   3.579   1.083
  183PW      WP  543   1.411   3.599   1.058
  183PW      WM  544   1.175   3.487   1.117
  184PW       W  545   2.481   1.763   2.909
  184PW      WP  546   2.398   1.651   2.909
  184PW      WM  547   2.594   1.753   2.992
  185PW       W  548   4.247   2.944   0.880
  185PW      WP  549   4.377   2.891   0.876
  185PW      WM  550   4.316   3.064   0.858
  186PW       W  551   0.711   1.760   1.473
  186PW      WP  552   0.725   1.663   1.373
  186PW      WM  553   0.601   1.818   1.409
  187PW       W  554   0.183   3.996   4.645
  187PW      WP  555   0.122   3.940   4.757
  187PW      WM  556   0.300   3.927   4.613
  188PW       W  557   3.513   3.602   0.347
  188PW      WP  558   3.561   3.715   0.280
  188PW      WM  559   3.564   3.502   0.431
  189PW       W  560   2.076   3.331   2.282
  189PW      WP  561   1.993   3.223   2.317
  189PW      WM  562   2.015   3.355   2.158
  190PW       W  563   1.898   2.375   0.173
  190PW      WP  564   2.022   2.309   0.177
  190PW      WM  565   1.921   2.500   0.114
  191PW       W  566   2.371   1.562   0.157
  191PW      WP  567   2.463   1.666   0.137
  191PW      WM  568   2.483   1.545   0.074
  192PW       W  569   1.600   1.158   0.499
  192PW      WP  570   1.648   1.279   0.552
  192PW      WM  571   1.725   1.133   0.441
  193PW       W  572   1.344   4.533   0.210
  193PW      WP  573   1.289   4.636   0.132
  193PW      WM  574   1.393   4.661   0.179
  194PW       W  575   0.546   3.315   0.354
  194PW      WP  576   0.612   3.269   0.469
  194PW      WM  577   0.632   3.330   0.244
  195PW       W  578   2.643   4.067   0.166
  195PW      WP  579   2.659   4.018   0.035
  195PW      WM  580   2.593   4.177   0.237
  196PW       W  581   0.470   1.820   2.009
  196PW      WP  582   0.584   1.765   2.069
  196PW      WM  583   0.413   1.946   1.990
  197PW       W  584   3.769   0.866   0.579
  197PW      WP  585   3.765   0.870   0.439
  197PW      WM  586   3.745   0.964   0.676
  198PW       W  587   2.340   2.457   4.737
  198PW      WP  588   2.348   2.476   4.875
  198PW      WM  589   2.364   2.449   4.599
  199PW       W  590   3.673   4.606   1.353
  199PW      WP  591   3.582   4.606   1.459
  199PW      WM  592   3.805   4.568   1.326
  200PW       W  593   3.139   2.261   0.687
  200PW      WP  594   3.196   2.382   0.647
  200PW      WM  595   3.057   2.150   0.711
  201PW       W  596   4.556   3.963   0.751
  201PW      WP  597   4.521   3.925   0.881
  201PW      WM  598   4.540   3.935   0.614
  202PW       W  599   4.061   3.100   4.537
  202PW      WP  600   4.070   3.135   4.402
  202PW      WM  601   4.086   3.098   4.675
  203PW       W  602   1.283   1.420   4.572
  203PW      WP  603   1.251   1.556   4.575
  203PW      WM  604   1.292   1.441   4.710
  204PW       W  605   1.098   4.089   0.349
  204PW      WP  606   1.233   4.115   0.321
  204PW      WM  607   0.981   4.086   0.424
  205PW       W  608   1.039   1.877   2.803
  205PW      WP  609   0.951   1.809   2.888
  205PW      WM  610   1.062   1.818   2.678
  206PW       W  611   4.180   1.994   0.703
  206PW      WP  612   4.049   1.947   0.716
  206PW      WM  613   4.143   2.090   0.797
  207PW       W  614   4.723   0.238   2.780
  207PW      WP  615   4.633   0.150   2.842
  207PW      WM  616   4.723   0.160   2.664
  208PW       W  617   4.188   4.245   3.442
  208PW      WP  618   4.124   4.141   3.374
  208PW      WM  619   4.278   4.347   3.409
  209PW       W  620   0.449   0.957   1.563
  209PW      WP  621   0.350   0.879   1.624
  209PW      WM  622   0.378   1.077   1.548
  210PW       W  623   0.654   1.990   4.645
  210PW      WP  624   0.786   2.033   4.626
  210PW      WM  625   0.602   1.861   4.631
  211PW       W  626   0.628   1.165   0.768
  211PW      WP  627   0.748   1.115   0.820
  211PW      WM  628   0.664   1.216   0.643
  212PW       W  629   2.001   0.268   2.949
  212PW      WP  630   2.043   0.224   2.823
  212PW      WM  631   2.009   0.408   2.936
  213PW       W  632   3.697   2.420   1.700
  213PW      WP  633   3.708   2.299   1.630
  213PW      WM  634   3.638   2.445   1.824
  214PW       W  635   2.355   4.544   3.950
  214PW      WP  636   2.263   4.647   3.931
  214PW      WM  637   2.277   4.456   3.874
  215PW       W  638   4.003   3.588   4.216
  215PW      WP  639   4.116   3.610   4.137
  215PW      WM  640   4.106   3.496   4.240
  216PW       W  641   2.263   2.660   3.981
  216PW      WP  642   2.134   2.649   4.034
  216PW      WM  643   2.339   2.692   3.868
  217PW       W  644   3.105   3.535   3.397
  217PW      WP  645   3.138   3.671   3.389
  217PW      WM  646   3.117   3.482   3.526
  218PW       W  647   0.288   2.269   2.756
  218PW      WP  648   0.286   2.139   2.703
  218PW      WM  649   0.389   2.297   2.848
  219PW       W  650   2.364   4.396   2.514
  219PW      WP  651   2.399   4.531   2.525
  219PW      WM  652   2.295   4.366   2.632
  220PW       W  653   2.669   2.467   1.546
  220PW      WP  654   2.648   2.602   1.574
  220PW      WM  655   2.541   2.460   1.602
  221PW       W  656   1.590   0.451   1.194
  221PW      WP  657   1.556   0.318   1.217
  221PW      WM  658   1.665   0.413   1.306
  222PW       W  659   3.437   2.743   3.300
  222PW      WP  660   3.374   2.831   3.389
  222PW      WM  661   3.513   2.819   3.211
  223PW       W  662   0.208   1.455   0.678
  223PW      WP  663   0.321   1.380   0.644
  223PW      WM  664   0.142   1.497   0.562
  224PW       W  665   4.110   4.083   0.604
  224PW      WP  666   4.092   4.101   0.466
  224PW      WM  667   4.158   4.075   0.472
  225PW       W  668   3.182   0.441   2.048
  225PW      WP  669   3.218   0.560   2.112
  225PW      WM  670   3.281   0.368   1.981
  226PW       W  671   0.825   0.530   0.075
  226PW      WP  672   0.733   0.632   0.050
  226PW      WM  673   0.925   0.607   0.014
  227PW       W  674   1.383   0.106   1.436
  227PW      WP  675   1.474   0.030   1.510
  227PW      WM  676   1.369   0.245   1.436
  228PW       W  677   2.560   1.241   4.422
  228PW      WP  678   2.522   1.266   4.554
  228PW      WM  679   2.693   1.205   4.397
  229PW       W  680   1.574   0.192   0.753
  229PW      WP  681   1.529   0.313   0.698
  229PW      WM  682   1.591   0.092   0.656
  230PW       W  683   3.789   2.053   2.438
  230PW      WP  684   3.748   2.150   2.346
  230PW      WM  685   3.881   2.012   2.535
  231PW       W  686   3.188   4.415   0.433
  231PW      WP  687   3.120   4.443   0.314
  231PW      WM  688   3.278   4.499   0.500
  232PW       W  689   0.087   1.868   2.907
  232PW      WP  690   0.027   1.863   3.033
  232PW      WM  691   0.121   1.812   2.783
  233PW       W  692   1.126   3.693   0.591
  233PW      WP  693   1.070   3.724   0.467
  233PW      WM  694   0.998   3.736   0.631
  234PW       W  695   2.668   3.839   2.780
  234PW      WP  696   2.590   3.786   2.884
  234PW      WM  697   2.765   3.865   2.877
  235PW       W  698   1.273   3.265   2.177
  235PW      WP  699   1.182   3.206   2.265
  235PW      WM  700   1.317   3.134   2.192
  236PW       W  701   0.374   3.745   1.665
  236PW      WP  702   0.405   3.805   1.788
  236PW      WM  703   0.257   3.719   1.593
  237PW       W  704   0.467   0.795   4.572
  237PW      WP  705   0.472   0.775   4.434
  237PW      WM  706   0.546   0.686   4.611
  238PW       W  707   0.094   1.124   3.391
  238PW      WP  708  -0.000   1.084   3.295
  238PW      WM  709   0.146   1.251   3.365
  239PW       W  710   4.644   0.434   2.208
  239PW      WP  711   4.641   0.573   2.197
  239PW      WM  712   4.705   0.317   2.161
  240PW       W  713   0.785   1.391   0.366
  240PW      WP  714   0.689   1.337   0.452
  240PW      WM  715   0.890   1.478   0.333
  241PW       W  716   1.831   4.231   1.168
  241PW      WP  717   1.797   4.228   1.304
  241PW      WM  718   1.822   4.370   1.174
  242PW       W  719   0.321   4.437   2.190
  242PW      WP  720   0.245   4.515   2.278
  242PW      WM  721   0.340   4.299   2.205
  243PW       W  722   0.937   3.031   4.480
  243PW      WP  723   0.974   3.159   4.438
  243PW      WM  724   0.811   3.067   4.530
  244PW       W  725   4.439   4.185   4.748
  244PW      WP  726   4.563   4.248   4.736
  244PW      WM  727   4.369   4.261   4.654
  245PW       W  728   0.510   3.880   3.416
  245PW      WP  729   0.459   3.786   3.326
  245PW      WM  730   0.433   3.996   3.400
  246PW       W  731   1.293   0.069   3.020
  246PW      WP  732   1.416   0.100   3.081
  246PW      WM  733   1.317   0.160   2.916
  247PW       W  734   0.985   4.111   4.196
  247PW      WP  735   1.021   4.145   4.066
  247PW      WM  736   1.115   4.060   4.193
  248PW       W  737   2.392   1.474   2.480
  248PW      WP  738   2.306   1.427   2.381
  248PW      WM  739   2.343   1.590   2.419
  249PW       W  740   1.765   1.586   0.677
  249PW      WP  741   1.746   1.716   0.725
  249PW      WM  742   1.711   1.456   0.677
  250PW       W  743   0.428   1.515   2.644
  250PW      WP  744   0.440   1.532   2.505
  250PW      WM  745   0.559   1.479   2.679
  251PW       W  746   3.958   4.536   3.928
  251PW      WP  747   4.079   4.547   3.859
  251PW      WM  748   3.958   4.447   4.036
  252PW       W  749   0.851   1.078   2.148
  252PW      WP  750   0.952   1.019   2.070
  252PW      WM  751   0.737   1.136   2.091
  253PW       W  752   3.545   4.047   0.730
  253PW      WP  753   3.551   3.907   0.737
  253PW      WM  754   3.411   4.086   0.741
  254PW       W  755   2.038   3.113   3.753
  254PW      WP  756   2.116   3.227   3.776
  254PW      WM  757   1.915   3.125   3.687
  255PW       W  758   3.455   3.043   4.482
  255PW      WP  759   3.487   2.992   4.355
  255PW      WM  760   3.584   3.090   4.453
  256PW       W  761   2.356   4.219   1.061
  256PW      WP  762   2.306   4.341   1.109
  256PW      WM  763   2.266   4.134   1.125
  257PW       W  764   2.068   0.217   0.446
  257PW      WP  765   1.971   0.173   0.354
  257PW      WM  766   2.150   0.278   0.350
  258PW       W  767   2.976   0.317   2.540
  258PW      WP  768   3.051   0.200   2.523
  258PW      WM  769   3.106   0.364   2.559
  259PW       W  770   2.825   2.581   3.299
  259PW      WP  771   2.698   2.608   3.248
  259PW      WM  772   2.944   2.534   3.357
  260PW       W  773   3.413   2.681   0.541
  260PW      WP  774   3.476   2.561   0.574
  260PW      WM  775   3.345   2.633   0.429
  261PW       W  776   3.058   1.177   4.096
  261PW      WP  777   2.927   1.146   4.058
  261PW      WM  778   3.060   1.314   4.126
  262PW       W  779   1.546   1.984   4.686
  262PW      WP  780   1.421   2.031   4.645
  262PW      WM  781   1.641   2.034   4.776
  263PW       W  782   2.068   0.624   3.372
  263PW      WP  783   2.023   0.492   3.379
  263PW      WM  784   1.982   0.732   3.348
  264PW       W  785   3.043   3.599   1.320
  264PW      WP  786   3.067   3.545   1.447
  264PW      WM  787   3.025   3.734   1.290
  265PW       W  788   2.551   0.720   3.281
  265PW      WP  789   2.668   0.791   3.250
  265PW      WM  790   2.493   0.840   3.324
  266PW       W  791   2.310   0.409   0.120
  266PW      WP  792   2.235   0.332   0.209
  266PW      WM  793   2.233   0.408   0.002
  267PW       W  794   0.422   0.656   0.745
  267PW      WP  795   0.355   0.658   0.868
  267PW      WM  796   0.424   0.761   0.652
  268PW       W  797   4.219   0.521   0.929
  268PW      WP  798   4.140   0.551   1.040
  268PW      WM  799   4.254   0.632   0.850
  269PW       W  800   2.642   3.275   4.622
  269PW      WP  801   2.746   3.191   4.665
  269PW      WM  802   2.712   3.358   4.533
  270PW       W  803   2.692   4.152   4.482
  270PW      WP  804   2.707   4.171   4.344
  270PW      WM  805   2.711   4.059   4.586
  271PW       W  806   3.764   3.828   1.123
  271PW      WP  807   3.757   3.689   1.138
  271PW      WM  808   3.901   3.798   1.120
  272PW       W  809   0.593   2.746   0.856
  272PW      WP  810   0.523   2.773   0.974
  272PW      WM  811   0.479   2.691   0.795
  273PW       W  812   4.692   3.016   0.050
  273PW      WP  813   4.652   3.090   0.161
  273PW      WM  814   4.801   2.983  -0.032
  274PW       W  815   3.331   1.603   4.755
  274PW      WP  816   3.373   1.611   4.888
  274PW      WM  817   3.428   1.577   4.657
  275PW       W  818   1.247   2.744   1.001
  275PW      WP  819   1.384   2.736   1.030
  275PW      WM  820   1.257   2.687   1.129
  276PW       W  821   0.428   1.876   0.779
  276PW      WP  822   0.416   1.893   0.640
  276PW      WM  823   0.515   1.799   0.857
  277PW       W  824   4.682   3.536   0.994
  277PW      WP  825   4.625   3.481   0.879
  277PW      WM  826   4.750   3.653   1.030
  278PW       W  827   1.405   2.680   3.394
  278PW      WP  828   1.426   2.810   3.442
  278PW      WM  829   1.427   2.574   3.482
  279PW       W  830   4.343   0.057   4.094
  279PW      WP  831   4.432  -0.043   4.053
  279PW      WM  832   4.431   0.043   4.203
  280PW       W  833   0.542   4.245   0.124
  280PW      WP  834   0.514   4.114   0.164
  280PW      WM  835   0.463   4.303   0.023
  281PW       W  836   2.809   3.449   2.290
  281PW      WP  837   2.701   3.480   2.374
  281PW      WM  838   2.736   3.523   2.196
  282PW       W  839   3.618   1.890   2.005
  282PW      WP  840   3.507   1.843   1.934
  282PW      WM  841   3.600   1.781   2.091
  283PW       W  842   3.124   2.748   0.187
  283PW      WP  843   3.220   2.718   0.284
  283PW      WM  844   3.004   2.817   0.210
  284PW       W  845   1.784   0.880   2.129
  284PW      WP  846   1.872   0.810   2.212
  284PW      WM  847   1.653   0.904   2.086
  285PW       W  848   0.469   1.090   3.990
  285PW      WP  849   0.367   1.175   3.946
  285PW      WM  850   0.464   1.164   3.871
  286PW       W  851   2.616   0.121   2.244
  286PW      WP  852   2.628   0.149   2.380
  286PW      WM  853   2.508   0.141   2.330
  287PW       W  854   3.752   1.738   0.715
  287PW      WP  855   3.670   1.670   0.624
  287PW      WM  856   3.888   1.739   0.680
  288PW       W  857   1.017   3.909   1.594
  288PW      WP  858   1.032   4.032   1.529
  288PW      WM  859   0.969   3.781   1.563
  289PW       W  860   2.088   1.812   2.175
  289PW      WP  861   2.107   1.821   2.313
  289PW      WM  862   1.997   1.811   2.068
  290PW       W  863   0.570   1.150   3.503
  290PW      WP  864   0.545   1.207   3.628
  290PW      WM  865   0.668   1.250   3.503
  291PW       W  866   4.145   3.810   2.761
  291PW      WP  867   4.121   3.903   2.659
  291PW      WM  868   4.166   3.878   2.881
  292PW       W  869   2.253   2.361   1.136
  292PW      WP  870   2.214   2.476   1.065
  292PW      WM  871   2.375   2.295   1.118
  293PW       W  872   0.827   0.780   1.206
  293PW      WP  873   0.942   0.860   1.219
  293PW      WM  874   0.799   0.682   1.110
  294PW       W  875   0.237   0.148   1.406
  294PW      WP  876   0.152   0.175   1.298
  294PW      WM  877   0.282   0.245   1.495
  295PW       W  878   1.909   4.233   1.679
  295PW      WP  879   2.026   4.157   1.689
  295PW      WM  880   1.858   4.287   1.560
  296PW       W  881   4.220   3.791   1.118
  296PW      WP  882   4.080   3.786   1.120
  296PW      WM  883   4.314   3.890   1.086
  297PW       W  884   0.539   1.545   3.849
  297PW      WP  885   0.608   1.590   3.735
  297PW      WM  886   0.491   1.608   3.964
  298PW       W  887   1.419   2.557   1.458
  298PW      WP  888   1.324   2.601   1.365
  298PW      WM  889   1.320   2.546   1.556
  299PW       W  890   4.311   2.001   1.234
  299PW      WP  891   4.377   1.924   1.331
  299PW      WM  892   4.179   2.017   1.191
  300PW       W  893   0.176   3.412   2.186
  300PW      WP  894   0.130   3.405   2.054
  300PW      WM  895   0.170   3.312   2.284
  301PW       W  896   4.526   1.547   4.460
  301PW      WP  897   4.544   1.645   4.362
  301PW      WM  898   4.568   1.604   4.581
  302PW       W  899   2.832   1.550   4.758
  302PW      WP  900   2.751   1.538   4.645
  302PW      WM  901   2.859   1.675   4.815
  303PW       W  902   2.067   0.377   4.459
  303PW      WP  903   1.981   0.361   4.350
  303PW      WM  904   2.180   0.303   4.423
  304PW       W  905   3.330   2.091   1.405
  304PW      WP  906   3.460   2.045   1.380
  304PW      WM  907   3.304   2.180   1.510
  305PW       W  908   3.460   0.017   4.492
  305PW      WP  909   3.553  -0.039   4.580
  305PW      WM  910   3.379  -0.060   4.407
  306PW       W  911   2.557   3.686   1.616
  306PW      WP  912   2.677   3.745   1.574
  306PW      WM  913   2.554   3.713   1.754
  307PW       W  914   2.244   1.059   3.182
  307PW      WP  915   2.258   0.952   3.272
  307PW      WM  916   2.203   1.163   3.098
  308PW       W  917   3.482   2.383   2.272
  308PW      WP  918   3.430   2.457   2.165
  308PW      WM  919   3.579   2.282   2.278
  309PW       W  920   4.635   1.433   2.028
  309PW      WP  921   4.525   1.503   2.078
  309PW      WM  922   4.751   1.509   2.007
  310PW       W  923   0.667   2.244   1.692
  310PW      WP  924   0.588   2.290   1.587
  310PW      WM  925   0.735   2.315   1.592
  311PW       W  926   3.523   0.344   2.470
  311PW      WP  927   3.612   0.240   2.441
  311PW      WM  928   3.501   0.331   2.332
  312PW       W  929   1.602   1.029   2.671
  312PW      WP  930   1.732   1.073   2.693
  312PW      WM  931   1.498   1.091   2.742
  313PW       W  932   2.468   2.367   4.299
  313PW      WP  933   2.457   2.345   4.437
  313PW      WM  934   2.569   2.457   4.265
  314PW       W  935   3.555   2.828   1.360
  314PW      WP  936   3.682   2.887   1.365
  314PW      WM  937   3.417   2.802   1.366
  315PW       W  938   1.565   0.817   4.279
  315PW      WP  939   1.463   0.735   4.331
  315PW      WM  940   1.616   0.742   4.172
  316PW       W  941   0.627   0.707   2.820
  316PW      WP  942   0.554   0.820   2.858
  316PW      WM  943   0.628   0.576   2.870
  317PW       W  944   3.848   0.015   1.806
  317PW      WP  945   3.896   0.098   1.907
  317PW      WM  946   3.819   0.029   1.670
  318PW       W  947   1.765   1.791   1.859
  318PW      WP  948   1.866   1.774   1.955
  318PW      WM  949   1.702   1.707   1.766
  319PW       W  950   2.860   4.257   2.500
  319PW      WP  951   2.886   4.394   2.485
  319PW      WM  952   2.765   4.308   2.411
  320PW       W  953   2.367   2.653   3.169
  320PW      WP  954   2.276   2.636   3.064
  320PW      WM  955   2.499   2.667   3.214
  321PW       W  956   2.692   3.709   4.170
  321PW      WP  957   2.699   3.675   4.035
  321PW      WM  958   2.659   3.809   4.078
  322PW       W  959   4.697   0.559   1.678
  322PW      WP  960   4.570   0.509   1.709
  322PW      WM  961   4.704   0.694   1.716
  323PW       W  962   3.212   3.057   4.076
  323PW      WP  963   3.162   3.175   4.019
  323PW      WM  964   3.139   3.065   4.196
  324PW       W  965   1.465   0.444   2.697
  324PW      WP  966   1.396   0.326   2.726
  324PW      WM  967   1.486   0.542   2.599
  325PW       W  968   0.245   0.589   1.208
  325PW      WP  969   0.334   0.603   1.315
  325PW      WM  970   0.349   0.630   1.125
  326PW       W  971   3.661   4.577   0.475
  326PW      WP  972   3.746   4.511   0.386
  326PW      WM  973   3.677   4.631   0.604
  327PW       W  974   0.896   4.084   0.853
  327PW      WP  975   0.975   3.972   0.822
  327PW      WM  976   0.974   4.098   0.969
  328PW       W  977   1.717   3.645   0.558
  328PW      WP  978   1.778   3.768   0.585
  328PW      WM  979   1.687   3.662   0.694
  329PW       W  980   2.956   1.282   3.633
  329PW      WP  981   2.903   1.370   3.727
  329PW      WM  982   2.964   1.144   3.658
  330PW       W  983   0.770   0.725   3.631
  330PW      WP  984   0.686   0.748   3.521
  330PW      WM  985   0.819   0.625   3.717
  331PW       W  986   1.249   0.760   3.457
  331PW      WP  987   1.301   0.879   3.404
  331PW      WM  988   1.256   0.691   3.578
  332PW       W  989   3.960   2.428   0.992
  332PW      WP  990   4.046   2.378   0.893
  332PW      WM  991   3.851   2.349   1.028
  333PW       W  992   4.742   4.743   2.407
  333PW      WP  993   4.759   4.845   2.502
  333PW      WM  994   4.876   4.706   2.419
  334PW       W  995   0.582   3.874   1.221
  334PW      WP  996   0.477   3.951   1.271
  334PW      WM  997   0.654   3.983   1.172
  335PW       W  998   1.281   0.926   2.047
  335PW      WP  999   1.420   0.917   2.053
  335PW      WM 1000   1.204   0.975   1.940
  336PW       W 1001   3.677   2.278   0.638
  336PW      WP 1002   3.650   2.239   0.506
  336PW      WM 1003   3.588   2.380   0.602
  337PW       W 1004   1.335   4.469   4.418
  337PW      WP 1005   1.370   4.343   4.469
  337PW      WM 1006   1.426   4.493   4.314
  338PW       W 1007   0.052   4.677   3.940
  338PW      WP 1008   0.149   4.580   3.906
  338PW      WM 1009   0.067   4.781   4.033
  339PW       W 1010   1.440   3.395   2.736
  339PW      WP 1011   1.494   3.400   2.865
  339PW      WM 1012   1.336   3.349   2.817
  340PW       W 1013   1.654   4.294   2.389
  340PW      WP 1014   1.731   4.370   2.478
  340PW      WM 1015   1.643   4.160   2.349
  341PW       W 1016   4.424   0.183   1.627
  341PW      WP 1017   4.386   0.135   1.752
  341PW      WM 1018   4.423   0.320   1.652
  342PW       W 1019   1.736   2.721   4.050
  342PW      WP 1020   1.660   2.626   3.981
  342PW      WM 1021   1.856   2.697   3.982
  343PW       W 1022   3.687   4.450   4.306
  343PW      WP 1023   3.806   4.499   4.250
  343PW      WM 1024   3.618   4.489   4.191
  344PW       W 1025   4.140   4.558   1.475
  344PW      WP 1026   4.001   4.541   1.462
  344PW      WM 1027   4.193   4.453   1.551
  345PW       W 1028   3.629   1.067   2.093
  345PW      WP 1029   3.690   0.953   2.038
  345PW      WM 1030   3.629   1.191   2.157
  346PW       W 1031   1.987   1.871   0.285
  346PW      WP 1032   2.002   1.963   0.181
  346PW      WM 1033   1.885   1.961   0.318
  347PW       W 1034   3.231   0.559   0.283
  347PW      WP 1035   3.302   0.662   0.221
  347PW      WM 1036   3.187   0.626   0.398
  348PW       W 1037   0.308   1.849   0.322
  348PW      WP 1038   0.178   1.802   0.302
  348PW      WM 1039   0.343   1.852   0.458
  349PW       W 1040   2.519   0.277   1.735
  349PW      WP 1041   2.437   0.328   1.634
  349PW      WM 1042   2.637   0.346   1.709
  350PW       W 1043   4.056   2.894   1.402
  350PW      WP 1044   4.190   2.884   1.441
  350PW      WM 1045   4.001   3.000   1.328
  351PW       W 1046   4.156   1.504   0.985
  351PW      WP 1047   4.045   1.572   0.933
  351PW      WM 1048   4.064   1.445   1.072
  352PW       W 1049   4.198   1.136   4.313
  352PW      WP 1050   4.063   1.157   4.282
  352PW      WM 1051   4.198   1.009   4.255
  353PW       W 1052   2.415   2.386   3.602
  353PW      WP 1053   2.543   2.364   3.653
  353PW      WM 1054   2.376   2.352   3.472
  354PW       W 1055   4.391   3.031   1.752
  354PW      WP 1056   4.456   2.934   1.830
  354PW      WM 1057   4.441   3.113   1.650
  355PW       W 1058   4.156   4.753   3.437
  355PW      WP 1059   4.220   4.636   3.480
  355PW      WM 1060   4.078   4.722   3.549
  356PW       W 1061   1.493   4.083   4.547
  356PW      WP 1062   1.581   4.007   4.469
  356PW      WM 1063   1.432   4.195   4.490
  357PW       W 1064   4.646   0.558   0.646
  357PW      WP 1065   4.636   0.422   0.614
  357PW      WM 1066   4.710   0.645   0.735
  358PW       W 1067   4.668   1.682   1.145
  358PW      WP 1068   4.615   1.567   1.085
  358PW      WM 1069   4.760   1.591   1.198
  359PW       W 1070   1.687   1.426   3.086
  359PW      WP 1071   1.583   1.351   3.142
  359PW      WM 1072   1.592   1.462   3.183
  360PW       W 1073   2.675   4.722   3.215
  360PW      WP 1074   2.577   4.648   3.281
  360PW      WM 1075   2.709   4.712   3.079
  361PW       W 1076   3.863   3.420   3.530
  361PW      WP 1077   3.744   3.467   3.587
  361PW      WM 1078   3.931   3.462   3.646
  362PW       W 1079   3.438   1.178   3.598
  362PW      WP 1080   3.499   1.256   3.498
  362PW      WM 1081   3.434   1.256   3.714
  363PW       W 1082   3.751   1.389   3.027
  363PW      WP 1083   3.836   1.299   2.961
  363PW      WM 1084   3.798   1.282   3.103
  364PW       W 1085   3.604   4.061   0.215
  364PW      WP 1086   3.700   4.161   0.195
  364PW      WM 1087   3.585   3.924   0.193
  365PW       W 1088   3.802   3.492   4.665
  365PW      WP 1089   3.842   3.412   4.557
  365PW      WM 1090   3.691   3.564   4.617
  366PW       W 1091   0.490   1.551   4.726
  366PW      WP 1092   0.532   1.685   4.724
  366PW      WM 1093   0.403   1.446   4.695
  367PW       W 1094   4.757   2.097   0.864
  367PW      WP 1095   4.813   2.209   0.803
  367PW      WM 1096   4.712   2.079   0.996
  368PW       W 1097   0.792   4.780   2.988
  368PW      WP 1098   0.713   4.835   3.090
  368PW      WM 1099   0.752   4.692   2.887
  369PW       W 1100   1.117   4.310   3.054
  369PW      WP 1101   1.254   4.299   3.029
  369PW      WM 1102   1.075   4.178   3.035
  370PW       W 1103   1.925   0.583   2.495
  370PW      WP 1104   1.878   0.656   2.605
  370PW      WM 1105   1.875   0.708   2.454
  371PW       W 1106   0.419   4.610   1.720
  371PW      WP 1107   0.326   4.649   1.818
  371PW      WM 1108   0.419   4.474   1.690
  372PW       W 1109   3.969   2.747   1.978
  372PW      WP 1110   3.867   2.843   1.970
  372PW      WM 1111   3.978   2.656   1.872
  373PW       W 1112   1.806   0.024   2.153
  373PW      WP 1113   1.820   0.094   2.033
  373PW      WM 1114   1.924   0.035   2.229
  374PW       W 1115   2.232   4.237   0.330
  374PW      WP 1116   2.369   4.237   0.363
  374PW      WM 1117   2.174   4.198   0.451
  375PW       W 1118   1.013   0.530   3.054
  375PW      WP 1119   0.951   0.406   3.032
  375PW      WM 1120   0.950   0.622   3.138
  376PW       W 1121   3.440   4.012   3.347
  376PW      WP 1122   3.553   4.088   3.378
  376PW      WM 1123   3.330   3.926   3.334
  377PW       W 1124   2.248   1.697   0.706
  377PW      WP 1125   2.360   1.747   0.773
  377PW      WM 1126   2.226   1.780   0.817
  378PW       W 1127   1.953   4.020   4.748
  378PW      WP 1128   2.083   3.972   4.728
  378PW      WM 1129   1.839   4.079   4.804
  379PW       W 1130   0.308   1.611   3.407
  379PW      WP 1131   0.298   1.505   3.316
  379PW      WM 1132   0.196   1.695   3.402
  380PW       W 1133   4.501   4.718   3.029
  380PW      WP 1134   4.600   4.642   2.966
  380PW      WM 1135   4.542   4.832   2.959
  381PW       W 1136   0.971   3.309   2.617
  381PW      WP 1137   0.854   3.383   2.634
  381PW      WM 1138   0.915   3.183   2.642
  382PW       W 1139   0.642   3.035   1.348
  382PW      WP 1140   0.775   3.080   1.348
  382PW      WM 1141   0.612   2.905   1.392
  383PW       W 1142   4.180   2.611   4.577
  383PW      WP 1143   4.101   2.642   4.465
  383PW      WM 1144   4.316   2.640   4.579
  384PW       W 1145   1.697   4.782   3.222
  384PW      WP 1146   1.651   4.769   3.353
  384PW      WM 1147   1.568   4.820   3.184
  385PW       W 1148   4.193   4.030   4.180
  385PW      WP 1149   4.171   4.165   4.211
  385PW      WM 1150   4.136   3.936   4.093
  386PW       W 1151   3.695   0.591   1.984
  386PW      WP 1152   3.810   0.557   1.911
  386PW      WM 1153   3.692   0.729   2.008
  387PW       W 1154   2.955   0.370   1.548
  387PW      WP 1155   2.817   0.386   1.533
  387PW      WM 1156   3.055   0.462   1.584
  388PW       W 1157   3.835   0.833   1.544
  388PW      WP 1158   3.909   0.828   1.662
  388PW      WM 1159   3.964   0.807   1.496
  389PW       W 1160   1.728   0.289   3.638
  389PW      WP 1161   1.646   0.379   3.570
  389PW      WM 1162   1.642   0.234   3.543
  390PW       W 1163   3.372   2.769   1.916
  390PW      WP 1164   3.463   2.693   1.843
  390PW      WM 1165   3.251   2.704   1.887
  391PW       W 1166   3.341   4.330   2.585
  391PW      WP 1167   3.311   4.465   2.569
  391PW      WM 1168   3.347   4.204   2.647
  392PW       W 1169   2.729   3.295   1.848
  392PW      WP 1170   2.782   3.417   1.802
  392PW      WM 1171   2.694   3.268   1.715
  393PW       W 1172   0.143   0.692   3.701
  393PW      WP 1173   0.043   0.770   3.641
  393PW      WM 1174   0.156   0.752   3.575
  394PW       W 1175   4.393   0.862   4.000
  394PW      WP 1176   4.292   0.900   4.089
  394PW      WM 1177   4.384   0.783   3.884
  395PW       W 1178   1.057   1.609   3.731
  395PW      WP 1179   1.137   1.599   3.617
  395PW      WM 1180   0.940   1.658   3.670
  396PW       W 1181   0.875   4.590   3.401
  396PW      WP 1182   0.770   4.612   3.492
  396PW      WM 1183   0.907   4.723   3.369
  397PW       W 1184   4.049   2.320   3.828
  397PW      WP 1185   4.039   2.197   3.893
  397PW      WM 1186   4.124   2.363   3.718
  398PW       W 1187   4.470   2.405   4.150
  398PW      WP 1188   4.452   2.274   4.105
  398PW      WM 1189   4.373   2.452   4.240
  399PW       W 1190   2.225   3.943   4.173
  399PW      WP 1191   2.248   3.884   4.049
  399PW      WM 1192   2.102   3.908   4.230
  400PW       W 1193   1.079   3.693   4.511
  400PW      WP 1194   0.968   3.772   4.477
  400PW      WM 1195   1.057   3.589   4.602
  401PW       W 1196   1.152   0.793   4.607
  401PW      WP 1197   1.093   0.671   4.641
  401PW      WM 1198   1.232   0.883   4.536
  402PW       W 1199   0.819   3.529   1.517
  402PW      WP 1200   0.889   3.651   1.522
  402PW      WM 1201   0.789   3.443   1.411
  403PW       W 1202   1.639   2.047   2.279
  403PW      WP 1203   1.598   2.056   2.146
  403PW      WM 1204   1.605   1.924   2.336
  404PW       W 1205   2.135   4.604   1.381
  404PW      WP 1206   2.061   4.713   1.333
  404PW      WM 1207   2.143   4.724   1.453
  405PW       W 1208   4.095   3.569   2.285
  405PW      WP 1209   4.212   3.535   2.354
  405PW      WM 1210   4.044   3.460   2.213
  406PW       W 1211   1.396   4.037   0.850
  406PW      WP 1212   1.264   4.078   0.872
  406PW      WM 1213   1.294   4.088   0.768
  407PW       W 1214   3.415   3.105   3.617
  407PW      WP 1215   3.281   3.122   3.655
  407PW      WM 1216   3.440   3.025   3.505
  408PW       W 1217   0.108   0.718   2.850
  408PW      WP 1218   0.195   0.746   2.744
  408PW      WM 1219  -0.004   0.763   2.921
  409PW       W 1220   0.741   4.697   2.290
  409PW      WP 1221   0.782   4.808   2.365
  409PW      WM 1222   0.669   4.791   2.216
  410PW       W 1223   4.130   2.597   3.047
  410PW      WP 1224   4.023   2.517   3.006
  410PW      WM 1225   3.998   2.629   3.079
  411PW       W 1226   3.745   2.932   0.936
  411PW      WP 1227   3.828   3.034   0.887
  411PW      WM 1228   3.703   2.989   1.057
  412PW       W 1229   3.610   1.737   4.347
  412PW      WP 1230   3.573   1.711   4.479
  412PW      WM 1231   3.620   1.855   4.271
  413PW       W 1232   2.880   1.876   0.848
  413PW      WP 1233   2.946   1.999   0.860
  413PW      WM 1234   2.913   1.850   0.982
  414PW       W 1235   4.240   0.193   2.617
  414PW      WP 1236   4.272   0.223   2.750
  414PW      WM 1237   4.180   0.132   2.507
  415PW       W 1238   1.456   2.418   0.696
  415PW      WP 1239   1.507   2.343   0.589
  415PW      WM 1240   1.495   2.495   0.806
  416PW       W 1241   3.408   1.491   1.256
  416PW      WP 1242   3.323   1.595   1.220
  416PW      WM 1243   3.347   1.457   1.378
  417PW       W 1244   0.394   1.993   3.744
  417PW      WP 1245   0.439   2.047   3.622
  417PW      WM 1246   0.302   2.075   3.811
  418PW       W 1247   2.130   0.865   4.756
  418PW      WP 1248   2.123   0.740   4.820
  418PW      WM 1249   2.195   0.948   4.849
  419PW       W 1250   2.412   4.016   3.287
  419PW      WP 1251   2.504   4.031   3.183
  419PW      WM 1252   2.384   4.003   3.423
  420PW       W 1253   1.980   1.395   4.563
  420PW      WP 1254   1.946   1.274   4.624
  420PW      WM 1255   2.031   1.408   4.433
  421PW       W 1256   0.009   3.903   1.250
  421PW      WP 1257  -0.030   3.779   1.196
  421PW      WM 1258   0.137   3.910   1.307
  422PW       W 1259   1.871   4.111   3.742
  422PW      WP 1260   1.863   4.201   3.849
  422PW      WM 1261   1.900   4.070   3.611
  423PW       W 1262   2.903   1.623   3.142
  423PW      WP 1263   2.932   1.487   3.127
  423PW      WM 1264   2.997   1.537   3.083
  424PW       W 1265   4.776   0.383   4.026
  424PW      WP 1266   4.811   0.257   4.075
  424PW      WM 1267   4.898   0.415   4.086
  425PW       W 1268   1.853   4.283   4.224
  425PW      WP 1269   1.901   4.403   4.278
  425PW      WM 1270   1.910   4.264   4.097
  426PW       W 1271   2.087   3.797   1.893
  426PW      WP 1272   2.128   3.706   1.795
  426PW      WM 1273   2.100   3.928   1.943
  427PW       W 1274   2.922   0.740   3.621
  427PW      WP 1275   3.014   0.759   3.517
  427PW      WM 1276   2.856   0.621   3.587
  428PW       W 1277   3.309   2.857   2.423
  428PW      WP 1278   3.265   2.927   2.310
  428PW      WM 1279   3.447   2.864   2.398
  429PW       W 1280   4.095   0.021   0.410
  429PW      WP 1281   4.014   0.036   0.297
  429PW      WM 1282   4.198   0.110   0.378
  430PW       W 1283   0.459   4.348   0.655
  430PW      WP 1284   0.391   4.239   0.711
  430PW      WM 1285   0.464   4.332   0.516
  431PW       W 1286   3.426   3.278   3.124
  431PW      WP 1287   3.341   3.167   3.114
  431PW      WM 1288   3.446   3.409   3.169
  432PW       W 1289   2.753   4.167   4.033
  432PW      WP 1290   2.700   4.292   4.068
  432PW      WM 1291   2.785   4.196   4.167
  433PW       W 1292   2.264   3.205   0.379
  433PW      WP 1293   2.298   3.318   0.305
  433PW      WM 1294   2.143   3.194   0.449
  434PW       W 1295   3.051   3.420   4.348
  434PW      WP 1296   2.996   3.461   4.469
  434PW      WM 1297   3.181   3.469   4.337
  435PW       W 1298   0.341   1.349   2.125
  435PW      WP 1299   0.233   1.394   2.050
  435PW      WM 1300   0.314   1.260   2.229
  436PW       W 1301   4.451   0.723   3.566
  436PW      WP 1302   4.365   0.711   3.676
  436PW      WM 1303   4.407   0.854   3.541
  437PW       W 1304   1.299   3.884   2.624
  437PW      WP 1305   1.432   3.885   2.580
  437PW      WM 1306   1.240   3.979   2.708
  438PW       W 1307   4.308   2.960   3.348
  438PW      WP 1308   4.288   3.094   3.313
  438PW      WM 1309   4.380   2.936   3.230
  439PW       W 1310   2.659   3.892   2.062
  439PW      WP 1311   2.589   3.780   2.108
  439PW      WM 1312   2.759   3.857   1.970
  440PW       W 1313   3.018   4.321   1.972
  440PW      WP 1314   2.879   4.321   1.949
  440PW      WM 1315   3.063   4.341   2.103
  441PW       W 1316   0.199   4.083   3.952
  441PW      WP 1317   0.335   4.054   3.970
  441PW      WM 1318   0.230   4.126   3.823
  442PW       W 1319   4.145   0.459   4.287
  442PW      WP 1320   4.184   0.334   4.336
  442PW      WM 1321   4.108   0.456   4.151
  443PW       W 1322   1.055   0.833   4.121
  443PW      WP 1323   1.106   0.928   4.210
  443PW      WM 1324   1.036   0.694   4.118
  444PW       W 1325   0.950   2.431   3.536
  444PW      WP 1326   0.839   2.516   3.528
  444PW      WM 1327   1.075   2.434   3.599
  445PW       W 1328   1.381   3.107   4.181
  445PW      WP 1329   1.516   3.094   4.214
  445PW      WM 1330   1.343   3.075   4.312
  446PW       W 1331   1.157   0.273   0.439
  446PW      WP 1332   1.085   0.344   0.536
  446PW      WM 1333   1.234   0.309   0.327
  447PW       W 1334   3.096   4.145   0.852
  447PW      WP 1335   3.202   4.179   0.768
  447PW      WM 1336   3.007   4.164   0.959
  448PW       W 1337   4.533   2.178   1.973
  448PW      WP 1338   4.428   2.186   2.066
  448PW      WM 1339   4.550   2.310   2.017
  449PW       W 1340   3.080   2.645   0.933
  449PW      WP 1341   3.035   2.539   1.013
  449PW      WM 1342   3.175   2.550   0.892
  450PW       W 1343   3.080   4.713   2.319
  450PW      WP 1344   3.040   4.720   2.185
  450PW      WM 1345   3.160   4.783   2.410
  451PW       W 1346   1.708   3.706   1.044
  451PW      WP 1347   1.781   3.780   0.950
  451PW      WM 1348   1.576   3.671   1.073
  452PW       W 1349   1.182   4.373   2.489
  452PW      WP 1350   1.084   4.321   2.575
  452PW      WM 1351   1.143   4.507   2.500
  453PW       W 1352   4.338   4.275   1.048
  453PW      WP 1353   4.201   4.262   1.073
  453PW      WM 1354   4.458   4.204   1.043
  454PW       W 1355   0.727   3.448   3.607
  454PW      WP 1356   0.735   3.482   3.742
  454PW      WM 1357   0.657   3.508   3.501
  455PW       W 1358   3.683   0.356   4.759
  455PW      WP 1359   3.641   0.336   4.891
  455PW      WM 1360   3.603   0.469   4.734
  456PW       W 1361   2.452   2.082   0.236
  456PW      WP 1362   2.512   2.174   0.323
  456PW      WM 1363   2.389   2.010   0.133
  457PW       W 1364   2.833   2.099   2.831
  457PW      WP 1365   2.752   2.166   2.924
  457PW      WM 1366   2.790   2.210   2.757
  458PW       W 1367   1.777   3.268   0.269
  458PW      WP 1368   1.879   3.265   0.365
  458PW      WM 1369   1.766   3.131   0.295
  459PW       W 1370   4.325   1.730   3.730
  459PW      WP 1371   4.374   1.601   3.751
  459PW      WM 1372   4.383   1.856   3.746
  460PW       W 1373   1.105   0.521   1.531
  460PW      WP 1374   1.139   0.393   1.486
  460PW      WM 1375   1.077   0.567   1.660
  461PW       W 1376   3.155   3.187   2.092
  461PW      WP 1377   3.082   3.132   1.986
  461PW      WM 1378   3.068   3.148   2.194
  462PW       W 1379   4.490   1.322   1.372
  462PW      WP 1380   4.546   1.275   1.491
  462PW      WM 1381   4.365   1.315   1.434
  463PW       W 1382   4.433   4.421   0.442
  463PW      WP 1383   4.474   4.357   0.560
  463PW      WM 1384   4.449   4.543   0.375
  464PW       W 1385   2.674   2.823   0.650
  464PW      WP 1386   2.765   2.907   0.585
  464PW      WM 1387   2.549   2.804   0.590
  465PW       W 1388   2.877   0.007   3.804
  465PW      WP 1389   2.841   0.039   3.673
  465PW      WM 1390   2.801   0.111   3.858
  466PW       W 1391   1.606   3.771   3.076
  466PW      WP 1392   1.741   3.796   3.047
  466PW      WM 1393   1.689   3.713   2.979
  467PW       W 1394   2.517   2.925   1.593
  467PW      WP 1395   2.532   3.054   1.646
  467PW      WM 1396   2.586   2.818   1.651
  468PW       W 1397   1.412   3.704   0.128
  468PW      WP 1398   1.296   3.632   0.098
  468PW      WM 1399   1.438   3.585   0.058
  469PW       W 1400   0.155   2.557   1.756
  469PW      WP 1401   0.261   2.616   1.827
  469PW      WM 1402   0.020   2.536   1.729
  470PW       W 1403   0.820   4.199   2.198
  470PW      WP 1404   0.916   4.283   2.138
  470PW      WM 1405   0.812   4.072   2.139
  471PW       W 1406   4.608   1.862   4.121
  471PW      WP 1407   4.515   1.851   4.017
  471PW      WM 1408   4.576   1.803   4.244
  472PW       W 1409   1.861   4.145   3.257
  472PW      WP 1410   1.859   4.034   3.342
  472PW      WM 1411   1.766   4.246   3.280
  473PW       W 1412   3.304   2.057   4.561
  473PW      WP 1413   3.192   2.125   4.612
  473PW      WM 1414   3.286   2.024   4.696
  474PW       W 1415   3.871   3.277   2.691
  474PW      WP 1416   3.962   3.332   2.600
  474PW      WM 1417   3.936   3.203   2.593
  475PW       W 1418   2.524   1.166   1.797
  475PW      WP 1419   2.626   1.234   1.728
  475PW      WM 1420   2.647   1.112   1.757
  476PW       W 1421   1.543   4.355   2.946
  476PW      WP 1422   1.678   4.347   2.909
  476PW      WM 1423   1.423   4.306   3.000
  477PW       W 1424   3.970   0.552   3.401
  477PW      WP 1425   3.882   0.651   3.446
  477PW      WM 1426   3.940   0.636   3.293
  478PW       W 1427   4.113   2.409   1.515
  478PW      WP 1428   4.223   2.334   1.555
  478PW      WM 1429   4.239   2.355   1.538
  479PW       W 1430   4.149   2.932   0.163
  479PW      WP 1431   4.110   2.971   0.034
  479PW      WM 1432   4.084   2.845   0.251
  480PW       W 1433   3.281   0.181   3.962
  480PW      WP 1434   3.339   0.082   3.882
  480PW      WM 1435   3.416   0.217   3.948
  481PW       W 1436   1.801   3.759   2.583
  481PW      WP 1437   1.826   3.634   2.641
  481PW      WM 1438   1.884   3.866   2.620
  482PW       W 1439   2.844   0.182   0.126
  482PW      WP 1440   2.889   0.050   0.116
  482PW      WM 1441   2.771   0.076   0.180
  483PW       W 1442   1.622   1.516   0.189
  483PW      WP 1443   1.711   1.417   0.144
  483PW      WM 1444   1.709   1.440   0.269
  484PW       W 1445   3.646   0.913   3.207
  484PW      WP 1446   3.762   0.989   3.223
  484PW      WM 1447   3.649   0.987   3.088
  485PW       W 1448   3.381   1.886   1.004
  485PW      WP 1449   3.506   1.947   1.019
  485PW      WM 1450   3.437   1.769   1.057
  486PW       W 1451   0.287   3.956   0.848
  486PW      WP 1452   0.356   3.860   0.773
  486PW      WM 1453   0.271   4.063   0.760
  487PW       W 1454   2.739   2.304   2.016
  487PW      WP 1455   2.818   2.309   2.132
  487PW      WM 1456   2.715   2.270   1.882
  488PW       W 1457   1.126   1.823   0.114
  488PW      WP 1458   1.117   1.959   0.146
  488PW      WM 1459   1.086   1.747   0.004
  489PW       W 1460   0.969   4.553   0.609
  489PW      WP 1461   1.017   4.423   0.630
  489PW      WM 1462   0.998   4.627   0.724
  490PW       W 1463   4.058   1.311   0.532
  490PW      WP 1464   4.135   1.201   0.573
  490PW      WM 1465   3.982   1.319   0.415
  491PW       W 1466   4.682   0.025   4.426
  491PW      WP 1467   4.748  -0.005   4.306
  491PW      WM 1468   4.770  -0.076   4.466
  492PW       W 1469   3.724   2.706   3.733
  492PW      WP 1470   3.702   2.650   3.607
  492PW      WM 1471   3.778   2.703   3.862
  493PW       W 1472   0.025   3.577   3.712
  493PW      WP 1473   0.152   3.518   3.715
  493PW      WM 1474   0.018   3.446   3.665
  494PW       W 1475   2.899   0.496   1.061
  494PW      WP 1476   2.880   0.538   0.929
  494PW      WM 1477   3.020   0.561   1.032
  495PW       W 1478   0.344   4.748   2.723
  495PW      WP 1479   0.451   4.804   2.795
  495PW      WM 1480   0.321   4.774   2.858
  496PW       W 1481   4.604   1.095   4.586
  496PW      WP 1482   4.711   1.139   4.507
  496PW      WM 1483   4.493   1.165   4.636
  497PW       W 1484   4.304   0.359   3.047
  497PW      WP 1485   4.408   0.430   3.110
  497PW      WM 1486   4.327   0.254   2.958
  498PW       W 1487   2.492   4.742   0.356
  498PW      WP 1488   2.587   4.774   0.260
  498PW      WM 1489   2.495   4.631   0.442
  499PW       W 1490   2.944   2.924   4.470
  499PW      WP 1491   2.984   2.936   4.337
  499PW      WM 1492   2.912   2.797   4.521
  500PW       W 1493   3.599   3.685   1.583
  500PW      WP 1494   3.724   3.623   1.577
  500PW      WM 1495   3.488   3.730   1.657
  501PW       W 1496   4.609   2.992   0.527
  501PW      WP 1497   4.727   2.952   0.465
  501PW      WM 1498   4.663   3.022   0.401
  502PW       W 1499   3.750   1.440   2.526
  502PW      WP 1500   3.633   1.457   2.602
  502PW      WM 1501   3.861   1.362   2.558
  503PW       W 1502   4.285   0.680   1.499
  503PW      WP 1503   4.187   0.757   1.436
  503PW      WM 1504   4.261   0.564   1.574
  504PW       W 1505   3.962   0.285   1.290
  504PW      WP 1506   3.856   0.232   1.364
  504PW      WM 1507   4.003   0.184   1.203
  505PW       W 1508   0.847   0.970   3.171
  505PW      WP 1509   0.826   0.832   3.164
  505PW      WM 1510   0.850   1.105   3.209
  506PW       W 1511   4.673   4.506   1.386
  506PW      WP 1512   4.615   4.416   1.477
  506PW      WM 1513   4.809   4.519   1.354
  507PW       W 1514   2.726   4.750   2.754
  507PW      WP 1515   2.647   4.719   2.866
  507PW      WM 1516   2.723   4.722   2.617
  508PW       W 1517   2.642   4.321   0.609
  508PW      WP 1518   2.631   4.396   0.727
  508PW      WM 1519   2.536   4.230   0.598
  509PW       W 1520   3.912   2.651   0.551
  509PW      WP 1521   4.049   2.631   0.531
  509PW      WM 1522   3.842   2.661   0.430
  510PW       W 1523   0.558   2.771   1.804
  510PW      WP 1524   0.630   2.759   1.924
  510PW      WM 1525   0.468   2.836   1.720
  511PW       W 1526   4.504   2.063   2.555
  511PW      WP 1527   4.422   2.028   2.663
  511PW      WM 1528   4.574   2.091   2.437
  512PW       W 1529   1.694   1.123   1.000
  512PW      WP 1530   1.590   1.122   0.907
  512PW      WM 1531   1.739   1.194   1.113
  513PW       W 1532   1.559   0.555   1.724
  513PW      WP 1533   1.595   0.666   1.645
  513PW      WM 1534   1.626   0.503   1.835
  514PW       W 1535   4.446   4.388   3.943
  514PW      WP 1536   4.473   4.332   4.068
  514PW      WM 1537   4.414   4.525   3.947
  515PW       W 1538   2.751   0.807   4.123
  515PW      WP 1539   2.744   0.748   4.250
  515PW      WM 1540   2.888   0.783   4.111
  516PW       W 1541   1.098   4.616   3.885
  516PW      WP 1542   1.068   4.666   3.757
  516PW      WM 1543   0.963   4.590   3.912
  517PW       W 1544   1.427   2.468   3.790
  517PW      WP 1545   1.362   2.521   3.679
  517PW      WM 1546   1.530   2.527   3.864
  518PW       W 1547   1.369   2.800   2.036
  518PW      WP 1548   1.357   2.876   1.919
  518PW      WM 1549   1.474   2.714   2.070
  519PW       W 1550   2.560   0.105   1.168
  519PW      WP 1551   2.464   0.042   1.088
  519PW      WM 1552   2.515   0.236   1.188
  520PW       W 1553   1.277   0.882   1.172
  520PW      WP 1554   1.293   0.959   1.288
  520PW      WM 1555   1.193   0.799   1.096
  521PW       W 1556   4.554   1.273   0.842
  521PW      WP 1557   4.556   1.206   0.719
  521PW      WM 1558   4.455   1.368   0.867
  522PW       W 1559   1.695   3.403   3.985
  522PW      WP 1560   1.624   3.510   4.040
  522PW      WM 1561   1.795   3.423   3.889
  523PW       W 1562   3.219   3.841   2.857
  523PW      WP 1563   3.250   3.915   2.742
  523PW      WM 1564   3.114   3.849   2.949
  524PW       W 1565   4.112   0.531   0.450
  524PW      WP 1566   4.008   0.462   0.388
  524PW      WM 1567   4.167   0.653   0.407
  525PW       W 1568   4.762   2.653   3.752
  525PW      WP 1569   4.745   2.526   3.696
  525PW      WM 1570   4.871   2.568   3.772
  526PW       W 1571   1.277   2.293   2.648
  526PW      WP 1572   1.357   2.354   2.550
  526PW      WM 1573   1.316   2.351   2.769
  527PW       W 1574   0.364   1.542   1.154
  527PW      WP 1575   0.354   1.675   1.110
  527PW      WM 1576   0.481   1.562   1.079
  528PW       W 1577   0.830   1.415   3.224
  528PW      WP 1578   0.822   1.279   3.190
  528PW      WM 1579   0.747   1.528   3.212
  529PW       W 1580   0.056   4.386   2.994
  529PW      WP 1581   0.153   4.360   2.895
  529PW      WM 1582  -0.020   4.498   2.958
  530PW       W 1583   3.460   3.302   1.197
  530PW      WP 1584   3.567   3.307   1.107
  530PW      WM 1585   3.355   3.292   1.105
  531PW       W 1586   4.782   2.910   1.038
  531PW      WP 1587   4.765   2.956   1.169
  531PW      WM 1588   4.704   3.001   0.964
  532PW       W 1589   2.476   0.344   2.982
  532PW      WP 1590   2.600   0.408   2.970
  532PW      WM 1591   2.437   0.212   3.006
  533PW       W 1592   3.911   0.927   3.730
  533PW      WP 1593   3.779   0.910   3.773
  533PW      WM 1594   3.880   0.956   3.597
  534PW       W 1595   4.758   1.379   2.973
  534PW      WP 1596   4.629   1.430   2.958
  534PW      WM 1597   4.844   1.269   2.958
  535PW       W 1598   1.612   4.620   1.086
  535PW      WP 1599   1.736   4.555   1.100
  535PW      WM 1600   1.714   4.715   1.072
  536PW       W 1601   2.846   4.528   0.038
  536PW      WP 1602   2.945   4.441  -0.009
  536PW      WM 1603   2.902   4.631   0.113
  537PW       W 1604   1.162   3.493   3.132
  537PW      WP 1605   1.284   3.467   3.067
  537PW      WM 1606   1.167   3.406   3.242
  538PW       W 1607   0.101   4.472   4.750
  538PW      WP 1608   0.168   4.372   4.823
  538PW      WM 1609   0.057   4.339   4.763
  539PW       W 1610   2.182   0.168   3.396
  539PW      WP 1611   2.274   0.235   3.314
  539PW      WM 1612   2.147   0.274   3.480
  540PW       W 1613   0.753   3.446   1.039
  540PW      WP 1614   0.753   3.548   1.135
  540PW      WM 1615   0.633   3.384   1.076
  541PW       W 1616   1.714   3.061   2.426
  541PW      WP 1617   1.727   2.963   2.327
  541PW      WM 1618   1.799   3.165   2.387
  542PW       W 1619   2.566   0.348   3.646
  542PW      WP 1620   2.443   0.415   3.636
  542PW      WM 1621   2.508   0.299   3.528
  543PW       W 1622   2.956   1.240   1.491
  543PW      WP 1623   2.979   1.155   1.600
  543PW      WM 1624   2.887   1.307   1.389
  544PW       W 1625   1.510   3.824   4.125
  544PW      WP 1626   1.422   3.878   4.030
  544PW      WM 1627   1.543   3.690   4.100
  545PW       W 1628   2.146   1.418   2.929
  545PW      WP 1629   2.176   1.309   3.011
  545PW      WM 1630   2.224   1.532   2.946
  546PW       W 1631   3.375   1.504   3.908
  546PW      WP 1632   3.370   1.375   3.854
  546PW      WM 1633   3.466   1.488   4.013
  547PW       W 1634   2.319   0.651   3.992
  547PW      WP 1635   2.310   0.544   4.083
  547PW      WM 1636   2.203   0.645   3.913
  548PW       W 1637   2.588   2.623   2.371
  548PW      WP 1638   2.523   2.637   2.248
  548PW      WM 1639   2.662   2.732   2.418
  549PW       W 1640   1.999   4.080   0.715
  549PW      WP 1641   2.064   4.151   0.613
  549PW      WM 1642   1.916   3.971   0.742
  550PW       W 1643   3.195   3.792   2.376
  550PW      WP 1644   3.328   3.814   2.337
  550PW      WM 1645   3.256   3.768   2.500
  551PW       W 1646   1.526   1.514   3.607
  551PW      WP 1647   1.457   1.514   3.486
  551PW      WM 1648   1.582   1.620   3.680
  552PW       W 1649   3.363   3.327   2.552
  552PW      WP 1650   3.330   3.394   2.670
  552PW      WM 1651   3.473   3.413   2.550
  553PW       W 1652   3.732   3.103   4.056
  553PW      WP 1653   3.687   3.235   4.048
  553PW      WM 1654   3.801   2.985   4.087
  554PW       W 1655   4.194   1.224   2.234
  554PW      WP 1656   4.074   1.185   2.295
  554PW      WM 1657   4.277   1.115   2.204
  555PW       W 1658   2.813   0.701   0.091
  555PW      WP 1659   2.812   0.841   0.097
  555PW      WM 1660   2.941   0.726   0.143
  556PW       W 1661   3.554   1.891   3.063
  556PW      WP 1662   3.424   1.887   3.113
  556PW      WM 1663   3.475   1.966   3.151
  557PW       W 1664   3.021   3.829   0.338
  557PW      WP 1665   2.893   3.780   0.365
  557PW      WM 1666   3.028   3.896   0.215
  558PW       W 1667   4.001   1.741   4.590
  558PW      WP 1668   4.099   1.827   4.641
  558PW      WM 1669   4.032   1.831   4.487
  559PW       W 1670   1.554   2.189   4.149
  559PW      WP 1671   1.573   2.317   4.094
  559PW      WM 1672   1.464   2.131   4.240
  560PW       W 1673   2.774   1.570   0.458
  560PW      WP 1674   2.887   1.576   0.540
  560PW      WM 1675   2.896   1.569   0.389
  561PW       W 1676   0.580   4.183   1.768
  561PW      WP 1677   0.496   4.287   1.726
  561PW      WM 1678   0.603   4.083   1.672
  562PW       W 1679   0.290   1.172   0.219
  562PW      WP 1680   0.307   1.265   0.115
  562PW      WM 1681   0.406   1.098   0.248
  563PW       W 1682   0.014   4.374   0.794
  563PW      WP 1683  -0.060   4.399   0.910
  563PW      WM 1684  -0.088   4.455   0.743
  564PW       W 1685   2.818   4.439   1.082
  564PW      WP 1686   2.891   4.320   1.087
  564PW      WM 1687   2.724   4.365   1.010
  565PW       W 1688   3.994   1.404   1.392
  565PW      WP 1689   4.084   1.424   1.287
  565PW      WM 1690   4.077   1.404   1.504
  566PW       W 1691   0.389   1.784   4.274
  566PW      WP 1692   0.448   1.791   4.148
  566PW      WM 1693   0.399   1.648   4.240
  567PW       W 1694   0.304   3.017   4.581
  567PW      WP 1695   0.167   3.035   4.602
  567PW      WM 1696   0.334   2.881   4.569
  568PW       W 1697   0.349   4.322   1.323
  568PW      WP 1698   0.243   4.413   1.329
  568PW      WM 1699   0.481   4.338   1.365
  569PW       W 1700   2.184   3.096   1.218
  569PW      WP 1701   2.317   3.141   1.217
  569PW      WM 1702   2.105   3.210   1.198
  570PW       W 1703   0.305   4.430   3.533
  570PW      WP 1704   0.408   4.335   3.527
  570PW      WM 1705   0.235   4.543   3.579
  571PW       W 1706   4.046   0.928   0.147
  571PW      WP 1707   4.173   0.871   0.163
  571PW      WM 1708   3.995   0.887   0.270
  572PW       W 1709   2.442   1.035   1.305
  572PW      WP 1710   2.310   0.996   1.279
  572PW      WM 1711   2.463   1.013   1.168
  573PW       W 1712   3.969   1.375   4.000
  573PW      WP 1713   3.850   1.302   3.991
  573PW      WM 1714   3.941   1.356   4.136
  574PW       W 1715   4.520   0.874   2.109
  574PW      WP 1716   4.445   0.953   2.197
  574PW      WM 1717   4.613   0.774   2.140
  575PW       W 1718   1.151   2.763   2.560
  575PW      WP 1719   1.201   2.634   2.578
  575PW      WM 1720   1.078   2.790   2.444
  576PW       W 1721   0.309   3.573   4.324
  576PW      WP 1722   0.398   3.591   4.430
  576PW      WM 1723   0.233   3.651   4.236
  577PW       W 1724   0.758   2.592   1.319
  577PW      WP 1725   0.722   2.693   1.409
  577PW      WM 1726   0.816   2.689   1.401
  578PW       W 1727   3.177   3.123   1.549
  578PW      WP 1728   3.213   3.127   1.413
  578PW      WM 1729   3.175   3.261   1.577
  579PW       W 1730   2.181   2.289   2.286
  579PW      WP 1731   2.236   2.266   2.159
  579PW      WM 1732   2.158   2.420   2.332
  580PW       W 1733   1.111   4.618   1.076
  580PW      WP 1734   1.069   4.718   0.988
  580PW      WM 1735   1.181   4.497   1.088
  581PW       W 1736   2.946   1.437   1.931
  581PW      WP 1737   2.999   1.484   2.052
  581PW      WM 1738   2.984   1.385   1.807
  582PW       W 1739   1.964   0.301   1.550
  582PW      WP 1740   1.827   0.324   1.528
  582PW      WM 1741   2.043   0.243   1.650
  583PW       W 1742   4.515   0.209   3.632
  583PW      WP 1743   4.471   0.172   3.505
  583PW      WM 1744   4.480   0.295   3.737
  584PW       W 1745   3.451   4.527   1.750
  584PW      WP 1746   3.521   4.620   1.827
  584PW      WM 1747   3.503   4.578   1.630
  585PW       W 1748   0.701   3.469   3.134
  585PW      WP 1749   0.562   3.455   3.140
  585PW      WM 1750   0.732   3.391   3.023
  586PW       W 1751   1.054   2.171   1.401
  586PW      WP 1752   0.979   2.167   1.519
  586PW      WM 1753   1.051   2.032   1.383
  587PW       W 1754   2.047   1.223   1.601
  587PW      WP 1755   2.140   1.311   1.544
  587PW      WM 1756   2.020   1.133   1.705
  588PW       W 1757   1.606   3.077   1.154
  588PW      WP 1758   1.688   2.973   1.108
  588PW      WM 1759   1.577   2.952   1.212
  589PW       W 1760   2.524   0.549   2.491
  589PW      WP 1761   2.576   0.542   2.361
  589PW      WM 1762   2.476   0.422   2.458
  590PW       W 1763   0.273   2.541   4.591
  590PW      WP 1764   0.324   2.669   4.611
  590PW      WM 1765   0.250   2.593   4.463
  591PW       W 1766   1.646   1.554   1.433
  591PW      WP 1767   1.700   1.645   1.525
  591PW      WM 1768   1.671   1.668   1.355
  592PW       W 1769   0.011   0.511   4.600
  592PW      WP 1770   0.039   0.514   4.463
  592PW      WM 1771   0.147   0.545   4.603
  593PW       W 1772   0.398   0.343   2.985
  593PW      WP 1773   0.505   0.392   2.909
  593PW      WM 1774   0.509   0.269   3.026
  594PW       W 1775   4.730   4.293   4.325
  594PW      WP 1776   4.750   4.410   4.399
  594PW      WM 1777   4.734   4.375   4.211
  595PW       W 1778   4.764   0.251   0.260
  595PW      WP 1779   4.889   0.245   0.197
  595PW      WM 1780   4.730   0.116   0.278
  596PW       W 1781   0.405   2.916   2.328
  596PW      WP 1782   0.445   3.048   2.309
  596PW      WM 1783   0.343   2.915   2.202
  597PW       W 1784   3.414   4.541   0.940
  597PW      WP 1785   3.497   4.591   0.839
  597PW      WM 1786   3.416   4.592   1.071
  598PW       W 1787   4.120   0.983   3.287
  598PW      WP 1788   4.198   1.079   3.353
  598PW      WM 1789   4.018   1.067   3.240
  599PW       W 1790   2.031   0.766   2.892
  599PW      WP 1791   2.016   0.640   2.952
  599PW      WM 1792   2.018   0.826   2.767
  600PW       W 1793   2.876   2.247   3.686
  600PW      WP 1794   2.945   2.182   3.788
  600PW      WM 1795   2.765   2.322   3.726
  601PW       W 1796   3.652   3.687   3.082
  601PW      WP 1797   3.686   3.609   3.194
  601PW      WM 1798   3.790   3.660   3.087
  602PW       W 1799   0.669   3.310   2.220
  602PW      WP 1800   0.734   3.198   2.168
  602PW      WM 1801   0.561   3.238   2.274
  603PW       W 1802   1.229   1.520   0.534
  603PW      WP 1803   1.090   1.506   0.529
  603PW      WM 1804   1.279   1.392   0.509
  604PW       W 1805   1.112   3.779   2.174
  604PW      WP 1806   1.213   3.819   2.086
  604PW      WM 1807   1.001   3.825   2.247
  605PW       W 1808   1.579   2.114   1.355
  605PW      WP 1809   1.672   2.011   1.374
  605PW      WM 1810   1.668   2.194   1.283
  606PW       W 1811   3.635   0.396   4.227
  606PW      WP 1812   3.545   0.297   4.186
  606PW      WM 1813   3.768   0.441   4.227
  607PW       W 1814   3.840   1.970   1.217
  607PW      WP 1815   3.963   2.032   1.190
  607PW      WM 1816   3.779   1.996   1.341
  608PW       W 1817   2.141   0.155   3.928
  608PW      WP 1818   2.178   0.209   3.804
  608PW      WM 1819   2.187   0.023   3.918
  609PW       W 1820   2.105   3.887   1.406
  609PW      WP 1821   2.110   3.926   1.272
  609PW      WM 1822   2.060   3.881   1.539
  610PW       W 1823   2.787   2.031   4.579
  610PW      WP 1824   2.879   2.029   4.684
  610PW      WM 1825   2.657   2.014   4.531
  611PW       W 1826   4.063   3.864   3.246
  611PW      WP 1827   4.019   3.762   3.161
  611PW      WM 1828   4.002   3.971   3.314
  612PW       W 1829   0.171   2.368   0.231
  612PW      WP 1830   0.057   2.421   0.170
  612PW      WM 1831   0.141   2.476   0.314
  613PW       W 1832   4.257   0.358   4.759
  613PW      WP 1833   4.311   0.231   4.735
  613PW      WM 1834   4.214   0.373   4.626
  614PW       W 1835   2.886   0.992   1.013
  614PW      WP 1836   2.774   0.998   1.096
  614PW      WM 1837   2.948   1.117   1.030
  615PW       W 1838   4.007   3.460   1.637
  615PW      WP 1839   3.927   3.381   1.721
  615PW      WM 1840   3.907   3.520   1.559
  616PW       W 1841   1.168   1.454   1.895
  616PW      WP 1842   1.112   1.525   1.788
  616PW      WM 1843   1.303   1.441   1.928
  617PW       W 1844   1.219   0.156   3.552
  617PW      WP 1845   1.194   0.279   3.489
  617PW      WM 1846   1.250   0.064   3.653
  618PW       W 1847   2.749   1.126   2.260
  618PW      WP 1848   2.646   1.068   2.184
  618PW      WM 1849   2.810   1.093   2.138
  619PW       W 1850   1.430   2.881   2.920
  619PW      WP 1851   1.334   2.786   2.956
  619PW      WM 1852   1.568   2.876   2.900
  620PW       W 1853   0.692   3.055   2.894
  620PW      WP 1854   0.806   3.075   2.814
  620PW      WM 1855   0.756   2.954   2.967
  621PW       W 1856   1.341   2.979   0.311
  621PW      WP 1857   1.344   3.039   0.184
  621PW      WM 1858   1.248   2.874   0.314
  622PW       W 1859   4.230   1.195   1.772
  622PW      WP 1860   4.176   1.274   1.670
  622PW      WM 1861   4.179   1.188   1.903
  623PW       W 1862   0.872   4.734   4.335
  623PW      WP 1863   0.764   4.823   4.342
  623PW      WM 1864   0.993   4.730   4.405
  624PW       W 1865   2.423   2.966   2.144
  624PW      WP 1866   2.372   3.081   2.082
  624PW      WM 1867   2.387   2.831   2.156
  625PW       W 1868   2.599   2.061   2.433
  625PW      WP 1869   2.583   1.969   2.329
  625PW      WM 1870   2.479   2.088   2.500
  626PW       W 1871   2.906   0.371   3.208
  626PW      WP 1872   2.880   0.508   3.207
  626PW      WM 1873   2.789   0.362   3.132
  627PW       W 1874   3.455   4.027   1.957
  627PW      WP 1875   3.327   4.077   1.982
  627PW      WM 1876   3.455   3.892   1.995
  628PW       W 1877   3.067   2.343   4.253
  628PW      WP 1878   3.179   2.313   4.175
  628PW      WM 1879   3.129   2.382   4.373
  629PW       W 1880   0.831   0.673   1.896
  629PW      WP 1881   0.914   0.640   1.788
  629PW      WM 1882   0.751   0.749   1.982
  630PW       W 1883   3.801   0.146   0.809
  630PW      WP 1884   3.803   0.090   0.680
  630PW      WM 1885   3.868   0.179   0.690
  631PW       W 1886   4.297   4.023   2.363
  631PW      WP 1887   4.223   4.060   2.250
  631PW      WM 1888   4.260   3.914   2.442
  632PW       W 1889   0.185   1.350   4.358
  632PW      WP 1890   0.251   1.462   4.305
  632PW      WM 1891   0.084   1.254   4.354
  633PW       W 1892   2.157   2.223   3.209
  633PW      WP 1893   2.070   2.267   3.108
  633PW      WM 1894   2.237   2.257   3.099
  634PW       W 1895   3.955   0.269   3.855
  634PW      WP 1896   4.011   0.318   3.973
  634PW      WM 1897   3.860   0.181   3.801
  635PW       W 1898   2.021   1.156   2.524
  635PW      WP 1899   2.115   1.094   2.607
  635PW      WM 1900   1.908   1.145   2.606
  636PW       W 1901   3.816   4.181   2.365
  636PW      WP 1902   3.708   4.221   2.285
  636PW      WM 1903   3.779   4.279   2.459
  637PW       W 1904   1.452   3.276   0.696
  637PW      WP 1905   1.569   3.307   0.767
  637PW      WM 1906   1.482   3.141   0.715
  638PW       W 1907   1.028   3.351   0.137
  638PW      WP 1908   1.020   3.434   0.024
  638PW      WM 1909   1.164   3.320   0.131
  639PW       W 1910   3.451   2.362   1.046
  639PW      WP 1911   3.502   2.483   0.997
  639PW      WM 1912   3.443   2.253   0.959
  640PW       W 1913   2.045   1.999   4.625
  640PW      WP 1914   2.142   1.921   4.562
  640PW      WM 1915   2.004   2.028   4.756
  641PW       W 1916   0.242   3.983   2.096
  641PW      WP 1917   0.266   4.121   2.097
  641PW      WM 1918   0.349   3.973   2.186
  642PW       W 1919   3.572   2.291   3.517
  642PW      WP 1920   3.589   2.292   3.656
  642PW      WM 1921   3.639   2.388   3.593
  643PW       W 1922   0.476   3.284   1.792
  643PW      WP 1923   0.593   3.208   1.801
  643PW      WM 1924   0.364   3.331   1.862
  644PW       W 1925   2.831   0.589   0.619
  644PW      WP 1926   2.931   0.652   0.544
  644PW      WM 1927   2.876   0.598   0.751
  645PW       W 1928   0.730   0.397   4.403
  645PW      WP 1929   0.594   0.424   4.384
  645PW      WM 1930   0.723   0.273   4.467
  646PW       W 1931   0.939   3.163   1.810
  646PW      WP 1932   1.030   3.139   1.706
  646PW      WM 1933   0.812   3.197   1.857
  647PW       W 1934   2.837   2.029   1.599
  647PW      WP 1935   2.831   2.135   1.690
  647PW      WM 1936   2.704   2.071   1.614
  648PW       W 1937   0.144   2.989   1.489
  648PW      WP 1938   0.227   3.094   1.448
  648PW      WM 1939   0.074   2.960   1.371
  649PW       W 1940   4.007   2.113   3.348
  649PW      WP 1941   3.892   2.086   3.273
  649PW      WM 1942   3.975   2.209   3.252
  650PW       W 1943   0.685   1.356   1.765
  650PW      WP 1944   0.634   1.247   1.837
  650PW      WM 1945   0.707   1.486   1.812
  651PW       W 1946   0.845   1.657   0.990
  651PW      WP 1947   0.714   1.695   0.960
  651PW      WM 1948   0.850   1.629   1.127
  652PW       W 1949   4.549   3.798   1.984
  652PW      WP 1950   4.647   3.830   1.889
  652PW      WM 1951   4.684   3.801   2.020
  653PW       W 1952   2.726   3.090   3.132
  653PW      WP 1953   2.787   3.056   3.010
  653PW      WM 1954   2.808   3.060   3.241
  654PW       W 1955   0.306   0.431   2.421
  654PW      WP 1956   0.350   0.300   2.400
  654PW      WM 1957   0.405   0.495   2.497
  655PW       W 1958   1.092   1.281   4.136
  655PW      WP 1959   1.030   1.202   4.039
  655PW      WM 1960   1.061   1.165   4.208
  656PW       W 1961   4.578   0.280   1.211
  656PW      WP 1962   4.632   0.218   1.098
  656PW      WM 1963   4.679   0.312   1.119
  657PW       W 1964   4.457   0.635   2.619
  657PW      WP 1965   4.593   0.602   2.606
  657PW      WM 1966   4.447   0.513   2.551
  658PW       W 1967   3.359   3.690   4.617
  658PW      WP 1968   3.487   3.639   4.638
  658PW      WM 1969   3.316   3.559   4.642
  659PW       W 1970   3.306   1.702   0.490
  659PW      WP 1971   3.248   1.691   0.616
  659PW      WM 1972   3.440   1.742   0.492
  660PW       W 1973   2.198   3.814   2.896
  660PW      WP 1974   2.141   3.836   3.022
  660PW      WM 1975   2.332   3.790   2.927
  661PW       W 1976   3.015   2.395   2.399
  661PW      WP 1977   2.983   2.375   2.534
  661PW      WM 1978   2.970   2.365   2.270
  662PW       W 1979   1.708   0.966   3.364
  662PW      WP 1980   1.766   0.943   3.489
  662PW      WM 1981   1.648   0.935   3.486
  663PW       W 1982   3.125   4.764   1.332
  663PW      WP 1983   3.223   4.840   1.397
  663PW      WM 1984   3.058   4.686   1.427
  664PW       W 1985   1.991   3.347   2.825
  664PW      WP 1986   2.123   3.328   2.869
  664PW      WM 1987   1.887   3.434   2.859
  665PW       W 1988   2.742   2.646   2.837
  665PW      WP 1989   2.650   2.548   2.798
  665PW      WM 1990   2.786   2.730   2.940
  666PW       W 1991   3.721   4.190   2.924
  666PW      WP 1992   3.820   4.248   2.844
  666PW      WM 1993   3.676   4.253   3.041
  667PW       W 1994   2.914   4.162   1.533
  667PW      WP 1995   2.976   4.040   1.500
  667PW      WM 1996   2.973   4.098   1.642
  668PW       W 1997   0.416   0.534   4.082
  668PW      WP 1998   0.280   0.526   4.114
  668PW      WM 1999   0.471   0.537   4.211
  669PW       W 2000   4.300   4.519   2.450
  669PW      WP 2001   4.166   4.486   2.422
  669PW      WM 2002   4.431   4.471   2.459
  670PW       W 2003   3.975   3.299   1.094
  670PW      WP 2004   4.089   3.224   1.129
  670PW      WM 2005   3.982   3.437   1.116
  671PW       W 2006   1.597   1.089   4.723
  671PW      WP 2007   1.489   1.137   4.798
  671PW      WM 2008   1.688   1.177   4.783
  672PW       W 2009   1.071   2.903   3.843
  672PW      WP 2010   1.118   2.905   3.712
  672PW      WM 2011   1.010   3.028   3.826
  673PW       W 2012   1.419   1.734   4.175
  673PW      WP 2013   1.346   1.852   4.194
  673PW      WM 2014   1.520   1.637   4.173
  674PW       W 2015   1.560   4.730   4.111
  674PW      WP 2016   1.492   4.647   4.201
  674PW      WM 2017   1.673   4.655   4.146
  675PW       W 2018   0.210   0.696   0.217
  675PW      WP 2019   0.223   0.578   0.142
  675PW      WM 2020   0.092   0.771   0.211
  676PW       W 2021   3.544   1.050   4.104
  676PW      WP 2022   3.479   0.955   4.025
  676PW      WM 2023   3.633   1.013   4.003
  677PW       W 2024   3.112   2.669   1.452
  677PW      WP 2025   3.247   2.671   1.417
  677PW      WM 2026   2.981   2.638   1.491
  678PW       W 2027   4.052   2.603   2.453
  678PW      WP 2028   3.928   2.596   2.388
  678PW      WM 2029   3.995   2.639   2.576
  679PW       W 2030   2.814   3.002   2.488
  679PW      WP 2031   2.782   2.880   2.427
  679PW      WM 2032   2.780   3.101   2.581
  680PW       W 2033   4.562   4.335   2.009
  680PW      WP 2034   4.672   4.276   1.945
  680PW      WM 2035   4.440   4.386   1.961
  681PW       W 2036   2.588   0.565   4.495
  681PW      WP 2037   2.587   0.435   4.444
  681PW      WM 2038   2.652   0.681   4.449
  682PW       W 2039   1.552   2.541   2.375
  682PW      WP 2040   1.500   2.555   2.246
  682PW      WM 2041   1.479   2.452   2.455
  683PW       W 2042   0.121   2.004   2.281
  683PW      WP 2043  -0.012   1.970   2.311
  683PW      WM 2044   0.124   2.117   2.363
  684PW       W 2045   1.310   4.678   2.099
  684PW      WP 2046   1.321   4.556   2.030
  684PW      WM 2047   1.350   4.616   2.218
  685PW       W 2048   1.179   1.355   2.905
  685PW      WP 2049   1.077   1.316   2.818
  685PW      WM 2050   1.208   1.281   3.020
  686PW       W 2051   4.696   1.096   2.495
  686PW      WP 2052   4.697   1.145   2.363
  686PW      WM 2053   4.630   1.057   2.378
  687PW       W 2054   0.710   4.718   0.031
  687PW      WP 2055   0.797   4.808   0.093
  687PW      WM 2056   0.788   4.603   0.016
  688PW       W 2057   1.343   1.468   1.006
  688PW      WP 2058   1.288   1.572   0.930
  688PW      WM 2059   1.315   1.362   0.920
  689PW       W 2060   2.908   1.585   2.528
  689PW      WP 2061   2.907   1.451   2.570
  689PW      WM 2062   2.926   1.707   2.595
  690PW       W 2063   3.322   0.535   2.861
  690PW      WP 2064   3.262   0.411   2.834
  690PW      WM 2065   3.399   0.652   2.877
  691PW       W 2066   3.831   0.602   2.830
  691PW      WP 2067   3.696   0.634   2.808
  691PW      WM 2068   3.845   0.702   2.732
  692PW       W 2069   2.274   0.882   2.226
  692PW      WP 2070   2.256   0.752   2.179
  692PW      WM 2071   2.160   0.952   2.186
  693PW       W 2072   0.768   1.544   2.256
  693PW      WP 2073   0.867   1.453   2.217
  693PW      WM 2074   0.693   1.654   2.209
  694PW       W 2075   3.345   1.418   2.240
  694PW      WP 2076   3.453   1.358   2.172
  694PW      WM 2077   3.234   1.499   2.213
  695PW       W 2078   2.466   1.608   3.436
  695PW      WP 2079   2.420   1.480   3.466
  695PW      WM 2080   2.491   1.665   3.561
  696PW       W 2081   1.724   3.346   1.988
  696PW      WP 2082   1.789   3.318   2.109
  696PW      WM 2083   1.651   3.373   1.872
  697PW       W 2084   0.676   3.830   3.920
  697PW      WP 2085   0.667   3.763   4.042
  697PW      WM 2086   0.687   3.948   3.995
  698PW       W 2087   4.236   1.324   4.772
  698PW      WP 2088   4.352   1.251   4.742
  698PW      WM 2089   4.296   1.382   4.884
  699PW       W 2090   3.111   2.175   3.318
  699PW      WP 2091   2.976   2.170   3.357
  699PW      WM 2092   3.151   2.284   3.239
  700PW       W 2093   4.507   2.704   1.436
  700PW      WP 2094   4.629   2.672   1.498
  700PW      WM 2095   4.422   2.813   1.417
  701PW       W 2096   4.022   1.900   1.709
  701PW      WP 2097   4.002   2.005   1.799
  701PW      WM 2098   4.013   2.039   1.696
  702PW       W 2099   4.446   2.473   1.042
  702PW      WP 2100   4.467   2.347   0.985
  702PW      WM 2101   4.327   2.474   0.969
  703PW       W 2102   0.388   0.301   0.008
  703PW      WP 2103   0.359   0.317  -0.128
  703PW      WM 2104   0.260   0.346   0.045
  704PW       W 2105   2.191   4.443   4.547
  704PW      WP 2106   2.153   4.463   4.680
  704PW      WM 2107   2.112   4.419   4.434
  705PW       W 2108   2.698   3.745   3.605
  705PW      WP 2109   2.648   3.797   3.485
  705PW      WM 2110   2.620   3.629   3.601
  706PW       W 2111   2.559   4.459   2.006
  706PW      WP 2112   2.437   4.528   1.994
  706PW      WM 2113   2.686   4.402   2.020
  707PW       W 2114   1.646   3.270   3.235
  707PW      WP 2115   1.678   3.134   3.245
  707PW      WM 2116   1.529   3.254   3.160
  708PW       W 2117   1.583   3.674   3.595
  708PW      WP 2118   1.711   3.717   3.633
  708PW      WM 2119   1.556   3.781   3.682
  709PW       W 2120   3.970   0.195   2.223
  709PW      WP 2121   4.043   0.208   2.343
  709PW      WM 2122   3.890   0.159   2.114
  710PW       W 2123   3.394   0.213   1.675
  710PW      WP 2124   3.451   0.243   1.799
  710PW      WM 2125   3.304   0.132   1.604
  711PW       W 2126   0.226   1.115   1.092
  711PW      WP 2127   0.105   1.047   1.117
  711PW      WM 2128   0.361   1.149   1.103
  712PW       W 2129   2.437   1.114   3.667
  712PW      WP 2130   2.575   1.110   3.643
  712PW      WM 2131   2.397   1.239   3.617
  713PW       W 2132   4.022   0.754   2.395
  713PW      WP 2133   3.988   0.744   2.531
  713PW      WM 2134   4.074   0.862   2.468
  714PW       W 2135   4.496   2.916   4.295
  714PW      WP 2136   4.384   2.832   4.301
  714PW      WM 2137   4.544   3.047   4.296
  715PW       W 2138   2.658   3.873   1.184
  715PW      WP 2139   2.770   3.939   1.131
  715PW      WM 2140   2.721   3.855   1.308
  716PW       W 2141   0.662   3.915   4.491
  716PW      WP 2142   0.657   4.022   4.581
  716PW      WM 2143   0.785   3.848   4.485
  717PW       W 2144   0.207   3.534   3.240
  717PW      WP 2145   0.075   3.497   3.209
  717PW      WM 2146   0.282   3.634   3.304
  718PW       W 2147   4.709   4.292   2.530
  718PW      WP 2148   4.609   4.374   2.477
  718PW      WM 2149   4.846   4.302   2.503
  719PW       W 2150   4.036   3.835   3.735
  719PW      WP 2151   4.134   3.841   3.835
  719PW      WM 2152   3.924   3.842   3.818
  720PW       W 2153   2.516   3.359   0.801
  720PW      WP 2154   2.409   3.358   0.710
  720PW      WM 2155   2.497   3.324   0.935
  721PW       W 2156   1.841   2.268   2.848
  721PW      WP 2157   1.771   2.388   2.867
  721PW      WM 2158   1.769   2.151   2.874
  722PW       W 2159   4.741   1.619   0.064
  722PW      WP 2160   4.665   1.663  -0.045
  722PW      WM 2161   4.795   1.728   0.134
  723PW       W 2162   2.426   0.064   4.562
  723PW      WP 2163   2.390   0.176   4.485
  723PW      WM 2164   2.494  -0.051   4.519
  724PW       W 2165   4.394   1.243   3.619
  724PW      WP 2166   4.464   1.124   3.643
  724PW      WM 2167   4.350   1.221   3.488
  725PW       W 2168   3.559   0.637   3.770
  725PW      WP 2169   3.454   0.604   3.856
  725PW      WM 2170   3.541   0.586   3.641
  726PW       W 2171   1.543   0.484   3.209
  726PW      WP 2172   1.450   0.557   3.284
  726PW      WM 2173   1.508   0.350   3.227
  727PW       W 2174   3.770   0.686   1.042
  727PW      WP 2175   3.677   0.683   0.937
  727PW      WM 2176   3.881   0.696   0.957
  728PW       W 2177   3.302   0.542   4.547
  728PW      WP 2178   3.422   0.590   4.598
  728PW      WM 2179   3.213   0.442   4.505
  729PW       W 2180   1.719   0.001   4.574
  729PW      WP 2181   1.661   0.093   4.485
  729PW      WM 2182   1.793  -0.033   4.687
  730PW       W 2183   2.373   4.042   3.751
  730PW      WP 2184   2.401   4.006   3.619
  730PW      WM 2185   2.319   3.929   3.814
  731PW       W 2186   0.993   1.124   3.742
  731PW      WP 2187   1.120   1.090   3.790
  731PW      WM 2188   1.002   1.149   3.880
  732PW       W 2189   2.963   1.972   0.193
  732PW      WP 2190   2.915   1.849   0.144
  732PW      WM 2191   3.027   2.033   0.084
  733PW       W 2192   3.195   0.023   3.432
  733PW      WP 2193   3.244  -0.026   3.553
  733PW      WM 2194   3.069   0.055   3.486
  734PW       W 2195   0.247   2.011   1.633
  734PW      WP 2196   0.317   1.901   1.683
  734PW      WM 2197   0.121   1.952   1.617
  735PW       W 2198   1.658   1.574   2.422
  735PW      WP 2199   1.674   1.700   2.363
  735PW      WM 2200   1.616   1.471   2.337
  736PW       W 2201   0.381   0.502   1.677
  736PW      WP 2202   0.364   0.364   1.691
  736PW      WM 2203   0.334   0.609   1.600
  737PW       W 2204   0.889   1.867   0.556
  737PW      WP 2205   0.980   1.967   0.522
  737PW      WM 2206   0.977   1.760   0.540
  738PW       W 2207   1.818   2.421   1.970
  738PW      WP 2208   1.850   2.424   1.833
  738PW      WM 2209   1.789   2.291   1.928
  739PW       W 2210   3.098   1.433   0.857
  739PW      WP 2211   3.024   1.319   0.892
  739PW      WM 2212   3.038   1.423   0.731
  740PW       W 2213   1.920   0.828   3.815
  740PW      WP 2214   2.043   0.761   3.810
  740PW      WM 2215   1.862   0.877   3.933
  741PW       W 2216   2.770   1.137   3.185
  741PW      WP 2217   2.881   1.131   3.270
  741PW      WM 2218   2.771   1.032   3.278
  742PW       W 2219   2.719   4.628   4.265
  742PW      WP 2220   2.613   4.661   4.349
  742PW      WM 2221   2.690   4.759   4.227
  743PW       W 2222   2.908   3.915   3.179
  743PW      WP 2223   2.927   3.898   3.041
  743PW      WM 2224   2.843   3.818   3.257
  744PW       W 2225   2.916   3.634   0.822
  744PW      WP 2226   3.004   3.732   0.869
  744PW      WM 2227   3.048   3.609   0.782
  745PW       W 2228   1.566   1.854   2.868
  745PW      WP 2229   1.606   1.984   2.831
  745PW      WM 2230   1.511   1.773   2.967
  746PW       W 2231   0.839   4.354   1.387
  746PW      WP 2232   0.718   4.304   1.338
  746PW      WM 2233   0.921   4.361   1.501
  747PW       W 2234   4.628   0.823   1.083
  747PW      WP 2235   4.520   0.867   1.005
  747PW      WM 2236   4.702   0.938   1.053
  748PW       W 2237   2.169   0.372   2.088
  748PW      WP 2238   2.193   0.351   1.951
  748PW      WM 2239   2.162   0.503   2.137
  749PW       W 2240   2.642   0.697   1.998
  749PW      WP 2241   2.661   0.595   1.904
  749PW      WM 2242   2.591   0.808   2.067
  750PW       W 2243   3.098   0.908   1.981
  750PW      WP 2244   3.029   1.017   1.925
  750PW      WM 2245   3.071   0.777   2.021
  751PW       W 2246   3.921   2.667   4.186
  751PW      WP 2247   3.848   2.774   4.134
  751PW      WM 2248   4.001   2.611   4.287
  752PW       W 2249   1.363   1.934   0.945
  752PW      WP 2250   1.337   2.014   1.057
  752PW      WM 2251   1.280   1.833   0.993
  753PW       W 2252   3.376   2.525   4.571
  753PW      WP 2253   3.293   2.445   4.491
  753PW      WM 2254   3.462   2.611   4.640
  754PW       W 2255   2.327   4.658   0.829
  754PW      WP 2256   2.432   4.683   0.739
  754PW      WM 2257   2.383   4.727   0.937
  755PW       W 2258   2.693   3.451   0.245
  755PW      WP 2259   2.688   3.320   0.196
  755PW      WM 2260   2.659   3.582   0.209
  756PW       W 2261   4.608   2.581   2.826
  756PW      WP 2262   4.522   2.663   2.751
  756PW      WM 2263   4.634   2.591   2.964
  757PW       W 2264   3.737   4.692   2.645
  757PW      WP 2265   3.731   4.700   2.785
  757PW      WM 2266   3.718   4.663   2.509
  758PW       W 2267   0.152   2.053   4.579
  758PW      WP 2268   0.015   2.026   4.564
  758PW      WM 2269   0.090   1.928   4.591
  759PW       W 2270   0.471   4.377   4.425
  759PW      WP 2271   0.529   4.402   4.550
  759PW      WM 2272   0.454   4.511   4.391
  760PW       W 2273   4.402   4.214   2.966
  760PW      WP 2274   4.332   4.107   2.910
  760PW      WM 2275   4.370   4.336   2.905
  761PW       W 2276   4.525   3.955   3.704
  761PW      WP 2277   4.583   3.979   3.579
  761PW      WM 2278   4.397   3.898   3.705
  762PW       W 2279   1.160   1.156   0.197
  762PW      WP 2280   1.115   1.289   0.201
  762PW      WM 2281   1.276   1.102   0.141
  763PW       W 2282   1.893   0.584   0.803
  763PW      WP 2283   1.984   0.645   0.716
  763PW      WM 2284   1.932   0.635   0.928
  764PW       W 2285   2.467   0.992   2.726
  764PW      WP 2286   2.576   0.906   2.744
  764PW      WM 2287   2.372   1.088   2.690
  765PW       W 2288   2.008   1.905   1.437
  765PW      WP 2289   2.123   1.963   1.493
  765PW      WM 2290   1.891   1.977   1.470
  766PW       W 2291   3.863   2.982   3.248
  766PW      WP 2292   3.752   2.919   3.193
  766PW      WM 2293   3.915   3.097   3.187
  767PW       W 2294   4.359   3.498   3.535
  767PW      WP 2295   4.235   3.558   3.554
  767PW      WM 2296   4.287   3.403   3.462
  768PW       W 2297   0.788   1.211   2.722
  768PW      WP 2298   0.714   1.327   2.694
  768PW      WM 2299   0.924   1.243   2.736
  769PW       W 2300   0.012   2.978   2.041
  769PW      WP 2301   0.038   3.027   2.170
  769PW      WM 2302  -0.098   2.908   1.990
  770PW       W 2303   1.347   2.470   0.004
  770PW      WP 2304   1.358   2.586  -0.074
  770PW      WM 2305   1.232   2.466   0.084
  771PW       W 2306   1.619   4.091   0.290
  771PW      WP 2307   1.704   4.066   0.182
  771PW      WM 2308   1.489   4.050   0.321
  772PW       W 2309   0.164   0.212   0.860
  772PW      WP 2310   0.277   0.284   0.903
  772PW      WM 2311   0.137   0.130   0.970
  773PW       W 2312   1.961   4.574   0.132
  773PW      WP 2313   1.835   4.607   0.080
  773PW      WM 2314   2.026   4.513   0.025
  774PW       W 2315   1.029   2.241   0.310
  774PW      WP 2316   0.927   2.285   0.395
  774PW      WM 2317   1.036   2.116   0.372
  775PW       W 2318   2.439   0.327   0.774
  775PW      WP 2319   2.435   0.467   0.764
  775PW      WM 2320   2.473   0.210   0.705
  776PW       W 2321   4.575   0.930   3.106
  776PW      WP 2322   4.655   0.857   3.017
  776PW      WM 2323   4.660   1.016   3.178
  777PW       W 2324   1.605   1.000   1.637
  777PW      WP 2325   1.651   1.112   1.707
  777PW      WM 2326   1.615   0.862   1.659
  778PW       W 2327   4.131   1.056   2.756
  778PW      WP 2328   4.060   0.940   2.788
  778PW      WM 2329   4.103   1.194   2.756
  779PW       W 2330   3.299   1.938   2.525
  779PW      WP 2331   3.325   2.055   2.597
  779PW      WM 2332   3.192   2.019   2.562
  780PW       W 2333   4.268   1.716   2.144
  780PW      WP 2334   4.213   1.653   2.256
  780PW      WM 2335   4.373   1.651   2.079
  781PW       W 2336   3.151   4.168   0.032
  781PW      WP 2337   3.118   4.050   0.100
  781PW      WM 2338   3.129   4.282   0.110
  782PW       W 2339   2.884   1.751   3.602
  782PW      WP 2340   2.826   1.677   3.498
  782PW      WM 2341   2.908   1.614   3.612
  783PW       W 2342   3.888   4.285   1.018
  783PW      WP 2343   3.846   4.384   1.107
  783PW      WM 2344   4.021   4.271   1.062
  784PW       W 2345   4.042   2.205   0.196
  784PW      WP 2346   4.118   2.107   0.261
  784PW      WM 2347   3.972   2.295   0.277
  785PW       W 2348   0.894   0.334   3.908
  785PW      WP 2349   0.835   0.458   3.879
  785PW      WM 2350   0.897   0.201   3.864
  786PW       W 2351   3.828   0.783   4.448
  786PW      WP 2352   3.908   0.705   4.363
  786PW      WM 2353   3.746   0.741   4.553
  787PW       W 2354   4.610   4.497   3.477
  787PW      WP 2355   4.510   4.499   3.380
  787PW      WM 2356   4.691   4.577   3.395
  788PW       W 2357   4.420   3.654   4.568
  788PW      WP 2358   4.501   3.606   4.464
  788PW      WM 2359   4.417   3.636   4.707
  789PW       W 2360   0.038   0.818   4.206
  789PW      WP 2361   0.030   0.957   4.221
  789PW      WM 2362  -0.022   0.775   4.325
  790PW       W 2363   1.406   0.711   0.724
  790PW      WP 2364   1.513   0.655   0.794
  790PW      WM 2365   1.532   0.664   0.683
  791PW       W 2366   4.469   3.656   1.505
  791PW      WP 2367   4.511   3.527   1.537
  791PW      WM 2368   4.512   3.756   1.594
  792PW       W 2369   2.277   4.451   3.518
  792PW      WP 2370   2.246   4.374   3.631
  792PW      WM 2371   2.413   4.422   3.498
  793PW       W 2372   2.204   3.681   0.289
  793PW      WP 2373   2.330   3.624   0.309
  793PW      WM 2374   2.256   3.557   0.328
  794PW       W 2375   0.386   0.230   3.710
  794PW      WP 2376   0.413   0.153   3.824
  794PW      WM 2377   0.481   0.309   3.644
  795PW       W 2378   2.176   0.121   2.529
  795PW      WP 2379   2.067   0.149   2.446
  795PW      WM 2380   2.116   0.091   2.653
  796PW       W 2381   3.167   0.806   3.251
  796PW      WP 2382   3.179   0.945   3.254
  796PW      WM 2383   3.087   0.768   3.360
  797PW       W 2384   1.670   2.306   3.361
  797PW      WP 2385   1.536   2.311   3.403
  797PW      WM 2386   1.793   2.372   3.352
  798PW       W 2387   0.985   2.725   0.527
  798PW      WP 2388   1.045   2.839   0.472
  798PW      WM 2389   1.012   2.797   0.644
  799PW       W 2390   0.650   0.870   0.333
  799PW      WP 2391   0.568   0.978   0.299
  799PW      WM 2392   0.777   0.866   0.275
  800PW       W 2393   2.314   3.855   2.411
  800PW      WP 2394   2.435   3.905   2.460
  800PW      WM 2395   2.404   3.848   2.305
  801PW       W 2396   2.866   2.767   1.895
  801PW      WP 2397   2.947   2.694   1.983
  801PW      WM 2398   2.851   2.656   1.978
  802PW       W 2399   4.354   2.503   0.525
  802PW      WP 2400   4.292   2.405   0.448
  802PW      WM 2401   4.256   2.603   0.532
  803PW       W 2402   3.680   1.199   0.885
  803PW      WP 2403   3.730   1.097   0.804
  803PW      WM 2404   3.622   1.135   0.996
  804PW       W 2405   2.154   0.823   1.750
  804PW      WP 2406   2.123   0.958   1.733
  804PW      WM 2407   2.183   0.742   1.860
  805PW       W 2408   0.614   3.759   0.575
  805PW      WP 2409   0.698   3.859   0.525
  805PW      WM 2410   0.501   3.744   0.657
  806PW       W 2411   1.124   2.067   4.414
  806PW      WP 2412   1.020   2.043   4.324
  806PW      WM 2413   1.175   1.995   4.523
  807PW       W 2414   0.238   2.521   1.240
  807PW      WP 2415   0.350   2.463   1.179
  807PW      WM 2416   0.357   2.552   1.172
  808PW       W 2417   1.827   2.791   0.494
  808PW      WP 2418   1.719   2.839   0.419
  808PW      WM 2419   1.901   2.752   0.383
  809PW       W 2420   4.682   3.791   4.188
  809PW      WP 2421   4.812   3.757   4.228
  809PW      WM 2422   4.631   3.777   4.317
  810PW       W 2423   3.866   3.621   0.659
  810PW      WP 2424   3.777   3.514   0.673
  810PW      WM 2425   4.002   3.588   0.670
  811PW       W 2426   3.061   1.595   4.317
  811PW      WP 2427   3.109   1.493   4.234
  811PW      WM 2428   3.008   1.641   4.439
  812PW       W 2429   2.022   1.283   0.289
  812PW      WP 2430   1.901   1.213   0.290
  812PW      WM 2431   2.017   1.269   0.428
  813PW       W 2432   3.296   0.800   0.799
  813PW      WP 2433   3.205   0.736   0.884
  813PW      WM 2434   3.337   0.818   0.932
  814PW       W 2435   0.950   1.880   1.868
  814PW      WP 2436   1.031   1.882   1.982
  814PW      WM 2437   1.042   1.866   1.763
  815PW       W 2438   1.662   0.519   4.642
  815PW      WP 2439   1.640   0.409   4.726
  815PW      WM 2440   1.637   0.522   4.504
  816PW       W 2441   0.630   0.230   0.608
  816PW      WP 2442   0.553   0.120   0.568
  816PW      WM 2443   0.650   0.232   0.747
  817PW       W 2444   4.420   4.120   1.524
  817PW      WP 2445   4.454   3.990   1.561
  817PW      WM 2446   4.534   4.197   1.554
  818PW       W 2447   0.775   4.418   2.697
  818PW      WP 2448   0.771   4.529   2.782
  818PW      WM 2449   0.867   4.323   2.649
  819PW       W 2450   4.524   1.784   1.643
  819PW      WP 2451   4.645   1.725   1.678
  819PW      WM 2452   4.441   1.827   1.538
  820PW       W 2453   4.685   3.307   4.419
  820PW      WP 2454   4.611   3.207   4.355
  820PW      WM 2455   4.570   3.377   4.379
  821PW       W 2456   1.883   2.266   3.791
  821PW      WP 2457   1.961   2.378   3.762
  821PW      WM 2458   1.934   2.224   3.915
  822PW       W 2459   4.009   4.286   0.158
  822PW      WP 2460   4.021   4.348   0.033
  822PW      WM 2461   3.897   4.273   0.240
  823PW       W 2462   0.899   0.677   0.711
  823PW      WP 2463   0.835   0.736   0.602
  823PW      WM 2464   0.999   0.579   0.711
  824PW       W 2465   4.236   4.735   0.999
  824PW      WP 2466   4.112   4.753   1.062
  824PW      WM 2467   4.262   4.635   0.905
  825PW       W 2468   0.598   2.270   4.236
  825PW      WP 2469   0.723   2.313   4.191
  825PW      WM 2470   0.582   2.174   4.136
  826PW       W 2471   0.410   3.217   0.833
  826PW      WP 2472   0.446   3.282   0.952
  826PW      WM 2473   0.544   3.247   0.803
  827PW       W 2474   3.871   2.243   4.499
  827PW      WP 2475   3.874   2.265   4.361
  827PW      WM 2476   3.816   2.340   4.584
  828PW       W 2477   2.622   4.596   1.525
  828PW      WP 2478   2.730   4.527   1.468
  828PW      WM 2479   2.736   4.588   1.605
  829PW       W 2480   2.050   3.644   3.824
  829PW      WP 2481   1.982   3.638   3.702
  829PW      WM 2482   2.158   3.556   3.833
  830PW       W 2483   1.180   0.122   4.683
  830PW      WP 2484   1.176   0.223   4.585
  830PW      WM 2485   1.312   0.153   4.718
  831PW       W 2486   1.699   4.687   1.678
  831PW      WP 2487   1.743   4.562   1.634
  831PW      WM 2488   1.602   4.738   1.591
  832PW       W 2489   0.355   0.046   4.312
  832PW      WP 2490   0.331  -0.092   4.302
  832PW      WM 2491   0.275   0.161   4.314
  833PW       W 2492   2.399   4.155   1.657
  833PW      WP 2493   2.444   4.141   1.789
  833PW      WM 2494   2.259   4.162   1.659
  834PW       W 2495   0.942   3.190   0.644
  834PW      WP 2496   0.824   3.193   0.719
  834PW      WM 2497   0.828   3.180   0.564
  835PW       W 2498   4.710   1.035   1.683
  835PW      WP 2499   4.772   0.917   1.725
  835PW      WM 2500   4.618   1.136   1.654
  836PW       W 2501   2.472   0.528   1.344
  836PW      WP 2502   2.483   0.404   1.279
  836PW      WM 2503   2.541   0.450   1.437
  837PW       W 2504   1.979   2.664   3.556
  837PW      WP 2505   1.950   2.567   3.459
  837PW      WM 2506   2.030   2.577   3.653
  838PW       W 2507   4.460   2.628   1.979
  838PW      WP 2508   4.573   2.550   1.950
  838PW      WM 2509   4.442   2.630   1.840
  839PW       W 2510   0.618   0.216   2.005
  839PW      WP 2511   0.627   0.137   2.120
  839PW      WM 2512   0.668   0.324   1.931
  840PW       W 2513   0.028   1.475   3.770
  840PW      WP 2514   0.084   1.403   3.664
  840PW      WM 2515  -0.016   1.475   3.637
  841PW       W 2516   1.988   4.243   2.726
  841PW      WP 2517   2.128   4.239   2.734
  841PW      WM 2518   1.876   4.305   2.781
  842PW       W 2519   0.653   2.580   2.620
  842PW      WP 2520   0.526   2.632   2.645
  842PW      WM 2521   0.610   2.538   2.746
  843PW       W 2522   1.135   0.798   2.531
  843PW      WP 2523   1.207   0.679   2.535
  843PW      WM 2524   1.192   0.825   2.656
  844PW       W 2525   2.185   2.714   0.844
  844PW      WP 2526   2.281   2.731   0.744
  844PW      WM 2527   2.172   2.657   0.971
  845PW       W 2528   4.537   2.099   0.368
  845PW      WP 2529   4.535   2.012   0.479
  845PW      WM 2530   4.504   2.228   0.326
  846PW       W 2531   2.881   3.734   4.670
  846PW      WP 2532   2.913   3.739   4.534
  846PW      WM 2533   2.922   3.604   4.638
  847PW       W 2534   3.433   0.272   1.158
  847PW      WP 2535   3.392   0.270   1.024
  847PW      WM 2536   3.456   0.404   1.198
  848PW       W 2537   3.701   2.409   3.046
  848PW      WP 2538   3.659   2.543   3.048
  848PW      WM 2539   3.795   2.446   2.950
  849PW       W 2540   3.315   1.534   2.812
  849PW      WP 2541   3.177   1.542   2.793
  849PW      WM 2542   3.321   1.454   2.927
  850PW       W 2543   2.752   4.334   3.555
  850PW      WP 2544   2.629   4.270   3.573
  850PW      WM 2545   2.750   4.287   3.687
  851PW       W 2546   3.498   1.038   2.778
  851PW      WP 2547   3.558   0.972   2.886
  851PW      WM 2548   3.511   1.146   2.690
  852PW       W 2549   1.953   2.862   0.006
  852PW      WP 2550   1.936   2.767   0.108
  852PW      WM 2551   1.851   2.844  -0.088
  853PW       W 2552   1.234   0.408   4.339
  853PW      WP 2553   1.186   0.505   4.250
  853PW      WM 2554   1.198   0.383   4.472
  854PW       W 2555   3.733   1.237   4.515
  854PW      WP 2556   3.718   1.314   4.631
  854PW      WM 2557   3.816   1.194   4.412
  855PW       W 2558   1.942   3.208   0.741
  855PW      WP 2559   2.001   3.202   0.614
  855PW      WM 2560   1.916   3.339   0.700
  856PW       W 2561   2.318   2.940   4.400
  856PW      WP 2562   2.373   3.053   4.340
  856PW      WM 2563   2.230   2.852   4.464
  857PW       W 2564   1.189   1.708   1.459
  857PW      WP 2565   1.133   1.835   1.442
  857PW      WM 2566   1.126   1.621   1.549
  858PW       W 2567   1.120   3.431   3.847
  858PW      WP 2568   1.079   3.302   3.885
  858PW      WM 2569   1.074   3.534   3.765
  859PW       W 2570   3.390   3.626   0.841
  859PW      WP 2571   3.260   3.615   0.790
  859PW      WM 2572   3.419   3.761   0.821
  860PW       W 2573   3.280   4.782   2.918
  860PW      WP 2574   3.205   4.715   3.016
  860PW      WM 2575   3.299   4.912   2.869
  861PW       W 2576   4.401   3.446   2.623
  861PW      WP 2577   4.322   3.351   2.688
  861PW      WM 2578   4.320   3.434   2.509
  862PW       W 2579   3.257   0.255   0.738
  862PW      WP 2580   3.128   0.200   0.734
  862PW      WM 2581   3.312   0.252   0.866
  863PW       W 2582   0.155   2.210   3.243
  863PW      WP 2583   0.049   2.263   3.317
  863PW      WM 2584   0.179   2.335   3.185
  864PW       W 2585   2.028   1.394   3.609
  864PW      WP 2586   2.110   1.506   3.625
  864PW      WM 2587   2.010   1.448   3.482
  865PW       W 2588   1.489   1.971   3.646
  865PW      WP 2589   1.480   1.924   3.778
  865PW      WM 2590   1.364   2.035   3.649
  866PW       W 2591   0.377   0.989   2.525
  866PW      WP 2592   0.368   1.049   2.399
  866PW      WM 2593   0.426   0.901   2.622
  867PW       W 2594   2.548   2.277   0.771
  867PW      WP 2595   2.457   2.308   0.872
  867PW      WM 2596   2.631   2.301   0.880
  868PW       W 2597   3.504   3.561   2.046
  868PW      WP 2598   3.557   3.685   2.006
  868PW      WM 2599   3.500   3.490   1.925
  869PW       W 2600   0.102   4.198   0.333
  869PW      WP 2601  -0.034   4.226   0.351
  869PW      WM 2602   0.140   4.146   0.209
  870PW       W 2603   4.330   3.380   0.146
  870PW      WP 2604   4.346   3.487   0.058
  870PW      WM 2605   4.241   3.303   0.223
  871PW       W 2606   4.210   1.558   2.633
  871PW      WP 2607   4.089   1.504   2.586
  871PW      WM 2608   4.244   1.611   2.508
  872PW       W 2609   4.711   3.075   2.534
  872PW      WP 2610   4.792   3.189   2.526
  872PW      WM 2611   4.804   3.017   2.620
  873PW       W 2612   1.586   3.856   2.143
  873PW      WP 2613   1.611   3.986   2.187
  873PW      WM 2614   1.497   3.768   2.081
  874PW       W 2615   4.187   1.018   1.084
  874PW      WP 2616   4.053   0.994   1.051
  874PW      WM 2617   4.188   0.908   1.170
  875PW       W 2618   1.855   4.579   3.690
  875PW      WP 2619   1.884   4.714   3.718
  875PW      WM 2620   1.978   4.525   3.652
  876PW       W 2621   2.396   1.742   4.497
  876PW      WP 2622   2.498   1.823   4.547
  876PW      WM 2623   2.280   1.817   4.522
  877PW       W 2624   3.584   4.648   2.209
  877PW      WP 2625   3.663   4.649   2.325
  877PW      WM 2626   3.605   4.600   2.079
  878PW       W 2627   2.080   2.111   4.171
  878PW      WP 2628   2.001   2.184   4.082
  878PW      WM 2629   2.132   2.059   4.052
  879PW       W 2630   1.096   3.158   1.301
  879PW      WP 2631   1.151   3.253   1.214
  879PW      WM 2632   1.132   3.075   1.408
  880PW       W 2633   3.027   3.136   1.025
  880PW      WP 2634   3.126   3.068   0.954
  880PW      WM 2635   2.965   3.192   1.137
  881PW       W 2636   0.279   4.752   0.487
  881PW      WP 2637   0.187   4.700   0.579
  881PW      WM 2638   0.370   4.844   0.538
  882PW       W 2639   0.755   2.049   2.432
  882PW      WP 2640   0.841   2.140   2.494
  882PW      WM 2641   0.696   2.176   2.426
  883PW       W 2642   1.253   0.056   2.537
  883PW      WP 2643   1.220  -0.040   2.633
  883PW      WM 2644   1.246   0.186   2.588
  884PW       W 2645   4.460   2.090   4.655
  884PW      WP 2646   4.566   2.166   4.604
  884PW      WM 2647   4.587   2.063   4.603
  885PW       W 2648   3.946   1.452   3.475
  885PW      WP 2649   3.911   1.532   3.367
  885PW      WM 2650   3.844   1.547   3.487
  886PW       W 2651   1.638   4.428   0.611
  886PW      WP 2652   1.582   4.523   0.697
  886PW      WM 2653   1.588   4.408   0.740
  887PW       W 2654   3.549   4.494   3.233
  887PW      WP 2655   3.623   4.443   3.126
  887PW      WM 2656   3.413   4.467   3.212
  888PW       W 2657   0.219   2.749   4.146
  888PW      WP 2658   0.248   2.676   4.262
  888PW      WM 2659   0.348   2.702   4.119
  889PW       W 2660   1.532   2.819   4.596
  889PW      WP 2661   1.606   2.936   4.619
  889PW      WM 2662   1.455   2.733   4.675
  890PW       W 2663   0.740   0.299   3.372
  890PW      WP 2664   0.745   0.336   3.508
  890PW      WM 2665   0.874   0.310   3.411
  891PW       W 2666   1.086   1.091   0.690
  891PW      WP 2667   1.104   1.153   0.566
  891PW      WM 2668   0.957   1.069   0.641
  892PW       W 2669   3.650   4.789   3.638
  892PW      WP 2670   3.771   4.842   3.684
  892PW      WM 2671   3.515   4.824   3.650
  893PW       W 2672   1.863   3.075   4.323
  893PW      WP 2673   1.868   3.015   4.450
  893PW      WM 2674   1.726   3.090   4.348
  894PW       W 2675   0.570   2.429   0.490
  894PW      WP 2676   0.624   2.543   0.551
  894PW      WM 2677   0.688   2.419   0.416
  895PW       W 2678   3.091   3.699   1.830
  895PW      WP 2679   3.071   3.831   1.871
  895PW      WM 2680   3.013   3.664   1.718
  896PW       W 2681   1.238   1.294   2.398
  896PW      WP 2682   1.202   1.183   2.476
  896PW      WM 2683   1.104   1.296   2.358
  897PW       W 2684   0.046   0.963   0.641
  897PW      WP 2685   0.017   0.852   0.721
  897PW      WM 2686  -0.078   1.024   0.661
  898PW       W 2687   2.294   0.769   0.430
  898PW      WP 2688   2.346   0.899   0.435
  898PW      WM 2689   2.316   0.758   0.568
  899PW       W 2690   0.864   4.196   3.623
  899PW      WP 2691   0.951   4.091   3.589
  899PW      WM 2692   0.846   4.290   3.522
  900PW       W 2693   0.253   2.855   2.800
  900PW      WP 2694   0.172   2.960   2.756
  900PW      WM 2695   0.310   2.749   2.730
  901PW       W 2696   0.662   2.748   4.147
  901PW      WP 2697   0.536   2.687   4.133
  901PW      WM 2698   0.707   2.696   4.025
  902PW       W 2699   1.365   0.720   0.259
  902PW      WP 2700   1.288   0.812   0.185
  902PW      WM 2701   1.436   0.650   0.160
  903PW       W 2702   3.308   0.686   1.612
  903PW      WP 2703   3.209   0.588   1.628
  903PW      WM 2704   3.297   0.775   1.719
  904PW       W 2705   2.028   2.265   0.671
  904PW      WP 2706   1.985   2.136   0.704
  904PW      WM 2707   1.931   2.309   0.762
  905PW       W 2708   4.080   4.330   1.963
  905PW      WP 2709   4.216   4.363   1.959
  905PW      WM 2710   4.070   4.362   2.099
  906PW       W 2711   0.838   3.791   0.127
  906PW      WP 2712   0.788   3.749   0.003
  906PW      WM 2713   0.762   3.871   0.213
  907PW       W 2714   1.023   2.704   3.063
  907PW      WP 2715   0.913   2.787   3.035
  907PW      WM 2716   1.156   2.746   3.066
  908PW       W 2717   2.107   1.857   2.616
  908PW      WP 2718   2.193   1.786   2.699
  908PW      WM 2719   2.136   1.849   2.479
  909PW       W 2720   0.826   2.542   4.641
  909PW      WP 2721   0.779   2.647   4.721
  909PW      WM 2722   0.883   2.512   4.517
  910PW       W 2723   1.414   4.266   1.829
  910PW      WP 2724   1.424   4.348   1.716
  910PW      WM 2725   1.387   4.395   1.877
  911PW       W 2726   0.589   3.409   4.666
  911PW      WP 2727   0.583   3.343   4.790
  911PW      WM 2728   0.546   3.498   4.567
  912PW       W 2729   4.294   1.598   3.092
  912PW      WP 2730   4.276   1.469   3.143
  912PW      WM 2731   4.278   1.683   3.203
  913PW       W 2732   3.475   3.463   4.169
  913PW      WP 2733   3.385   3.509   4.266
  913PW      WM 2734   3.549   3.350   4.133
  914PW       W 2735   1.838   0.667   0.335
  914PW      WP 2736   1.708   0.627   0.369
  914PW      WM 2737   1.964   0.669   0.276
  915PW       W 2738   2.344   2.317   2.794
  915PW      WP 2739   2.363   2.265   2.923
  915PW      WM 2740   2.411   2.409   2.874
  916PW       W 2741   4.597   1.716   0.613
  916PW      WP 2742   4.725   1.700   0.558
  916PW      WM 2743   4.589   1.850   0.573
  917PW       W 2744   0.650   2.856   3.501
  917PW      WP 2745   0.753   2.951   3.491
  917PW      WM 2746   0.680   2.722   3.474
  918PW       W 2747   2.973   3.119   0.495
  918PW      WP 2748   3.100   3.128   0.554
  918PW      WM 2749   2.871   3.031   0.533
  919PW       W 2750   3.235   1.250   3.153
  919PW      WP 2751   3.243   1.318   3.031
  919PW      WM 2752   3.233   1.121   3.207
  920PW       W 2753   4.648   2.601   3.294
  920PW      WP 2754   4.652   2.599   3.154
  920PW      WM 2755   4.700   2.559   3.417
  921PW       W 2756   2.568   1.770   2.034
  921PW      WP 2757   2.706   1.788   2.016
  921PW      WM 2758   2.542   1.859   2.139
  922PW       W 2759   2.269   4.650   2.989
  922PW      WP 2760   2.360   4.751   2.956
  922PW      WM 2761   2.391   4.597   2.946
  923PW       W 2762   2.845   0.085   0.705
  923PW      WP 2763   2.745   0.144   0.628
  923PW      WM 2764   2.975   0.138   0.705
  924PW       W 2765   4.583   2.530   0.015
  924PW      WP 2766   4.465   2.597   0.049
  924PW      WM 2767   4.721   2.550  -0.003
  925PW       W 2768   2.183   1.480   4.154
  925PW      WP 2769   2.109   1.421   4.257
  925PW      WM 2770   2.310   1.464   4.097
  926PW       W 2771   4.652   2.244   1.486
  926PW      WP 2772   4.729   2.332   1.563
  926PW      WM 2773   4.613   2.353   1.408
  927PW       W 2774   3.723   3.122   2.221
  927PW      WP 2775   3.665   3.146   2.347
  927PW      WM 2776   3.694   3.120   2.084
  928PW       W 2777   3.858   1.464   1.936
  928PW      WP 2778   3.971   1.391   1.972
  928PW      WM 2779   3.777   1.366   1.877
  929PW       W 2780   0.081   4.158   1.671
  929PW      WP 2781   0.111   4.030   1.623
  929PW      WM 2782   0.038   4.256   1.762
  930PW       W 2783   4.613   3.738   2.957
  930PW      WP 2784   4.702   3.775   2.855
  930PW      WM 2785   4.657   3.795   3.077
  931PW       W 2786   4.565   2.213   3.690
  931PW      WP 2787   4.443   2.147   3.709
  931PW      WM 2788   4.533   2.224   3.826
  932PW       W 2789   4.186   1.709   0.271
  932PW      WP 2790   4.228   1.585   0.220
  932PW      WM 2791   4.168   1.845   0.246
  933PW       W 2792   1.182   1.830   2.324
  933PW      WP 2793   1.111   1.874   2.437
  933PW      WM 2794   1.082   1.910   2.266
  934PW       W 2795   3.112   3.310   0.057
  934PW      WP 2796   3.113   3.448   0.032
  934PW      WM 2797   2.976   3.288   0.080
  935PW       W 2798   3.128   3.984   4.329
  935PW      WP 2799   3.126   4.121   4.357
  935PW      WM 2800   3.027   3.913   4.396
  936PW       W 2801   1.261   3.506   1.720
  936PW      WP 2802   1.376   3.443   1.768
  936PW      WM 2803   1.167   3.402   1.720
  937PW       W 2804   3.923   3.172   0.519
  937PW      WP 2805   3.969   3.085   0.419
  937PW      WM 2806   3.904   3.158   0.657
  938PW       W 2807   2.643   2.060   3.289
  938PW      WP 2808   2.538   2.051   3.381
  938PW      WM 2809   2.771   2.111   3.316
  939PW       W 2810   2.506   3.853   0.611
  939PW      WP 2811   2.473   3.921   0.493
  939PW      WM 2812   2.432   3.786   0.710
  940PW       W 2813   0.166   1.501   1.590
  940PW      WP 2814   0.073   1.548   1.497
  940PW      WM 2815   0.190   1.632   1.633
  941PW       W 2816   2.965   3.013   3.574
  941PW      WP 2817   2.857   2.927   3.550
  941PW      WM 2818   3.095   3.042   3.616
  942PW       W 2819   3.481   3.621   3.686
  942PW      WP 2820   3.396   3.717   3.630
  942PW      WM 2821   3.598   3.551   3.653
  943PW       W 2822   2.000   0.174   1.041
  943PW      WP 2823   1.932   0.053   1.024
  943PW      WM 2824   1.913   0.200   0.934
  944PW       W 2825   3.256   0.746   2.406
  944PW      WP 2826   3.204   0.773   2.533
  944PW      WM 2827   3.127   0.795   2.385
  945PW       W 2828   0.667   3.782   2.083
  945PW      WP 2829   0.746   3.868   2.161
  945PW      WM 2830   0.609   3.776   1.956
  946BUF    NA+ 2831   1.767   0.434   4.115
  947BUF    NA+ 2832   2.155   4.191   2.100
  948BUF    NA+ 2833   1.819   3.626   4.457
  949BUF    NA+ 2834   3.222   2.342   1.843
  950BUF    NA+ 2835   2.931   0.226   4.429
  951BUF    NA+ 2836   0.308   3.906   2.972
  952BUF    NA+ 2837   4.756   3.349   1.765
  953BUF    NA+ 2838   4.287   3.000   2.816
  954BUF    NA+ 2839   1.576   0.214   0.200
  955BUF    NA+ 2840   1.410   4.245   3.905
  956ION    NA+ 2841   3.726   2.610   0.102
  957ION    NA+ 2842   0.469   2.581   3.138
  958ION    NA+ 2843   3.365   0.983   1.222
  959ION    CL- 2844   2.057   3.604   3.329
  960ION    CL- 2845   2.825   0.685   2.847
  961ION    CL- 2846   3.849   4.703   4.749
   4.79088   4.79088   4.79088
