# Supplementary material for: Scalable Constant pH Molecular Dynamics in GROMACS
Source: J Chem Theory Comput. 2022 Sep 21;18(10):6148–60. doi: 10.1021/acs.jctc.2c00516 (PMC9558312; doi:10.1021/acs.jctc.2c00516)
Supplement: Supplementary file 1 — ct2c00516_si_001.zip [file ct2c00516_si_001.zip › SI_constant_ph_gromacs/benchmark/turkey_ovomucoid_gromacs3.3.3/md_12/lambda_groups.dat]

name = NTER
residue_number = 1
initial_lambda = 0
barrier_l2_0 = 3.0
barrier_l2_1 = 3.0
points = 0
interval_adapt_barr = 0
number_of_atoms = 6
1 2 3 4 5 6 

name = ASP1
residue_number = 2
initial_lambda = 0
barrier_l2_0 = 3.0
barrier_l2_1 = 3.0
points = 0
interval_adapt_barr = 0
number_of_atoms = 5
23 26 27 28 29

name = CYS1
residue_number = 3
initial_lambda = 0
barrier_l2_0 = 3.0
barrier_l2_1 = 3.0
points = 0
interval_adapt_barr = 0
number_of_atoms = 4
36 37 38 39

name = GLU1
residue_number = 5
initial_lambda = 0
barrier_l2_0 = 3.0
barrier_l2_1 = 3.0
points = 0
interval_adapt_barr = 0
number_of_atoms = 5
60 63 64 65 66

name = LYS1
residue_number = 8
initial_lambda = 0
barrier_l2_0 = 3.0
barrier_l2_1 = 3.0
points = 0
interval_adapt_barr = 0
number_of_atoms = 7
117 118 119 120 121 122 123

name = GLU2
residue_number = 14
initial_lambda = 0
barrier_l2_0 = 3.0
barrier_l2_1 = 3.0
points = 0
interval_adapt_barr = 0
number_of_atoms = 5
200 203 204 205 206

name = CYS2
residue_number = 19
initial_lambda = 0
barrier_l2_0 = 3.0
barrier_l2_1 = 3.0
points = 0
interval_adapt_barr = 0
number_of_atoms = 4
291 292 293 294

name = ASP2
residue_number = 22
initial_lambda = 0
barrier_l2_0 = 3.0
barrier_l2_1 = 3.0
points = 0
interval_adapt_barr = 0
number_of_atoms = 5
319 322 323 324 325

name = LYS2
residue_number = 24
initial_lambda = 0
barrier_l2_0 = 3.0
barrier_l2_1 = 3.0
points = 0
interval_adapt_barr = 0
number_of_atoms = 7
355 356 357 358 359 360 361

name = LYS3
residue_number = 29
initial_lambda = 0
barrier_l2_0 = 3.0
barrier_l2_1 = 3.0
points = 0
interval_adapt_barr = 0
number_of_atoms = 7
433 434 435 436 437 438 439

name = CYS3
residue_number = 30
initial_lambda = 0
barrier_l2_0 = 3.0
barrier_l2_1 = 3.0
points = 0
interval_adapt_barr = 0
number_of_atoms = 4
446 447 448 449

name = CYS4
residue_number = 33
initial_lambda = 0
barrier_l2_0 = 3.0
barrier_l2_1 = 3.0
points = 0
interval_adapt_barr = 0
number_of_atoms = 4
490 491 492 493
