# Supplementary material for: Scalable Constant pH Molecular Dynamics in GROMACS
Source: J Chem Theory Comput. 2022 Sep 21;18(10):6148–60. doi: 10.1021/acs.jctc.2c00516 (PMC9558312; doi:10.1021/acs.jctc.2c00516)
Supplement: Supplementary file 1 — ct2c00516_si_001.zip [file ct2c00516_si_001.zip › SI_constant_ph_gromacs/benchmark/turkey_ovomucoid_gromacs3.3.3/md_12/pka_data.dat]

residue = NTER
const_a = 0
ph_a = 0
const_2 = 0
const_3 = 0
const_b = 0
ph_b = 0
residue = ASP1
const_a = 0
ph_a = 0
const_2 = 0
const_3 = 0
const_b = 0
ph_b = 0
residue = CYS1
const_a = 0
ph_a = 0
const_2 = 0
const_3 = 0
const_b = 0
ph_b = 0
residue = GLU1
const_a = 0
ph_a = 0
const_2 = 0
const_3 = 0
const_b = 0
ph_b = 0
residue = LYS1
const_a = 0
ph_a = 0
const_2 = 0
const_3 = 0
const_b = 0
ph_b = 0
residue = GLU2
const_a = 0
ph_a = 0
const_2 = 0
const_3 = 0
const_b = 0
ph_b = 0
residue = CYS2
const_a = 0
ph_a = 0
const_2 = 0
const_3 = 0
const_b = 0
ph_b = 0
residue = ASP2
const_a = 0
ph_a = 0
const_2 = 0
const_3 = 0
const_b = 0
ph_b = 0
residue = LYS2
const_a = 0
ph_a = 0
const_2 = 0
const_3 = 0
const_b = 0
ph_b = 0
residue = LYS3
const_a = 0
ph_a = 0
const_2 = 0
const_3 = 0
const_b = 0
ph_b = 0
residue = CYS3
const_a = 0
ph_a = 0
const_2 = 0
const_3 = 0
const_b = 0
ph_b = 0
residue = CYS4
const_a = 0
ph_a = 0
const_2 = 0
const_3 = 0
const_b = 0
ph_b = 0
