# Supplementary material for: Scalable Constant pH Molecular Dynamics in GROMACS
Source: J Chem Theory Comput. 2022 Sep 21;18(10):6148–60. doi: 10.1021/acs.jctc.2c00516 (PMC9558312; doi:10.1021/acs.jctc.2c00516)
Supplement: Supplementary file 1 — ct2c00516_si_001.zip [file ct2c00516_si_001.zip › SI_constant_ph_gromacs/benchmark/turkey_ovomucoid_gromacs3.3.3/md_1/pka_data.dat]

residue = NTER;
const_a = 0;
ph_a = 0;
const_2 = 0;
const_3 = 0;
const_b = 0;
ph_b = 0;
