# Supplementary material for: Scalable Constant pH Molecular Dynamics in GROMACS
Source: J Chem Theory Comput. 2022 Sep 21;18(10):6148–60. doi: 10.1021/acs.jctc.2c00516 (PMC9558312; doi:10.1021/acs.jctc.2c00516)
Supplement: Supplementary file 1 — ct2c00516_si_001.zip [file ct2c00516_si_001.zip › SI_constant_ph_gromacs/benchmark/turkey_ovomucoid_gromacs3.3.3/md_4/lambda_groups.dat]

name = NTER
residue_number = 1
initial_lambda = 0
barrier_l2_0 = 3.0
barrier_l2_1 = 3.0
points = 0
interval_adapt_barr = 0
number_of_atoms = 6
1 2 3 4 5 6 

name = ASP1
residue_number = 2
initial_lambda = 0
barrier_l2_0 = 3.0
barrier_l2_1 = 3.0
points = 0
interval_adapt_barr = 0
number_of_atoms = 5
23 26 27 28 29

name = CYS1
residue_number = 3
initial_lambda = 0
barrier_l2_0 = 3.0
barrier_l2_1 = 3.0
points = 0
interval_adapt_barr = 0
number_of_atoms = 4
36 37 38 39

name = GLU1
residue_number = 5
initial_lambda = 0
barrier_l2_0 = 3.0
barrier_l2_1 = 3.0
points = 0
interval_adapt_barr = 0
number_of_atoms = 5
60 63 64 65 66
