# Supplementary material for: Scalable Constant pH Molecular Dynamics in GROMACS
Source: J Chem Theory Comput. 2022 Sep 21;18(10):6148–60. doi: 10.1021/acs.jctc.2c00516 (PMC9558312; doi:10.1021/acs.jctc.2c00516)
Supplement: Supplementary file 2 — ct2c00516_si_002.zip [file ct2c00516_si_002.zip]

Archive with 2 entries (2 files):
- constantpH_getting_polynomial_coefficients_edr.nb
- __MACOSX/._constantpH_getting_polynomial_coefficients_edr.nb
