# Supplementary material for: Scalable Constant pH Molecular Dynamics in GROMACS
Source: J Chem Theory Comput. 2022 Sep 21;18(10):6148–60. doi: 10.1021/acs.jctc.2c00516 (PMC9558312; doi:10.1021/acs.jctc.2c00516)
Supplement: Supplementary file 2 — ct2c00516_si_002.zip [file ct2c00516_si_002.zip › constantpH_getting_polynomial_coefficients_edr.nb]

(* Content-type: application/vnd.wolfram.mathematica *)

(*** Wolfram Notebook File ***)
(* http://www.wolfram.com/nb *)

(* CreatedBy='Mathematica 12.1' *)

(*CacheID: 234*)
(* Internal cache information:
NotebookFileLineBreakTest
NotebookFileLineBreakTest
NotebookDataPosition[       158,          7]
NotebookDataLength[    118000,       3040]
NotebookOptionsPosition[    105944,       2864]
NotebookOutlinePosition[    106337,       2880]
CellTagsIndexPosition[    106294,       2877]
WindowFrame->Normal*)

(* Beginning of Notebook Content *)
Notebook[{

Cell[CellGroupData[{
Cell["\<\
Fitting polynomials to multidimensional vector potential field\
\>", "Title",
 CellChangeTimes->{{3.846230385478531*^9, 3.846230427338986*^9}, {
  3.8462312458762913`*^9, 
  3.846231272295948*^9}},ExpressionUUID->"e3a18a7e-91d4-4c63-9f14-\
7d7902a03069"],

Cell["First, we need to obtain the constraints if they are present", \
"Subtitle",
 CellChangeTimes->{{3.846230444823951*^9, 
  3.846230478125265*^9}},ExpressionUUID->"3ee29d1f-ef94-440e-9ef8-\
c540275c53f6"],

Cell["\<\
First, we need to know how many terms does a polynomial of a specific rank of \
nV variables have. The following function calculates this number.\
\>", "Text",
 CellChangeTimes->{{3.84623057723882*^9, 
  3.84623067881291*^9}},ExpressionUUID->"87b143fa-9c4e-4341-bd4d-\
e44ff0a69c72"],

Cell[BoxData[
 RowBox[{
  RowBox[{
   RowBox[{"nPolCoef", "[", 
    RowBox[{"rank_", ",", "nV_"}], "]"}], ":=", "\[IndentingNewLine]", 
   RowBox[{"Module", "[", 
    RowBox[{
     RowBox[{"{", 
      RowBox[{"tmp", ",", "i"}], "}"}], ",", "\[IndentingNewLine]", 
     RowBox[{
      RowBox[{"If", "[", 
       RowBox[{
        RowBox[{"rank", "\[Equal]", "0"}], ",", 
        RowBox[{"Return", "[", "1", "]"}]}], "]"}], ";", 
      "\[IndentingNewLine]", 
      RowBox[{"If", "[", 
       RowBox[{
        RowBox[{"nV", "\[Equal]", "1"}], ",", 
        RowBox[{"Return", "[", 
         RowBox[{"rank", "+", "1"}], "]"}]}], "]"}], ";", 
      "\[IndentingNewLine]", 
      RowBox[{"tmp", " ", "=", " ", "0"}], ";", "\[IndentingNewLine]", 
      RowBox[{"For", "[", 
       RowBox[{
        RowBox[{"i", "=", "rank"}], ",", 
        RowBox[{"i", "\[GreaterEqual]", "0"}], ",", 
        RowBox[{"i", "--"}], ",", "\[IndentingNewLine]", 
        RowBox[{
         RowBox[{"tmp", "+=", 
          RowBox[{"nPolCoef", "[", 
           RowBox[{
            RowBox[{"rank", "-", "i"}], ",", 
            RowBox[{"nV", "-", "1"}]}], "]"}]}], ";"}]}], 
       "\[IndentingNewLine]", "]"}], ";", "\[IndentingNewLine]", 
      RowBox[{"Return", "[", "tmp", "]"}]}]}], "\[IndentingNewLine]", "]"}]}],
   ";"}]], "Input",
 CellLabel->
  "In[229]:=",ExpressionUUID->"ebc5e3a6-68fd-403b-a748-73e2b50527e5"],

Cell[TextData[{
 "An example for a polynomial of rank 2 of 2 variables: ",
 Cell[BoxData[
  FormBox[
   RowBox[{
    RowBox[{
     SubscriptBox["a", "1"], 
     SuperscriptBox["x", "2"]}], "+", 
    RowBox[{
     SubscriptBox["a", "2"], "xy"}], "+", 
    RowBox[{
     SubscriptBox["a", "3"], 
     SuperscriptBox["y", "2"]}], "+", 
    RowBox[{
     FormBox[
      SubscriptBox["a", "4"],
      TraditionalForm], "x"}], "+", 
    FormBox[
     RowBox[{
      RowBox[{
       SubscriptBox["a", "5"], " ", "y"}], " ", "+", " ", 
      SubscriptBox["a", "6"]}],
     TraditionalForm]}], TraditionalForm]],
  FormatType->"TraditionalForm",ExpressionUUID->
  "8a9d9f14-ad44-493f-8d47-7c215cdb7255"],
 " has six terms:"
}], "Text",
 CellChangeTimes->{{3.846230800787215*^9, 3.84623092354795*^9}, {
  3.846231534973837*^9, 
  3.846231582603695*^9}},ExpressionUUID->"aeba3b04-7bba-4aa1-b10b-\
af1f31975bab"],

Cell[CellGroupData[{

Cell[BoxData[
 RowBox[{"nPolCoef", "[", 
  RowBox[{"2", ",", "2"}], "]"}]], "Input",
 CellChangeTimes->{{3.846230788001114*^9, 3.84623078814163*^9}, {
  3.846230929447925*^9, 3.846230929682684*^9}},
 CellLabel->
  "In[186]:=",ExpressionUUID->"f82f4820-70c5-42f7-ad14-ae8dc2be543a"],

Cell[BoxData["6"], "Output",
 CellChangeTimes->{{3.846230924981662*^9, 3.8462309299586477`*^9}},
 CellLabel->
  "Out[186]=",ExpressionUUID->"cf619619-7ba7-4c36-a088-2fff23a225a0"]
}, Open  ]],

Cell[TextData[{
 "Next, we need a function that creates a polynomial. We start with creating \
a list of variable powers for the terms of the polynomial that correspond to \
concrete rank. Every term can be written as ",
 Cell[BoxData[
  FormBox[
   RowBox[{
    RowBox[{
     RowBox[{
      SuperscriptBox[
       SubscriptBox["x", "1"], 
       SubscriptBox["p", "1"]], "*", 
      SuperscriptBox[
       SubscriptBox["x", "2"], 
       SubscriptBox["p", "2"]], "*"}], "..."}], "*", 
    SuperscriptBox[
     SubscriptBox["x", "n"], 
     SubscriptBox["p", "n"]]}], TraditionalForm]],ExpressionUUID->
  "1febe237-cd26-441c-9cd5-7e96fe530ec7"],
 ", where n is the number of variables. ",
 Cell[BoxData[
  FormBox[
   RowBox[{
    SubscriptBox["p", "1"], ",", " ", 
    SubscriptBox["p", "2"], ",", " ", "...", ",", " ", 
    RowBox[{
     SubscriptBox["p", "n"], " ", "-", " ", 
     RowBox[{
     "are", " ", "the", " ", "corresponding", " ", "powers", " ", "for", " ", 
      "variables", "  ", 
      SubscriptBox["x", "1"]}]}], ",", " ", 
    SubscriptBox["x", "2"], ",", " ", "...", ",", " ", 
    RowBox[{
     SubscriptBox["x", "n"], "."}]}], TraditionalForm]],ExpressionUUID->
  "73cb2a1e-1ac5-40e0-9da4-ee0f8b8b0b77"],
 " We calculate all possible sets of (",
 Cell[BoxData[
  FormBox[
   RowBox[{
    SubscriptBox["p", "1"], ",", " ", 
    SubscriptBox["p", "2"], ",", " ", "...", ",", " ", 
    SubscriptBox["p", "n"]}], TraditionalForm]],ExpressionUUID->
  "66780009-e001-4ec4-9450-cdedaec089a2"],
 ") for which ",
 Cell[BoxData[
  FormBox[
   RowBox[{
    SubscriptBox["\[CapitalSigma]p", "i"], "=", "p"}], TraditionalForm]],
  ExpressionUUID->"423c2770-e138-4f1d-a022-d0d84d6dee29"],
 ". "
}], "Text",
 CellChangeTimes->{{3.846231003675674*^9, 3.846231066465831*^9}, {
  3.846231198288138*^9, 3.846231233208642*^9}, {3.846231312325594*^9, 
  3.846231515273899*^9}, {3.8462315967614527`*^9, 3.846231663323646*^9}, {
  3.850786014949294*^9, 
  3.850786016678813*^9}},ExpressionUUID->"3a22c4ec-e25e-4217-91ae-\
ca1ea96b47df"],

Cell[BoxData[
 RowBox[{
  RowBox[{
   RowBox[{"createPolOfRank", "[", 
    RowBox[{"rank_", ",", "nV_"}], "]"}], ":=", "\[IndentingNewLine]", 
   RowBox[{"Module", "[", 
    RowBox[{
     RowBox[{"{", 
      RowBox[{"i", ",", "j", ",", "res", ",", "tmp"}], "}"}], ",", 
     "\[IndentingNewLine]", 
     RowBox[{
      RowBox[{"If", "[", 
       RowBox[{
        RowBox[{"rank", "\[Equal]", "0"}], ",", "\[IndentingNewLine]", 
        RowBox[{"Return", "[", 
         RowBox[{"{", 
          RowBox[{"ConstantArray", "[", 
           RowBox[{"0", ",", "nV"}], "]"}], "}"}], "]"}]}], "]"}], ";", 
      "\[IndentingNewLine]", 
      RowBox[{"If", "[", 
       RowBox[{
        RowBox[{"nV", "\[Equal]", "1"}], ",", "\[IndentingNewLine]", 
        RowBox[{"Return", "[", 
         RowBox[{"{", 
          RowBox[{"{", "rank", "}"}], "}"}], "]"}]}], "]"}], ";", 
      "\[IndentingNewLine]", 
      RowBox[{"res", "=", 
       RowBox[{"{", "}"}]}], ";", "\[IndentingNewLine]", 
      RowBox[{"For", "[", 
       RowBox[{
        RowBox[{"i", "=", "rank"}], ",", 
        RowBox[{"i", "\[GreaterEqual]", "0"}], ",", 
        RowBox[{"i", "--"}], ",", "\[IndentingNewLine]", 
        RowBox[{
         RowBox[{"tmp", "=", 
          RowBox[{"createPolOfRank", "[", 
           RowBox[{
            RowBox[{"rank", "-", "i"}], ",", 
            RowBox[{"nV", "-", "1"}]}], "]"}]}], ";", "\[IndentingNewLine]", 
         RowBox[{"For", "[", 
          RowBox[{
           RowBox[{"j", " ", "=", " ", "1"}], ",", 
           RowBox[{"j", "\[LessEqual]", 
            RowBox[{"Length", "[", "tmp", "]"}]}], ",", 
           RowBox[{"j", "++"}], ",", "\[IndentingNewLine]", 
           RowBox[{
            RowBox[{"AppendTo", "[", 
             RowBox[{"res", ",", 
              RowBox[{"Prepend", "[", 
               RowBox[{
                RowBox[{"tmp", "[", 
                 RowBox[{"[", "j", "]"}], "]"}], ",", "i"}], "]"}]}], "]"}], 
            ";"}]}], "\[IndentingNewLine]", "]"}], ";"}]}], 
       "\[IndentingNewLine]", "]"}], ";", "\[IndentingNewLine]", 
      RowBox[{"Return", "[", "res", "]"}], ";"}]}], "\[IndentingNewLine]", 
    "]"}]}], ";"}]], "Input",
 CellLabel->
  "In[230]:=",ExpressionUUID->"ea9ef525-7066-4111-91c2-f0ad7d11228e"],

Cell[TextData[{
 "An example for a polynomial of 2 variables and for the sum of powers eqaul \
to 2: \n",
 Cell[BoxData[
  FormBox[
   RowBox[{
    RowBox[{
     SuperscriptBox["x", "2"], "(", 
     RowBox[{"2", ",", "0"}], ")"}], ",", 
    RowBox[{"xy", "(", 
     RowBox[{"1", ",", "1"}], ")"}], ",", 
    RowBox[{
     SuperscriptBox["y", "2"], "(", 
     RowBox[{"0", ",", "2"}], ")"}]}], TraditionalForm]], "Item",
  ExpressionUUID->"6234c803-1649-4df3-864e-c30c1afe24b2"]
}], "Text",
 CellChangeTimes->{{3.846231793082284*^9, 3.846231888481093*^9}, {
  3.8462322651520443`*^9, 
  3.8462322874389668`*^9}},ExpressionUUID->"7af0baa0-86dd-42d6-8f82-\
678880aec802"],

Cell[CellGroupData[{

Cell[BoxData[
 RowBox[{"createPolOfRank", "[", 
  RowBox[{"2", ",", "2"}], "]"}]], "Input",
 CellChangeTimes->{{3.846230979858878*^9, 3.8462309838237886`*^9}},
 CellLabel->"In[43]:=",ExpressionUUID->"a467f0d7-3fc4-43c9-a92e-1c6034432e67"],

Cell[BoxData[
 RowBox[{"{", 
  RowBox[{
   RowBox[{"{", 
    RowBox[{"2", ",", "0"}], "}"}], ",", 
   RowBox[{"{", 
    RowBox[{"1", ",", "1"}], "}"}], ",", 
   RowBox[{"{", 
    RowBox[{"0", ",", "2"}], "}"}]}], "}"}]], "Output",
 CellChangeTimes->{3.8462309842638817`*^9, 3.846231892863647*^9, 
  3.850539883919147*^9},
 CellLabel->"Out[43]=",ExpressionUUID->"024297dc-ae88-4002-8c03-4158fa5dcb1a"]
}, Open  ]],

Cell["\<\
Using this function we now create the list of variable powers for all terms \
of the polynomial of specific rank of particular number of variables.\
\>", "Text",
 CellChangeTimes->{{3.846232011443467*^9, 3.8462320690214233`*^9}, {
  3.846232102450664*^9, 3.846232210815927*^9}, {3.846232298964608*^9, 
  3.8462323176557903`*^9}},ExpressionUUID->"25136570-e76b-4c0b-a38e-\
4b9bcaddcad2"],

Cell[BoxData[
 RowBox[{
  RowBox[{"createPol", "[", 
   RowBox[{"rank_", ",", "nv_"}], "]"}], ":=", "\[IndentingNewLine]", 
  RowBox[{"Module", "[", 
   RowBox[{
    RowBox[{"{", 
     RowBox[{"i", ",", "j", ",", "res", ",", "tmp"}], "}"}], ",", 
    "\[IndentingNewLine]", 
    RowBox[{
     RowBox[{"tmp", "=", 
      RowBox[{"{", "}"}]}], ";", "\[IndentingNewLine]", 
     RowBox[{"res", "=", 
      RowBox[{"{", "}"}]}], ";", "\[IndentingNewLine]", 
     RowBox[{"For", "[", 
      RowBox[{
       RowBox[{"i", "=", "rank"}], ",", 
       RowBox[{"i", "\[GreaterEqual]", "0"}], ",", 
       RowBox[{"i", "--"}], ",", "\[IndentingNewLine]", 
       RowBox[{
        RowBox[{"tmp", "=", 
         RowBox[{"createPolOfRank", "[", 
          RowBox[{"i", ",", "nv"}], "]"}]}], ";", "\[IndentingNewLine]", 
        RowBox[{"For", "[", 
         RowBox[{
          RowBox[{"j", "=", "1"}], ",", 
          RowBox[{"j", "\[LessEqual]", 
           RowBox[{"Length", "[", "tmp", "]"}]}], ",", 
          RowBox[{"j", "++"}], ",", "\[IndentingNewLine]", 
          RowBox[{
           RowBox[{"AppendTo", "[", 
            RowBox[{"res", ",", 
             RowBox[{"tmp", "[", 
              RowBox[{"[", "j", "]"}], "]"}]}], "]"}], ";"}]}], 
         "\[IndentingNewLine]", "]"}], ";"}]}], "\[IndentingNewLine]", "]"}], 
     ";", "\[IndentingNewLine]", 
     RowBox[{"Return", "[", "res", "]"}], ";"}]}], "\[IndentingNewLine]", 
   "]"}]}]], "Input",
 CellLabel->
  "In[231]:=",ExpressionUUID->"c990b788-6035-43a8-8659-18d4d44adbf7"],

Cell[TextData[{
 "An example for a polynomial of 2 variables and for the sum of powers equal \
to 2 : \n",
 Cell[BoxData[
  FormBox[
   RowBox[{
    RowBox[{
     SuperscriptBox["x", "2"], "(", 
     RowBox[{"2", ",", "0"}], ")"}], ",", 
    RowBox[{"xy", "(", 
     RowBox[{"1", ",", "1"}], ")"}], ",", 
    RowBox[{
     SuperscriptBox["y", "2"], "(", 
     RowBox[{"0", ",", "2"}], ")"}]}], TraditionalForm]],ExpressionUUID->
  "16674dc8-e94e-4962-95c0-36d4d4e49b8a"],
 ", ",
 Cell[BoxData[
  FormBox[
   RowBox[{
    RowBox[{"x", "(", 
     RowBox[{"1", ",", "0"}], ")"}], ",", 
    RowBox[{"y", "(", 
     RowBox[{"0", ",", "1"}], ")"}], ",", 
    RowBox[{"1", 
     RowBox[{"(", 
      RowBox[{"0", ",", "0"}], ")"}]}]}], TraditionalForm]],ExpressionUUID->
  "0268934c-375d-4764-96c0-2411dad59eb5"]
}], "Text",
 CellChangeTimes->{{3.846232306631414*^9, 3.846232360541058*^9}, {
  3.850786063906652*^9, 
  3.850786065104438*^9}},ExpressionUUID->"0ad0d93c-2eab-45dd-91cb-\
e02f7f33f483"],

Cell[CellGroupData[{

Cell[BoxData[
 RowBox[{"createPol", "[", 
  RowBox[{"2", ",", "2"}], "]"}]], "Input",
 CellChangeTimes->{{3.846231908508772*^9, 3.846231912920945*^9}},
 CellLabel->"In[45]:=",ExpressionUUID->"e523745e-3521-45d4-99f6-5e392925e99c"],

Cell[BoxData[
 RowBox[{"{", 
  RowBox[{
   RowBox[{"{", 
    RowBox[{"2", ",", "0"}], "}"}], ",", 
   RowBox[{"{", 
    RowBox[{"1", ",", "1"}], "}"}], ",", 
   RowBox[{"{", 
    RowBox[{"0", ",", "2"}], "}"}], ",", 
   RowBox[{"{", 
    RowBox[{"1", ",", "0"}], "}"}], ",", 
   RowBox[{"{", 
    RowBox[{"0", ",", "1"}], "}"}], ",", 
   RowBox[{"{", 
    RowBox[{"0", ",", "0"}], "}"}]}], "}"}]], "Output",
 CellChangeTimes->{3.8462319132775097`*^9, 3.846232362525138*^9, 
  3.850539894375651*^9},
 CellLabel->"Out[45]=",ExpressionUUID->"7c7929e1-8869-48df-8686-ce4f0c302467"]
}, Open  ]],

Cell["\<\
Our goal is to fit polynomials to components of a potential vector field. We \
therefore also assume that the potential field can be represented in the \
polynomial form. Each component of the vector field is the gradient of the \
potential, and so the rank of the polynomial fit for potentials is higher \
than the rank of polynomial fit for gradients. Also, the free term of the \
potential polynomial doesn\[CloseCurlyQuote]t play a role. The following \
function creates the list of variable powers for all terms of the potential \
polynomial of specific rank of particular number of variables.\
\>", "Text",
 CellChangeTimes->{{3.84623250519487*^9, 3.8462326696939507`*^9}, {
  3.846232720222575*^9, 3.846232883367395*^9}, {3.850786092452896*^9, 
  3.850786152184081*^9}},ExpressionUUID->"3f8be406-c6b5-4767-bdea-\
744cf4c9df4a"],

Cell[BoxData[
 RowBox[{
  RowBox[{"createPotPol", "[", 
   RowBox[{"rank_", ",", "nv_"}], "]"}], ":=", "\[IndentingNewLine]", 
  RowBox[{"Module", "[", 
   RowBox[{
    RowBox[{"{", 
     RowBox[{"i", ",", "j", ",", "res", ",", "tmp"}], "}"}], ",", 
    "\[IndentingNewLine]", 
    RowBox[{
     RowBox[{"tmp", "=", 
      RowBox[{"{", "}"}]}], ";", "\[IndentingNewLine]", 
     RowBox[{"res", "=", 
      RowBox[{"{", "}"}]}], ";", "\[IndentingNewLine]", 
     RowBox[{"For", "[", 
      RowBox[{
       RowBox[{"i", "=", "rank"}], ",", 
       RowBox[{"i", "\[GreaterEqual]", "1"}], ",", 
       RowBox[{"i", "--"}], ",", "\[IndentingNewLine]", 
       RowBox[{
        RowBox[{"tmp", "=", 
         RowBox[{"createPolOfRank", "[", 
          RowBox[{"i", ",", "nv"}], "]"}]}], ";", "\[IndentingNewLine]", 
        RowBox[{"For", "[", 
         RowBox[{
          RowBox[{"j", "=", "1"}], ",", 
          RowBox[{"j", "\[LessEqual]", 
           RowBox[{"Length", "[", "tmp", "]"}]}], ",", 
          RowBox[{"j", "++"}], ",", "\[IndentingNewLine]", 
          RowBox[{
           RowBox[{"AppendTo", "[", 
            RowBox[{"res", ",", 
             RowBox[{"tmp", "[", 
              RowBox[{"[", "j", "]"}], "]"}]}], "]"}], ";"}]}], 
         "\[IndentingNewLine]", "]"}], ";"}]}], "\[IndentingNewLine]", "]"}], 
     ";", "\[IndentingNewLine]", 
     RowBox[{"Return", "[", "res", "]"}], ";"}]}], "\[IndentingNewLine]", 
   "]"}]}]], "Input",
 CellLabel->
  "In[232]:=",ExpressionUUID->"7d1536ea-2842-472b-b5b2-dab96cfa0236"],

Cell[TextData[{
 "An example for a polynomial of 2 variables and for the sum of powers equal \
to 2 : \n",
 Cell[BoxData[
  FormBox[
   RowBox[{
    RowBox[{
     SuperscriptBox["x", "2"], "(", 
     RowBox[{"2", ",", "0"}], ")"}], ",", 
    RowBox[{"xy", "(", 
     RowBox[{"1", ",", "1"}], ")"}], ",", 
    RowBox[{
     SuperscriptBox["y", "2"], "(", 
     RowBox[{"0", ",", "2"}], ")"}]}], TraditionalForm]],ExpressionUUID->
  "6d4741ba-42bc-45ab-92de-f7b9347af711"],
 ",",
 Cell[BoxData[
  FormBox[
   RowBox[{" ", 
    RowBox[{
     RowBox[{"x", "(", 
      RowBox[{"1", ",", "0"}], ")"}], ",", 
     RowBox[{"y", "(", 
      RowBox[{"0", ",", "1"}], ")"}]}]}], TraditionalForm]],ExpressionUUID->
  "92937771-71b8-4d6e-8bf7-29d25a04a6bd"],
 " "
}], "Text",
 CellChangeTimes->{{3.846232902198216*^9, 3.84623295151528*^9}, {
  3.85078626618614*^9, 
  3.8507862670176163`*^9}},ExpressionUUID->"fe5f9cf0-7cae-4eb9-9ae3-\
08d20598a42c"],

Cell[CellGroupData[{

Cell[BoxData[
 RowBox[{"createPotPol", "[", 
  RowBox[{"2", ",", "2"}], "]"}]], "Input",
 CellChangeTimes->{{3.8462328876084213`*^9, 3.8462328959986258`*^9}},
 CellLabel->"In[47]:=",ExpressionUUID->"6364c3f9-ae0b-4fdf-969c-c29dc957b1df"],

Cell[BoxData[
 RowBox[{"{", 
  RowBox[{
   RowBox[{"{", 
    RowBox[{"2", ",", "0"}], "}"}], ",", 
   RowBox[{"{", 
    RowBox[{"1", ",", "1"}], "}"}], ",", 
   RowBox[{"{", 
    RowBox[{"0", ",", "2"}], "}"}], ",", 
   RowBox[{"{", 
    RowBox[{"1", ",", "0"}], "}"}], ",", 
   RowBox[{"{", 
    RowBox[{"0", ",", "1"}], "}"}]}], "}"}]], "Output",
 CellChangeTimes->{{3.8462328925217133`*^9, 3.846232896771041*^9}, 
   3.846232953953147*^9, 3.850539928139011*^9},
 CellLabel->"Out[47]=",ExpressionUUID->"8d69247a-6114-425f-92f9-55ad9ffc552f"]
}, Open  ]],

Cell[TextData[{
 "When we have a potential polynomial we then can calculate all polynomials \
for gradients. But in constant pH simulations we have an additional \
constraint on \[Lambda]-coordinates that describes one multi-site group: ",
 Cell[BoxData[
  FormBox[
   RowBox[{
    SubscriptBox["\[CapitalSigma]\[Lambda]", "i"], "=", "1."}], 
   TraditionalForm]],ExpressionUUID->"4b2787cd-d167-4e96-a162-b06ea5d55bf4"],
 " This constraint decreases the number of degrees of freedom by one and \
hence, the number of variables in gradient polynomials is equal to ",
 Cell[BoxData[
  FormBox[
   RowBox[{
    SubscriptBox["n", "p"], "-", "1"}], TraditionalForm]],ExpressionUUID->
  "c3c2c63f-af81-4cd6-8440-26475dc35a99"],
 ", where ",
 Cell[BoxData[
  FormBox[
   SubscriptBox["n", "p"], TraditionalForm]],ExpressionUUID->
  "5820df5c-0094-422b-937b-5dfd6dfc01c5"],
 " is the number of variables in the potential polynomial. The procedure to \
compute gradient potentials is then as follows:"
}], "Text",
 CellChangeTimes->{{3.84623321222129*^9, 3.846233242003818*^9}, {
  3.846233284215363*^9, 3.8462334109372787`*^9}, {3.8462334830150013`*^9, 
  3.8462336092304*^9}, {3.850539939472754*^9, 3.8505399678498707`*^9}, {
  3.850786258562376*^9, 
  3.850786284040601*^9}},ExpressionUUID->"b88d21f5-fa0f-46dd-9d5d-\
2c6c9bdc3d01"],

Cell[CellGroupData[{

Cell["Compute the derivatives of potential polynomial", "ItemNumbered",
 CellChangeTimes->{{3.846233626341913*^9, 
  3.846233644662393*^9}},ExpressionUUID->"880c1a0e-c84f-457a-a5e2-\
7b870f8d04fc"],

Cell[TextData[{
 "Get rid of the last variable using the constraint  ",
 Cell[BoxData[
  FormBox[
   RowBox[{
    SubscriptBox["\[CapitalSigma]\[Lambda]", "i"], "=", "1"}], 
   TraditionalForm]],ExpressionUUID->"65cbc2e9-06fc-4352-8116-0a2251089ce6"]
}], "ItemNumbered",
 CellChangeTimes->{{3.846233626341913*^9, 
  3.8462336893797703`*^9}},ExpressionUUID->"720d761b-dbff-444d-be51-\
d4ffd6d2b66a"]
}, Open  ]],

Cell[TextData[{
 "For the second step we need a function that computes the coefficients at \
each term of ",
 Cell[BoxData[
  FormBox[
   SuperscriptBox[
    RowBox[{"(", 
     RowBox[{
      RowBox[{
       RowBox[{"1", "-", 
        SubscriptBox["\[Lambda]", "1"], "-", 
        SubscriptBox["\[Lambda]", "2"], "-"}], "..."}], "-", 
      SubscriptBox["\[Lambda]", 
       RowBox[{
        SubscriptBox["n", "p"], "-", "1"}]]}], ")"}], "k"], TraditionalForm]],
  ExpressionUUID->"9a6e50d4-545f-437c-9a2b-85882e36e200"]
}], "Text",
 CellChangeTimes->{{3.8462336936604643`*^9, 3.846233707824028*^9}, {
  3.8462337638521967`*^9, 3.846233852577489*^9}, {3.850786314219863*^9, 
  3.850786317914484*^9}},ExpressionUUID->"99597180-3040-456a-9ab2-\
656c8f115ec8"],

Cell[BoxData[
 RowBox[{
  RowBox[{
   RowBox[{"multiBin", "[", 
    RowBox[{"nv_", ",", "power_"}], "]"}], ":=", "\[IndentingNewLine]", 
   RowBox[{"Module", "[", 
    RowBox[{
     RowBox[{"{", 
      RowBox[{"pol", ",", "cs", ",", "i", ",", "j"}], "}"}], ",", 
     "\[IndentingNewLine]", 
     RowBox[{
      RowBox[{"pol", "=", 
       RowBox[{"createPol", "[", 
        RowBox[{"power", ",", 
         RowBox[{"nv", "-", "1"}]}], "]"}]}], ";", "\[IndentingNewLine]", 
      RowBox[{"cs", "=", 
       RowBox[{"ConstantArray", "[", 
        RowBox[{"0", ",", 
         RowBox[{"Length", "[", "pol", "]"}]}], "]"}]}], ";", 
      "\[IndentingNewLine]", 
      RowBox[{"For", "[", 
       RowBox[{
        RowBox[{"i", "=", "1"}], ",", 
        RowBox[{"i", "\[LessEqual]", 
         RowBox[{"Length", "[", "pol", "]"}]}], ",", 
        RowBox[{"i", "++"}], ",", "\[IndentingNewLine]", 
        RowBox[{
         RowBox[{
          RowBox[{"cs", "[", 
           RowBox[{"[", "i", "]"}], "]"}], "=", 
          RowBox[{
           SuperscriptBox[
            RowBox[{"(", 
             RowBox[{"-", "1"}], ")"}], 
            RowBox[{"Total", "[", 
             RowBox[{"pol", "[", 
              RowBox[{"[", "i", "]"}], "]"}], "]"}]], "*", 
           RowBox[{"Multinomial", "[", 
            RowBox[{
             RowBox[{"{", 
              RowBox[{
               RowBox[{"pol", "[", 
                RowBox[{"[", "i", "]"}], "]"}], ",", 
               RowBox[{"power", "-", 
                RowBox[{"Total", "[", 
                 RowBox[{"pol", "[", 
                  RowBox[{"[", "i", "]"}], "]"}], "]"}]}]}], "}"}], "/.", 
             RowBox[{"List", "\[Rule]", "Sequence"}]}], "]"}]}]}], ";"}]}], 
       "\[IndentingNewLine]", "]"}], ";", "\[IndentingNewLine]", 
      RowBox[{"Return", "[", "cs", "]"}], ";"}]}], "\[IndentingNewLine]", 
    "]"}]}], ";"}]], "Input",
 CellLabel->
  "In[233]:=",ExpressionUUID->"caa7cf3d-8c4e-4a93-94ca-55c49f346783"],

Cell[TextData[{
 "An example for a potential polynomial of 2 variables and k equal to 2 : \n",
 Cell[BoxData[
  FormBox[
   RowBox[{
    RowBox[{
     RowBox[{"(", 
      RowBox[{"1", "-", 
       SubscriptBox["\[Lambda]", "1"]}], ")"}], "^", "2"}], "=", 
    RowBox[{
     SuperscriptBox[
      SubscriptBox["\[Lambda]", "1"], "2"], "-", 
     RowBox[{"2", 
      SubscriptBox["\[Lambda]", "1"]}], "+", "1"}]}], TraditionalForm]],
  ExpressionUUID->"a0e881d4-4903-4658-8efb-4197b34b0549"],
 " (1,-2,1)"
}], "Text",
 CellChangeTimes->{{3.846233902193144*^9, 3.8462339877863398`*^9}, {
  3.846235455573922*^9, 3.846235459330719*^9}, {3.8505399983650093`*^9, 
  3.850539999436295*^9}},ExpressionUUID->"34ebfec0-aa29-4cc3-bff2-\
d15f98702d97"],

Cell[CellGroupData[{

Cell[BoxData[
 RowBox[{"multiBin", "[", 
  RowBox[{"2", ",", "2"}], "]"}]], "Input",
 CellChangeTimes->{{3.846233127214582*^9, 3.846233132371318*^9}, {
  3.8462338861755447`*^9, 3.846233886354162*^9}},
 CellLabel->"In[49]:=",ExpressionUUID->"f93b1e50-7c45-435c-bdde-95e53c9ee6ca"],

Cell[BoxData[
 RowBox[{"{", 
  RowBox[{"1", ",", 
   RowBox[{"-", "2"}], ",", "1"}], "}"}]], "Output",
 CellChangeTimes->{3.846233132788279*^9, 3.84623388921171*^9, 
  3.846233992965589*^9, 3.850539995203925*^9},
 CellLabel->"Out[49]=",ExpressionUUID->"1c9e95f3-9f11-463f-baa2-95a0755ac776"]
}, Open  ]],

Cell["\<\
Then we need to reduce the variables in the gradient polynomial. We start \
with a single term for which we want to obtain the derivative with respect to \
the v-th variable:\
\>", "Text",
 CellChangeTimes->{{3.846234374098523*^9, 3.846234458154046*^9}, {
  3.846234922291287*^9, 3.846234959473987*^9}, {3.850540010420364*^9, 
  3.8505400429847193`*^9}, {3.850786342303693*^9, 
  3.850786349278706*^9}},ExpressionUUID->"9e58db28-a53a-4a1e-b0fc-\
041443e49b9d"],

Cell[BoxData[
 RowBox[{
  RowBox[{
   RowBox[{"reduceM", "[", 
    RowBox[{"rank_", ",", "nV_", ",", "powers_", ",", "v_"}], "]"}], ":=", 
   "\[IndentingNewLine]", 
   RowBox[{"Module", "[", 
    RowBox[{
     RowBox[{"{", 
      RowBox[{
      "difP", ",", "pol", ",", "cs", ",", "i", ",", "j", ",", "rpol", ",", 
       "cp"}], "}"}], ",", "\[IndentingNewLine]", 
     RowBox[{"(*", " ", 
      RowBox[{
       RowBox[{
       "We", " ", "first", " ", "get", " ", "all", " ", "powers", " ", "for", 
        " ", "polynomial", " ", "of", " ", "nV"}], "-", 
       RowBox[{"1", " ", "variables", " ", "and", " ", "rank"}], "-", 
       RowBox[{"1", " ", "rank"}]}], " ", "*)"}], "\[IndentingNewLine]", 
     RowBox[{
      RowBox[{"pol", "=", 
       RowBox[{"createPol", "[", 
        RowBox[{
         RowBox[{"rank", "-", "1"}], ",", 
         RowBox[{"nV", "-", "1"}]}], "]"}]}], ";", "\[IndentingNewLine]", 
      RowBox[{"(*", " ", 
       RowBox[{
       "We", " ", "then", " ", "create", " ", "an", " ", "array", " ", 
        "where", " ", "we", " ", "will", " ", "store", " ", "the", " ", 
        "coefficients", " ", "for", " ", "particular", " ", "power", " ", 
        "combination", " ", "of", " ", "the", " ", "derivative"}], " ", 
       "*)"}], "\[IndentingNewLine]", 
      RowBox[{"cs", "=", 
       RowBox[{"ConstantArray", "[", 
        RowBox[{"0", ",", 
         RowBox[{"Length", "[", "pol", "]"}]}], "]"}]}], ";", 
      "\[IndentingNewLine]", 
      RowBox[{"(*", " ", 
       RowBox[{
        RowBox[{
        "It", " ", "can", " ", "happen", " ", "that", " ", "power", " ", 
         "corresponding", " ", "to", " ", "v"}], "-", 
        RowBox[{
        "th", " ", "variable", " ", "is", " ", "equal", " ", "to", " ", "0.", 
         " ", "In", " ", "this", " ", "case", " ", "the", " ", "derivative", 
         " ", "of", " ", "the", " ", "term", " ", "with", " ", "respect", " ",
          "to", " ", "v"}], "-", 
        RowBox[{"th", " ", "variable", " ", "is", " ", "also", " ", "0"}]}], 
       " ", "*)"}], "\[IndentingNewLine]", 
      RowBox[{"If", "[", 
       RowBox[{
        RowBox[{
         RowBox[{"powers", "[", 
          RowBox[{"[", "v", "]"}], "]"}], "\[Equal]", "0"}], ",", 
        RowBox[{"Return", "[", "cs", "]"}]}], "]"}], ";", 
      "\[IndentingNewLine]", 
      RowBox[{"(*", " ", 
       RowBox[{
        RowBox[{
         RowBox[{
         "When", " ", "we", " ", "know", " ", "that", " ", "power", " ", 
          "corresponding", " ", "to", " ", "v"}], "-", 
         RowBox[{"th", " ", "variable", " ", 
          RowBox[{"isn", "'"}], "t", " ", "zero"}]}], ",", " ", 
        RowBox[{
        "we", " ", "cerate", " ", "a", " ", "list", " ", "of", " ", "powers", 
         " ", "for", " ", "the", " ", "derivative", " ", "in", " ", "the", 
         " ", "not", " ", "reduced", " ", "variable", " ", "space"}]}], " ", 
       "*)"}], "\[IndentingNewLine]", 
      RowBox[{"difP", "=", 
       RowBox[{"ConstantArray", "[", 
        RowBox[{"0", ",", 
         RowBox[{"Length", "[", "powers", "]"}]}], "]"}]}], ";", 
      "\[IndentingNewLine]", 
      RowBox[{"For", "[", 
       RowBox[{
        RowBox[{"i", "=", "1"}], ",", 
        RowBox[{"i", "<=", "nV"}], ",", 
        RowBox[{"i", "++"}], ",", "\[IndentingNewLine]", 
        RowBox[{
         RowBox[{"If", "[", 
          RowBox[{
           RowBox[{"i", "\[Equal]", "v"}], ",", 
           RowBox[{
            RowBox[{"difP", "[", 
             RowBox[{"[", "i", "]"}], "]"}], "=", 
            RowBox[{
             RowBox[{"powers", "[", 
              RowBox[{"[", "i", "]"}], "]"}], "-", "1"}]}], ",", 
           RowBox[{
            RowBox[{"difP", "[", 
             RowBox[{"[", "i", "]"}], "]"}], "=", 
            RowBox[{"powers", "[", 
             RowBox[{"[", "i", "]"}], "]"}]}]}], "]"}], ";"}]}], 
       "\[IndentingNewLine]", "]"}], ";", "\[IndentingNewLine]", 
      RowBox[{"(*", " ", 
       RowBox[{
        RowBox[{"We", " ", "are", " ", "ready", " ", "for", " ", "the", " ", 
         RowBox[{"reduction", ".", " ", "The"}], " ", "last", " ", "variable",
          " ", "will", " ", "be", " ", "substituted", " ", "with", " ", "the",
          " ", "constraint", " ", 
         RowBox[{"relation", ".", " ", "It"}], " ", "can", " ", "happen"}], 
        ",", " ", 
        RowBox[{
        "that", " ", "the", " ", "power", " ", "corresponding", " ", "to", 
         " ", "the", " ", "last", " ", "variable", " ", "in", " ", "the", " ",
          "term", " ", "derivative", " ", "is", " ", "0.", " ", "In", " ", 
         "this", " ", "case", " ", "there", " ", "is", " ", "no", " ", "need",
          " ", "for", " ", "the", " ", "reduction"}]}], " ", "*)"}], 
      "\[IndentingNewLine]", 
      RowBox[{"If", "[", 
       RowBox[{
        RowBox[{
         RowBox[{"difP", "[", 
          RowBox[{"[", 
           RowBox[{"-", "1"}], "]"}], "]"}], "\[Equal]", "0"}], ",", 
        "\[IndentingNewLine]", 
        RowBox[{
         RowBox[{"For", "[", 
          RowBox[{
           RowBox[{"i", "=", "1"}], ",", 
           RowBox[{"i", "\[LessEqual]", 
            RowBox[{"Length", "[", "pol", "]"}]}], ",", 
           RowBox[{"i", "++"}], ",", "\[IndentingNewLine]", 
           RowBox[{
            RowBox[{"If", "[", 
             RowBox[{
              RowBox[{"Thread", "[", 
               RowBox[{
                RowBox[{"pol", "[", 
                 RowBox[{"[", "i", "]"}], "]"}], "\[Equal]", 
                RowBox[{"difP", "[", 
                 RowBox[{"[", 
                  RowBox[{";;", 
                   RowBox[{"-", "2"}]}], "]"}], "]"}]}], "]"}], ",", 
              RowBox[{
               RowBox[{
                RowBox[{"cs", "[", 
                 RowBox[{"[", "i", "]"}], "]"}], "=", 
                RowBox[{"powers", "[", 
                 RowBox[{"[", "v", "]"}], "]"}]}], ";", 
               RowBox[{"Return", "[", "cs", "]"}]}]}], "]"}], ";"}]}], 
          "\[IndentingNewLine]", "]"}], ";"}]}], "\[IndentingNewLine]", "]"}],
       ";", "\[IndentingNewLine]", 
      RowBox[{"(*", " ", 
       RowBox[{
        RowBox[{
        "If", " ", "the", " ", "power", " ", "of", " ", "the", " ", "last", 
         " ", "variable", " ", "in", " ", "the", " ", "term", " ", 
         "derivative", " ", 
         RowBox[{"isn", "'"}], "t", " ", "0"}], ",", " ", 
        RowBox[{
        "we", " ", "create", " ", "an", " ", "array", " ", "of", " ", 
         "powers", " ", "for", " ", "a", " ", "polynomial", " ", 
         RowBox[{
          RowBox[{"(", 
           RowBox[{
            RowBox[{
             RowBox[{"1", "-", "l1", "-", "l2", "-"}], "..."}], "-", 
            RowBox[{"l", 
             RowBox[{"(", 
              RowBox[{"nV", "-", "1"}], ")"}]}]}], ")"}], "^", "p"}], " ", 
         "and", " ", "calculate", " ", "the", " ", "reduction", " ", 
         RowBox[{"coefficients", ".", " ", "Then"}], " ", "we", " ", 
         "combine", " ", "terms", " ", "by", " ", "powers", " ", "and", " ", 
         "save", " ", "the", " ", "reduction", " ", "coefficient", " ", "to", 
         " ", "cs", " ", "array"}]}], "*)"}], " ", "\[IndentingNewLine]", 
      RowBox[{"rpol", "=", 
       RowBox[{"createPol", "[", 
        RowBox[{
         RowBox[{"difP", "[", 
          RowBox[{"[", 
           RowBox[{"-", "1"}], "]"}], "]"}], ",", 
         RowBox[{"nV", "-", "1"}]}], "]"}]}], ";", "\[IndentingNewLine]", 
      RowBox[{"cp", "=", 
       RowBox[{"multiBin", "[", 
        RowBox[{"nV", ",", 
         RowBox[{"difP", "[", 
          RowBox[{"[", 
           RowBox[{"-", "1"}], "]"}], "]"}]}], "]"}]}], ";", 
      "\[IndentingNewLine]", 
      RowBox[{"For", "[", 
       RowBox[{
        RowBox[{"i", "=", "1"}], ",", 
        RowBox[{"i", "\[LessEqual]", 
         RowBox[{"Length", "[", "pol", "]"}]}], ",", 
        RowBox[{"i", "++"}], ",", "\[IndentingNewLine]", 
        RowBox[{
         RowBox[{"For", "[", 
          RowBox[{
           RowBox[{"j", "=", "1"}], ",", 
           RowBox[{"j", "\[LessEqual]", 
            RowBox[{"Length", "[", "rpol", "]"}]}], ",", 
           RowBox[{"j", "++"}], ",", "\[IndentingNewLine]", 
           RowBox[{
            RowBox[{"If", "[", 
             RowBox[{
              RowBox[{"Thread", "[", 
               RowBox[{
                RowBox[{"pol", "[", 
                 RowBox[{"[", "i", "]"}], "]"}], "\[Equal]", 
                "\[IndentingNewLine]", 
                RowBox[{
                 RowBox[{"difP", "[", 
                  RowBox[{"[", 
                   RowBox[{";;", 
                    RowBox[{"-", "2"}]}], "]"}], "]"}], "+", 
                 RowBox[{"rpol", "[", 
                  RowBox[{"[", "j", "]"}], "]"}]}]}], "]"}], ",", 
              "\[IndentingNewLine]", 
              RowBox[{
               RowBox[{
                RowBox[{"cs", "[", 
                 RowBox[{"[", "i", "]"}], "]"}], "=", 
                RowBox[{"cp", "[", 
                 RowBox[{"[", "j", "]"}], "]"}]}], ";"}]}], 
             "\[IndentingNewLine]", "]"}], ";"}]}], "\[IndentingNewLine]", 
          "]"}], ";"}]}], "\[IndentingNewLine]", "]"}], ";", 
      "\[IndentingNewLine]", 
      RowBox[{"(*", " ", 
       RowBox[{
       "Finally", " ", "we", " ", "multiply", " ", "by", " ", "the", " ", 
        "coefficient", " ", "due", " ", "to", " ", "derivation"}], " ", 
       "*)"}], "\[IndentingNewLine]", 
      RowBox[{"cs", "=", 
       RowBox[{"cs", "*", 
        RowBox[{"powers", "[", 
         RowBox[{"[", "v", "]"}], "]"}]}]}], ";", "\[IndentingNewLine]", 
      RowBox[{"Return", "[", "cs", "]"}]}]}], "\[IndentingNewLine]", "]"}]}], 
  ";"}]], "Input",
 CellChangeTimes->{{3.8462346131304007`*^9, 3.846234667646118*^9}, {
  3.846234713390011*^9, 3.8462347304676533`*^9}, {3.846234823459111*^9, 
  3.846234914059476*^9}, {3.846234965473175*^9, 3.8462350307521763`*^9}, {
  3.846235142961463*^9, 3.846235389334901*^9}, {3.8462356286063023`*^9, 
  3.846235685791914*^9}, {3.846235732054161*^9, 3.846235810435286*^9}, {
  3.846235871824645*^9, 3.846235950428479*^9}},
 CellLabel->
  "In[234]:=",ExpressionUUID->"ee370f5e-4bdb-49a6-b191-9dde09b30635"],

Cell[TextData[{
 "An example: the derivative for the term ",
 Cell[BoxData[
  FormBox[
   SuperscriptBox["xy", "2"], TraditionalForm]],
  FormatType->"TraditionalForm",ExpressionUUID->
  "25f6e244-d3de-4fb9-8b69-fff17a34ca5d"],
 " with respect to y is ",
 Cell[BoxData[
  FormBox[
   RowBox[{"2", 
    RowBox[{"xy", "."}]}], TraditionalForm]],
  FormatType->"TraditionalForm",ExpressionUUID->
  "0f734808-ebe5-42e3-9a0b-f88ed22c6670"],
 " After reduction we get ",
 Cell[BoxData[
  FormBox[
   RowBox[{
    RowBox[{"2", "x", 
     RowBox[{"(", 
      RowBox[{"1", "-", "x"}], ")"}]}], "=", 
    RowBox[{
     RowBox[{
      RowBox[{"-", "2"}], 
      SuperscriptBox["x", "2"]}], "+", 
     RowBox[{"2", "x"}]}]}], TraditionalForm]],
  FormatType->"TraditionalForm",ExpressionUUID->
  "912ae454-9f12-457c-8552-35b984e931ed"],
 ". If we consider the potential polynomial to be of rank 3 of 2 variables, \
then each gradient polynomial is of rank 2 of 1 variable, and the expected \
list of coefficients of the term ",
 Cell[BoxData[
  FormBox[
   SuperscriptBox["xy", "2"], TraditionalForm]],
  FormatType->"TraditionalForm",ExpressionUUID->
  "94294160-3332-4cd4-b9f1-85b06582f641"],
 " is (-2,2,0)"
}], "Text",
 CellChangeTimes->{{3.84623596631847*^9, 
  3.8462361634609756`*^9}},ExpressionUUID->"e1ab750e-7971-498c-9f8e-\
f4b8bcb0ff35"],

Cell[CellGroupData[{

Cell[BoxData[
 RowBox[{"reduceM", "[", 
  RowBox[{"3", ",", "2", ",", 
   RowBox[{"{", 
    RowBox[{"1", ",", "2"}], "}"}], ",", "2"}], "]"}]], "Input",
 CellChangeTimes->{{3.846236174850706*^9, 3.846236185223023*^9}},
 CellLabel->"In[51]:=",ExpressionUUID->"3f6d4c73-3b41-4072-8e2a-702c98cf1344"],

Cell[BoxData[
 RowBox[{"{", 
  RowBox[{
   RowBox[{"-", "2"}], ",", "2", ",", "0"}], "}"}]], "Output",
 CellChangeTimes->{3.846236185598222*^9, 3.850540058036263*^9},
 CellLabel->"Out[51]=",ExpressionUUID->"fc3849ee-d97b-4113-bedb-8314a7a4b578"]
}, Open  ]],

Cell["\<\
Next we reduce the whole derivative with respect to variable v\
\>", "Text",
 CellChangeTimes->{{3.846236302281672*^9, 
  3.8462363526553497`*^9}},ExpressionUUID->"6f4479bf-02ef-49d9-9d13-\
283d8b41f4f0"],

Cell[BoxData[
 RowBox[{
  RowBox[{
   RowBox[{"reduceP", "[", 
    RowBox[{"rank_", ",", "nV_", ",", "v_"}], "]"}], ":=", 
   "\[IndentingNewLine]", 
   RowBox[{"Module", "[", 
    RowBox[{
     RowBox[{"{", 
      RowBox[{"potP", ",", "i", ",", "res"}], "}"}], ",", 
     "\[IndentingNewLine]", 
     RowBox[{
      RowBox[{"potP", "=", 
       RowBox[{"createPotPol", "[", 
        RowBox[{"rank", ",", "nV"}], "]"}]}], ";", "\[IndentingNewLine]", 
      RowBox[{"res", "=", 
       RowBox[{"{", "}"}]}], ";", "\[IndentingNewLine]", 
      RowBox[{"For", "[", 
       RowBox[{
        RowBox[{"i", "=", "1"}], ",", 
        RowBox[{"i", "\[LessEqual]", 
         RowBox[{"Length", "[", "potP", "]"}]}], ",", 
        RowBox[{"i", "++"}], ",", "\[IndentingNewLine]", 
        RowBox[{
         RowBox[{"AppendTo", "[", 
          RowBox[{"res", ",", 
           RowBox[{"reduceM", "[", 
            RowBox[{"rank", ",", "nV", ",", 
             RowBox[{"potP", "[", 
              RowBox[{"[", "i", "]"}], "]"}], ",", "v"}], "]"}]}], "]"}], 
         ";"}]}], "\[IndentingNewLine]", "]"}], ";", "\[IndentingNewLine]", 
      RowBox[{"Return", "[", 
       RowBox[{"res", "\[Transpose]"}], "]"}], ";"}]}], "\[IndentingNewLine]",
     "]"}]}], ";"}]], "Input",
 CellChangeTimes->{{3.846236359438353*^9, 3.846236360659801*^9}},
 CellLabel->
  "In[235]:=",ExpressionUUID->"7daf0006-04e8-4feb-8a78-f6e2e70b67f7"],

Cell[TextData[{
 "Example: ",
 Cell[BoxData[
  FormBox[
   RowBox[{
    SuperscriptBox["x", "2"], "+", "xy", "+", 
    SuperscriptBox["y", "2"], "+", "x", "+", "y"}], TraditionalForm]],
  FormatType->"TraditionalForm",ExpressionUUID->
  "ec627c69-7949-44d9-82f7-4ec22ff6f383"],
 ". ",
 Cell[BoxData[
  FormBox[
   RowBox[{
    RowBox[{
     SuperscriptBox["x", "2"], "\[Rule]", 
     RowBox[{
      RowBox[{"2", "x"}], "\[Rule]", 
      RowBox[{"(", 
       RowBox[{"2", ",", "0"}], ")"}]}]}], ";", " ", 
    RowBox[{"xy", "\[Rule]", 
     RowBox[{"y", "\[Rule]", 
      RowBox[{
       RowBox[{"1", "-", "x"}], "\[Rule]", 
       RowBox[{"(", 
        RowBox[{
         RowBox[{"-", "1"}], ",", "1"}], ")"}]}]}]}], ";", " ", 
    RowBox[{
     SuperscriptBox["y", "2"], "\[Rule]", 
     RowBox[{"0", "\[Rule]", 
      RowBox[{"(", 
       RowBox[{"0", ",", "0"}], ")"}]}]}], ";", " ", 
    RowBox[{"x", "\[Rule]", 
     RowBox[{"1", "\[Rule]", 
      RowBox[{"(", 
       RowBox[{"0", ",", "1"}], ")"}]}]}], ";", " ", 
    RowBox[{"y", "\[Rule]", 
     RowBox[{"0", "\[Rule]", 
      RowBox[{"(", 
       RowBox[{"0", ",", "0"}], ")"}]}]}]}], TraditionalForm]],
  FormatType->"TraditionalForm",ExpressionUUID->
  "4fc0d5ee-1207-4f63-9e25-88c74961a128"]
}], "Text",
 CellChangeTimes->{{3.846236435776648*^9, 3.846236446805566*^9}, {
  3.846236477213629*^9, 3.846236500268203*^9}, {3.846236552750758*^9, 
  3.846236640416419*^9}},ExpressionUUID->"58fa3bfe-2cc4-4c6d-91cc-\
158c3796c3f9"],

Cell[CellGroupData[{

Cell[BoxData[
 RowBox[{
  RowBox[{"reduceP", "[", 
   RowBox[{"2", ",", "2", ",", "1"}], "]"}], "//", "MatrixForm"}]], "Input",
 CellChangeTimes->{{3.8462363889009657`*^9, 3.846236397644195*^9}, {
  3.8462364298042583`*^9, 3.846236432452282*^9}},
 CellLabel->"In[53]:=",ExpressionUUID->"c9c9482a-38f8-41b8-85d1-b2f11fd8b5a5"],

Cell[BoxData[
 TagBox[
  RowBox[{"(", "\[NoBreak]", GridBox[{
     {"2", 
      RowBox[{"-", "1"}], "0", "0", "0"},
     {"0", "1", "0", "1", "0"}
    },
    GridBoxAlignment->{"Columns" -> {{Center}}, "Rows" -> {{Baseline}}},
    GridBoxSpacings->{"Columns" -> {
        Offset[0.27999999999999997`], {
         Offset[0.7]}, 
        Offset[0.27999999999999997`]}, "Rows" -> {
        Offset[0.2], {
         Offset[0.4]}, 
        Offset[0.2]}}], "\[NoBreak]", ")"}],
  Function[BoxForm`e$, 
   MatrixForm[BoxForm`e$]]]], "Output",
 CellChangeTimes->{3.846236398252977*^9, 3.8462364330086412`*^9, 
  3.846236643657229*^9, 3.85054008308302*^9},
 CellLabel->
  "Out[53]//MatrixForm=",ExpressionUUID->"f4912404-1e1e-4a3f-9e3f-\
b67fd7c94357"]
}, Open  ]],

Cell["\<\
Finally, we want to compute the derivatives with respect to all variables and \
to reduce them:\
\>", "Text",
 CellChangeTimes->{{3.846236773771193*^9, 3.846236808946865*^9}, {
  3.8505400860171547`*^9, 
  3.850540092799817*^9}},ExpressionUUID->"459c399f-4acc-45d1-885c-\
fc45485e6425"],

Cell[BoxData[
 RowBox[{
  RowBox[{
   RowBox[{"fullReduction", "[", 
    RowBox[{"rank_", ",", "nV_"}], "]"}], ":=", "\[IndentingNewLine]", 
   RowBox[{"Module", "[", 
    RowBox[{
     RowBox[{"{", 
      RowBox[{"res", ",", "i"}], "}"}], ",", "\[IndentingNewLine]", 
     RowBox[{
      RowBox[{"res", "=", 
       RowBox[{"reduceP", "[", 
        RowBox[{"rank", ",", "nV", ",", "1"}], "]"}]}], ";", 
      "\[IndentingNewLine]", 
      RowBox[{"If", "[", 
       RowBox[{
        RowBox[{"nV", "\[Equal]", "1"}], ",", 
        RowBox[{
         RowBox[{"Return", "[", "res", "]"}], ";"}]}], "]"}], ";", 
      "\[IndentingNewLine]", 
      RowBox[{"For", "[", 
       RowBox[{
        RowBox[{"i", "=", "2"}], ",", 
        RowBox[{"i", "\[LessEqual]", "nV"}], ",", 
        RowBox[{"i", "++"}], ",", "\[IndentingNewLine]", 
        RowBox[{
         RowBox[{"res", "=", 
          RowBox[{"ArrayFlatten", "[", 
           RowBox[{"{", 
            RowBox[{
             RowBox[{"{", "res", "}"}], ",", 
             RowBox[{"{", 
              RowBox[{"reduceP", "[", 
               RowBox[{"rank", ",", "nV", ",", "i"}], "]"}], "}"}]}], "}"}], 
           "]"}]}], ";"}]}], "\[IndentingNewLine]", "]"}], ";", 
      "\[IndentingNewLine]", 
      RowBox[{"Return", "[", "res", "]"}], ";"}]}], "\[IndentingNewLine]", 
    "]"}]}], ";"}]], "Input",
 CellLabel->
  "In[236]:=",ExpressionUUID->"a0debaa6-1d2a-460c-aa27-d15047e115d0"],

Cell[TextData[{
 "Example: ",
 Cell[BoxData[
  FormBox[
   RowBox[{
    SuperscriptBox["x", "2"], "+", "xy", "+", 
    SuperscriptBox["y", "2"], "+", "x", "+", "y"}], TraditionalForm]],
  FormatType->"TraditionalForm",ExpressionUUID->
  "711f3aad-a426-462b-9631-ad0bc31ea1ff"],
 ". \n",
 Cell[BoxData[
  FormBox[
   RowBox[{
    FractionBox["\[PartialD]", 
     RowBox[{"\[PartialD]", "x"}]], ":"}], TraditionalForm]],
  FormatType->"TraditionalForm",ExpressionUUID->
  "f030bcd3-805f-4650-a354-6b279325b322"],
 " ",
 Cell[BoxData[
  FormBox[
   RowBox[{
    RowBox[{
     SuperscriptBox["x", "2"], "\[Rule]", 
     RowBox[{
      RowBox[{"2", "x"}], "\[Rule]", 
      RowBox[{"(", 
       RowBox[{"2", ",", "0"}], ")"}]}]}], ";", " ", 
    RowBox[{"xy", "\[Rule]", 
     RowBox[{"y", "\[Rule]", 
      RowBox[{
       RowBox[{"1", "-", "x"}], "\[Rule]", 
       RowBox[{"(", 
        RowBox[{
         RowBox[{"-", "1"}], ",", "1"}], ")"}]}]}]}], ";", " ", 
    RowBox[{
     SuperscriptBox["y", "2"], "\[Rule]", 
     RowBox[{"0", "\[Rule]", 
      RowBox[{"(", 
       RowBox[{"0", ",", "0"}], ")"}]}]}], ";", " ", 
    RowBox[{"x", "\[Rule]", 
     RowBox[{"1", "\[Rule]", 
      RowBox[{"(", 
       RowBox[{"0", ",", "1"}], ")"}]}]}], ";", " ", 
    RowBox[{"y", "\[Rule]", 
     RowBox[{"0", "\[Rule]", 
      RowBox[{"(", 
       RowBox[{"0", ",", "0"}], ")"}]}]}]}], TraditionalForm]],
  FormatType->"TraditionalForm",ExpressionUUID->
  "c421348d-45ba-4cb7-8673-cd58458b20d9"],
 "\n",
 Cell[BoxData[
  FormBox[
   RowBox[{
    FractionBox["\[PartialD]", 
     RowBox[{"\[PartialD]", "y"}]], ":"}], TraditionalForm]],ExpressionUUID->
  "14657785-cbb8-4859-8001-b95a6ce072d0"],
 Cell[BoxData[
  FormBox[
   RowBox[{
    RowBox[{
     SuperscriptBox["x", "2"], "\[Rule]", 
     RowBox[{"0", "\[Rule]", 
      RowBox[{"(", 
       RowBox[{"0", ",", "0"}], ")"}]}]}], ";", " ", 
    RowBox[{"xy", "\[Rule]", 
     RowBox[{"x", "\[Rule]", 
      RowBox[{"x", "\[Rule]", 
       RowBox[{"(", 
        RowBox[{"1", ",", "0"}], ")"}]}]}]}], ";", " ", 
    RowBox[{
     SuperscriptBox["y", "2"], "\[Rule]", 
     RowBox[{
      RowBox[{"2", "y"}], "\[Rule]", 
      RowBox[{
       RowBox[{"2", "-", 
        RowBox[{"2", "x"}]}], "\[Rule]", 
       RowBox[{"(", 
        RowBox[{
         RowBox[{"-", "2"}], ",", "2"}], ")"}]}]}]}], ";", " ", 
    RowBox[{"x", "\[Rule]", 
     RowBox[{"0", "\[Rule]", 
      RowBox[{"(", 
       RowBox[{"0", ",", "0"}], ")"}]}]}], ";", " ", 
    RowBox[{"y", "\[Rule]", 
     RowBox[{"1", "\[Rule]", 
      RowBox[{"(", 
       RowBox[{"0", ",", "1"}], ")"}]}]}]}], TraditionalForm]],
  FormatType->"TraditionalForm",ExpressionUUID->
  "782375d0-7b3a-49a3-82b0-36aea6286340"]
}], "Text",
 CellChangeTimes->{{3.846236870198349*^9, 
  3.8462370320941277`*^9}},ExpressionUUID->"ffcb1910-f190-4536-a64c-\
4cd1c722807a"],

Cell[CellGroupData[{

Cell[BoxData[
 RowBox[{
  RowBox[{"fullReduction", "[", 
   RowBox[{"2", ",", "2"}], "]"}], "//", "MatrixForm"}]], "Input",
 CellChangeTimes->{{3.846236818149617*^9, 3.8462368279022007`*^9}},
 CellLabel->"In[55]:=",ExpressionUUID->"ffa6ccbf-54c3-4f82-ab23-ba893cae1dd8"],

Cell[BoxData[
 TagBox[
  RowBox[{"(", "\[NoBreak]", GridBox[{
     {"2", 
      RowBox[{"-", "1"}], "0", "0", "0"},
     {"0", "1", "0", "1", "0"},
     {"0", "1", 
      RowBox[{"-", "2"}], "0", "0"},
     {"0", "0", "2", "0", "1"}
    },
    GridBoxAlignment->{"Columns" -> {{Center}}, "Rows" -> {{Baseline}}},
    GridBoxSpacings->{"Columns" -> {
        Offset[0.27999999999999997`], {
         Offset[0.7]}, 
        Offset[0.27999999999999997`]}, "Rows" -> {
        Offset[0.2], {
         Offset[0.4]}, 
        Offset[0.2]}}], "\[NoBreak]", ")"}],
  Function[BoxForm`e$, 
   MatrixForm[BoxForm`e$]]]], "Output",
 CellChangeTimes->{{3.846236821446484*^9, 3.846236828345591*^9}, 
   3.8505400976989193`*^9},
 CellLabel->
  "Out[55]//MatrixForm=",ExpressionUUID->"43c063d0-963b-4535-ba1d-\
f9e81bb4b853"]
}, Open  ]],

Cell["\<\
The final matrix obtained after the full reduction, shows how the \
coefficients of the gradient polynomials are related to the coefficients in \
the potential polynomial. It can happen, that the rank of this matrix is 0, \
meaning that coefficients of the gradient potentials are linearly dependent \
and therefore can\[CloseCurlyQuote]t be fitted separately. We then want to \
exclude all possible linear dependencies that we have.  For that we first \
divide \[LineSeparator]matrix into 2 parts: independent and dependent. \
\>", "Text",
 CellChangeTimes->{{3.846237355546665*^9, 3.846237548215547*^9}, {
  3.8462375862928534`*^9, 3.846237610623002*^9}, {3.846237660434914*^9, 
  3.8462376618135366`*^9}, {3.850540107338996*^9, 3.8505401253788443`*^9}, {
  3.850786524775453*^9, 
  3.850786525422089*^9}},ExpressionUUID->"814fb8b1-1582-4c80-b78a-\
981ba2fd7983"],

Cell[BoxData[
 RowBox[{
  RowBox[{
   RowBox[{"divideMatrix", "[", "m_", "]"}], ":=", "\[IndentingNewLine]", 
   RowBox[{"Module", "[", 
    RowBox[{
     RowBox[{"{", 
      RowBox[{
      "nRows", ",", "nCols", ",", "i", ",", "ind", ",", "ic", ",", "dep", ",",
        "dc", ",", "r", ",", "candidate"}], "}"}], ",", "\[IndentingNewLine]", 
     RowBox[{
      RowBox[{
       RowBox[{"{", 
        RowBox[{"nRows", ",", "nCols"}], "}"}], "=", 
       RowBox[{"Dimensions", "[", "m", "]"}]}], ";", "\[IndentingNewLine]", 
      RowBox[{"r", "=", 
       RowBox[{"MatrixRank", "[", "m", "]"}]}], ";", "\[IndentingNewLine]", 
      RowBox[{"(*", " ", 
       RowBox[{
       "The", " ", "independent", " ", "part", " ", "of", " ", "the", " ", 
        "matrix"}], " ", "*)"}], "\[IndentingNewLine]", 
      RowBox[{"ind", "=", 
       RowBox[{"{", 
        RowBox[{"m", "[", 
         RowBox[{"[", "1", "]"}], "]"}], "}"}]}], ";", 
      RowBox[{"(*", 
       RowBox[{"first", " ", "row", " ", "is", " ", "always", " ", "in"}], 
       "*)"}], "\[IndentingNewLine]", 
      RowBox[{"(*", " ", 
       RowBox[{"Indices", " ", "of", " ", "independent", " ", "columns"}], 
       " ", "*)"}], "\[IndentingNewLine]", 
      RowBox[{"ic", "=", 
       RowBox[{"{", "1", "}"}]}], ";", "\[IndentingNewLine]", 
      RowBox[{"(*", " ", 
       RowBox[{
       "The", " ", "dependent", " ", "part", " ", "of", " ", "the", " ", 
        "matrix"}], " ", "*)"}], "\[IndentingNewLine]", 
      RowBox[{"dep", "=", 
       RowBox[{"{", "}"}]}], ";", "\[IndentingNewLine]", 
      RowBox[{"(*", " ", 
       RowBox[{"Indices", " ", "of", " ", "dependent", " ", "columns"}], " ", 
       "*)"}], "\[IndentingNewLine]", 
      RowBox[{"dc", "=", 
       RowBox[{"{", "}"}]}], ";", "\[IndentingNewLine]", 
      RowBox[{"(*", " ", 
       RowBox[{
        RowBox[{
        "We", " ", "check", " ", "if", " ", "adding", " ", "a", " ", "column",
          " ", "to", " ", "independent", " ", "part", " ", "increases", " ", 
         "its", " ", 
         RowBox[{"rank", ".", " ", "If"}], " ", "not"}], ",", " ", 
        RowBox[{
        "then", " ", "the", " ", "new", " ", "column", " ", "is", " ", 
         "dependent"}]}], " ", "*)"}], "\[IndentingNewLine]", 
      RowBox[{"For", "[", 
       RowBox[{
        RowBox[{"i", "=", "2"}], ",", 
        RowBox[{"i", "\[LessEqual]", "nRows"}], ",", 
        RowBox[{"i", "++"}], ",", "\[IndentingNewLine]", 
        RowBox[{
         RowBox[{"candidate", "=", 
          RowBox[{"Join", "[", 
           RowBox[{"ind", ",", 
            RowBox[{"{", 
             RowBox[{"m", "[", 
              RowBox[{"[", "i", "]"}], "]"}], "}"}]}], "]"}]}], ";", 
         "\[IndentingNewLine]", 
         RowBox[{"If", "[", 
          RowBox[{
           RowBox[{
            RowBox[{"MatrixRank", "[", "candidate", "]"}], ">", 
            RowBox[{"Length", "[", "ind", "]"}]}], ",", 
           RowBox[{"(*", 
            RowBox[{"did", " ", "the", " ", "rank", " ", 
             RowBox[{"increase", "?"}]}], "*)"}], "\[IndentingNewLine]", 
           RowBox[{
            RowBox[{"ind", "=", "candidate"}], ";", 
            RowBox[{"AppendTo", "[", 
             RowBox[{"ic", ",", "i"}], "]"}], ";"}], ",", 
           "\[IndentingNewLine]", 
           RowBox[{
            RowBox[{"dep", "=", 
             RowBox[{"Join", "[", 
              RowBox[{"dep", ",", 
               RowBox[{"{", 
                RowBox[{"m", "[", 
                 RowBox[{"[", "i", "]"}], "]"}], "}"}]}], "]"}]}], ";", 
            RowBox[{"AppendTo", "[", 
             RowBox[{"dc", ",", "i"}], "]"}], ";"}]}], "]"}], ";"}]}], 
       "\[IndentingNewLine]", "]"}], ";", "\n", 
      RowBox[{"{", 
       RowBox[{"ind", ",", "ic", ",", "dep", ",", "dc"}], "}"}]}]}], "\n", 
    "]"}]}], ";"}]], "Input",
 CellChangeTimes->{{3.84623769354683*^9, 3.8462378510183992`*^9}},
 CellLabel->
  "In[237]:=",ExpressionUUID->"854938ec-3f10-4a55-ae2c-1b653e67f6af"],

Cell[TextData[{
 "Example for a matrix ",
 Cell[BoxData[
  TagBox[
   RowBox[{"(", "\[NoBreak]", GridBox[{
      {"1", "0", "0", "0"},
      {"0", "1", "2", "0"},
      {"1", "1", "2", "0"}
     },
     GridBoxAlignment->{"Columns" -> {{Center}}, "Rows" -> {{Baseline}}},
     GridBoxSpacings->{"Columns" -> {
         Offset[0.27999999999999997`], {
          Offset[0.7]}, 
         Offset[0.27999999999999997`]}, "Rows" -> {
         Offset[0.2], {
          Offset[0.4]}, 
         Offset[0.2]}}], "\[NoBreak]", ")"}],
   Function[BoxForm`e$, 
    MatrixForm[BoxForm`e$]]]],ExpressionUUID->
  "8b367516-be49-4c1f-85f0-10218b1f69ad"],
 ". First two columns are independent, last column is dependent. "
}], "Text",
 CellChangeTimes->{{3.8462378629040623`*^9, 
  3.846237973318799*^9}},ExpressionUUID->"1d01a844-766b-444e-bf71-\
498fb5a37193"],

Cell[CellGroupData[{

Cell[BoxData[
 RowBox[{"divideMatrix", "[", 
  RowBox[{"{", 
   RowBox[{
    RowBox[{"{", 
     RowBox[{"1", ",", "0", ",", "0", ",", "0"}], "}"}], ",", 
    RowBox[{"{", 
     RowBox[{"0", ",", "1", ",", "2", ",", "0"}], "}"}], ",", 
    RowBox[{"{", 
     RowBox[{"1", ",", "1", ",", "2", ",", "0"}], "}"}]}], "}"}], 
  "]"}]], "Input",
 CellChangeTimes->{{3.846237619416572*^9, 3.8462376468544493`*^9}, {
  3.846237984616733*^9, 3.846237998592609*^9}},
 CellLabel->"In[58]:=",ExpressionUUID->"dfa5c774-26ab-403e-b202-240d7e22bee4"],

Cell[BoxData[
 RowBox[{"{", 
  RowBox[{
   RowBox[{"{", 
    RowBox[{
     RowBox[{"{", 
      RowBox[{"1", ",", "0", ",", "0", ",", "0"}], "}"}], ",", 
     RowBox[{"{", 
      RowBox[{"0", ",", "1", ",", "2", ",", "0"}], "}"}]}], "}"}], ",", 
   RowBox[{"{", 
    RowBox[{"1", ",", "2"}], "}"}], ",", 
   RowBox[{"{", 
    RowBox[{"{", 
     RowBox[{"1", ",", "1", ",", "2", ",", "0"}], "}"}], "}"}], ",", 
   RowBox[{"{", "3", "}"}]}], "}"}]], "Output",
 CellChangeTimes->{
  3.846237647391714*^9, {3.84623798799566*^9, 3.846237999042274*^9}, {
   3.85054013432788*^9, 3.8505401396180277`*^9}},
 CellLabel->"Out[58]=",ExpressionUUID->"e6750ccc-536a-44a8-8d64-b420fb4b649c"]
}, Open  ]],

Cell[TextData[{
 "If the dependent part is not empty, we construct a constraint matrix by \
solving ",
 Cell[BoxData[
  FormBox[
   RowBox[{
    RowBox[{"Q", ".", "m"}], "="}], TraditionalForm]],ExpressionUUID->
  "04cc3ba3-8cdf-4a89-8fff-b0e88478481f"],
 "0:"
}], "Text",
 CellChangeTimes->{{3.846238014433125*^9, 3.846238087392861*^9}, {
  3.846238131664019*^9, 3.8462381488143187`*^9}, {3.850786586190464*^9, 
  3.850786586190535*^9}},ExpressionUUID->"929c4ee7-d47f-4e60-bf35-\
44bb5d25eb5c"],

Cell[BoxData[
 RowBox[{
  RowBox[{"getConstraint", "[", "m_", "]"}], ":=", "\[IndentingNewLine]", 
  RowBox[{"Module", "[", 
   RowBox[{
    RowBox[{"{", 
     RowBox[{
     "ind", ",", "ic", ",", "dep", ",", "dc", ",", "cs", ",", "i", ",", "j", 
      ",", "res", ",", "tmp"}], "}"}], ",", "\[IndentingNewLine]", 
    RowBox[{
     RowBox[{
      RowBox[{"{", 
       RowBox[{"ind", ",", "ic", ",", "dep", ",", "dc"}], "}"}], "=", 
      RowBox[{"divideMatrix", "[", "m", "]"}]}], ";", "\[IndentingNewLine]", 
     RowBox[{"If", "[", 
      RowBox[{
       RowBox[{
        RowBox[{"Length", "[", "dc", "]"}], "\[Equal]", "0"}], ",", 
       RowBox[{"Return", "[", 
        RowBox[{"{", "}"}], "]"}]}], "]"}], ";", "\[IndentingNewLine]", 
     RowBox[{"cs", "=", 
      RowBox[{
       RowBox[{"LinearSolve", "[", 
        RowBox[{
         RowBox[{"ind", "\[Transpose]"}], ",", 
         RowBox[{"dep", "\[Transpose]"}]}], "]"}], "\[Transpose]"}]}], ";", 
     "\[IndentingNewLine]", 
     RowBox[{"res", "=", 
      RowBox[{"Table", "[", 
       RowBox[{"0", ",", 
        RowBox[{"{", 
         RowBox[{"i", ",", "1", ",", 
          RowBox[{"Length", "[", "dep", "]"}]}], "}"}], ",", 
        RowBox[{"{", 
         RowBox[{"j", ",", "1", ",", 
          RowBox[{
           RowBox[{"Dimensions", "[", "m", "]"}], "[", 
           RowBox[{"[", "1", "]"}], "]"}]}], "}"}]}], "]"}]}], ";", 
     "\[IndentingNewLine]", 
     RowBox[{"For", "[", 
      RowBox[{
       RowBox[{"i", "=", "1"}], ",", 
       RowBox[{"i", "\[LessEqual]", 
        RowBox[{"Length", "[", "dep", "]"}]}], ",", 
       RowBox[{"i", "++"}], ",", "\[IndentingNewLine]", 
       RowBox[{
        RowBox[{"For", "[", 
         RowBox[{
          RowBox[{"j", "=", "1"}], ",", 
          RowBox[{"j", "\[LessEqual]", 
           RowBox[{"Length", "[", "ind", "]"}]}], ",", 
          RowBox[{"j", "++"}], ",", "\[IndentingNewLine]", 
          RowBox[{
           RowBox[{
            RowBox[{
             RowBox[{"res", "[", 
              RowBox[{"[", "i", "]"}], "]"}], "[", 
             RowBox[{"[", 
              RowBox[{"ic", "[", 
               RowBox[{"[", "j", "]"}], "]"}], "]"}], "]"}], "=", 
            RowBox[{
             RowBox[{"cs", "[", 
              RowBox[{"[", "i", "]"}], "]"}], "[", 
             RowBox[{"[", "j", "]"}], "]"}]}], ";"}]}], "\[IndentingNewLine]",
          "]"}], ";", "\[IndentingNewLine]", 
        RowBox[{
         RowBox[{
          RowBox[{"res", "[", 
           RowBox[{"[", "i", "]"}], "]"}], "[", 
          RowBox[{"[", 
           RowBox[{"dc", "[", 
            RowBox[{"[", "i", "]"}], "]"}], "]"}], "]"}], "=", 
         RowBox[{"-", "1"}]}], ";"}]}], "\[IndentingNewLine]", "]"}], ";", 
     "\[IndentingNewLine]", "res"}]}], "\[IndentingNewLine]", 
   "]"}]}]], "Input",
 CellLabel->
  "In[238]:=",ExpressionUUID->"17cf2357-a512-46c3-a907-a016a854b368"],

Cell[TextData[{
 "Example for a matrix ",
 Cell[BoxData[
  TagBox[
   RowBox[{"(", "\[NoBreak]", GridBox[{
      {"1", "0", "0", "0"},
      {"0", "1", "2", "0"},
      {"1", "1", "2", "0"}
     },
     GridBoxAlignment->{"Columns" -> {{Center}}, "Rows" -> {{Baseline}}},
     GridBoxSpacings->{"Columns" -> {
         Offset[0.27999999999999997`], {
          Offset[0.7]}, 
         Offset[0.27999999999999997`]}, "Rows" -> {
         Offset[0.2], {
          Offset[0.4]}, 
         Offset[0.2]}}], "\[NoBreak]", ")"}],
   Function[BoxForm`e$, 
    MatrixForm[BoxForm`e$]]]],ExpressionUUID->
  "943db858-7f1d-488b-b0d5-0ff5be344db2"],
 ". First two columns are independent, last column is dependent. Last column \
is the sum of first two. So ",
 Cell[BoxData[
  TagBox[
   RowBox[{"(", "\[NoBreak]", GridBox[{
      {"1", "1", 
       RowBox[{"-", "1"}]}
     },
     GridBoxAlignment->{"Columns" -> {{Center}}, "Rows" -> {{Baseline}}},
     GridBoxSpacings->{"Columns" -> {
         Offset[0.27999999999999997`], {
          Offset[0.7]}, 
         Offset[0.27999999999999997`]}, "Rows" -> {
         Offset[0.2], {
          Offset[0.4]}, 
         Offset[0.2]}}], "\[NoBreak]", ")"}],
   Function[BoxForm`e$, 
    MatrixForm[BoxForm`e$]]]],
  CellChangeTimes->{3.8462382418031673`*^9},ExpressionUUID->
  "e7cb0552-a48a-4a98-acc5-13ee68a231ec"],
 Cell[BoxData[
  TagBox[
   RowBox[{"(", "\[NoBreak]", GridBox[{
      {"1", "0", "0", "0"},
      {"0", "1", "2", "0"},
      {"1", "1", "2", "0"}
     },
     GridBoxAlignment->{"Columns" -> {{Center}}, "Rows" -> {{Baseline}}},
     GridBoxSpacings->{"Columns" -> {
         Offset[0.27999999999999997`], {
          Offset[0.7]}, 
         Offset[0.27999999999999997`]}, "Rows" -> {
         Offset[0.2], {
          Offset[0.4]}, 
         Offset[0.2]}}], "\[NoBreak]", ")"}],
   Function[BoxForm`e$, 
    MatrixForm[BoxForm`e$]]]],ExpressionUUID->
  "776adfbd-fde9-41c3-975b-0fb7f8db86e8"],
 "=",
 Cell[BoxData[
  TagBox[
   RowBox[{"(", "\[NoBreak]", GridBox[{
      {"0", "0", "0", "0"}
     },
     GridBoxAlignment->{"Columns" -> {{Center}}, "Rows" -> {{Baseline}}},
     GridBoxSpacings->{"Columns" -> {
         Offset[0.27999999999999997`], {
          Offset[0.7]}, 
         Offset[0.27999999999999997`]}, "Rows" -> {
         Offset[0.2], {
          Offset[0.4]}, 
         Offset[0.2]}}], "\[NoBreak]", ")"}],
   Function[BoxForm`e$, 
    MatrixForm[BoxForm`e$]]]],
  CellChangeTimes->{{3.8462382418031673`*^9, 3.8462382663156557`*^9}},
  ExpressionUUID->"b31afb99-7f1b-40b8-8e85-bbf22b26a7e6"],
 ". And the constraint matrix is then ",
 Cell[BoxData[
  RowBox[{"(", "\[NoBreak]", GridBox[{
     {"1", "1", 
      RowBox[{"-", "1"}]}
    },
    GridBoxAlignment->{"Columns" -> {{Center}}, "Rows" -> {{Baseline}}},
    GridBoxSpacings->{"Columns" -> {
        Offset[0.27999999999999997`], {
         Offset[0.7]}, 
        Offset[0.27999999999999997`]}, "Rows" -> {
        Offset[0.2], {
         Offset[0.4]}, 
        Offset[0.2]}}], "\[NoBreak]", ")"}]],
  CellChangeTimes->{3.8462382418031673`*^9},ExpressionUUID->
  "e20e0089-533c-4828-aa07-eca4f176ea4e"]
}], "Text",
 CellChangeTimes->{{3.846238205160125*^9, 
  3.846238299069322*^9}},ExpressionUUID->"0d829cce-b8de-4ae5-a841-\
e98eac7c2cf7"],

Cell[CellGroupData[{

Cell[BoxData[
 RowBox[{"getConstraint", "[", 
  RowBox[{"{", 
   RowBox[{
    RowBox[{"{", 
     RowBox[{"1", ",", "0", ",", "0", ",", "0"}], "}"}], ",", 
    RowBox[{"{", 
     RowBox[{"0", ",", "1", ",", "2", ",", "0"}], "}"}], ",", 
    RowBox[{"{", 
     RowBox[{"1", ",", "1", ",", "2", ",", "0"}], "}"}]}], "}"}], 
  "]"}]], "Input",
 CellChangeTimes->{{3.8462381143021603`*^9, 3.84623811631855*^9}},
 CellLabel->"In[60]:=",ExpressionUUID->"78d15e6f-7d09-402f-98f0-f44c37ee9df4"],

Cell[BoxData[
 RowBox[{"{", 
  RowBox[{"{", 
   RowBox[{"1", ",", "1", ",", 
    RowBox[{"-", "1"}]}], "}"}], "}"}]], "Output",
 CellChangeTimes->{3.846238116728805*^9, 3.850540151426778*^9},
 CellLabel->"Out[60]=",ExpressionUUID->"7813add4-5cf4-457e-807b-8e29e54623b7"]
}, Open  ]],

Cell[CellGroupData[{

Cell["Data import. Local case", "Subsection",
 CellChangeTimes->{{3.846238740137759*^9, 
  3.846238751966961*^9}},ExpressionUUID->"55c11e10-eaa2-407c-8ed3-\
a44f10e03a56"],

Cell[TextData[{
 "With the functions introduced and defined above, we can fit polynomials to \
actual data. We proceed with an example of Histidine. First, we need to \
download data. If the data is stored locally, we specify the directory that \
contains all data for calibration and the template name for all calibration \
points. Here we expect that the calibration is done for a set of fixed \
\[Lambda]-s (e.g. -0.1, -0.05, 0.0, ... 1.1) and each lambda point is stored \
in a folder ",
 StyleBox["template_x1_x2_x3",
  FontSlant->"Italic"],
 ", where ",
 StyleBox["template",
  FontSlant->"Italic"],
 " is a free-to-choose directory name and ",
 StyleBox["x1, x2, x3",
  FontSlant->"Italic"],
 " are \[Lambda]-values corresponding to the fixed values of each \[Lambda] \
used for particular calibration run (or grid point). The number of indices x \
is equal to the number of \[Lambda]-coordinates that describe the titratable \
group. For histidine we have 3 lambda groups and therefore three indices in \
each directory name "
}], "Text",
 CellChangeTimes->{{3.846238491785818*^9, 3.8462387246826897`*^9}, {
  3.8462387778853893`*^9, 3.846238934293248*^9}, {3.846239713709835*^9, 
  3.84623993047542*^9}, {3.8505401591571503`*^9, 3.850540275471239*^9}, {
  3.8507866219971113`*^9, 3.850786623093157*^9}, {3.850786678229974*^9, 
  3.850786678657352*^9}},ExpressionUUID->"f10f0a88-120b-402f-bed4-\
94d84fe8c931"],

Cell[TextData[StyleBox["CHANGE PATH AND TEMPLATE",
 FontWeight->"Bold",
 FontColor->RGBColor[1, 0, 0]]], "Text",
 CellChangeTimes->{{3.846238974478793*^9, 
  3.8462390040219917`*^9}},ExpressionUUID->"d17ccd2d-1cf6-4702-9ebe-\
3a3d68b4554d"],

Cell[BoxData[{
 RowBox[{
  RowBox[{
  "path", "=", 
   "\"\</Users/pbuslaev/work/programs/tutorials/1_ASP_simulations/tutorial_\
files/parameterisation/output_files\>\""}], ";"}], "\[IndentingNewLine]", 
 RowBox[{
  RowBox[{"template", "=", "\"\<p\>\""}], ";"}]}], "Input",
 CellChangeTimes->{{3.846238943891713*^9, 3.846238959289879*^9}, {
   3.846239024706397*^9, 3.846239036495597*^9}, {3.846239489625395*^9, 
   3.846239497816102*^9}, 3.846239562605389*^9, {3.8593665885784397`*^9, 
   3.859366594197315*^9}, {3.859367281205748*^9, 3.859367281557588*^9}, {
   3.859367362335246*^9, 3.859367370611671*^9}, 3.8593681753571863`*^9},
 CellLabel->"In[39]:=",ExpressionUUID->"8dcb41c4-d78f-438e-bb39-5095dc3f5b5f"],

Cell[TextData[{
 "We then collect all parameterization directory names. We need to provide \
the number of states ",
 StyleBox["nstates",
  FontSlant->"Italic"],
 " (3 for histidine)"
}], "Text",
 CellChangeTimes->{{3.8462395701899033`*^9, 3.846239608079854*^9}, {
  3.8463063178420687`*^9, 
  3.846306367355987*^9}},ExpressionUUID->"f3bc8026-1b35-4137-9d2c-\
6f20d93ac769"],

Cell[BoxData[
 RowBox[{
  RowBox[{"pdirs", "=", 
   RowBox[{"FileNames", "[", 
    RowBox[{
     RowBox[{"\"\<*\>\"", "<>", "template", "<>", "\"\<_*\>\""}], ",", 
     "path"}], "]"}]}], ";"}]], "Input",
 CellChangeTimes->{{3.859368046279991*^9, 3.859368081964047*^9}, {
  3.859368114877071*^9, 3.859368187991146*^9}},
 CellLabel->"In[42]:=",ExpressionUUID->"bdf15a52-7b4d-4b00-aec0-041437762beb"],

Cell[BoxData[{
 RowBox[{
  RowBox[{
   RowBox[{"ds", "=", 
    RowBox[{"{", "}"}]}], ";"}], " ", 
  RowBox[{"(*", " ", 
   RowBox[{"final", " ", "data"}], " ", "*)"}]}], "\[IndentingNewLine]", 
 RowBox[{
  RowBox[{"nstates", "=", "2"}], ";"}], "\[IndentingNewLine]", 
 RowBox[{
  RowBox[{"ts", "=", "1"}], ";", " ", 
  RowBox[{"(*", " ", 
   RowBox[{"time", " ", "step", " ", "in", " ", 
    RowBox[{"lambda", ".", "dat"}], " ", "files"}], " ", "*)"}], 
  "\[IndentingNewLine]", 
  RowBox[{"skip", " ", "=", " ", "1000"}], ";", " ", 
  RowBox[{"(*", " ", 
   RowBox[{"how", " ", "many", " ", "picoseconds", " ", "to", " ", "skip"}], 
   " ", "*)"}], "\[IndentingNewLine]", 
  RowBox[{"nstart", " ", "=", " ", 
   RowBox[{
    RowBox[{"IntegerPart", "[", 
     RowBox[{"skip", "/", "ts"}], "]"}], "+", "26"}]}], ";", " ", 
  RowBox[{"(*", " ", 
   RowBox[{
    RowBox[{
    "we", " ", "skip", " ", "first", " ", "2", " ", "lines", " ", "due", " ", 
     "to", " ", "file", " ", "organisation"}], ";", " ", 
    RowBox[{"and", " ", 
     RowBox[{"skip", "/", "ps"}], " ", "as", " ", "user", " ", "defined"}]}], 
   " ", "*)"}], "\[IndentingNewLine]", 
  RowBox[{"For", "[", 
   RowBox[{
    RowBox[{"i", "=", "1"}], ",", 
    RowBox[{"i", "\[LessEqual]", 
     RowBox[{"Length", "[", "pdirs", "]"}]}], ",", 
    RowBox[{"i", "++"}], ",", "\[IndentingNewLine]", 
    RowBox[{
     RowBox[{"tmp", "=", 
      RowBox[{"{", "}"}]}], ";", "\[IndentingNewLine]", 
     RowBox[{"dvdls", "=", 
      RowBox[{
       RowBox[{"Import", "[", 
        RowBox[{
         RowBox[{
          RowBox[{"pdirs", "[", 
           RowBox[{"[", "i", "]"}], "]"}], "<>", 
          "\"\</cphmd-dvdl-1-2.xvg\>\""}], ",", "\"\<Table\>\""}], "]"}], "[", 
       RowBox[{"[", 
        RowBox[{"nstart", ";;"}], "]"}], "]"}]}], ";", "\[IndentingNewLine]", 
     RowBox[{"For", "[", 
      RowBox[{
       RowBox[{"j", "=", "1"}], ",", 
       RowBox[{"j", "\[LessEqual]", "nstates"}], ",", 
       RowBox[{"j", "++"}], ",", "\[IndentingNewLine]", 
       RowBox[{
        RowBox[{"AppendTo", "[", 
         RowBox[{"tmp", ",", 
          RowBox[{"Mean", "[", 
           RowBox[{
            RowBox[{"dvdls", "\[Transpose]"}], "[", 
            RowBox[{"[", 
             RowBox[{"j", "+", "1"}], "]"}], "]"}], "]"}]}], "]"}], ";"}]}], 
      "\[IndentingNewLine]", "]"}], ";", "\[IndentingNewLine]", 
     RowBox[{"AppendTo", "[", 
      RowBox[{"ds", ",", "tmp"}], "]"}], ";"}]}], "\[IndentingNewLine]", 
   "]"}]}]}], "Input",
 CellChangeTimes->{{3.8463062923938007`*^9, 3.846306313112911*^9}, {
  3.8463063701707163`*^9, 3.846306388259544*^9}, {3.846306473877915*^9, 
  3.846306538779909*^9}, {3.8463073521035957`*^9, 3.846307367425366*^9}, {
  3.846307543978238*^9, 3.846307562681604*^9}, {3.846307672971738*^9, 
  3.8463078212451773`*^9}, {3.846308328398159*^9, 3.8463083285063963`*^9}, {
  3.859368266128303*^9, 3.859368266222702*^9}, {3.859368426821447*^9, 
  3.859368469535347*^9}, {3.859368526399455*^9, 3.8593685353980618`*^9}},
 CellLabel->"In[55]:=",ExpressionUUID->"12468144-2a43-4be8-88d9-c49a912172c7"]
}, Open  ]],

Cell[CellGroupData[{

Cell["Data import. Remote case", "Subsection",
 CellChangeTimes->{{3.846238740137759*^9, 3.846238751966961*^9}, {
  3.850540520035714*^9, 
  3.850540520592057*^9}},ExpressionUUID->"094af0d2-47f9-4521-80a7-\
6686c0c5c806"],

Cell["\<\
The data can also be downloaded from the remote server. All the names are \
identical and functions do the same thing, but for remote address\
\>", "Text",
 CellChangeTimes->{{3.846307979251008*^9, 3.846308036281554*^9}, 
   3.850786703652604*^9},ExpressionUUID->"fc1701da-4ef1-4128-8496-\
8a1a165dfb67"],

Cell[TextData[StyleBox["CHANGE PATH AND TEMPLATE",
 FontWeight->"Bold",
 FontColor->RGBColor[1, 0, 0]]], "Text",
 CellChangeTimes->{{3.846238974478793*^9, 
  3.8462390040219917`*^9}},ExpressionUUID->"41bb691d-5b8f-4c60-9021-\
6df4760c76fd"],

Cell[BoxData[{
 RowBox[{
  RowBox[{"remote", "=", "\"\<buslaevp@mahti.csc.fi\>\""}], 
  ";"}], "\[IndentingNewLine]", 
 RowBox[{
  RowBox[{
  "path", "=", "\"\</scratch/project_2000996/pbuslaev/220412_atp/param\>\""}],
   ";"}], "\[IndentingNewLine]", 
 RowBox[{
  RowBox[{"template", "=", "\"\<p\>\""}], ";"}]}], "Input",
 CellChangeTimes->{{3.846308076002318*^9, 3.846308109697473*^9}, {
  3.8479549234167147`*^9, 3.847954923676814*^9}, {3.847958477251689*^9, 
  3.847958506161099*^9}, {3.847960102161639*^9, 3.8479601026750526`*^9}, {
  3.847960323873396*^9, 3.847960329622368*^9}, {3.847960413937581*^9, 
  3.8479604174337797`*^9}, {3.847960513096138*^9, 3.8479605154274883`*^9}, {
  3.847987492045473*^9, 3.847987502027866*^9}, {3.8480569001817303`*^9, 
  3.848056901038596*^9}, {3.859368947797306*^9, 3.859368964967988*^9}, {
  3.860132592931223*^9, 3.8601325968418293`*^9}, {3.860132632903801*^9, 
  3.860132639906085*^9}, {3.8601327137194653`*^9, 3.86013275409225*^9}},
 CellLabel->
  "In[258]:=",ExpressionUUID->"2b3f557d-e878-4cc4-be1c-c9e8ec940088"],

Cell[BoxData[{
 RowBox[{
  RowBox[{"pdirs", "=", 
   RowBox[{"RemoteRunProcess", "[", 
    RowBox[{"remote", ",", 
     RowBox[{
     "\"\<ls -d \>\"", "<>", "path", "<>", "\"\</\>\"", "<>", "template", 
      "<>", "\"\<_*\>\""}], ",", "\"\<StandardOutput\>\""}], "]"}]}], 
  ";"}], "\[IndentingNewLine]", 
 RowBox[{
  RowBox[{"pdirs", "=", 
   RowBox[{"StringSplit", "[", "pdirs", "]"}]}], ";"}]}], "Input",
 CellChangeTimes->{{3.846308058994487*^9, 3.846308073642118*^9}, {
  3.8463081143112993`*^9, 3.846308170702878*^9}, {3.846308213781108*^9, 
  3.846308216236062*^9}},
 CellLabel->
  "In[261]:=",ExpressionUUID->"bb50b579-6cd0-4e95-8aba-a235283a240c"],

Cell[BoxData[{
 RowBox[{
  RowBox[{
   RowBox[{"ds", "=", 
    RowBox[{"{", "}"}]}], ";"}], " ", 
  RowBox[{"(*", " ", 
   RowBox[{"final", " ", "data"}], " ", "*)"}]}], "\[IndentingNewLine]", 
 RowBox[{
  RowBox[{"nstates", "=", "2"}], ";"}], "\[IndentingNewLine]", 
 RowBox[{
  RowBox[{"ts", "=", "1"}], ";", " ", 
  RowBox[{"(*", " ", 
   RowBox[{"time", " ", "step", " ", "in", " ", 
    RowBox[{"lambda", ".", "dat"}], " ", "files"}], " ", "*)"}], 
  "\[IndentingNewLine]", 
  RowBox[{"skip", " ", "=", " ", "1000"}], ";", " ", 
  RowBox[{"(*", " ", 
   RowBox[{"how", " ", "many", " ", "picoseconds", " ", "to", " ", "skip"}], 
   " ", "*)"}], "\[IndentingNewLine]", 
  RowBox[{"nstart", " ", "=", " ", 
   RowBox[{
    RowBox[{"IntegerPart", "[", 
     RowBox[{"skip", "/", "ts"}], "]"}], "+", "26"}]}], ";", " ", 
  RowBox[{"(*", " ", 
   RowBox[{
    RowBox[{
    "we", " ", "skip", " ", "first", " ", "3", " ", "lines", " ", "due", " ", 
     "to", " ", "file", " ", "organisation"}], ";", " ", 
    RowBox[{"and", " ", 
     RowBox[{"skip", "/", "ps"}], " ", "as", " ", "user", " ", "defined"}]}], 
   " ", "*)"}], "\[IndentingNewLine]", 
  RowBox[{"For", "[", 
   RowBox[{
    RowBox[{"i", "=", "1"}], ",", 
    RowBox[{"i", "\[LessEqual]", 
     RowBox[{"Length", "[", "pdirs", "]"}]}], ",", 
    RowBox[{"i", "++"}], ",", "\[IndentingNewLine]", 
    RowBox[{
     RowBox[{"tmp", "=", 
      RowBox[{"{", "}"}]}], ";", "\[IndentingNewLine]", 
     RowBox[{"dvdls", "=", 
      RowBox[{
       RowBox[{"Import", "[", 
        RowBox[{
         RowBox[{"\"\<!ssh \>\"", "<>", "remote", "<>", "\"\< cat \>\"", "<>", 
          RowBox[{"pdirs", "[", 
           RowBox[{"[", "i", "]"}], "]"}], "<>", 
          "\"\</cphmd-dvdl-1-2.xvg\>\""}], ",", "\"\<Table\>\""}], "]"}], "[", 
       RowBox[{"[", 
        RowBox[{"nstart", ";;"}], "]"}], "]"}]}], ";", "\[IndentingNewLine]", 
     RowBox[{"For", "[", 
      RowBox[{
       RowBox[{"j", "=", "1"}], ",", 
       RowBox[{"j", "\[LessEqual]", "nstates"}], ",", 
       RowBox[{"j", "++"}], ",", "\[IndentingNewLine]", 
       RowBox[{
        RowBox[{"AppendTo", "[", 
         RowBox[{"tmp", ",", 
          RowBox[{"Mean", "[", 
           RowBox[{
            RowBox[{"dvdls", "\[Transpose]"}], "[", 
            RowBox[{"[", 
             RowBox[{"j", "+", "1"}], "]"}], "]"}], "]"}]}], "]"}], ";"}]}], 
      "\[IndentingNewLine]", "]"}], ";", "\[IndentingNewLine]", 
     RowBox[{"AppendTo", "[", 
      RowBox[{"ds", ",", "tmp"}], "]"}], ";"}]}], "\[IndentingNewLine]", 
   "]"}]}]}], "Input",
 CellChangeTimes->{{3.8463082554282837`*^9, 3.846308357338028*^9}, {
  3.847958535970963*^9, 3.847958537169573*^9}, {3.847958733067341*^9, 
  3.847958733509557*^9}, {3.848051274278718*^9, 3.848051275086137*^9}, {
  3.8480568668420477`*^9, 3.848056870927752*^9}, {3.85936898760052*^9, 
  3.859369056374205*^9}, {3.860132812239832*^9, 3.86013282021938*^9}},
 CellLabel->
  "In[264]:=",ExpressionUUID->"ba27e794-39d5-47ca-9305-def563b49a35"]
}, Open  ]],

Cell[CellGroupData[{

Cell["Preparing X data", "Subsection",
 CellChangeTimes->{{3.8463113189764147`*^9, 
  3.846311324674851*^9}},ExpressionUUID->"601aa0fb-0bd3-4ba6-a470-\
4e02482d32cb"],

Cell["\<\
We now need to prepare data for fitting. We represent the optimisation \
problem in the matrix form and first we need to prepare the matrix for X \
data. We first extract the \[Lambda] points from paths\
\>", "Text",
 CellChangeTimes->{{3.8463113505873213`*^9, 3.846311387886101*^9}, {
  3.846311430533759*^9, 3.846311452240555*^9}, {3.84631159504014*^9, 
  3.846311622920601*^9}},ExpressionUUID->"77a4c36b-4945-4802-a003-\
fe39d01fed3e"],

Cell[BoxData[
 RowBox[{
  RowBox[{
   RowBox[{"extractPoints", "[", 
    RowBox[{"path_", ",", "nstates_"}], "]"}], ":=", 
   RowBox[{"Module", "[", 
    RowBox[{
     RowBox[{"{", "}"}], ",", "\[IndentingNewLine]", 
     RowBox[{
      RowBox[{"Return", "[", 
       RowBox[{
        RowBox[{
         RowBox[{"ToExpression", "[", 
          RowBox[{
           RowBox[{"StringSplit", "[", 
            RowBox[{"path", ",", "\"\<_\>\""}], "]"}], "[", 
           RowBox[{"[", 
            RowBox[{"-", "#"}], "]"}], "]"}], "]"}], "&"}], "/@", 
        RowBox[{"Reverse", "[", 
         RowBox[{"Range", "[", "nstates", "]"}], "]"}]}], "]"}], ";"}]}], 
    "\[IndentingNewLine]", "]"}]}], ";"}]], "Input",
 CellChangeTimes->{{3.846311717169409*^9, 3.846311735807869*^9}, {
  3.8463122059011507`*^9, 3.846312271077512*^9}, {3.848058642113167*^9, 
  3.848058645885071*^9}},
 CellLabel->
  "In[269]:=",ExpressionUUID->"5e30fc2d-45a7-45a8-9cb7-50e9ac0c08a0"],

Cell[BoxData[
 RowBox[{
  RowBox[{"xs", "=", 
   RowBox[{
    RowBox[{
     RowBox[{"extractPoints", "[", 
      RowBox[{"#", ",", "nstates"}], "]"}], "&"}], "/@", "pdirs"}]}], 
  ";"}]], "Input",
 CellChangeTimes->{{3.846312279303153*^9, 3.846312301929397*^9}},
 CellLabel->
  "In[270]:=",ExpressionUUID->"f87d2dc8-4e89-43d2-960b-c89fa2e33246"],

Cell[TextData[{
 "Next  we need to create matrix with values of polynomial terms. This matrix \
has a form ",
 Cell[BoxData[
  RowBox[{"(", "\[NoBreak]", GridBox[{
     {
      SuperscriptBox["X", "single"], "0", "0"},
     {"0", 
      SuperscriptBox["X", "single"], "0"},
     {"0", "0", 
      SuperscriptBox["X", "single"]}
    },
    GridBoxAlignment->{"Columns" -> {{Center}}, "Rows" -> {{Baseline}}},
    GridBoxSpacings->{"Columns" -> {
        Offset[0.27999999999999997`], {
         Offset[0.7]}, 
        Offset[0.27999999999999997`]}, "Rows" -> {
        Offset[0.2], {
         Offset[0.4]}, 
        Offset[0.2]}}], "\[NoBreak]", ")"}]],
  CellChangeTimes->{{3.84638843526021*^9, 3.8463884516264553`*^9}, 
    3.846388656717737*^9},ExpressionUUID->
  "a282bc3a-70a6-4ee0-9cfa-6085d37943f2"],
 ", where ",
 Cell[BoxData[
  SuperscriptBox["X", "single"]],
  CellChangeTimes->{{3.84638843526021*^9, 3.8463884516264553`*^9}},
  ExpressionUUID->"899f64e3-ce23-43ce-8414-d5b2f367ed6c"],
 " is a matrix of power terms for single gradient polynomial, and the number \
of blocks is equal to the number of \[Lambda]-coordinates, that represent the \
titratable group (3 in case of histidine). ",
 Cell[BoxData[
  SuperscriptBox["X", "single"]],
  CellChangeTimes->{{3.84638843526021*^9, 3.8463884516264553`*^9}},
  ExpressionUUID->"247039a9-12fb-4330-a130-4421d0517acd"],
 " is a matrix with values for each polynomial term (without a multiplier) at \
each \[Lambda] point, where gradients were measured. To create such matrix we \
use a helper function to calculate values for all terms with fixed sum of \
powers"
}], "Text",
 CellChangeTimes->{{3.846388276362051*^9, 3.846388325873464*^9}, {
  3.846388461123247*^9, 3.846388481349688*^9}, {3.8463885382792473`*^9, 
  3.846388561649081*^9}, {3.8463885922116013`*^9, 3.8463887580918827`*^9}, {
  3.846389190020184*^9, 3.846389355660084*^9}, {3.846389396144004*^9, 
  3.846389435509121*^9}},ExpressionUUID->"e60fb4aa-2562-4b71-b0ba-\
479a08681296"],

Cell[BoxData[
 RowBox[{
  RowBox[{
   RowBox[{"calcPolOfRank", "[", 
    RowBox[{"rank_", ",", "nV_", ",", "vars_"}], "]"}], ":=", 
   "\[IndentingNewLine]", 
   RowBox[{"Module", "[", 
    RowBox[{
     RowBox[{"{", 
      RowBox[{"i", ",", "j", ",", "res", ",", "tmp"}], "}"}], ",", 
     "\[IndentingNewLine]", 
     RowBox[{
      RowBox[{"If", "[", 
       RowBox[{
        RowBox[{"rank", "\[Equal]", "0"}], ",", "\[IndentingNewLine]", 
        RowBox[{"Return", "[", 
         RowBox[{"{", "1", "}"}], "]"}]}], "]"}], ";", "\[IndentingNewLine]", 
      RowBox[{"If", "[", 
       RowBox[{
        RowBox[{"nV", "\[Equal]", "1"}], ",", "\[IndentingNewLine]", 
        RowBox[{"Return", "[", 
         RowBox[{"{", 
          SuperscriptBox[
           RowBox[{"vars", "[", 
            RowBox[{"[", "1", "]"}], "]"}], "rank"], "}"}], "]"}]}], "]"}], 
      ";", "\[IndentingNewLine]", 
      RowBox[{"res", "=", 
       RowBox[{"{", "}"}]}], ";", "\[IndentingNewLine]", 
      RowBox[{"For", "[", 
       RowBox[{
        RowBox[{"i", "=", "rank"}], ",", 
        RowBox[{"i", "\[GreaterEqual]", "0"}], ",", 
        RowBox[{"i", "--"}], ",", "\[IndentingNewLine]", 
        RowBox[{
         RowBox[{"tmp", "=", 
          RowBox[{"calcPolOfRank", "[", 
           RowBox[{
            RowBox[{"rank", "-", "i"}], ",", 
            RowBox[{"nV", "-", "1"}], ",", 
            RowBox[{"vars", "[", 
             RowBox[{"[", 
              RowBox[{"2", ";;"}], "]"}], "]"}]}], "]"}]}], ";", 
         "\[IndentingNewLine]", 
         RowBox[{"For", "[", 
          RowBox[{
           RowBox[{"j", " ", "=", " ", "1"}], ",", 
           RowBox[{"j", "\[LessEqual]", 
            RowBox[{"Length", "[", "tmp", "]"}]}], ",", 
           RowBox[{"j", "++"}], ",", "\[IndentingNewLine]", 
           RowBox[{
            RowBox[{"If", "[", 
             RowBox[{
              RowBox[{"i", ">", "0"}], ",", "\[IndentingNewLine]", 
              RowBox[{"AppendTo", "[", 
               RowBox[{"res", ",", 
                RowBox[{
                 SuperscriptBox[
                  RowBox[{"vars", "[", 
                   RowBox[{"[", "1", "]"}], "]"}], "i"], "*", 
                 RowBox[{"tmp", "[", 
                  RowBox[{"[", "j", "]"}], "]"}]}]}], "]"}], ",", 
              RowBox[{"AppendTo", "[", 
               RowBox[{"res", ",", 
                RowBox[{"tmp", "[", 
                 RowBox[{"[", "j", "]"}], "]"}]}], "]"}]}], "]"}], ";"}]}], 
          "\[IndentingNewLine]", "]"}]}]}], "\[IndentingNewLine]", "]"}], ";",
       "\[IndentingNewLine]", 
      RowBox[{"Return", "[", "res", "]"}], ";"}]}], "\[IndentingNewLine]", 
    "]"}]}], ";"}]], "Input",
 CellChangeTimes->{{3.846388328634729*^9, 3.846388450814929*^9}, {
   3.8463886489009438`*^9, 3.8463886562751007`*^9}, 3.846389378458315*^9, {
   3.846389446886919*^9, 3.846389452368607*^9}},
 CellLabel->
  "In[272]:=",ExpressionUUID->"9a46cd74-8bd8-4a5b-a65c-0a132bdd194f"],

Cell["\<\
And then we iterate through all ranks to get the whole matrix\
\>", "Text",
 CellChangeTimes->{{3.846389455105618*^9, 
  3.846389485381166*^9}},ExpressionUUID->"8abae892-6cc7-4c2b-8e5a-\
455695adec1d"],

Cell[BoxData[
 RowBox[{
  RowBox[{"calcPol", "[", 
   RowBox[{"rank_", ",", "nv_", ",", "vars_"}], "]"}], ":=", 
  "\[IndentingNewLine]", 
  RowBox[{"Module", "[", 
   RowBox[{
    RowBox[{"{", 
     RowBox[{"i", ",", "j", ",", "res", ",", "tmp"}], "}"}], ",", 
    "\[IndentingNewLine]", 
    RowBox[{
     RowBox[{"tmp", "=", 
      RowBox[{"{", "}"}]}], ";", "\[IndentingNewLine]", 
     RowBox[{"res", "=", 
      RowBox[{"{", "}"}]}], ";", "\[IndentingNewLine]", 
     RowBox[{"For", "[", 
      RowBox[{
       RowBox[{"i", "=", "rank"}], ",", 
       RowBox[{"i", "\[GreaterEqual]", "0"}], ",", 
       RowBox[{"i", "--"}], ",", "\[IndentingNewLine]", 
       RowBox[{
        RowBox[{"tmp", "=", 
         RowBox[{"calcPolOfRank", "[", 
          RowBox[{"i", ",", "nv", ",", "vars"}], "]"}]}], ";", 
        "\[IndentingNewLine]", 
        RowBox[{"For", "[", 
         RowBox[{
          RowBox[{"j", "=", "1"}], ",", 
          RowBox[{"j", "\[LessEqual]", 
           RowBox[{"Length", "[", "tmp", "]"}]}], ",", 
          RowBox[{"j", "++"}], ",", "\[IndentingNewLine]", 
          RowBox[{
           RowBox[{"AppendTo", "[", 
            RowBox[{"res", ",", 
             RowBox[{"tmp", "[", 
              RowBox[{"[", "j", "]"}], "]"}]}], "]"}], ";"}]}], 
         "\[IndentingNewLine]", "]"}], ";"}]}], "\[IndentingNewLine]", "]"}], 
     ";", "\[IndentingNewLine]", 
     RowBox[{"Return", "[", "res", "]"}], ";"}]}], "\[IndentingNewLine]", 
   "]"}]}]], "Input",
 CellChangeTimes->{{3.846388328634729*^9, 3.846388450814929*^9}, {
   3.8463886489009438`*^9, 3.8463886562751007`*^9}, 3.846389378458315*^9, {
   3.846389446886919*^9, 3.846389452368607*^9}, {3.846389491809162*^9, 
   3.846389492227929*^9}},
 CellLabel->
  "In[273]:=",ExpressionUUID->"4a8c6330-43c9-49c6-a1fa-15336bbd18b7"],

Cell[TextData[{
 "We finally create ",
 Cell[BoxData[
  FormBox[
   SuperscriptBox["X", "single"], TraditionalForm]],
  FormatType->"TraditionalForm",ExpressionUUID->
  "2381340e-4155-4c4c-976a-b65994b6f6c9"],
 " matrix to fit gradient polynomials. For Histidine this polynomial depend \
on two variables and we want to fit up to 7th order:"
}], "Text",
 CellChangeTimes->{{3.846389495305008*^9, 
  3.846389582913712*^9}},ExpressionUUID->"2ce61a61-fdc3-4dc9-b71b-\
c1b4b7c30f08"],

Cell[BoxData[{
 RowBox[{
  RowBox[{"fitOrder", " ", "=", "5"}], ";"}], "\[IndentingNewLine]", 
 RowBox[{
  RowBox[{"xSingle", "=", 
   RowBox[{
    RowBox[{
     RowBox[{"calcPol", "[", 
      RowBox[{"fitOrder", ",", 
       RowBox[{"nstates", "-", "1"}], ",", "#"}], "]"}], "&"}], "/@", 
    RowBox[{"(", 
     RowBox[{
      RowBox[{
       RowBox[{"xs", "\[Transpose]"}], "[", 
       RowBox[{"[", 
        RowBox[{"1", ";;", 
         RowBox[{"nstates", "-", "1"}]}], "]"}], "]"}], "\[Transpose]"}], 
     ")"}]}]}], ";"}]}], "Input",
 CellChangeTimes->{{3.846389584204207*^9, 3.846389669304179*^9}, {
  3.847956699468322*^9, 3.8479566997707987`*^9}, {3.8479588871298018`*^9, 
  3.8479588960126333`*^9}, {3.85936863573763*^9, 3.8593686357863894`*^9}, {
  3.86013325790987*^9, 3.860133258177471*^9}},
 CellLabel->
  "In[281]:=",ExpressionUUID->"370286a7-0fd3-4723-87df-50f8b7e4c0cc"],

Cell[TextData[{
 "Now we need to construct matrix X from ",
 Cell[BoxData[
  FormBox[
   RowBox[{
    SuperscriptBox["X", "single"], ":"}], TraditionalForm]],
  FormatType->"TraditionalForm",ExpressionUUID->
  "66e0413f-e1fc-431f-ac97-c3c2912ecb1d"]
}], "Text",
 CellChangeTimes->{{3.846389684481785*^9, 
  3.846389709702759*^9}},ExpressionUUID->"dd404524-2d2f-4792-9000-\
f0c34b87bce1"],

Cell[BoxData[
 RowBox[{
  RowBox[{
   RowBox[{"createX", "[", 
    RowBox[{"xSingle_", ",", "nstates_"}], "]"}], ":=", 
   RowBox[{"Module", "[", 
    RowBox[{
     RowBox[{"{", 
      RowBox[{"zeroM", ",", "tmp", ",", "res", ",", "i", ",", "j"}], "}"}], 
     ",", "\[IndentingNewLine]", 
     RowBox[{
      RowBox[{"zeroM", "=", 
       RowBox[{"ConstantArray", "[", 
        RowBox[{"0", ",", 
         RowBox[{"xSingle", "//", "Dimensions"}]}], "]"}]}], ";", 
      "\[IndentingNewLine]", 
      RowBox[{"res", "=", 
       RowBox[{"{", "}"}]}], ";", "\[IndentingNewLine]", 
      RowBox[{"For", "[", 
       RowBox[{
        RowBox[{"i", "=", "1"}], ",", 
        RowBox[{"i", "\[LessEqual]", "nstates"}], ",", 
        RowBox[{"i", "++"}], ",", "\[IndentingNewLine]", 
        RowBox[{
         RowBox[{"If", "[", 
          RowBox[{
           RowBox[{"i", "\[Equal]", "1"}], ",", 
           RowBox[{"tmp", "=", "xSingle"}], ",", 
           RowBox[{"tmp", "=", "zeroM"}]}], "]"}], ";", "\[IndentingNewLine]", 
         RowBox[{"For", "[", 
          RowBox[{
           RowBox[{"j", "=", "2"}], ",", 
           RowBox[{"j", "\[LessEqual]", "nstates"}], ",", 
           RowBox[{"j", "++"}], ",", "\[IndentingNewLine]", 
           RowBox[{
            RowBox[{"If", "[", 
             RowBox[{
              RowBox[{"i", "\[Equal]", "j"}], ",", 
              RowBox[{"tmp", "=", 
               RowBox[{"Join", "[", 
                RowBox[{"tmp", ",", "xSingle", ",", "2"}], "]"}]}], ",", 
              RowBox[{"tmp", "=", 
               RowBox[{"Join", "[", 
                RowBox[{"tmp", ",", "zeroM", ",", "2"}], "]"}]}]}], "]"}], 
            ";"}]}], "\[IndentingNewLine]", "]"}], ";", "\[IndentingNewLine]", 
         RowBox[{"If", "[", 
          RowBox[{
           RowBox[{"i", "==", "1"}], ",", 
           RowBox[{"res", "=", "tmp"}], ",", 
           RowBox[{"res", "=", 
            RowBox[{"Join", "[", 
             RowBox[{"res", ",", "tmp"}], "]"}]}]}], "]"}], ";"}]}], 
       "\[IndentingNewLine]", "]"}], ";", "\[IndentingNewLine]", 
      RowBox[{"Return", "[", "res", "]"}], ";"}]}], "\[IndentingNewLine]", 
    "]"}]}], ";"}]], "Input",
 CellChangeTimes->{{3.846390610650567*^9, 3.846390885764389*^9}, {
   3.846390916185643*^9, 3.846390923883946*^9}, {3.8463909639119043`*^9, 
   3.846390964834144*^9}, 3.846390995950923*^9},
 CellLabel->
  "In[283]:=",ExpressionUUID->"9a9c5a48-fc02-49b3-bcac-f700755d5af6"],

Cell[BoxData[
 RowBox[{
  RowBox[{"X", "=", 
   RowBox[{"createX", "[", 
    RowBox[{"xSingle", ",", "nstates"}], "]"}]}], ";"}]], "Input",
 CellChangeTimes->{{3.8463897402220287`*^9, 3.846389765360792*^9}, {
  3.846389826190597*^9, 3.846389836468564*^9}, {3.84639098633803*^9, 
  3.846391005015328*^9}},
 CellLabel->
  "In[284]:=",ExpressionUUID->"da17bb3f-a5c3-4124-922d-af4f1bf31cf9"],

Cell[CellGroupData[{

Cell[BoxData[
 RowBox[{"X", "//", "Dimensions"}]], "Input",
 CellChangeTimes->{{3.848054878709046*^9, 3.848054880837686*^9}},
 CellLabel->
  "In[285]:=",ExpressionUUID->"d108583a-92f9-48db-a933-e8be4abd139b"],

Cell[BoxData[
 RowBox[{"{", 
  RowBox[{"50", ",", "12"}], "}"}]], "Output",
 CellChangeTimes->{3.848054881328622*^9, 3.84805869367375*^9, 
  3.8593686519474487`*^9, 3.8601332705084*^9},
 CellLabel->
  "Out[285]=",ExpressionUUID->"d10e07d9-2970-4d05-a888-3da4865e822f"]
}, Open  ]],

Cell["\<\
Now we want to check wether there are linear dependencies between coefficient \
of gradient polynomials. We build and reduce the potential polynomial of rank \
fitOrder+1 of nV variables:\
\>", "Text",
 CellChangeTimes->{{3.846409396531396*^9, 3.846409521338009*^9}, {
  3.8507868955902357`*^9, 
  3.850786896732317*^9}},ExpressionUUID->"cd279dd4-e419-441c-a8f2-\
96fed83751f8"],

Cell[CellGroupData[{

Cell[BoxData[{
 RowBox[{
  RowBox[{"ct", "=", 
   RowBox[{"fullReduction", "[", 
    RowBox[{
     RowBox[{"fitOrder", "+", "1"}], ",", "nstates"}], "]"}]}], ";"}], "\n", 
 RowBox[{
  RowBox[{"con", "=", 
   RowBox[{"getConstraint", "[", "ct", "]"}]}], ";"}], "\n", 
 RowBox[{
  RowBox[{"Q", "=", 
   RowBox[{"con", "\[Transpose]"}]}], ";"}]}], "Input",
 CellChangeTimes->{{3.84640952266544*^9, 3.846409534742436*^9}},
 CellLabel->"In[68]:=",ExpressionUUID->"a34f7ef2-2c35-4d97-adcb-625206dce09b"],

Cell[BoxData[
 TemplateBox[{
  "Transpose", "nmtx", 
   "\"The first two levels of \\!\\(\\*RowBox[{\\\"{\\\", \\\"}\\\"}]\\) \
cannot be transposed.\"", 2, 70, 7, 23219152507023094111, "Local"},
  "MessageTemplate"]], "Message", "MSG",
 CellChangeTimes->{3.8593686583303413`*^9},
 CellLabel->
  "During evaluation of \
In[68]:=",ExpressionUUID->"c4d9d3f7-e422-45d2-802a-92214f6840aa"]
}, Open  ]],

Cell["\<\
If now the rank of Q is higher than zero, meaning that there exist the linear \
dependencies between the coefficient of gradient polynomials, we use the \
multivariate multidimensional fitting procedure\
\>", "Text",
 CellChangeTimes->{{3.846409644526045*^9, 3.846409799337324*^9}, {
  3.850786920936301*^9, 
  3.850786923196046*^9}},ExpressionUUID->"855f3284-87a9-4513-b8b5-\
93f52fdad788"],

Cell[TextData[StyleBox["CHECK THE RANK OF Q",
 FontWeight->"Bold",
 FontColor->RGBColor[1, 0, 0]]], "Text",
 CellChangeTimes->{{3.846409870658396*^9, 
  3.846409877898735*^9}},ExpressionUUID->"4fd9b7bc-e794-49bb-ae9c-\
e3ecede7b947"],

Cell[CellGroupData[{

Cell[BoxData[
 RowBox[{
  RowBox[{"MatrixRank", "[", "Q", "]"}], ">", "0"}]], "Input",
 CellChangeTimes->{{3.8464099048675003`*^9, 3.846409916153997*^9}},
 CellLabel->"In[71]:=",ExpressionUUID->"81e19f33-8f4f-4551-b54d-298826c9d1bf"],

Cell[BoxData[
 RowBox[{
  RowBox[{"MatrixRank", "[", 
   RowBox[{"Transpose", "[", 
    RowBox[{"{", "}"}], "]"}], "]"}], ">", "0"}]], "Output",
 CellChangeTimes->{3.846409916907543*^9, 3.8479567152640257`*^9, 
  3.848054893298863*^9, 3.848058700928747*^9, 3.859368660694956*^9},
 CellLabel->"Out[71]=",ExpressionUUID->"5b53f028-6824-4af6-8e2a-4d13e72f4eb8"]
}, Open  ]]
}, Open  ]],

Cell[CellGroupData[{

Cell["Constraint fitting", "Section",
 CellChangeTimes->{{3.8464099269336357`*^9, 
  3.846409938876342*^9}},ExpressionUUID->"bc099d67-51d6-488c-a2f1-\
1ec72f9ed884"],

Cell[TextData[StyleBox["We follow this section only if MatrixRank[Q]>0",
 FontWeight->"Bold",
 FontColor->RGBColor[1, 0, 0]]], "Text",
 CellChangeTimes->{{3.84640994214636*^9, 
  3.846409961516572*^9}},ExpressionUUID->"5a979caa-6255-4812-acf4-\
835cc039cb60"],

Cell["We first create the orthogonal complement of Q", "Text",
 CellChangeTimes->{{3.846409969772417*^9, 
  3.846410025531111*^9}},ExpressionUUID->"fe9f92cf-a0df-4070-bb39-\
11313b56baea"],

Cell[BoxData[
 RowBox[{
  RowBox[{"R", "=", 
   RowBox[{
    RowBox[{"NullSpace", "[", "con", "]"}], "\[Transpose]"}]}], 
  ";"}]], "Input",
 CellChangeTimes->{{3.846410087761509*^9, 3.846410088283992*^9}},
 CellLabel->
  "In[201]:=",ExpressionUUID->"3faf94ab-ffdc-4515-9723-8d75de7b57e8"],

Cell["Next we find the optimal coefficients", "Text",
 CellChangeTimes->{{3.8464100490319433`*^9, 
  3.846410085374319*^9}},ExpressionUUID->"db33c8c3-10ce-4397-aeae-\
9f2bb83c2bab"],

Cell[BoxData[{
 RowBox[{
  RowBox[{"betac", "=", 
   RowBox[{"(", 
    RowBox[{"R", ".", 
     RowBox[{"PseudoInverse", "[", 
      RowBox[{
       RowBox[{"R", "\[Transpose]"}], ".", 
       RowBox[{"X", "\[Transpose]"}], ".", "X", ".", "R"}], "]"}], ".", 
     RowBox[{"R", "\[Transpose]"}], ".", 
     RowBox[{"X", "\[Transpose]"}], ".", 
     RowBox[{
      RowBox[{"{", 
       RowBox[{"Flatten", "[", 
        RowBox[{"ds", "\[Transpose]"}], "]"}], "}"}], "\[Transpose]"}]}], 
    ")"}]}], ";"}], "\[IndentingNewLine]", 
 RowBox[{
  RowBox[{"betac", "=", 
   RowBox[{"Partition", "[", 
    RowBox[{
     RowBox[{
      RowBox[{"betac", "\[Transpose]"}], "[", 
      RowBox[{"[", "1", "]"}], "]"}], ",", 
     RowBox[{
      RowBox[{"Length", "[", 
       RowBox[{
        RowBox[{"betac", "\[Transpose]"}], "[", 
        RowBox[{"[", "1", "]"}], "]"}], "]"}], "/", "nstates"}]}], "]"}]}], 
  ";"}]}], "Input",
 CellChangeTimes->{{3.8464101049577627`*^9, 3.846410132814437*^9}},
 CellLabel->
  "In[202]:=",ExpressionUUID->"3f7ddcc8-0328-402a-b5e1-34a8c1b41e1b"],

Cell["Now we make a histogram of prediction deviations", "Text",
 CellChangeTimes->{{3.846410240751514*^9, 3.846410297737101*^9}, 
   3.847957806605646*^9, {3.850786954362268*^9, 
   3.850786956035769*^9}},ExpressionUUID->"7499d2d6-69f9-4e5f-a3cb-\
4cfe400ac50c"],

Cell[BoxData[
 RowBox[{
  RowBox[{"predictions", "=", 
   RowBox[{
    RowBox[{"(", 
     RowBox[{
      RowBox[{
       RowBox[{"(", 
        RowBox[{"xSingle", ".", "#"}], ")"}], "&"}], "/@", "betac"}], ")"}], 
    "\[Transpose]"}]}], ";"}]], "Input",
 CellChangeTimes->{{3.846410301737666*^9, 3.846410304917719*^9}, {
  3.846410366600492*^9, 3.846410449213072*^9}},
 CellLabel->"In[38]:=",ExpressionUUID->"1cd2a91e-424e-4073-aa0a-86b5e2433255"],

Cell[CellGroupData[{

Cell[BoxData[
 RowBox[{"Histogram", "[", 
  RowBox[{
   RowBox[{"Flatten", "[", 
    RowBox[{"ds", "-", "predictions"}], "]"}], ",", "50", ",", 
   RowBox[{"Frame", "\[Rule]", "True"}], ",", 
   RowBox[{"FrameLabel", "\[Rule]", 
    RowBox[{"{", "\"\<Deviation\>\"", "}"}]}], ",", 
   RowBox[{"ImageSize", "\[Rule]", "400"}]}], "]"}]], "Input",
 CellChangeTimes->{{3.846410483255014*^9, 3.846410595915573*^9}},
 CellLabel->"In[39]:=",ExpressionUUID->"606872ff-210e-4724-a26a-8b81f1fe8df9"],

Cell[BoxData[
 GraphicsBox[{
   {RGBColor[0.987148, 0.8073604000000001, 0.49470040000000004`], EdgeForm[{
    Opacity[0.35], Thickness[Small]}], {}, 
    {RGBColor[0.987148, 0.8073604000000001, 0.49470040000000004`], EdgeForm[{
     Opacity[0.35], Thickness[Small]}], RectangleBox[{-20., 0},
      RoundingRadius->0], RectangleBox[{-18., 0},
      RoundingRadius->0], RectangleBox[{-17., 0}, {-16., 4.},
      RoundingRadius->0], RectangleBox[{-16., 0},
      RoundingRadius->0], RectangleBox[{-15., 0}, {-14., 8.},
      RoundingRadius->0], RectangleBox[{-14., 0}, {-13., 7.},
      RoundingRadius->0], RectangleBox[{-13., 0}, {-12., 13.},
      RoundingRadius->0], RectangleBox[{-12., 0}, {-11., 21.},
      RoundingRadius->0], RectangleBox[{-11., 0}, {-10., 12.},
      RoundingRadius->0], RectangleBox[{-10., 0}, {-9., 33.},
      RoundingRadius->0], RectangleBox[{-9., 0}, {-8., 33.},
      RoundingRadius->0], RectangleBox[{-8., 0}, {-7., 43.},
      RoundingRadius->0], RectangleBox[{-7., 0}, {-6., 46.},
      RoundingRadius->0], RectangleBox[{-6., 0}, {-5., 54.},
      RoundingRadius->0], RectangleBox[{-5., 0}, {-4., 48.},
      RoundingRadius->0], RectangleBox[{-4., 0}, {-3., 40.},
      RoundingRadius->0], RectangleBox[{-3., 0}, {-2., 65.},
      RoundingRadius->0], RectangleBox[{-2., 0}, {-1., 60.},
      RoundingRadius->0], RectangleBox[{-1., 0}, {0., 61.},
      RoundingRadius->0], RectangleBox[{0., 0}, {1., 45.},
      RoundingRadius->0], RectangleBox[{1., 0}, {2., 69.},
      RoundingRadius->0], RectangleBox[{2., 0}, {3., 71.},
      RoundingRadius->0], RectangleBox[{3., 0}, {4., 61.},
      RoundingRadius->0], RectangleBox[{4., 0}, {5., 61.},
      RoundingRadius->0], RectangleBox[{5., 0}, {6., 61.},
      RoundingRadius->0], RectangleBox[{6., 0}, {7., 37.},
      RoundingRadius->0], RectangleBox[{7., 0}, {8., 28.},
      RoundingRadius->0], RectangleBox[{8., 0}, {9., 32.},
      RoundingRadius->0], RectangleBox[{9., 0}, {10., 12.},
      RoundingRadius->0], RectangleBox[{10., 0}, {11., 14.},
      RoundingRadius->0], RectangleBox[{11., 0}, {12., 15.},
      RoundingRadius->0], RectangleBox[{12., 0}, {13., 15.},
      RoundingRadius->0], RectangleBox[{13., 0}, {14., 14.},
      RoundingRadius->0], RectangleBox[{14., 0}, {15., 6.},
      RoundingRadius->0], RectangleBox[{15., 0}, {16., 4.},
      RoundingRadius->0], RectangleBox[{16., 0}, {17., 4.},
      RoundingRadius->0], RectangleBox[{17., 0}, {18., 2.},
      RoundingRadius->0], RectangleBox[{18., 0}, {19., 3.},
      RoundingRadius->0], RectangleBox[{19., 0},
      RoundingRadius->0], RectangleBox[{27., 0},
      RoundingRadius->
       0]}, {}, {}}, {{}, {}, {}, {}, {}, {}, {}, {}, {}, {}, {}, {}, {}, {}, \
{}, {}, {}, {}, {}, {}, {}, {}, {}, {}, {}, {}, {}, {}, {}, {}, {}, {}, {}, \
{}, {}, {}, {}, {}, {}, {}}},
  AspectRatio->NCache[GoldenRatio^(-1), 0.6180339887498948],
  Axes->{True, True},
  AxesLabel->{None, None},
  AxesOrigin->{-20.96, 0},
  Frame->True,
  FrameLabel->{{None, None}, {
     FormBox["\"Deviation\"", TraditionalForm], None}},
  FrameTicks->{{Automatic, Automatic}, {Automatic, Automatic}},
  GridLines->{None, None},
  GridLinesStyle->Directive[
    GrayLevel[0.5, 0.4]],
  ImageSize->400,
  PlotRange->{{-20., 28.}, {All, All}},
  PlotRangePadding->{{
     Scaled[0.02], 
     Scaled[0.02]}, {None, 
     Scaled[0.05]}},
  Ticks->{Automatic, Automatic}]], "Output",
 CellChangeTimes->{{3.846410494712463*^9, 3.846410596557708*^9}, 
   3.8479567292310343`*^9},
 CellLabel->"Out[39]=",ExpressionUUID->"0261027d-6178-4b2a-a72e-bedfdef89cd7"]
}, Open  ]],

Cell["Now we save the data to output file", "Text",
 CellChangeTimes->{{3.846410606578814*^9, 
  3.846410622377131*^9}},ExpressionUUID->"9e2d8b22-10c3-49f7-b830-\
fea3139ebdfe"],

Cell[CellGroupData[{

Cell[BoxData[{
 RowBox[{
  RowBox[{"typeNum", "=", "1"}], ";"}], "\[IndentingNewLine]", 
 RowBox[{
  RowBox[{
  "outputPath", "=", "\"\<~/Downloads/his_original_ff_3rd_order.dat\>\""}], 
  ";"}], "\[IndentingNewLine]", 
 RowBox[{"Export", "[", 
  RowBox[{"outputPath", ",", "\[IndentingNewLine]", 
   RowBox[{"Table", "[", 
    RowBox[{
     RowBox[{"\"\<lambda-dynamics-group-type\>\"", "<>", 
      RowBox[{"ToString", "[", "typeNum", "]"}], "<>", "\"\<-state-\>\"", "<>", 
      RowBox[{"ToString", "[", "i", "]"}], "<>", 
      "\"\<-dvdl-coefficients = \>\"", "<>", 
      RowBox[{"(", 
       RowBox[{"StringRiffle", "[", 
        RowBox[{
         RowBox[{
          RowBox[{
           RowBox[{"ToString", "[", "#", "]"}], "&"}], "/@", 
          RowBox[{"(", 
           RowBox[{"betac", "[", 
            RowBox[{"[", "i", "]"}], "]"}], ")"}]}], ",", "\"\< \>\""}], 
        "]"}], ")"}]}], ",", 
     RowBox[{"{", 
      RowBox[{"i", ",", "1", ",", "nstates"}], "}"}]}], "]"}]}], 
  "]"}], "\[IndentingNewLine]"}], "Input",
 CellChangeTimes->{{3.846410631527129*^9, 3.846410679503695*^9}, {
  3.8464107961646433`*^9, 3.8464109362856703`*^9}, {3.846411065928897*^9, 
  3.846411138222248*^9}, {3.847956738172847*^9, 3.8479567501350117`*^9}, {
  3.8479567959485292`*^9, 3.847956799324267*^9}},
 CellLabel->"In[40]:=",ExpressionUUID->"49c1c410-cd4b-4dd4-94ae-f02e87a75167"],

Cell[BoxData["\<\"~/Downloads/his_original_ff_3rd_order.dat\"\>"], "Output",
 CellChangeTimes->{{3.8464108931330967`*^9, 3.84641093753109*^9}, 
   3.846411070504027*^9, {3.846411131637452*^9, 3.84641113868684*^9}, 
   3.8479568149240227`*^9},
 CellLabel->"Out[42]=",ExpressionUUID->"2999af2f-4626-4e81-9a01-02b6b7bbcd39"]
}, Open  ]]
}, Open  ]],

Cell[CellGroupData[{

Cell["Normal fitting", "Section",
 CellChangeTimes->{{3.8464099269336357`*^9, 3.846409938876342*^9}, {
  3.8464112610315447`*^9, 
  3.846411262151395*^9}},ExpressionUUID->"97363f65-fcb0-43e0-9d28-\
3af71275ce2f"],

Cell[TextData[StyleBox["We follow this section only if MatrixRank[Q]=0",
 FontWeight->"Bold",
 FontColor->RGBColor[1, 0, 0]]], "Text",
 CellChangeTimes->{{3.84640994214636*^9, 3.846409961516572*^9}, {
  3.846411265104941*^9, 
  3.8464112657394953`*^9}},ExpressionUUID->"b361c03b-f209-4f04-a296-\
f685c4b0ac48"],

Cell["We find the optimal coefficients", "Text",
 CellChangeTimes->{{3.8464100490319433`*^9, 3.846410085374319*^9}, 
   3.846411269703288*^9},ExpressionUUID->"bcc4d6a2-2e71-4a9c-aae3-\
4a5621b717bc"],

Cell[BoxData[
 RowBox[{
  RowBox[{"beta", "=", 
   RowBox[{"(", 
    RowBox[{
     RowBox[{"PseudoInverse", "[", 
      RowBox[{
       RowBox[{"X", "\[Transpose]"}], ".", "X"}], "]"}], ".", 
     RowBox[{"X", "\[Transpose]"}], ".", 
     RowBox[{
      RowBox[{"{", 
       RowBox[{"Flatten", "[", 
        RowBox[{"ds", "\[Transpose]"}], "]"}], "}"}], "\[Transpose]"}]}], 
    ")"}]}], ";"}]], "Input",
 CellChangeTimes->{{3.8464101049577627`*^9, 3.846410132814437*^9}, {
  3.846411272322915*^9, 3.8464112912401857`*^9}},
 CellLabel->
  "In[286]:=",ExpressionUUID->"fb0e4032-74b9-494f-be35-985b765cd582"],

Cell[CellGroupData[{

Cell[BoxData[
 RowBox[{"beta", "=", 
  RowBox[{"Partition", "[", 
   RowBox[{
    RowBox[{
     RowBox[{"beta", "\[Transpose]"}], "[", 
     RowBox[{"[", "1", "]"}], "]"}], ",", 
    RowBox[{
     RowBox[{"Length", "[", 
      RowBox[{
       RowBox[{"beta", "\[Transpose]"}], "[", 
       RowBox[{"[", "1", "]"}], "]"}], "]"}], "/", "nstates"}]}], 
   "]"}]}]], "Input",
 CellLabel->
  "In[287]:=",ExpressionUUID->"9447edef-1336-4756-bcdf-3e18cc2a6cc4"],

Cell[BoxData[
 RowBox[{"{", 
  RowBox[{
   RowBox[{"{", 
    RowBox[{"965.3754831597707`", ",", 
     RowBox[{"-", "2267.3856645233864`"}], ",", "1729.2682977253498`", ",", 
     RowBox[{"-", "7.7342902193540795`"}], ",", 
     RowBox[{"-", "2972.59012909552`"}], ",", "3171.8708832781995`"}], "}"}], 
   ",", 
   RowBox[{"{", 
    RowBox[{"227.08642309638344`", ",", 
     RowBox[{"-", "822.0033027884128`"}], ",", "1002.8427620813163`", ",", 
     RowBox[{"-", "412.556063299191`"}], ",", "757.8939126219783`", ",", 
     RowBox[{"-", "40.44907740752568`"}]}], "}"}]}], "}"}]], "Output",
 CellChangeTimes->{3.859368729812051*^9, 3.859369118859742*^9, 
  3.8601333011152697`*^9},
 CellLabel->
  "Out[287]=",ExpressionUUID->"9664ebf4-1e60-4354-8a2f-6630379ac022"]
}, Open  ]],

Cell["Now we want to make a histogram of prediction deviations", "Text",
 CellChangeTimes->{{3.846410240751514*^9, 
  3.846410297737101*^9}},ExpressionUUID->"3a8b9db5-bce3-4035-a06f-\
7db27a159d06"],

Cell[BoxData[
 RowBox[{
  RowBox[{"predictions", "=", 
   RowBox[{
    RowBox[{"(", 
     RowBox[{
      RowBox[{
       RowBox[{"(", 
        RowBox[{"xSingle", ".", "#"}], ")"}], "&"}], "/@", "beta"}], ")"}], 
    "\[Transpose]"}]}], ";"}]], "Input",
 CellChangeTimes->{{3.846410301737666*^9, 3.846410304917719*^9}, {
   3.846410366600492*^9, 3.846410449213072*^9}, 3.84641131092562*^9},
 CellLabel->
  "In[288]:=",ExpressionUUID->"6ef88996-cac4-460a-bedb-6436eeeb434b"],

Cell[CellGroupData[{

Cell[BoxData[
 RowBox[{"Histogram", "[", 
  RowBox[{
   RowBox[{"Flatten", "[", 
    RowBox[{"ds", "-", "predictions"}], "]"}], ",", "50", ",", 
   RowBox[{"Frame", "\[Rule]", "True"}], ",", 
   RowBox[{"FrameLabel", "\[Rule]", 
    RowBox[{"{", "\"\<Deviation\>\"", "}"}]}], ",", 
   RowBox[{"ImageSize", "\[Rule]", "400"}]}], "]"}]], "Input",
 CellChangeTimes->{{3.846410483255014*^9, 3.846410595915573*^9}},
 CellLabel->
  "In[289]:=",ExpressionUUID->"9dfda2ec-3f09-4fd3-b3b6-7cfb00e638a4"],

Cell[BoxData[
 GraphicsBox[{
   {RGBColor[0.987148, 0.8073604000000001, 0.49470040000000004`], EdgeForm[{
    Opacity[0.469], Thickness[Small]}], {}, 
    {RGBColor[0.987148, 0.8073604000000001, 0.49470040000000004`], EdgeForm[{
     Opacity[0.469], Thickness[Small]}], RectangleBox[{-9., 0}, {-8.5, 1.},
      RoundingRadius->0], RectangleBox[{-8., 0}, {-7.5, 1.},
      RoundingRadius->0], RectangleBox[{-6., 0}, {-5.5, 1.},
      RoundingRadius->0], RectangleBox[{-5.5, 0}, {-5., 1.},
      RoundingRadius->0], RectangleBox[{-4.5, 0}, {-4., 1.},
      RoundingRadius->0], RectangleBox[{-4., 0}, {-3.5, 1.},
      RoundingRadius->0], RectangleBox[{-3.5, 0}, {-3., 1.},
      RoundingRadius->0], RectangleBox[{-3., 0}, {-2.5, 2.},
      RoundingRadius->0], RectangleBox[{-2.5, 0}, {-2., 2.},
      RoundingRadius->0], RectangleBox[{-1.5, 0}, {-1., 2.},
      RoundingRadius->0], RectangleBox[{-1., 0}, {-0.5, 4.},
      RoundingRadius->0], RectangleBox[{-0.5, 0}, {0., 11.},
      RoundingRadius->0], RectangleBox[{0., 0}, {0.5, 9.},
      RoundingRadius->0], RectangleBox[{0.5, 0}, {1., 5.},
      RoundingRadius->0], RectangleBox[{1., 0}, {1.5, 2.},
      RoundingRadius->0], RectangleBox[{1.5, 0}, {2., 1.},
      RoundingRadius->0], RectangleBox[{4., 0}, {4.5, 1.},
      RoundingRadius->0], RectangleBox[{7.5, 0}, {8., 1.},
      RoundingRadius->0], RectangleBox[{8., 0}, {8.5, 1.},
      RoundingRadius->0], RectangleBox[{8.5, 0}, {9., 1.},
      RoundingRadius->0], RectangleBox[{17., 0}, {17.5, 1.},
      RoundingRadius->
       0]}, {}, {}}, {{}, {}, {}, {}, {}, {}, {}, {}, {}, {}, {}, {}, {}, {}, \
{}, {}, {}, {}, {}, {}, {}}},
  AspectRatio->NCache[GoldenRatio^(-1), 0.6180339887498948],
  Axes->{True, True},
  AxesLabel->{None, None},
  AxesOrigin->{-9.31, 0},
  Frame->True,
  FrameLabel->{{None, None}, {
     FormBox["\"Deviation\"", TraditionalForm], None}},
  FrameTicks->{{Automatic, Automatic}, {Automatic, Automatic}},
  GridLines->{None, None},
  GridLinesStyle->Directive[
    GrayLevel[0.5, 0.4]],
  ImageSize->400,
  PlotRange->NCache[{{-9, 
      Rational[13, 2]}, {All, All}}, {{-9, 6.5}, {All, All}}],
  PlotRangePadding->{{
     Scaled[0.02], 
     Scaled[0.02]}, {None, 
     Scaled[0.05]}},
  Ticks->{Automatic, Automatic}]], "Output",
 CellChangeTimes->{3.859368742930581*^9, 3.8601333175662403`*^9},
 CellLabel->
  "Out[289]=",ExpressionUUID->"291c61de-5f6c-4ac1-b662-ebeb95e6e8f8"]
}, Open  ]],

Cell["Now we save the data to output file", "Text",
 CellChangeTimes->{{3.846410606578814*^9, 
  3.846410622377131*^9}},ExpressionUUID->"a3735f99-5b9c-44e9-a89c-\
3d46bb9ea0c9"],

Cell[BoxData[{
 RowBox[{
  RowBox[{"typeNum", "=", "1"}], ";"}], "\[IndentingNewLine]", 
 RowBox[{
  RowBox[{"outputPath", "=", "\"\<~/Downloads/test.dat\>\""}], 
  ";"}], "\[IndentingNewLine]", 
 RowBox[{"Export", "[", 
  RowBox[{"outputPath", ",", "\[IndentingNewLine]", 
   RowBox[{"Table", "[", 
    RowBox[{
     RowBox[{"\"\<lambda-dynamics-group-type\>\"", "<>", 
      RowBox[{"ToString", "[", "typeNum", "]"}], "<>", "\"\<-state-\>\"", "<>", 
      RowBox[{"ToString", "[", "i", "]"}], "<>", 
      "\"\<-dvdl-coefficients = \>\"", "<>", 
      RowBox[{"(", 
       RowBox[{"StringRiffle", "[", 
        RowBox[{
         RowBox[{
          RowBox[{
           RowBox[{"ToString", "[", "#", "]"}], "&"}], "/@", 
          RowBox[{"(", 
           RowBox[{"beta", "[", 
            RowBox[{"[", "i", "]"}], "]"}], ")"}]}], ",", "\"\< \>\""}], 
        "]"}], ")"}]}], ",", 
     RowBox[{"{", 
      RowBox[{"i", ",", "1", ",", "nstates"}], "}"}]}], "]"}]}], 
  "]"}], "\[IndentingNewLine]"}], "Input",
 CellChangeTimes->{{3.846410631527129*^9, 3.846410679503695*^9}, {
   3.8464107961646433`*^9, 3.8464109362856703`*^9}, {3.846411065928897*^9, 
   3.846411138222248*^9}, 
   3.846411325487927*^9},ExpressionUUID->"e28b50d3-abcc-4f14-a597-\
3a49c3b84889"]
}, Open  ]]
}, Open  ]]
},
WindowSize->{651, 694},
WindowMargins->{{80, Automatic}, {Automatic, 37}},
FrontEndVersion->"12.1 for Mac OS X x86 (64-bit) (June 19, 2020)",
StyleDefinitions->"Default.nb",
ExpressionUUID->"5d9bbf62-61b9-4f1f-8d79-4cd30ae2cc06"
]
(* End of Notebook Content *)

(* Internal cache information *)
(*CellTagsOutline
CellTagsIndex->{}
*)
(*CellTagsIndex
CellTagsIndex->{}
*)
(*NotebookFileOutline
Notebook[{
Cell[CellGroupData[{
Cell[580, 22, 264, 6, 222, "Title",ExpressionUUID->"e3a18a7e-91d4-4c63-9f14-7d7902a03069"],
Cell[847, 30, 208, 4, 53, "Subtitle",ExpressionUUID->"3ee29d1f-ef94-440e-9ef8-c540275c53f6"],
Cell[1058, 36, 293, 6, 58, "Text",ExpressionUUID->"87b143fa-9c4e-4341-bd4d-e44ff0a69c72"],
Cell[1354, 44, 1391, 37, 220, "Input",ExpressionUUID->"ebc5e3a6-68fd-403b-a748-73e2b50527e5"],
Cell[2748, 83, 900, 30, 58, "Text",ExpressionUUID->"aeba3b04-7bba-4aa1-b10b-af1f31975bab"],
Cell[CellGroupData[{
Cell[3673, 117, 281, 6, 30, "Input",ExpressionUUID->"f82f4820-70c5-42f7-ad14-ae8dc2be543a"],
Cell[3957, 125, 179, 3, 34, "Output",ExpressionUUID->"cf619619-7ba7-4c36-a088-2fff23a225a0"]
}, Open  ]],
Cell[4151, 131, 2037, 56, 127, "Text",ExpressionUUID->"3a22c4ec-e25e-4217-91ae-ca1ea96b47df"],
Cell[6191, 189, 2250, 57, 325, "Input",ExpressionUUID->"ea9ef525-7066-4111-91c2-f0ad7d11228e"],
Cell[8444, 248, 668, 19, 54, "Text",ExpressionUUID->"7af0baa0-86dd-42d6-8f82-678880aec802"],
Cell[CellGroupData[{
Cell[9137, 271, 238, 4, 30, "Input",ExpressionUUID->"a467f0d7-3fc4-43c9-a92e-1c6034432e67"],
Cell[9378, 277, 400, 11, 34, "Output",ExpressionUUID->"024297dc-ae88-4002-8c03-4158fa5dcb1a"]
}, Open  ]],
Cell[9793, 291, 396, 7, 58, "Text",ExpressionUUID->"25136570-e76b-4c0b-a38e-4b9bcaddcad2"],
Cell[10192, 300, 1530, 39, 262, "Input",ExpressionUUID->"c990b788-6035-43a8-8659-18d4d44adbf7"],
Cell[11725, 341, 991, 31, 58, "Text",ExpressionUUID->"0ad0d93c-2eab-45dd-91cb-e02f7f33f483"],
Cell[CellGroupData[{
Cell[12741, 376, 230, 4, 30, "Input",ExpressionUUID->"e523745e-3521-45d4-99f6-5e392925e99c"],
Cell[12974, 382, 577, 17, 34, "Output",ExpressionUUID->"7c7929e1-8869-48df-8686-ce4f0c302467"]
}, Open  ]],
Cell[13566, 402, 844, 13, 173, "Text",ExpressionUUID->"3f8be406-c6b5-4767-bdea-744cf4c9df4a"],
Cell[14413, 417, 1533, 39, 262, "Input",ExpressionUUID->"7d1536ea-2842-472b-b5b2-dab96cfa0236"],
Cell[15949, 458, 937, 30, 58, "Text",ExpressionUUID->"fe5f9cf0-7cae-4eb9-9ae3-08d20598a42c"],
Cell[CellGroupData[{
Cell[16911, 492, 237, 4, 30, "Input",ExpressionUUID->"6364c3f9-ae0b-4fdf-969c-c29dc957b1df"],
Cell[17151, 498, 543, 15, 34, "Output",ExpressionUUID->"8d69247a-6114-425f-92f9-55ad9ffc552f"]
}, Open  ]],
Cell[17709, 516, 1326, 29, 153, "Text",ExpressionUUID->"b88d21f5-fa0f-46dd-9d5d-2c6c9bdc3d01"],
Cell[CellGroupData[{
Cell[19060, 549, 197, 3, 32, "ItemNumbered",ExpressionUUID->"880c1a0e-c84f-457a-a5e2-7b870f8d04fc"],
Cell[19260, 554, 398, 10, 32, "ItemNumbered",ExpressionUUID->"720d761b-dbff-444d-be51-d4ffd6d2b66a"]
}, Open  ]],
Cell[19673, 567, 757, 20, 64, "Text",ExpressionUUID->"99597180-3040-456a-9ab2-656c8f115ec8"],
Cell[20433, 589, 1966, 52, 249, "Input",ExpressionUUID->"caa7cf3d-8c4e-4a93-94ca-55c49f346783"],
Cell[22402, 643, 740, 20, 58, "Text",ExpressionUUID->"34ebfec0-aa29-4cc3-bff2-d15f98702d97"],
Cell[CellGroupData[{
Cell[23167, 667, 280, 5, 30, "Input",ExpressionUUID->"f93b1e50-7c45-435c-bdde-95e53c9ee6ca"],
Cell[23450, 674, 291, 6, 34, "Output",ExpressionUUID->"1c9e95f3-9f11-463f-baa2-95a0755ac776"]
}, Open  ]],
Cell[23756, 683, 470, 9, 58, "Text",ExpressionUUID->"9e58db28-a53a-4a1e-b0fc-041443e49b9d"],
Cell[24229, 694, 10145, 237, 1081, "Input",ExpressionUUID->"ee370f5e-4bdb-49a6-b191-9dde09b30635"],
Cell[34377, 933, 1337, 40, 104, "Text",ExpressionUUID->"e1ab750e-7971-498c-9f8e-f4b8bcb0ff35"],
Cell[CellGroupData[{
Cell[35739, 977, 297, 6, 30, "Input",ExpressionUUID->"3f6d4c73-3b41-4072-8e2a-702c98cf1344"],
Cell[36039, 985, 245, 5, 34, "Output",ExpressionUUID->"fc3849ee-d97b-4113-bedb-8314a7a4b578"]
}, Open  ]],
Cell[36299, 993, 214, 5, 35, "Text",ExpressionUUID->"6f4479bf-02ef-49d9-9d13-283d8b41f4f0"],
Cell[36516, 1000, 1408, 36, 199, "Input",ExpressionUUID->"7daf0006-04e8-4feb-8a78-f6e2e70b67f7"],
Cell[37927, 1038, 1486, 45, 54, "Text",ExpressionUUID->"58fa3bfe-2cc4-4c6d-91cc-158c3796c3f9"],
Cell[CellGroupData[{
Cell[39438, 1087, 325, 6, 30, "Input",ExpressionUUID->"c9c9482a-38f8-41b8-85d1-b2f11fd8b5a5"],
Cell[39766, 1095, 742, 21, 60, "Output",ExpressionUUID->"f4912404-1e1e-4a3f-9e3f-b67fd7c94357"]
}, Open  ]],
Cell[40523, 1119, 296, 7, 58, "Text",ExpressionUUID->"459c399f-4acc-45d1-885c-fc45485e6425"],
Cell[40822, 1128, 1435, 39, 199, "Input",ExpressionUUID->"a0debaa6-1d2a-460c-aa27-d15047e115d0"],
Cell[42260, 1169, 2852, 92, 126, "Text",ExpressionUUID->"ffcb1910-f190-4536-a64c-4cd1c722807a"],
Cell[CellGroupData[{
Cell[45137, 1265, 270, 5, 30, "Input",ExpressionUUID->"ffa6ccbf-54c3-4f82-ab23-ba893cae1dd8"],
Cell[45410, 1272, 810, 24, 94, "Output",ExpressionUUID->"43c063d0-963b-4535-ba1d-f9e81bb4b853"]
}, Open  ]],
Cell[46235, 1299, 875, 14, 150, "Text",ExpressionUUID->"814fb8b1-1582-4c80-b78a-981ba2fd7983"],
Cell[47113, 1315, 3966, 95, 493, "Input",ExpressionUUID->"854938ec-3f10-4a55-ae2c-1b653e67f6af"],
Cell[51082, 1412, 844, 24, 95, "Text",ExpressionUUID->"1d01a844-766b-444e-bf71-498fb5a37193"],
Cell[CellGroupData[{
Cell[51951, 1440, 534, 13, 30, "Input",ExpressionUUID->"dfa5c774-26ab-403e-b202-240d7e22bee4"],
Cell[52488, 1455, 676, 18, 34, "Output",ExpressionUUID->"e6750ccc-536a-44a8-8d64-b420fb4b649c"]
}, Open  ]],
Cell[53179, 1476, 495, 13, 35, "Text",ExpressionUUID->"929c4ee7-d47f-4e60-bf35-44bb5d25eb5c"],
Cell[53677, 1491, 2891, 76, 304, "Input",ExpressionUUID->"17cf2357-a512-46c3-a907-a016a854b368"],
Cell[56571, 1569, 3267, 95, 211, "Text",ExpressionUUID->"0d829cce-b8de-4ae5-a841-e98eac7c2cf7"],
Cell[CellGroupData[{
Cell[59863, 1668, 485, 12, 30, "Input",ExpressionUUID->"78d15e6f-7d09-402f-98f0-f44c37ee9df4"],
Cell[60351, 1682, 270, 6, 34, "Output",ExpressionUUID->"7813add4-5cf4-457e-807b-8e29e54623b7"]
}, Open  ]],
Cell[CellGroupData[{
Cell[60658, 1693, 171, 3, 54, "Subsection",ExpressionUUID->"55c11e10-eaa2-407c-8ed3-a44f10e03a56"],
Cell[60832, 1698, 1418, 27, 242, "Text",ExpressionUUID->"f10f0a88-120b-402f-bed4-94d84fe8c931"],
Cell[62253, 1727, 240, 5, 35, "Text",ExpressionUUID->"d17ccd2d-1cf6-4702-9ebe-3a3d68b4554d"],
Cell[62496, 1734, 712, 13, 73, "Input",ExpressionUUID->"8dcb41c4-d78f-438e-bb39-5095dc3f5b5f"],
Cell[63211, 1749, 374, 10, 58, "Text",ExpressionUUID->"f3bc8026-1b35-4137-9d2c-6f20d93ac769"],
Cell[63588, 1761, 398, 9, 30, "Input",ExpressionUUID->"bdf15a52-7b4d-4b00-aec0-041437762beb"],
Cell[63989, 1772, 3089, 74, 346, "Input",ExpressionUUID->"12468144-2a43-4be8-88d9-c49a912172c7"]
}, Open  ]],
Cell[CellGroupData[{
Cell[67115, 1851, 221, 4, 54, "Subsection",ExpressionUUID->"094af0d2-47f9-4521-80a7-6686c0c5c806"],
Cell[67339, 1857, 314, 6, 58, "Text",ExpressionUUID->"fc1701da-4ef1-4128-8496-8a1a165dfb67"],
Cell[67656, 1865, 240, 5, 35, "Text",ExpressionUUID->"41bb691d-5b8f-4c60-9021-6df4760c76fd"],
Cell[67899, 1872, 1060, 20, 73, "Input",ExpressionUUID->"2b3f557d-e878-4cc4-be1c-c9e8ec940088"],
Cell[68962, 1894, 658, 16, 73, "Input",ExpressionUUID->"bb50b579-6cd0-4e95-8aba-a235283a240c"],
Cell[69623, 1912, 3001, 73, 367, "Input",ExpressionUUID->"ba27e794-39d5-47ca-9305-def563b49a35"]
}, Open  ]],
Cell[CellGroupData[{
Cell[72661, 1990, 166, 3, 54, "Subsection",ExpressionUUID->"601aa0fb-0bd3-4ba6-a470-4e02482d32cb"],
Cell[72830, 1995, 448, 8, 81, "Text",ExpressionUUID->"77a4c36b-4945-4802-a003-fe39d01fed3e"],
Cell[73281, 2005, 954, 25, 94, "Input",ExpressionUUID->"5e30fc2d-45a7-45a8-9cb7-50e9ac0c08a0"],
Cell[74238, 2032, 345, 10, 30, "Input",ExpressionUUID->"f87d2dc8-4e89-43d2-960b-c89fa2e33246"],
Cell[74586, 2044, 2003, 45, 222, "Text",ExpressionUUID->"e60fb4aa-2562-4b71-b0ba-479a08681296"],
Cell[76592, 2091, 2955, 73, 389, "Input",ExpressionUUID->"9a46cd74-8bd8-4a5b-a65c-0a132bdd194f"],
Cell[79550, 2166, 211, 5, 35, "Text",ExpressionUUID->"8abae892-6cc7-4c2b-8e5a-455695adec1d"],
Cell[79764, 2173, 1807, 45, 262, "Input",ExpressionUUID->"4a8c6330-43c9-49c6-a1fa-15336bbd18b7"],
Cell[81574, 2220, 479, 12, 58, "Text",ExpressionUUID->"2ce61a61-fdc3-4dc9-b71b-c1b4b7c30f08"],
Cell[82056, 2234, 887, 23, 73, "Input",ExpressionUUID->"370286a7-0fd3-4723-87df-50f8b7e4c0cc"],
Cell[82946, 2259, 387, 11, 35, "Text",ExpressionUUID->"dd404524-2d2f-4792-9000-f0c34b87bce1"],
Cell[83336, 2272, 2448, 59, 262, "Input",ExpressionUUID->"9a9c5a48-fc02-49b3-bcac-f700755d5af6"],
Cell[85787, 2333, 387, 9, 30, "Input",ExpressionUUID->"da17bb3f-a5c3-4124-922d-af4f1bf31cf9"],
Cell[CellGroupData[{
Cell[86199, 2346, 208, 4, 30, "Input",ExpressionUUID->"d108583a-92f9-48db-a933-e8be4abd139b"],
Cell[86410, 2352, 268, 6, 34, "Output",ExpressionUUID->"d10e07d9-2970-4d05-a888-3da4865e822f"]
}, Open  ]],
Cell[86693, 2361, 388, 8, 81, "Text",ExpressionUUID->"cd279dd4-e419-441c-a8f2-96fed83751f8"],
Cell[CellGroupData[{
Cell[87106, 2373, 497, 13, 73, "Input",ExpressionUUID->"a34f7ef2-2c35-4d97-adcb-625206dce09b"],
Cell[87606, 2388, 385, 9, 24, "Message",ExpressionUUID->"c4d9d3f7-e422-45d2-802a-92214f6840aa"]
}, Open  ]],
Cell[88006, 2400, 401, 8, 81, "Text",ExpressionUUID->"855f3284-87a9-4513-b8b5-93f52fdad788"],
Cell[88410, 2410, 233, 5, 35, "Text",ExpressionUUID->"4fd9b7bc-e794-49bb-ae9c-e3ecede7b947"],
Cell[CellGroupData[{
Cell[88668, 2419, 233, 4, 30, "Input",ExpressionUUID->"81e19f33-8f4f-4551-b54d-298826c9d1bf"],
Cell[88904, 2425, 358, 7, 34, "Output",ExpressionUUID->"5b53f028-6824-4af6-8e2a-4d13e72f4eb8"]
}, Open  ]]
}, Open  ]],
Cell[CellGroupData[{
Cell[89311, 2438, 165, 3, 67, "Section",ExpressionUUID->"bc099d67-51d6-488c-a2f1-1ec72f9ed884"],
Cell[89479, 2443, 259, 5, 35, "Text",ExpressionUUID->"5a979caa-6255-4812-acf4-835cc039cb60"],
Cell[89741, 2450, 188, 3, 35, "Text",ExpressionUUID->"fe9f92cf-a0df-4070-bb39-11313b56baea"],
Cell[89932, 2455, 289, 8, 30, "Input",ExpressionUUID->"3faf94ab-ffdc-4515-9723-8d75de7b57e8"],
Cell[90224, 2465, 181, 3, 35, "Text",ExpressionUUID->"db33c8c3-10ce-4397-aeae-9f2bb83c2bab"],
Cell[90408, 2470, 1066, 31, 52, "Input",ExpressionUUID->"3f7ddcc8-0328-402a-b5e1-34a8c1b41e1b"],
Cell[91477, 2503, 263, 4, 35, "Text",ExpressionUUID->"7499d2d6-69f9-4e5f-a3cb-4cfe400ac50c"],
Cell[91743, 2509, 447, 12, 30, "Input",ExpressionUUID->"1cd2a91e-424e-4073-aa0a-86b5e2433255"],
Cell[CellGroupData[{
Cell[92215, 2525, 489, 10, 52, "Input",ExpressionUUID->"606872ff-210e-4724-a26a-8b81f1fe8df9"],
Cell[92707, 2537, 3573, 69, 291, "Output",ExpressionUUID->"0261027d-6178-4b2a-a72e-bedfdef89cd7"]
}, Open  ]],
Cell[96295, 2609, 177, 3, 35, "Text",ExpressionUUID->"9e2d8b22-10c3-49f7-b830-fea3139ebdfe"],
Cell[CellGroupData[{
Cell[96497, 2616, 1380, 32, 178, "Input",ExpressionUUID->"49c1c410-cd4b-4dd4-94ae-f02e87a75167"],
Cell[97880, 2650, 321, 4, 34, "Output",ExpressionUUID->"2999af2f-4626-4e81-9a01-02b6b7bbcd39"]
}, Open  ]]
}, Open  ]],
Cell[CellGroupData[{
Cell[98250, 2660, 212, 4, 67, "Section",ExpressionUUID->"97363f65-fcb0-43e0-9d28-3af71275ce2f"],
Cell[98465, 2666, 310, 6, 35, "Text",ExpressionUUID->"b361c03b-f209-4f04-a296-f685c4b0ac48"],
Cell[98778, 2674, 199, 3, 35, "Text",ExpressionUUID->"bcc4d6a2-2e71-4a9c-aae3-4a5621b717bc"],
Cell[98980, 2679, 606, 17, 30, "Input",ExpressionUUID->"fb0e4032-74b9-494f-be35-985b765cd582"],
Cell[CellGroupData[{
Cell[99611, 2700, 454, 14, 30, "Input",ExpressionUUID->"9447edef-1336-4756-bcdf-3e18cc2a6cc4"],
Cell[100068, 2716, 763, 17, 56, "Output",ExpressionUUID->"9664ebf4-1e60-4354-8a2f-6630379ac022"]
}, Open  ]],
Cell[100846, 2736, 198, 3, 35, "Text",ExpressionUUID->"3a8b9db5-bce3-4035-a06f-7db27a159d06"],
Cell[101047, 2741, 472, 13, 30, "Input",ExpressionUUID->"6ef88996-cac4-460a-bedb-6436eeeb434b"],
Cell[CellGroupData[{
Cell[101544, 2758, 493, 11, 52, "Input",ExpressionUUID->"9dfda2ec-3f09-4fd3-b3b6-7cfb00e638a4"],
Cell[102040, 2771, 2419, 50, 291, "Output",ExpressionUUID->"291c61de-5f6c-4ac1-b662-ebeb95e6e8f8"]
}, Open  ]],
Cell[104474, 2824, 177, 3, 35, "Text",ExpressionUUID->"a3735f99-5b9c-44e9-a89c-3d46bb9ea0c9"],
Cell[104654, 2829, 1262, 31, 178, "Input",ExpressionUUID->"e28b50d3-abcc-4f14-a597-3a49c3b84889"]
}, Open  ]]
}, Open  ]]
}
]
*)
